# Supplementary material for: Backbone Brackets and Arginine Tweezers delineate Class I and Class II aminoacyl tRNA synthetases
Source: PLoS Comput Biol. 2018 Apr 16;14(4):e1006101. doi: 10.1371/journal.pcbi.1006101 (PMC5919687; doi:10.1371/journal.pcbi.1006101)
Supplement: S12 File — All structures of Class II aaRS with residues renumbered according to the MSA. (GZ) [file pcbi.1006101.s024.tar.gz › 2q7e_A_renum.pdb]

ATOM      1  N   PRO A 257      31.331  -0.692  34.126  1.00  0.00           N  
ATOM      2  CA  PRO A 257      30.095  -1.083  33.452  1.00  0.00           C  
ATOM      3  C   PRO A 257      29.082   0.080  33.367  1.00  0.00           C  
ATOM      4  O   PRO A 257      29.233   0.930  32.490  1.00  0.00           O  
ATOM      5  CB  PRO A 257      29.604  -2.263  34.298  1.00  0.00           C  
ATOM      6  CG  PRO A 257      30.147  -1.993  35.684  1.00  0.00           C  
ATOM      7  CD  PRO A 257      31.309  -1.032  35.559  1.00  0.00           C  
ATOM      8  N   ALA A 258      28.084   0.133  34.250  1.00  0.00           N  
ATOM      9  CA  ALA A 258      27.107   1.225  34.244  1.00  0.00           C  
ATOM     10  C   ALA A 258      27.765   2.538  34.682  1.00  0.00           C  
ATOM     11  O   ALA A 258      28.550   2.551  35.636  1.00  0.00           O  
ATOM     12  CB  ALA A 258      25.949   0.894  35.163  1.00  0.00           C  
ATOM     13  N   LEU A 259      27.445   3.625  33.986  1.00  0.00           N  
ATOM     14  CA  LEU A 259      27.929   4.962  34.351  1.00  0.00           C  
ATOM     15  C   LEU A 259      27.366   5.374  35.700  1.00  0.00           C  
ATOM     16  O   LEU A 259      26.206   5.094  35.993  1.00  0.00           O  
ATOM     17  CB  LEU A 259      27.516   5.994  33.299  1.00  0.00           C  
ATOM     18  CG  LEU A 259      28.481   6.326  32.156  1.00  0.00           C  
ATOM     19  CD1 LEU A 259      29.332   5.156  31.734  1.00  0.00           C  
ATOM     20  CD2 LEU A 259      27.697   6.892  30.969  1.00  0.00           C  
ATOM     21  N   THR A 261      28.186   6.033  36.523  1.00  0.00           N  
ATOM     22  CA  THR A 261      27.701   6.585  37.784  1.00  0.00           C  
ATOM     23  C   THR A 261      26.925   7.853  37.526  1.00  0.00           C  
ATOM     24  O   THR A 261      27.056   8.479  36.459  1.00  0.00           O  
ATOM     25  CB  THR A 261      28.857   6.910  38.737  1.00  0.00           C  
ATOM     26  OG1 THR A 261      29.659   7.935  38.150  1.00  0.00           O  
ATOM     27  CG2 THR A 261      29.693   5.690  38.991  1.00  0.00           C  
ATOM     28  N   LYS A 262      26.155   8.295  38.519  1.00  0.00           N  
ATOM     29  CA  LYS A 262      25.477   9.571  38.406  1.00  0.00           C  
ATOM     30  C   LYS A 262      26.497  10.692  38.175  1.00  0.00           C  
ATOM     31  O   LYS A 262      26.296  11.543  37.328  1.00  0.00           O  
ATOM     32  CB  LYS A 262      24.624   9.862  39.642  1.00  0.00           C  
ATOM     33  CG  LYS A 262      23.803  11.146  39.557  1.00  0.00           C  
ATOM     34  CD  LYS A 262      22.928  11.199  38.303  1.00  0.00           C  
ATOM     35  CE  LYS A 262      21.882  12.317  38.359  1.00  0.00           C  
ATOM     36  NZ  LYS A 262      22.488  13.674  38.394  1.00  0.00           N  
ATOM     37  N   SER A 263      27.616  10.658  38.901  1.00  0.00           N  
ATOM     38  CA  SER A 263      28.612  11.728  38.747  1.00  0.00           C  
ATOM     39  C   SER A 263      29.219  11.717  37.337  1.00  0.00           C  
ATOM     40  O   SER A 263      29.477  12.771  36.775  1.00  0.00           O  
ATOM     41  CB  SER A 263      29.712  11.616  39.805  1.00  0.00           C  
ATOM     42  OG  SER A 263      29.167  11.421  41.095  1.00  0.00           O  
ATOM     43  N   GLN A 264      29.452  10.526  36.786  1.00  0.00           N  
ATOM     44  CA  GLN A 264      29.986  10.419  35.429  1.00  0.00           C  
ATOM     45  C   GLN A 264      28.973  10.930  34.422  1.00  0.00           C  
ATOM     46  O   GLN A 264      29.316  11.673  33.511  1.00  0.00           O  
ATOM     47  CB  GLN A 264      30.391   8.995  35.086  1.00  0.00           C  
ATOM     48  CG  GLN A 264      31.664   8.470  35.802  1.00  0.00           C  
ATOM     49  CD  GLN A 264      31.957   6.984  35.581  1.00  0.00           C  
ATOM     50  OE1 GLN A 264      31.050   6.154  35.373  1.00  0.00           O  
ATOM     51  NE2 GLN A 264      33.245   6.617  35.671  1.00  0.00           N  
ATOM     52  N   THR A 266      27.713  10.535  34.581  1.00  0.00           N  
ATOM     53  CA  THR A 266      26.655  11.059  33.704  1.00  0.00           C  
ATOM     54  C   THR A 266      26.576  12.573  33.762  1.00  0.00           C  
ATOM     55  O   THR A 266      26.415  13.244  32.733  1.00  0.00           O  
ATOM     56  CB  THR A 266      25.289  10.399  34.040  1.00  0.00           C  
ATOM     57  OG1 THR A 266      25.410   8.987  33.868  1.00  0.00           O  
ATOM     58  CG2 THR A 266      24.204  10.934  33.125  1.00  0.00           C  
ATOM     59  N   ASP A 267      26.713  13.138  34.958  1.00  0.00           N  
ATOM     60  CA  ASP A 267      26.730  14.579  35.109  1.00  0.00           C  
ATOM     61  C   ASP A 267      27.878  15.244  34.317  1.00  0.00           C  
ATOM     62  O   ASP A 267      27.674  16.254  33.645  1.00  0.00           O  
ATOM     63  CB  ASP A 267      26.848  15.002  36.580  1.00  0.00           C  
ATOM     64  CG  ASP A 267      25.578  14.776  37.382  1.00  0.00           C  
ATOM     65  OD1 ASP A 267      24.523  14.430  36.807  1.00  0.00           O  
ATOM     66  OD2 ASP A 267      25.651  14.954  38.615  1.00  0.00           O  
ATOM     67  N   ARG A 268      29.067  14.658  34.413  1.00  0.00           N  
ATOM     68  CA  ARG A 268      30.223  15.128  33.648  1.00  0.00           C  
ATOM     69  C   ARG A 268      29.965  15.090  32.136  1.00  0.00           C  
ATOM     70  O   ARG A 268      30.228  16.060  31.419  1.00  0.00           O  
ATOM     71  CB  ARG A 268      31.455  14.287  34.004  1.00  0.00           C  
ATOM     72  CG  ARG A 268      32.702  14.591  33.168  1.00  0.00           C  
ATOM     73  CD  ARG A 268      33.123  16.037  33.247  1.00  0.00           C  
ATOM     74  NE  ARG A 268      34.293  16.251  32.397  1.00  0.00           N  
ATOM     75  CZ  ARG A 268      34.729  17.435  31.985  1.00  0.00           C  
ATOM     76  NH1 ARG A 268      34.107  18.559  32.335  1.00  0.00           N  
ATOM     77  NH2 ARG A 268      35.805  17.490  31.217  1.00  0.00           N  
ATOM     78  N   LEU A 269      29.445  13.965  31.652  1.00  0.00           N  
ATOM     79  CA  LEU A 269      29.126  13.847  30.226  1.00  0.00           C  
ATOM     80  C   LEU A 269      28.060  14.864  29.809  1.00  0.00           C  
ATOM     81  O   LEU A 269      28.160  15.490  28.750  1.00  0.00           O  
ATOM     82  CB  LEU A 269      28.705  12.414  29.894  1.00  0.00           C  
ATOM     83  CG  LEU A 269      29.740  11.318  30.115  1.00  0.00           C  
ATOM     84  CD1 LEU A 269      29.189   9.958  29.677  1.00  0.00           C  
ATOM     85  CD2 LEU A 269      31.050  11.635  29.404  1.00  0.00           C  
ATOM     86  N   GLU A 270      27.064  15.079  30.663  1.00  0.00           N  
ATOM     87  CA  GLU A 270      26.023  16.067  30.370  1.00  0.00           C  
ATOM     88  C   GLU A 270      26.547  17.494  30.229  1.00  0.00           C  
ATOM     89  O   GLU A 270      26.046  18.257  29.409  1.00  0.00           O  
ATOM     90  CB  GLU A 270      24.890  15.963  31.394  1.00  0.00           C  
ATOM     91  CG  GLU A 270      24.089  14.680  31.165  1.00  0.00           C  
ATOM     92  CD  GLU A 270      22.973  14.433  32.166  1.00  0.00           C  
ATOM     93  OE1 GLU A 270      22.772  15.265  33.071  1.00  0.00           O  
ATOM     94  OE2 GLU A 270      22.291  13.389  32.037  1.00  0.00           O  
ATOM     95  N   VAL A 271      27.567  17.848  31.007  1.00  0.00           N  
ATOM     96  CA  VAL A 271      28.252  19.135  30.868  1.00  0.00           C  
ATOM     97  C   VAL A 271      28.837  19.295  29.459  1.00  0.00           C  
ATOM     98  O   VAL A 271      28.781  20.387  28.867  1.00  0.00           O  
ATOM     99  CB  VAL A 271      29.370  19.286  31.964  1.00  0.00           C  
ATOM    100  CG1 VAL A 271      30.355  20.384  31.605  1.00  0.00           C  
ATOM    101  CG2 VAL A 271      28.735  19.542  33.325  1.00  0.00           C  
ATOM    102  N   LEU A 272      29.382  18.202  28.926  1.00  0.00           N  
ATOM    103  CA  LEU A 272      30.037  18.199  27.616  1.00  0.00           C  
ATOM    104  C   LEU A 272      29.098  17.918  26.450  1.00  0.00           C  
ATOM    105  O   LEU A 272      29.519  18.013  25.315  1.00  0.00           O  
ATOM    106  CB  LEU A 272      31.132  17.130  27.580  1.00  0.00           C  
ATOM    107  CG  LEU A 272      32.251  17.313  28.601  1.00  0.00           C  
ATOM    108  CD1 LEU A 272      33.136  16.092  28.620  1.00  0.00           C  
ATOM    109  CD2 LEU A 272      33.034  18.603  28.268  1.00  0.00           C  
ATOM    110  N   LEU A 273      27.856  17.532  26.731  1.00  0.00           N  
ATOM    111  CA  LEU A 273      26.888  17.184  25.693  1.00  0.00           C  
ATOM    112  C   LEU A 273      26.263  18.465  25.149  1.00  0.00           C  
ATOM    113  O   LEU A 273      25.904  19.349  25.914  1.00  0.00           O  
ATOM    114  CB  LEU A 273      25.810  16.266  26.290  1.00  0.00           C  
ATOM    115  CG  LEU A 273      25.066  15.277  25.387  1.00  0.00           C  
ATOM    116  CD1 LEU A 273      26.010  14.298  24.693  1.00  0.00           C  
ATOM    117  CD2 LEU A 273      24.045  14.521  26.219  1.00  0.00           C  
ATOM    118  N   ASN A 274      26.168  18.602  23.836  1.00  0.00           N  
ATOM    119  CA  ASN A 274      25.436  19.742  23.280  1.00  0.00           C  
ATOM    120  C   ASN A 274      24.118  19.240  22.680  1.00  0.00           C  
ATOM    121  O   ASN A 274      24.008  18.066  22.318  1.00  0.00           O  
ATOM    122  CB  ASN A 274      26.299  20.549  22.303  1.00  0.00           C  
ATOM    123  CG  ASN A 274      27.098  21.688  23.001  1.00  0.00           C  
ATOM    124  OD1 ASN A 274      27.502  21.590  24.176  1.00  0.00           O  
ATOM    125  ND2 ASN A 274      27.327  22.770  22.261  1.00  0.00           N  
ATOM    126  N   PRO A 275      23.084  20.113  22.641  1.00  0.00           N  
ATOM    127  CA  PRO A 275      21.732  19.688  22.250  1.00  0.00           C  
ATOM    128  C   PRO A 275      21.669  18.893  20.933  1.00  0.00           C  
ATOM    129  O   PRO A 275      20.907  17.922  20.833  1.00  0.00           O  
ATOM    130  CB  PRO A 275      20.972  21.013  22.141  1.00  0.00           C  
ATOM    131  CG  PRO A 275      21.671  21.913  23.111  1.00  0.00           C  
ATOM    132  CD  PRO A 275      23.124  21.544  22.996  1.00  0.00           C  
ATOM    133  N   LYS A 276      22.485  19.278  19.953  1.00  0.00           N  
ATOM    134  CA  LYS A 276      22.497  18.595  18.650  1.00  0.00           C  
ATOM    135  C   LYS A 276      23.298  17.277  18.598  1.00  0.00           C  
ATOM    136  O   LYS A 276      23.308  16.615  17.559  1.00  0.00           O  
ATOM    137  CB  LYS A 276      23.024  19.542  17.565  1.00  0.00           C  
ATOM    138  CG  LYS A 276      22.260  20.857  17.440  1.00  0.00           C  
ATOM    139  CD  LYS A 276      22.526  21.499  16.085  1.00  0.00           C  
ATOM    140  CE  LYS A 276      21.947  22.898  15.991  1.00  0.00           C  
ATOM    141  NZ  LYS A 276      21.993  23.415  14.592  1.00  0.00           N  
ATOM    142  N   ASP A 277      23.975  16.896  19.686  1.00  0.00           N  
ATOM    143  CA  ASP A 277      24.691  15.606  19.722  1.00  0.00           C  
ATOM    144  C   ASP A 277      23.700  14.453  19.598  1.00  0.00           C  
ATOM    145  O   ASP A 277      22.574  14.544  20.088  1.00  0.00           O  
ATOM    146  CB  ASP A 277      25.479  15.413  21.029  1.00  0.00           C  
ATOM    147  CG  ASP A 277      26.779  16.206  21.076  1.00  0.00           C  
ATOM    148  OD1 ASP A 277      27.519  16.271  20.072  1.00  0.00           O  
ATOM    149  OD2 ASP A 277      27.074  16.746  22.154  1.00  0.00           O  
ATOM    150  N   GLU A 278      24.128  13.372  18.951  1.00  0.00           N  
ATOM    151  CA  GLU A 278      23.312  12.169  18.828  1.00  0.00           C  
ATOM    152  C   GLU A 278      24.111  10.957  19.274  1.00  0.00           C  
ATOM    153  O   GLU A 278      24.786  11.004  20.300  1.00  0.00           O  
ATOM    154  CB  GLU A 278      22.835  11.994  17.388  1.00  0.00           C  
ATOM    155  CG  GLU A 278      21.823  13.047  16.947  1.00  0.00           C  
ATOM    156  CD  GLU A 278      21.529  13.004  15.457  1.00  0.00           C  
ATOM    157  OE1 GLU A 278      21.691  11.928  14.839  1.00  0.00           O  
ATOM    158  OE2 GLU A 278      21.134  14.053  14.905  1.00  0.00           O  
ATOM    159  N   LYS A 293      30.770   3.499  29.220  1.00  0.00           N  
ATOM    160  CA  LYS A 293      30.527   2.852  27.940  1.00  0.00           C  
ATOM    161  C   LYS A 293      31.773   2.696  27.046  1.00  0.00           C  
ATOM    162  O   LYS A 293      31.645   2.593  25.821  1.00  0.00           O  
ATOM    163  CB  LYS A 293      29.394   3.567  27.187  1.00  0.00           C  
ATOM    164  CG  LYS A 293      27.962   3.310  27.704  1.00  0.00           C  
ATOM    165  CD  LYS A 293      27.804   3.462  29.216  1.00  0.00           C  
ATOM    166  CE  LYS A 293      28.143   2.175  29.978  1.00  0.00           C  
ATOM    167  NZ  LYS A 293      26.943   1.475  30.504  1.00  0.00           N  
ATOM    168  N   PRO A 296      32.982   2.680  27.640  1.00  0.00           N  
ATOM    169  CA  PRO A 296      33.337   3.117  28.985  1.00  0.00           C  
ATOM    170  C   PRO A 296      33.268   4.643  29.085  1.00  0.00           C  
ATOM    171  O   PRO A 296      33.273   5.339  28.066  1.00  0.00           O  
ATOM    172  CB  PRO A 296      34.776   2.616  29.156  1.00  0.00           C  
ATOM    173  CG  PRO A 296      35.304   2.489  27.800  1.00  0.00           C  
ATOM    174  CD  PRO A 296      34.143   2.103  26.939  1.00  0.00           C  
ATOM    175  N   PHE A 297      33.149   5.147  30.307  1.00  0.00           N  
ATOM    176  CA  PHE A 297      33.120   6.578  30.547  1.00  0.00           C  
ATOM    177  C   PHE A 297      34.283   7.309  29.875  1.00  0.00           C  
ATOM    178  O   PHE A 297      34.085   8.354  29.276  1.00  0.00           O  
ATOM    179  CB  PHE A 297      33.135   6.844  32.054  1.00  0.00           C  
ATOM    180  CG  PHE A 297      33.420   8.268  32.415  1.00  0.00           C  
ATOM    181  CD1 PHE A 297      32.462   9.258  32.230  1.00  0.00           C  
ATOM    182  CD2 PHE A 297      34.654   8.624  32.952  1.00  0.00           C  
ATOM    183  CE1 PHE A 297      32.714  10.566  32.562  1.00  0.00           C  
ATOM    184  CE2 PHE A 297      34.909   9.946  33.282  1.00  0.00           C  
ATOM    185  CZ  PHE A 297      33.954  10.907  33.096  1.00  0.00           C  
ATOM    186  N   ARG A 298      35.489   6.750  29.978  1.00  0.00           N  
ATOM    187  CA  ARG A 298      36.680   7.463  29.500  1.00  0.00           C  
ATOM    188  C   ARG A 298      36.647   7.722  27.990  1.00  0.00           C  
ATOM    189  O   ARG A 298      37.090   8.776  27.532  1.00  0.00           O  
ATOM    190  CB  ARG A 298      37.964   6.727  29.894  1.00  0.00           C  
ATOM    191  CG  ARG A 298      38.124   5.363  29.257  1.00  0.00           C  
ATOM    192  CD  ARG A 298      39.371   4.658  29.745  1.00  0.00           C  
ATOM    193  NE  ARG A 298      39.298   3.219  29.481  1.00  0.00           N  
ATOM    194  CZ  ARG A 298      38.791   2.306  30.313  1.00  0.00           C  
ATOM    195  NH1 ARG A 298      38.297   2.653  31.500  1.00  0.00           N  
ATOM    196  NH2 ARG A 298      38.780   1.023  29.955  1.00  0.00           N  
ATOM    197  N   GLU A 303      36.124   6.763  27.229  1.00  0.00           N  
ATOM    198  CA  GLU A 303      35.963   6.920  25.779  1.00  0.00           C  
ATOM    199  C   GLU A 303      34.850   7.880  25.410  1.00  0.00           C  
ATOM    200  O   GLU A 303      35.004   8.679  24.488  1.00  0.00           O  
ATOM    201  CB  GLU A 303      35.714   5.557  25.112  1.00  0.00           C  
ATOM    202  CG  GLU A 303      36.912   4.635  25.178  1.00  0.00           C  
ATOM    203  CD  GLU A 303      36.645   3.274  24.548  1.00  0.00           C  
ATOM    204  OE1 GLU A 303      35.644   3.145  23.807  1.00  0.00           O  
ATOM    205  OE2 GLU A 303      37.439   2.344  24.801  1.00  0.00           O  
ATOM    206  N   LEU A 305      33.723   7.802  26.116  1.00  0.00           N  
ATOM    207  CA  LEU A 305      32.631   8.756  25.923  1.00  0.00           C  
ATOM    208  C   LEU A 305      33.097  10.183  26.227  1.00  0.00           C  
ATOM    209  O   LEU A 305      32.819  11.119  25.470  1.00  0.00           O  
ATOM    210  CB  LEU A 305      31.452   8.405  26.827  1.00  0.00           C  
ATOM    211  CG  LEU A 305      30.724   7.095  26.530  1.00  0.00           C  
ATOM    212  CD1 LEU A 305      29.667   6.874  27.588  1.00  0.00           C  
ATOM    213  CD2 LEU A 305      30.105   7.164  25.147  1.00  0.00           C  
ATOM    214  N   GLU A 306      33.823  10.331  27.333  1.00  0.00           N  
ATOM    215  CA  GLU A 306      34.367  11.626  27.727  1.00  0.00           C  
ATOM    216  C   GLU A 306      35.354  12.136  26.680  1.00  0.00           C  
ATOM    217  O   GLU A 306      35.287  13.294  26.286  1.00  0.00           O  
ATOM    218  CB  GLU A 306      35.074  11.540  29.084  1.00  0.00           C  
ATOM    219  CG  GLU A 306      35.451  12.908  29.623  1.00  0.00           C  
ATOM    220  CD  GLU A 306      36.295  12.869  30.896  1.00  0.00           C  
ATOM    221  OE1 GLU A 306      37.088  11.944  31.076  1.00  0.00           O  
ATOM    222  OE2 GLU A 306      36.143  13.832  31.684  1.00  0.00           O  
ATOM    223  N   SER A 307      36.258  11.265  26.234  1.00  0.00           N  
ATOM    224  CA  SER A 307      37.261  11.649  25.245  1.00  0.00           C  
ATOM    225  C   SER A 307      36.617  12.122  23.934  1.00  0.00           C  
ATOM    226  O   SER A 307      37.024  13.142  23.370  1.00  0.00           O  
ATOM    227  CB  SER A 307      38.238  10.504  24.995  1.00  0.00           C  
ATOM    228  OG  SER A 307      39.284  10.921  24.145  1.00  0.00           O  
ATOM    229  N   GLU A 308      35.598  11.399  23.472  1.00  0.00           N  
ATOM    230  CA  GLU A 308      34.864  11.783  22.260  1.00  0.00           C  
ATOM    231  C   GLU A 308      34.247  13.168  22.384  1.00  0.00           C  
ATOM    232  O   GLU A 308      34.373  13.974  21.470  1.00  0.00           O  
ATOM    233  CB  GLU A 308      33.768  10.753  21.943  1.00  0.00           C  
ATOM    234  CG  GLU A 308      32.851  11.130  20.763  1.00  0.00           C  
ATOM    235  CD  GLU A 308      33.607  11.317  19.449  1.00  0.00           C  
ATOM    236  OE1 GLU A 308      32.041   8.672  21.393  1.00  0.00           O  
ATOM    237  OE2 GLU A 308      33.194  12.158  18.621  1.00  0.00           O  
ATOM    238  N   LEU A 309      33.548  13.409  23.491  1.00  0.00           N  
ATOM    239  CA  LEU A 309      32.876  14.688  23.693  1.00  0.00           C  
ATOM    240  C   LEU A 309      33.878  15.830  23.856  1.00  0.00           C  
ATOM    241  O   LEU A 309      33.677  16.899  23.291  1.00  0.00           O  
ATOM    242  CB  LEU A 309      31.869  14.636  24.857  1.00  0.00           C  
ATOM    243  CG  LEU A 309      30.648  13.728  24.646  1.00  0.00           C  
ATOM    244  CD1 LEU A 309      29.901  13.540  25.953  1.00  0.00           C  
ATOM    245  CD2 LEU A 309      29.704  14.272  23.557  1.00  0.00           C  
ATOM    246  N   LEU A 310      34.962  15.607  24.600  1.00  0.00           N  
ATOM    247  CA  LEU A 310      36.011  16.625  24.711  1.00  0.00           C  
ATOM    248  C   LEU A 310      36.514  17.042  23.323  1.00  0.00           C  
ATOM    249  O   LEU A 310      36.665  18.223  23.037  1.00  0.00           O  
ATOM    250  CB  LEU A 310      37.185  16.137  25.562  1.00  0.00           C  
ATOM    251  CG  LEU A 310      36.920  16.114  27.067  1.00  0.00           C  
ATOM    252  CD1 LEU A 310      38.037  15.375  27.792  1.00  0.00           C  
ATOM    253  CD2 LEU A 310      36.752  17.523  27.610  1.00  0.00           C  
ATOM    254  N   SER A 311      36.746  16.059  22.470  1.00  0.00           N  
ATOM    255  CA  SER A 311      37.216  16.311  21.118  1.00  0.00           C  
ATOM    256  C   SER A 311      36.213  17.147  20.339  1.00  0.00           C  
ATOM    257  O   SER A 311      36.594  18.136  19.706  1.00  0.00           O  
ATOM    258  CB  SER A 311      37.497  14.984  20.404  1.00  0.00           C  
ATOM    259  OG  SER A 311      37.982  15.219  19.100  1.00  0.00           O  
ATOM    260  N   ARG A 312      34.935  16.777  20.407  1.00  0.00           N  
ATOM    261  CA  ARG A 312      33.875  17.518  19.713  1.00  0.00           C  
ATOM    262  C   ARG A 312      33.772  18.965  20.175  1.00  0.00           C  
ATOM    263  O   ARG A 312      33.622  19.885  19.360  1.00  0.00           O  
ATOM    264  CB  ARG A 312      32.516  16.855  19.925  1.00  0.00           C  
ATOM    265  CG  ARG A 312      32.351  15.498  19.279  1.00  0.00           C  
ATOM    266  CD  ARG A 312      30.887  15.123  19.243  1.00  0.00           C  
ATOM    267  NE  ARG A 312      30.690  13.696  19.014  1.00  0.00           N  
ATOM    268  CZ  ARG A 312      29.558  13.152  18.576  1.00  0.00           C  
ATOM    269  NH1 ARG A 312      28.492  13.900  18.315  1.00  0.00           N  
ATOM    270  NH2 ARG A 312      29.493  11.838  18.401  1.00  0.00           N  
ATOM    271  N   ARG A 313      33.819  19.168  21.489  1.00  0.00           N  
ATOM    272  CA  ARG A 313      33.660  20.495  22.053  1.00  0.00           C  
ATOM    273  C   ARG A 313      34.867  21.382  21.752  1.00  0.00           C  
ATOM    274  O   ARG A 313      34.704  22.578  21.508  1.00  0.00           O  
ATOM    275  CB  ARG A 313      33.392  20.432  23.563  1.00  0.00           C  
ATOM    276  CG  ARG A 313      32.097  19.711  23.950  1.00  0.00           C  
ATOM    277  CD  ARG A 313      30.846  20.413  23.468  1.00  0.00           C  
ATOM    278  NE  ARG A 313      30.480  20.094  22.090  1.00  0.00           N  
ATOM    279  CZ  ARG A 313      29.836  18.997  21.701  1.00  0.00           C  
ATOM    280  NH1 ARG A 313      29.503  18.058  22.574  1.00  0.00           N  
ATOM    281  NH2 ARG A 313      29.535  18.818  20.416  1.00  0.00           N  
ATOM    282  N   LYS A 314      36.066  20.806  21.755  1.00  0.00           N  
ATOM    283  CA  LYS A 314      37.260  21.556  21.347  1.00  0.00           C  
ATOM    284  C   LYS A 314      37.120  22.009  19.881  1.00  0.00           C  
ATOM    285  O   LYS A 314      37.383  23.172  19.551  1.00  0.00           O  
ATOM    286  CB  LYS A 314      38.522  20.726  21.546  1.00  0.00           C  
ATOM    287  CG  LYS A 314      38.939  20.628  22.994  1.00  0.00           C  
ATOM    288  CD  LYS A 314      40.154  19.739  23.187  1.00  0.00           C  
ATOM    289  CE  LYS A 314      40.376  19.457  24.662  1.00  0.00           C  
ATOM    290  NZ  LYS A 314      41.456  18.470  24.889  1.00  0.00           N  
ATOM    291  N   LYS A 315      36.675  21.103  19.018  1.00  0.00           N  
ATOM    292  CA  LYS A 315      36.449  21.445  17.601  1.00  0.00           C  
ATOM    293  C   LYS A 315      35.373  22.518  17.417  1.00  0.00           C  
ATOM    294  O   LYS A 315      35.504  23.391  16.551  1.00  0.00           O  
ATOM    295  CB  LYS A 315      36.129  20.189  16.778  1.00  0.00           C  
ATOM    296  CG  LYS A 315      37.360  19.341  16.504  1.00  0.00           C  
ATOM    297  CD  LYS A 315      37.029  18.069  15.740  1.00  0.00           C  
ATOM    298  CE  LYS A 315      38.205  17.094  15.756  1.00  0.00           C  
ATOM    299  NZ  LYS A 315      37.871  15.773  15.153  1.00  0.00           N  
ATOM    300  N   ASP A 316      34.320  22.474  18.236  1.00  0.00           N  
ATOM    301  CA  ASP A 316      33.306  23.521  18.223  1.00  0.00           C  
ATOM    302  C   ASP A 316      33.916  24.894  18.536  1.00  0.00           C  
ATOM    303  O   ASP A 316      33.638  25.875  17.841  1.00  0.00           O  
ATOM    304  CB  ASP A 316      32.180  23.229  19.222  1.00  0.00           C  
ATOM    305  CG  ASP A 316      31.277  22.081  18.777  1.00  0.00           C  
ATOM    306  OD1 ASP A 316      30.458  21.629  19.592  1.00  0.00           O  
ATOM    307  OD2 ASP A 316      31.379  21.623  17.620  1.00  0.00           O  
ATOM    308  N   LEU A 317      34.733  24.967  19.585  1.00  0.00           N  
ATOM    309  CA  LEU A 317      35.360  26.237  19.971  1.00  0.00           C  
ATOM    310  C   LEU A 317      36.339  26.703  18.888  1.00  0.00           C  
ATOM    311  O   LEU A 317      36.395  27.900  18.552  1.00  0.00           O  
ATOM    312  CB  LEU A 317      36.077  26.119  21.315  1.00  0.00           C  
ATOM    313  CG  LEU A 317      35.188  25.990  22.554  1.00  0.00           C  
ATOM    314  CD1 LEU A 317      36.047  25.630  23.788  1.00  0.00           C  
ATOM    315  CD2 LEU A 317      34.355  27.265  22.793  1.00  0.00           C  
ATOM    316  N   GLN A 318      37.086  25.755  18.346  1.00  0.00           N  
ATOM    317  CA  GLN A 318      38.006  26.028  17.243  1.00  0.00           C  
ATOM    318  C   GLN A 318      37.268  26.608  16.037  1.00  0.00           C  
ATOM    319  O   GLN A 318      37.754  27.546  15.409  1.00  0.00           O  
ATOM    320  CB  GLN A 318      38.779  24.770  16.865  1.00  0.00           C  
ATOM    321  CG  GLN A 318      39.861  24.379  17.876  1.00  0.00           C  
ATOM    322  CD  GLN A 318      40.278  22.918  17.807  1.00  0.00           C  
ATOM    323  OE1 GLN A 318      40.874  22.391  18.746  1.00  0.00           O  
ATOM    324  NE2 GLN A 318      39.976  22.256  16.696  1.00  0.00           N  
ATOM    325  N   GLN A 319      36.080  26.085  15.736  1.00  0.00           N  
ATOM    326  CA  GLN A 319      35.295  26.588  14.601  1.00  0.00           C  
ATOM    327  C   GLN A 319      34.806  28.006  14.820  1.00  0.00           C  
ATOM    328  O   GLN A 319      34.847  28.840  13.905  1.00  0.00           O  
ATOM    329  CB  GLN A 319      34.098  25.682  14.311  1.00  0.00           C  
ATOM    330  CG  GLN A 319      33.403  26.020  12.994  1.00  0.00           C  
ATOM    331  CD  GLN A 319      32.150  25.193  12.750  1.00  0.00           C  
ATOM    332  OE1 GLN A 319      31.500  24.723  13.692  1.00  0.00           O  
ATOM    333  NE2 GLN A 319      31.798  25.018  11.476  1.00  0.00           N  
ATOM    334  N   ILE A 320      34.325  28.279  16.031  1.00  0.00           N  
ATOM    335  CA  ILE A 320      33.919  29.620  16.400  1.00  0.00           C  
ATOM    336  C   ILE A 320      35.110  30.566  16.254  1.00  0.00           C  
ATOM    337  O   ILE A 320      34.975  31.648  15.671  1.00  0.00           O  
ATOM    338  CB  ILE A 320      33.375  29.687  17.851  1.00  0.00           C  
ATOM    339  CG1 ILE A 320      32.030  28.954  17.959  1.00  0.00           C  
ATOM    340  CG2 ILE A 320      33.198  31.144  18.273  1.00  0.00           C  
ATOM    341  CD1 ILE A 320      31.643  28.544  19.388  1.00  0.00           C  
ATOM    342  N   TYR A 321      36.261  30.155  16.776  1.00  0.00           N  
ATOM    343  CA  TYR A 321      37.463  31.003  16.781  1.00  0.00           C  
ATOM    344  C   TYR A 321      37.957  31.267  15.363  1.00  0.00           C  
ATOM    345  O   TYR A 321      38.385  32.381  15.043  1.00  0.00           O  
ATOM    346  CB  TYR A 321      38.540  30.346  17.628  1.00  0.00           C  
ATOM    347  CG  TYR A 321      39.771  31.175  17.949  1.00  0.00           C  
ATOM    348  CD1 TYR A 321      39.655  32.458  18.495  1.00  0.00           C  
ATOM    349  CD2 TYR A 321      41.043  30.655  17.760  1.00  0.00           C  
ATOM    350  CE1 TYR A 321      40.780  33.197  18.826  1.00  0.00           C  
ATOM    351  CE2 TYR A 321      42.188  31.384  18.102  1.00  0.00           C  
ATOM    352  CZ  TYR A 321      42.033  32.669  18.633  1.00  0.00           C  
ATOM    353  OH  TYR A 321      43.140  33.412  18.973  1.00  0.00           O  
ATOM    354  N   ALA A 322      37.886  30.251  14.505  1.00  0.00           N  
ATOM    355  CA  ALA A 322      38.338  30.390  13.119  1.00  0.00           C  
ATOM    356  C   ALA A 322      37.419  31.265  12.267  1.00  0.00           C  
ATOM    357  O   ALA A 322      37.883  31.962  11.361  1.00  0.00           O  
ATOM    358  CB  ALA A 322      38.497  29.009  12.473  1.00  0.00           C  
ATOM    359  N   GLU A 323      36.122  31.229  12.546  1.00  0.00           N  
ATOM    360  CA  GLU A 323      35.142  31.875  11.691  1.00  0.00           C  
ATOM    361  C   GLU A 323      34.558  33.147  12.317  1.00  0.00           C  
ATOM    362  O   GLU A 323      35.093  34.240  12.133  1.00  0.00           O  
ATOM    363  CB  GLU A 323      34.057  30.861  11.326  1.00  0.00           C  
ATOM    364  CG  GLU A 323      34.610  29.662  10.548  1.00  0.00           C  
ATOM    365  CD  GLU A 323      33.650  28.481  10.481  1.00  0.00           C  
ATOM    366  OE1 GLU A 323      34.067  27.411   9.983  1.00  0.00           O  
ATOM    367  OE2 GLU A 323      32.486  28.611  10.924  1.00  0.00           O  
ATOM    368  N   GLU A 324      33.497  33.019  13.097  1.00  0.00           N  
ATOM    369  CA  GLU A 324      32.673  34.176  13.417  1.00  0.00           C  
ATOM    370  C   GLU A 324      33.160  34.984  14.626  1.00  0.00           C  
ATOM    371  O   GLU A 324      33.047  36.213  14.647  1.00  0.00           O  
ATOM    372  CB  GLU A 324      31.240  33.720  13.650  1.00  0.00           C  
ATOM    373  CG  GLU A 324      30.243  34.859  13.692  1.00  0.00           C  
ATOM    374  CD  GLU A 324      28.809  34.359  13.744  1.00  0.00           C  
ATOM    375  OE1 GLU A 324      28.292  33.931  12.682  1.00  0.00           O  
ATOM    376  OE2 GLU A 324      28.214  34.382  14.847  1.00  0.00           O  
ATOM    377  N   ARG A 325      33.624  34.274  15.647  1.00  0.00           N  
ATOM    378  CA  ARG A 325      34.198  34.875  16.872  1.00  0.00           C  
ATOM    379  C   ARG A 325      33.253  35.709  17.729  1.00  0.00           C  
ATOM    380  O   ARG A 325      33.713  36.461  18.583  1.00  0.00           O  
ATOM    381  CB  ARG A 325      35.460  35.679  16.536  1.00  0.00           C  
ATOM    382  CG  ARG A 325      36.624  34.794  16.189  1.00  0.00           C  
ATOM    383  CD  ARG A 325      37.890  35.574  15.869  1.00  0.00           C  
ATOM    384  NE  ARG A 325      37.714  36.374  14.665  1.00  0.00           N  
ATOM    385  CZ  ARG A 325      37.764  35.892  13.429  1.00  0.00           C  
ATOM    386  NH1 ARG A 325      38.000  34.601  13.209  1.00  0.00           N  
ATOM    387  NH2 ARG A 325      37.580  36.710  12.401  1.00  0.00           N  
ATOM    388  N   GLU A 332      31.946  35.567  17.520  1.00  0.00           N  
ATOM    389  CA  GLU A 332      30.955  36.313  18.295  1.00  0.00           C  
ATOM    390  C   GLU A 332      30.349  35.483  19.416  1.00  0.00           C  
ATOM    391  O   GLU A 332      30.073  34.294  19.254  1.00  0.00           O  
ATOM    392  CB  GLU A 332      29.836  36.837  17.401  1.00  0.00           C  
ATOM    393  CG  GLU A 332      30.297  37.832  16.365  1.00  0.00           C  
ATOM    394  CD  GLU A 332      29.152  38.331  15.501  1.00  0.00           C  
ATOM    395  OE1 GLU A 332      28.179  38.886  16.048  1.00  0.00           O  
ATOM    396  OE2 GLU A 332      29.234  38.176  14.273  1.00  0.00           O  
ATOM    397  N   ASN A 333      30.127  36.149  20.541  1.00  0.00           N  
ATOM    398  CA  ASN A 333      29.470  35.580  21.690  1.00  0.00           C  
ATOM    399  C   ASN A 333      27.967  35.640  21.472  1.00  0.00           C  
ATOM    400  O   ASN A 333      27.451  36.657  21.018  1.00  0.00           O  
ATOM    401  CB  ASN A 333      29.834  36.384  22.940  1.00  0.00           C  
ATOM    402  CG  ASN A 333      29.178  35.851  24.168  1.00  0.00           C  
ATOM    403  OD1 ASN A 333      28.081  36.266  24.510  1.00  0.00           O  
ATOM    404  ND2 ASN A 333      29.808  34.875  24.799  1.00  0.00           N  
ATOM    405  N   TYR A 334      27.266  34.563  21.804  1.00  0.00           N  
ATOM    406  CA  TYR A 334      25.813  34.485  21.552  1.00  0.00           C  
ATOM    407  C   TYR A 334      25.018  35.588  22.230  1.00  0.00           C  
ATOM    408  O   TYR A 334      24.062  36.089  21.647  1.00  0.00           O  
ATOM    409  CB  TYR A 334      25.234  33.170  22.057  1.00  0.00           C  
ATOM    410  CG  TYR A 334      25.407  31.963  21.193  1.00  0.00           C  
ATOM    411  CD1 TYR A 334      25.944  32.036  19.917  1.00  0.00           C  
ATOM    412  CD2 TYR A 334      24.977  30.724  21.656  1.00  0.00           C  
ATOM    413  CE1 TYR A 334      26.078  30.896  19.132  1.00  0.00           C  
ATOM    414  CE2 TYR A 334      25.102  29.591  20.886  1.00  0.00           C  
ATOM    415  CZ  TYR A 334      25.651  29.679  19.630  1.00  0.00           C  
ATOM    416  OH  TYR A 334      25.767  28.539  18.872  1.00  0.00           O  
ATOM    417  N   LEU A 335      25.378  35.925  23.462  1.00  0.00           N  
ATOM    418  CA  LEU A 335      24.671  36.968  24.209  1.00  0.00           C  
ATOM    419  C   LEU A 335      24.912  38.342  23.574  1.00  0.00           C  
ATOM    420  O   LEU A 335      23.989  39.136  23.405  1.00  0.00           O  
ATOM    421  CB  LEU A 335      25.122  36.949  25.673  1.00  0.00           C  
ATOM    422  CG  LEU A 335      24.311  37.745  26.690  1.00  0.00           C  
ATOM    423  CD1 LEU A 335      22.821  37.393  26.628  1.00  0.00           C  
ATOM    424  CD2 LEU A 335      24.865  37.528  28.092  1.00  0.00           C  
ATOM    425  N   GLY A 336      26.162  38.617  23.210  1.00  0.00           N  
ATOM    426  CA  GLY A 336      26.470  39.858  22.498  1.00  0.00           C  
ATOM    427  C   GLY A 336      25.785  39.943  21.153  1.00  0.00           C  
ATOM    428  O   GLY A 336      25.240  40.979  20.786  1.00  0.00           O  
ATOM    429  N   LYS A 337      25.811  38.847  20.408  1.00  0.00           N  
ATOM    430  CA  LYS A 337      25.257  38.804  19.070  1.00  0.00           C  
ATOM    431  C   LYS A 337      23.742  38.978  19.129  1.00  0.00           C  
ATOM    432  O   LYS A 337      23.164  39.743  18.349  1.00  0.00           O  
ATOM    433  CB  LYS A 337      25.641  37.489  18.381  1.00  0.00           C  
ATOM    434  CG  LYS A 337      25.177  37.363  16.947  1.00  0.00           C  
ATOM    435  CD  LYS A 337      25.647  36.037  16.366  1.00  0.00           C  
ATOM    436  CE  LYS A 337      25.088  35.799  14.981  1.00  0.00           C  
ATOM    437  NZ  LYS A 337      25.640  34.520  14.426  1.00  0.00           N  
ATOM    438  N   LEU A 338      23.093  38.309  20.071  1.00  0.00           N  
ATOM    439  CA  LEU A 338      21.642  38.507  20.243  1.00  0.00           C  
ATOM    440  C   LEU A 338      21.298  39.954  20.586  1.00  0.00           C  
ATOM    441  O   LEU A 338      20.346  40.522  20.028  1.00  0.00           O  
ATOM    442  CB  LEU A 338      21.075  37.570  21.310  1.00  0.00           C  
ATOM    443  CG  LEU A 338      19.560  37.631  21.512  1.00  0.00           C  
ATOM    444  CD1 LEU A 338      18.801  37.358  20.207  1.00  0.00           C  
ATOM    445  CD2 LEU A 338      19.152  36.672  22.644  1.00  0.00           C  
ATOM    446  N   GLU A 339      22.051  40.562  21.488  1.00  0.00           N  
ATOM    447  CA  GLU A 339      21.834  41.979  21.805  1.00  0.00           C  
ATOM    448  C   GLU A 339      21.910  42.822  20.537  1.00  0.00           C  
ATOM    449  O   GLU A 339      21.080  43.709  20.324  1.00  0.00           O  
ATOM    450  CB  GLU A 339      22.818  42.490  22.864  1.00  0.00           C  
ATOM    451  CG  GLU A 339      22.662  43.994  23.079  1.00  0.00           C  
ATOM    452  CD  GLU A 339      23.554  44.592  24.148  1.00  0.00           C  
ATOM    453  OE1 GLU A 339      23.923  43.863  25.087  1.00  0.00           O  
ATOM    454  OE2 GLU A 339      23.851  45.820  24.032  1.00  0.00           O  
ATOM    455  N   ARG A 340      22.900  42.558  19.689  1.00  0.00           N  
ATOM    456  CA  ARG A 340      23.070  43.341  18.466  1.00  0.00           C  
ATOM    457  C   ARG A 340      21.918  43.143  17.492  1.00  0.00           C  
ATOM    458  O   ARG A 340      21.445  44.098  16.867  1.00  0.00           O  
ATOM    459  CB  ARG A 340      24.423  43.039  17.812  1.00  0.00           C  
ATOM    460  CG  ARG A 340      25.578  43.590  18.650  1.00  0.00           C  
ATOM    461  CD  ARG A 340      26.914  43.427  17.945  1.00  0.00           C  
ATOM    462  NE  ARG A 340      27.373  42.051  17.827  1.00  0.00           N  
ATOM    463  CZ  ARG A 340      28.054  41.401  18.775  1.00  0.00           C  
ATOM    464  NH1 ARG A 340      28.317  41.978  19.938  1.00  0.00           N  
ATOM    465  NH2 ARG A 340      28.470  40.163  18.558  1.00  0.00           N  
ATOM    466  N   GLU A 341      21.444  41.905  17.393  1.00  0.00           N  
ATOM    467  CA  GLU A 341      20.306  41.580  16.529  1.00  0.00           C  
ATOM    468  C   GLU A 341      19.008  42.244  17.001  1.00  0.00           C  
ATOM    469  O   GLU A 341      18.251  42.813  16.192  1.00  0.00           O  
ATOM    470  CB  GLU A 341      20.134  40.057  16.459  1.00  0.00           C  
ATOM    471  CG  GLU A 341      21.292  39.343  15.756  1.00  0.00           C  
ATOM    472  CD  GLU A 341      21.177  37.811  15.809  1.00  0.00           C  
ATOM    473  OE1 GLU A 341      21.891  37.137  15.041  1.00  0.00           O  
ATOM    474  OE2 GLU A 341      20.388  37.282  16.625  1.00  0.00           O  
ATOM    475  N   ILE A 342      18.772  42.191  18.301  1.00  0.00           N  
ATOM    476  CA  ILE A 342      17.602  42.818  18.910  1.00  0.00           C  
ATOM    477  C   ILE A 342      17.675  44.340  18.738  1.00  0.00           C  
ATOM    478  O   ILE A 342      16.680  44.992  18.370  1.00  0.00           O  
ATOM    479  CB  ILE A 342      17.494  42.424  20.397  1.00  0.00           C  
ATOM    480  CG1 ILE A 342      17.266  40.913  20.542  1.00  0.00           C  
ATOM    481  CG2 ILE A 342      16.362  43.221  21.074  1.00  0.00           C  
ATOM    482  CD1 ILE A 342      17.146  40.426  21.998  1.00  0.00           C  
ATOM    483  N   THR A 343      18.860  44.909  18.970  1.00  0.00           N  
ATOM    484  CA  THR A 343      19.088  46.344  18.741  1.00  0.00           C  
ATOM    485  C   THR A 343      18.705  46.776  17.330  1.00  0.00           C  
ATOM    486  O   THR A 343      17.961  47.739  17.144  1.00  0.00           O  
ATOM    487  CB  THR A 343      20.559  46.707  19.081  1.00  0.00           C  
ATOM    488  OG1 THR A 343      20.767  46.449  20.475  1.00  0.00           O  
ATOM    489  CG2 THR A 343      20.885  48.180  18.775  1.00  0.00           C  
ATOM    490  N   ARG A 344      19.196  46.049  16.330  1.00  0.00           N  
ATOM    491  CA  ARG A 344      18.852  46.335  14.939  1.00  0.00           C  
ATOM    492  C   ARG A 344      17.348  46.265  14.697  1.00  0.00           C  
ATOM    493  O   ARG A 344      16.784  47.127  14.018  1.00  0.00           O  
ATOM    494  CB  ARG A 344      19.601  45.378  14.000  1.00  0.00           C  
ATOM    495  CG  ARG A 344      19.695  45.844  12.549  1.00  0.00           C  
ATOM    496  CD  ARG A 344      20.282  47.278  12.434  1.00  0.00           C  
ATOM    497  NE  ARG A 344      21.131  47.644  13.581  1.00  0.00           N  
ATOM    498  CZ  ARG A 344      21.342  48.892  14.012  1.00  0.00           C  
ATOM    499  NH1 ARG A 344      20.806  49.935  13.381  1.00  0.00           N  
ATOM    500  NH2 ARG A 344      22.107  49.100  15.082  1.00  0.00           N  
ATOM    501  N   PHE A 345      16.688  45.251  15.254  1.00  0.00           N  
ATOM    502  CA  PHE A 345      15.243  45.094  15.072  1.00  0.00           C  
ATOM    503  C   PHE A 345      14.476  46.321  15.555  1.00  0.00           C  
ATOM    504  O   PHE A 345      13.647  46.877  14.840  1.00  0.00           O  
ATOM    505  CB  PHE A 345      14.751  43.827  15.804  1.00  0.00           C  
ATOM    506  CG  PHE A 345      13.278  43.576  15.660  1.00  0.00           C  
ATOM    507  CD1 PHE A 345      12.784  42.790  14.616  1.00  0.00           C  
ATOM    508  CD2 PHE A 345      12.385  44.125  16.563  1.00  0.00           C  
ATOM    509  CE1 PHE A 345      11.430  42.561  14.491  1.00  0.00           C  
ATOM    510  CE2 PHE A 345      11.030  43.906  16.437  1.00  0.00           C  
ATOM    511  CZ  PHE A 345      10.555  43.108  15.405  1.00  0.00           C  
ATOM    512  N   PHE A 347      14.780  46.768  16.762  1.00  0.00           N  
ATOM    513  CA  PHE A 347      14.039  47.876  17.362  1.00  0.00           C  
ATOM    514  C   PHE A 347      14.421  49.230  16.779  1.00  0.00           C  
ATOM    515  O   PHE A 347      13.542  50.033  16.496  1.00  0.00           O  
ATOM    516  CB  PHE A 347      14.107  47.802  18.884  1.00  0.00           C  
ATOM    517  CG  PHE A 347      13.202  46.751  19.433  1.00  0.00           C  
ATOM    518  CD1 PHE A 347      11.832  46.967  19.480  1.00  0.00           C  
ATOM    519  CD2 PHE A 347      13.693  45.499  19.806  1.00  0.00           C  
ATOM    520  CE1 PHE A 347      10.961  45.977  19.916  1.00  0.00           C  
ATOM    521  CE2 PHE A 347      12.825  44.508  20.254  1.00  0.00           C  
ATOM    522  CZ  PHE A 347      11.460  44.741  20.318  1.00  0.00           C  
ATOM    523  N   VAL A 348      15.707  49.460  16.530  1.00  0.00           N  
ATOM    524  CA  VAL A 348      16.113  50.692  15.847  1.00  0.00           C  
ATOM    525  C   VAL A 348      15.411  50.825  14.490  1.00  0.00           C  
ATOM    526  O   VAL A 348      14.856  51.882  14.170  1.00  0.00           O  
ATOM    527  CB  VAL A 348      17.633  50.796  15.712  1.00  0.00           C  
ATOM    528  CG1 VAL A 348      18.027  51.906  14.718  1.00  0.00           C  
ATOM    529  CG2 VAL A 348      18.241  51.045  17.098  1.00  0.00           C  
ATOM    530  N   ASP A 349      15.407  49.752  13.705  1.00  0.00           N  
ATOM    531  CA  ASP A 349      14.778  49.769  12.390  1.00  0.00           C  
ATOM    532  C   ASP A 349      13.270  50.004  12.447  1.00  0.00           C  
ATOM    533  O   ASP A 349      12.679  50.475  11.481  1.00  0.00           O  
ATOM    534  CB  ASP A 349      15.083  48.470  11.650  1.00  0.00           C  
ATOM    535  CG  ASP A 349      16.519  48.404  11.156  1.00  0.00           C  
ATOM    536  OD1 ASP A 349      16.914  47.342  10.640  1.00  0.00           O  
ATOM    537  OD2 ASP A 349      17.254  49.412  11.275  1.00  0.00           O  
ATOM    538  N   ARG A 352      12.654  49.686  13.578  1.00  0.00           N  
ATOM    539  CA  ARG A 352      11.221  49.887  13.773  1.00  0.00           C  
ATOM    540  C   ARG A 352      10.854  51.190  14.506  1.00  0.00           C  
ATOM    541  O   ARG A 352       9.693  51.405  14.872  1.00  0.00           O  
ATOM    542  CB  ARG A 352      10.628  48.650  14.460  1.00  0.00           C  
ATOM    543  CG  ARG A 352      10.234  47.602  13.421  1.00  0.00           C  
ATOM    544  CD  ARG A 352      10.279  46.177  13.908  1.00  0.00           C  
ATOM    545  NE  ARG A 352      10.406  45.239  12.782  1.00  0.00           N  
ATOM    546  CZ  ARG A 352      11.549  45.020  12.130  1.00  0.00           C  
ATOM    547  NH1 ARG A 352      12.653  45.684  12.468  1.00  0.00           N  
ATOM    548  NH2 ARG A 352      11.597  44.144  11.132  1.00  0.00           N  
ATOM    549  N   GLY A 361      11.835  52.070  14.680  1.00  0.00           N  
ATOM    550  CA  GLY A 361      11.585  53.433  15.161  1.00  0.00           C  
ATOM    551  C   GLY A 361      11.777  53.666  16.645  1.00  0.00           C  
ATOM    552  O   GLY A 361      11.370  54.721  17.153  1.00  0.00           O  
ATOM    553  N   PHE A 362      12.394  52.700  17.340  1.00  0.00           N  
ATOM    554  CA  PHE A 362      12.625  52.806  18.784  1.00  0.00           C  
ATOM    555  C   PHE A 362      14.026  53.354  19.071  1.00  0.00           C  
ATOM    556  O   PHE A 362      15.010  52.910  18.473  1.00  0.00           O  
ATOM    557  CB  PHE A 362      12.466  51.450  19.485  1.00  0.00           C  
ATOM    558  CG  PHE A 362      11.076  50.893  19.462  1.00  0.00           C  
ATOM    559  CD1 PHE A 362      10.297  50.855  20.617  1.00  0.00           C  
ATOM    560  CD2 PHE A 362      10.543  50.382  18.290  1.00  0.00           C  
ATOM    561  CE1 PHE A 362       9.005  50.331  20.585  1.00  0.00           C  
ATOM    562  CE2 PHE A 362       9.261  49.848  18.261  1.00  0.00           C  
ATOM    563  CZ  PHE A 362       8.499  49.812  19.408  1.00  0.00           C  
ATOM    564  N   LEU A 363      14.105  54.318  19.995  1.00  0.00           N  
ATOM    565  CA  LEU A 363      15.368  54.929  20.397  1.00  0.00           C  
ATOM    566  C   LEU A 363      16.125  54.029  21.366  1.00  0.00           C  
ATOM    567  O   LEU A 363      15.563  53.596  22.351  1.00  0.00           O  
ATOM    568  CB  LEU A 363      15.096  56.279  21.066  1.00  0.00           C  
ATOM    569  CG  LEU A 363      16.323  57.104  21.442  1.00  0.00           C  
ATOM    570  CD1 LEU A 363      17.092  57.570  20.190  1.00  0.00           C  
ATOM    571  CD2 LEU A 363      15.894  58.294  22.324  1.00  0.00           C  
ATOM    572  N   GLU A 364      17.400  53.759  21.094  1.00  0.00           N  
ATOM    573  CA  GLU A 364      18.235  52.911  21.958  1.00  0.00           C  
ATOM    574  C   GLU A 364      18.679  53.665  23.208  1.00  0.00           C  
ATOM    575  O   GLU A 364      19.319  54.707  23.111  1.00  0.00           O  
ATOM    576  CB  GLU A 364      19.482  52.459  21.183  1.00  0.00           C  
ATOM    577  CG  GLU A 364      20.410  51.546  21.956  1.00  0.00           C  
ATOM    578  CD  GLU A 364      21.765  51.316  21.291  1.00  0.00           C  
ATOM    579  OE1 GLU A 364      22.184  52.099  20.408  1.00  0.00           O  
ATOM    580  OE2 GLU A 364      22.449  50.359  21.704  1.00  0.00           O  
ATOM    581  N   ILE A 365      18.369  53.114  24.376  1.00  0.00           N  
ATOM    582  CA  ILE A 365      18.755  53.708  25.662  1.00  0.00           C  
ATOM    583  C   ILE A 365      19.861  52.889  26.309  1.00  0.00           C  
ATOM    584  O   ILE A 365      19.846  51.653  26.241  1.00  0.00           O  
ATOM    585  CB  ILE A 365      17.529  53.733  26.624  1.00  0.00           C  
ATOM    586  CG1 ILE A 365      16.312  54.391  25.960  1.00  0.00           C  
ATOM    587  CG2 ILE A 365      17.861  54.434  27.941  1.00  0.00           C  
ATOM    588  CD1 ILE A 365      16.510  55.837  25.536  1.00  0.00           C  
ATOM    589  N   LYS A 366      20.804  53.573  26.964  1.00  0.00           N  
ATOM    590  CA  LYS A 366      21.766  52.923  27.874  1.00  0.00           C  
ATOM    591  C   LYS A 366      21.762  53.688  29.187  1.00  0.00           C  
ATOM    592  O   LYS A 366      22.346  54.759  29.288  1.00  0.00           O  
ATOM    593  CB  LYS A 366      23.186  52.875  27.277  1.00  0.00           C  
ATOM    594  CG  LYS A 366      23.350  51.952  26.065  1.00  0.00           C  
ATOM    595  CD  LYS A 366      23.128  50.490  26.426  1.00  0.00           C  
ATOM    596  CE  LYS A 366      23.522  49.527  25.296  1.00  0.00           C  
ATOM    597  NZ  LYS A 366      22.965  48.155  25.545  1.00  0.00           N  
ATOM    598  N   SER A 368      21.086  53.133  30.191  1.00  0.00           N  
ATOM    599  CA  SER A 368      20.847  53.822  31.442  1.00  0.00           C  
ATOM    600  C   SER A 368      21.588  53.108  32.576  1.00  0.00           C  
ATOM    601  O   SER A 368      22.140  52.023  32.384  1.00  0.00           O  
ATOM    602  CB  SER A 368      19.333  53.896  31.717  1.00  0.00           C  
ATOM    603  OG  SER A 368      18.816  52.608  32.024  1.00  0.00           O  
ATOM    604  N   PRO A 370      21.640  53.730  33.759  1.00  0.00           N  
ATOM    605  CA  PRO A 370      22.416  53.117  34.833  1.00  0.00           C  
ATOM    606  C   PRO A 370      21.940  51.734  35.261  1.00  0.00           C  
ATOM    607  O   PRO A 370      20.734  51.473  35.319  1.00  0.00           O  
ATOM    608  CB  PRO A 370      22.275  54.123  35.981  1.00  0.00           C  
ATOM    609  CG  PRO A 370      21.998  55.424  35.290  1.00  0.00           C  
ATOM    610  CD  PRO A 370      21.100  55.039  34.164  1.00  0.00           C  
ATOM    611  N   ILE A 371      22.902  50.863  35.557  1.00  0.00           N  
ATOM    612  CA  ILE A 371      22.625  49.558  36.152  1.00  0.00           C  
ATOM    613  C   ILE A 371      22.492  49.656  37.673  1.00  0.00           C  
ATOM    614  O   ILE A 371      21.627  49.005  38.264  1.00  0.00           O  
ATOM    615  CB  ILE A 371      23.701  48.518  35.751  1.00  0.00           C  
ATOM    616  CG1 ILE A 371      23.701  48.335  34.229  1.00  0.00           C  
ATOM    617  CG2 ILE A 371      23.404  47.173  36.379  1.00  0.00           C  
ATOM    618  CD1 ILE A 371      25.033  47.770  33.675  1.00  0.00           C  
ATOM    619  N   LEU A 372      23.386  50.423  38.302  1.00  0.00           N  
ATOM    620  CA  LEU A 372      23.277  50.765  39.717  1.00  0.00           C  
ATOM    621  C   LEU A 372      22.278  51.892  39.840  1.00  0.00           C  
ATOM    622  O   LEU A 372      22.502  52.993  39.320  1.00  0.00           O  
ATOM    623  CB  LEU A 372      24.608  51.258  40.289  1.00  0.00           C  
ATOM    624  CG  LEU A 372      24.987  51.355  41.703  1.00  0.00           C  
ATOM    625  CD1 LEU A 372      26.818  50.996  41.367  1.00  0.00           C  
ATOM    626  CD2 LEU A 372      25.001  49.316  41.836  1.00  0.00           C  
ATOM    627  N   ILE A 373      21.159  51.633  40.512  1.00  0.00           N  
ATOM    628  CA  ILE A 373      20.089  52.615  40.618  1.00  0.00           C  
ATOM    629  C   ILE A 373      19.764  52.959  42.077  1.00  0.00           C  
ATOM    630  O   ILE A 373      20.081  52.178  42.991  1.00  0.00           O  
ATOM    631  CB  ILE A 373      18.799  52.158  39.873  1.00  0.00           C  
ATOM    632  CG1 ILE A 373      18.165  50.923  40.528  1.00  0.00           C  
ATOM    633  CG2 ILE A 373      19.100  51.879  38.390  1.00  0.00           C  
ATOM    634  CD1 ILE A 373      16.796  50.563  39.949  1.00  0.00           C  
ATOM    635  N   PRO A 374      19.161  54.139  42.302  1.00  0.00           N  
ATOM    636  CA  PRO A 374      18.754  54.488  43.660  1.00  0.00           C  
ATOM    637  C   PRO A 374      17.761  53.477  44.226  1.00  0.00           C  
ATOM    638  O   PRO A 374      16.845  53.042  43.515  1.00  0.00           O  
ATOM    639  CB  PRO A 374      18.061  55.850  43.485  1.00  0.00           C  
ATOM    640  CG  PRO A 374      18.592  56.406  42.255  1.00  0.00           C  
ATOM    641  CD  PRO A 374      18.815  55.212  41.349  1.00  0.00           C  
ATOM    642  N   LEU A 375      17.915  53.150  45.501  1.00  0.00           N  
ATOM    643  CA  LEU A 375      16.975  52.271  46.181  1.00  0.00           C  
ATOM    644  C   LEU A 375      15.558  52.832  46.165  1.00  0.00           C  
ATOM    645  O   LEU A 375      14.604  52.061  46.129  1.00  0.00           O  
ATOM    646  CB  LEU A 375      17.384  52.054  47.642  1.00  0.00           C  
ATOM    647  CG  LEU A 375      18.051  50.766  48.089  1.00  0.00           C  
ATOM    648  CD1 LEU A 375      18.150  50.837  49.620  1.00  0.00           C  
ATOM    649  CD2 LEU A 375      17.286  49.530  47.644  1.00  0.00           C  
ATOM    650  N   GLU A 376      15.420  54.164  46.198  1.00  0.00           N  
ATOM    651  CA  GLU A 376      14.104  54.803  46.173  1.00  0.00           C  
ATOM    652  C   GLU A 376      13.286  54.425  44.956  1.00  0.00           C  
ATOM    653  O   GLU A 376      12.066  54.496  45.009  1.00  0.00           O  
ATOM    654  CB  GLU A 376      14.195  56.340  46.247  1.00  0.00           C  
ATOM    655  CG  GLU A 376      12.869  56.975  46.699  1.00  0.00           C  
ATOM    656  CD  GLU A 376      12.842  58.508  46.678  1.00  0.00           C  
ATOM    657  OE1 GLU A 376      11.803  59.073  47.093  1.00  0.00           O  
ATOM    658  OE2 GLU A 376      13.829  59.145  46.240  1.00  0.00           O  
ATOM    659  N   TYR A 377      13.951  54.067  43.857  1.00  0.00           N  
ATOM    660  CA  TYR A 377      13.261  53.612  42.632  1.00  0.00           C  
ATOM    661  C   TYR A 377      12.469  52.317  42.869  1.00  0.00           C  
ATOM    662  O   TYR A 377      11.428  52.106  42.251  1.00  0.00           O  
ATOM    663  CB  TYR A 377      14.231  53.405  41.476  1.00  0.00           C  
ATOM    664  CG  TYR A 377      14.733  54.660  40.784  1.00  0.00           C  
ATOM    665  CD1 TYR A 377      14.578  55.930  41.348  1.00  0.00           C  
ATOM    666  CD2 TYR A 377      15.387  54.569  39.564  1.00  0.00           C  
ATOM    667  CE1 TYR A 377      15.058  57.072  40.692  1.00  0.00           C  
ATOM    668  CE2 TYR A 377      15.875  55.700  38.912  1.00  0.00           C  
ATOM    669  CZ  TYR A 377      15.711  56.942  39.482  1.00  0.00           C  
ATOM    670  OH  TYR A 377      16.192  58.062  38.854  1.00  0.00           O  
ATOM    671  N   ILE A 378      12.957  51.477  43.771  1.00  0.00           N  
ATOM    672  CA  ILE A 378      12.298  50.214  44.112  1.00  0.00           C  
ATOM    673  C   ILE A 378      10.959  50.480  44.802  1.00  0.00           C  
ATOM    674  O   ILE A 378       9.924  49.968  44.369  1.00  0.00           O  
ATOM    675  CB  ILE A 378      13.205  49.341  45.027  1.00  0.00           C  
ATOM    676  CG1 ILE A 378      14.521  48.989  44.313  1.00  0.00           C  
ATOM    677  CG2 ILE A 378      12.480  48.079  45.483  1.00  0.00           C  
ATOM    678  CD1 ILE A 378      14.357  48.398  42.910  1.00  0.00           C  
ATOM    679  N   GLU A 388      10.984  51.300  45.848  1.00  0.00           N  
ATOM    680  CA  GLU A 388       9.767  51.725  46.536  1.00  0.00           C  
ATOM    681  C   GLU A 388       8.815  52.418  45.575  1.00  0.00           C  
ATOM    682  O   GLU A 388       7.606  52.227  45.632  1.00  0.00           O  
ATOM    683  CB  GLU A 388      10.098  52.704  47.665  1.00  0.00           C  
ATOM    684  CG  GLU A 388      10.885  52.119  48.812  1.00  0.00           C  
ATOM    685  CD  GLU A 388      11.205  53.163  49.869  1.00  0.00           C  
ATOM    686  OE1 GLU A 388      11.993  54.093  49.573  1.00  0.00           O  
ATOM    687  OE2 GLU A 388      10.667  53.051  50.994  1.00  0.00           O  
ATOM    688  N   ARG A 389       9.371  53.234  44.687  1.00  0.00           N  
ATOM    689  CA  ARG A 389       8.543  54.049  43.798  1.00  0.00           C  
ATOM    690  C   ARG A 389       7.886  53.204  42.711  1.00  0.00           C  
ATOM    691  O   ARG A 389       6.889  53.627  42.112  1.00  0.00           O  
ATOM    692  CB  ARG A 389       9.485  55.090  43.132  1.00  0.00           C  
ATOM    693  CG  ARG A 389       9.391  56.448  44.063  1.00  0.00           C  
ATOM    694  CD  ARG A 389       9.877  57.687  43.292  1.00  0.00           C  
ATOM    695  NE  ARG A 389      11.253  57.997  43.667  1.00  0.00           N  
ATOM    696  CZ  ARG A 389       9.932  59.433  40.957  1.00  0.00           C  
ATOM    697  NH1 ARG A 389      11.910  58.683  41.558  1.00  0.00           N  
ATOM    698  NH2 ARG A 389      13.416  58.718  43.310  1.00  0.00           N  
ATOM    699  N   MET A 396       8.435  52.019  42.463  1.00  0.00           N  
ATOM    700  CA  MET A 396       7.839  51.042  41.559  1.00  0.00           C  
ATOM    701  C   MET A 396       6.713  50.229  42.236  1.00  0.00           C  
ATOM    702  O   MET A 396       6.121  49.348  41.608  1.00  0.00           O  
ATOM    703  CB  MET A 396       8.907  50.073  41.051  1.00  0.00           C  
ATOM    704  CG  MET A 396       9.820  50.655  39.989  1.00  0.00           C  
ATOM    705  SD  MET A 396       8.911  51.140  38.507  1.00  0.00           S  
ATOM    706  CE  MET A 396       8.228  49.578  37.962  1.00  0.00           C  
ATOM    707  N   GLY A 397       6.431  50.529  43.498  1.00  0.00           N  
ATOM    708  CA  GLY A 397       5.461  49.769  44.288  1.00  0.00           C  
ATOM    709  C   GLY A 397       5.966  48.414  44.763  1.00  0.00           C  
ATOM    710  O   GLY A 397       5.172  47.535  45.080  1.00  0.00           O  
ATOM    711  N   ILE A 398       7.286  48.232  44.802  1.00  0.00           N  
ATOM    712  CA  ILE A 398       7.873  47.003  45.330  1.00  0.00           C  
ATOM    713  C   ILE A 398       8.029  47.196  46.837  1.00  0.00           C  
ATOM    714  O   ILE A 398       9.021  47.751  47.305  1.00  0.00           O  
ATOM    715  CB  ILE A 398       9.238  46.679  44.671  1.00  0.00           C  
ATOM    716  CG1 ILE A 398       9.073  46.462  43.158  1.00  0.00           C  
ATOM    717  CG2 ILE A 398       9.869  45.442  45.322  1.00  0.00           C  
ATOM    718  CD1 ILE A 398      10.348  46.695  42.339  1.00  0.00           C  
ATOM    719  N   ASP A 399       7.019  46.773  47.588  1.00  0.00           N  
ATOM    720  CA  ASP A 399       7.064  46.811  49.051  1.00  0.00           C  
ATOM    721  C   ASP A 399       7.105  45.378  49.587  1.00  0.00           C  
ATOM    722  O   ASP A 399       7.096  44.420  48.808  1.00  0.00           O  
ATOM    723  CB  ASP A 399       5.867  47.595  49.615  1.00  0.00           C  
ATOM    724  CG  ASP A 399       4.517  47.038  49.165  1.00  0.00           C  
ATOM    725  OD1 ASP A 399       4.442  45.853  48.772  1.00  0.00           O  
ATOM    726  OD2 ASP A 399       3.520  47.795  49.211  1.00  0.00           O  
ATOM    727  N   ASN A 400       7.152  45.232  50.909  1.00  0.00           N  
ATOM    728  CA  ASN A 400       7.188  43.909  51.539  1.00  0.00           C  
ATOM    729  C   ASN A 400       5.794  43.312  51.709  1.00  0.00           C  
ATOM    730  O   ASN A 400       5.555  42.162  51.340  1.00  0.00           O  
ATOM    731  CB  ASN A 400       7.899  43.986  52.890  1.00  0.00           C  
ATOM    732  CG  ASN A 400       9.380  44.269  52.746  1.00  0.00           C  
ATOM    733  OD1 ASN A 400      10.159  43.387  52.375  1.00  0.00           O  
ATOM    734  ND2 ASN A 400       9.779  45.503  53.037  1.00  0.00           N  
ATOM    735  N   LEU A 487       9.518  40.137  45.392  1.00  0.00           N  
ATOM    736  CA  LEU A 487      10.590  40.875  44.704  1.00  0.00           C  
ATOM    737  C   LEU A 487      11.420  41.710  45.678  1.00  0.00           C  
ATOM    738  O   LEU A 487      12.620  41.864  45.483  1.00  0.00           O  
ATOM    739  CB  LEU A 487      10.038  41.800  43.608  1.00  0.00           C  
ATOM    740  CG  LEU A 487      10.409  41.541  42.145  1.00  0.00           C  
ATOM    741  CD1 LEU A 487       9.859  42.666  41.264  1.00  0.00           C  
ATOM    742  CD2 LEU A 487      11.917  41.380  41.910  1.00  0.00           C  
ATOM    743  N   SER A 488      10.778  42.257  46.711  1.00  0.00           N  
ATOM    744  CA  SER A 488      11.475  43.089  47.699  1.00  0.00           C  
ATOM    745  C   SER A 488      12.653  42.347  48.333  1.00  0.00           C  
ATOM    746  O   SER A 488      13.689  42.945  48.627  1.00  0.00           O  
ATOM    747  CB  SER A 488      10.505  43.557  48.782  1.00  0.00           C  
ATOM    748  OG  SER A 488       9.778  42.457  49.310  1.00  0.00           O  
ATOM    749  N   LYS A 495      12.495  41.037  48.503  1.00  0.00           N  
ATOM    750  CA  LYS A 495      13.535  40.187  49.091  1.00  0.00           C  
ATOM    751  C   LYS A 495      14.565  39.689  48.068  1.00  0.00           C  
ATOM    752  O   LYS A 495      15.524  39.020  48.430  1.00  0.00           O  
ATOM    753  CB  LYS A 495      12.889  38.992  49.794  1.00  0.00           C  
ATOM    754  CG  LYS A 495      12.039  39.383  51.008  1.00  0.00           C  
ATOM    755  CD  LYS A 495      11.347  38.178  51.622  1.00  0.00           C  
ATOM    756  CE  LYS A 495      10.555  38.565  52.868  1.00  0.00           C  
ATOM    757  NZ  LYS A 495       9.751  37.433  53.420  1.00  0.00           N  
ATOM    758  N   GLN A 496      14.363  40.012  46.801  1.00  0.00           N  
ATOM    759  CA  GLN A 496      15.278  39.598  45.745  1.00  0.00           C  
ATOM    760  C   GLN A 496      16.273  40.694  45.355  1.00  0.00           C  
ATOM    761  O   GLN A 496      17.076  40.479  44.476  1.00  0.00           O  
ATOM    762  CB  GLN A 496      14.495  39.197  44.493  1.00  0.00           C  
ATOM    763  CG  GLN A 496      13.537  38.040  44.663  1.00  0.00           C  
ATOM    764  CD  GLN A 496      12.943  37.614  43.336  1.00  0.00           C  
ATOM    765  OE1 GLN A 496      11.825  37.993  42.993  1.00  0.00           O  
ATOM    766  NE2 GLN A 496      13.709  36.868  42.560  1.00  0.00           N  
ATOM    767  N   ILE A 497      16.226  41.855  46.011  1.00  0.00           N  
ATOM    768  CA  ILE A 497      17.023  43.005  45.572  1.00  0.00           C  
ATOM    769  C   ILE A 497      18.443  42.898  46.124  1.00  0.00           C  
ATOM    770  O   ILE A 497      18.619  42.698  47.322  1.00  0.00           O  
ATOM    771  CB  ILE A 497      16.417  44.345  46.091  1.00  0.00           C  
ATOM    772  CG1 ILE A 497      14.966  44.522  45.626  1.00  0.00           C  
ATOM    773  CG2 ILE A 497      17.256  45.520  45.637  1.00  0.00           C  
ATOM    774  CD1 ILE A 497      14.776  44.463  44.165  1.00  0.00           C  
ATOM    775  N   PHE A 498      19.440  43.041  45.250  1.00  0.00           N  
ATOM    776  CA  PHE A 498      20.837  43.198  45.677  1.00  0.00           C  
ATOM    777  C   PHE A 498      21.097  44.653  46.042  1.00  0.00           C  
ATOM    778  O   PHE A 498      21.201  45.505  45.149  1.00  0.00           O  
ATOM    779  CB  PHE A 498      21.799  42.814  44.553  1.00  0.00           C  
ATOM    780  CG  PHE A 498      21.932  41.336  44.322  1.00  0.00           C  
ATOM    781  CD1 PHE A 498      22.789  40.569  45.102  1.00  0.00           C  
ATOM    782  CD2 PHE A 498      21.241  40.719  43.303  1.00  0.00           C  
ATOM    783  CE1 PHE A 498      22.932  39.216  44.875  1.00  0.00           C  
ATOM    784  CE2 PHE A 498      21.396  39.347  43.058  1.00  0.00           C  
ATOM    785  CZ  PHE A 498      22.235  38.601  43.844  1.00  0.00           C  
ATOM    786  N   ARG A 499      21.185  44.933  47.339  1.00  0.00           N  
ATOM    787  CA  ARG A 499      21.491  46.279  47.851  1.00  0.00           C  
ATOM    788  C   ARG A 499      22.992  46.548  47.760  1.00  0.00           C  
ATOM    789  O   ARG A 499      23.793  45.660  48.005  1.00  0.00           O  
ATOM    790  CB  ARG A 499      21.045  46.429  49.307  1.00  0.00           C  
ATOM    791  CG  ARG A 499      19.548  46.614  49.494  1.00  0.00           C  
ATOM    792  CD  ARG A 499      19.207  47.057  50.918  1.00  0.00           C  
ATOM    793  NE  ARG A 499      19.672  48.415  51.197  1.00  0.00           N  
ATOM    794  CZ  ARG A 499      19.387  49.109  52.296  1.00  0.00           C  
ATOM    795  NH1 ARG A 499      18.628  48.587  53.253  1.00  0.00           N  
ATOM    796  NH2 ARG A 499      19.866  50.338  52.440  1.00  0.00           N  
ATOM    797  N   VAL A 500      23.364  47.767  47.387  1.00  0.00           N  
ATOM    798  CA  VAL A 500      24.759  48.200  47.327  1.00  0.00           C  
ATOM    799  C   VAL A 500      24.826  49.533  48.088  1.00  0.00           C  
ATOM    800  O   VAL A 500      24.039  50.440  47.804  1.00  0.00           O  
ATOM    801  CB  VAL A 500      25.218  48.423  45.872  1.00  0.00           C  
ATOM    802  CG1 VAL A 500      26.700  48.750  45.815  1.00  0.00           C  
ATOM    803  CG2 VAL A 500      24.903  47.190  44.979  1.00  0.00           C  
ATOM    804  N   ASP A 501      25.743  49.676  49.038  1.00  0.00           N  
ATOM    805  CA  ASP A 501      25.764  50.886  49.897  1.00  0.00           C  
ATOM    806  C   ASP A 501      24.412  51.058  50.607  1.00  0.00           C  
ATOM    807  O   ASP A 501      23.632  50.109  50.694  1.00  0.00           O  
ATOM    808  CB  ASP A 501      26.103  52.160  49.093  1.00  0.00           C  
ATOM    809  CG  ASP A 501      27.524  52.176  48.568  1.00  0.00           C  
ATOM    810  OD1 ASP A 501      27.710  52.646  47.426  1.00  0.00           O  
ATOM    811  OD2 ASP A 501      28.452  51.749  49.292  1.00  0.00           O  
ATOM    812  N   LYS A 653      24.145  52.261  51.122  1.00  0.00           N  
ATOM    813  CA  LYS A 653      22.892  52.561  51.807  1.00  0.00           C  
ATOM    814  C   LYS A 653      21.827  53.098  50.860  1.00  0.00           C  
ATOM    815  O   LYS A 653      20.637  53.018  51.160  1.00  0.00           O  
ATOM    816  CB  LYS A 653      23.137  53.590  52.921  1.00  0.00           C  
ATOM    817  CG  LYS A 653      24.170  53.141  53.948  1.00  0.00           C  
ATOM    818  CD  LYS A 653      24.302  54.131  55.101  1.00  0.00           C  
ATOM    819  CE  LYS A 653      25.310  53.641  56.134  1.00  0.00           C  
ATOM    820  NZ  LYS A 653      25.496  54.626  57.238  1.00  0.00           N  
ATOM    821  N   ASN A 654      22.251  53.644  49.720  1.00  0.00           N  
ATOM    822  CA  ASN A 654      21.356  54.371  48.841  1.00  0.00           C  
ATOM    823  C   ASN A 654      21.133  53.756  47.460  1.00  0.00           C  
ATOM    824  O   ASN A 654      20.290  54.250  46.726  1.00  0.00           O  
ATOM    825  CB  ASN A 654      21.872  55.805  48.669  1.00  0.00           C  
ATOM    826  CG  ASN A 654      21.656  56.661  49.908  1.00  0.00           C  
ATOM    827  OD1 ASN A 654      20.990  56.251  50.862  1.00  0.00           O  
ATOM    828  ND2 ASN A 654      22.220  57.862  49.895  1.00  0.00           N  
ATOM    829  N   PHE A 655      21.873  52.703  47.106  1.00  0.00           N  
ATOM    830  CA  PHE A 655      21.781  52.118  45.780  1.00  0.00           C  
ATOM    831  C   PHE A 655      21.505  50.624  45.797  1.00  0.00           C  
ATOM    832  O   PHE A 655      21.638  49.957  46.832  1.00  0.00           O  
ATOM    833  CB  PHE A 655      23.055  52.431  44.984  1.00  0.00           C  
ATOM    834  CG  PHE A 655      23.117  53.854  44.492  1.00  0.00           C  
ATOM    835  CD1 PHE A 655      23.560  54.874  45.328  1.00  0.00           C  
ATOM    836  CD2 PHE A 655      22.709  54.174  43.205  1.00  0.00           C  
ATOM    837  CE1 PHE A 655      23.601  56.188  44.879  1.00  0.00           C  
ATOM    838  CE2 PHE A 655      22.748  55.485  42.745  1.00  0.00           C  
ATOM    839  CZ  PHE A 655      23.193  56.493  43.584  1.00  0.00           C  
ATOM    840  N   CYS A 656      21.098  50.120  44.639  1.00  0.00           N  
ATOM    841  CA  CYS A 656      20.940  48.692  44.404  1.00  0.00           C  
ATOM    842  C   CYS A 656      21.241  48.380  42.948  1.00  0.00           C  
ATOM    843  O   CYS A 656      21.254  49.284  42.095  1.00  0.00           O  
ATOM    844  CB  CYS A 656      19.518  48.236  44.748  1.00  0.00           C  
ATOM    845  SG  CYS A 656      18.244  48.920  43.669  1.00  0.00           S  
ATOM    846  N   LEU A 657      21.477  47.103  42.661  1.00  0.00           N  
ATOM    847  CA  LEU A 657      21.551  46.622  41.284  1.00  0.00           C  
ATOM    848  C   LEU A 657      20.123  46.521  40.760  1.00  0.00           C  
ATOM    849  O   LEU A 657      19.261  45.939  41.415  1.00  0.00           O  
ATOM    850  CB  LEU A 657      22.231  45.264  41.225  1.00  0.00           C  
ATOM    851  CG  LEU A 657      23.705  45.305  41.644  1.00  0.00           C  
ATOM    852  CD1 LEU A 657      24.258  43.898  41.756  1.00  0.00           C  
ATOM    853  CD2 LEU A 657      24.477  46.123  40.593  1.00  0.00           C  
ATOM    854  N   ARG A 658      19.853  47.114  39.610  1.00  0.00           N  
ATOM    855  CA  ARG A 658      18.471  47.164  39.129  1.00  0.00           C  
ATOM    856  C   ARG A 658      17.934  45.748  38.909  1.00  0.00           C  
ATOM    857  O   ARG A 658      18.609  44.926  38.303  1.00  0.00           O  
ATOM    858  CB  ARG A 658      18.332  47.997  37.861  1.00  0.00           C  
ATOM    859  CG  ARG A 658      19.053  47.433  36.666  1.00  0.00           C  
ATOM    860  CD  ARG A 658      19.144  48.402  35.525  1.00  0.00           C  
ATOM    861  NE  ARG A 658      19.808  47.752  34.396  1.00  0.00           N  
ATOM    862  CZ  ARG A 658      20.128  48.338  33.248  1.00  0.00           C  
ATOM    863  NH1 ARG A 658      19.915  49.637  33.049  1.00  0.00           N  
ATOM    864  NH2 ARG A 658      20.684  47.616  32.297  1.00  0.00           N  
ATOM    865  N   PRO A 659      16.737  45.449  39.451  1.00  0.00           N  
ATOM    866  CA  PRO A 659      16.068  44.172  39.174  1.00  0.00           C  
ATOM    867  C   PRO A 659      15.218  44.168  37.890  1.00  0.00           C  
ATOM    868  O   PRO A 659      14.732  43.125  37.468  1.00  0.00           O  
ATOM    869  CB  PRO A 659      15.192  43.990  40.400  1.00  0.00           C  
ATOM    870  CG  PRO A 659      14.766  45.411  40.727  1.00  0.00           C  
ATOM    871  CD  PRO A 659      15.990  46.260  40.426  1.00  0.00           C  
ATOM    872  N   MET A 660      15.044  45.336  37.291  1.00  0.00           N  
ATOM    873  CA  MET A 660      14.267  45.495  36.077  1.00  0.00           C  
ATOM    874  C   MET A 660      14.650  46.831  35.447  1.00  0.00           C  
ATOM    875  O   MET A 660      15.251  47.674  36.102  1.00  0.00           O  
ATOM    876  CB  MET A 660      12.776  45.520  36.440  1.00  0.00           C  
ATOM    877  CG  MET A 660      12.429  46.630  37.422  1.00  0.00           C  
ATOM    878  SD  MET A 660      10.771  46.512  38.076  1.00  0.00           S  
ATOM    879  CE  MET A 660      10.908  45.116  39.184  1.00  0.00           C  
ATOM    880  N   LEU A 661      14.259  47.036  34.197  1.00  0.00           N  
ATOM    881  CA  LEU A 661      14.569  48.291  33.506  1.00  0.00           C  
ATOM    882  C   LEU A 661      13.499  49.371  33.654  1.00  0.00           C  
ATOM    883  O   LEU A 661      13.737  50.519  33.299  1.00  0.00           O  
ATOM    884  CB  LEU A 661      14.793  48.019  32.034  1.00  0.00           C  
ATOM    885  CG  LEU A 661      15.889  47.006  31.670  1.00  0.00           C  
ATOM    886  CD1 LEU A 661      15.972  46.728  30.174  1.00  0.00           C  
ATOM    887  CD2 LEU A 661      17.225  47.463  32.201  1.00  0.00           C  
ATOM    888  N   ALA A 662      12.326  49.005  34.167  1.00  0.00           N  
ATOM    889  CA  ALA A 662      11.178  49.913  34.227  1.00  0.00           C  
ATOM    890  C   ALA A 662      11.418  51.322  34.782  1.00  0.00           C  
ATOM    891  O   ALA A 662      11.018  52.288  34.149  1.00  0.00           O  
ATOM    892  CB  ALA A 662      10.016  49.250  34.973  1.00  0.00           C  
ATOM    893  N   PRO A 663      12.013  51.456  35.982  1.00  0.00           N  
ATOM    894  CA  PRO A 663      12.097  52.832  36.507  1.00  0.00           C  
ATOM    895  C   PRO A 663      12.894  53.799  35.623  1.00  0.00           C  
ATOM    896  O   PRO A 663      12.446  54.922  35.394  1.00  0.00           O  
ATOM    897  CB  PRO A 663      12.736  52.659  37.898  1.00  0.00           C  
ATOM    898  CG  PRO A 663      13.291  51.299  37.933  1.00  0.00           C  
ATOM    899  CD  PRO A 663      12.591  50.461  36.910  1.00  0.00           C  
ATOM    900  N   ASN A 664      14.048  53.361  35.120  1.00  0.00           N  
ATOM    901  CA  ASN A 664      14.856  54.214  34.246  1.00  0.00           C  
ATOM    902  C   ASN A 664      14.086  54.569  32.977  1.00  0.00           C  
ATOM    903  O   ASN A 664      14.149  55.708  32.492  1.00  0.00           O  
ATOM    904  CB  ASN A 664      16.180  53.533  33.879  1.00  0.00           C  
ATOM    905  CG  ASN A 664      17.141  53.370  35.071  1.00  0.00           C  
ATOM    906  OD1 ASN A 664      16.925  53.909  36.155  1.00  0.00           O  
ATOM    907  ND2 ASN A 664      18.218  52.598  34.857  1.00  0.00           N  
ATOM    908  N   LEU A 665      13.355  53.601  32.425  1.00  0.00           N  
ATOM    909  CA  LEU A 665      12.582  53.849  31.214  1.00  0.00           C  
ATOM    910  C   LEU A 665      11.379  54.776  31.445  1.00  0.00           C  
ATOM    911  O   LEU A 665      11.045  55.596  30.587  1.00  0.00           O  
ATOM    912  CB  LEU A 665      12.171  52.526  30.570  1.00  0.00           C  
ATOM    913  CG  LEU A 665      13.347  51.687  30.050  1.00  0.00           C  
ATOM    914  CD1 LEU A 665      12.860  50.393  29.407  1.00  0.00           C  
ATOM    915  CD2 LEU A 665      14.202  52.468  29.054  1.00  0.00           C  
ATOM    916  N   TYR A 666      10.733  54.665  32.599  1.00  0.00           N  
ATOM    917  CA  TYR A 666       9.718  55.637  32.991  1.00  0.00           C  
ATOM    918  C   TYR A 666      10.282  57.055  32.976  1.00  0.00           C  
ATOM    919  O   TYR A 666       9.658  57.981  32.449  1.00  0.00           O  
ATOM    920  CB  TYR A 666       9.207  55.349  34.397  1.00  0.00           C  
ATOM    921  CG  TYR A 666       7.910  54.581  34.546  1.00  0.00           C  
ATOM    922  CD1 TYR A 666       6.748  54.977  33.886  1.00  0.00           C  
ATOM    923  CD2 TYR A 666       7.819  53.508  35.435  1.00  0.00           C  
ATOM    924  CE1 TYR A 666       5.532  54.293  34.077  1.00  0.00           C  
ATOM    925  CE2 TYR A 666       6.615  52.821  35.631  1.00  0.00           C  
ATOM    926  CZ  TYR A 666       5.474  53.211  34.951  1.00  0.00           C  
ATOM    927  OH  TYR A 666       4.264  52.540  35.174  1.00  0.00           O  
ATOM    928  N   ASN A 667      11.459  57.234  33.563  1.00  0.00           N  
ATOM    929  CA  ASN A 667      12.093  58.551  33.602  1.00  0.00           C  
ATOM    930  C   ASN A 667      12.411  59.036  32.182  1.00  0.00           C  
ATOM    931  O   ASN A 667      12.150  60.193  31.838  1.00  0.00           O  
ATOM    932  CB  ASN A 667      13.357  58.514  34.466  1.00  0.00           C  
ATOM    933  CG  ASN A 667      13.053  58.467  35.963  1.00  0.00           C  
ATOM    934  OD1 ASN A 667      12.027  58.981  36.433  1.00  0.00           O  
ATOM    935  ND2 ASN A 667      13.961  57.854  36.726  1.00  0.00           N  
ATOM    936  N   TYR A 668      12.926  58.152  31.339  1.00  0.00           N  
ATOM    937  CA  TYR A 668      13.193  58.537  29.946  1.00  0.00           C  
ATOM    938  C   TYR A 668      11.918  58.925  29.195  1.00  0.00           C  
ATOM    939  O   TYR A 668      11.908  59.906  28.425  1.00  0.00           O  
ATOM    940  CB  TYR A 668      13.955  57.454  29.189  1.00  0.00           C  
ATOM    941  CG  TYR A 668      15.432  57.723  29.120  1.00  0.00           C  
ATOM    942  CD1 TYR A 668      15.949  58.612  28.177  1.00  0.00           C  
ATOM    943  CD2 TYR A 668      16.309  57.145  30.030  1.00  0.00           C  
ATOM    944  CE1 TYR A 668      17.303  58.900  28.119  1.00  0.00           C  
ATOM    945  CE2 TYR A 668      17.689  57.402  29.961  1.00  0.00           C  
ATOM    946  CZ  TYR A 668      18.171  58.283  28.998  1.00  0.00           C  
ATOM    947  OH  TYR A 668      19.519  58.553  28.927  1.00  0.00           O  
ATOM    948  N   LEU A 669      10.843  58.164  29.384  1.00  0.00           N  
ATOM    949  CA  LEU A 669       9.578  58.490  28.723  1.00  0.00           C  
ATOM    950  C   LEU A 669       9.103  59.890  29.102  1.00  0.00           C  
ATOM    951  O   LEU A 669       8.683  60.667  28.241  1.00  0.00           O  
ATOM    952  CB  LEU A 669       8.486  57.470  29.073  1.00  0.00           C  
ATOM    953  CG  LEU A 669       8.593  56.072  28.444  1.00  0.00           C  
ATOM    954  CD1 LEU A 669       7.495  55.175  29.040  1.00  0.00           C  
ATOM    955  CD2 LEU A 669       8.494  56.112  26.908  1.00  0.00           C  
ATOM    956  N   ARG A 670       9.164  60.209  30.387  1.00  0.00           N  
ATOM    957  CA  ARG A 670       8.737  61.524  30.867  1.00  0.00           C  
ATOM    958  C   ARG A 670       9.596  62.637  30.279  1.00  0.00           C  
ATOM    959  O   ARG A 670       9.070  63.655  29.803  1.00  0.00           O  
ATOM    960  CB  ARG A 670       8.779  61.593  32.398  1.00  0.00           C  
ATOM    961  CG  ARG A 670       8.220  62.905  32.956  1.00  0.00           C  
ATOM    962  CD  ARG A 670       8.431  63.055  34.448  1.00  0.00           C  
ATOM    963  NE  ARG A 670       9.850  63.071  34.790  1.00  0.00           N  
ATOM    964  CZ  ARG A 670      10.532  62.048  35.297  1.00  0.00           C  
ATOM    965  NH1 ARG A 670       9.937  60.898  35.581  1.00  0.00           N  
ATOM    966  NH2 ARG A 670      11.827  62.183  35.545  1.00  0.00           N  
ATOM    967  N   LYS A 671      10.907  62.440  30.326  1.00  0.00           N  
ATOM    968  CA  LYS A 671      11.862  63.449  29.869  1.00  0.00           C  
ATOM    969  C   LYS A 671      11.783  63.655  28.371  1.00  0.00           C  
ATOM    970  O   LYS A 671      11.724  64.793  27.903  1.00  0.00           O  
ATOM    971  CB  LYS A 671      13.273  63.073  30.288  1.00  0.00           C  
ATOM    972  CG  LYS A 671      13.485  63.201  31.788  1.00  0.00           C  
ATOM    973  CD  LYS A 671      14.895  62.864  32.170  1.00  0.00           C  
ATOM    974  CE  LYS A 671      15.095  62.895  33.675  1.00  0.00           C  
ATOM    975  NZ  LYS A 671      16.439  63.371  34.036  1.00  0.00           N  
ATOM    976  N   LEU A 672      11.745  62.558  27.616  1.00  0.00           N  
ATOM    977  CA  LEU A 672      11.697  62.647  26.155  1.00  0.00           C  
ATOM    978  C   LEU A 672      10.389  63.211  25.617  1.00  0.00           C  
ATOM    979  O   LEU A 672      10.352  63.747  24.508  1.00  0.00           O  
ATOM    980  CB  LEU A 672      11.948  61.281  25.542  1.00  0.00           C  
ATOM    981  CG  LEU A 672      13.363  60.733  25.697  1.00  0.00           C  
ATOM    982  CD1 LEU A 672      13.403  59.318  25.130  1.00  0.00           C  
ATOM    983  CD2 LEU A 672      14.404  61.637  25.023  1.00  0.00           C  
ATOM    984  N   ASP A 675       9.312  63.116  26.397  1.00  0.00           N  
ATOM    985  CA  ASP A 675       8.030  63.716  25.994  1.00  0.00           C  
ATOM    986  C   ASP A 675       8.116  65.232  25.797  1.00  0.00           C  
ATOM    987  O   ASP A 675       7.301  65.812  25.082  1.00  0.00           O  
ATOM    988  CB  ASP A 675       6.927  63.395  27.012  1.00  0.00           C  
ATOM    989  CG  ASP A 675       5.542  63.670  26.473  1.00  0.00           C  
ATOM    990  OD1 ASP A 675       5.210  63.139  25.393  1.00  0.00           O  
ATOM    991  OD2 ASP A 675       4.793  64.416  27.135  1.00  0.00           O  
ATOM    992  N   ARG A 677       9.104  65.866  26.421  1.00  0.00           N  
ATOM    993  CA  ARG A 677       9.314  67.308  26.266  1.00  0.00           C  
ATOM    994  C   ARG A 677      10.069  67.673  24.982  1.00  0.00           C  
ATOM    995  O   ARG A 677      10.126  68.844  24.602  1.00  0.00           O  
ATOM    996  CB  ARG A 677      10.057  67.844  27.480  1.00  0.00           C  
ATOM    997  CG  ARG A 677       9.316  67.571  28.784  1.00  0.00           C  
ATOM    998  CD  ARG A 677       9.968  68.254  29.971  1.00  0.00           C  
ATOM    999  NE  ARG A 677       9.480  69.616  30.155  1.00  0.00           N  
ATOM   1000  CZ  ARG A 677       9.744  70.381  31.214  1.00  0.00           C  
ATOM   1001  NH1 ARG A 677      10.506  69.934  32.210  1.00  0.00           N  
ATOM   1002  NH2 ARG A 677       9.241  71.609  31.278  1.00  0.00           N  
ATOM   1003  N   ALA A 681      10.639  66.675  24.308  1.00  0.00           N  
ATOM   1004  CA  ALA A 681      11.494  66.914  23.136  1.00  0.00           C  
ATOM   1005  C   ALA A 681      11.004  66.224  21.850  1.00  0.00           C  
ATOM   1006  O   ALA A 681      11.117  66.789  20.767  1.00  0.00           O  
ATOM   1007  CB  ALA A 681      12.921  66.509  23.443  1.00  0.00           C  
ATOM   1008  N   LEU A 683      10.445  65.021  21.967  1.00  0.00           N  
ATOM   1009  CA  LEU A 683      10.186  64.178  20.796  1.00  0.00           C  
ATOM   1010  C   LEU A 683       8.726  64.151  20.372  1.00  0.00           C  
ATOM   1011  O   LEU A 683       7.823  64.312  21.200  1.00  0.00           O  
ATOM   1012  CB  LEU A 683      10.664  62.737  21.061  1.00  0.00           C  
ATOM   1013  CG  LEU A 683      12.143  62.523  21.368  1.00  0.00           C  
ATOM   1014  CD1 LEU A 683      12.462  61.030  21.505  1.00  0.00           C  
ATOM   1015  CD2 LEU A 683      13.000  63.167  20.258  1.00  0.00           C  
ATOM   1016  N   PRO A 684       8.480  63.919  19.068  1.00  0.00           N  
ATOM   1017  CA  PRO A 684       7.111  63.826  18.580  1.00  0.00           C  
ATOM   1018  C   PRO A 684       6.394  62.545  19.013  1.00  0.00           C  
ATOM   1019  O   PRO A 684       7.007  61.495  19.177  1.00  0.00           O  
ATOM   1020  CB  PRO A 684       7.280  63.867  17.052  1.00  0.00           C  
ATOM   1021  CG  PRO A 684       8.623  63.339  16.805  1.00  0.00           C  
ATOM   1022  CD  PRO A 684       9.464  63.745  17.982  1.00  0.00           C  
ATOM   1023  N   ASP A 685       5.087  62.657  19.186  1.00  0.00           N  
ATOM   1024  CA  ASP A 685       4.235  61.528  19.524  1.00  0.00           C  
ATOM   1025  C   ASP A 685       4.151  60.546  18.337  1.00  0.00           C  
ATOM   1026  O   ASP A 685       3.982  60.984  17.198  1.00  0.00           O  
ATOM   1027  CB  ASP A 685       2.840  62.082  19.863  1.00  0.00           C  
ATOM   1028  CG  ASP A 685       1.777  61.027  19.880  1.00  0.00           C  
ATOM   1029  OD1 ASP A 685       1.927  60.064  20.627  1.00  0.00           O  
ATOM   1030  OD2 ASP A 685       0.764  61.171  19.172  1.00  0.00           O  
ATOM   1031  N   PRO A 686       4.252  59.219  18.585  1.00  0.00           N  
ATOM   1032  CA  PRO A 686       4.520  58.527  19.847  1.00  0.00           C  
ATOM   1033  C   PRO A 686       5.996  58.409  20.132  1.00  0.00           C  
ATOM   1034  O   PRO A 686       6.822  58.415  19.214  1.00  0.00           O  
ATOM   1035  CB  PRO A 686       3.955  57.133  19.599  1.00  0.00           C  
ATOM   1036  CG  PRO A 686       4.276  56.897  18.177  1.00  0.00           C  
ATOM   1037  CD  PRO A 686       4.034  58.243  17.499  1.00  0.00           C  
ATOM   1038  N   ILE A 687       6.304  58.277  21.411  1.00  0.00           N  
ATOM   1039  CA  ILE A 687       7.661  58.103  21.878  1.00  0.00           C  
ATOM   1040  C   ILE A 687       7.911  56.600  22.012  1.00  0.00           C  
ATOM   1041  O   ILE A 687       7.167  55.895  22.696  1.00  0.00           O  
ATOM   1042  CB  ILE A 687       7.861  58.837  23.205  1.00  0.00           C  
ATOM   1043  CG1 ILE A 687       7.795  60.353  22.951  1.00  0.00           C  
ATOM   1044  CG2 ILE A 687       9.179  58.456  23.863  1.00  0.00           C  
ATOM   1045  CD1 ILE A 687       7.827  61.133  24.183  1.00  0.00           C  
ATOM   1046  N   LYS A 688       8.950  56.132  21.330  1.00  0.00           N  
ATOM   1047  CA  LYS A 688       9.281  54.713  21.256  1.00  0.00           C  
ATOM   1048  C   LYS A 688      10.720  54.531  21.689  1.00  0.00           C  
ATOM   1049  O   LYS A 688      11.636  55.097  21.083  1.00  0.00           O  
ATOM   1050  CB  LYS A 688       9.093  54.221  19.815  1.00  0.00           C  
ATOM   1051  CG  LYS A 688       7.656  54.317  19.300  1.00  0.00           C  
ATOM   1052  CD  LYS A 688       7.587  54.194  17.781  1.00  0.00           C  
ATOM   1053  CE  LYS A 688       7.711  52.772  17.297  1.00  0.00           C  
ATOM   1054  NZ  LYS A 688       7.326  52.672  15.847  1.00  0.00           N  
ATOM   1055  N   ILE A 689      10.932  53.762  22.751  1.00  0.00           N  
ATOM   1056  CA  ILE A 689      12.271  53.546  23.277  1.00  0.00           C  
ATOM   1057  C   ILE A 689      12.481  52.091  23.680  1.00  0.00           C  
ATOM   1058  O   ILE A 689      11.529  51.360  23.900  1.00  0.00           O  
ATOM   1059  CB  ILE A 689      12.560  54.472  24.495  1.00  0.00           C  
ATOM   1060  CG1 ILE A 689      11.712  54.059  25.707  1.00  0.00           C  
ATOM   1061  CG2 ILE A 689      12.328  55.949  24.116  1.00  0.00           C  
ATOM   1062  CD1 ILE A 689      12.004  54.856  27.010  1.00  0.00           C  
ATOM   1063  N   PHE A 690      13.740  51.678  23.768  1.00  0.00           N  
ATOM   1064  CA  PHE A 690      14.066  50.348  24.297  1.00  0.00           C  
ATOM   1065  C   PHE A 690      15.428  50.357  24.965  1.00  0.00           C  
ATOM   1066  O   PHE A 690      16.285  51.209  24.668  1.00  0.00           O  
ATOM   1067  CB  PHE A 690      14.017  49.289  23.188  1.00  0.00           C  
ATOM   1068  CG  PHE A 690      15.227  49.311  22.286  1.00  0.00           C  
ATOM   1069  CD1 PHE A 690      16.240  48.362  22.421  1.00  0.00           C  
ATOM   1070  CD2 PHE A 690      15.356  50.274  21.287  1.00  0.00           C  
ATOM   1071  CE1 PHE A 690      17.345  48.392  21.598  1.00  0.00           C  
ATOM   1072  CE2 PHE A 690      16.468  50.306  20.470  1.00  0.00           C  
ATOM   1073  CZ  PHE A 690      17.465  49.365  20.624  1.00  0.00           C  
ATOM   1074  N   GLU A 691      15.631  49.402  25.868  1.00  0.00           N  
ATOM   1075  CA  GLU A 691      16.936  49.188  26.476  1.00  0.00           C  
ATOM   1076  C   GLU A 691      17.181  47.690  26.594  1.00  0.00           C  
ATOM   1077  O   GLU A 691      16.233  46.922  26.799  1.00  0.00           O  
ATOM   1078  CB  GLU A 691      17.052  49.828  27.854  1.00  0.00           C  
ATOM   1079  CG  GLU A 691      18.428  49.605  28.488  1.00  0.00           C  
ATOM   1080  CD  GLU A 691      18.744  50.517  29.646  1.00  0.00           C  
ATOM   1081  OE1 GLU A 691      17.857  51.275  30.098  1.00  0.00           O  
ATOM   1082  OE2 GLU A 691      19.906  50.467  30.100  1.00  0.00           O  
ATOM   1083  N   ILE A 692      18.450  47.327  26.423  1.00  0.00           N  
ATOM   1084  CA  ILE A 692      18.970  45.987  26.669  1.00  0.00           C  
ATOM   1085  C   ILE A 692      20.108  46.118  27.651  1.00  0.00           C  
ATOM   1086  O   ILE A 692      21.030  46.905  27.448  1.00  0.00           O  
ATOM   1087  CB  ILE A 692      19.508  45.306  25.401  1.00  0.00           C  
ATOM   1088  CG1 ILE A 692      18.420  45.191  24.324  1.00  0.00           C  
ATOM   1089  CG2 ILE A 692      20.008  43.884  25.729  1.00  0.00           C  
ATOM   1090  CD1 ILE A 692      18.937  44.807  22.963  1.00  0.00           C  
ATOM   1091  N   GLY A 693      20.063  45.353  28.729  1.00  0.00           N  
ATOM   1092  CA  GLY A 693      21.206  45.325  29.623  1.00  0.00           C  
ATOM   1093  C   GLY A 693      21.012  44.473  30.857  1.00  0.00           C  
ATOM   1094  O   GLY A 693      19.938  43.888  31.039  1.00  0.00           O  
ATOM   1095  N   PRO A 695      22.071  44.383  31.684  1.00  0.00           N  
ATOM   1096  CA  PRO A 695      22.074  43.545  32.879  1.00  0.00           C  
ATOM   1097  C   PRO A 695      21.024  43.948  33.889  1.00  0.00           C  
ATOM   1098  O   PRO A 695      20.797  45.141  34.107  1.00  0.00           O  
ATOM   1099  CB  PRO A 695      23.463  43.783  33.481  1.00  0.00           C  
ATOM   1100  CG  PRO A 695      24.309  44.173  32.307  1.00  0.00           C  
ATOM   1101  CD  PRO A 695      23.391  45.002  31.462  1.00  0.00           C  
ATOM   1102  N   CYS A 696      20.404  42.934  34.473  1.00  0.00           N  
ATOM   1103  CA  CYS A 696      19.523  43.061  35.625  1.00  0.00           C  
ATOM   1104  C   CYS A 696      19.865  41.953  36.619  1.00  0.00           C  
ATOM   1105  O   CYS A 696      20.436  40.930  36.236  1.00  0.00           O  
ATOM   1106  CB  CYS A 696      18.061  42.948  35.214  1.00  0.00           C  
ATOM   1107  SG  CYS A 696      17.432  44.372  34.305  1.00  0.00           S  
ATOM   1108  N   TYR A 697      19.483  42.163  37.884  1.00  0.00           N  
ATOM   1109  CA  TYR A 697      19.917  41.334  39.013  1.00  0.00           C  
ATOM   1110  C   TYR A 697      18.775  41.007  39.975  1.00  0.00           C  
ATOM   1111  O   TYR A 697      18.056  41.902  40.411  1.00  0.00           O  
ATOM   1112  CB  TYR A 697      21.034  42.057  39.789  1.00  0.00           C  
ATOM   1113  CG  TYR A 697      22.254  42.212  38.936  1.00  0.00           C  
ATOM   1114  CD1 TYR A 697      22.356  43.257  38.025  1.00  0.00           C  
ATOM   1115  CD2 TYR A 697      23.257  41.247  38.952  1.00  0.00           C  
ATOM   1116  CE1 TYR A 697      23.467  43.356  37.178  1.00  0.00           C  
ATOM   1117  CE2 TYR A 697      24.357  41.345  38.121  1.00  0.00           C  
ATOM   1118  CZ  TYR A 697      24.458  42.400  37.252  1.00  0.00           C  
ATOM   1119  OH  TYR A 697      25.525  42.482  36.394  1.00  0.00           O  
ATOM   1120  N   ARG A 698      18.637  39.722  40.320  1.00  0.00           N  
ATOM   1121  CA  ARG A 698      17.696  39.282  41.350  1.00  0.00           C  
ATOM   1122  C   ARG A 698      18.275  38.078  42.067  1.00  0.00           C  
ATOM   1123  O   ARG A 698      18.857  37.201  41.436  1.00  0.00           O  
ATOM   1124  CB  ARG A 698      16.351  38.875  40.754  1.00  0.00           C  
ATOM   1125  CG  ARG A 698      15.634  39.973  40.013  1.00  0.00           C  
ATOM   1126  CD  ARG A 698      14.332  39.502  39.429  1.00  0.00           C  
ATOM   1127  NE  ARG A 698      13.791  40.518  38.542  1.00  0.00           N  
ATOM   1128  CZ  ARG A 698      12.607  40.468  37.947  1.00  0.00           C  
ATOM   1129  NH1 ARG A 698      11.783  39.448  38.162  1.00  0.00           N  
ATOM   1130  NH2 ARG A 698      12.252  41.462  37.133  1.00  0.00           N  
ATOM   1131  N   LYS A 699      18.122  38.054  43.378  1.00  0.00           N  
ATOM   1132  CA  LYS A 699      18.420  36.865  44.157  1.00  0.00           C  
ATOM   1133  C   LYS A 699      17.356  35.824  43.819  1.00  0.00           C  
ATOM   1134  O   LYS A 699      16.160  36.122  43.874  1.00  0.00           O  
ATOM   1135  CB  LYS A 699      18.414  37.182  45.644  1.00  0.00           C  
ATOM   1136  CG  LYS A 699      19.466  38.200  46.048  1.00  0.00           C  
ATOM   1137  CD  LYS A 699      19.281  38.652  47.465  1.00  0.00           C  
ATOM   1138  CE  LYS A 699      20.273  39.740  47.818  1.00  0.00           C  
ATOM   1139  NZ  LYS A 699      20.066  40.262  49.194  1.00  0.00           N  
ATOM   1140  N   GLU A 700      17.797  34.628  43.432  1.00  0.00           N  
ATOM   1141  CA  GLU A 700      16.898  33.544  43.030  1.00  0.00           C  
ATOM   1142  C   GLU A 700      17.312  32.226  43.710  1.00  0.00           C  
ATOM   1143  O   GLU A 700      18.500  31.955  43.885  1.00  0.00           O  
ATOM   1144  CB  GLU A 700      16.952  33.348  41.518  1.00  0.00           C  
ATOM   1145  CG  GLU A 700      16.612  34.579  40.675  1.00  0.00           C  
ATOM   1146  CD  GLU A 700      15.117  34.891  40.579  1.00  0.00           C  
ATOM   1147  OE1 GLU A 700      14.275  34.119  41.090  1.00  0.00           O  
ATOM   1148  OE2 GLU A 700      14.785  35.937  39.975  1.00  0.00           O  
ATOM   1149  N   SER A 703      16.333  31.408  44.074  1.00  0.00           N  
ATOM   1150  CA  SER A 703      16.617  30.074  44.614  1.00  0.00           C  
ATOM   1151  C   SER A 703      16.700  29.038  43.488  1.00  0.00           C  
ATOM   1152  O   SER A 703      17.343  27.992  43.632  1.00  0.00           O  
ATOM   1153  CB  SER A 703      15.552  29.669  45.633  1.00  0.00           C  
ATOM   1154  OG  SER A 703      14.290  29.521  45.015  1.00  0.00           O  
ATOM   1155  N   ASP A 713      16.064  29.344  42.360  1.00  0.00           N  
ATOM   1156  CA  ASP A 713      15.930  28.386  41.272  1.00  0.00           C  
ATOM   1157  C   ASP A 713      17.137  28.474  40.349  1.00  0.00           C  
ATOM   1158  O   ASP A 713      17.673  29.562  40.121  1.00  0.00           O  
ATOM   1159  CB  ASP A 713      14.632  28.644  40.503  1.00  0.00           C  
ATOM   1160  CG  ASP A 713      13.400  28.605  41.403  1.00  0.00           C  
ATOM   1161  OD1 ASP A 713      13.251  27.629  42.176  1.00  0.00           O  
ATOM   1162  OD2 ASP A 713      12.581  29.551  41.336  1.00  0.00           O  
ATOM   1163  N   GLY A 714      17.565  27.327  39.826  1.00  0.00           N  
ATOM   1164  CA  GLY A 714      18.748  27.270  38.961  1.00  0.00           C  
ATOM   1165  C   GLY A 714      18.506  26.988  37.482  1.00  0.00           C  
ATOM   1166  O   GLY A 714      19.375  27.279  36.649  1.00  0.00           O  
ATOM   1167  N   LYS A 715      17.343  26.421  37.156  1.00  0.00           N  
ATOM   1168  CA  LYS A 715      17.105  25.837  35.827  1.00  0.00           C  
ATOM   1169  C   LYS A 715      16.655  26.874  34.799  1.00  0.00           C  
ATOM   1170  O   LYS A 715      17.142  26.885  33.661  1.00  0.00           O  
ATOM   1171  CB  LYS A 715      16.053  24.734  35.917  1.00  0.00           C  
ATOM   1172  CG  LYS A 715      16.342  23.646  36.964  1.00  0.00           C  
ATOM   1173  CD  LYS A 715      15.064  22.908  37.354  1.00  0.00           C  
ATOM   1174  CE  LYS A 715      15.352  21.543  37.978  1.00  0.00           C  
ATOM   1175  NZ  LYS A 715      14.111  20.716  38.094  1.00  0.00           N  
ATOM   1176  N   GLU A 716      15.711  27.724  35.203  1.00  0.00           N  
ATOM   1177  CA  GLU A 716      15.162  28.772  34.338  1.00  0.00           C  
ATOM   1178  C   GLU A 716      15.509  30.176  34.837  1.00  0.00           C  
ATOM   1179  O   GLU A 716      15.100  31.148  34.225  1.00  0.00           O  
ATOM   1180  CB  GLU A 716      13.629  28.653  34.245  1.00  0.00           C  
ATOM   1181  CG  GLU A 716      13.102  27.254  33.955  1.00  0.00           C  
ATOM   1182  CD  GLU A 716      13.271  26.824  32.511  1.00  0.00           C  
ATOM   1183  OE1 GLU A 716      14.077  27.445  31.778  1.00  0.00           O  
ATOM   1184  OE2 GLU A 716      12.582  25.856  32.110  1.00  0.00           O  
ATOM   1185  N   HIS A 718      16.273  30.276  35.933  1.00  0.00           N  
ATOM   1186  CA  HIS A 718      16.617  31.567  36.536  1.00  0.00           C  
ATOM   1187  C   HIS A 718      18.122  31.723  36.706  1.00  0.00           C  
ATOM   1188  O   HIS A 718      18.831  30.754  37.064  1.00  0.00           O  
ATOM   1189  CB  HIS A 718      15.981  31.715  37.924  1.00  0.00           C  
ATOM   1190  CG  HIS A 718      14.488  31.828  37.918  1.00  0.00           C  
ATOM   1191  ND1 HIS A 718      13.659  30.731  37.896  1.00  0.00           N  
ATOM   1192  CD2 HIS A 718      13.676  32.910  37.973  1.00  0.00           C  
ATOM   1193  CE1 HIS A 718      12.400  31.131  37.916  1.00  0.00           C  
ATOM   1194  NE2 HIS A 718      12.383  32.450  37.956  1.00  0.00           N  
ATOM   1195  N   LEU A 723      18.578  32.954  36.485  1.00  0.00           N  
ATOM   1196  CA  LEU A 723      19.926  33.405  36.828  1.00  0.00           C  
ATOM   1197  C   LEU A 723      19.843  34.584  37.785  1.00  0.00           C  
ATOM   1198  O   LEU A 723      18.886  35.338  37.759  1.00  0.00           O  
ATOM   1199  CB  LEU A 723      20.661  33.865  35.578  1.00  0.00           C  
ATOM   1200  CG  LEU A 723      20.900  32.846  34.459  1.00  0.00           C  
ATOM   1201  CD1 LEU A 723      21.230  33.583  33.170  1.00  0.00           C  
ATOM   1202  CD2 LEU A 723      22.007  31.855  34.843  1.00  0.00           C  
ATOM   1203  N   GLU A 724      20.867  34.782  38.602  1.00  0.00           N  
ATOM   1204  CA  GLU A 724      20.891  35.960  39.471  1.00  0.00           C  
ATOM   1205  C   GLU A 724      21.359  37.204  38.725  1.00  0.00           C  
ATOM   1206  O   GLU A 724      20.954  38.312  39.059  1.00  0.00           O  
ATOM   1207  CB  GLU A 724      21.726  35.681  40.717  1.00  0.00           C  
ATOM   1208  CG  GLU A 724      21.074  34.604  41.571  1.00  0.00           C  
ATOM   1209  CD  GLU A 724      21.552  34.594  42.998  1.00  0.00           C  
ATOM   1210  OE1 GLU A 724      22.759  34.796  43.219  1.00  0.00           O  
ATOM   1211  OE2 GLU A 724      20.718  34.356  43.896  1.00  0.00           O  
ATOM   1212  N   GLU A 725      22.199  36.986  37.720  1.00  0.00           N  
ATOM   1213  CA  GLU A 725      22.661  38.006  36.775  1.00  0.00           C  
ATOM   1214  C   GLU A 725      22.130  37.637  35.397  1.00  0.00           C  
ATOM   1215  O   GLU A 725      22.537  36.630  34.791  1.00  0.00           O  
ATOM   1216  CB  GLU A 725      24.201  38.025  36.761  1.00  0.00           C  
ATOM   1217  CG  GLU A 725      24.812  38.984  35.736  1.00  0.00           C  
ATOM   1218  CD  GLU A 725      26.331  39.060  35.881  1.00  0.00           C  
ATOM   1219  OE1 GLU A 725      26.983  38.026  35.683  1.00  0.00           O  
ATOM   1220  OE2 GLU A 725      26.857  40.132  36.217  1.00  0.00           O  
ATOM   1221  N   PHE A 726      21.194  38.440  34.893  1.00  0.00           N  
ATOM   1222  CA  PHE A 726      20.583  38.195  33.598  1.00  0.00           C  
ATOM   1223  C   PHE A 726      20.555  39.474  32.768  1.00  0.00           C  
ATOM   1224  O   PHE A 726      21.111  40.493  33.187  1.00  0.00           O  
ATOM   1225  CB  PHE A 726      19.206  37.515  33.744  1.00  0.00           C  
ATOM   1226  CG  PHE A 726      18.174  38.322  34.493  1.00  0.00           C  
ATOM   1227  CD1 PHE A 726      18.158  38.341  35.874  1.00  0.00           C  
ATOM   1228  CD2 PHE A 726      17.178  39.012  33.808  1.00  0.00           C  
ATOM   1229  CE1 PHE A 726      17.211  39.070  36.571  1.00  0.00           C  
ATOM   1230  CE2 PHE A 726      16.209  39.732  34.522  1.00  0.00           C  
ATOM   1231  CZ  PHE A 726      16.234  39.755  35.887  1.00  0.00           C  
ATOM   1232  N   THR A 728      20.002  39.380  31.564  1.00  0.00           N  
ATOM   1233  CA  THR A 728      20.015  40.472  30.596  1.00  0.00           C  
ATOM   1234  C   THR A 728      18.580  40.626  30.155  1.00  0.00           C  
ATOM   1235  O   THR A 728      17.954  39.659  29.720  1.00  0.00           O  
ATOM   1236  CB  THR A 728      20.918  40.160  29.397  1.00  0.00           C  
ATOM   1237  OG1 THR A 728      22.212  39.747  29.880  1.00  0.00           O  
ATOM   1238  CG2 THR A 728      21.075  41.405  28.500  1.00  0.00           C  
ATOM   1239  N   MET A 730      18.072  41.846  30.298  1.00  0.00           N  
ATOM   1240  CA  MET A 730      16.701  42.180  29.931  1.00  0.00           C  
ATOM   1241  C   MET A 730      16.691  42.989  28.655  1.00  0.00           C  
ATOM   1242  O   MET A 730      17.598  43.774  28.415  1.00  0.00           O  
ATOM   1243  CB  MET A 730      16.053  43.044  31.016  1.00  0.00           C  
ATOM   1244  CG  MET A 730      15.669  42.306  32.272  1.00  0.00           C  
ATOM   1245  SD  MET A 730      14.477  40.999  31.945  1.00  0.00           S  
ATOM   1246  CE  MET A 730      13.185  41.888  31.183  1.00  0.00           C  
ATOM   1247  N   LEU A 731      15.660  42.773  27.846  1.00  0.00           N  
ATOM   1248  CA  LEU A 731      15.222  43.739  26.830  1.00  0.00           C  
ATOM   1249  C   LEU A 731      13.902  44.312  27.342  1.00  0.00           C  
ATOM   1250  O   LEU A 731      13.018  43.552  27.713  1.00  0.00           O  
ATOM   1251  CB  LEU A 731      14.951  43.027  25.508  1.00  0.00           C  
ATOM   1252  CG  LEU A 731      13.966  43.730  24.583  1.00  0.00           C  
ATOM   1253  CD1 LEU A 731      14.614  44.999  24.012  1.00  0.00           C  
ATOM   1254  CD2 LEU A 731      13.505  42.769  23.485  1.00  0.00           C  
ATOM   1255  N   ASN A 732      13.743  45.632  27.320  1.00  0.00           N  
ATOM   1256  CA  ASN A 732      12.435  46.247  27.527  1.00  0.00           C  
ATOM   1257  C   ASN A 732      12.225  47.251  26.449  1.00  0.00           C  
ATOM   1258  O   ASN A 732      13.098  48.084  26.220  1.00  0.00           O  
ATOM   1259  CB  ASN A 732      12.348  46.998  28.844  1.00  0.00           C  
ATOM   1260  CG  ASN A 732      11.986  46.120  29.980  1.00  0.00           C  
ATOM   1261  OD1 ASN A 732      12.801  45.315  30.419  1.00  0.00           O  
ATOM   1262  ND2 ASN A 732      10.764  46.275  30.491  1.00  0.00           N  
ATOM   1263  N   PHE A 733      11.086  47.169  25.785  1.00  0.00           N  
ATOM   1264  CA  PHE A 733      10.718  48.216  24.849  1.00  0.00           C  
ATOM   1265  C   PHE A 733       9.427  48.836  25.309  1.00  0.00           C  
ATOM   1266  O   PHE A 733       8.644  48.211  26.018  1.00  0.00           O  
ATOM   1267  CB  PHE A 733      10.617  47.677  23.421  1.00  0.00           C  
ATOM   1268  CG  PHE A 733       9.500  46.684  23.200  1.00  0.00           C  
ATOM   1269  CD1 PHE A 733       9.762  45.313  23.216  1.00  0.00           C  
ATOM   1270  CD2 PHE A 733       8.204  47.109  22.941  1.00  0.00           C  
ATOM   1271  CE1 PHE A 733       8.735  44.393  22.971  1.00  0.00           C  
ATOM   1272  CE2 PHE A 733       7.176  46.180  22.712  1.00  0.00           C  
ATOM   1273  CZ  PHE A 733       7.461  44.827  22.739  1.00  0.00           C  
ATOM   1274  N   CYS A 734       9.192  50.077  24.902  1.00  0.00           N  
ATOM   1275  CA  CYS A 734       7.919  50.685  25.203  1.00  0.00           C  
ATOM   1276  C   CYS A 734       7.590  51.820  24.256  1.00  0.00           C  
ATOM   1277  O   CYS A 734       8.463  52.398  23.619  1.00  0.00           O  
ATOM   1278  CB  CYS A 734       7.804  51.126  26.647  1.00  0.00           C  
ATOM   1279  SG  CYS A 734       9.146  52.094  27.233  1.00  0.00           S  
ATOM   1280  N   GLN A 735       6.301  52.074  24.155  1.00  0.00           N  
ATOM   1281  CA  GLN A 735       5.770  53.143  23.315  1.00  0.00           C  
ATOM   1282  C   GLN A 735       4.770  53.908  24.149  1.00  0.00           C  
ATOM   1283  O   GLN A 735       4.019  53.296  24.903  1.00  0.00           O  
ATOM   1284  CB  GLN A 735       5.085  52.557  22.075  1.00  0.00           C  
ATOM   1285  CG  GLN A 735       4.433  53.578  21.149  1.00  0.00           C  
ATOM   1286  CD  GLN A 735       4.081  52.995  19.803  1.00  0.00           C  
ATOM   1287  OE1 GLN A 735       4.794  52.129  19.291  1.00  0.00           O  
ATOM   1288  NE2 GLN A 735       2.981  53.470  19.215  1.00  0.00           N  
ATOM   1289  N   MET A 736       4.754  55.230  23.992  1.00  0.00           N  
ATOM   1290  CA  MET A 736       3.867  56.099  24.764  1.00  0.00           C  
ATOM   1291  C   MET A 736       3.252  57.148  23.862  1.00  0.00           C  
ATOM   1292  O   MET A 736       3.959  57.803  23.089  1.00  0.00           O  
ATOM   1293  CB  MET A 736       4.622  56.801  25.893  1.00  0.00           C  
ATOM   1294  CG  MET A 736       3.737  57.724  26.740  1.00  0.00           C  
ATOM   1295  SD  MET A 736       4.644  58.575  28.059  1.00  0.00           S  
ATOM   1296  CE  MET A 736       5.675  59.692  27.102  1.00  0.00           C  
ATOM   1297  N   GLY A 737       1.947  57.336  24.031  1.00  0.00           N  
ATOM   1298  CA  GLY A 737       1.163  58.267  23.229  1.00  0.00           C  
ATOM   1299  C   GLY A 737       0.193  57.531  22.317  1.00  0.00           C  
ATOM   1300  O   GLY A 737      -0.549  56.655  22.756  1.00  0.00           O  
ATOM   1301  N   SER A 738       0.205  57.896  21.039  1.00  0.00           N  
ATOM   1302  CA  SER A 738      -0.700  57.315  20.052  1.00  0.00           C  
ATOM   1303  C   SER A 738      -0.354  55.862  19.732  1.00  0.00           C  
ATOM   1304  O   SER A 738       0.803  55.460  19.819  1.00  0.00           O  
ATOM   1305  CB  SER A 738      -0.688  58.157  18.769  1.00  0.00           C  
ATOM   1306  OG  SER A 738       0.578  58.126  18.136  1.00  0.00           O  
ATOM   1307  N   GLY A 739      -1.375  55.083  19.375  1.00  0.00           N  
ATOM   1308  CA  GLY A 739      -1.199  53.694  18.930  1.00  0.00           C  
ATOM   1309  C   GLY A 739      -0.847  52.675  20.002  1.00  0.00           C  
ATOM   1310  O   GLY A 739      -0.334  51.599  19.700  1.00  0.00           O  
ATOM   1311  N   CYS A 788      -1.126  53.000  21.259  1.00  0.00           N  
ATOM   1312  CA  CYS A 788      -0.734  52.130  22.375  1.00  0.00           C  
ATOM   1313  C   CYS A 788      -1.871  51.179  22.718  1.00  0.00           C  
ATOM   1314  O   CYS A 788      -2.516  51.280  23.766  1.00  0.00           O  
ATOM   1315  CB  CYS A 788      -0.282  52.978  23.562  1.00  0.00           C  
ATOM   1316  SG  CYS A 788       1.252  53.823  23.195  1.00  0.00           S  
ATOM   1317  N   THR A 789      -2.110  50.251  21.792  1.00  0.00           N  
ATOM   1318  CA  THR A 789      -3.199  49.290  21.886  1.00  0.00           C  
ATOM   1319  C   THR A 789      -2.648  47.894  22.138  1.00  0.00           C  
ATOM   1320  O   THR A 789      -1.503  47.595  21.818  1.00  0.00           O  
ATOM   1321  CB  THR A 789      -4.003  49.229  20.577  1.00  0.00           C  
ATOM   1322  OG1 THR A 789      -3.138  48.815  19.515  1.00  0.00           O  
ATOM   1323  CG2 THR A 789      -4.628  50.593  20.244  1.00  0.00           C  
ATOM   1324  N   ARG A 790      -3.488  47.033  22.693  1.00  0.00           N  
ATOM   1325  CA  ARG A 790      -3.112  45.640  22.873  1.00  0.00           C  
ATOM   1326  C   ARG A 790      -2.766  44.990  21.526  1.00  0.00           C  
ATOM   1327  O   ARG A 790      -1.798  44.238  21.422  1.00  0.00           O  
ATOM   1328  CB  ARG A 790      -4.226  44.885  23.562  1.00  0.00           C  
ATOM   1329  CG  ARG A 790      -3.899  43.452  23.837  1.00  0.00           C  
ATOM   1330  CD  ARG A 790      -5.017  42.766  24.568  1.00  0.00           C  
ATOM   1331  NE  ARG A 790      -4.759  41.333  24.627  1.00  0.00           N  
ATOM   1332  CZ  ARG A 790      -5.516  40.450  25.271  1.00  0.00           C  
ATOM   1333  NH1 ARG A 790      -6.591  40.837  25.952  1.00  0.00           N  
ATOM   1334  NH2 ARG A 790      -5.180  39.164  25.239  1.00  0.00           N  
ATOM   1335  N   GLU A 791      -3.541  45.299  20.492  1.00  0.00           N  
ATOM   1336  CA  GLU A 791      -3.258  44.762  19.168  1.00  0.00           C  
ATOM   1337  C   GLU A 791      -1.864  45.143  18.678  1.00  0.00           C  
ATOM   1338  O   GLU A 791      -1.130  44.290  18.167  1.00  0.00           O  
ATOM   1339  CB  GLU A 791      -4.294  45.254  18.166  1.00  0.00           C  
ATOM   1340  CG  GLU A 791      -4.028  44.788  16.758  1.00  0.00           C  
ATOM   1341  CD  GLU A 791      -5.107  45.228  15.814  1.00  0.00           C  
ATOM   1342  OE1 GLU A 791      -4.923  46.286  15.169  1.00  0.00           O  
ATOM   1343  OE2 GLU A 791      -6.144  44.534  15.750  1.00  0.00           O  
ATOM   1344  N   ASN A 792      -1.484  46.409  18.846  1.00  0.00           N  
ATOM   1345  CA  ASN A 792      -0.154  46.850  18.425  1.00  0.00           C  
ATOM   1346  C   ASN A 792       0.945  46.180  19.227  1.00  0.00           C  
ATOM   1347  O   ASN A 792       1.963  45.791  18.663  1.00  0.00           O  
ATOM   1348  CB  ASN A 792      -0.022  48.376  18.472  1.00  0.00           C  
ATOM   1349  CG  ASN A 792      -0.766  49.057  17.323  1.00  0.00           C  
ATOM   1350  OD1 ASN A 792      -1.137  48.409  16.340  1.00  0.00           O  
ATOM   1351  ND2 ASN A 792      -0.991  50.364  17.447  1.00  0.00           N  
ATOM   1352  N   LEU A 793       0.730  46.032  20.532  1.00  0.00           N  
ATOM   1353  CA  LEU A 793       1.680  45.351  21.395  1.00  0.00           C  
ATOM   1354  C   LEU A 793       1.868  43.891  20.979  1.00  0.00           C  
ATOM   1355  O   LEU A 793       3.009  43.422  20.848  1.00  0.00           O  
ATOM   1356  CB  LEU A 793       1.219  45.414  22.850  1.00  0.00           C  
ATOM   1357  CG  LEU A 793       2.124  44.768  23.894  1.00  0.00           C  
ATOM   1358  CD1 LEU A 793       3.563  45.320  23.849  1.00  0.00           C  
ATOM   1359  CD2 LEU A 793       1.441  44.983  25.261  1.00  0.00           C  
ATOM   1360  N   GLU A 794       0.770  43.174  20.798  1.00  0.00           N  
ATOM   1361  CA  GLU A 794       0.840  41.780  20.343  1.00  0.00           C  
ATOM   1362  C   GLU A 794       1.524  41.659  18.965  1.00  0.00           C  
ATOM   1363  O   GLU A 794       2.247  40.694  18.700  1.00  0.00           O  
ATOM   1364  CB  GLU A 794      -0.550  41.150  20.336  1.00  0.00           C  
ATOM   1365  CG  GLU A 794      -1.105  40.925  21.738  1.00  0.00           C  
ATOM   1366  CD  GLU A 794      -2.431  40.184  21.746  1.00  0.00           C  
ATOM   1367  OE1 GLU A 794      -2.765  39.568  22.774  1.00  0.00           O  
ATOM   1368  OE2 GLU A 794      -3.146  40.224  20.729  1.00  0.00           O  
ATOM   1369  N   SER A 795       1.326  42.658  18.111  1.00  0.00           N  
ATOM   1370  CA  SER A 795       1.936  42.665  16.780  1.00  0.00           C  
ATOM   1371  C   SER A 795       3.445  42.830  16.839  1.00  0.00           C  
ATOM   1372  O   SER A 795       4.169  42.157  16.115  1.00  0.00           O  
ATOM   1373  CB  SER A 795       1.319  43.759  15.910  1.00  0.00           C  
ATOM   1374  OG  SER A 795       2.047  43.906  14.710  1.00  0.00           O  
ATOM   1375  N   ILE A 796       3.929  43.710  17.713  1.00  0.00           N  
ATOM   1376  CA  ILE A 796       5.364  43.908  17.871  1.00  0.00           C  
ATOM   1377  C   ILE A 796       5.992  42.642  18.410  1.00  0.00           C  
ATOM   1378  O   ILE A 796       7.041  42.209  17.924  1.00  0.00           O  
ATOM   1379  CB  ILE A 796       5.688  45.097  18.817  1.00  0.00           C  
ATOM   1380  CG1 ILE A 796       5.209  46.409  18.191  1.00  0.00           C  
ATOM   1381  CG2 ILE A 796       7.187  45.172  19.104  1.00  0.00           C  
ATOM   1382  CD1 ILE A 796       5.019  47.523  19.215  1.00  0.00           C  
ATOM   1383  N   ILE A 797       5.342  42.043  19.408  1.00  0.00           N  
ATOM   1384  CA  ILE A 797       5.849  40.826  20.039  1.00  0.00           C  
ATOM   1385  C   ILE A 797       5.941  39.704  19.000  1.00  0.00           C  
ATOM   1386  O   ILE A 797       6.944  38.980  18.945  1.00  0.00           O  
ATOM   1387  CB  ILE A 797       4.960  40.393  21.246  1.00  0.00           C  
ATOM   1388  CG1 ILE A 797       5.167  41.370  22.422  1.00  0.00           C  
ATOM   1389  CG2 ILE A 797       5.294  38.948  21.699  1.00  0.00           C  
ATOM   1390  CD1 ILE A 797       4.064  41.322  23.466  1.00  0.00           C  
ATOM   1391  N   THR A 798       4.908  39.593  18.183  1.00  0.00           N  
ATOM   1392  CA  THR A 798       4.792  38.514  17.204  1.00  0.00           C  
ATOM   1393  C   THR A 798       5.874  38.690  16.131  1.00  0.00           C  
ATOM   1394  O   THR A 798       6.588  37.746  15.801  1.00  0.00           O  
ATOM   1395  CB  THR A 798       3.373  38.491  16.588  1.00  0.00           C  
ATOM   1396  OG1 THR A 798       2.411  38.222  17.618  1.00  0.00           O  
ATOM   1397  CG2 THR A 798       3.241  37.413  15.494  1.00  0.00           C  
ATOM   1398  N   ASP A 799       5.991  39.899  15.591  1.00  0.00           N  
ATOM   1399  CA  ASP A 799       7.039  40.191  14.606  1.00  0.00           C  
ATOM   1400  C   ASP A 799       8.432  39.891  15.161  1.00  0.00           C  
ATOM   1401  O   ASP A 799       9.269  39.269  14.490  1.00  0.00           O  
ATOM   1402  CB  ASP A 799       6.940  41.643  14.131  1.00  0.00           C  
ATOM   1403  CG  ASP A 799       5.716  41.912  13.265  1.00  0.00           C  
ATOM   1404  OD1 ASP A 799       4.937  40.978  12.938  1.00  0.00           O  
ATOM   1405  OD2 ASP A 799       5.524  43.090  12.899  1.00  0.00           O  
ATOM   1406  N   PHE A 800       8.678  40.339  16.395  1.00  0.00           N  
ATOM   1407  CA  PHE A 800       9.956  40.144  17.076  1.00  0.00           C  
ATOM   1408  C   PHE A 800      10.322  38.667  17.207  1.00  0.00           C  
ATOM   1409  O   PHE A 800      11.408  38.245  16.815  1.00  0.00           O  
ATOM   1410  CB  PHE A 800       9.874  40.801  18.460  1.00  0.00           C  
ATOM   1411  CG  PHE A 800      11.103  40.620  19.311  1.00  0.00           C  
ATOM   1412  CD1 PHE A 800      12.360  40.926  18.814  1.00  0.00           C  
ATOM   1413  CD2 PHE A 800      11.000  40.159  20.607  1.00  0.00           C  
ATOM   1414  CE1 PHE A 800      13.488  40.768  19.598  1.00  0.00           C  
ATOM   1415  CE2 PHE A 800      12.121  39.991  21.383  1.00  0.00           C  
ATOM   1416  CZ  PHE A 800      13.366  40.320  20.886  1.00  0.00           C  
ATOM   1417  N   LEU A 801       9.420  37.869  17.757  1.00  0.00           N  
ATOM   1418  CA  LEU A 801       9.743  36.455  17.988  1.00  0.00           C  
ATOM   1419  C   LEU A 801       9.775  35.613  16.708  1.00  0.00           C  
ATOM   1420  O   LEU A 801      10.561  34.663  16.629  1.00  0.00           O  
ATOM   1421  CB  LEU A 801       8.823  35.845  19.047  1.00  0.00           C  
ATOM   1422  CG  LEU A 801       9.012  36.456  20.436  1.00  0.00           C  
ATOM   1423  CD1 LEU A 801       8.039  35.789  21.425  1.00  0.00           C  
ATOM   1424  CD2 LEU A 801      10.444  36.324  20.922  1.00  0.00           C  
ATOM   1425  N   ASN A 802       8.969  35.967  15.711  1.00  0.00           N  
ATOM   1426  CA  ASN A 802       9.048  35.320  14.399  1.00  0.00           C  
ATOM   1427  C   ASN A 802      10.365  35.667  13.681  1.00  0.00           C  
ATOM   1428  O   ASN A 802      10.916  34.846  12.940  1.00  0.00           O  
ATOM   1429  CB  ASN A 802       7.844  35.661  13.524  1.00  0.00           C  
ATOM   1430  CG  ASN A 802       6.576  34.963  13.978  1.00  0.00           C  
ATOM   1431  OD1 ASN A 802       6.630  33.919  14.644  1.00  0.00           O  
ATOM   1432  ND2 ASN A 802       5.429  35.511  13.594  1.00  0.00           N  
ATOM   1433  N   HIS A 803      10.845  36.884  13.903  1.00  0.00           N  
ATOM   1434  CA  HIS A 803      12.161  37.314  13.422  1.00  0.00           C  
ATOM   1435  C   HIS A 803      13.276  36.461  14.009  1.00  0.00           C  
ATOM   1436  O   HIS A 803      14.159  35.996  13.280  1.00  0.00           O  
ATOM   1437  CB  HIS A 803      12.382  38.783  13.777  1.00  0.00           C  
ATOM   1438  CG  HIS A 803      13.684  39.335  13.293  1.00  0.00           C  
ATOM   1439  ND1 HIS A 803      13.942  39.558  11.957  1.00  0.00           N  
ATOM   1440  CD2 HIS A 803      14.789  39.730  13.962  1.00  0.00           C  
ATOM   1441  CE1 HIS A 803      15.162  40.047  11.825  1.00  0.00           C  
ATOM   1442  NE2 HIS A 803      15.694  40.166  13.027  1.00  0.00           N  
ATOM   1443  N   LEU A 807      13.235  36.260  15.326  1.00  0.00           N  
ATOM   1444  CA  LEU A 807      14.250  35.466  16.024  1.00  0.00           C  
ATOM   1445  C   LEU A 807      14.076  33.973  15.771  1.00  0.00           C  
ATOM   1446  O   LEU A 807      15.021  33.204  15.917  1.00  0.00           O  
ATOM   1447  CB  LEU A 807      14.217  35.737  17.527  1.00  0.00           C  
ATOM   1448  CG  LEU A 807      14.625  37.131  18.026  1.00  0.00           C  
ATOM   1449  CD1 LEU A 807      14.567  37.168  19.540  1.00  0.00           C  
ATOM   1450  CD2 LEU A 807      16.014  37.499  17.527  1.00  0.00           C  
ATOM   1451  N   GLY A 808      12.870  33.563  15.401  1.00  0.00           N  
ATOM   1452  CA  GLY A 808      12.574  32.160  15.157  1.00  0.00           C  
ATOM   1453  C   GLY A 808      12.311  31.414  16.448  1.00  0.00           C  
ATOM   1454  O   GLY A 808      12.774  30.288  16.625  1.00  0.00           O  
ATOM   1455  N   ILE A1143      11.518  32.027  17.328  1.00  0.00           N  
ATOM   1456  CA  ILE A1143      11.182  31.448  18.627  1.00  0.00           C  
ATOM   1457  C   ILE A1143       9.672  31.234  18.729  1.00  0.00           C  
ATOM   1458  O   ILE A1143       8.889  32.167  18.515  1.00  0.00           O  
ATOM   1459  CB  ILE A1143      11.709  32.339  19.767  1.00  0.00           C  
ATOM   1460  CG1 ILE A1143      13.250  32.304  19.747  1.00  0.00           C  
ATOM   1461  CG2 ILE A1143      11.167  31.876  21.120  1.00  0.00           C  
ATOM   1462  CD1 ILE A1143      13.915  33.221  20.719  1.00  0.00           C  
ATOM   1463  N   ASP A1154       9.268  29.994  19.007  1.00  0.00           N  
ATOM   1464  CA  ASP A1154       7.853  29.629  19.126  1.00  0.00           C  
ATOM   1465  C   ASP A1154       7.280  30.179  20.422  1.00  0.00           C  
ATOM   1466  O   ASP A1154       7.967  30.214  21.436  1.00  0.00           O  
ATOM   1467  CB  ASP A1154       7.702  28.107  19.089  1.00  0.00           C  
ATOM   1468  CG  ASP A1154       6.276  27.658  18.846  1.00  0.00           C  
ATOM   1469  OD1 ASP A1154       5.557  28.298  18.048  1.00  0.00           O  
ATOM   1470  OD2 ASP A1154       5.875  26.637  19.448  1.00  0.00           O  
ATOM   1471  N   PHE A1155       6.025  30.617  20.399  1.00  0.00           N  
ATOM   1472  CA  PHE A1155       5.438  31.248  21.568  1.00  0.00           C  
ATOM   1473  C   PHE A1155       3.919  31.230  21.529  1.00  0.00           C  
ATOM   1474  O   PHE A1155       3.305  31.003  20.476  1.00  0.00           O  
ATOM   1475  CB  PHE A1155       5.906  32.707  21.664  1.00  0.00           C  
ATOM   1476  CG  PHE A1155       5.275  33.605  20.635  1.00  0.00           C  
ATOM   1477  CD1 PHE A1155       5.805  33.695  19.354  1.00  0.00           C  
ATOM   1478  CD2 PHE A1155       4.133  34.343  20.941  1.00  0.00           C  
ATOM   1479  CE1 PHE A1155       5.209  34.493  18.393  1.00  0.00           C  
ATOM   1480  CE2 PHE A1155       3.527  35.143  19.984  1.00  0.00           C  
ATOM   1481  CZ  PHE A1155       4.062  35.219  18.708  1.00  0.00           C  
ATOM   1482  N   LYS A1156       3.319  31.490  22.688  1.00  0.00           N  
ATOM   1483  CA  LYS A1156       1.898  31.812  22.793  1.00  0.00           C  
ATOM   1484  C   LYS A1156       1.746  32.981  23.769  1.00  0.00           C  
ATOM   1485  O   LYS A1156       2.515  33.108  24.718  1.00  0.00           O  
ATOM   1486  CB  LYS A1156       1.078  30.598  23.259  1.00  0.00           C  
ATOM   1487  CG  LYS A1156       1.426  30.122  24.666  1.00  0.00           C  
ATOM   1488  CD  LYS A1156       0.684  28.845  25.064  1.00  0.00           C  
ATOM   1489  CE  LYS A1156       1.181  28.326  26.416  1.00  0.00           C  
ATOM   1490  NZ  LYS A1156       0.554  27.023  26.783  1.00  0.00           N  
ATOM   1491  N   ILE A1157       0.761  33.840  23.527  1.00  0.00           N  
ATOM   1492  CA  ILE A1157       0.492  34.972  24.414  1.00  0.00           C  
ATOM   1493  C   ILE A1157      -0.714  34.621  25.283  1.00  0.00           C  
ATOM   1494  O   ILE A1157      -1.770  34.260  24.762  1.00  0.00           O  
ATOM   1495  CB  ILE A1157       0.223  36.261  23.629  1.00  0.00           C  
ATOM   1496  CG1 ILE A1157       1.463  36.669  22.840  1.00  0.00           C  
ATOM   1497  CG2 ILE A1157      -0.189  37.381  24.577  1.00  0.00           C  
ATOM   1498  CD1 ILE A1157       1.244  37.807  21.894  1.00  0.00           C  
ATOM   1499  N   VAL A1158      -0.537  34.706  26.601  1.00  0.00           N  
ATOM   1500  CA  VAL A1158      -1.552  34.312  27.584  1.00  0.00           C  
ATOM   1501  C   VAL A1158      -1.815  35.453  28.580  1.00  0.00           C  
ATOM   1502  O   VAL A1158      -0.949  36.274  28.829  1.00  0.00           O  
ATOM   1503  CB  VAL A1158      -1.091  33.051  28.371  1.00  0.00           C  
ATOM   1504  CG1 VAL A1158      -2.148  32.616  29.368  1.00  0.00           C  
ATOM   1505  CG2 VAL A1158      -0.771  31.910  27.421  1.00  0.00           C  
ATOM   1506  N   GLY A1159      -3.014  35.495  29.155  1.00  0.00           N  
ATOM   1507  CA  GLY A1159      -3.308  36.439  30.239  1.00  0.00           C  
ATOM   1508  C   GLY A1159      -2.716  36.003  31.577  1.00  0.00           C  
ATOM   1509  O   GLY A1159      -2.757  34.815  31.920  1.00  0.00           O  
ATOM   1510  N   ASP A1160      -2.158  36.958  32.327  1.00  0.00           N  
ATOM   1511  CA  ASP A1160      -1.710  36.716  33.708  1.00  0.00           C  
ATOM   1512  C   ASP A1160      -1.811  38.007  34.540  1.00  0.00           C  
ATOM   1513  O   ASP A1160      -2.401  38.988  34.089  1.00  0.00           O  
ATOM   1514  CB  ASP A1160      -0.275  36.164  33.719  1.00  0.00           C  
ATOM   1515  CG  ASP A1160      -0.012  35.183  34.875  1.00  0.00           C  
ATOM   1516  OD1 ASP A1160      -0.970  34.783  35.577  1.00  0.00           O  
ATOM   1517  OD2 ASP A1160       1.164  34.803  35.080  1.00  0.00           O  
ATOM   1518  N   SER A1443      -1.252  37.997  35.752  1.00  0.00           N  
ATOM   1519  CA  SER A1443      -1.280  39.164  36.643  1.00  0.00           C  
ATOM   1520  C   SER A1443      -0.074  39.210  37.585  1.00  0.00           C  
ATOM   1521  O   SER A1443       0.560  38.182  37.844  1.00  0.00           O  
ATOM   1522  CB  SER A1443      -2.570  39.157  37.471  1.00  0.00           C  
ATOM   1523  OG  SER A1443      -2.655  37.991  38.273  1.00  0.00           O  
ATOM   1524  N   CYS A1444       0.236  40.406  38.091  1.00  0.00           N  
ATOM   1525  CA  CYS A1444       1.277  40.570  39.113  1.00  0.00           C  
ATOM   1526  C   CYS A1444       1.052  41.796  40.006  1.00  0.00           C  
ATOM   1527  O   CYS A1444       0.212  42.652  39.714  1.00  0.00           O  
ATOM   1528  CB  CYS A1444       2.662  40.644  38.467  1.00  0.00           C  
ATOM   1529  SG  CYS A1444       3.015  42.205  37.639  1.00  0.00           S  
ATOM   1530  N   MET A1445       1.823  41.865  41.092  1.00  0.00           N  
ATOM   1531  CA  MET A1445       1.698  42.928  42.099  1.00  0.00           C  
ATOM   1532  C   MET A1445       2.065  44.322  41.577  1.00  0.00           C  
ATOM   1533  O   MET A1445       1.415  45.309  41.929  1.00  0.00           O  
ATOM   1534  CB  MET A1445       2.581  42.609  43.314  1.00  0.00           C  
ATOM   1535  CG  MET A1445       2.116  41.419  44.140  1.00  0.00           C  
ATOM   1536  SD  MET A1445       0.708  41.808  45.200  1.00  0.00           S  
ATOM   1537  CE  MET A1445       1.449  42.942  46.379  1.00  0.00           C  
ATOM   1538  N   VAL A1446       3.105  44.400  40.750  1.00  0.00           N  
ATOM   1539  CA  VAL A1446       3.623  45.688  40.275  1.00  0.00           C  
ATOM   1540  C   VAL A1446       2.734  46.348  39.201  1.00  0.00           C  
ATOM   1541  O   VAL A1446       2.420  47.539  39.308  1.00  0.00           O  
ATOM   1542  CB  VAL A1446       5.088  45.548  39.756  1.00  0.00           C  
ATOM   1543  CG1 VAL A1446       5.585  46.850  39.129  1.00  0.00           C  
ATOM   1544  CG2 VAL A1446       6.011  45.117  40.892  1.00  0.00           C  
ATOM   1545  N   TYR A1448       2.318  45.580  38.189  1.00  0.00           N  
ATOM   1546  CA  TYR A1448       1.677  46.156  36.989  1.00  0.00           C  
ATOM   1547  C   TYR A1448       0.156  45.977  36.882  1.00  0.00           C  
ATOM   1548  O   TYR A1448      -0.596  46.936  37.050  1.00  0.00           O  
ATOM   1549  CB  TYR A1448       2.328  45.591  35.726  1.00  0.00           C  
ATOM   1550  CG  TYR A1448       3.768  46.004  35.524  1.00  0.00           C  
ATOM   1551  CD1 TYR A1448       4.119  47.345  35.359  1.00  0.00           C  
ATOM   1552  CD2 TYR A1448       4.778  45.050  35.464  1.00  0.00           C  
ATOM   1553  CE1 TYR A1448       5.444  47.724  35.159  1.00  0.00           C  
ATOM   1554  CE2 TYR A1448       6.101  45.417  35.264  1.00  0.00           C  
ATOM   1555  CZ  TYR A1448       6.428  46.751  35.113  1.00  0.00           C  
ATOM   1556  OH  TYR A1448       7.745  47.091  34.917  1.00  0.00           O  
ATOM   1557  N   GLY A1456      -0.282  44.757  36.573  1.00  0.00           N  
ATOM   1558  CA  GLY A1456      -1.681  44.483  36.226  1.00  0.00           C  
ATOM   1559  C   GLY A1456      -2.092  43.134  36.775  1.00  0.00           C  
ATOM   1560  O   GLY A1456      -1.866  42.895  37.959  1.00  0.00           O  
ATOM   1561  N   ASP A1457      -2.683  42.226  35.989  1.00  0.00           N  
ATOM   1562  CA  ASP A1457      -2.992  42.321  34.545  1.00  0.00           C  
ATOM   1563  C   ASP A1457      -1.824  42.512  33.570  1.00  0.00           C  
ATOM   1564  O   ASP A1457      -1.571  43.611  33.070  1.00  0.00           O  
ATOM   1565  CB  ASP A1457      -4.139  43.292  34.268  1.00  0.00           C  
ATOM   1566  CG  ASP A1457      -5.470  42.786  34.818  1.00  0.00           C  
ATOM   1567  OD1 ASP A1457      -5.455  41.919  35.721  1.00  0.00           O  
ATOM   1568  OD2 ASP A1457      -6.531  43.249  34.345  1.00  0.00           O  
ATOM   1569  N   THR A1458      -1.131  41.421  33.286  1.00  0.00           N  
ATOM   1570  CA  THR A1458      -0.184  41.410  32.188  1.00  0.00           C  
ATOM   1571  C   THR A1458      -0.655  40.422  31.129  1.00  0.00           C  
ATOM   1572  O   THR A1458      -1.577  39.623  31.348  1.00  0.00           O  
ATOM   1573  CB  THR A1458       1.273  41.067  32.648  1.00  0.00           C  
ATOM   1574  OG1 THR A1458       1.320  39.773  33.265  1.00  0.00           O  
ATOM   1575  CG2 THR A1458       1.797  42.120  33.618  1.00  0.00           C  
ATOM   1576  N   LEU A1459      -0.045  40.538  29.959  1.00  0.00           N  
ATOM   1577  CA  LEU A1459      -0.021  39.472  28.982  1.00  0.00           C  
ATOM   1578  C   LEU A1459       1.325  38.821  29.206  1.00  0.00           C  
ATOM   1579  O   LEU A1459       2.327  39.515  29.328  1.00  0.00           O  
ATOM   1580  CB  LEU A1459      -0.072  40.030  27.561  1.00  0.00           C  
ATOM   1581  CG  LEU A1459      -1.327  40.788  27.157  1.00  0.00           C  
ATOM   1582  CD1 LEU A1459      -1.087  41.474  25.817  1.00  0.00           C  
ATOM   1583  CD2 LEU A1459      -2.517  39.840  27.103  1.00  0.00           C  
ATOM   1584  N   ASP A1460       1.351  37.500  29.295  1.00  0.00           N  
ATOM   1585  CA  ASP A1460       2.613  36.783  29.380  1.00  0.00           C  
ATOM   1586  C   ASP A1460       2.860  36.049  28.071  1.00  0.00           C  
ATOM   1587  O   ASP A1460       1.942  35.460  27.499  1.00  0.00           O  
ATOM   1588  CB  ASP A1460       2.595  35.787  30.539  1.00  0.00           C  
ATOM   1589  CG  ASP A1460       2.715  36.454  31.904  1.00  0.00           C  
ATOM   1590  OD1 ASP A1460       3.062  37.652  31.993  1.00  0.00           O  
ATOM   1591  OD2 ASP A1460       2.467  35.757  32.905  1.00  0.00           O  
ATOM   1592  N   VAL A1461       4.105  36.097  27.613  1.00  0.00           N  
ATOM   1593  CA  VAL A1461       4.523  35.428  26.394  1.00  0.00           C  
ATOM   1594  C   VAL A1461       5.236  34.156  26.849  1.00  0.00           C  
ATOM   1595  O   VAL A1461       6.269  34.228  27.525  1.00  0.00           O  
ATOM   1596  CB  VAL A1461       5.460  36.332  25.552  1.00  0.00           C  
ATOM   1597  CG1 VAL A1461       5.775  35.694  24.220  1.00  0.00           C  
ATOM   1598  CG2 VAL A1461       4.828  37.712  25.347  1.00  0.00           C  
ATOM   1599  N   MET A1462       4.661  33.008  26.492  1.00  0.00           N  
ATOM   1600  CA  MET A1462       5.115  31.709  26.973  1.00  0.00           C  
ATOM   1601  C   MET A1462       5.702  30.854  25.858  1.00  0.00           C  
ATOM   1602  O   MET A1462       5.209  30.862  24.718  1.00  0.00           O  
ATOM   1603  CB  MET A1462       3.953  30.927  27.578  1.00  0.00           C  
ATOM   1604  CG  MET A1462       3.184  31.636  28.672  1.00  0.00           C  
ATOM   1605  SD  MET A1462       4.184  32.057  30.107  1.00  0.00           S  
ATOM   1606  CE  MET A1462       4.729  30.429  30.633  1.00  0.00           C  
ATOM   1607  N   HIS A1463       6.745  30.109  26.209  1.00  0.00           N  
ATOM   1608  CA  HIS A1463       7.237  29.003  25.399  1.00  0.00           C  
ATOM   1609  C   HIS A1463       7.043  27.739  26.225  1.00  0.00           C  
ATOM   1610  O   HIS A1463       7.836  27.458  27.121  1.00  0.00           O  
ATOM   1611  CB  HIS A1463       8.708  29.190  25.040  1.00  0.00           C  
ATOM   1612  CG  HIS A1463       9.261  28.075  24.208  1.00  0.00           C  
ATOM   1613  ND1 HIS A1463       9.152  28.047  22.834  1.00  0.00           N  
ATOM   1614  CD2 HIS A1463       9.904  26.935  24.558  1.00  0.00           C  
ATOM   1615  CE1 HIS A1463       9.704  26.938  22.372  1.00  0.00           C  
ATOM   1616  NE2 HIS A1463      10.163  26.244  23.398  1.00  0.00           N  
ATOM   1617  N   GLY A1464       5.983  26.992  25.935  1.00  0.00           N  
ATOM   1618  CA  GLY A1464       5.537  25.923  26.831  1.00  0.00           C  
ATOM   1619  C   GLY A1464       5.247  26.520  28.199  1.00  0.00           C  
ATOM   1620  O   GLY A1464       4.489  27.487  28.311  1.00  0.00           O  
ATOM   1621  N   ASP A1693       5.888  25.985  29.233  1.00  0.00           N  
ATOM   1622  CA  ASP A1693       5.702  26.490  30.595  1.00  0.00           C  
ATOM   1623  C   ASP A1693       6.712  27.568  30.990  1.00  0.00           C  
ATOM   1624  O   ASP A1693       6.684  28.058  32.115  1.00  0.00           O  
ATOM   1625  CB  ASP A1693       5.737  25.329  31.602  1.00  0.00           C  
ATOM   1626  CG  ASP A1693       4.497  24.447  31.521  1.00  0.00           C  
ATOM   1627  OD1 ASP A1693       3.418  24.942  31.121  1.00  0.00           O  
ATOM   1628  OD2 ASP A1693       4.602  23.250  31.869  1.00  0.00           O  
ATOM   1629  N   LEU A1700       7.586  27.954  30.060  1.00  0.00           N  
ATOM   1630  CA  LEU A1700       8.601  28.963  30.328  1.00  0.00           C  
ATOM   1631  C   LEU A1700       8.117  30.347  29.927  1.00  0.00           C  
ATOM   1632  O   LEU A1700       7.719  30.553  28.777  1.00  0.00           O  
ATOM   1633  CB  LEU A1700       9.881  28.652  29.550  1.00  0.00           C  
ATOM   1634  CG  LEU A1700      11.078  29.580  29.766  1.00  0.00           C  
ATOM   1635  CD1 LEU A1700      11.504  29.646  31.232  1.00  0.00           C  
ATOM   1636  CD2 LEU A1700      12.255  29.141  28.899  1.00  0.00           C  
ATOM   1637  N   GLU A1701       8.156  31.289  30.870  1.00  0.00           N  
ATOM   1638  CA  GLU A1701       7.834  32.685  30.582  1.00  0.00           C  
ATOM   1639  C   GLU A1701       8.996  33.387  29.886  1.00  0.00           C  
ATOM   1640  O   GLU A1701      10.078  33.511  30.431  1.00  0.00           O  
ATOM   1641  CB  GLU A1701       7.474  33.448  31.853  1.00  0.00           C  
ATOM   1642  CG  GLU A1701       7.022  34.871  31.591  1.00  0.00           C  
ATOM   1643  CD  GLU A1701       6.873  35.694  32.859  1.00  0.00           C  
ATOM   1644  OE1 GLU A1701       5.958  35.406  33.655  1.00  0.00           O  
ATOM   1645  OE2 GLU A1701       7.645  36.653  33.045  1.00  0.00           O  
ATOM   1646  N   LEU A1702       8.755  33.846  28.668  1.00  0.00           N  
ATOM   1647  CA  LEU A1702       9.731  34.641  27.926  1.00  0.00           C  
ATOM   1648  C   LEU A1702       9.628  36.127  28.253  1.00  0.00           C  
ATOM   1649  O   LEU A1702      10.633  36.838  28.295  1.00  0.00           O  
ATOM   1650  CB  LEU A1702       9.518  34.434  26.428  1.00  0.00           C  
ATOM   1651  CG  LEU A1702       9.740  33.003  25.930  1.00  0.00           C  
ATOM   1652  CD1 LEU A1702       9.542  32.947  24.407  1.00  0.00           C  
ATOM   1653  CD2 LEU A1702      11.117  32.451  26.346  1.00  0.00           C  
ATOM   1654  N   SER A1703       8.401  36.584  28.456  1.00  0.00           N  
ATOM   1655  CA  SER A1703       8.125  37.993  28.663  1.00  0.00           C  
ATOM   1656  C   SER A1703       6.849  38.228  29.450  1.00  0.00           C  
ATOM   1657  O   SER A1703       5.898  37.441  29.388  1.00  0.00           O  
ATOM   1658  CB  SER A1703       8.013  38.712  27.305  1.00  0.00           C  
ATOM   1659  OG  SER A1703       7.422  40.007  27.416  1.00  0.00           O  
ATOM   1660  N   SER A1704       6.839  39.341  30.179  1.00  0.00           N  
ATOM   1661  CA  SER A1704       5.602  39.934  30.668  1.00  0.00           C  
ATOM   1662  C   SER A1704       5.404  41.275  29.972  1.00  0.00           C  
ATOM   1663  O   SER A1704       6.354  42.067  29.850  1.00  0.00           O  
ATOM   1664  CB  SER A1704       5.644  40.094  32.186  1.00  0.00           C  
ATOM   1665  OG  SER A1704       5.384  38.848  32.820  1.00  0.00           O  
ATOM   1666  N   ALA A1705       4.180  41.513  29.502  1.00  0.00           N  
ATOM   1667  CA  ALA A1705       3.861  42.717  28.754  1.00  0.00           C  
ATOM   1668  C   ALA A1705       2.671  43.424  29.391  1.00  0.00           C  
ATOM   1669  O   ALA A1705       1.822  42.787  30.000  1.00  0.00           O  
ATOM   1670  CB  ALA A1705       3.573  42.373  27.302  1.00  0.00           C  
ATOM   1671  N   VAL A1706       2.626  44.745  29.241  1.00  0.00           N  
ATOM   1672  CA  VAL A1706       1.607  45.568  29.881  1.00  0.00           C  
ATOM   1673  C   VAL A1706       1.013  46.549  28.877  1.00  0.00           C  
ATOM   1674  O   VAL A1706       1.744  47.144  28.083  1.00  0.00           O  
ATOM   1675  CB  VAL A1706       2.209  46.365  31.072  1.00  0.00           C  
ATOM   1676  CG1 VAL A1706       1.175  47.314  31.688  1.00  0.00           C  
ATOM   1677  CG2 VAL A1706       2.773  45.396  32.132  1.00  0.00           C  
ATOM   1678  N   VAL A1707      -0.304  46.693  28.918  1.00  0.00           N  
ATOM   1679  CA  VAL A1707      -0.996  47.763  28.208  1.00  0.00           C  
ATOM   1680  C   VAL A1707      -1.430  48.772  29.260  1.00  0.00           C  
ATOM   1681  O   VAL A1707      -2.297  48.476  30.096  1.00  0.00           O  
ATOM   1682  CB  VAL A1707      -2.213  47.257  27.416  1.00  0.00           C  
ATOM   1683  CG1 VAL A1707      -2.864  48.417  26.656  1.00  0.00           C  
ATOM   1684  CG2 VAL A1707      -1.813  46.131  26.466  1.00  0.00           C  
ATOM   1685  N   GLY A1708      -0.807  49.946  29.228  1.00  0.00           N  
ATOM   1686  CA  GLY A1708      -1.140  51.040  30.131  1.00  0.00           C  
ATOM   1687  C   GLY A1708      -2.326  51.824  29.604  1.00  0.00           C  
ATOM   1688  O   GLY A1708      -2.864  51.497  28.547  1.00  0.00           O  
ATOM   1689  N   PRO A1709      -2.759  52.855  30.342  1.00  0.00           N  
ATOM   1690  CA  PRO A1709      -2.183  53.320  31.605  1.00  0.00           C  
ATOM   1691  C   PRO A1709      -2.460  52.398  32.798  1.00  0.00           C  
ATOM   1692  O   PRO A1709      -3.426  51.633  32.790  1.00  0.00           O  
ATOM   1693  CB  PRO A1709      -2.872  54.677  31.836  1.00  0.00           C  
ATOM   1694  CG  PRO A1709      -3.732  54.936  30.640  1.00  0.00           C  
ATOM   1695  CD  PRO A1709      -3.933  53.648  29.942  1.00  0.00           C  
ATOM   1696  N   ILE A1710      -1.595  52.483  33.806  1.00  0.00           N  
ATOM   1697  CA  ILE A1710      -1.794  51.833  35.100  1.00  0.00           C  
ATOM   1698  C   ILE A1710      -1.618  52.927  36.175  1.00  0.00           C  
ATOM   1699  O   ILE A1710      -1.047  53.983  35.884  1.00  0.00           O  
ATOM   1700  CB  ILE A1710      -0.819  50.646  35.290  1.00  0.00           C  
ATOM   1701  CG1 ILE A1710       0.640  51.107  35.238  1.00  0.00           C  
ATOM   1702  CG2 ILE A1710      -1.062  49.577  34.227  1.00  0.00           C  
ATOM   1703  CD1 ILE A1710       1.629  50.013  35.544  1.00  0.00           C  
ATOM   1704  N   PRO A1711      -2.106  52.698  37.408  1.00  0.00           N  
ATOM   1705  CA  PRO A1711      -2.049  53.787  38.403  1.00  0.00           C  
ATOM   1706  C   PRO A1711      -0.622  54.130  38.837  1.00  0.00           C  
ATOM   1707  O   PRO A1711      -0.379  55.239  39.307  1.00  0.00           O  
ATOM   1708  CB  PRO A1711      -2.852  53.235  39.591  1.00  0.00           C  
ATOM   1709  CG  PRO A1711      -2.769  51.776  39.472  1.00  0.00           C  
ATOM   1710  CD  PRO A1711      -2.731  51.490  37.973  1.00  0.00           C  
ATOM   1711  N   LEU A1760       0.299  53.190  38.660  1.00  0.00           N  
ATOM   1712  CA  LEU A1760       1.724  53.432  38.928  1.00  0.00           C  
ATOM   1713  C   LEU A1760       2.283  54.627  38.144  1.00  0.00           C  
ATOM   1714  O   LEU A1760       3.178  55.313  38.636  1.00  0.00           O  
ATOM   1715  CB  LEU A1760       2.536  52.173  38.627  1.00  0.00           C  
ATOM   1716  CG  LEU A1760       4.029  52.176  38.959  1.00  0.00           C  
ATOM   1717  CD1 LEU A1760       4.248  52.453  40.432  1.00  0.00           C  
ATOM   1718  CD2 LEU A1760       4.676  50.840  38.559  1.00  0.00           C  
ATOM   1719  N   ASP A1764       1.741  54.888  36.951  1.00  0.00           N  
ATOM   1720  CA  ASP A1764       2.264  55.943  36.053  1.00  0.00           C  
ATOM   1721  C   ASP A1764       2.383  57.322  36.716  1.00  0.00           C  
ATOM   1722  O   ASP A1764       3.372  58.034  36.506  1.00  0.00           O  
ATOM   1723  CB  ASP A1764       1.370  56.096  34.822  1.00  0.00           C  
ATOM   1724  CG  ASP A1764       1.282  54.828  33.986  1.00  0.00           C  
ATOM   1725  OD1 ASP A1764       2.130  53.920  34.156  1.00  0.00           O  
ATOM   1726  OD2 ASP A1764       0.342  54.756  33.159  1.00  0.00           O  
ATOM   1727  N   ARG A1765       1.385  57.678  37.515  1.00  0.00           N  
ATOM   1728  CA  ARG A1765       1.331  58.994  38.167  1.00  0.00           C  
ATOM   1729  C   ARG A1765       2.585  59.264  38.997  1.00  0.00           C  
ATOM   1730  O   ARG A1765       3.085  60.389  39.024  1.00  0.00           O  
ATOM   1731  CB  ARG A1765       0.071  59.127  39.041  1.00  0.00           C  
ATOM   1732  CG  ARG A1765      -0.559  60.515  39.021  1.00  0.00           C  
ATOM   1733  CD  ARG A1765      -1.983  60.479  39.586  1.00  0.00           C  
ATOM   1734  NE  ARG A1765      -2.822  61.548  39.054  1.00  0.00           N  
ATOM   1735  CZ  ARG A1765      -4.074  61.785  39.436  1.00  0.00           C  
ATOM   1736  NH1 ARG A1765      -4.653  61.036  40.374  1.00  0.00           N  
ATOM   1737  NH2 ARG A1765      -4.756  62.787  38.885  1.00  0.00           N  
ATOM   1738  N   GLU A1767       3.126  58.227  39.631  1.00  0.00           N  
ATOM   1739  CA  GLU A1767       4.318  58.401  40.466  1.00  0.00           C  
ATOM   1740  C   GLU A1767       5.538  58.827  39.656  1.00  0.00           C  
ATOM   1741  O   GLU A1767       6.434  59.498  40.177  1.00  0.00           O  
ATOM   1742  CB  GLU A1767       4.635  57.130  41.246  1.00  0.00           C  
ATOM   1743  CG  GLU A1767       5.871  57.260  42.143  1.00  0.00           C  
ATOM   1744  CD  GLU A1767       5.800  58.439  43.132  1.00  0.00           C  
ATOM   1745  OE1 GLU A1767       4.748  58.598  43.768  1.00  0.00           O  
ATOM   1746  OE2 GLU A1767       6.794  59.187  43.290  1.00  0.00           O  
ATOM   1747  N   TRP A1768       5.544  58.455  38.379  1.00  0.00           N  
ATOM   1748  CA  TRP A1768       6.662  58.716  37.486  1.00  0.00           C  
ATOM   1749  C   TRP A1768       6.377  59.873  36.546  1.00  0.00           C  
ATOM   1750  O   TRP A1768       7.141  60.112  35.632  1.00  0.00           O  
ATOM   1751  CB  TRP A1768       6.984  57.440  36.714  1.00  0.00           C  
ATOM   1752  CG  TRP A1768       7.382  56.370  37.634  1.00  0.00           C  
ATOM   1753  CD1 TRP A1768       6.566  55.452  38.233  1.00  0.00           C  
ATOM   1754  CD2 TRP A1768       8.703  56.114  38.120  1.00  0.00           C  
ATOM   1755  NE1 TRP A1768       7.299  54.634  39.060  1.00  0.00           N  
ATOM   1756  CE2 TRP A1768       8.616  55.018  39.006  1.00  0.00           C  
ATOM   1757  CE3 TRP A1768       9.946  56.713  37.902  1.00  0.00           C  
ATOM   1758  CZ2 TRP A1768       9.728  54.510  39.674  1.00  0.00           C  
ATOM   1759  CZ3 TRP A1768      11.050  56.206  38.564  1.00  0.00           C  
ATOM   1760  CH2 TRP A1768      10.934  55.115  39.441  1.00  0.00           C  
ATOM   1761  N   GLY A1770       5.287  60.597  36.787  1.00  0.00           N  
ATOM   1762  CA  GLY A1770       4.951  61.774  36.001  1.00  0.00           C  
ATOM   1763  C   GLY A1770       4.454  61.460  34.604  1.00  0.00           C  
ATOM   1764  O   GLY A1770       4.593  62.277  33.697  1.00  0.00           O  
ATOM   1765  N   ILE A1771       3.861  60.279  34.443  1.00  0.00           N  
ATOM   1766  CA  ILE A1771       3.340  59.799  33.160  1.00  0.00           C  
ATOM   1767  C   ILE A1771       1.821  59.847  33.211  1.00  0.00           C  
ATOM   1768  O   ILE A1771       1.206  59.352  34.164  1.00  0.00           O  
ATOM   1769  CB  ILE A1771       3.798  58.343  32.882  1.00  0.00           C  
ATOM   1770  CG1 ILE A1771       5.323  58.254  32.747  1.00  0.00           C  
ATOM   1771  CG2 ILE A1771       3.116  57.768  31.644  1.00  0.00           C  
ATOM   1772  CD1 ILE A1771       5.900  59.109  31.674  1.00  0.00           C  
ATOM   1773  N   ASP A1772       1.225  60.480  32.201  1.00  0.00           N  
ATOM   1774  CA  ASP A1772      -0.227  60.611  32.089  1.00  0.00           C  
ATOM   1775  C   ASP A1772      -0.705  60.376  30.657  1.00  0.00           C  
ATOM   1776  O   ASP A1772      -1.643  61.014  30.207  1.00  0.00           O  
ATOM   1777  CB  ASP A1772      -0.662  62.003  32.557  1.00  0.00           C  
ATOM   1778  CG  ASP A1772      -1.249  61.991  33.954  1.00  0.00           C  
ATOM   1779  OD1 ASP A1772      -0.592  61.442  34.874  1.00  0.00           O  
ATOM   1780  OD2 ASP A1772      -2.368  62.534  34.130  1.00  0.00           O  
ATOM   1781  N   LYS A1773      -0.048  59.459  29.948  1.00  0.00           N  
ATOM   1782  CA  LYS A1773      -0.441  59.098  28.591  1.00  0.00           C  
ATOM   1783  C   LYS A1773      -0.568  57.577  28.470  1.00  0.00           C  
ATOM   1784  O   LYS A1773       0.046  56.832  29.254  1.00  0.00           O  
ATOM   1785  CB  LYS A1773       0.611  59.580  27.591  1.00  0.00           C  
ATOM   1786  CG  LYS A1773       0.616  61.058  27.311  1.00  0.00           C  
ATOM   1787  CD  LYS A1773       1.673  61.411  26.279  1.00  0.00           C  
ATOM   1788  CE  LYS A1773       1.562  62.852  25.812  1.00  0.00           C  
ATOM   1789  NZ  LYS A1773       2.544  63.121  24.719  1.00  0.00           N  
ATOM   1790  N   PRO A1774      -1.315  57.106  27.458  1.00  0.00           N  
ATOM   1791  CA  PRO A1774      -1.351  55.672  27.206  1.00  0.00           C  
ATOM   1792  C   PRO A1774       0.030  55.162  26.850  1.00  0.00           C  
ATOM   1793  O   PRO A1774       0.874  55.918  26.345  1.00  0.00           O  
ATOM   1794  CB  PRO A1774      -2.286  55.544  25.994  1.00  0.00           C  
ATOM   1795  CG  PRO A1774      -3.042  56.801  25.943  1.00  0.00           C  
ATOM   1796  CD  PRO A1774      -2.128  57.846  26.476  1.00  0.00           C  
ATOM   1797  N   TRP A1775       0.280  53.895  27.141  1.00  0.00           N  
ATOM   1798  CA  TRP A1775       1.553  53.289  26.775  1.00  0.00           C  
ATOM   1799  C   TRP A1775       1.410  51.777  26.707  1.00  0.00           C  
ATOM   1800  O   TRP A1775       0.430  51.220  27.215  1.00  0.00           O  
ATOM   1801  CB  TRP A1775       2.673  53.694  27.740  1.00  0.00           C  
ATOM   1802  CG  TRP A1775       2.492  53.175  29.141  1.00  0.00           C  
ATOM   1803  CD1 TRP A1775       1.772  53.760  30.145  1.00  0.00           C  
ATOM   1804  CD2 TRP A1775       3.036  51.966  29.689  1.00  0.00           C  
ATOM   1805  NE1 TRP A1775       1.855  52.991  31.286  1.00  0.00           N  
ATOM   1806  CE2 TRP A1775       2.610  51.882  31.028  1.00  0.00           C  
ATOM   1807  CE3 TRP A1775       3.839  50.944  29.178  1.00  0.00           C  
ATOM   1808  CZ2 TRP A1775       2.972  50.819  31.867  1.00  0.00           C  
ATOM   1809  CZ3 TRP A1775       4.184  49.883  30.016  1.00  0.00           C  
ATOM   1810  CH2 TRP A1775       3.744  49.832  31.337  1.00  0.00           C  
ATOM   1811  N   ILE A1776       2.370  51.147  26.033  1.00  0.00           N  
ATOM   1812  CA  ILE A1776       2.498  49.696  25.961  1.00  0.00           C  
ATOM   1813  C   ILE A1776       3.967  49.330  26.100  1.00  0.00           C  
ATOM   1814  O   ILE A1776       4.864  50.106  25.739  1.00  0.00           O  
ATOM   1815  CB  ILE A1776       1.929  49.091  24.627  1.00  0.00           C  
ATOM   1816  CG1 ILE A1776       2.561  49.767  23.395  1.00  0.00           C  
ATOM   1817  CG2 ILE A1776       0.399  49.179  24.598  1.00  0.00           C  
ATOM   1818  CD1 ILE A1776       2.160  49.151  22.048  1.00  0.00           C  
ATOM   1819  N   GLY A1777       4.241  48.159  26.653  1.00  0.00           N  
ATOM   1820  CA  GLY A1777       5.624  47.721  26.744  1.00  0.00           C  
ATOM   1821  C   GLY A1777       5.754  46.266  27.126  1.00  0.00           C  
ATOM   1822  O   GLY A1777       4.802  45.647  27.567  1.00  0.00           O  
ATOM   1823  N   ALA A1778       6.942  45.724  26.915  1.00  0.00           N  
ATOM   1824  CA  ALA A1778       7.228  44.344  27.268  1.00  0.00           C  
ATOM   1825  C   ALA A1778       8.674  44.187  27.663  1.00  0.00           C  
ATOM   1826  O   ALA A1778       9.551  44.874  27.134  1.00  0.00           O  
ATOM   1827  CB  ALA A1778       6.880  43.409  26.103  1.00  0.00           C  
ATOM   1828  N   GLY A1779       8.923  43.266  28.587  1.00  0.00           N  
ATOM   1829  CA  GLY A1779      10.273  42.907  28.997  1.00  0.00           C  
ATOM   1830  C   GLY A1779      10.549  41.432  28.752  1.00  0.00           C  
ATOM   1831  O   GLY A1779       9.746  40.581  29.122  1.00  0.00           O  
ATOM   1832  N   PHE A1782      11.697  41.148  28.142  1.00  0.00           N  
ATOM   1833  CA  PHE A1782      12.112  39.797  27.719  1.00  0.00           C  
ATOM   1834  C   PHE A1782      13.472  39.471  28.321  1.00  0.00           C  
ATOM   1835  O   PHE A1782      14.360  40.308  28.282  1.00  0.00           O  
ATOM   1836  CB  PHE A1782      12.296  39.741  26.196  1.00  0.00           C  
ATOM   1837  CG  PHE A1782      11.029  39.604  25.412  1.00  0.00           C  
ATOM   1838  CD1 PHE A1782      10.268  40.718  25.107  1.00  0.00           C  
ATOM   1839  CD2 PHE A1782      10.618  38.357  24.955  1.00  0.00           C  
ATOM   1840  CE1 PHE A1782       9.098  40.584  24.371  1.00  0.00           C  
ATOM   1841  CE2 PHE A1782       9.459  38.216  24.220  1.00  0.00           C  
ATOM   1842  CZ  PHE A1782       8.693  39.340  23.932  1.00  0.00           C  
ATOM   1843  N   GLY A1783      13.667  38.260  28.838  1.00  0.00           N  
ATOM   1844  CA  GLY A1783      15.021  37.826  29.239  1.00  0.00           C  
ATOM   1845  C   GLY A1783      15.787  37.250  28.061  1.00  0.00           C  
ATOM   1846  O   GLY A1783      15.333  36.288  27.444  1.00  0.00           O  
ATOM   1847  N   LEU A1784      16.961  37.802  27.769  1.00  0.00           N  
ATOM   1848  CA  LEU A1784      17.744  37.340  26.627  1.00  0.00           C  
ATOM   1849  C   LEU A1784      18.257  35.919  26.843  1.00  0.00           C  
ATOM   1850  O   LEU A1784      18.327  35.150  25.902  1.00  0.00           O  
ATOM   1851  CB  LEU A1784      18.906  38.272  26.315  1.00  0.00           C  
ATOM   1852  CG  LEU A1784      18.620  39.383  25.302  1.00  0.00           C  
ATOM   1853  CD1 LEU A1784      17.580  40.352  25.856  1.00  0.00           C  
ATOM   1854  CD2 LEU A1784      19.941  40.096  24.896  1.00  0.00           C  
ATOM   1855  N   GLU A1785      18.629  35.580  28.070  1.00  0.00           N  
ATOM   1856  CA  GLU A1785      19.121  34.222  28.340  1.00  0.00           C  
ATOM   1857  C   GLU A1785      18.027  33.194  28.129  1.00  0.00           C  
ATOM   1858  O   GLU A1785      18.293  32.122  27.597  1.00  0.00           O  
ATOM   1859  CB  GLU A1785      19.747  34.103  29.726  1.00  0.00           C  
ATOM   1860  CG  GLU A1785      21.032  34.924  29.902  1.00  0.00           C  
ATOM   1861  CD  GLU A1785      20.795  36.369  30.306  1.00  0.00           C  
ATOM   1862  OE1 GLU A1785      19.614  36.797  30.457  1.00  0.00           O  
ATOM   1863  OE2 GLU A1785      21.800  37.083  30.480  1.00  0.00           O  
ATOM   1864  N   ARG A1786      16.782  33.531  28.481  1.00  0.00           N  
ATOM   1865  CA  ARG A1786      15.653  32.644  28.166  1.00  0.00           C  
ATOM   1866  C   ARG A1786      15.431  32.493  26.663  1.00  0.00           C  
ATOM   1867  O   ARG A1786      15.211  31.386  26.178  1.00  0.00           O  
ATOM   1868  CB  ARG A1786      14.381  33.074  28.892  1.00  0.00           C  
ATOM   1869  CG  ARG A1786      14.486  32.882  30.382  1.00  0.00           C  
ATOM   1870  CD  ARG A1786      13.146  33.001  31.093  1.00  0.00           C  
ATOM   1871  NE  ARG A1786      13.294  32.721  32.521  1.00  0.00           N  
ATOM   1872  CZ  ARG A1786      12.314  32.812  33.412  1.00  0.00           C  
ATOM   1873  NH1 ARG A1786      11.101  33.165  33.030  1.00  0.00           N  
ATOM   1874  NH2 ARG A1786      12.548  32.537  34.688  1.00  0.00           N  
ATOM   1875  N   LEU A1787      15.547  33.588  25.915  1.00  0.00           N  
ATOM   1876  CA  LEU A1787      15.421  33.504  24.468  1.00  0.00           C  
ATOM   1877  C   LEU A1787      16.489  32.562  23.891  1.00  0.00           C  
ATOM   1878  O   LEU A1787      16.194  31.733  23.028  1.00  0.00           O  
ATOM   1879  CB  LEU A1787      15.551  34.891  23.833  1.00  0.00           C  
ATOM   1880  CG  LEU A1787      14.402  35.870  24.112  1.00  0.00           C  
ATOM   1881  CD1 LEU A1787      14.726  37.270  23.549  1.00  0.00           C  
ATOM   1882  CD2 LEU A1787      13.074  35.322  23.530  1.00  0.00           C  
ATOM   1883  N   LEU A1788      17.719  32.701  24.378  1.00  0.00           N  
ATOM   1884  CA  LEU A1788      18.835  31.863  23.910  1.00  0.00           C  
ATOM   1885  C   LEU A1788      18.609  30.411  24.289  1.00  0.00           C  
ATOM   1886  O   LEU A1788      18.864  29.518  23.501  1.00  0.00           O  
ATOM   1887  CB  LEU A1788      20.151  32.328  24.519  1.00  0.00           C  
ATOM   1888  CG  LEU A1788      20.821  33.554  23.926  1.00  0.00           C  
ATOM   1889  CD1 LEU A1788      22.086  33.877  24.740  1.00  0.00           C  
ATOM   1890  CD2 LEU A1788      21.149  33.373  22.435  1.00  0.00           C  
ATOM   1891  N   LYS A1789      18.147  30.188  25.514  1.00  0.00           N  
ATOM   1892  CA  LYS A1789      17.844  28.835  25.981  1.00  0.00           C  
ATOM   1893  C   LYS A1789      16.889  28.123  25.024  1.00  0.00           C  
ATOM   1894  O   LYS A1789      17.104  26.964  24.664  1.00  0.00           O  
ATOM   1895  CB  LYS A1789      17.241  28.878  27.390  1.00  0.00           C  
ATOM   1896  CG  LYS A1789      16.986  27.521  27.996  1.00  0.00           C  
ATOM   1897  CD  LYS A1789      16.451  27.669  29.401  1.00  0.00           C  
ATOM   1898  CE  LYS A1789      16.357  26.330  30.078  1.00  0.00           C  
ATOM   1899  NZ  LYS A1789      15.187  25.569  29.628  1.00  0.00           N  
ATOM   1900  N   VAL A1790      15.834  28.821  24.620  1.00  0.00           N  
ATOM   1901  CA  VAL A1790      14.818  28.242  23.760  1.00  0.00           C  
ATOM   1902  C   VAL A1790      15.377  28.069  22.351  1.00  0.00           C  
ATOM   1903  O   VAL A1790      15.223  27.001  21.760  1.00  0.00           O  
ATOM   1904  CB  VAL A1790      13.516  29.080  23.756  1.00  0.00           C  
ATOM   1905  CG1 VAL A1790      12.561  28.612  22.665  1.00  0.00           C  
ATOM   1906  CG2 VAL A1790      12.848  29.008  25.139  1.00  0.00           C  
ATOM   1907  N   LYS A1791      16.056  29.093  21.840  1.00  0.00           N  
ATOM   1908  CA  LYS A1791      16.570  29.061  20.474  1.00  0.00           C  
ATOM   1909  C   LYS A1791      17.587  27.932  20.267  1.00  0.00           C  
ATOM   1910  O   LYS A1791      17.560  27.238  19.248  1.00  0.00           O  
ATOM   1911  CB  LYS A1791      17.191  30.403  20.098  1.00  0.00           C  
ATOM   1912  CG  LYS A1791      17.826  30.405  18.704  1.00  0.00           C  
ATOM   1913  CD  LYS A1791      18.364  31.770  18.311  1.00  0.00           C  
ATOM   1914  CE  LYS A1791      19.327  31.655  17.117  1.00  0.00           C  
ATOM   1915  NZ  LYS A1791      19.814  32.993  16.631  1.00  0.00           N  
ATOM   1916  N   HIS A1792      18.464  27.738  21.245  1.00  0.00           N  
ATOM   1917  CA  HIS A1792      19.549  26.768  21.135  1.00  0.00           C  
ATOM   1918  C   HIS A1792      19.247  25.432  21.817  1.00  0.00           C  
ATOM   1919  O   HIS A1792      20.077  24.523  21.805  1.00  0.00           O  
ATOM   1920  CB  HIS A1792      20.839  27.397  21.669  1.00  0.00           C  
ATOM   1921  CG  HIS A1792      21.307  28.548  20.840  1.00  0.00           C  
ATOM   1922  ND1 HIS A1792      21.910  28.378  19.609  1.00  0.00           N  
ATOM   1923  CD2 HIS A1792      21.206  29.884  21.028  1.00  0.00           C  
ATOM   1924  CE1 HIS A1792      22.183  29.564  19.090  1.00  0.00           C  
ATOM   1925  NE2 HIS A1792      21.757  30.495  19.926  1.00  0.00           N  
ATOM   1926  N   ASP A1793      18.053  25.318  22.393  1.00  0.00           N  
ATOM   1927  CA  ASP A1793      17.586  24.091  23.044  1.00  0.00           C  
ATOM   1928  C   ASP A1793      18.497  23.665  24.200  1.00  0.00           C  
ATOM   1929  O   ASP A1793      18.741  22.483  24.389  1.00  0.00           O  
ATOM   1930  CB  ASP A1793      17.438  22.950  22.021  1.00  0.00           C  
ATOM   1931  CG  ASP A1793      16.547  21.823  22.524  1.00  0.00           C  
ATOM   1932  OD1 ASP A1793      15.732  22.073  23.440  1.00  0.00           O  
ATOM   1933  OD2 ASP A1793      16.660  20.691  22.001  1.00  0.00           O  
ATOM   1934  N   PHE A1794      18.980  24.638  24.970  1.00  0.00           N  
ATOM   1935  CA  PHE A1794      19.784  24.361  26.161  1.00  0.00           C  
ATOM   1936  C   PHE A1794      18.865  23.796  27.256  1.00  0.00           C  
ATOM   1937  O   PHE A1794      17.751  24.277  27.441  1.00  0.00           O  
ATOM   1938  CB  PHE A1794      20.468  25.630  26.688  1.00  0.00           C  
ATOM   1939  CG  PHE A1794      21.471  26.253  25.750  1.00  0.00           C  
ATOM   1940  CD1 PHE A1794      22.294  25.477  24.939  1.00  0.00           C  
ATOM   1941  CD2 PHE A1794      21.647  27.633  25.746  1.00  0.00           C  
ATOM   1942  CE1 PHE A1794      23.230  26.069  24.108  1.00  0.00           C  
ATOM   1943  CE2 PHE A1794      22.591  28.230  24.922  1.00  0.00           C  
ATOM   1944  CZ  PHE A1794      23.377  27.446  24.103  1.00  0.00           C  
ATOM   1945  N   LYS A1795      19.329  22.784  27.982  1.00  0.00           N  
ATOM   1946  CA  LYS A1795      18.531  22.202  29.073  1.00  0.00           C  
ATOM   1947  C   LYS A1795      18.551  23.065  30.335  1.00  0.00           C  
ATOM   1948  O   LYS A1795      17.599  23.055  31.113  1.00  0.00           O  
ATOM   1949  CB  LYS A1795      19.010  20.791  29.401  1.00  0.00           C  
ATOM   1950  CG  LYS A1795      18.723  19.771  28.310  1.00  0.00           C  
ATOM   1951  CD  LYS A1795      18.985  18.353  28.816  1.00  0.00           C  
ATOM   1952  CE  LYS A1795      18.514  17.300  27.826  1.00  0.00           C  
ATOM   1953  NZ  LYS A1795      18.473  15.945  28.454  1.00  0.00           N  
ATOM   1954  N   ASN A1796      19.627  23.824  30.513  1.00  0.00           N  
ATOM   1955  CA  ASN A1796      19.806  24.687  31.681  1.00  0.00           C  
ATOM   1956  C   ASN A1796      20.211  26.079  31.222  1.00  0.00           C  
ATOM   1957  O   ASN A1796      21.107  26.221  30.381  1.00  0.00           O  
ATOM   1958  CB  ASN A1796      20.893  24.108  32.600  1.00  0.00           C  
ATOM   1959  CG  ASN A1796      20.844  24.680  34.022  1.00  0.00           C  
ATOM   1960  OD1 ASN A1796      20.486  23.981  34.975  1.00  0.00           O  
ATOM   1961  ND2 ASN A1796      21.208  25.942  34.169  1.00  0.00           N  
ATOM   1962  N   ILE A1797      19.583  27.099  31.796  1.00  0.00           N  
ATOM   1963  CA  ILE A1797      19.861  28.496  31.439  1.00  0.00           C  
ATOM   1964  C   ILE A1797      21.322  28.913  31.680  1.00  0.00           C  
ATOM   1965  O   ILE A1797      21.796  29.878  31.076  1.00  0.00           O  
ATOM   1966  CB  ILE A1797      18.893  29.468  32.182  1.00  0.00           C  
ATOM   1967  CG1 ILE A1797      18.911  30.868  31.545  1.00  0.00           C  
ATOM   1968  CG2 ILE A1797      19.219  29.515  33.667  1.00  0.00           C  
ATOM   1969  CD1 ILE A1797      17.793  31.811  32.078  1.00  0.00           C  
ATOM   1970  N   LYS A1798      22.053  28.194  32.540  1.00  0.00           N  
ATOM   1971  CA  LYS A1798      23.491  28.462  32.744  1.00  0.00           C  
ATOM   1972  C   LYS A1798      24.312  28.446  31.450  1.00  0.00           C  
ATOM   1973  O   LYS A1798      25.312  29.148  31.337  1.00  0.00           O  
ATOM   1974  CB  LYS A1798      24.101  27.480  33.758  1.00  0.00           C  
ATOM   1975  CG  LYS A1798      23.700  27.725  35.196  1.00  0.00           C  
ATOM   1976  CD  LYS A1798      24.222  26.585  36.089  1.00  0.00           C  
ATOM   1977  CE  LYS A1798      23.498  26.507  37.427  1.00  0.00           C  
ATOM   1978  NZ  LYS A1798      23.448  25.088  37.915  1.00  0.00           N  
ATOM   1979  N   ARG A1799      23.867  27.676  30.459  1.00  0.00           N  
ATOM   1980  CA  ARG A1799      24.541  27.654  29.161  1.00  0.00           C  
ATOM   1981  C   ARG A1799      24.430  28.943  28.364  1.00  0.00           C  
ATOM   1982  O   ARG A1799      25.247  29.169  27.468  1.00  0.00           O  
ATOM   1983  CB  ARG A1799      23.998  26.527  28.330  1.00  0.00           C  
ATOM   1984  CG  ARG A1799      24.328  25.202  28.943  1.00  0.00           C  
ATOM   1985  CD  ARG A1799      24.857  24.270  27.938  1.00  0.00           C  
ATOM   1986  NE  ARG A1799      25.063  22.946  28.524  1.00  0.00           N  
ATOM   1987  CZ  ARG A1799      25.575  21.921  27.861  1.00  0.00           C  
ATOM   1988  NH1 ARG A1799      25.938  22.059  26.596  1.00  0.00           N  
ATOM   1989  NH2 ARG A1799      25.699  20.748  28.458  1.00  0.00           N  
ATOM   1990  N   ALA A1800      23.442  29.775  28.709  1.00  0.00           N  
ATOM   1991  CA  ALA A1800      23.144  31.023  28.010  1.00  0.00           C  
ATOM   1992  C   ALA A1800      23.647  32.270  28.746  1.00  0.00           C  
ATOM   1993  O   ALA A1800      23.515  33.369  28.233  1.00  0.00           O  
ATOM   1994  CB  ALA A1800      21.613  31.143  27.800  1.00  0.00           C  
ATOM   1995  N   ALA A1801      24.232  32.093  29.928  1.00  0.00           N  
ATOM   1996  CA  ALA A1801      24.552  33.215  30.819  1.00  0.00           C  
ATOM   1997  C   ALA A1801      25.921  33.803  30.543  1.00  0.00           C  
ATOM   1998  O   ALA A1801      26.785  33.139  29.980  1.00  0.00           O  
ATOM   1999  CB  ALA A1801      24.504  32.751  32.264  1.00  0.00           C  
ATOM   2000  N   ARG A1802      26.125  35.044  30.979  1.00  0.00           N  
ATOM   2001  CA  ARG A1802      27.480  35.532  31.269  1.00  0.00           C  
ATOM   2002  C   ARG A1802      28.137  34.542  32.198  1.00  0.00           C  
ATOM   2003  O   ARG A1802      27.610  34.240  33.271  1.00  0.00           O  
ATOM   2004  CB  ARG A1802      27.447  36.884  31.984  1.00  0.00           C  
ATOM   2005  CG  ARG A1802      27.001  38.006  31.171  1.00  0.00           C  
ATOM   2006  CD  ARG A1802      26.948  39.262  32.036  1.00  0.00           C  
ATOM   2007  NE  ARG A1802      26.629  40.387  31.191  1.00  0.00           N  
ATOM   2008  CZ  ARG A1802      27.527  41.118  30.546  1.00  0.00           C  
ATOM   2009  NH1 ARG A1802      28.811  40.889  30.690  1.00  0.00           N  
ATOM   2010  NH2 ARG A1802      27.127  42.104  29.771  1.00  0.00           N  
ATOM   2011  N   SER A1803      29.282  33.995  31.802  1.00  0.00           N  
ATOM   2012  CA  SER A1803      29.794  32.822  32.483  1.00  0.00           C  
ATOM   2013  C   SER A1803      31.274  32.642  32.207  1.00  0.00           C  
ATOM   2014  O   SER A1803      31.767  33.080  31.186  1.00  0.00           O  
ATOM   2015  CB  SER A1803      29.049  31.585  31.996  1.00  0.00           C  
ATOM   2016  OG  SER A1803      29.426  30.422  32.720  1.00  0.00           O  
ATOM   2017  N   GLU A1804      31.965  32.030  33.153  1.00  0.00           N  
ATOM   2018  CA  GLU A1804      33.313  31.513  32.925  1.00  0.00           C  
ATOM   2019  C   GLU A1804      33.290  30.006  32.646  1.00  0.00           C  
ATOM   2020  O   GLU A1804      34.335  29.428  32.316  1.00  0.00           O  
ATOM   2021  CB  GLU A1804      34.180  31.785  34.148  1.00  0.00           C  
ATOM   2022  CG  GLU A1804      34.325  33.255  34.471  1.00  0.00           C  
ATOM   2023  CD  GLU A1804      35.219  33.479  35.669  1.00  0.00           C  
ATOM   2024  OE1 GLU A1804      34.761  33.292  36.816  1.00  0.00           O  
ATOM   2025  OE2 GLU A1804      36.386  33.836  35.463  1.00  0.00           O  
ATOM   2026  N   SER A1805      32.110  29.390  32.773  1.00  0.00           N  
ATOM   2027  CA  SER A1805      31.931  27.939  32.660  1.00  0.00           C  
ATOM   2028  C   SER A1805      31.412  27.455  31.317  1.00  0.00           C  
ATOM   2029  O   SER A1805      31.570  26.274  30.993  1.00  0.00           O  
ATOM   2030  CB  SER A1805      30.950  27.447  33.736  1.00  0.00           C  
ATOM   2031  OG  SER A1805      31.539  27.554  35.011  1.00  0.00           O  
ATOM   2032  N   TYR A1806      30.747  28.346  30.584  1.00  0.00           N  
ATOM   2033  CA  TYR A1806      30.217  28.061  29.272  1.00  0.00           C  
ATOM   2034  C   TYR A1806      30.478  29.247  28.355  1.00  0.00           C  
ATOM   2035  O   TYR A1806      30.374  30.419  28.773  1.00  0.00           O  
ATOM   2036  CB  TYR A1806      28.711  27.785  29.343  1.00  0.00           C  
ATOM   2037  CG  TYR A1806      28.394  26.483  30.047  1.00  0.00           C  
ATOM   2038  CD1 TYR A1806      28.500  25.269  29.386  1.00  0.00           C  
ATOM   2039  CD2 TYR A1806      28.036  26.464  31.387  1.00  0.00           C  
ATOM   2040  CE1 TYR A1806      28.226  24.083  30.035  1.00  0.00           C  
ATOM   2041  CE2 TYR A1806      27.771  25.281  32.036  1.00  0.00           C  
ATOM   2042  CZ  TYR A1806      27.874  24.097  31.361  1.00  0.00           C  
ATOM   2043  OH  TYR A1806      27.601  22.902  32.010  1.00  0.00           O  
ATOM   2044  N   TYR A1807      30.811  28.923  27.112  1.00  0.00           N  
ATOM   2045  CA  TYR A1807      30.979  29.899  26.044  1.00  0.00           C  
ATOM   2046  C   TYR A1807      30.085  29.450  24.884  1.00  0.00           C  
ATOM   2047  O   TYR A1807      30.290  28.387  24.313  1.00  0.00           O  
ATOM   2048  CB  TYR A1807      32.442  29.993  25.585  1.00  0.00           C  
ATOM   2049  CG  TYR A1807      32.581  31.070  24.543  1.00  0.00           C  
ATOM   2050  CD1 TYR A1807      32.769  32.398  24.918  1.00  0.00           C  
ATOM   2051  CD2 TYR A1807      32.418  30.787  23.184  1.00  0.00           C  
ATOM   2052  CE1 TYR A1807      32.815  33.407  23.969  1.00  0.00           C  
ATOM   2053  CE2 TYR A1807      32.457  31.792  22.225  1.00  0.00           C  
ATOM   2054  CZ  TYR A1807      32.677  33.099  22.622  1.00  0.00           C  
ATOM   2055  OH  TYR A1807      32.698  34.100  21.673  1.00  0.00           O  
ATOM   2056  N   ASN A1808      29.064  30.234  24.556  1.00  0.00           N  
ATOM   2057  CA  ASN A1808      28.123  29.846  23.511  1.00  0.00           C  
ATOM   2058  C   ASN A1808      27.561  28.449  23.761  1.00  0.00           C  
ATOM   2059  O   ASN A1808      27.420  27.647  22.843  1.00  0.00           O  
ATOM   2060  CB  ASN A1808      28.760  29.970  22.109  1.00  0.00           C  
ATOM   2061  CG  ASN A1808      28.984  31.422  21.695  1.00  0.00           C  
ATOM   2062  OD1 ASN A1808      28.724  32.345  22.468  1.00  0.00           O  
ATOM   2063  ND2 ASN A1808      29.458  31.626  20.469  1.00  0.00           N  
ATOM   2064  N   GLY A1809      27.295  28.156  25.036  1.00  0.00           N  
ATOM   2065  CA  GLY A1809      26.735  26.858  25.433  1.00  0.00           C  
ATOM   2066  C   GLY A1809      27.720  25.705  25.451  1.00  0.00           C  
ATOM   2067  O   GLY A1809      27.324  24.564  25.697  1.00  0.00           O  
ATOM   2068  N   ILE A1810      28.991  25.990  25.174  1.00  0.00           N  
ATOM   2069  CA  ILE A1810      30.048  24.975  25.168  1.00  0.00           C  
ATOM   2070  C   ILE A1810      30.825  25.066  26.476  1.00  0.00           C  
ATOM   2071  O   ILE A1810      31.264  26.143  26.876  1.00  0.00           O  
ATOM   2072  CB  ILE A1810      31.028  25.200  23.997  1.00  0.00           C  
ATOM   2073  CG1 ILE A1810      30.286  25.144  22.655  1.00  0.00           C  
ATOM   2074  CG2 ILE A1810      32.166  24.183  24.043  1.00  0.00           C  
ATOM   2075  CD1 ILE A1810      31.046  25.797  21.515  1.00  0.00           C  
ATOM   2076  N   SER A1811      30.995  23.937  27.145  1.00  0.00           N  
ATOM   2077  CA  SER A1811      31.782  23.903  28.371  1.00  0.00           C  
ATOM   2078  C   SER A1811      33.189  24.419  28.112  1.00  0.00           C  
ATOM   2079  O   SER A1811      33.845  23.999  27.157  1.00  0.00           O  
ATOM   2080  CB  SER A1811      31.851  22.481  28.930  1.00  0.00           C  
ATOM   2081  OG  SER A1811      32.639  22.411  30.115  1.00  0.00           O  
ATOM   2082  N   THR A1812      33.639  25.322  28.976  1.00  0.00           N  
ATOM   2083  CA  THR A1812      35.006  25.811  28.952  1.00  0.00           C  
ATOM   2084  C   THR A1812      35.927  24.968  29.842  1.00  0.00           C  
ATOM   2085  O   THR A1812      37.118  25.255  29.945  1.00  0.00           O  
ATOM   2086  CB  THR A1812      35.071  27.263  29.431  1.00  0.00           C  
ATOM   2087  OG1 THR A1812      34.587  27.331  30.775  1.00  0.00           O  
ATOM   2088  CG2 THR A1812      34.252  28.181  28.518  1.00  0.00           C  
ATOM   2089  N   ASN A1813      35.372  23.941  30.485  1.00  0.00           N  
ATOM   2090  CA  ASN A1813      36.140  23.022  31.336  1.00  0.00           C  
ATOM   2091  C   ASN A1813      36.473  21.733  30.575  1.00  0.00           C  
ATOM   2092  O   ASN A1813      35.838  20.687  30.757  1.00  0.00           O  
ATOM   2093  CB  ASN A1813      35.375  22.772  32.644  1.00  0.00           C  
ATOM   2094  CG  ASN A1813      35.158  24.073  33.448  1.00  0.00           C  
ATOM   2095  OD1 ASN A1813      34.036  24.424  33.818  1.00  0.00           O  
ATOM   2096  ND2 ASN A1813      36.239  24.800  33.684  1.00  0.00           N  
ATOM   2097  N   LEU A1814      37.483  21.842  29.714  1.00  0.00           N  
ATOM   2098  CA  LEU A1814      37.843  20.802  28.752  1.00  0.00           C  
ATOM   2099  C   LEU A1814      39.214  20.213  29.075  1.00  0.00           C  
ATOM   2100  O   LEU A1814      39.938  19.753  28.188  1.00  0.00           O  
ATOM   2101  CB  LEU A1814      37.831  21.379  27.327  1.00  0.00           C  
ATOM   2102  CG  LEU A1814      36.501  21.978  26.880  1.00  0.00           C  
ATOM   2103  CD1 LEU A1814      36.566  22.543  25.468  1.00  0.00           C  
ATOM   2104  CD2 LEU A1814      35.378  20.936  26.985  1.00  0.00           C  
ATOM   2105  OXT LEU A1814      39.628  20.175  30.236  1.00  0.00           O  
HETATM 2106  PG  ANP A 900       9.508  34.058  36.691  1.00  0.00           P  
HETATM 2107  O1G ANP A 900       8.008  33.964  36.950  1.00  0.00           O  
HETATM 2108  O2G ANP A 900      10.288  34.314  37.971  1.00  0.00           O  
HETATM 2109  O3G ANP A 900       9.991  32.930  35.828  1.00  0.00           O  
HETATM 2110  PB  ANP A 900       9.169  37.083  36.462  1.00  0.00           P  
HETATM 2111  O1B ANP A 900       7.677  37.246  36.288  1.00  0.00           O  
HETATM 2112  O2B ANP A 900       9.780  37.230  37.823  1.00  0.00           O  
HETATM 2113  N3B ANP A 900       9.639  35.546  35.764  1.00  0.00           N  
HETATM 2114  PA  ANP A 900       9.437  39.625  35.122  1.00  0.00           P  
HETATM 2115  O1A ANP A 900       9.630  40.532  36.271  1.00  0.00           O  
HETATM 2116  O2A ANP A 900       8.111  39.536  34.420  1.00  0.00           O  
HETATM 2117  O3A ANP A 900       9.923  38.171  35.538  1.00  0.00           O  
HETATM 2118  O5' ANP A 900      10.579  40.019  34.054  1.00  0.00           O  
HETATM 2119  C5' ANP A 900      10.345  39.923  32.654  1.00  0.00           C  
HETATM 2120  C4' ANP A 900      11.218  38.846  32.038  1.00  0.00           C  
HETATM 2121  O4' ANP A 900      12.576  38.912  32.516  1.00  0.00           O  
HETATM 2122  C3' ANP A 900      10.752  37.441  32.318  1.00  0.00           C  
HETATM 2123  O3' ANP A 900       9.665  37.030  31.469  1.00  0.00           O  
HETATM 2124  C2' ANP A 900      12.005  36.648  32.039  1.00  0.00           C  
HETATM 2125  O2' ANP A 900      12.148  36.373  30.640  1.00  0.00           O  
HETATM 2126  C1' ANP A 900      13.121  37.579  32.482  1.00  0.00           C  
HETATM 2127  N9  ANP A 900      13.626  37.230  33.826  1.00  0.00           N  
HETATM 2128  C8  ANP A 900      13.119  37.644  35.008  1.00  0.00           C  
HETATM 2129  N7  ANP A 900      13.824  37.135  36.056  1.00  0.00           N  
HETATM 2130  C5  ANP A 900      14.810  36.379  35.507  1.00  0.00           C  
HETATM 2131  C6  ANP A 900      15.918  35.564  36.027  1.00  0.00           C  
HETATM 2132  N6  ANP A 900      16.099  35.487  37.352  1.00  0.00           N  
HETATM 2133  N1  ANP A 900      16.702  34.925  35.141  1.00  0.00           N  
HETATM 2134  C2  ANP A 900      16.524  35.014  33.810  1.00  0.00           C  
HETATM 2135  N3  ANP A 900      15.536  35.752  33.247  1.00  0.00           N  
HETATM 2136  C4  ANP A 900      14.677  36.440  34.048  1.00  0.00           C  
TER
END
