# Supplementary material for: Backbone Brackets and Arginine Tweezers delineate Class I and Class II aminoacyl tRNA synthetases
Source: PLoS Comput Biol. 2018 Apr 16;14(4):e1006101. doi: 10.1371/journal.pcbi.1006101 (PMC5919687; doi:10.1371/journal.pcbi.1006101)
Supplement: S12 File — All structures of Class II aaRS with residues renumbered according to the MSA. (GZ) [file pcbi.1006101.s024.tar.gz › 2q7g_A_renum.pdb]

ATOM      1  N   PRO A 257      31.221  -1.004  35.450  1.00  0.00           N  
ATOM      2  CA  PRO A 257      30.649  -0.933  34.106  1.00  0.00           C  
ATOM      3  C   PRO A 257      29.601   0.172  33.967  1.00  0.00           C  
ATOM      4  O   PRO A 257      29.735   1.037  33.099  1.00  0.00           O  
ATOM      5  CB  PRO A 257      30.014  -2.321  33.907  1.00  0.00           C  
ATOM      6  CG  PRO A 257      30.151  -3.054  35.229  1.00  0.00           C  
ATOM      7  CD  PRO A 257      30.602  -2.066  36.257  1.00  0.00           C  
ATOM      8  N   ALA A 258      28.572   0.133  34.812  1.00  0.00           N  
ATOM      9  CA  ALA A 258      27.522   1.148  34.815  1.00  0.00           C  
ATOM     10  C   ALA A 258      28.103   2.491  35.254  1.00  0.00           C  
ATOM     11  O   ALA A 258      28.857   2.557  36.219  1.00  0.00           O  
ATOM     12  CB  ALA A 258      26.397   0.738  35.745  1.00  0.00           C  
ATOM     13  N   LEU A 259      27.758   3.555  34.546  1.00  0.00           N  
ATOM     14  CA  LEU A 259      28.233   4.892  34.912  1.00  0.00           C  
ATOM     15  C   LEU A 259      27.667   5.280  36.271  1.00  0.00           C  
ATOM     16  O   LEU A 259      26.501   5.018  36.551  1.00  0.00           O  
ATOM     17  CB  LEU A 259      27.828   5.922  33.857  1.00  0.00           C  
ATOM     18  CG  LEU A 259      28.845   6.343  32.793  1.00  0.00           C  
ATOM     19  CD1 LEU A 259      29.834   5.251  32.471  1.00  0.00           C  
ATOM     20  CD2 LEU A 259      28.104   6.812  31.537  1.00  0.00           C  
ATOM     21  N   THR A 261      28.494   5.886  37.122  1.00  0.00           N  
ATOM     22  CA  THR A 261      28.001   6.453  38.382  1.00  0.00           C  
ATOM     23  C   THR A 261      27.197   7.696  38.110  1.00  0.00           C  
ATOM     24  O   THR A 261      27.308   8.324  37.037  1.00  0.00           O  
ATOM     25  CB  THR A 261      29.141   6.836  39.347  1.00  0.00           C  
ATOM     26  OG1 THR A 261      29.871   7.949  38.792  1.00  0.00           O  
ATOM     27  CG2 THR A 261      30.048   5.672  39.584  1.00  0.00           C  
ATOM     28  N   LYS A 262      26.407   8.123  39.088  1.00  0.00           N  
ATOM     29  CA  LYS A 262      25.697   9.395  38.945  1.00  0.00           C  
ATOM     30  C   LYS A 262      26.684  10.561  38.749  1.00  0.00           C  
ATOM     31  O   LYS A 262      26.458  11.443  37.924  1.00  0.00           O  
ATOM     32  CB  LYS A 262      24.772   9.659  40.142  1.00  0.00           C  
ATOM     33  CG  LYS A 262      23.977  10.968  40.080  1.00  0.00           C  
ATOM     34  CD  LYS A 262      23.288  11.173  38.733  1.00  0.00           C  
ATOM     35  CE  LYS A 262      22.165  12.222  38.790  1.00  0.00           C  
ATOM     36  NZ  LYS A 262      22.653  13.606  39.053  1.00  0.00           N  
ATOM     37  N   SER A 263      27.794  10.548  39.483  1.00  0.00           N  
ATOM     38  CA  SER A 263      28.776  11.636  39.345  1.00  0.00           C  
ATOM     39  C   SER A 263      29.388  11.639  37.933  1.00  0.00           C  
ATOM     40  O   SER A 263      29.612  12.707  37.358  1.00  0.00           O  
ATOM     41  CB  SER A 263      29.883  11.523  40.389  1.00  0.00           C  
ATOM     42  OG  SER A 263      29.357  11.304  41.678  1.00  0.00           O  
ATOM     43  N   GLN A 264      29.657  10.445  37.398  1.00  0.00           N  
ATOM     44  CA  GLN A 264      30.202  10.340  36.039  1.00  0.00           C  
ATOM     45  C   GLN A 264      29.219  10.850  35.012  1.00  0.00           C  
ATOM     46  O   GLN A 264      29.593  11.554  34.093  1.00  0.00           O  
ATOM     47  CB  GLN A 264      30.601   8.921  35.697  1.00  0.00           C  
ATOM     48  CG  GLN A 264      31.892   8.433  36.396  1.00  0.00           C  
ATOM     49  CD  GLN A 264      32.189   6.953  36.221  1.00  0.00           C  
ATOM     50  OE1 GLN A 264      31.282   6.114  36.072  1.00  0.00           O  
ATOM     51  NE2 GLN A 264      33.484   6.598  36.282  1.00  0.00           N  
ATOM     52  N   THR A 266      27.955  10.478  35.167  1.00  0.00           N  
ATOM     53  CA  THR A 266      26.899  10.992  34.304  1.00  0.00           C  
ATOM     54  C   THR A 266      26.780  12.506  34.392  1.00  0.00           C  
ATOM     55  O   THR A 266      26.599  13.199  33.379  1.00  0.00           O  
ATOM     56  CB  THR A 266      25.562  10.277  34.637  1.00  0.00           C  
ATOM     57  OG1 THR A 266      25.745   8.884  34.429  1.00  0.00           O  
ATOM     58  CG2 THR A 266      24.439  10.796  33.754  1.00  0.00           C  
ATOM     59  N   ASP A 267      26.895  13.054  35.597  1.00  0.00           N  
ATOM     60  CA  ASP A 267      26.890  14.487  35.761  1.00  0.00           C  
ATOM     61  C   ASP A 267      28.014  15.158  34.952  1.00  0.00           C  
ATOM     62  O   ASP A 267      27.795  16.147  34.283  1.00  0.00           O  
ATOM     63  CB  ASP A 267      27.012  14.882  37.237  1.00  0.00           C  
ATOM     64  CG  ASP A 267      25.726  14.663  38.021  1.00  0.00           C  
ATOM     65  OD1 ASP A 267      24.681  14.319  37.424  1.00  0.00           O  
ATOM     66  OD2 ASP A 267      25.772  14.839  39.249  1.00  0.00           O  
ATOM     67  N   ARG A 268      29.205  14.578  35.022  1.00  0.00           N  
ATOM     68  CA  ARG A 268      30.357  15.083  34.292  1.00  0.00           C  
ATOM     69  C   ARG A 268      30.121  15.062  32.770  1.00  0.00           C  
ATOM     70  O   ARG A 268      30.373  16.046  32.081  1.00  0.00           O  
ATOM     71  CB  ARG A 268      31.586  14.246  34.674  1.00  0.00           C  
ATOM     72  CG  ARG A 268      32.847  14.526  33.868  1.00  0.00           C  
ATOM     73  CD  ARG A 268      33.258  15.955  33.883  1.00  0.00           C  
ATOM     74  NE  ARG A 268      34.323  16.165  32.906  1.00  0.00           N  
ATOM     75  CZ  ARG A 268      34.822  17.347  32.587  1.00  0.00           C  
ATOM     76  NH1 ARG A 268      34.349  18.453  33.149  1.00  0.00           N  
ATOM     77  NH2 ARG A 268      35.797  17.423  31.697  1.00  0.00           N  
ATOM     78  N   LEU A 269      29.625  13.932  32.263  1.00  0.00           N  
ATOM     79  CA  LEU A 269      29.325  13.809  30.836  1.00  0.00           C  
ATOM     80  C   LEU A 269      28.238  14.796  30.399  1.00  0.00           C  
ATOM     81  O   LEU A 269      28.345  15.428  29.349  1.00  0.00           O  
ATOM     82  CB  LEU A 269      28.935  12.371  30.503  1.00  0.00           C  
ATOM     83  CG  LEU A 269      30.002  11.307  30.770  1.00  0.00           C  
ATOM     84  CD1 LEU A 269      29.461   9.940  30.419  1.00  0.00           C  
ATOM     85  CD2 LEU A 269      31.281  11.603  29.994  1.00  0.00           C  
ATOM     86  N   GLU A 270      27.224  14.982  31.237  1.00  0.00           N  
ATOM     87  CA  GLU A 270      26.161  15.940  30.934  1.00  0.00           C  
ATOM     88  C   GLU A 270      26.668  17.381  30.846  1.00  0.00           C  
ATOM     89  O   GLU A 270      26.167  18.152  30.044  1.00  0.00           O  
ATOM     90  CB  GLU A 270      24.989  15.776  31.907  1.00  0.00           C  
ATOM     91  CG  GLU A 270      24.263  14.446  31.641  1.00  0.00           C  
ATOM     92  CD  GLU A 270      23.086  14.162  32.553  1.00  0.00           C  
ATOM     93  OE1 GLU A 270      22.810  14.968  33.463  1.00  0.00           O  
ATOM     94  OE2 GLU A 270      22.431  13.112  32.351  1.00  0.00           O  
ATOM     95  N   VAL A 271      27.689  17.730  31.628  1.00  0.00           N  
ATOM     96  CA  VAL A 271      28.353  19.026  31.473  1.00  0.00           C  
ATOM     97  C   VAL A 271      28.906  19.195  30.055  1.00  0.00           C  
ATOM     98  O   VAL A 271      28.773  20.260  29.456  1.00  0.00           O  
ATOM     99  CB  VAL A 271      29.475  19.234  32.521  1.00  0.00           C  
ATOM    100  CG1 VAL A 271      30.378  20.421  32.133  1.00  0.00           C  
ATOM    101  CG2 VAL A 271      28.857  19.455  33.883  1.00  0.00           C  
ATOM    102  N   LEU A 272      29.470  18.121  29.519  1.00  0.00           N  
ATOM    103  CA  LEU A 272      30.115  18.116  28.213  1.00  0.00           C  
ATOM    104  C   LEU A 272      29.171  17.824  27.052  1.00  0.00           C  
ATOM    105  O   LEU A 272      29.583  17.903  25.913  1.00  0.00           O  
ATOM    106  CB  LEU A 272      31.227  17.072  28.194  1.00  0.00           C  
ATOM    107  CG  LEU A 272      32.327  17.234  29.244  1.00  0.00           C  
ATOM    108  CD1 LEU A 272      33.247  16.019  29.280  1.00  0.00           C  
ATOM    109  CD2 LEU A 272      33.112  18.542  28.980  1.00  0.00           C  
ATOM    110  N   LEU A 273      27.927  17.454  27.343  1.00  0.00           N  
ATOM    111  CA  LEU A 273      26.968  17.086  26.307  1.00  0.00           C  
ATOM    112  C   LEU A 273      26.351  18.363  25.771  1.00  0.00           C  
ATOM    113  O   LEU A 273      26.038  19.264  26.533  1.00  0.00           O  
ATOM    114  CB  LEU A 273      25.877  16.163  26.868  1.00  0.00           C  
ATOM    115  CG  LEU A 273      26.046  14.659  26.659  1.00  0.00           C  
ATOM    116  CD1 LEU A 273      25.106  13.882  27.574  1.00  0.00           C  
ATOM    117  CD2 LEU A 273      25.805  14.288  25.198  1.00  0.00           C  
ATOM    118  N   ASN A 274      26.223  18.471  24.457  1.00  0.00           N  
ATOM    119  CA  ASN A 274      25.506  19.601  23.876  1.00  0.00           C  
ATOM    120  C   ASN A 274      24.152  19.101  23.345  1.00  0.00           C  
ATOM    121  O   ASN A 274      23.981  17.909  23.099  1.00  0.00           O  
ATOM    122  CB  ASN A 274      26.348  20.299  22.798  1.00  0.00           C  
ATOM    123  CG  ASN A 274      27.296  21.389  23.371  1.00  0.00           C  
ATOM    124  OD1 ASN A 274      27.546  21.486  24.592  1.00  0.00           O  
ATOM    125  ND2 ASN A 274      27.829  22.215  22.467  1.00  0.00           N  
ATOM    126  N   PRO A 275      23.163  20.005  23.221  1.00  0.00           N  
ATOM    127  CA  PRO A 275      21.828  19.612  22.763  1.00  0.00           C  
ATOM    128  C   PRO A 275      21.842  18.808  21.461  1.00  0.00           C  
ATOM    129  O   PRO A 275      21.124  17.811  21.344  1.00  0.00           O  
ATOM    130  CB  PRO A 275      21.120  20.959  22.564  1.00  0.00           C  
ATOM    131  CG  PRO A 275      21.791  21.874  23.511  1.00  0.00           C  
ATOM    132  CD  PRO A 275      23.230  21.442  23.537  1.00  0.00           C  
ATOM    133  N   LYS A 276      22.673  19.221  20.506  1.00  0.00           N  
ATOM    134  CA  LYS A 276      22.704  18.579  19.184  1.00  0.00           C  
ATOM    135  C   LYS A 276      23.494  17.261  19.120  1.00  0.00           C  
ATOM    136  O   LYS A 276      23.507  16.604  18.077  1.00  0.00           O  
ATOM    137  CB  LYS A 276      23.236  19.563  18.135  1.00  0.00           C  
ATOM    138  CG  LYS A 276      22.281  20.715  17.854  1.00  0.00           C  
ATOM    139  CD  LYS A 276      22.789  21.605  16.735  1.00  0.00           C  
ATOM    140  CE  LYS A 276      21.687  22.513  16.206  1.00  0.00           C  
ATOM    141  NZ  LYS A 276      22.140  23.325  15.041  1.00  0.00           N  
ATOM    142  N   ASP A 277      24.151  16.870  20.215  1.00  0.00           N  
ATOM    143  CA  ASP A 277      24.849  15.579  20.263  1.00  0.00           C  
ATOM    144  C   ASP A 277      23.861  14.436  20.080  1.00  0.00           C  
ATOM    145  O   ASP A 277      22.704  14.549  20.478  1.00  0.00           O  
ATOM    146  CB  ASP A 277      25.567  15.371  21.603  1.00  0.00           C  
ATOM    147  CG  ASP A 277      26.872  16.137  21.711  1.00  0.00           C  
ATOM    148  OD1 ASP A 277      27.528  16.407  20.684  1.00  0.00           O  
ATOM    149  OD2 ASP A 277      27.253  16.450  22.853  1.00  0.00           O  
ATOM    150  N   GLU A 278      24.330  13.339  19.487  1.00  0.00           N  
ATOM    151  CA  GLU A 278      23.522  12.130  19.322  1.00  0.00           C  
ATOM    152  C   GLU A 278      24.257  10.919  19.876  1.00  0.00           C  
ATOM    153  O   GLU A 278      24.907  11.002  20.915  1.00  0.00           O  
ATOM    154  CB  GLU A 278      23.187  11.905  17.847  1.00  0.00           C  
ATOM    155  CG  GLU A 278      22.286  12.979  17.250  1.00  0.00           C  
ATOM    156  CD  GLU A 278      21.893  12.699  15.806  1.00  0.00           C  
ATOM    157  OE1 GLU A 278      22.208  11.605  15.287  1.00  0.00           O  
ATOM    158  OE2 GLU A 278      21.263  13.583  15.187  1.00  0.00           O  
ATOM    159  N   LYS A 293      30.780   3.769  30.103  1.00  0.00           N  
ATOM    160  CA  LYS A 293      30.438   2.902  28.991  1.00  0.00           C  
ATOM    161  C   LYS A 293      31.545   2.810  27.918  1.00  0.00           C  
ATOM    162  O   LYS A 293      31.248   2.808  26.719  1.00  0.00           O  
ATOM    163  CB  LYS A 293      29.111   3.353  28.366  1.00  0.00           C  
ATOM    164  CG  LYS A 293      27.989   3.632  29.375  1.00  0.00           C  
ATOM    165  CD  LYS A 293      26.895   4.495  28.758  1.00  0.00           C  
ATOM    166  CE  LYS A 293      25.710   4.674  29.700  1.00  0.00           C  
ATOM    167  NZ  LYS A 293      24.612   5.473  29.077  1.00  0.00           N  
ATOM    168  N   PRO A 296      32.826   2.752  28.334  1.00  0.00           N  
ATOM    169  CA  PRO A 296      33.391   3.125  29.633  1.00  0.00           C  
ATOM    170  C   PRO A 296      33.461   4.646  29.762  1.00  0.00           C  
ATOM    171  O   PRO A 296      33.567   5.350  28.755  1.00  0.00           O  
ATOM    172  CB  PRO A 296      34.794   2.518  29.608  1.00  0.00           C  
ATOM    173  CG  PRO A 296      35.132   2.380  28.191  1.00  0.00           C  
ATOM    174  CD  PRO A 296      33.851   2.182  27.442  1.00  0.00           C  
ATOM    175  N   PHE A 297      33.370   5.134  30.993  1.00  0.00           N  
ATOM    176  CA  PHE A 297      33.365   6.563  31.263  1.00  0.00           C  
ATOM    177  C   PHE A 297      34.527   7.302  30.611  1.00  0.00           C  
ATOM    178  O   PHE A 297      34.321   8.329  29.988  1.00  0.00           O  
ATOM    179  CB  PHE A 297      33.402   6.809  32.771  1.00  0.00           C  
ATOM    180  CG  PHE A 297      33.658   8.233  33.137  1.00  0.00           C  
ATOM    181  CD1 PHE A 297      32.699   9.200  32.901  1.00  0.00           C  
ATOM    182  CD2 PHE A 297      34.870   8.615  33.701  1.00  0.00           C  
ATOM    183  CE1 PHE A 297      32.922  10.512  33.230  1.00  0.00           C  
ATOM    184  CE2 PHE A 297      35.097   9.938  34.034  1.00  0.00           C  
ATOM    185  CZ  PHE A 297      34.136  10.882  33.801  1.00  0.00           C  
ATOM    186  N   ARG A 298      35.748   6.803  30.779  1.00  0.00           N  
ATOM    187  CA  ARG A 298      36.917   7.557  30.303  1.00  0.00           C  
ATOM    188  C   ARG A 298      36.903   7.797  28.784  1.00  0.00           C  
ATOM    189  O   ARG A 298      37.347   8.850  28.319  1.00  0.00           O  
ATOM    190  CB  ARG A 298      38.233   6.903  30.749  1.00  0.00           C  
ATOM    191  CG  ARG A 298      38.533   5.550  30.137  1.00  0.00           C  
ATOM    192  CD  ARG A 298      39.850   5.015  30.682  1.00  0.00           C  
ATOM    193  NE  ARG A 298      40.141   3.659  30.216  1.00  0.00           N  
ATOM    194  CZ  ARG A 298      39.567   2.549  30.681  1.00  0.00           C  
ATOM    195  NH1 ARG A 298      38.643   2.606  31.638  1.00  0.00           N  
ATOM    196  NH2 ARG A 298      39.916   1.368  30.178  1.00  0.00           N  
ATOM    197  N   GLU A 303      36.393   6.826  28.026  1.00  0.00           N  
ATOM    198  CA  GLU A 303      36.286   6.956  26.571  1.00  0.00           C  
ATOM    199  C   GLU A 303      35.167   7.895  26.175  1.00  0.00           C  
ATOM    200  O   GLU A 303      35.334   8.720  25.278  1.00  0.00           O  
ATOM    201  CB  GLU A 303      36.061   5.593  25.910  1.00  0.00           C  
ATOM    202  CG  GLU A 303      37.265   4.677  25.954  1.00  0.00           C  
ATOM    203  CD  GLU A 303      36.974   3.298  25.372  1.00  0.00           C  
ATOM    204  OE1 GLU A 303      36.082   3.195  24.500  1.00  0.00           O  
ATOM    205  OE2 GLU A 303      37.634   2.328  25.799  1.00  0.00           O  
ATOM    206  N   LEU A 305      34.012   7.754  26.822  1.00  0.00           N  
ATOM    207  CA  LEU A 305      32.909   8.693  26.628  1.00  0.00           C  
ATOM    208  C   LEU A 305      33.352  10.128  26.942  1.00  0.00           C  
ATOM    209  O   LEU A 305      33.048  11.065  26.198  1.00  0.00           O  
ATOM    210  CB  LEU A 305      31.725   8.310  27.517  1.00  0.00           C  
ATOM    211  CG  LEU A 305      31.005   7.015  27.138  1.00  0.00           C  
ATOM    212  CD1 LEU A 305      30.087   6.578  28.265  1.00  0.00           C  
ATOM    213  CD2 LEU A 305      30.235   7.208  25.839  1.00  0.00           C  
ATOM    214  N   GLU A 306      34.071  10.290  28.049  1.00  0.00           N  
ATOM    215  CA  GLU A 306      34.578  11.597  28.449  1.00  0.00           C  
ATOM    216  C   GLU A 306      35.552  12.125  27.402  1.00  0.00           C  
ATOM    217  O   GLU A 306      35.454  13.277  26.991  1.00  0.00           O  
ATOM    218  CB  GLU A 306      35.279  11.536  29.818  1.00  0.00           C  
ATOM    219  CG  GLU A 306      35.579  12.924  30.383  1.00  0.00           C  
ATOM    220  CD  GLU A 306      36.471  12.913  31.634  1.00  0.00           C  
ATOM    221  OE1 GLU A 306      37.306  12.028  31.749  1.00  0.00           O  
ATOM    222  OE2 GLU A 306      36.314  13.840  32.453  1.00  0.00           O  
ATOM    223  N   SER A 307      36.477  11.276  26.962  1.00  0.00           N  
ATOM    224  CA  SER A 307      37.463  11.690  25.967  1.00  0.00           C  
ATOM    225  C   SER A 307      36.787  12.128  24.665  1.00  0.00           C  
ATOM    226  O   SER A 307      37.163  13.140  24.077  1.00  0.00           O  
ATOM    227  CB  SER A 307      38.468  10.569  25.705  1.00  0.00           C  
ATOM    228  OG  SER A 307      39.392  10.950  24.707  1.00  0.00           O  
ATOM    229  N   GLU A 308      35.775  11.379  24.234  1.00  0.00           N  
ATOM    230  CA  GLU A 308      35.031  11.718  23.021  1.00  0.00           C  
ATOM    231  C   GLU A 308      34.380  13.085  23.128  1.00  0.00           C  
ATOM    232  O   GLU A 308      34.501  13.916  22.223  1.00  0.00           O  
ATOM    233  CB  GLU A 308      33.960  10.658  22.727  1.00  0.00           C  
ATOM    234  CG  GLU A 308      33.002  11.029  21.575  1.00  0.00           C  
ATOM    235  CD  GLU A 308      33.712  11.199  20.228  1.00  0.00           C  
ATOM    236  OE1 GLU A 308      34.688  10.464  19.971  1.00  0.00           O  
ATOM    237  OE2 GLU A 308      33.288  12.061  19.421  1.00  0.00           O  
ATOM    238  N   LEU A 309      33.668  13.313  24.226  1.00  0.00           N  
ATOM    239  CA  LEU A 309      32.979  14.571  24.420  1.00  0.00           C  
ATOM    240  C   LEU A 309      33.969  15.728  24.563  1.00  0.00           C  
ATOM    241  O   LEU A 309      33.750  16.774  23.984  1.00  0.00           O  
ATOM    242  CB  LEU A 309      31.994  14.505  25.595  1.00  0.00           C  
ATOM    243  CG  LEU A 309      30.730  13.672  25.328  1.00  0.00           C  
ATOM    244  CD1 LEU A 309      29.961  13.458  26.617  1.00  0.00           C  
ATOM    245  CD2 LEU A 309      29.821  14.340  24.271  1.00  0.00           C  
ATOM    246  N   LEU A 310      35.063  15.526  25.296  1.00  0.00           N  
ATOM    247  CA  LEU A 310      36.105  16.555  25.398  1.00  0.00           C  
ATOM    248  C   LEU A 310      36.604  16.970  24.014  1.00  0.00           C  
ATOM    249  O   LEU A 310      36.725  18.154  23.727  1.00  0.00           O  
ATOM    250  CB  LEU A 310      37.283  16.071  26.247  1.00  0.00           C  
ATOM    251  CG  LEU A 310      37.032  16.049  27.756  1.00  0.00           C  
ATOM    252  CD1 LEU A 310      38.161  15.356  28.488  1.00  0.00           C  
ATOM    253  CD2 LEU A 310      36.838  17.471  28.251  1.00  0.00           C  
ATOM    254  N   SER A 311      36.875  15.994  23.157  1.00  0.00           N  
ATOM    255  CA  SER A 311      37.354  16.284  21.804  1.00  0.00           C  
ATOM    256  C   SER A 311      36.335  17.097  21.015  1.00  0.00           C  
ATOM    257  O   SER A 311      36.687  18.098  20.389  1.00  0.00           O  
ATOM    258  CB  SER A 311      37.710  14.991  21.063  1.00  0.00           C  
ATOM    259  OG  SER A 311      38.274  15.301  19.806  1.00  0.00           O  
ATOM    260  N   ARG A 312      35.072  16.678  21.069  1.00  0.00           N  
ATOM    261  CA  ARG A 312      33.980  17.401  20.424  1.00  0.00           C  
ATOM    262  C   ARG A 312      33.867  18.841  20.885  1.00  0.00           C  
ATOM    263  O   ARG A 312      33.723  19.750  20.070  1.00  0.00           O  
ATOM    264  CB  ARG A 312      32.639  16.715  20.682  1.00  0.00           C  
ATOM    265  CG  ARG A 312      32.460  15.390  19.987  1.00  0.00           C  
ATOM    266  CD  ARG A 312      30.996  14.989  19.992  1.00  0.00           C  
ATOM    267  NE  ARG A 312      30.819  13.576  19.670  1.00  0.00           N  
ATOM    268  CZ  ARG A 312      29.685  13.039  19.222  1.00  0.00           C  
ATOM    269  NH1 ARG A 312      28.596  13.781  19.045  1.00  0.00           N  
ATOM    270  NH2 ARG A 312      29.640  11.738  18.952  1.00  0.00           N  
ATOM    271  N   ARG A 313      33.899  19.052  22.199  1.00  0.00           N  
ATOM    272  CA  ARG A 313      33.722  20.383  22.738  1.00  0.00           C  
ATOM    273  C   ARG A 313      34.922  21.288  22.441  1.00  0.00           C  
ATOM    274  O   ARG A 313      34.731  22.472  22.176  1.00  0.00           O  
ATOM    275  CB  ARG A 313      33.428  20.340  24.241  1.00  0.00           C  
ATOM    276  CG  ARG A 313      32.131  19.614  24.609  1.00  0.00           C  
ATOM    277  CD  ARG A 313      30.884  20.310  24.137  1.00  0.00           C  
ATOM    278  NE  ARG A 313      30.536  20.007  22.747  1.00  0.00           N  
ATOM    279  CZ  ARG A 313      29.925  18.899  22.328  1.00  0.00           C  
ATOM    280  NH1 ARG A 313      29.611  17.927  23.171  1.00  0.00           N  
ATOM    281  NH2 ARG A 313      29.645  18.744  21.038  1.00  0.00           N  
ATOM    282  N   LYS A 314      36.130  20.735  22.470  1.00  0.00           N  
ATOM    283  CA  LYS A 314      37.322  21.491  22.063  1.00  0.00           C  
ATOM    284  C   LYS A 314      37.190  21.921  20.593  1.00  0.00           C  
ATOM    285  O   LYS A 314      37.467  23.071  20.246  1.00  0.00           O  
ATOM    286  CB  LYS A 314      38.588  20.675  22.274  1.00  0.00           C  
ATOM    287  CG  LYS A 314      39.001  20.524  23.739  1.00  0.00           C  
ATOM    288  CD  LYS A 314      40.219  19.655  23.900  1.00  0.00           C  
ATOM    289  CE  LYS A 314      40.498  19.393  25.373  1.00  0.00           C  
ATOM    290  NZ  LYS A 314      41.713  18.582  25.578  1.00  0.00           N  
ATOM    291  N   LYS A 315      36.741  21.000  19.743  1.00  0.00           N  
ATOM    292  CA  LYS A 315      36.530  21.308  18.326  1.00  0.00           C  
ATOM    293  C   LYS A 315      35.467  22.387  18.127  1.00  0.00           C  
ATOM    294  O   LYS A 315      35.633  23.264  17.276  1.00  0.00           O  
ATOM    295  CB  LYS A 315      36.203  20.038  17.531  1.00  0.00           C  
ATOM    296  CG  LYS A 315      37.422  19.167  17.313  1.00  0.00           C  
ATOM    297  CD  LYS A 315      37.085  17.818  16.682  1.00  0.00           C  
ATOM    298  CE  LYS A 315      38.328  16.938  16.550  1.00  0.00           C  
ATOM    299  NZ  LYS A 315      37.993  15.560  16.102  1.00  0.00           N  
ATOM    300  N   ASP A 316      34.392  22.346  18.919  1.00  0.00           N  
ATOM    301  CA  ASP A 316      33.371  23.388  18.871  1.00  0.00           C  
ATOM    302  C   ASP A 316      33.956  24.770  19.195  1.00  0.00           C  
ATOM    303  O   ASP A 316      33.666  25.747  18.510  1.00  0.00           O  
ATOM    304  CB  ASP A 316      32.222  23.085  19.838  1.00  0.00           C  
ATOM    305  CG  ASP A 316      31.367  21.907  19.394  1.00  0.00           C  
ATOM    306  OD1 ASP A 316      30.547  21.448  20.203  1.00  0.00           O  
ATOM    307  OD2 ASP A 316      31.502  21.437  18.249  1.00  0.00           O  
ATOM    308  N   LEU A 317      34.770  24.849  20.244  1.00  0.00           N  
ATOM    309  CA  LEU A 317      35.398  26.111  20.626  1.00  0.00           C  
ATOM    310  C   LEU A 317      36.389  26.581  19.553  1.00  0.00           C  
ATOM    311  O   LEU A 317      36.457  27.777  19.244  1.00  0.00           O  
ATOM    312  CB  LEU A 317      36.121  25.975  21.970  1.00  0.00           C  
ATOM    313  CG  LEU A 317      35.203  25.847  23.190  1.00  0.00           C  
ATOM    314  CD1 LEU A 317      36.038  25.601  24.439  1.00  0.00           C  
ATOM    315  CD2 LEU A 317      34.317  27.062  23.376  1.00  0.00           C  
ATOM    316  N   GLN A 318      37.146  25.638  19.014  1.00  0.00           N  
ATOM    317  CA  GLN A 318      38.066  25.909  17.915  1.00  0.00           C  
ATOM    318  C   GLN A 318      37.334  26.481  16.697  1.00  0.00           C  
ATOM    319  O   GLN A 318      37.828  27.429  16.089  1.00  0.00           O  
ATOM    320  CB  GLN A 318      38.839  24.657  17.545  1.00  0.00           C  
ATOM    321  CG  GLN A 318      39.922  24.278  18.561  1.00  0.00           C  
ATOM    322  CD  GLN A 318      40.303  22.810  18.526  1.00  0.00           C  
ATOM    323  OE1 GLN A 318      40.909  22.291  19.473  1.00  0.00           O  
ATOM    324  NE2 GLN A 318      39.966  22.129  17.435  1.00  0.00           N  
ATOM    325  N   GLN A 319      36.160  25.931  16.367  1.00  0.00           N  
ATOM    326  CA  GLN A 319      35.359  26.440  15.242  1.00  0.00           C  
ATOM    327  C   GLN A 319      34.853  27.852  15.509  1.00  0.00           C  
ATOM    328  O   GLN A 319      34.906  28.721  14.620  1.00  0.00           O  
ATOM    329  CB  GLN A 319      34.177  25.513  14.917  1.00  0.00           C  
ATOM    330  CG  GLN A 319      33.468  25.869  13.598  1.00  0.00           C  
ATOM    331  CD  GLN A 319      32.261  24.989  13.291  1.00  0.00           C  
ATOM    332  OE1 GLN A 319      34.917  25.072  12.300  1.00  0.00           O  
ATOM    333  NE2 GLN A 319      32.095  24.633  12.020  1.00  0.00           N  
ATOM    334  N   ILE A 320      34.345  28.099  16.720  1.00  0.00           N  
ATOM    335  CA  ILE A 320      33.930  29.445  17.081  1.00  0.00           C  
ATOM    336  C   ILE A 320      35.113  30.408  16.949  1.00  0.00           C  
ATOM    337  O   ILE A 320      34.979  31.508  16.382  1.00  0.00           O  
ATOM    338  CB  ILE A 320      33.375  29.530  18.523  1.00  0.00           C  
ATOM    339  CG1 ILE A 320      32.027  28.812  18.627  1.00  0.00           C  
ATOM    340  CG2 ILE A 320      33.209  31.005  18.945  1.00  0.00           C  
ATOM    341  CD1 ILE A 320      31.645  28.442  20.079  1.00  0.00           C  
ATOM    342  N   TYR A 321      36.257  29.996  17.478  1.00  0.00           N  
ATOM    343  CA  TYR A 321      37.445  30.855  17.487  1.00  0.00           C  
ATOM    344  C   TYR A 321      37.933  31.126  16.066  1.00  0.00           C  
ATOM    345  O   TYR A 321      38.367  32.234  15.752  1.00  0.00           O  
ATOM    346  CB  TYR A 321      38.539  30.194  18.293  1.00  0.00           C  
ATOM    347  CG  TYR A 321      39.751  31.051  18.594  1.00  0.00           C  
ATOM    348  CD1 TYR A 321      39.610  32.353  19.084  1.00  0.00           C  
ATOM    349  CD2 TYR A 321      41.034  30.536  18.448  1.00  0.00           C  
ATOM    350  CE1 TYR A 321      40.725  33.126  19.381  1.00  0.00           C  
ATOM    351  CE2 TYR A 321      42.161  31.292  18.764  1.00  0.00           C  
ATOM    352  CZ  TYR A 321      41.979  32.604  19.227  1.00  0.00           C  
ATOM    353  OH  TYR A 321      43.070  33.376  19.544  1.00  0.00           O  
ATOM    354  N   ALA A 322      37.854  30.108  15.216  1.00  0.00           N  
ATOM    355  CA  ALA A 322      38.331  30.219  13.840  1.00  0.00           C  
ATOM    356  C   ALA A 322      37.412  31.107  13.008  1.00  0.00           C  
ATOM    357  O   ALA A 322      37.866  31.846  12.124  1.00  0.00           O  
ATOM    358  CB  ALA A 322      38.463  28.819  13.199  1.00  0.00           C  
ATOM    359  N   GLU A 323      36.116  31.056  13.294  1.00  0.00           N  
ATOM    360  CA  GLU A 323      35.144  31.664  12.411  1.00  0.00           C  
ATOM    361  C   GLU A 323      34.507  32.930  13.005  1.00  0.00           C  
ATOM    362  O   GLU A 323      35.045  34.026  12.828  1.00  0.00           O  
ATOM    363  CB  GLU A 323      34.103  30.620  11.988  1.00  0.00           C  
ATOM    364  CG  GLU A 323      34.682  29.452  11.202  1.00  0.00           C  
ATOM    365  CD  GLU A 323      35.425  29.879   9.939  1.00  0.00           C  
ATOM    366  OE1 GLU A 323      34.983  30.844   9.272  1.00  0.00           O  
ATOM    367  OE2 GLU A 323      36.450  29.246   9.606  1.00  0.00           O  
ATOM    368  N   GLU A 324      33.405  32.800  13.732  1.00  0.00           N  
ATOM    369  CA  GLU A 324      32.586  33.978  14.073  1.00  0.00           C  
ATOM    370  C   GLU A 324      33.081  34.796  15.282  1.00  0.00           C  
ATOM    371  O   GLU A 324      33.016  36.034  15.282  1.00  0.00           O  
ATOM    372  CB  GLU A 324      31.138  33.544  14.303  1.00  0.00           C  
ATOM    373  CG  GLU A 324      30.204  34.681  14.708  1.00  0.00           C  
ATOM    374  CD  GLU A 324      28.751  34.302  14.589  1.00  0.00           C  
ATOM    375  OE1 GLU A 324      28.289  34.028  13.453  1.00  0.00           O  
ATOM    376  OE2 GLU A 324      28.075  34.270  15.632  1.00  0.00           O  
ATOM    377  N   ARG A 325      33.497  34.092  16.327  1.00  0.00           N  
ATOM    378  CA  ARG A 325      34.092  34.703  17.536  1.00  0.00           C  
ATOM    379  C   ARG A 325      33.149  35.552  18.383  1.00  0.00           C  
ATOM    380  O   ARG A 325      33.599  36.263  19.268  1.00  0.00           O  
ATOM    381  CB  ARG A 325      35.359  35.498  17.172  1.00  0.00           C  
ATOM    382  CG  ARG A 325      36.536  34.596  16.887  1.00  0.00           C  
ATOM    383  CD  ARG A 325      37.803  35.369  16.531  1.00  0.00           C  
ATOM    384  NE  ARG A 325      37.602  36.162  15.328  1.00  0.00           N  
ATOM    385  CZ  ARG A 325      37.679  35.688  14.086  1.00  0.00           C  
ATOM    386  NH1 ARG A 325      37.949  34.407  13.855  1.00  0.00           N  
ATOM    387  NH2 ARG A 325      37.473  36.504  13.063  1.00  0.00           N  
ATOM    388  N   GLU A 332      31.844  35.461  18.136  1.00  0.00           N  
ATOM    389  CA  GLU A 332      30.882  36.238  18.878  1.00  0.00           C  
ATOM    390  C   GLU A 332      30.256  35.445  20.001  1.00  0.00           C  
ATOM    391  O   GLU A 332      29.927  34.263  19.870  1.00  0.00           O  
ATOM    392  CB  GLU A 332      29.784  36.769  17.973  1.00  0.00           C  
ATOM    393  CG  GLU A 332      30.278  37.762  16.945  1.00  0.00           C  
ATOM    394  CD  GLU A 332      29.157  38.285  16.092  1.00  0.00           C  
ATOM    395  OE1 GLU A 332      28.272  38.964  16.628  1.00  0.00           O  
ATOM    396  OE2 GLU A 332      29.160  38.025  14.892  1.00  0.00           O  
ATOM    397  N   ASN A 333      30.080  36.133  21.112  1.00  0.00           N  
ATOM    398  CA  ASN A 333      29.418  35.581  22.263  1.00  0.00           C  
ATOM    399  C   ASN A 333      27.912  35.641  22.033  1.00  0.00           C  
ATOM    400  O   ASN A 333      27.389  36.673  21.599  1.00  0.00           O  
ATOM    401  CB  ASN A 333      29.789  36.394  23.492  1.00  0.00           C  
ATOM    402  CG  ASN A 333      29.214  35.810  24.747  1.00  0.00           C  
ATOM    403  OD1 ASN A 333      29.763  34.885  25.357  1.00  0.00           O  
ATOM    404  ND2 ASN A 333      28.071  36.294  25.097  1.00  0.00           N  
ATOM    405  N   TYR A 334      27.220  34.548  22.322  1.00  0.00           N  
ATOM    406  CA  TYR A 334      25.774  34.472  22.126  1.00  0.00           C  
ATOM    407  C   TYR A 334      24.983  35.589  22.795  1.00  0.00           C  
ATOM    408  O   TYR A 334      24.043  36.110  22.191  1.00  0.00           O  
ATOM    409  CB  TYR A 334      25.219  33.139  22.630  1.00  0.00           C  
ATOM    410  CG  TYR A 334      25.412  31.944  21.735  1.00  0.00           C  
ATOM    411  CD1 TYR A 334      25.945  32.050  20.454  1.00  0.00           C  
ATOM    412  CD2 TYR A 334      25.010  30.684  22.175  1.00  0.00           C  
ATOM    413  CE1 TYR A 334      26.101  30.922  19.654  1.00  0.00           C  
ATOM    414  CE2 TYR A 334      25.160  29.570  21.392  1.00  0.00           C  
ATOM    415  CZ  TYR A 334      25.699  29.689  20.135  1.00  0.00           C  
ATOM    416  OH  TYR A 334      25.831  28.560  19.368  1.00  0.00           O  
ATOM    417  N   LEU A 335      25.329  35.913  24.044  1.00  0.00           N  
ATOM    418  CA  LEU A 335      24.607  36.927  24.802  1.00  0.00           C  
ATOM    419  C   LEU A 335      24.870  38.320  24.230  1.00  0.00           C  
ATOM    420  O   LEU A 335      23.955  39.126  24.121  1.00  0.00           O  
ATOM    421  CB  LEU A 335      24.986  36.839  26.288  1.00  0.00           C  
ATOM    422  CG  LEU A 335      24.242  37.700  27.306  1.00  0.00           C  
ATOM    423  CD1 LEU A 335      22.748  37.394  27.318  1.00  0.00           C  
ATOM    424  CD2 LEU A 335      24.848  37.496  28.687  1.00  0.00           C  
ATOM    425  N   GLY A 336      26.115  38.583  23.838  1.00  0.00           N  
ATOM    426  CA  GLY A 336      26.442  39.837  23.176  1.00  0.00           C  
ATOM    427  C   GLY A 336      25.742  39.944  21.831  1.00  0.00           C  
ATOM    428  O   GLY A 336      25.139  40.973  21.520  1.00  0.00           O  
ATOM    429  N   LYS A 337      25.811  38.871  21.043  1.00  0.00           N  
ATOM    430  CA  LYS A 337      25.255  38.845  19.690  1.00  0.00           C  
ATOM    431  C   LYS A 337      23.741  39.009  19.735  1.00  0.00           C  
ATOM    432  O   LYS A 337      23.180  39.794  18.977  1.00  0.00           O  
ATOM    433  CB  LYS A 337      25.653  37.544  18.978  1.00  0.00           C  
ATOM    434  CG  LYS A 337      25.276  37.471  17.501  1.00  0.00           C  
ATOM    435  CD  LYS A 337      25.683  36.124  16.904  1.00  0.00           C  
ATOM    436  CE  LYS A 337      25.285  36.003  15.442  1.00  0.00           C  
ATOM    437  NZ  LYS A 337      25.589  34.643  14.925  1.00  0.00           N  
ATOM    438  N   LEU A 338      23.074  38.284  20.625  1.00  0.00           N  
ATOM    439  CA  LEU A 338      21.624  38.455  20.795  1.00  0.00           C  
ATOM    440  C   LEU A 338      21.257  39.898  21.145  1.00  0.00           C  
ATOM    441  O   LEU A 338      20.326  40.467  20.568  1.00  0.00           O  
ATOM    442  CB  LEU A 338      21.061  37.518  21.869  1.00  0.00           C  
ATOM    443  CG  LEU A 338      19.532  37.568  22.016  1.00  0.00           C  
ATOM    444  CD1 LEU A 338      18.832  37.298  20.685  1.00  0.00           C  
ATOM    445  CD2 LEU A 338      19.052  36.585  23.112  1.00  0.00           C  
ATOM    446  N   GLU A 339      21.986  40.497  22.079  1.00  0.00           N  
ATOM    447  CA  GLU A 339      21.745  41.899  22.415  1.00  0.00           C  
ATOM    448  C   GLU A 339      21.843  42.769  21.164  1.00  0.00           C  
ATOM    449  O   GLU A 339      21.002  43.649  20.939  1.00  0.00           O  
ATOM    450  CB  GLU A 339      22.707  42.410  23.498  1.00  0.00           C  
ATOM    451  CG  GLU A 339      22.625  43.958  23.657  1.00  0.00           C  
ATOM    452  CD  GLU A 339      23.495  44.520  24.758  1.00  0.00           C  
ATOM    453  OE1 GLU A 339      23.843  43.745  25.659  1.00  0.00           O  
ATOM    454  OE2 GLU A 339      23.813  45.746  24.707  1.00  0.00           O  
ATOM    455  N   ARG A 340      22.862  42.528  20.342  1.00  0.00           N  
ATOM    456  CA  ARG A 340      23.035  43.321  19.116  1.00  0.00           C  
ATOM    457  C   ARG A 340      21.898  43.102  18.119  1.00  0.00           C  
ATOM    458  O   ARG A 340      21.430  44.043  17.478  1.00  0.00           O  
ATOM    459  CB  ARG A 340      24.392  43.046  18.473  1.00  0.00           C  
ATOM    460  CG  ARG A 340      25.557  43.497  19.376  1.00  0.00           C  
ATOM    461  CD  ARG A 340      26.869  43.365  18.673  1.00  0.00           C  
ATOM    462  NE  ARG A 340      27.331  41.994  18.522  1.00  0.00           N  
ATOM    463  CZ  ARG A 340      28.018  41.324  19.441  1.00  0.00           C  
ATOM    464  NH1 ARG A 340      28.273  41.852  20.631  1.00  0.00           N  
ATOM    465  NH2 ARG A 340      28.425  40.098  19.178  1.00  0.00           N  
ATOM    466  N   GLU A 341      21.447  41.856  17.999  1.00  0.00           N  
ATOM    467  CA  GLU A 341      20.357  41.528  17.091  1.00  0.00           C  
ATOM    468  C   GLU A 341      19.041  42.170  17.542  1.00  0.00           C  
ATOM    469  O   GLU A 341      18.288  42.714  16.721  1.00  0.00           O  
ATOM    470  CB  GLU A 341      20.193  40.010  17.000  1.00  0.00           C  
ATOM    471  CG  GLU A 341      21.321  39.327  16.244  1.00  0.00           C  
ATOM    472  CD  GLU A 341      21.272  37.807  16.347  1.00  0.00           C  
ATOM    473  OE1 GLU A 341      22.012  37.148  15.602  1.00  0.00           O  
ATOM    474  OE2 GLU A 341      20.513  37.276  17.180  1.00  0.00           O  
ATOM    475  N   ILE A 342      18.781  42.108  18.843  1.00  0.00           N  
ATOM    476  CA  ILE A 342      17.583  42.707  19.421  1.00  0.00           C  
ATOM    477  C   ILE A 342      17.636  44.231  19.288  1.00  0.00           C  
ATOM    478  O   ILE A 342      16.642  44.876  18.946  1.00  0.00           O  
ATOM    479  CB  ILE A 342      17.414  42.289  20.900  1.00  0.00           C  
ATOM    480  CG1 ILE A 342      17.147  40.787  21.008  1.00  0.00           C  
ATOM    481  CG2 ILE A 342      16.274  43.071  21.555  1.00  0.00           C  
ATOM    482  CD1 ILE A 342      17.144  40.263  22.442  1.00  0.00           C  
ATOM    483  N   THR A 343      18.812  44.803  19.538  1.00  0.00           N  
ATOM    484  CA  THR A 343      19.018  46.247  19.389  1.00  0.00           C  
ATOM    485  C   THR A 343      18.661  46.706  17.972  1.00  0.00           C  
ATOM    486  O   THR A 343      17.914  47.681  17.776  1.00  0.00           O  
ATOM    487  CB  THR A 343      20.474  46.626  19.739  1.00  0.00           C  
ATOM    488  OG1 THR A 343      20.704  46.334  21.124  1.00  0.00           O  
ATOM    489  CG2 THR A 343      20.760  48.119  19.478  1.00  0.00           C  
ATOM    490  N   ARG A 344      19.177  45.988  16.980  1.00  0.00           N  
ATOM    491  CA  ARG A 344      18.893  46.310  15.592  1.00  0.00           C  
ATOM    492  C   ARG A 344      17.390  46.239  15.318  1.00  0.00           C  
ATOM    493  O   ARG A 344      16.838  47.123  14.661  1.00  0.00           O  
ATOM    494  CB  ARG A 344      19.661  45.386  14.645  1.00  0.00           C  
ATOM    495  CG  ARG A 344      19.482  45.748  13.185  1.00  0.00           C  
ATOM    496  CD  ARG A 344      20.307  44.845  12.309  1.00  0.00           C  
ATOM    497  NE  ARG A 344      19.965  44.988  10.893  1.00  0.00           N  
ATOM    498  CZ  ARG A 344      20.404  44.187   9.924  1.00  0.00           C  
ATOM    499  NH1 ARG A 344      21.213  43.166  10.200  1.00  0.00           N  
ATOM    500  NH2 ARG A 344      20.030  44.405   8.667  1.00  0.00           N  
ATOM    501  N   PHE A 345      16.726  45.201  15.826  1.00  0.00           N  
ATOM    502  CA  PHE A 345      15.288  45.059  15.606  1.00  0.00           C  
ATOM    503  C   PHE A 345      14.521  46.276  16.113  1.00  0.00           C  
ATOM    504  O   PHE A 345      13.706  46.866  15.403  1.00  0.00           O  
ATOM    505  CB  PHE A 345      14.770  43.784  16.268  1.00  0.00           C  
ATOM    506  CG  PHE A 345      13.303  43.578  16.108  1.00  0.00           C  
ATOM    507  CD1 PHE A 345      12.798  42.863  15.026  1.00  0.00           C  
ATOM    508  CD2 PHE A 345      12.418  44.101  17.041  1.00  0.00           C  
ATOM    509  CE1 PHE A 345      11.434  42.662  14.888  1.00  0.00           C  
ATOM    510  CE2 PHE A 345      11.065  43.917  16.908  1.00  0.00           C  
ATOM    511  CZ  PHE A 345      10.565  43.191  15.815  1.00  0.00           C  
ATOM    512  N   PHE A 347      14.781  46.674  17.342  1.00  0.00           N  
ATOM    513  CA  PHE A 347      14.004  47.755  17.938  1.00  0.00           C  
ATOM    514  C   PHE A 347      14.389  49.121  17.390  1.00  0.00           C  
ATOM    515  O   PHE A 347      13.511  49.940  17.122  1.00  0.00           O  
ATOM    516  CB  PHE A 347      14.049  47.672  19.466  1.00  0.00           C  
ATOM    517  CG  PHE A 347      13.138  46.626  19.988  1.00  0.00           C  
ATOM    518  CD1 PHE A 347      11.773  46.856  20.033  1.00  0.00           C  
ATOM    519  CD2 PHE A 347      13.617  45.363  20.320  1.00  0.00           C  
ATOM    520  CE1 PHE A 347      10.897  45.855  20.442  1.00  0.00           C  
ATOM    521  CE2 PHE A 347      12.746  44.367  20.717  1.00  0.00           C  
ATOM    522  CZ  PHE A 347      11.399  44.615  20.791  1.00  0.00           C  
ATOM    523  N   VAL A 348      15.681  49.354  17.167  1.00  0.00           N  
ATOM    524  CA  VAL A 348      16.101  50.603  16.518  1.00  0.00           C  
ATOM    525  C   VAL A 348      15.428  50.755  15.159  1.00  0.00           C  
ATOM    526  O   VAL A 348      14.880  51.823  14.834  1.00  0.00           O  
ATOM    527  CB  VAL A 348      17.622  50.692  16.393  1.00  0.00           C  
ATOM    528  CG1 VAL A 348      18.027  51.787  15.402  1.00  0.00           C  
ATOM    529  CG2 VAL A 348      18.223  50.925  17.779  1.00  0.00           C  
ATOM    530  N   ASP A 349      15.421  49.671  14.382  1.00  0.00           N  
ATOM    531  CA  ASP A 349      14.801  49.696  13.068  1.00  0.00           C  
ATOM    532  C   ASP A 349      13.296  49.936  13.143  1.00  0.00           C  
ATOM    533  O   ASP A 349      12.723  50.481  12.202  1.00  0.00           O  
ATOM    534  CB  ASP A 349      15.109  48.414  12.278  1.00  0.00           C  
ATOM    535  CG  ASP A 349      16.548  48.361  11.771  1.00  0.00           C  
ATOM    536  OD1 ASP A 349      16.926  47.322  11.215  1.00  0.00           O  
ATOM    537  OD2 ASP A 349      17.306  49.341  11.922  1.00  0.00           O  
ATOM    538  N   ARG A 352      12.654  49.580  14.260  1.00  0.00           N  
ATOM    539  CA  ARG A 352      11.209  49.745  14.445  1.00  0.00           C  
ATOM    540  C   ARG A 352      10.850  51.091  15.094  1.00  0.00           C  
ATOM    541  O   ARG A 352       9.699  51.318  15.458  1.00  0.00           O  
ATOM    542  CB  ARG A 352      10.665  48.588  15.295  1.00  0.00           C  
ATOM    543  CG  ARG A 352       9.208  48.213  15.014  1.00  0.00           C  
ATOM    544  CD  ARG A 352       8.735  47.122  15.965  1.00  0.00           C  
ATOM    545  NE  ARG A 352      10.175  45.327  13.027  1.00  0.00           N  
ATOM    546  CZ  ARG A 352       6.746  45.912  15.094  1.00  0.00           C  
ATOM    547  NH1 ARG A 352       7.487  45.112  14.334  1.00  0.00           N  
ATOM    548  NH2 ARG A 352       5.426  45.777  15.099  1.00  0.00           N  
ATOM    549  N   GLY A 361      11.842  51.964  15.247  1.00  0.00           N  
ATOM    550  CA  GLY A 361      11.604  53.328  15.735  1.00  0.00           C  
ATOM    551  C   GLY A 361      11.748  53.546  17.233  1.00  0.00           C  
ATOM    552  O   GLY A 361      11.297  54.582  17.754  1.00  0.00           O  
ATOM    553  N   PHE A 362      12.404  52.608  17.921  1.00  0.00           N  
ATOM    554  CA  PHE A 362      12.599  52.698  19.373  1.00  0.00           C  
ATOM    555  C   PHE A 362      14.000  53.221  19.692  1.00  0.00           C  
ATOM    556  O   PHE A 362      14.982  52.769  19.121  1.00  0.00           O  
ATOM    557  CB  PHE A 362      12.453  51.348  20.059  1.00  0.00           C  
ATOM    558  CG  PHE A 362      11.074  50.774  20.016  1.00  0.00           C  
ATOM    559  CD1 PHE A 362      10.292  50.731  21.161  1.00  0.00           C  
ATOM    560  CD2 PHE A 362      10.547  50.283  18.836  1.00  0.00           C  
ATOM    561  CE1 PHE A 362       9.031  50.195  21.132  1.00  0.00           C  
ATOM    562  CE2 PHE A 362       9.274  49.740  18.811  1.00  0.00           C  
ATOM    563  CZ  PHE A 362       8.525  49.688  19.958  1.00  0.00           C  
ATOM    564  N   LEU A 363      14.065  54.186  20.599  1.00  0.00           N  
ATOM    565  CA  LEU A 363      15.325  54.780  21.018  1.00  0.00           C  
ATOM    566  C   LEU A 363      16.064  53.867  21.994  1.00  0.00           C  
ATOM    567  O   LEU A 363      15.489  53.419  22.983  1.00  0.00           O  
ATOM    568  CB  LEU A 363      15.047  56.118  21.687  1.00  0.00           C  
ATOM    569  CG  LEU A 363      16.267  56.967  22.061  1.00  0.00           C  
ATOM    570  CD1 LEU A 363      17.006  57.468  20.805  1.00  0.00           C  
ATOM    571  CD2 LEU A 363      15.811  58.145  22.921  1.00  0.00           C  
ATOM    572  N   GLU A 364      17.340  53.607  21.715  1.00  0.00           N  
ATOM    573  CA  GLU A 364      18.170  52.764  22.559  1.00  0.00           C  
ATOM    574  C   GLU A 364      18.631  53.504  23.811  1.00  0.00           C  
ATOM    575  O   GLU A 364      19.310  54.526  23.719  1.00  0.00           O  
ATOM    576  CB  GLU A 364      19.410  52.318  21.774  1.00  0.00           C  
ATOM    577  CG  GLU A 364      20.289  51.377  22.551  1.00  0.00           C  
ATOM    578  CD  GLU A 364      21.622  51.115  21.902  1.00  0.00           C  
ATOM    579  OE1 GLU A 364      22.002  51.845  20.962  1.00  0.00           O  
ATOM    580  OE2 GLU A 364      22.313  50.199  22.387  1.00  0.00           O  
ATOM    581  N   ILE A 365      18.290  52.963  24.976  1.00  0.00           N  
ATOM    582  CA  ILE A 365      18.664  53.550  26.265  1.00  0.00           C  
ATOM    583  C   ILE A 365      19.766  52.717  26.922  1.00  0.00           C  
ATOM    584  O   ILE A 365      19.722  51.495  26.866  1.00  0.00           O  
ATOM    585  CB  ILE A 365      17.429  53.566  27.217  1.00  0.00           C  
ATOM    586  CG1 ILE A 365      16.210  54.259  26.565  1.00  0.00           C  
ATOM    587  CG2 ILE A 365      17.786  54.201  28.564  1.00  0.00           C  
ATOM    588  CD1 ILE A 365      16.437  55.718  26.117  1.00  0.00           C  
ATOM    589  N   LYS A 366      20.738  53.381  27.552  1.00  0.00           N  
ATOM    590  CA  LYS A 366      21.712  52.742  28.439  1.00  0.00           C  
ATOM    591  C   LYS A 366      21.713  53.541  29.732  1.00  0.00           C  
ATOM    592  O   LYS A 366      22.335  54.598  29.829  1.00  0.00           O  
ATOM    593  CB  LYS A 366      23.129  52.669  27.832  1.00  0.00           C  
ATOM    594  CG  LYS A 366      23.248  51.760  26.614  1.00  0.00           C  
ATOM    595  CD  LYS A 366      23.069  50.297  26.975  1.00  0.00           C  
ATOM    596  CE  LYS A 366      23.302  49.343  25.805  1.00  0.00           C  
ATOM    597  NZ  LYS A 366      22.778  47.980  26.113  1.00  0.00           N  
ATOM    598  N   SER A 368      21.006  53.005  30.723  1.00  0.00           N  
ATOM    599  CA  SER A 368      20.807  53.668  32.002  1.00  0.00           C  
ATOM    600  C   SER A 368      21.562  52.933  33.119  1.00  0.00           C  
ATOM    601  O   SER A 368      22.110  51.858  32.898  1.00  0.00           O  
ATOM    602  CB  SER A 368      19.293  53.756  32.289  1.00  0.00           C  
ATOM    603  OG  SER A 368      18.767  52.480  32.612  1.00  0.00           O  
ATOM    604  N   PRO A 370      21.658  53.547  34.312  1.00  0.00           N  
ATOM    605  CA  PRO A 370      22.444  52.940  35.380  1.00  0.00           C  
ATOM    606  C   PRO A 370      21.955  51.550  35.781  1.00  0.00           C  
ATOM    607  O   PRO A 370      20.748  51.289  35.773  1.00  0.00           O  
ATOM    608  CB  PRO A 370      22.286  53.932  36.532  1.00  0.00           C  
ATOM    609  CG  PRO A 370      22.018  55.241  35.855  1.00  0.00           C  
ATOM    610  CD  PRO A 370      21.136  54.868  34.706  1.00  0.00           C  
ATOM    611  N   ILE A 371      22.898  50.674  36.109  1.00  0.00           N  
ATOM    612  CA  ILE A 371      22.589  49.345  36.624  1.00  0.00           C  
ATOM    613  C   ILE A 371      22.458  49.449  38.140  1.00  0.00           C  
ATOM    614  O   ILE A 371      21.583  48.833  38.739  1.00  0.00           O  
ATOM    615  CB  ILE A 371      23.665  48.305  36.199  1.00  0.00           C  
ATOM    616  CG1 ILE A 371      23.670  48.152  34.664  1.00  0.00           C  
ATOM    617  CG2 ILE A 371      23.383  46.945  36.850  1.00  0.00           C  
ATOM    618  CD1 ILE A 371      24.948  47.553  34.100  1.00  0.00           C  
ATOM    619  N   LEU A 372      23.354  50.236  38.738  1.00  0.00           N  
ATOM    620  CA  LEU A 372      23.308  50.577  40.160  1.00  0.00           C  
ATOM    621  C   LEU A 372      22.321  51.711  40.334  1.00  0.00           C  
ATOM    622  O   LEU A 372      22.553  52.822  39.848  1.00  0.00           O  
ATOM    623  CB  LEU A 372      24.678  51.056  40.674  1.00  0.00           C  
ATOM    624  CG  LEU A 372      25.668  50.056  41.256  1.00  0.00           C  
ATOM    625  CD1 LEU A 372      26.918  50.797  41.755  1.00  0.00           C  
ATOM    626  CD2 LEU A 372      25.029  49.251  42.384  1.00  0.00           C  
ATOM    627  N   ILE A 373      21.205  51.442  41.015  1.00  0.00           N  
ATOM    628  CA  ILE A 373      20.142  52.437  41.149  1.00  0.00           C  
ATOM    629  C   ILE A 373      19.807  52.759  42.605  1.00  0.00           C  
ATOM    630  O   ILE A 373      20.119  51.958  43.509  1.00  0.00           O  
ATOM    631  CB  ILE A 373      18.851  51.989  40.379  1.00  0.00           C  
ATOM    632  CG1 ILE A 373      18.243  50.729  41.000  1.00  0.00           C  
ATOM    633  CG2 ILE A 373      19.160  51.778  38.897  1.00  0.00           C  
ATOM    634  CD1 ILE A 373      16.844  50.422  40.501  1.00  0.00           C  
ATOM    635  N   PRO A 374      19.204  53.948  42.848  1.00  0.00           N  
ATOM    636  CA  PRO A 374      18.768  54.279  44.198  1.00  0.00           C  
ATOM    637  C   PRO A 374      17.773  53.251  44.737  1.00  0.00           C  
ATOM    638  O   PRO A 374      16.872  52.810  44.013  1.00  0.00           O  
ATOM    639  CB  PRO A 374      18.097  55.653  44.040  1.00  0.00           C  
ATOM    640  CG  PRO A 374      18.627  56.212  42.770  1.00  0.00           C  
ATOM    641  CD  PRO A 374      18.901  55.031  41.890  1.00  0.00           C  
ATOM    642  N   LEU A 375      17.952  52.868  45.994  1.00  0.00           N  
ATOM    643  CA  LEU A 375      16.997  51.995  46.681  1.00  0.00           C  
ATOM    644  C   LEU A 375      15.590  52.586  46.679  1.00  0.00           C  
ATOM    645  O   LEU A 375      14.617  51.841  46.581  1.00  0.00           O  
ATOM    646  CB  LEU A 375      17.419  51.741  48.133  1.00  0.00           C  
ATOM    647  CG  LEU A 375      18.112  50.433  48.488  1.00  0.00           C  
ATOM    648  CD1 LEU A 375      18.341  50.420  50.001  1.00  0.00           C  
ATOM    649  CD2 LEU A 375      17.288  49.238  48.055  1.00  0.00           C  
ATOM    650  N   GLU A 376      15.494  53.917  46.788  1.00  0.00           N  
ATOM    651  CA  GLU A 376      14.219  54.642  46.661  1.00  0.00           C  
ATOM    652  C   GLU A 376      13.383  54.222  45.454  1.00  0.00           C  
ATOM    653  O   GLU A 376      12.165  54.251  45.520  1.00  0.00           O  
ATOM    654  CB  GLU A 376      14.452  56.157  46.532  1.00  0.00           C  
ATOM    655  CG  GLU A 376      14.506  56.923  47.829  1.00  0.00           C  
ATOM    656  CD  GLU A 376      14.216  58.424  47.667  1.00  0.00           C  
ATOM    657  OE1 GLU A 376      13.822  58.873  46.560  1.00  0.00           O  
ATOM    658  OE2 GLU A 376      14.374  59.153  48.671  1.00  0.00           O  
ATOM    659  N   TYR A 377      14.029  53.894  44.341  1.00  0.00           N  
ATOM    660  CA  TYR A 377      13.313  53.459  43.130  1.00  0.00           C  
ATOM    661  C   TYR A 377      12.508  52.171  43.368  1.00  0.00           C  
ATOM    662  O   TYR A 377      11.416  52.002  42.818  1.00  0.00           O  
ATOM    663  CB  TYR A 377      14.273  53.266  41.964  1.00  0.00           C  
ATOM    664  CG  TYR A 377      14.788  54.542  41.311  1.00  0.00           C  
ATOM    665  CD1 TYR A 377      14.670  55.788  41.934  1.00  0.00           C  
ATOM    666  CD2 TYR A 377      15.426  54.489  40.078  1.00  0.00           C  
ATOM    667  CE1 TYR A 377      15.151  56.941  41.326  1.00  0.00           C  
ATOM    668  CE2 TYR A 377      15.900  55.641  39.461  1.00  0.00           C  
ATOM    669  CZ  TYR A 377      15.772  56.856  40.100  1.00  0.00           C  
ATOM    670  OH  TYR A 377      16.255  57.979  39.489  1.00  0.00           O  
ATOM    671  N   ILE A 378      13.041  51.292  44.209  1.00  0.00           N  
ATOM    672  CA  ILE A 378      12.374  50.033  44.557  1.00  0.00           C  
ATOM    673  C   ILE A 378      11.054  50.300  45.265  1.00  0.00           C  
ATOM    674  O   ILE A 378      10.013  49.795  44.859  1.00  0.00           O  
ATOM    675  CB  ILE A 378      13.274  49.143  45.455  1.00  0.00           C  
ATOM    676  CG1 ILE A 378      14.583  48.789  44.739  1.00  0.00           C  
ATOM    677  CG2 ILE A 378      12.528  47.882  45.901  1.00  0.00           C  
ATOM    678  CD1 ILE A 378      14.421  48.322  43.276  1.00  0.00           C  
ATOM    679  N   GLU A 388      11.104  51.119  46.308  1.00  0.00           N  
ATOM    680  CA  GLU A 388       9.913  51.524  47.036  1.00  0.00           C  
ATOM    681  C   GLU A 388       8.931  52.216  46.108  1.00  0.00           C  
ATOM    682  O   GLU A 388       7.729  51.985  46.170  1.00  0.00           O  
ATOM    683  CB  GLU A 388      10.279  52.482  48.170  1.00  0.00           C  
ATOM    684  CG  GLU A 388      11.227  51.909  49.209  1.00  0.00           C  
ATOM    685  CD  GLU A 388      11.589  52.923  50.280  1.00  0.00           C  
ATOM    686  OE1 GLU A 388      10.710  53.737  50.656  1.00  0.00           O  
ATOM    687  OE2 GLU A 388      12.754  52.906  50.746  1.00  0.00           O  
ATOM    688  N   ARG A 389       9.449  53.077  45.240  1.00  0.00           N  
ATOM    689  CA  ARG A 389       8.601  53.847  44.340  1.00  0.00           C  
ATOM    690  C   ARG A 389       7.962  52.988  43.253  1.00  0.00           C  
ATOM    691  O   ARG A 389       6.974  53.397  42.636  1.00  0.00           O  
ATOM    692  CB  ARG A 389       9.390  55.023  43.750  1.00  0.00           C  
ATOM    693  CG  ARG A 389       9.662  56.102  44.840  1.00  0.00           C  
ATOM    694  CD  ARG A 389      10.536  57.222  44.329  1.00  0.00           C  
ATOM    695  NE  ARG A 389       9.854  57.933  43.259  1.00  0.00           N  
ATOM    696  CZ  ARG A 389      10.448  58.515  42.224  1.00  0.00           C  
ATOM    697  NH1 ARG A 389      11.769  58.480  42.080  1.00  0.00           N  
ATOM    698  NH2 ARG A 389       9.704  59.131  41.320  1.00  0.00           N  
ATOM    699  N   MET A 396       8.522  51.802  43.027  1.00  0.00           N  
ATOM    700  CA  MET A 396       7.920  50.801  42.149  1.00  0.00           C  
ATOM    701  C   MET A 396       6.809  50.001  42.841  1.00  0.00           C  
ATOM    702  O   MET A 396       6.265  49.069  42.250  1.00  0.00           O  
ATOM    703  CB  MET A 396       8.989  49.830  41.630  1.00  0.00           C  
ATOM    704  CG  MET A 396       9.883  50.412  40.564  1.00  0.00           C  
ATOM    705  SD  MET A 396       8.986  50.904  39.095  1.00  0.00           S  
ATOM    706  CE  MET A 396       8.299  49.344  38.558  1.00  0.00           C  
ATOM    707  N   GLY A 397       6.488  50.361  44.081  1.00  0.00           N  
ATOM    708  CA  GLY A 397       5.464  49.674  44.861  1.00  0.00           C  
ATOM    709  C   GLY A 397       5.921  48.321  45.369  1.00  0.00           C  
ATOM    710  O   GLY A 397       5.095  47.476  45.698  1.00  0.00           O  
ATOM    711  N   ILE A 398       7.237  48.117  45.433  1.00  0.00           N  
ATOM    712  CA  ILE A 398       7.803  46.852  45.891  1.00  0.00           C  
ATOM    713  C   ILE A 398       7.965  46.931  47.403  1.00  0.00           C  
ATOM    714  O   ILE A 398       8.921  47.530  47.903  1.00  0.00           O  
ATOM    715  CB  ILE A 398       9.157  46.543  45.198  1.00  0.00           C  
ATOM    716  CG1 ILE A 398       8.960  46.393  43.684  1.00  0.00           C  
ATOM    717  CG2 ILE A 398       9.786  45.275  45.774  1.00  0.00           C  
ATOM    718  CD1 ILE A 398      10.223  46.564  42.879  1.00  0.00           C  
ATOM    719  N   ASP A 399       6.994  46.355  48.115  1.00  0.00           N  
ATOM    720  CA  ASP A 399       7.023  46.246  49.574  1.00  0.00           C  
ATOM    721  C   ASP A 399       7.622  44.911  49.983  1.00  0.00           C  
ATOM    722  O   ASP A 399       7.121  43.855  49.592  1.00  0.00           O  
ATOM    723  CB  ASP A 399       5.608  46.339  50.148  1.00  0.00           C  
ATOM    724  CG  ASP A 399       4.913  47.631  49.785  1.00  0.00           C  
ATOM    725  OD1 ASP A 399       5.595  48.676  49.716  1.00  0.00           O  
ATOM    726  OD2 ASP A 399       3.681  47.600  49.576  1.00  0.00           O  
ATOM    727  N   LEU A 487       9.452  40.271  45.444  1.00  0.00           N  
ATOM    728  CA  LEU A 487      10.657  40.913  44.916  1.00  0.00           C  
ATOM    729  C   LEU A 487      11.399  41.662  46.035  1.00  0.00           C  
ATOM    730  O   LEU A 487      12.606  41.870  45.945  1.00  0.00           O  
ATOM    731  CB  LEU A 487      10.307  41.877  43.761  1.00  0.00           C  
ATOM    732  CG  LEU A 487      10.968  41.664  42.389  1.00  0.00           C  
ATOM    733  CD1 LEU A 487      10.702  42.853  41.474  1.00  0.00           C  
ATOM    734  CD2 LEU A 487      12.455  41.409  42.487  1.00  0.00           C  
ATOM    735  N   SER A 488      10.684  42.049  47.093  1.00  0.00           N  
ATOM    736  CA  SER A 488      11.286  42.818  48.192  1.00  0.00           C  
ATOM    737  C   SER A 488      12.512  42.138  48.802  1.00  0.00           C  
ATOM    738  O   SER A 488      13.503  42.799  49.117  1.00  0.00           O  
ATOM    739  CB  SER A 488      10.251  43.103  49.281  1.00  0.00           C  
ATOM    740  OG  SER A 488       9.808  41.912  49.917  1.00  0.00           O  
ATOM    741  N   LYS A 495      12.445  40.815  48.942  1.00  0.00           N  
ATOM    742  CA  LYS A 495      13.532  40.026  49.527  1.00  0.00           C  
ATOM    743  C   LYS A 495      14.575  39.573  48.489  1.00  0.00           C  
ATOM    744  O   LYS A 495      15.566  38.924  48.825  1.00  0.00           O  
ATOM    745  CB  LYS A 495      12.941  38.815  50.255  1.00  0.00           C  
ATOM    746  CG  LYS A 495      11.916  39.203  51.321  1.00  0.00           C  
ATOM    747  CD  LYS A 495      11.436  38.010  52.134  1.00  0.00           C  
ATOM    748  CE  LYS A 495      10.517  38.457  53.263  1.00  0.00           C  
ATOM    749  NZ  LYS A 495       9.905  37.308  53.985  1.00  0.00           N  
ATOM    750  N   GLN A 496      14.350  39.926  47.230  1.00  0.00           N  
ATOM    751  CA  GLN A 496      15.228  39.521  46.141  1.00  0.00           C  
ATOM    752  C   GLN A 496      16.248  40.594  45.750  1.00  0.00           C  
ATOM    753  O   GLN A 496      17.007  40.385  44.823  1.00  0.00           O  
ATOM    754  CB  GLN A 496      14.401  39.173  44.902  1.00  0.00           C  
ATOM    755  CG  GLN A 496      13.414  38.020  45.078  1.00  0.00           C  
ATOM    756  CD  GLN A 496      12.836  37.589  43.738  1.00  0.00           C  
ATOM    757  OE1 GLN A 496      11.722  37.976  43.374  1.00  0.00           O  
ATOM    758  NE2 GLN A 496      13.614  36.826  42.979  1.00  0.00           N  
ATOM    759  N   ILE A 497      16.262  41.730  46.443  1.00  0.00           N  
ATOM    760  CA  ILE A 497      17.079  42.870  46.027  1.00  0.00           C  
ATOM    761  C   ILE A 497      18.499  42.732  46.556  1.00  0.00           C  
ATOM    762  O   ILE A 497      18.691  42.518  47.744  1.00  0.00           O  
ATOM    763  CB  ILE A 497      16.515  44.216  46.577  1.00  0.00           C  
ATOM    764  CG1 ILE A 497      15.054  44.428  46.158  1.00  0.00           C  
ATOM    765  CG2 ILE A 497      17.379  45.380  46.119  1.00  0.00           C  
ATOM    766  CD1 ILE A 497      14.791  44.262  44.696  1.00  0.00           C  
ATOM    767  N   PHE A 498      19.481  42.873  45.669  1.00  0.00           N  
ATOM    768  CA  PHE A 498      20.875  43.008  46.078  1.00  0.00           C  
ATOM    769  C   PHE A 498      21.154  44.459  46.440  1.00  0.00           C  
ATOM    770  O   PHE A 498      21.273  45.309  45.550  1.00  0.00           O  
ATOM    771  CB  PHE A 498      21.807  42.617  44.938  1.00  0.00           C  
ATOM    772  CG  PHE A 498      21.924  41.142  44.715  1.00  0.00           C  
ATOM    773  CD1 PHE A 498      22.743  40.366  45.529  1.00  0.00           C  
ATOM    774  CD2 PHE A 498      21.253  40.528  43.675  1.00  0.00           C  
ATOM    775  CE1 PHE A 498      22.878  39.004  45.305  1.00  0.00           C  
ATOM    776  CE2 PHE A 498      21.387  39.159  43.448  1.00  0.00           C  
ATOM    777  CZ  PHE A 498      22.203  38.405  44.255  1.00  0.00           C  
ATOM    778  N   ARG A 499      21.242  44.737  47.735  1.00  0.00           N  
ATOM    779  CA  ARG A 499      21.578  46.075  48.221  1.00  0.00           C  
ATOM    780  C   ARG A 499      23.081  46.339  48.102  1.00  0.00           C  
ATOM    781  O   ARG A 499      23.898  45.421  48.207  1.00  0.00           O  
ATOM    782  CB  ARG A 499      21.090  46.258  49.656  1.00  0.00           C  
ATOM    783  CG  ARG A 499      19.589  46.433  49.725  1.00  0.00           C  
ATOM    784  CD  ARG A 499      18.973  45.999  51.049  1.00  0.00           C  
ATOM    785  NE  ARG A 499      17.632  45.463  50.811  1.00  0.00           N  
ATOM    786  CZ  ARG A 499      16.549  46.196  50.549  1.00  0.00           C  
ATOM    787  NH1 ARG A 499      16.616  47.522  50.507  1.00  0.00           N  
ATOM    788  NH2 ARG A 499      15.381  45.599  50.332  1.00  0.00           N  
ATOM    789  N   VAL A 500      23.422  47.592  47.820  1.00  0.00           N  
ATOM    790  CA  VAL A 500      24.806  48.034  47.701  1.00  0.00           C  
ATOM    791  C   VAL A 500      24.919  49.321  48.510  1.00  0.00           C  
ATOM    792  O   VAL A 500      24.179  50.272  48.263  1.00  0.00           O  
ATOM    793  CB  VAL A 500      25.192  48.318  46.233  1.00  0.00           C  
ATOM    794  CG1 VAL A 500      26.621  48.798  46.134  1.00  0.00           C  
ATOM    795  CG2 VAL A 500      24.990  47.065  45.351  1.00  0.00           C  
ATOM    796  N   ASP A 501      25.838  49.355  49.463  1.00  0.00           N  
ATOM    797  CA  ASP A 501      25.928  50.481  50.407  1.00  0.00           C  
ATOM    798  C   ASP A 501      24.571  50.730  51.083  1.00  0.00           C  
ATOM    799  O   ASP A 501      23.763  49.810  51.211  1.00  0.00           O  
ATOM    800  CB  ASP A 501      26.447  51.750  49.709  1.00  0.00           C  
ATOM    801  CG  ASP A 501      27.824  51.570  49.107  1.00  0.00           C  
ATOM    802  OD1 ASP A 501      28.581  50.673  49.547  1.00  0.00           O  
ATOM    803  OD2 ASP A 501      28.159  52.356  48.200  1.00  0.00           O  
ATOM    804  N   LYS A 653      24.321  51.967  51.510  1.00  0.00           N  
ATOM    805  CA  LYS A 653      23.140  52.282  52.300  1.00  0.00           C  
ATOM    806  C   LYS A 653      21.981  52.692  51.404  1.00  0.00           C  
ATOM    807  O   LYS A 653      20.823  52.450  51.743  1.00  0.00           O  
ATOM    808  CB  LYS A 653      23.460  53.405  53.302  1.00  0.00           C  
ATOM    809  CG  LYS A 653      23.077  53.080  54.739  1.00  0.00           C  
ATOM    810  CD  LYS A 653      23.745  54.033  55.738  1.00  0.00           C  
ATOM    811  CE  LYS A 653      23.928  53.383  57.101  1.00  0.00           C  
ATOM    812  NZ  LYS A 653      24.976  52.317  57.077  1.00  0.00           N  
ATOM    813  N   ASN A 654      22.300  53.289  50.254  1.00  0.00           N  
ATOM    814  CA  ASN A 654      21.311  53.981  49.442  1.00  0.00           C  
ATOM    815  C   ASN A 654      21.086  53.399  48.051  1.00  0.00           C  
ATOM    816  O   ASN A 654      20.260  53.905  47.315  1.00  0.00           O  
ATOM    817  CB  ASN A 654      21.725  55.450  49.296  1.00  0.00           C  
ATOM    818  CG  ASN A 654      21.839  56.158  50.623  1.00  0.00           C  
ATOM    819  OD1 ASN A 654      20.929  56.100  51.450  1.00  0.00           O  
ATOM    820  ND2 ASN A 654      22.961  56.839  50.836  1.00  0.00           N  
ATOM    821  N   PHE A 655      21.818  52.347  47.681  1.00  0.00           N  
ATOM    822  CA  PHE A 655      21.762  51.841  46.326  1.00  0.00           C  
ATOM    823  C   PHE A 655      21.518  50.339  46.295  1.00  0.00           C  
ATOM    824  O   PHE A 655      21.603  49.652  47.319  1.00  0.00           O  
ATOM    825  CB  PHE A 655      23.038  52.226  45.564  1.00  0.00           C  
ATOM    826  CG  PHE A 655      23.041  53.655  45.085  1.00  0.00           C  
ATOM    827  CD1 PHE A 655      23.385  54.692  45.944  1.00  0.00           C  
ATOM    828  CD2 PHE A 655      22.664  53.964  43.783  1.00  0.00           C  
ATOM    829  CE1 PHE A 655      23.368  56.018  45.505  1.00  0.00           C  
ATOM    830  CE2 PHE A 655      22.648  55.279  43.329  1.00  0.00           C  
ATOM    831  CZ  PHE A 655      22.997  56.310  44.190  1.00  0.00           C  
ATOM    832  N   CYS A 656      21.147  49.866  45.119  1.00  0.00           N  
ATOM    833  CA  CYS A 656      20.954  48.452  44.859  1.00  0.00           C  
ATOM    834  C   CYS A 656      21.249  48.183  43.407  1.00  0.00           C  
ATOM    835  O   CYS A 656      21.266  49.096  42.570  1.00  0.00           O  
ATOM    836  CB  CYS A 656      19.516  48.011  45.181  1.00  0.00           C  
ATOM    837  SG  CYS A 656      18.249  48.742  44.115  1.00  0.00           S  
ATOM    838  N   LEU A 657      21.472  46.913  43.099  1.00  0.00           N  
ATOM    839  CA  LEU A 657      21.517  46.482  41.720  1.00  0.00           C  
ATOM    840  C   LEU A 657      20.083  46.380  41.229  1.00  0.00           C  
ATOM    841  O   LEU A 657      19.227  45.802  41.904  1.00  0.00           O  
ATOM    842  CB  LEU A 657      22.203  45.133  41.615  1.00  0.00           C  
ATOM    843  CG  LEU A 657      23.671  45.147  42.031  1.00  0.00           C  
ATOM    844  CD1 LEU A 657      24.194  43.724  42.066  1.00  0.00           C  
ATOM    845  CD2 LEU A 657      24.467  46.001  41.039  1.00  0.00           C  
ATOM    846  N   ARG A 658      19.817  46.946  40.066  1.00  0.00           N  
ATOM    847  CA  ARG A 658      18.448  47.021  39.566  1.00  0.00           C  
ATOM    848  C   ARG A 658      17.905  45.616  39.309  1.00  0.00           C  
ATOM    849  O   ARG A 658      18.578  44.809  38.679  1.00  0.00           O  
ATOM    850  CB  ARG A 658      18.371  47.873  38.308  1.00  0.00           C  
ATOM    851  CG  ARG A 658      19.044  47.281  37.101  1.00  0.00           C  
ATOM    852  CD  ARG A 658      19.147  48.270  35.980  1.00  0.00           C  
ATOM    853  NE  ARG A 658      19.772  47.633  34.835  1.00  0.00           N  
ATOM    854  CZ  ARG A 658      20.095  48.230  33.690  1.00  0.00           C  
ATOM    855  NH1 ARG A 658      19.897  49.529  33.497  1.00  0.00           N  
ATOM    856  NH2 ARG A 658      20.628  47.507  32.730  1.00  0.00           N  
ATOM    857  N   PRO A 659      16.720  45.295  39.865  1.00  0.00           N  
ATOM    858  CA  PRO A 659      16.081  44.008  39.571  1.00  0.00           C  
ATOM    859  C   PRO A 659      15.229  44.019  38.300  1.00  0.00           C  
ATOM    860  O   PRO A 659      14.749  42.975  37.867  1.00  0.00           O  
ATOM    861  CB  PRO A 659      15.220  43.773  40.816  1.00  0.00           C  
ATOM    862  CG  PRO A 659      14.794  45.139  41.206  1.00  0.00           C  
ATOM    863  CD  PRO A 659      15.956  46.063  40.868  1.00  0.00           C  
ATOM    864  N   MET A 660      15.030  45.203  37.726  1.00  0.00           N  
ATOM    865  CA  MET A 660      14.223  45.383  36.541  1.00  0.00           C  
ATOM    866  C   MET A 660      14.594  46.730  35.925  1.00  0.00           C  
ATOM    867  O   MET A 660      15.222  47.573  36.566  1.00  0.00           O  
ATOM    868  CB  MET A 660      12.733  45.365  36.909  1.00  0.00           C  
ATOM    869  CG  MET A 660      12.297  46.609  37.670  1.00  0.00           C  
ATOM    870  SD  MET A 660      10.772  46.445  38.572  1.00  0.00           S  
ATOM    871  CE  MET A 660      11.297  45.452  39.950  1.00  0.00           C  
ATOM    872  N   LEU A 661      14.175  46.924  34.689  1.00  0.00           N  
ATOM    873  CA  LEU A 661      14.494  48.134  33.930  1.00  0.00           C  
ATOM    874  C   LEU A 661      13.450  49.229  34.078  1.00  0.00           C  
ATOM    875  O   LEU A 661      13.712  50.386  33.733  1.00  0.00           O  
ATOM    876  CB  LEU A 661      14.653  47.789  32.466  1.00  0.00           C  
ATOM    877  CG  LEU A 661      15.768  46.770  32.179  1.00  0.00           C  
ATOM    878  CD1 LEU A 661      15.820  46.466  30.713  1.00  0.00           C  
ATOM    879  CD2 LEU A 661      17.112  47.269  32.686  1.00  0.00           C  
ATOM    880  N   ALA A 662      12.275  48.874  34.601  1.00  0.00           N  
ATOM    881  CA  ALA A 662      11.141  49.810  34.669  1.00  0.00           C  
ATOM    882  C   ALA A 662      11.406  51.193  35.293  1.00  0.00           C  
ATOM    883  O   ALA A 662      11.017  52.192  34.705  1.00  0.00           O  
ATOM    884  CB  ALA A 662       9.909  49.153  35.327  1.00  0.00           C  
ATOM    885  N   PRO A 663      12.007  51.266  36.493  1.00  0.00           N  
ATOM    886  CA  PRO A 663      12.141  52.616  37.085  1.00  0.00           C  
ATOM    887  C   PRO A 663      12.919  53.619  36.224  1.00  0.00           C  
ATOM    888  O   PRO A 663      12.460  54.752  36.040  1.00  0.00           O  
ATOM    889  CB  PRO A 663      12.858  52.363  38.420  1.00  0.00           C  
ATOM    890  CG  PRO A 663      13.251  50.952  38.426  1.00  0.00           C  
ATOM    891  CD  PRO A 663      12.521  50.210  37.384  1.00  0.00           C  
ATOM    892  N   ASN A 664      14.071  53.215  35.691  1.00  0.00           N  
ATOM    893  CA  ASN A 664      14.839  54.114  34.808  1.00  0.00           C  
ATOM    894  C   ASN A 664      14.071  54.436  33.527  1.00  0.00           C  
ATOM    895  O   ASN A 664      14.147  55.549  33.015  1.00  0.00           O  
ATOM    896  CB  ASN A 664      16.210  53.538  34.440  1.00  0.00           C  
ATOM    897  CG  ASN A 664      17.136  53.306  35.650  1.00  0.00           C  
ATOM    898  OD1 ASN A 664      16.913  53.811  36.753  1.00  0.00           O  
ATOM    899  ND2 ASN A 664      18.209  52.523  35.422  1.00  0.00           N  
ATOM    900  N   LEU A 665      13.342  53.464  32.984  1.00  0.00           N  
ATOM    901  CA  LEU A 665      12.553  53.723  31.782  1.00  0.00           C  
ATOM    902  C   LEU A 665      11.378  54.661  32.051  1.00  0.00           C  
ATOM    903  O   LEU A 665      11.028  55.487  31.203  1.00  0.00           O  
ATOM    904  CB  LEU A 665      12.104  52.418  31.123  1.00  0.00           C  
ATOM    905  CG  LEU A 665      13.268  51.583  30.571  1.00  0.00           C  
ATOM    906  CD1 LEU A 665      12.732  50.254  30.025  1.00  0.00           C  
ATOM    907  CD2 LEU A 665      14.069  52.344  29.497  1.00  0.00           C  
ATOM    908  N   TYR A 666      10.787  54.563  33.241  1.00  0.00           N  
ATOM    909  CA  TYR A 666       9.754  55.508  33.654  1.00  0.00           C  
ATOM    910  C   TYR A 666      10.306  56.934  33.636  1.00  0.00           C  
ATOM    911  O   TYR A 666       9.667  57.857  33.124  1.00  0.00           O  
ATOM    912  CB  TYR A 666       9.276  55.190  35.068  1.00  0.00           C  
ATOM    913  CG  TYR A 666       7.979  54.426  35.207  1.00  0.00           C  
ATOM    914  CD1 TYR A 666       6.809  54.876  34.595  1.00  0.00           C  
ATOM    915  CD2 TYR A 666       7.896  53.313  36.041  1.00  0.00           C  
ATOM    916  CE1 TYR A 666       5.607  54.204  34.759  1.00  0.00           C  
ATOM    917  CE2 TYR A 666       6.695  52.628  36.215  1.00  0.00           C  
ATOM    918  CZ  TYR A 666       5.557  53.068  35.575  1.00  0.00           C  
ATOM    919  OH  TYR A 666       4.361  52.396  35.764  1.00  0.00           O  
ATOM    920  N   ASN A 667      11.489  57.108  34.212  1.00  0.00           N  
ATOM    921  CA  ASN A 667      12.147  58.418  34.221  1.00  0.00           C  
ATOM    922  C   ASN A 667      12.449  58.904  32.804  1.00  0.00           C  
ATOM    923  O   ASN A 667      12.174  60.063  32.471  1.00  0.00           O  
ATOM    924  CB  ASN A 667      13.403  58.393  35.098  1.00  0.00           C  
ATOM    925  CG  ASN A 667      13.072  58.324  36.594  1.00  0.00           C  
ATOM    926  OD1 ASN A 667      12.041  58.830  37.045  1.00  0.00           O  
ATOM    927  ND2 ASN A 667      13.960  57.708  37.367  1.00  0.00           N  
ATOM    928  N   TYR A 668      12.945  58.011  31.955  1.00  0.00           N  
ATOM    929  CA  TYR A 668      13.164  58.366  30.544  1.00  0.00           C  
ATOM    930  C   TYR A 668      11.890  58.773  29.822  1.00  0.00           C  
ATOM    931  O   TYR A 668      11.882  59.770  29.100  1.00  0.00           O  
ATOM    932  CB  TYR A 668      13.890  57.258  29.775  1.00  0.00           C  
ATOM    933  CG  TYR A 668      15.369  57.521  29.695  1.00  0.00           C  
ATOM    934  CD1 TYR A 668      15.883  58.408  28.742  1.00  0.00           C  
ATOM    935  CD2 TYR A 668      16.252  56.945  30.596  1.00  0.00           C  
ATOM    936  CE1 TYR A 668      17.257  58.681  28.682  1.00  0.00           C  
ATOM    937  CE2 TYR A 668      17.623  57.197  30.531  1.00  0.00           C  
ATOM    938  CZ  TYR A 668      18.111  58.066  29.567  1.00  0.00           C  
ATOM    939  OH  TYR A 668      19.455  58.330  29.505  1.00  0.00           O  
ATOM    940  N   LEU A 669      10.813  58.009  29.985  1.00  0.00           N  
ATOM    941  CA  LEU A 669       9.538  58.379  29.370  1.00  0.00           C  
ATOM    942  C   LEU A 669       9.077  59.782  29.782  1.00  0.00           C  
ATOM    943  O   LEU A 669       8.649  60.572  28.941  1.00  0.00           O  
ATOM    944  CB  LEU A 669       8.439  57.373  29.718  1.00  0.00           C  
ATOM    945  CG  LEU A 669       8.543  55.994  29.060  1.00  0.00           C  
ATOM    946  CD1 LEU A 669       7.481  55.069  29.651  1.00  0.00           C  
ATOM    947  CD2 LEU A 669       8.418  56.065  27.540  1.00  0.00           C  
ATOM    948  N   ARG A 670       9.183  60.087  31.069  1.00  0.00           N  
ATOM    949  CA  ARG A 670       8.755  61.380  31.584  1.00  0.00           C  
ATOM    950  C   ARG A 670       9.605  62.506  31.001  1.00  0.00           C  
ATOM    951  O   ARG A 670       9.065  63.525  30.557  1.00  0.00           O  
ATOM    952  CB  ARG A 670       8.811  61.419  33.114  1.00  0.00           C  
ATOM    953  CG  ARG A 670       8.241  62.732  33.697  1.00  0.00           C  
ATOM    954  CD  ARG A 670       8.440  62.864  35.200  1.00  0.00           C  
ATOM    955  NE  ARG A 670       9.858  62.879  35.547  1.00  0.00           N  
ATOM    956  CZ  ARG A 670      10.548  61.834  35.997  1.00  0.00           C  
ATOM    957  NH1 ARG A 670       9.964  60.664  36.225  1.00  0.00           N  
ATOM    958  NH2 ARG A 670      11.841  61.962  36.243  1.00  0.00           N  
ATOM    959  N   LYS A 671      10.922  62.325  31.012  1.00  0.00           N  
ATOM    960  CA  LYS A 671      11.845  63.353  30.512  1.00  0.00           C  
ATOM    961  C   LYS A 671      11.720  63.538  28.991  1.00  0.00           C  
ATOM    962  O   LYS A 671      11.635  64.673  28.494  1.00  0.00           O  
ATOM    963  CB  LYS A 671      13.282  63.009  30.886  1.00  0.00           C  
ATOM    964  CG  LYS A 671      13.568  63.064  32.389  1.00  0.00           C  
ATOM    965  CD  LYS A 671      14.954  62.533  32.682  1.00  0.00           C  
ATOM    966  CE  LYS A 671      15.180  62.264  34.158  1.00  0.00           C  
ATOM    967  NZ  LYS A 671      15.536  63.482  34.873  1.00  0.00           N  
ATOM    968  N   LEU A 672      11.666  62.426  28.262  1.00  0.00           N  
ATOM    969  CA  LEU A 672      11.613  62.477  26.800  1.00  0.00           C  
ATOM    970  C   LEU A 672      10.313  63.055  26.285  1.00  0.00           C  
ATOM    971  O   LEU A 672      10.275  63.615  25.182  1.00  0.00           O  
ATOM    972  CB  LEU A 672      11.833  61.081  26.215  1.00  0.00           C  
ATOM    973  CG  LEU A 672      13.256  60.550  26.345  1.00  0.00           C  
ATOM    974  CD1 LEU A 672      13.331  59.123  25.795  1.00  0.00           C  
ATOM    975  CD2 LEU A 672      14.253  61.494  25.649  1.00  0.00           C  
ATOM    976  N   ASP A 675       9.245  62.945  27.080  1.00  0.00           N  
ATOM    977  CA  ASP A 675       7.964  63.519  26.687  1.00  0.00           C  
ATOM    978  C   ASP A 675       8.040  65.037  26.510  1.00  0.00           C  
ATOM    979  O   ASP A 675       7.211  65.621  25.818  1.00  0.00           O  
ATOM    980  CB  ASP A 675       6.855  63.166  27.682  1.00  0.00           C  
ATOM    981  CG  ASP A 675       5.470  63.395  27.103  1.00  0.00           C  
ATOM    982  OD1 ASP A 675       5.219  62.930  25.970  1.00  0.00           O  
ATOM    983  OD2 ASP A 675       4.650  64.049  27.769  1.00  0.00           O  
ATOM    984  N   ARG A 677       9.042  65.667  27.120  1.00  0.00           N  
ATOM    985  CA  ARG A 677       9.265  67.106  26.947  1.00  0.00           C  
ATOM    986  C   ARG A 677       9.973  67.446  25.625  1.00  0.00           C  
ATOM    987  O   ARG A 677      10.029  68.607  25.234  1.00  0.00           O  
ATOM    988  CB  ARG A 677      10.065  67.644  28.136  1.00  0.00           C  
ATOM    989  CG  ARG A 677       9.385  67.360  29.473  1.00  0.00           C  
ATOM    990  CD  ARG A 677       9.945  68.197  30.602  1.00  0.00           C  
ATOM    991  NE  ARG A 677       9.531  69.588  30.497  1.00  0.00           N  
ATOM    992  CZ  ARG A 677       9.726  70.511  31.435  1.00  0.00           C  
ATOM    993  NH1 ARG A 677      10.342  70.203  32.575  1.00  0.00           N  
ATOM    994  NH2 ARG A 677       9.299  71.752  31.233  1.00  0.00           N  
ATOM    995  N   ALA A 681      10.516  66.442  24.939  1.00  0.00           N  
ATOM    996  CA  ALA A 681      11.333  66.677  23.745  1.00  0.00           C  
ATOM    997  C   ALA A 681      10.844  65.967  22.481  1.00  0.00           C  
ATOM    998  O   ALA A 681      10.951  66.514  21.386  1.00  0.00           O  
ATOM    999  CB  ALA A 681      12.783  66.297  24.023  1.00  0.00           C  
ATOM   1000  N   LEU A 683      10.323  64.753  22.617  1.00  0.00           N  
ATOM   1001  CA  LEU A 683      10.062  63.918  21.451  1.00  0.00           C  
ATOM   1002  C   LEU A 683       8.594  63.908  21.042  1.00  0.00           C  
ATOM   1003  O   LEU A 683       7.713  64.016  21.893  1.00  0.00           O  
ATOM   1004  CB  LEU A 683      10.526  62.486  21.728  1.00  0.00           C  
ATOM   1005  CG  LEU A 683      12.008  62.306  22.034  1.00  0.00           C  
ATOM   1006  CD1 LEU A 683      12.366  60.814  22.153  1.00  0.00           C  
ATOM   1007  CD2 LEU A 683      12.879  62.993  20.963  1.00  0.00           C  
ATOM   1008  N   PRO A 684       8.330  63.734  19.731  1.00  0.00           N  
ATOM   1009  CA  PRO A 684       6.956  63.669  19.256  1.00  0.00           C  
ATOM   1010  C   PRO A 684       6.275  62.378  19.699  1.00  0.00           C  
ATOM   1011  O   PRO A 684       6.935  61.358  19.941  1.00  0.00           O  
ATOM   1012  CB  PRO A 684       7.101  63.723  17.728  1.00  0.00           C  
ATOM   1013  CG  PRO A 684       8.471  63.171  17.464  1.00  0.00           C  
ATOM   1014  CD  PRO A 684       9.307  63.595  18.636  1.00  0.00           C  
ATOM   1015  N   ASP A 685       4.960  62.448  19.809  1.00  0.00           N  
ATOM   1016  CA  ASP A 685       4.137  61.309  20.174  1.00  0.00           C  
ATOM   1017  C   ASP A 685       4.040  60.373  18.966  1.00  0.00           C  
ATOM   1018  O   ASP A 685       3.843  60.840  17.855  1.00  0.00           O  
ATOM   1019  CB  ASP A 685       2.745  61.821  20.565  1.00  0.00           C  
ATOM   1020  CG  ASP A 685       1.947  60.809  21.348  1.00  0.00           C  
ATOM   1021  OD1 ASP A 685       1.710  59.717  20.814  1.00  0.00           O  
ATOM   1022  OD2 ASP A 685       1.548  61.118  22.497  1.00  0.00           O  
ATOM   1023  N   PRO A 686       4.166  59.048  19.167  1.00  0.00           N  
ATOM   1024  CA  PRO A 686       4.416  58.317  20.404  1.00  0.00           C  
ATOM   1025  C   PRO A 686       5.900  58.226  20.724  1.00  0.00           C  
ATOM   1026  O   PRO A 686       6.737  58.319  19.833  1.00  0.00           O  
ATOM   1027  CB  PRO A 686       3.863  56.926  20.101  1.00  0.00           C  
ATOM   1028  CG  PRO A 686       4.096  56.755  18.648  1.00  0.00           C  
ATOM   1029  CD  PRO A 686       4.009  58.135  18.020  1.00  0.00           C  
ATOM   1030  N   ILE A 687       6.198  58.043  22.000  1.00  0.00           N  
ATOM   1031  CA  ILE A 687       7.555  57.867  22.464  1.00  0.00           C  
ATOM   1032  C   ILE A 687       7.839  56.372  22.590  1.00  0.00           C  
ATOM   1033  O   ILE A 687       7.121  55.657  23.283  1.00  0.00           O  
ATOM   1034  CB  ILE A 687       7.760  58.599  23.789  1.00  0.00           C  
ATOM   1035  CG1 ILE A 687       7.603  60.115  23.533  1.00  0.00           C  
ATOM   1036  CG2 ILE A 687       9.121  58.279  24.380  1.00  0.00           C  
ATOM   1037  CD1 ILE A 687       7.948  60.965  24.690  1.00  0.00           C  
ATOM   1038  N   LYS A 688       8.875  55.923  21.893  1.00  0.00           N  
ATOM   1039  CA  LYS A 688       9.212  54.512  21.800  1.00  0.00           C  
ATOM   1040  C   LYS A 688      10.659  54.348  22.229  1.00  0.00           C  
ATOM   1041  O   LYS A 688      11.566  54.924  21.619  1.00  0.00           O  
ATOM   1042  CB  LYS A 688       9.008  54.025  20.365  1.00  0.00           C  
ATOM   1043  CG  LYS A 688       7.569  54.122  19.894  1.00  0.00           C  
ATOM   1044  CD  LYS A 688       7.435  54.003  18.397  1.00  0.00           C  
ATOM   1045  CE  LYS A 688       7.751  52.624  17.901  1.00  0.00           C  
ATOM   1046  NZ  LYS A 688       7.256  52.441  16.494  1.00  0.00           N  
ATOM   1047  N   ILE A 689      10.877  53.589  23.300  1.00  0.00           N  
ATOM   1048  CA  ILE A 689      12.209  53.407  23.840  1.00  0.00           C  
ATOM   1049  C   ILE A 689      12.396  51.954  24.276  1.00  0.00           C  
ATOM   1050  O   ILE A 689      11.429  51.218  24.489  1.00  0.00           O  
ATOM   1051  CB  ILE A 689      12.521  54.361  25.037  1.00  0.00           C  
ATOM   1052  CG1 ILE A 689      11.727  53.960  26.293  1.00  0.00           C  
ATOM   1053  CG2 ILE A 689      12.255  55.833  24.660  1.00  0.00           C  
ATOM   1054  CD1 ILE A 689      11.986  54.840  27.510  1.00  0.00           C  
ATOM   1055  N   PHE A 690      13.646  51.565  24.402  1.00  0.00           N  
ATOM   1056  CA  PHE A 690      13.984  50.248  24.922  1.00  0.00           C  
ATOM   1057  C   PHE A 690      15.347  50.264  25.565  1.00  0.00           C  
ATOM   1058  O   PHE A 690      16.211  51.107  25.250  1.00  0.00           O  
ATOM   1059  CB  PHE A 690      13.937  49.171  23.824  1.00  0.00           C  
ATOM   1060  CG  PHE A 690      15.134  49.173  22.917  1.00  0.00           C  
ATOM   1061  CD1 PHE A 690      16.124  48.209  23.043  1.00  0.00           C  
ATOM   1062  CD2 PHE A 690      15.273  50.143  21.939  1.00  0.00           C  
ATOM   1063  CE1 PHE A 690      17.241  48.219  22.196  1.00  0.00           C  
ATOM   1064  CE2 PHE A 690      16.385  50.159  21.090  1.00  0.00           C  
ATOM   1065  CZ  PHE A 690      17.368  49.198  21.224  1.00  0.00           C  
ATOM   1066  N   GLU A 691      15.541  49.303  26.463  1.00  0.00           N  
ATOM   1067  CA  GLU A 691      16.836  49.067  27.062  1.00  0.00           C  
ATOM   1068  C   GLU A 691      17.068  47.571  27.132  1.00  0.00           C  
ATOM   1069  O   GLU A 691      16.128  46.790  27.346  1.00  0.00           O  
ATOM   1070  CB  GLU A 691      16.924  49.651  28.468  1.00  0.00           C  
ATOM   1071  CG  GLU A 691      18.284  49.412  29.128  1.00  0.00           C  
ATOM   1072  CD  GLU A 691      18.636  50.380  30.229  1.00  0.00           C  
ATOM   1073  OE1 GLU A 691      17.758  51.139  30.710  1.00  0.00           O  
ATOM   1074  OE2 GLU A 691      19.825  50.356  30.633  1.00  0.00           O  
ATOM   1075  N   ILE A 692      18.331  47.214  26.954  1.00  0.00           N  
ATOM   1076  CA  ILE A 692      18.832  45.877  27.197  1.00  0.00           C  
ATOM   1077  C   ILE A 692      19.997  45.995  28.150  1.00  0.00           C  
ATOM   1078  O   ILE A 692      20.927  46.766  27.914  1.00  0.00           O  
ATOM   1079  CB  ILE A 692      19.347  45.205  25.911  1.00  0.00           C  
ATOM   1080  CG1 ILE A 692      18.235  45.083  24.868  1.00  0.00           C  
ATOM   1081  CG2 ILE A 692      19.917  43.787  26.245  1.00  0.00           C  
ATOM   1082  CD1 ILE A 692      18.735  44.644  23.493  1.00  0.00           C  
ATOM   1083  N   GLY A 693      19.958  45.238  29.238  1.00  0.00           N  
ATOM   1084  CA  GLY A 693      21.116  45.153  30.095  1.00  0.00           C  
ATOM   1085  C   GLY A 693      20.913  44.344  31.363  1.00  0.00           C  
ATOM   1086  O   GLY A 693      19.828  43.808  31.593  1.00  0.00           O  
ATOM   1087  N   PRO A 695      21.985  44.227  32.165  1.00  0.00           N  
ATOM   1088  CA  PRO A 695      22.023  43.427  33.370  1.00  0.00           C  
ATOM   1089  C   PRO A 695      20.956  43.843  34.379  1.00  0.00           C  
ATOM   1090  O   PRO A 695      20.731  45.036  34.587  1.00  0.00           O  
ATOM   1091  CB  PRO A 695      23.417  43.708  33.932  1.00  0.00           C  
ATOM   1092  CG  PRO A 695      24.224  44.055  32.734  1.00  0.00           C  
ATOM   1093  CD  PRO A 695      23.289  44.874  31.920  1.00  0.00           C  
ATOM   1094  N   CYS A 696      20.324  42.838  34.960  1.00  0.00           N  
ATOM   1095  CA  CYS A 696      19.422  42.957  36.093  1.00  0.00           C  
ATOM   1096  C   CYS A 696      19.768  41.844  37.066  1.00  0.00           C  
ATOM   1097  O   CYS A 696      20.336  40.828  36.671  1.00  0.00           O  
ATOM   1098  CB  CYS A 696      17.960  42.822  35.645  1.00  0.00           C  
ATOM   1099  SG  CYS A 696      17.349  44.248  34.770  1.00  0.00           S  
ATOM   1100  N   TYR A 697      19.427  42.060  38.336  1.00  0.00           N  
ATOM   1101  CA  TYR A 697      19.865  41.219  39.461  1.00  0.00           C  
ATOM   1102  C   TYR A 697      18.731  40.905  40.415  1.00  0.00           C  
ATOM   1103  O   TYR A 697      18.019  41.806  40.836  1.00  0.00           O  
ATOM   1104  CB  TYR A 697      20.992  41.919  40.241  1.00  0.00           C  
ATOM   1105  CG  TYR A 697      22.192  42.039  39.363  1.00  0.00           C  
ATOM   1106  CD1 TYR A 697      22.311  43.097  38.478  1.00  0.00           C  
ATOM   1107  CD2 TYR A 697      23.154  41.044  39.345  1.00  0.00           C  
ATOM   1108  CE1 TYR A 697      23.380  43.188  37.621  1.00  0.00           C  
ATOM   1109  CE2 TYR A 697      24.232  41.117  38.471  1.00  0.00           C  
ATOM   1110  CZ  TYR A 697      24.338  42.192  37.624  1.00  0.00           C  
ATOM   1111  OH  TYR A 697      25.373  42.260  36.746  1.00  0.00           O  
ATOM   1112  N   ARG A 698      18.583  39.627  40.757  1.00  0.00           N  
ATOM   1113  CA  ARG A 698      17.615  39.193  41.759  1.00  0.00           C  
ATOM   1114  C   ARG A 698      18.162  37.999  42.507  1.00  0.00           C  
ATOM   1115  O   ARG A 698      18.689  37.076  41.909  1.00  0.00           O  
ATOM   1116  CB  ARG A 698      16.293  38.773  41.111  1.00  0.00           C  
ATOM   1117  CG  ARG A 698      15.623  39.872  40.367  1.00  0.00           C  
ATOM   1118  CD  ARG A 698      14.297  39.441  39.771  1.00  0.00           C  
ATOM   1119  NE  ARG A 698      13.782  40.485  38.899  1.00  0.00           N  
ATOM   1120  CZ  ARG A 698      12.628  40.421  38.249  1.00  0.00           C  
ATOM   1121  NH1 ARG A 698      11.828  39.365  38.403  1.00  0.00           N  
ATOM   1122  NH2 ARG A 698      12.266  41.435  37.464  1.00  0.00           N  
ATOM   1123  N   LYS A 699      18.034  38.019  43.816  1.00  0.00           N  
ATOM   1124  CA  LYS A 699      18.330  36.835  44.617  1.00  0.00           C  
ATOM   1125  C   LYS A 699      17.252  35.798  44.294  1.00  0.00           C  
ATOM   1126  O   LYS A 699      16.059  36.097  44.402  1.00  0.00           O  
ATOM   1127  CB  LYS A 699      18.340  37.192  46.087  1.00  0.00           C  
ATOM   1128  CG  LYS A 699      19.387  38.225  46.450  1.00  0.00           C  
ATOM   1129  CD  LYS A 699      19.235  38.692  47.871  1.00  0.00           C  
ATOM   1130  CE  LYS A 699      20.458  39.473  48.317  1.00  0.00           C  
ATOM   1131  NZ  LYS A 699      20.211  40.194  49.597  1.00  0.00           N  
ATOM   1132  N   GLU A 700      17.670  34.609  43.848  1.00  0.00           N  
ATOM   1133  CA  GLU A 700      16.734  33.556  43.418  1.00  0.00           C  
ATOM   1134  C   GLU A 700      17.062  32.220  44.081  1.00  0.00           C  
ATOM   1135  O   GLU A 700      18.219  31.937  44.393  1.00  0.00           O  
ATOM   1136  CB  GLU A 700      16.770  33.359  41.892  1.00  0.00           C  
ATOM   1137  CG  GLU A 700      16.432  34.592  41.043  1.00  0.00           C  
ATOM   1138  CD  GLU A 700      14.936  34.909  40.961  1.00  0.00           C  
ATOM   1139  OE1 GLU A 700      14.109  34.149  41.509  1.00  0.00           O  
ATOM   1140  OE2 GLU A 700      14.585  35.941  40.343  1.00  0.00           O  
ATOM   1141  N   SER A 703      16.036  31.397  44.284  1.00  0.00           N  
ATOM   1142  CA  SER A 703      16.241  30.003  44.679  1.00  0.00           C  
ATOM   1143  C   SER A 703      16.793  29.232  43.483  1.00  0.00           C  
ATOM   1144  O   SER A 703      16.556  29.608  42.327  1.00  0.00           O  
ATOM   1145  CB  SER A 703      14.932  29.370  45.157  1.00  0.00           C  
ATOM   1146  OG  SER A 703      14.478  29.980  46.354  1.00  0.00           O  
ATOM   1147  N   ASP A 713      17.541  28.162  43.750  1.00  0.00           N  
ATOM   1148  CA  ASP A 713      18.112  27.369  42.663  1.00  0.00           C  
ATOM   1149  C   ASP A 713      17.001  26.954  41.703  1.00  0.00           C  
ATOM   1150  O   ASP A 713      15.885  26.630  42.124  1.00  0.00           O  
ATOM   1151  CB  ASP A 713      18.866  26.137  43.189  1.00  0.00           C  
ATOM   1152  CG  ASP A 713      20.331  26.431  43.490  1.00  0.00           C  
ATOM   1153  OD1 ASP A 713      20.762  26.195  44.640  1.00  0.00           O  
ATOM   1154  OD2 ASP A 713      21.053  26.894  42.576  1.00  0.00           O  
ATOM   1155  N   GLY A 714      17.302  27.005  40.411  1.00  0.00           N  
ATOM   1156  CA  GLY A 714      16.334  26.632  39.398  1.00  0.00           C  
ATOM   1157  C   GLY A 714      16.919  26.701  38.004  1.00  0.00           C  
ATOM   1158  O   GLY A 714      17.803  27.518  37.720  1.00  0.00           O  
ATOM   1159  N   LYS A 715      16.406  25.843  37.128  1.00  0.00           N  
ATOM   1160  CA  LYS A 715      16.918  25.724  35.767  1.00  0.00           C  
ATOM   1161  C   LYS A 715      16.485  26.878  34.873  1.00  0.00           C  
ATOM   1162  O   LYS A 715      17.004  26.991  33.764  1.00  0.00           O  
ATOM   1163  CB  LYS A 715      16.492  24.384  35.142  1.00  0.00           C  
ATOM   1164  CG  LYS A 715      17.447  23.235  35.461  1.00  0.00           C  
ATOM   1165  CD  LYS A 715      16.761  21.873  35.460  1.00  0.00           C  
ATOM   1166  CE  LYS A 715      17.685  20.794  36.017  1.00  0.00           C  
ATOM   1167  NZ  LYS A 715      17.011  19.469  36.128  1.00  0.00           N  
ATOM   1168  N   GLU A 716      15.542  27.706  35.350  1.00  0.00           N  
ATOM   1169  CA  GLU A 716      15.001  28.850  34.593  1.00  0.00           C  
ATOM   1170  C   GLU A 716      15.400  30.226  35.148  1.00  0.00           C  
ATOM   1171  O   GLU A 716      15.079  31.235  34.536  1.00  0.00           O  
ATOM   1172  CB  GLU A 716      13.465  28.799  34.536  1.00  0.00           C  
ATOM   1173  CG  GLU A 716      12.851  27.435  34.279  1.00  0.00           C  
ATOM   1174  CD  GLU A 716      13.119  26.891  32.889  1.00  0.00           C  
ATOM   1175  OE1 GLU A 716      13.953  27.462  32.148  1.00  0.00           O  
ATOM   1176  OE2 GLU A 716      12.484  25.873  32.539  1.00  0.00           O  
ATOM   1177  N   HIS A 718      16.103  30.276  36.277  1.00  0.00           N  
ATOM   1178  CA  HIS A 718      16.444  31.555  36.914  1.00  0.00           C  
ATOM   1179  C   HIS A 718      17.942  31.721  37.122  1.00  0.00           C  
ATOM   1180  O   HIS A 718      18.656  30.761  37.428  1.00  0.00           O  
ATOM   1181  CB  HIS A 718      15.752  31.684  38.268  1.00  0.00           C  
ATOM   1182  CG  HIS A 718      14.277  31.905  38.177  1.00  0.00           C  
ATOM   1183  ND1 HIS A 718      13.371  30.868  38.172  1.00  0.00           N  
ATOM   1184  CD2 HIS A 718      13.547  33.044  38.100  1.00  0.00           C  
ATOM   1185  CE1 HIS A 718      12.146  31.357  38.095  1.00  0.00           C  
ATOM   1186  NE2 HIS A 718      12.224  32.676  38.053  1.00  0.00           N  
ATOM   1187  N   LEU A 723      18.401  32.955  36.947  1.00  0.00           N  
ATOM   1188  CA  LEU A 723      19.758  33.353  37.263  1.00  0.00           C  
ATOM   1189  C   LEU A 723      19.691  34.507  38.251  1.00  0.00           C  
ATOM   1190  O   LEU A 723      18.736  35.270  38.250  1.00  0.00           O  
ATOM   1191  CB  LEU A 723      20.452  33.820  35.987  1.00  0.00           C  
ATOM   1192  CG  LEU A 723      20.649  32.770  34.896  1.00  0.00           C  
ATOM   1193  CD1 LEU A 723      20.998  33.463  33.566  1.00  0.00           C  
ATOM   1194  CD2 LEU A 723      21.715  31.748  35.315  1.00  0.00           C  
ATOM   1195  N   GLU A 724      20.707  34.672  39.082  1.00  0.00           N  
ATOM   1196  CA  GLU A 724      20.758  35.855  39.946  1.00  0.00           C  
ATOM   1197  C   GLU A 724      21.238  37.075  39.168  1.00  0.00           C  
ATOM   1198  O   GLU A 724      20.827  38.182  39.444  1.00  0.00           O  
ATOM   1199  CB  GLU A 724      21.587  35.585  41.199  1.00  0.00           C  
ATOM   1200  CG  GLU A 724      20.918  34.532  42.064  1.00  0.00           C  
ATOM   1201  CD  GLU A 724      21.448  34.478  43.464  1.00  0.00           C  
ATOM   1202  OE1 GLU A 724      22.674  34.577  43.648  1.00  0.00           O  
ATOM   1203  OE2 GLU A 724      20.624  34.307  44.373  1.00  0.00           O  
ATOM   1204  N   GLU A 725      22.051  36.833  38.148  1.00  0.00           N  
ATOM   1205  CA  GLU A 725      22.527  37.852  37.208  1.00  0.00           C  
ATOM   1206  C   GLU A 725      22.004  37.513  35.817  1.00  0.00           C  
ATOM   1207  O   GLU A 725      22.405  36.514  35.190  1.00  0.00           O  
ATOM   1208  CB  GLU A 725      24.060  37.850  37.196  1.00  0.00           C  
ATOM   1209  CG  GLU A 725      24.675  38.714  36.139  1.00  0.00           C  
ATOM   1210  CD  GLU A 725      26.177  38.805  36.303  1.00  0.00           C  
ATOM   1211  OE1 GLU A 725      26.848  37.757  36.246  1.00  0.00           O  
ATOM   1212  OE2 GLU A 725      26.665  39.920  36.528  1.00  0.00           O  
ATOM   1213  N   PHE A 726      21.101  38.346  35.322  1.00  0.00           N  
ATOM   1214  CA  PHE A 726      20.512  38.101  34.024  1.00  0.00           C  
ATOM   1215  C   PHE A 726      20.479  39.382  33.210  1.00  0.00           C  
ATOM   1216  O   PHE A 726      21.009  40.413  33.639  1.00  0.00           O  
ATOM   1217  CB  PHE A 726      19.147  37.416  34.166  1.00  0.00           C  
ATOM   1218  CG  PHE A 726      18.086  38.241  34.852  1.00  0.00           C  
ATOM   1219  CD1 PHE A 726      18.023  38.303  36.239  1.00  0.00           C  
ATOM   1220  CD2 PHE A 726      17.106  38.890  34.111  1.00  0.00           C  
ATOM   1221  CE1 PHE A 726      17.046  39.048  36.881  1.00  0.00           C  
ATOM   1222  CE2 PHE A 726      16.104  39.625  34.767  1.00  0.00           C  
ATOM   1223  CZ  PHE A 726      16.087  39.700  36.145  1.00  0.00           C  
ATOM   1224  N   THR A 728      19.922  39.285  32.012  1.00  0.00           N  
ATOM   1225  CA  THR A 728      19.897  40.376  31.061  1.00  0.00           C  
ATOM   1226  C   THR A 728      18.459  40.533  30.597  1.00  0.00           C  
ATOM   1227  O   THR A 728      17.861  39.585  30.094  1.00  0.00           O  
ATOM   1228  CB  THR A 728      20.801  40.086  29.864  1.00  0.00           C  
ATOM   1229  OG1 THR A 728      22.084  39.622  30.329  1.00  0.00           O  
ATOM   1230  CG2 THR A 728      20.994  41.356  28.997  1.00  0.00           C  
ATOM   1231  N   MET A 730      17.915  41.726  30.804  1.00  0.00           N  
ATOM   1232  CA  MET A 730      16.552  42.015  30.397  1.00  0.00           C  
ATOM   1233  C   MET A 730      16.547  42.921  29.175  1.00  0.00           C  
ATOM   1234  O   MET A 730      17.391  43.790  29.038  1.00  0.00           O  
ATOM   1235  CB  MET A 730      15.750  42.669  31.536  1.00  0.00           C  
ATOM   1236  CG  MET A 730      14.243  42.549  31.355  1.00  0.00           C  
ATOM   1237  SD  MET A 730      13.236  43.378  32.603  1.00  0.00           S  
ATOM   1238  CE  MET A 730      13.443  42.287  34.018  1.00  0.00           C  
ATOM   1239  N   LEU A 731      15.577  42.670  28.304  1.00  0.00           N  
ATOM   1240  CA  LEU A 731      15.125  43.617  27.304  1.00  0.00           C  
ATOM   1241  C   LEU A 731      13.806  44.169  27.848  1.00  0.00           C  
ATOM   1242  O   LEU A 731      12.939  43.399  28.239  1.00  0.00           O  
ATOM   1243  CB  LEU A 731      14.871  42.919  25.959  1.00  0.00           C  
ATOM   1244  CG  LEU A 731      13.858  43.615  25.053  1.00  0.00           C  
ATOM   1245  CD1 LEU A 731      14.448  44.942  24.521  1.00  0.00           C  
ATOM   1246  CD2 LEU A 731      13.401  42.690  23.906  1.00  0.00           C  
ATOM   1247  N   ASN A 732      13.637  45.487  27.867  1.00  0.00           N  
ATOM   1248  CA  ASN A 732      12.324  46.084  28.138  1.00  0.00           C  
ATOM   1249  C   ASN A 732      12.126  47.132  27.063  1.00  0.00           C  
ATOM   1250  O   ASN A 732      12.960  48.017  26.931  1.00  0.00           O  
ATOM   1251  CB  ASN A 732      12.315  46.741  29.516  1.00  0.00           C  
ATOM   1252  CG  ASN A 732      10.917  47.013  30.083  1.00  0.00           C  
ATOM   1253  OD1 ASN A 732      10.765  46.986  31.304  1.00  0.00           O  
ATOM   1254  ND2 ASN A 732       9.907  47.303  29.229  1.00  0.00           N  
ATOM   1255  N   PHE A 733      11.069  46.989  26.271  1.00  0.00           N  
ATOM   1256  CA  PHE A 733      10.663  48.034  25.341  1.00  0.00           C  
ATOM   1257  C   PHE A 733       9.352  48.629  25.814  1.00  0.00           C  
ATOM   1258  O   PHE A 733       8.562  47.977  26.520  1.00  0.00           O  
ATOM   1259  CB  PHE A 733      10.586  47.524  23.896  1.00  0.00           C  
ATOM   1260  CG  PHE A 733       9.522  46.484  23.658  1.00  0.00           C  
ATOM   1261  CD1 PHE A 733       9.841  45.130  23.699  1.00  0.00           C  
ATOM   1262  CD2 PHE A 733       8.208  46.854  23.420  1.00  0.00           C  
ATOM   1263  CE1 PHE A 733       8.878  44.167  23.480  1.00  0.00           C  
ATOM   1264  CE2 PHE A 733       7.224  45.883  23.203  1.00  0.00           C  
ATOM   1265  CZ  PHE A 733       7.571  44.540  23.229  1.00  0.00           C  
ATOM   1266  N   CYS A 734       9.123  49.888  25.444  1.00  0.00           N  
ATOM   1267  CA  CYS A 734       7.911  50.597  25.833  1.00  0.00           C  
ATOM   1268  C   CYS A 734       7.512  51.597  24.754  1.00  0.00           C  
ATOM   1269  O   CYS A 734       8.392  52.206  24.120  1.00  0.00           O  
ATOM   1270  CB  CYS A 734       8.095  51.280  27.193  1.00  0.00           C  
ATOM   1271  SG  CYS A 734       6.630  52.175  27.808  1.00  0.00           S  
ATOM   1272  N   GLN A 735       6.224  51.856  24.644  1.00  0.00           N  
ATOM   1273  CA  GLN A 735       5.688  52.937  23.837  1.00  0.00           C  
ATOM   1274  C   GLN A 735       4.724  53.690  24.717  1.00  0.00           C  
ATOM   1275  O   GLN A 735       3.974  53.082  25.486  1.00  0.00           O  
ATOM   1276  CB  GLN A 735       4.952  52.383  22.626  1.00  0.00           C  
ATOM   1277  CG  GLN A 735       4.358  53.453  21.710  1.00  0.00           C  
ATOM   1278  CD  GLN A 735       3.949  52.893  20.366  1.00  0.00           C  
ATOM   1279  OE1 GLN A 735       4.676  52.090  19.785  1.00  0.00           O  
ATOM   1280  NE2 GLN A 735       2.789  53.324  19.858  1.00  0.00           N  
ATOM   1281  N   MET A 736       4.718  55.011  24.576  1.00  0.00           N  
ATOM   1282  CA  MET A 736       3.843  55.866  25.347  1.00  0.00           C  
ATOM   1283  C   MET A 736       3.229  56.933  24.444  1.00  0.00           C  
ATOM   1284  O   MET A 736       3.941  57.602  23.692  1.00  0.00           O  
ATOM   1285  CB  MET A 736       4.628  56.554  26.467  1.00  0.00           C  
ATOM   1286  CG  MET A 736       3.766  57.478  27.323  1.00  0.00           C  
ATOM   1287  SD  MET A 736       4.683  58.321  28.614  1.00  0.00           S  
ATOM   1288  CE  MET A 736       5.743  59.404  27.640  1.00  0.00           C  
ATOM   1289  N   GLY A 737       1.922  57.101  24.570  1.00  0.00           N  
ATOM   1290  CA  GLY A 737       1.152  58.063  23.781  1.00  0.00           C  
ATOM   1291  C   GLY A 737       0.129  57.358  22.915  1.00  0.00           C  
ATOM   1292  O   GLY A 737      -0.620  56.505  23.396  1.00  0.00           O  
ATOM   1293  N   SER A 738       0.088  57.722  21.636  1.00  0.00           N  
ATOM   1294  CA  SER A 738      -0.848  57.127  20.686  1.00  0.00           C  
ATOM   1295  C   SER A 738      -0.450  55.694  20.340  1.00  0.00           C  
ATOM   1296  O   SER A 738       0.714  55.321  20.478  1.00  0.00           O  
ATOM   1297  CB  SER A 738      -0.910  57.971  19.408  1.00  0.00           C  
ATOM   1298  OG  SER A 738       0.365  58.065  18.806  1.00  0.00           O  
ATOM   1299  N   GLY A 739      -1.432  54.904  19.905  1.00  0.00           N  
ATOM   1300  CA  GLY A 739      -1.205  53.527  19.449  1.00  0.00           C  
ATOM   1301  C   GLY A 739      -0.879  52.496  20.514  1.00  0.00           C  
ATOM   1302  O   GLY A 739      -0.395  51.413  20.195  1.00  0.00           O  
ATOM   1303  N   CYS A 788      -1.151  52.816  21.780  1.00  0.00           N  
ATOM   1304  CA  CYS A 788      -0.786  51.935  22.896  1.00  0.00           C  
ATOM   1305  C   CYS A 788      -1.913  50.967  23.219  1.00  0.00           C  
ATOM   1306  O   CYS A 788      -2.572  51.042  24.261  1.00  0.00           O  
ATOM   1307  CB  CYS A 788      -0.356  52.765  24.107  1.00  0.00           C  
ATOM   1308  SG  CYS A 788       1.171  53.639  23.789  1.00  0.00           S  
ATOM   1309  N   THR A 789      -2.143  50.060  22.275  1.00  0.00           N  
ATOM   1310  CA  THR A 789      -3.224  49.104  22.356  1.00  0.00           C  
ATOM   1311  C   THR A 789      -2.661  47.729  22.589  1.00  0.00           C  
ATOM   1312  O   THR A 789      -1.510  47.453  22.264  1.00  0.00           O  
ATOM   1313  CB  THR A 789      -3.999  49.038  21.034  1.00  0.00           C  
ATOM   1314  OG1 THR A 789      -3.087  48.670  19.999  1.00  0.00           O  
ATOM   1315  CG2 THR A 789      -4.643  50.389  20.702  1.00  0.00           C  
ATOM   1316  N   ARG A 790      -3.497  46.846  23.116  1.00  0.00           N  
ATOM   1317  CA  ARG A 790      -3.112  45.454  23.244  1.00  0.00           C  
ATOM   1318  C   ARG A 790      -2.753  44.874  21.871  1.00  0.00           C  
ATOM   1319  O   ARG A 790      -1.779  44.150  21.743  1.00  0.00           O  
ATOM   1320  CB  ARG A 790      -4.225  44.648  23.890  1.00  0.00           C  
ATOM   1321  CG  ARG A 790      -3.818  43.245  24.271  1.00  0.00           C  
ATOM   1322  CD  ARG A 790      -4.998  42.452  24.799  1.00  0.00           C  
ATOM   1323  NE  ARG A 790      -4.616  41.055  24.988  1.00  0.00           N  
ATOM   1324  CZ  ARG A 790      -5.449  40.071  25.328  1.00  0.00           C  
ATOM   1325  NH1 ARG A 790      -6.745  40.309  25.532  1.00  0.00           N  
ATOM   1326  NH2 ARG A 790      -4.979  38.834  25.459  1.00  0.00           N  
ATOM   1327  N   GLU A 791      -3.528  45.202  20.841  1.00  0.00           N  
ATOM   1328  CA  GLU A 791      -3.214  44.707  19.503  1.00  0.00           C  
ATOM   1329  C   GLU A 791      -1.801  45.094  19.060  1.00  0.00           C  
ATOM   1330  O   GLU A 791      -1.058  44.242  18.557  1.00  0.00           O  
ATOM   1331  CB  GLU A 791      -4.248  45.187  18.477  1.00  0.00           C  
ATOM   1332  CG  GLU A 791      -3.856  44.861  17.054  1.00  0.00           C  
ATOM   1333  CD  GLU A 791      -4.853  45.371  16.050  1.00  0.00           C  
ATOM   1334  OE1 GLU A 791      -4.541  46.381  15.367  1.00  0.00           O  
ATOM   1335  OE2 GLU A 791      -5.947  44.775  15.968  1.00  0.00           O  
ATOM   1336  N   ASN A 792      -1.419  46.357  19.265  1.00  0.00           N  
ATOM   1337  CA  ASN A 792      -0.091  46.796  18.870  1.00  0.00           C  
ATOM   1338  C   ASN A 792       0.995  46.118  19.710  1.00  0.00           C  
ATOM   1339  O   ASN A 792       2.032  45.731  19.176  1.00  0.00           O  
ATOM   1340  CB  ASN A 792       0.037  48.327  18.892  1.00  0.00           C  
ATOM   1341  CG  ASN A 792      -0.670  48.992  17.715  1.00  0.00           C  
ATOM   1342  OD1 ASN A 792      -0.956  48.351  16.697  1.00  0.00           O  
ATOM   1343  ND2 ASN A 792      -0.963  50.280  17.852  1.00  0.00           N  
ATOM   1344  N   LEU A 793       0.742  45.928  21.001  1.00  0.00           N  
ATOM   1345  CA  LEU A 793       1.705  45.240  21.856  1.00  0.00           C  
ATOM   1346  C   LEU A 793       1.914  43.793  21.400  1.00  0.00           C  
ATOM   1347  O   LEU A 793       3.055  43.318  21.309  1.00  0.00           O  
ATOM   1348  CB  LEU A 793       1.225  45.262  23.307  1.00  0.00           C  
ATOM   1349  CG  LEU A 793       2.095  44.582  24.367  1.00  0.00           C  
ATOM   1350  CD1 LEU A 793       3.560  45.056  24.342  1.00  0.00           C  
ATOM   1351  CD2 LEU A 793       1.417  44.800  25.736  1.00  0.00           C  
ATOM   1352  N   GLU A 794       0.818  43.092  21.144  1.00  0.00           N  
ATOM   1353  CA  GLU A 794       0.899  41.723  20.636  1.00  0.00           C  
ATOM   1354  C   GLU A 794       1.610  41.668  19.281  1.00  0.00           C  
ATOM   1355  O   GLU A 794       2.345  40.727  19.008  1.00  0.00           O  
ATOM   1356  CB  GLU A 794      -0.482  41.099  20.540  1.00  0.00           C  
ATOM   1357  CG  GLU A 794      -1.105  40.837  21.897  1.00  0.00           C  
ATOM   1358  CD  GLU A 794      -2.287  39.906  21.829  1.00  0.00           C  
ATOM   1359  OE1 GLU A 794      -2.974  39.759  22.853  1.00  0.00           O  
ATOM   1360  OE2 GLU A 794      -2.527  39.319  20.755  1.00  0.00           O  
ATOM   1361  N   SER A 795       1.400  42.682  18.446  1.00  0.00           N  
ATOM   1362  CA  SER A 795       2.031  42.723  17.127  1.00  0.00           C  
ATOM   1363  C   SER A 795       3.547  42.851  17.210  1.00  0.00           C  
ATOM   1364  O   SER A 795       4.262  42.175  16.468  1.00  0.00           O  
ATOM   1365  CB  SER A 795       1.445  43.852  16.273  1.00  0.00           C  
ATOM   1366  OG  SER A 795       2.188  43.996  15.080  1.00  0.00           O  
ATOM   1367  N   ILE A 796       4.032  43.712  18.112  1.00  0.00           N  
ATOM   1368  CA  ILE A 796       5.458  43.907  18.327  1.00  0.00           C  
ATOM   1369  C   ILE A 796       6.074  42.629  18.850  1.00  0.00           C  
ATOM   1370  O   ILE A 796       7.120  42.201  18.371  1.00  0.00           O  
ATOM   1371  CB  ILE A 796       5.771  45.039  19.351  1.00  0.00           C  
ATOM   1372  CG1 ILE A 796       5.249  46.388  18.863  1.00  0.00           C  
ATOM   1373  CG2 ILE A 796       7.287  45.135  19.602  1.00  0.00           C  
ATOM   1374  CD1 ILE A 796       5.113  47.416  19.994  1.00  0.00           C  
ATOM   1375  N   ILE A 797       5.427  42.029  19.849  1.00  0.00           N  
ATOM   1376  CA  ILE A 797       5.901  40.781  20.428  1.00  0.00           C  
ATOM   1377  C   ILE A 797       6.009  39.683  19.372  1.00  0.00           C  
ATOM   1378  O   ILE A 797       7.026  38.955  19.307  1.00  0.00           O  
ATOM   1379  CB  ILE A 797       4.966  40.314  21.584  1.00  0.00           C  
ATOM   1380  CG1 ILE A 797       5.163  41.233  22.802  1.00  0.00           C  
ATOM   1381  CG2 ILE A 797       5.219  38.830  21.950  1.00  0.00           C  
ATOM   1382  CD1 ILE A 797       4.073  41.089  23.854  1.00  0.00           C  
ATOM   1383  N   THR A 798       4.970  39.586  18.553  1.00  0.00           N  
ATOM   1384  CA  THR A 798       4.856  38.548  17.532  1.00  0.00           C  
ATOM   1385  C   THR A 798       5.932  38.732  16.472  1.00  0.00           C  
ATOM   1386  O   THR A 798       6.651  37.791  16.144  1.00  0.00           O  
ATOM   1387  CB  THR A 798       3.444  38.542  16.912  1.00  0.00           C  
ATOM   1388  OG1 THR A 798       2.491  38.229  17.935  1.00  0.00           O  
ATOM   1389  CG2 THR A 798       3.314  37.515  15.758  1.00  0.00           C  
ATOM   1390  N   ASP A 799       6.061  39.949  15.957  1.00  0.00           N  
ATOM   1391  CA  ASP A 799       7.093  40.245  14.966  1.00  0.00           C  
ATOM   1392  C   ASP A 799       8.473  39.964  15.540  1.00  0.00           C  
ATOM   1393  O   ASP A 799       9.327  39.386  14.862  1.00  0.00           O  
ATOM   1394  CB  ASP A 799       7.012  41.703  14.487  1.00  0.00           C  
ATOM   1395  CG  ASP A 799       5.775  41.999  13.646  1.00  0.00           C  
ATOM   1396  OD1 ASP A 799       5.013  41.096  13.239  1.00  0.00           O  
ATOM   1397  OD2 ASP A 799       5.575  43.188  13.376  1.00  0.00           O  
ATOM   1398  N   PHE A 800       8.679  40.361  16.803  1.00  0.00           N  
ATOM   1399  CA  PHE A 800       9.955  40.210  17.488  1.00  0.00           C  
ATOM   1400  C   PHE A 800      10.357  38.748  17.625  1.00  0.00           C  
ATOM   1401  O   PHE A 800      11.473  38.366  17.265  1.00  0.00           O  
ATOM   1402  CB  PHE A 800       9.886  40.891  18.859  1.00  0.00           C  
ATOM   1403  CG  PHE A 800      11.087  40.669  19.725  1.00  0.00           C  
ATOM   1404  CD1 PHE A 800      12.360  40.944  19.255  1.00  0.00           C  
ATOM   1405  CD2 PHE A 800      10.942  40.198  21.027  1.00  0.00           C  
ATOM   1406  CE1 PHE A 800      13.475  40.743  20.056  1.00  0.00           C  
ATOM   1407  CE2 PHE A 800      12.055  40.001  21.829  1.00  0.00           C  
ATOM   1408  CZ  PHE A 800      13.323  40.285  21.340  1.00  0.00           C  
ATOM   1409  N   LEU A 801       9.444  37.910  18.100  1.00  0.00           N  
ATOM   1410  CA  LEU A 801       9.797  36.510  18.306  1.00  0.00           C  
ATOM   1411  C   LEU A 801       9.858  35.708  16.999  1.00  0.00           C  
ATOM   1412  O   LEU A 801      10.676  34.796  16.872  1.00  0.00           O  
ATOM   1413  CB  LEU A 801       8.879  35.863  19.343  1.00  0.00           C  
ATOM   1414  CG  LEU A 801       9.048  36.413  20.757  1.00  0.00           C  
ATOM   1415  CD1 LEU A 801       8.063  35.702  21.686  1.00  0.00           C  
ATOM   1416  CD2 LEU A 801      10.488  36.275  21.269  1.00  0.00           C  
ATOM   1417  N   ASN A 802       9.024  36.058  16.024  1.00  0.00           N  
ATOM   1418  CA  ASN A 802       9.139  35.472  14.695  1.00  0.00           C  
ATOM   1419  C   ASN A 802      10.450  35.865  14.003  1.00  0.00           C  
ATOM   1420  O   ASN A 802      11.028  35.071  13.253  1.00  0.00           O  
ATOM   1421  CB  ASN A 802       7.948  35.833  13.821  1.00  0.00           C  
ATOM   1422  CG  ASN A 802       6.684  35.105  14.226  1.00  0.00           C  
ATOM   1423  OD1 ASN A 802       6.722  34.040  14.848  1.00  0.00           O  
ATOM   1424  ND2 ASN A 802       5.557  35.653  13.834  1.00  0.00           N  
ATOM   1425  N   HIS A 803      10.915  37.079  14.267  1.00  0.00           N  
ATOM   1426  CA  HIS A 803      12.234  37.517  13.812  1.00  0.00           C  
ATOM   1427  C   HIS A 803      13.354  36.661  14.410  1.00  0.00           C  
ATOM   1428  O   HIS A 803      14.232  36.194  13.677  1.00  0.00           O  
ATOM   1429  CB  HIS A 803      12.447  38.988  14.176  1.00  0.00           C  
ATOM   1430  CG  HIS A 803      13.778  39.531  13.768  1.00  0.00           C  
ATOM   1431  ND1 HIS A 803      14.099  39.810  12.456  1.00  0.00           N  
ATOM   1432  CD2 HIS A 803      14.859  39.876  14.504  1.00  0.00           C  
ATOM   1433  CE1 HIS A 803      15.329  40.293  12.405  1.00  0.00           C  
ATOM   1434  NE2 HIS A 803      15.809  40.348  13.635  1.00  0.00           N  
ATOM   1435  N   LEU A 807      13.307  36.436  15.725  1.00  0.00           N  
ATOM   1436  CA  LEU A 807      14.327  35.624  16.408  1.00  0.00           C  
ATOM   1437  C   LEU A 807      14.173  34.137  16.112  1.00  0.00           C  
ATOM   1438  O   LEU A 807      15.110  33.357  16.289  1.00  0.00           O  
ATOM   1439  CB  LEU A 807      14.281  35.861  17.914  1.00  0.00           C  
ATOM   1440  CG  LEU A 807      14.624  37.259  18.428  1.00  0.00           C  
ATOM   1441  CD1 LEU A 807      14.591  37.244  19.929  1.00  0.00           C  
ATOM   1442  CD2 LEU A 807      16.005  37.754  17.925  1.00  0.00           C  
ATOM   1443  N   GLY A 808      12.992  33.736  15.663  1.00  0.00           N  
ATOM   1444  CA  GLY A 808      12.705  32.343  15.406  1.00  0.00           C  
ATOM   1445  C   GLY A 808      12.465  31.574  16.689  1.00  0.00           C  
ATOM   1446  O   GLY A 808      12.966  30.466  16.854  1.00  0.00           O  
ATOM   1447  N   ILE A1143      11.686  32.166  17.592  1.00  0.00           N  
ATOM   1448  CA  ILE A1143      11.356  31.554  18.875  1.00  0.00           C  
ATOM   1449  C   ILE A1143       9.855  31.322  18.955  1.00  0.00           C  
ATOM   1450  O   ILE A1143       9.053  32.236  18.723  1.00  0.00           O  
ATOM   1451  CB  ILE A1143      11.880  32.417  20.040  1.00  0.00           C  
ATOM   1452  CG1 ILE A1143      13.417  32.440  19.976  1.00  0.00           C  
ATOM   1453  CG2 ILE A1143      11.385  31.873  21.381  1.00  0.00           C  
ATOM   1454  CD1 ILE A1143      14.098  33.263  21.011  1.00  0.00           C  
ATOM   1455  N   ASP A1154       9.471  30.076  19.225  1.00  0.00           N  
ATOM   1456  CA  ASP A1154       8.066  29.716  19.296  1.00  0.00           C  
ATOM   1457  C   ASP A1154       7.472  30.270  20.583  1.00  0.00           C  
ATOM   1458  O   ASP A1154       8.145  30.310  21.611  1.00  0.00           O  
ATOM   1459  CB  ASP A1154       7.889  28.196  19.246  1.00  0.00           C  
ATOM   1460  CG  ASP A1154       6.456  27.789  19.032  1.00  0.00           C  
ATOM   1461  OD1 ASP A1154       5.751  28.447  18.234  1.00  0.00           O  
ATOM   1462  OD2 ASP A1154       6.024  26.800  19.664  1.00  0.00           O  
ATOM   1463  N   PHE A1155       6.217  30.707  20.526  1.00  0.00           N  
ATOM   1464  CA  PHE A1155       5.595  31.326  21.687  1.00  0.00           C  
ATOM   1465  C   PHE A1155       4.079  31.247  21.644  1.00  0.00           C  
ATOM   1466  O   PHE A1155       3.474  30.991  20.598  1.00  0.00           O  
ATOM   1467  CB  PHE A1155       6.024  32.798  21.803  1.00  0.00           C  
ATOM   1468  CG  PHE A1155       5.430  33.673  20.737  1.00  0.00           C  
ATOM   1469  CD1 PHE A1155       6.009  33.734  19.472  1.00  0.00           C  
ATOM   1470  CD2 PHE A1155       4.246  34.366  20.966  1.00  0.00           C  
ATOM   1471  CE1 PHE A1155       5.437  34.492  18.469  1.00  0.00           C  
ATOM   1472  CE2 PHE A1155       3.672  35.133  19.965  1.00  0.00           C  
ATOM   1473  CZ  PHE A1155       4.269  35.195  18.717  1.00  0.00           C  
ATOM   1474  N   LYS A1156       3.480  31.470  22.809  1.00  0.00           N  
ATOM   1475  CA  LYS A1156       2.049  31.723  22.929  1.00  0.00           C  
ATOM   1476  C   LYS A1156       1.861  32.925  23.849  1.00  0.00           C  
ATOM   1477  O   LYS A1156       2.554  33.054  24.857  1.00  0.00           O  
ATOM   1478  CB  LYS A1156       1.315  30.504  23.487  1.00  0.00           C  
ATOM   1479  CG  LYS A1156       1.037  29.429  22.454  1.00  0.00           C  
ATOM   1480  CD  LYS A1156       0.093  28.359  22.995  1.00  0.00           C  
ATOM   1481  CE  LYS A1156      -0.106  27.224  21.991  1.00  0.00           C  
ATOM   1482  NZ  LYS A1156      -0.838  26.065  22.581  1.00  0.00           N  
ATOM   1483  N   ILE A1157       0.954  33.821  23.477  1.00  0.00           N  
ATOM   1484  CA  ILE A1157       0.621  34.963  24.320  1.00  0.00           C  
ATOM   1485  C   ILE A1157      -0.606  34.566  25.125  1.00  0.00           C  
ATOM   1486  O   ILE A1157      -1.630  34.194  24.554  1.00  0.00           O  
ATOM   1487  CB  ILE A1157       0.341  36.235  23.503  1.00  0.00           C  
ATOM   1488  CG1 ILE A1157       1.575  36.621  22.683  1.00  0.00           C  
ATOM   1489  CG2 ILE A1157      -0.056  37.387  24.433  1.00  0.00           C  
ATOM   1490  CD1 ILE A1157       1.408  37.875  21.865  1.00  0.00           C  
ATOM   1491  N   VAL A1158      -0.482  34.605  26.448  1.00  0.00           N  
ATOM   1492  CA  VAL A1158      -1.568  34.219  27.352  1.00  0.00           C  
ATOM   1493  C   VAL A1158      -2.045  35.471  28.086  1.00  0.00           C  
ATOM   1494  O   VAL A1158      -1.266  36.112  28.790  1.00  0.00           O  
ATOM   1495  CB  VAL A1158      -1.100  33.146  28.359  1.00  0.00           C  
ATOM   1496  CG1 VAL A1158      -2.240  32.731  29.266  1.00  0.00           C  
ATOM   1497  CG2 VAL A1158      -0.548  31.931  27.620  1.00  0.00           C  
ATOM   1498  N   GLY A1456      -3.319  35.814  27.908  1.00  0.00           N  
ATOM   1499  CA  GLY A1456      -3.874  37.080  28.399  1.00  0.00           C  
ATOM   1500  C   GLY A1456      -4.706  36.924  29.653  1.00  0.00           C  
ATOM   1501  O   GLY A1456      -5.677  36.173  29.668  1.00  0.00           O  
ATOM   1502  N   ASP A1457      -5.036  43.938  29.437  1.00  0.00           N  
ATOM   1503  CA  ASP A1457      -4.296  44.664  30.465  1.00  0.00           C  
ATOM   1504  C   ASP A1457      -2.923  44.033  30.721  1.00  0.00           C  
ATOM   1505  O   ASP A1457      -1.913  44.723  30.690  1.00  0.00           O  
ATOM   1506  CB  ASP A1457      -5.105  44.707  31.765  1.00  0.00           C  
ATOM   1507  CG  ASP A1457      -4.556  45.707  32.781  1.00  0.00           C  
ATOM   1508  OD1 ASP A1457      -3.569  46.421  32.486  1.00  0.00           O  
ATOM   1509  OD2 ASP A1457      -5.131  45.780  33.890  1.00  0.00           O  
ATOM   1510  N   THR A1458      -2.900  42.727  30.980  1.00  0.00           N  
ATOM   1511  CA  THR A1458      -1.656  42.015  31.311  1.00  0.00           C  
ATOM   1512  C   THR A1458      -1.559  40.688  30.543  1.00  0.00           C  
ATOM   1513  O   THR A1458      -2.554  39.963  30.400  1.00  0.00           O  
ATOM   1514  CB  THR A1458      -1.548  41.763  32.836  1.00  0.00           C  
ATOM   1515  OG1 THR A1458      -1.267  42.999  33.507  1.00  0.00           O  
ATOM   1516  CG2 THR A1458      -0.443  40.787  33.147  1.00  0.00           C  
ATOM   1517  N   LEU A1459      -0.353  40.389  30.058  1.00  0.00           N  
ATOM   1518  CA  LEU A1459      -0.111  39.251  29.174  1.00  0.00           C  
ATOM   1519  C   LEU A1459       1.218  38.624  29.503  1.00  0.00           C  
ATOM   1520  O   LEU A1459       2.183  39.334  29.773  1.00  0.00           O  
ATOM   1521  CB  LEU A1459      -0.004  39.702  27.716  1.00  0.00           C  
ATOM   1522  CG  LEU A1459      -0.971  40.726  27.155  1.00  0.00           C  
ATOM   1523  CD1 LEU A1459      -0.464  41.175  25.787  1.00  0.00           C  
ATOM   1524  CD2 LEU A1459      -2.357  40.121  27.083  1.00  0.00           C  
ATOM   1525  N   ASP A1460       1.273  37.300  29.430  1.00  0.00           N  
ATOM   1526  CA  ASP A1460       2.529  36.584  29.491  1.00  0.00           C  
ATOM   1527  C   ASP A1460       2.793  35.923  28.150  1.00  0.00           C  
ATOM   1528  O   ASP A1460       1.878  35.425  27.496  1.00  0.00           O  
ATOM   1529  CB  ASP A1460       2.503  35.535  30.597  1.00  0.00           C  
ATOM   1530  CG  ASP A1460       2.410  36.151  31.976  1.00  0.00           C  
ATOM   1531  OD1 ASP A1460       3.148  37.118  32.250  1.00  0.00           O  
ATOM   1532  OD2 ASP A1460       1.599  35.670  32.779  1.00  0.00           O  
ATOM   1533  N   VAL A1461       4.059  35.938  27.760  1.00  0.00           N  
ATOM   1534  CA  VAL A1461       4.508  35.334  26.526  1.00  0.00           C  
ATOM   1535  C   VAL A1461       5.228  34.074  26.947  1.00  0.00           C  
ATOM   1536  O   VAL A1461       6.270  34.145  27.596  1.00  0.00           O  
ATOM   1537  CB  VAL A1461       5.454  36.267  25.766  1.00  0.00           C  
ATOM   1538  CG1 VAL A1461       5.890  35.626  24.470  1.00  0.00           C  
ATOM   1539  CG2 VAL A1461       4.767  37.632  25.527  1.00  0.00           C  
ATOM   1540  N   MET A1462       4.652  32.934  26.586  1.00  0.00           N  
ATOM   1541  CA  MET A1462       5.103  31.635  27.066  1.00  0.00           C  
ATOM   1542  C   MET A1462       5.768  30.813  25.969  1.00  0.00           C  
ATOM   1543  O   MET A1462       5.346  30.840  24.810  1.00  0.00           O  
ATOM   1544  CB  MET A1462       3.910  30.838  27.593  1.00  0.00           C  
ATOM   1545  CG  MET A1462       3.110  31.519  28.696  1.00  0.00           C  
ATOM   1546  SD  MET A1462       4.091  31.899  30.159  1.00  0.00           S  
ATOM   1547  CE  MET A1462       4.575  30.251  30.693  1.00  0.00           C  
ATOM   1548  N   HIS A1463       6.795  30.066  26.354  1.00  0.00           N  
ATOM   1549  CA  HIS A1463       7.332  29.004  25.524  1.00  0.00           C  
ATOM   1550  C   HIS A1463       7.126  27.721  26.308  1.00  0.00           C  
ATOM   1551  O   HIS A1463       7.863  27.455  27.250  1.00  0.00           O  
ATOM   1552  CB  HIS A1463       8.812  29.219  25.218  1.00  0.00           C  
ATOM   1553  CG  HIS A1463       9.400  28.144  24.355  1.00  0.00           C  
ATOM   1554  ND1 HIS A1463       9.400  28.212  22.977  1.00  0.00           N  
ATOM   1555  CD2 HIS A1463       9.980  26.961  24.675  1.00  0.00           C  
ATOM   1556  CE1 HIS A1463       9.961  27.120  22.487  1.00  0.00           C  
ATOM   1557  NE2 HIS A1463      10.326  26.348  23.495  1.00  0.00           N  
ATOM   1558  N   GLY A1464       6.119  26.942  25.928  1.00  0.00           N  
ATOM   1559  CA  GLY A1464       5.634  25.851  26.781  1.00  0.00           C  
ATOM   1560  C   GLY A1464       5.293  26.442  28.140  1.00  0.00           C  
ATOM   1561  O   GLY A1464       4.536  27.414  28.219  1.00  0.00           O  
ATOM   1562  N   ASP A1693       5.894  25.903  29.201  1.00  0.00           N  
ATOM   1563  CA  ASP A1693       5.668  26.417  30.558  1.00  0.00           C  
ATOM   1564  C   ASP A1693       6.713  27.445  31.022  1.00  0.00           C  
ATOM   1565  O   ASP A1693       6.679  27.880  32.172  1.00  0.00           O  
ATOM   1566  CB  ASP A1693       5.580  25.253  31.557  1.00  0.00           C  
ATOM   1567  CG  ASP A1693       4.336  24.397  31.351  1.00  0.00           C  
ATOM   1568  OD1 ASP A1693       3.267  24.949  31.003  1.00  0.00           O  
ATOM   1569  OD2 ASP A1693       4.425  23.165  31.543  1.00  0.00           O  
ATOM   1570  N   LEU A1700       7.633  27.839  30.139  1.00  0.00           N  
ATOM   1571  CA  LEU A1700       8.621  28.867  30.462  1.00  0.00           C  
ATOM   1572  C   LEU A1700       8.101  30.247  30.070  1.00  0.00           C  
ATOM   1573  O   LEU A1700       7.692  30.461  28.922  1.00  0.00           O  
ATOM   1574  CB  LEU A1700       9.941  28.602  29.738  1.00  0.00           C  
ATOM   1575  CG  LEU A1700      11.102  29.565  30.002  1.00  0.00           C  
ATOM   1576  CD1 LEU A1700      11.480  29.610  31.484  1.00  0.00           C  
ATOM   1577  CD2 LEU A1700      12.307  29.173  29.161  1.00  0.00           C  
ATOM   1578  N   GLU A1701       8.129  31.177  31.019  1.00  0.00           N  
ATOM   1579  CA  GLU A1701       7.773  32.574  30.751  1.00  0.00           C  
ATOM   1580  C   GLU A1701       8.931  33.297  30.074  1.00  0.00           C  
ATOM   1581  O   GLU A1701       9.998  33.473  30.665  1.00  0.00           O  
ATOM   1582  CB  GLU A1701       7.397  33.292  32.047  1.00  0.00           C  
ATOM   1583  CG  GLU A1701       7.027  34.761  31.875  1.00  0.00           C  
ATOM   1584  CD  GLU A1701       6.848  35.476  33.208  1.00  0.00           C  
ATOM   1585  OE1 GLU A1701       5.978  35.051  33.997  1.00  0.00           O  
ATOM   1586  OE2 GLU A1701       7.561  36.472  33.454  1.00  0.00           O  
ATOM   1587  N   LEU A1702       8.720  33.728  28.830  1.00  0.00           N  
ATOM   1588  CA  LEU A1702       9.711  34.536  28.132  1.00  0.00           C  
ATOM   1589  C   LEU A1702       9.563  35.996  28.509  1.00  0.00           C  
ATOM   1590  O   LEU A1702      10.549  36.724  28.600  1.00  0.00           O  
ATOM   1591  CB  LEU A1702       9.561  34.404  26.611  1.00  0.00           C  
ATOM   1592  CG  LEU A1702       9.723  32.999  26.026  1.00  0.00           C  
ATOM   1593  CD1 LEU A1702       9.499  33.030  24.510  1.00  0.00           C  
ATOM   1594  CD2 LEU A1702      11.095  32.426  26.391  1.00  0.00           C  
ATOM   1595  N   SER A1703       8.324  36.427  28.691  1.00  0.00           N  
ATOM   1596  CA  SER A1703       8.056  37.825  28.983  1.00  0.00           C  
ATOM   1597  C   SER A1703       6.762  38.025  29.756  1.00  0.00           C  
ATOM   1598  O   SER A1703       5.820  37.230  29.652  1.00  0.00           O  
ATOM   1599  CB  SER A1703       7.989  38.624  27.668  1.00  0.00           C  
ATOM   1600  OG  SER A1703       7.347  39.879  27.833  1.00  0.00           O  
ATOM   1601  N   SER A1704       6.754  39.097  30.545  1.00  0.00           N  
ATOM   1602  CA  SER A1704       5.532  39.707  31.049  1.00  0.00           C  
ATOM   1603  C   SER A1704       5.354  41.039  30.330  1.00  0.00           C  
ATOM   1604  O   SER A1704       6.331  41.799  30.153  1.00  0.00           O  
ATOM   1605  CB  SER A1704       5.618  39.926  32.553  1.00  0.00           C  
ATOM   1606  OG  SER A1704       5.430  38.701  33.235  1.00  0.00           O  
ATOM   1607  N   ALA A1705       4.123  41.282  29.883  1.00  0.00           N  
ATOM   1608  CA  ALA A1705       3.777  42.482  29.150  1.00  0.00           C  
ATOM   1609  C   ALA A1705       2.571  43.150  29.789  1.00  0.00           C  
ATOM   1610  O   ALA A1705       1.722  42.496  30.409  1.00  0.00           O  
ATOM   1611  CB  ALA A1705       3.510  42.150  27.678  1.00  0.00           C  
ATOM   1612  N   VAL A1706       2.502  44.464  29.630  1.00  0.00           N  
ATOM   1613  CA  VAL A1706       1.474  45.265  30.255  1.00  0.00           C  
ATOM   1614  C   VAL A1706       0.928  46.290  29.273  1.00  0.00           C  
ATOM   1615  O   VAL A1706       1.680  46.919  28.522  1.00  0.00           O  
ATOM   1616  CB  VAL A1706       2.027  46.008  31.503  1.00  0.00           C  
ATOM   1617  CG1 VAL A1706       0.969  46.919  32.102  1.00  0.00           C  
ATOM   1618  CG2 VAL A1706       2.542  45.014  32.534  1.00  0.00           C  
ATOM   1619  N   VAL A1707      -0.385  46.447  29.297  1.00  0.00           N  
ATOM   1620  CA  VAL A1707      -1.047  47.545  28.619  1.00  0.00           C  
ATOM   1621  C   VAL A1707      -1.460  48.519  29.701  1.00  0.00           C  
ATOM   1622  O   VAL A1707      -2.345  48.219  30.515  1.00  0.00           O  
ATOM   1623  CB  VAL A1707      -2.271  47.073  27.822  1.00  0.00           C  
ATOM   1624  CG1 VAL A1707      -2.938  48.257  27.106  1.00  0.00           C  
ATOM   1625  CG2 VAL A1707      -1.880  45.979  26.839  1.00  0.00           C  
ATOM   1626  N   GLY A1708      -0.814  49.681  29.712  1.00  0.00           N  
ATOM   1627  CA  GLY A1708      -1.113  50.726  30.679  1.00  0.00           C  
ATOM   1628  C   GLY A1708      -2.269  51.554  30.168  1.00  0.00           C  
ATOM   1629  O   GLY A1708      -2.832  51.239  29.126  1.00  0.00           O  
ATOM   1630  N   PRO A1709      -2.626  52.625  30.891  1.00  0.00           N  
ATOM   1631  CA  PRO A1709      -2.008  53.066  32.144  1.00  0.00           C  
ATOM   1632  C   PRO A1709      -2.287  52.155  33.335  1.00  0.00           C  
ATOM   1633  O   PRO A1709      -3.240  51.373  33.313  1.00  0.00           O  
ATOM   1634  CB  PRO A1709      -2.642  54.449  32.382  1.00  0.00           C  
ATOM   1635  CG  PRO A1709      -3.854  54.473  31.605  1.00  0.00           C  
ATOM   1636  CD  PRO A1709      -3.708  53.525  30.462  1.00  0.00           C  
ATOM   1637  N   ILE A1710      -1.444  52.261  34.359  1.00  0.00           N  
ATOM   1638  CA  ILE A1710      -1.663  51.594  35.646  1.00  0.00           C  
ATOM   1639  C   ILE A1710      -1.527  52.653  36.751  1.00  0.00           C  
ATOM   1640  O   ILE A1710      -0.962  53.721  36.503  1.00  0.00           O  
ATOM   1641  CB  ILE A1710      -0.679  50.412  35.846  1.00  0.00           C  
ATOM   1642  CG1 ILE A1710       0.773  50.907  35.930  1.00  0.00           C  
ATOM   1643  CG2 ILE A1710      -0.836  49.402  34.714  1.00  0.00           C  
ATOM   1644  CD1 ILE A1710       1.813  49.822  36.192  1.00  0.00           C  
ATOM   1645  N   PRO A1711      -2.052  52.379  37.964  1.00  0.00           N  
ATOM   1646  CA  PRO A1711      -2.003  53.431  39.003  1.00  0.00           C  
ATOM   1647  C   PRO A1711      -0.582  53.808  39.463  1.00  0.00           C  
ATOM   1648  O   PRO A1711      -0.378  54.926  39.937  1.00  0.00           O  
ATOM   1649  CB  PRO A1711      -2.848  52.851  40.160  1.00  0.00           C  
ATOM   1650  CG  PRO A1711      -2.876  51.393  39.943  1.00  0.00           C  
ATOM   1651  CD  PRO A1711      -2.743  51.163  38.444  1.00  0.00           C  
ATOM   1652  N   LEU A1760       0.383  52.913  39.277  1.00  0.00           N  
ATOM   1653  CA  LEU A1760       1.797  53.212  39.567  1.00  0.00           C  
ATOM   1654  C   LEU A1760       2.363  54.404  38.783  1.00  0.00           C  
ATOM   1655  O   LEU A1760       3.247  55.116  39.273  1.00  0.00           O  
ATOM   1656  CB  LEU A1760       2.655  51.983  39.298  1.00  0.00           C  
ATOM   1657  CG  LEU A1760       4.129  52.071  39.682  1.00  0.00           C  
ATOM   1658  CD1 LEU A1760       4.251  52.307  41.187  1.00  0.00           C  
ATOM   1659  CD2 LEU A1760       4.855  50.808  39.262  1.00  0.00           C  
ATOM   1660  N   ASP A1764       1.855  54.618  37.573  1.00  0.00           N  
ATOM   1661  CA  ASP A1764       2.359  55.684  36.683  1.00  0.00           C  
ATOM   1662  C   ASP A1764       2.469  57.058  37.351  1.00  0.00           C  
ATOM   1663  O   ASP A1764       3.434  57.788  37.124  1.00  0.00           O  
ATOM   1664  CB  ASP A1764       1.463  55.817  35.450  1.00  0.00           C  
ATOM   1665  CG  ASP A1764       1.420  54.555  34.602  1.00  0.00           C  
ATOM   1666  OD1 ASP A1764       2.295  53.665  34.752  1.00  0.00           O  
ATOM   1667  OD2 ASP A1764       0.477  54.460  33.777  1.00  0.00           O  
ATOM   1668  N   ARG A1765       1.465  57.399  38.151  1.00  0.00           N  
ATOM   1669  CA  ARG A1765       1.387  58.696  38.824  1.00  0.00           C  
ATOM   1670  C   ARG A1765       2.623  58.969  39.682  1.00  0.00           C  
ATOM   1671  O   ARG A1765       3.100  60.102  39.749  1.00  0.00           O  
ATOM   1672  CB  ARG A1765       0.111  58.765  39.673  1.00  0.00           C  
ATOM   1673  CG  ARG A1765      -0.285  60.160  40.137  1.00  0.00           C  
ATOM   1674  CD  ARG A1765      -1.632  60.125  40.872  1.00  0.00           C  
ATOM   1675  NE  ARG A1765      -1.567  59.309  42.088  1.00  0.00           N  
ATOM   1676  CZ  ARG A1765      -2.610  59.001  42.864  1.00  0.00           C  
ATOM   1677  NH1 ARG A1765      -3.836  59.434  42.574  1.00  0.00           N  
ATOM   1678  NH2 ARG A1765      -2.424  58.255  43.950  1.00  0.00           N  
ATOM   1679  N   GLU A1767       3.166  57.930  40.310  1.00  0.00           N  
ATOM   1680  CA  GLU A1767       4.354  58.098  41.146  1.00  0.00           C  
ATOM   1681  C   GLU A1767       5.559  58.518  40.328  1.00  0.00           C  
ATOM   1682  O   GLU A1767       6.483  59.139  40.856  1.00  0.00           O  
ATOM   1683  CB  GLU A1767       4.693  56.822  41.920  1.00  0.00           C  
ATOM   1684  CG  GLU A1767       5.925  56.964  42.852  1.00  0.00           C  
ATOM   1685  CD  GLU A1767       5.843  58.189  43.780  1.00  0.00           C  
ATOM   1686  OE1 GLU A1767       4.822  58.331  44.474  1.00  0.00           O  
ATOM   1687  OE2 GLU A1767       6.802  58.993  43.828  1.00  0.00           O  
ATOM   1688  N   TRP A1768       5.540  58.186  39.039  1.00  0.00           N  
ATOM   1689  CA  TRP A1768       6.654  58.462  38.153  1.00  0.00           C  
ATOM   1690  C   TRP A1768       6.392  59.647  37.223  1.00  0.00           C  
ATOM   1691  O   TRP A1768       7.185  59.910  36.316  1.00  0.00           O  
ATOM   1692  CB  TRP A1768       6.985  57.195  37.362  1.00  0.00           C  
ATOM   1693  CG  TRP A1768       7.405  56.106  38.267  1.00  0.00           C  
ATOM   1694  CD1 TRP A1768       6.605  55.170  38.862  1.00  0.00           C  
ATOM   1695  CD2 TRP A1768       8.731  55.858  38.733  1.00  0.00           C  
ATOM   1696  NE1 TRP A1768       7.357  54.337  39.653  1.00  0.00           N  
ATOM   1697  CE2 TRP A1768       8.667  54.741  39.594  1.00  0.00           C  
ATOM   1698  CE3 TRP A1768       9.969  56.474  38.509  1.00  0.00           C  
ATOM   1699  CZ2 TRP A1768       9.790  54.235  40.239  1.00  0.00           C  
ATOM   1700  CZ3 TRP A1768      11.091  55.959  39.142  1.00  0.00           C  
ATOM   1701  CH2 TRP A1768      10.991  54.851  40.001  1.00  0.00           C  
ATOM   1702  N   GLY A1770       5.295  60.359  37.457  1.00  0.00           N  
ATOM   1703  CA  GLY A1770       4.942  61.535  36.671  1.00  0.00           C  
ATOM   1704  C   GLY A1770       4.460  61.185  35.275  1.00  0.00           C  
ATOM   1705  O   GLY A1770       4.611  61.972  34.350  1.00  0.00           O  
ATOM   1706  N   ILE A1771       3.885  59.996  35.126  1.00  0.00           N  
ATOM   1707  CA  ILE A1771       3.389  59.527  33.837  1.00  0.00           C  
ATOM   1708  C   ILE A1771       1.868  59.555  33.890  1.00  0.00           C  
ATOM   1709  O   ILE A1771       1.273  59.048  34.843  1.00  0.00           O  
ATOM   1710  CB  ILE A1771       3.895  58.095  33.514  1.00  0.00           C  
ATOM   1711  CG1 ILE A1771       5.420  58.071  33.381  1.00  0.00           C  
ATOM   1712  CG2 ILE A1771       3.249  57.579  32.228  1.00  0.00           C  
ATOM   1713  CD1 ILE A1771       5.975  58.959  32.287  1.00  0.00           C  
ATOM   1714  N   ASP A1772       1.253  60.176  32.881  1.00  0.00           N  
ATOM   1715  CA  ASP A1772      -0.206  60.251  32.762  1.00  0.00           C  
ATOM   1716  C   ASP A1772      -0.648  60.085  31.303  1.00  0.00           C  
ATOM   1717  O   ASP A1772      -1.563  60.761  30.835  1.00  0.00           O  
ATOM   1718  CB  ASP A1772      -0.719  61.586  33.322  1.00  0.00           C  
ATOM   1719  CG  ASP A1772      -2.236  61.618  33.491  1.00  0.00           C  
ATOM   1720  OD1 ASP A1772      -2.877  60.538  33.521  1.00  0.00           O  
ATOM   1721  OD2 ASP A1772      -2.792  62.737  33.597  1.00  0.00           O  
ATOM   1722  N   LYS A1773       0.027  59.192  30.586  1.00  0.00           N  
ATOM   1723  CA  LYS A1773      -0.334  58.852  29.221  1.00  0.00           C  
ATOM   1724  C   LYS A1773      -0.508  57.343  29.083  1.00  0.00           C  
ATOM   1725  O   LYS A1773       0.069  56.571  29.860  1.00  0.00           O  
ATOM   1726  CB  LYS A1773       0.753  59.324  28.247  1.00  0.00           C  
ATOM   1727  CG  LYS A1773       0.705  60.804  27.932  1.00  0.00           C  
ATOM   1728  CD  LYS A1773       1.726  61.185  26.875  1.00  0.00           C  
ATOM   1729  CE  LYS A1773       1.572  62.638  26.428  1.00  0.00           C  
ATOM   1730  NZ  LYS A1773       2.522  62.952  25.324  1.00  0.00           N  
ATOM   1731  N   PRO A1774      -1.262  56.910  28.063  1.00  0.00           N  
ATOM   1732  CA  PRO A1774      -1.327  55.480  27.798  1.00  0.00           C  
ATOM   1733  C   PRO A1774       0.050  54.948  27.446  1.00  0.00           C  
ATOM   1734  O   PRO A1774       0.916  55.709  26.987  1.00  0.00           O  
ATOM   1735  CB  PRO A1774      -2.251  55.391  26.579  1.00  0.00           C  
ATOM   1736  CG  PRO A1774      -2.994  56.677  26.547  1.00  0.00           C  
ATOM   1737  CD  PRO A1774      -2.058  57.685  27.092  1.00  0.00           C  
ATOM   1738  N   TRP A1775       0.272  53.660  27.680  1.00  0.00           N  
ATOM   1739  CA  TRP A1775       1.545  53.047  27.302  1.00  0.00           C  
ATOM   1740  C   TRP A1775       1.389  51.540  27.194  1.00  0.00           C  
ATOM   1741  O   TRP A1775       0.412  50.965  27.687  1.00  0.00           O  
ATOM   1742  CB  TRP A1775       2.670  53.399  28.294  1.00  0.00           C  
ATOM   1743  CG  TRP A1775       2.457  52.888  29.675  1.00  0.00           C  
ATOM   1744  CD1 TRP A1775       1.805  53.521  30.690  1.00  0.00           C  
ATOM   1745  CD2 TRP A1775       2.883  51.621  30.202  1.00  0.00           C  
ATOM   1746  NE1 TRP A1775       1.811  52.735  31.817  1.00  0.00           N  
ATOM   1747  CE2 TRP A1775       2.452  51.561  31.543  1.00  0.00           C  
ATOM   1748  CE3 TRP A1775       3.582  50.534  29.671  1.00  0.00           C  
ATOM   1749  CZ2 TRP A1775       2.704  50.455  32.366  1.00  0.00           C  
ATOM   1750  CZ3 TRP A1775       3.829  49.445  30.481  1.00  0.00           C  
ATOM   1751  CH2 TRP A1775       3.384  49.410  31.816  1.00  0.00           C  
ATOM   1752  N   ILE A1776       2.346  50.930  26.513  1.00  0.00           N  
ATOM   1753  CA  ILE A1776       2.452  49.486  26.406  1.00  0.00           C  
ATOM   1754  C   ILE A1776       3.912  49.136  26.550  1.00  0.00           C  
ATOM   1755  O   ILE A1776       4.793  49.910  26.172  1.00  0.00           O  
ATOM   1756  CB  ILE A1776       1.901  48.937  25.054  1.00  0.00           C  
ATOM   1757  CG1 ILE A1776       2.497  49.699  23.858  1.00  0.00           C  
ATOM   1758  CG2 ILE A1776       0.379  49.002  25.041  1.00  0.00           C  
ATOM   1759  CD1 ILE A1776       2.194  49.037  22.481  1.00  0.00           C  
ATOM   1760  N   GLY A1777       4.186  47.961  27.093  1.00  0.00           N  
ATOM   1761  CA  GLY A1777       5.559  47.551  27.217  1.00  0.00           C  
ATOM   1762  C   GLY A1777       5.685  46.091  27.568  1.00  0.00           C  
ATOM   1763  O   GLY A1777       4.725  45.468  27.961  1.00  0.00           O  
ATOM   1764  N   ALA A1778       6.887  45.559  27.407  1.00  0.00           N  
ATOM   1765  CA  ALA A1778       7.159  44.173  27.743  1.00  0.00           C  
ATOM   1766  C   ALA A1778       8.621  44.017  28.095  1.00  0.00           C  
ATOM   1767  O   ALA A1778       9.483  44.739  27.569  1.00  0.00           O  
ATOM   1768  CB  ALA A1778       6.797  43.272  26.588  1.00  0.00           C  
ATOM   1769  N   GLY A1779       8.887  43.055  28.978  1.00  0.00           N  
ATOM   1770  CA  GLY A1779      10.228  42.720  29.403  1.00  0.00           C  
ATOM   1771  C   GLY A1779      10.497  41.254  29.136  1.00  0.00           C  
ATOM   1772  O   GLY A1779       9.674  40.389  29.472  1.00  0.00           O  
ATOM   1773  N   PHE A1782      11.641  40.992  28.519  1.00  0.00           N  
ATOM   1774  CA  PHE A1782      12.086  39.647  28.132  1.00  0.00           C  
ATOM   1775  C   PHE A1782      13.451  39.349  28.737  1.00  0.00           C  
ATOM   1776  O   PHE A1782      14.335  40.193  28.688  1.00  0.00           O  
ATOM   1777  CB  PHE A1782      12.286  39.579  26.620  1.00  0.00           C  
ATOM   1778  CG  PHE A1782      11.040  39.431  25.832  1.00  0.00           C  
ATOM   1779  CD1 PHE A1782      10.672  38.181  25.332  1.00  0.00           C  
ATOM   1780  CD2 PHE A1782      10.232  40.536  25.558  1.00  0.00           C  
ATOM   1781  CE1 PHE A1782       9.517  38.022  24.583  1.00  0.00           C  
ATOM   1782  CE2 PHE A1782       9.074  40.385  24.810  1.00  0.00           C  
ATOM   1783  CZ  PHE A1782       8.710  39.131  24.318  1.00  0.00           C  
ATOM   1784  N   GLY A1783      13.653  38.127  29.216  1.00  0.00           N  
ATOM   1785  CA  GLY A1783      14.990  37.665  29.612  1.00  0.00           C  
ATOM   1786  C   GLY A1783      15.771  37.114  28.436  1.00  0.00           C  
ATOM   1787  O   GLY A1783      15.319  36.189  27.773  1.00  0.00           O  
ATOM   1788  N   LEU A1784      16.930  37.698  28.155  1.00  0.00           N  
ATOM   1789  CA  LEU A1784      17.731  37.264  27.022  1.00  0.00           C  
ATOM   1790  C   LEU A1784      18.254  35.846  27.221  1.00  0.00           C  
ATOM   1791  O   LEU A1784      18.319  35.088  26.264  1.00  0.00           O  
ATOM   1792  CB  LEU A1784      18.890  38.212  26.757  1.00  0.00           C  
ATOM   1793  CG  LEU A1784      18.614  39.356  25.766  1.00  0.00           C  
ATOM   1794  CD1 LEU A1784      17.615  40.367  26.356  1.00  0.00           C  
ATOM   1795  CD2 LEU A1784      19.933  40.038  25.390  1.00  0.00           C  
ATOM   1796  N   GLU A1785      18.641  35.498  28.452  1.00  0.00           N  
ATOM   1797  CA  GLU A1785      19.148  34.141  28.731  1.00  0.00           C  
ATOM   1798  C   GLU A1785      18.049  33.114  28.509  1.00  0.00           C  
ATOM   1799  O   GLU A1785      18.306  32.038  27.982  1.00  0.00           O  
ATOM   1800  CB  GLU A1785      19.743  34.030  30.141  1.00  0.00           C  
ATOM   1801  CG  GLU A1785      21.011  34.859  30.362  1.00  0.00           C  
ATOM   1802  CD  GLU A1785      20.766  36.318  30.728  1.00  0.00           C  
ATOM   1803  OE1 GLU A1785      19.585  36.753  30.821  1.00  0.00           O  
ATOM   1804  OE2 GLU A1785      21.766  37.040  30.924  1.00  0.00           O  
ATOM   1805  N   ARG A1786      16.806  33.449  28.865  1.00  0.00           N  
ATOM   1806  CA  ARG A1786      15.680  32.572  28.536  1.00  0.00           C  
ATOM   1807  C   ARG A1786      15.487  32.416  27.038  1.00  0.00           C  
ATOM   1808  O   ARG A1786      15.242  31.305  26.563  1.00  0.00           O  
ATOM   1809  CB  ARG A1786      14.387  33.039  29.189  1.00  0.00           C  
ATOM   1810  CG  ARG A1786      14.425  32.870  30.671  1.00  0.00           C  
ATOM   1811  CD  ARG A1786      13.080  32.921  31.314  1.00  0.00           C  
ATOM   1812  NE  ARG A1786      13.205  32.647  32.746  1.00  0.00           N  
ATOM   1813  CZ  ARG A1786      12.239  32.832  33.635  1.00  0.00           C  
ATOM   1814  NH1 ARG A1786      11.055  33.298  33.252  1.00  0.00           N  
ATOM   1815  NH2 ARG A1786      12.465  32.569  34.913  1.00  0.00           N  
ATOM   1816  N   LEU A1787      15.597  33.517  26.292  1.00  0.00           N  
ATOM   1817  CA  LEU A1787      15.499  33.445  24.839  1.00  0.00           C  
ATOM   1818  C   LEU A1787      16.588  32.509  24.291  1.00  0.00           C  
ATOM   1819  O   LEU A1787      16.307  31.647  23.460  1.00  0.00           O  
ATOM   1820  CB  LEU A1787      15.614  34.842  24.204  1.00  0.00           C  
ATOM   1821  CG  LEU A1787      14.460  35.806  24.489  1.00  0.00           C  
ATOM   1822  CD1 LEU A1787      14.728  37.204  23.924  1.00  0.00           C  
ATOM   1823  CD2 LEU A1787      13.136  35.235  23.950  1.00  0.00           C  
ATOM   1824  N   LEU A1788      17.817  32.669  24.779  1.00  0.00           N  
ATOM   1825  CA  LEU A1788      18.930  31.809  24.340  1.00  0.00           C  
ATOM   1826  C   LEU A1788      18.687  30.345  24.700  1.00  0.00           C  
ATOM   1827  O   LEU A1788      18.943  29.435  23.899  1.00  0.00           O  
ATOM   1828  CB  LEU A1788      20.249  32.261  24.972  1.00  0.00           C  
ATOM   1829  CG  LEU A1788      20.897  33.539  24.463  1.00  0.00           C  
ATOM   1830  CD1 LEU A1788      22.207  33.832  25.224  1.00  0.00           C  
ATOM   1831  CD2 LEU A1788      21.123  33.475  22.962  1.00  0.00           C  
ATOM   1832  N   LYS A1789      18.188  30.119  25.913  1.00  0.00           N  
ATOM   1833  CA  LYS A1789      17.889  28.768  26.379  1.00  0.00           C  
ATOM   1834  C   LYS A1789      16.938  28.067  25.427  1.00  0.00           C  
ATOM   1835  O   LYS A1789      17.164  26.917  25.055  1.00  0.00           O  
ATOM   1836  CB  LYS A1789      17.285  28.789  27.786  1.00  0.00           C  
ATOM   1837  CG  LYS A1789      16.947  27.417  28.330  1.00  0.00           C  
ATOM   1838  CD  LYS A1789      16.486  27.490  29.775  1.00  0.00           C  
ATOM   1839  CE  LYS A1789      16.217  26.102  30.352  1.00  0.00           C  
ATOM   1840  NZ  LYS A1789      14.909  25.551  29.962  1.00  0.00           N  
ATOM   1841  N   VAL A1790      15.880  28.767  25.027  1.00  0.00           N  
ATOM   1842  CA  VAL A1790      14.903  28.199  24.115  1.00  0.00           C  
ATOM   1843  C   VAL A1790      15.501  28.029  22.731  1.00  0.00           C  
ATOM   1844  O   VAL A1790      15.326  26.982  22.107  1.00  0.00           O  
ATOM   1845  CB  VAL A1790      13.622  29.065  24.058  1.00  0.00           C  
ATOM   1846  CG1 VAL A1790      12.738  28.666  22.899  1.00  0.00           C  
ATOM   1847  CG2 VAL A1790      12.880  28.953  25.381  1.00  0.00           C  
ATOM   1848  N   LYS A1791      16.203  29.053  22.253  1.00  0.00           N  
ATOM   1849  CA  LYS A1791      16.717  29.046  20.891  1.00  0.00           C  
ATOM   1850  C   LYS A1791      17.732  27.925  20.684  1.00  0.00           C  
ATOM   1851  O   LYS A1791      17.742  27.258  19.650  1.00  0.00           O  
ATOM   1852  CB  LYS A1791      17.359  30.393  20.549  1.00  0.00           C  
ATOM   1853  CG  LYS A1791      18.168  30.360  19.260  1.00  0.00           C  
ATOM   1854  CD  LYS A1791      18.620  31.742  18.834  1.00  0.00           C  
ATOM   1855  CE  LYS A1791      19.490  31.670  17.586  1.00  0.00           C  
ATOM   1856  NZ  LYS A1791      19.923  33.023  17.118  1.00  0.00           N  
ATOM   1857  N   HIS A1792      18.586  27.724  21.679  1.00  0.00           N  
ATOM   1858  CA  HIS A1792      19.666  26.751  21.580  1.00  0.00           C  
ATOM   1859  C   HIS A1792      19.348  25.425  22.257  1.00  0.00           C  
ATOM   1860  O   HIS A1792      20.175  24.520  22.257  1.00  0.00           O  
ATOM   1861  CB  HIS A1792      20.954  27.379  22.124  1.00  0.00           C  
ATOM   1862  CG  HIS A1792      21.416  28.541  21.310  1.00  0.00           C  
ATOM   1863  ND1 HIS A1792      21.998  28.383  20.071  1.00  0.00           N  
ATOM   1864  CD2 HIS A1792      21.304  29.874  21.509  1.00  0.00           C  
ATOM   1865  CE1 HIS A1792      22.256  29.575  19.557  1.00  0.00           C  
ATOM   1866  NE2 HIS A1792      21.837  30.495  20.405  1.00  0.00           N  
ATOM   1867  N   ASP A1793      18.141  25.302  22.812  1.00  0.00           N  
ATOM   1868  CA  ASP A1793      17.698  24.077  23.478  1.00  0.00           C  
ATOM   1869  C   ASP A1793      18.607  23.659  24.642  1.00  0.00           C  
ATOM   1870  O   ASP A1793      18.873  22.475  24.848  1.00  0.00           O  
ATOM   1871  CB  ASP A1793      17.560  22.927  22.465  1.00  0.00           C  
ATOM   1872  CG  ASP A1793      16.641  21.824  22.951  1.00  0.00           C  
ATOM   1873  OD1 ASP A1793      15.763  22.099  23.800  1.00  0.00           O  
ATOM   1874  OD2 ASP A1793      16.793  20.681  22.475  1.00  0.00           O  
ATOM   1875  N   PHE A1794      19.069  24.636  25.410  1.00  0.00           N  
ATOM   1876  CA  PHE A1794      19.838  24.359  26.615  1.00  0.00           C  
ATOM   1877  C   PHE A1794      18.910  23.769  27.675  1.00  0.00           C  
ATOM   1878  O   PHE A1794      17.802  24.255  27.860  1.00  0.00           O  
ATOM   1879  CB  PHE A1794      20.472  25.643  27.152  1.00  0.00           C  
ATOM   1880  CG  PHE A1794      21.491  26.265  26.240  1.00  0.00           C  
ATOM   1881  CD1 PHE A1794      22.314  25.485  25.429  1.00  0.00           C  
ATOM   1882  CD2 PHE A1794      21.682  27.641  26.251  1.00  0.00           C  
ATOM   1883  CE1 PHE A1794      23.264  26.078  24.613  1.00  0.00           C  
ATOM   1884  CE2 PHE A1794      22.640  28.232  25.442  1.00  0.00           C  
ATOM   1885  CZ  PHE A1794      23.430  27.436  24.624  1.00  0.00           C  
ATOM   1886  N   LYS A1795      19.366  22.731  28.373  1.00  0.00           N  
ATOM   1887  CA  LYS A1795      18.582  22.125  29.454  1.00  0.00           C  
ATOM   1888  C   LYS A1795      18.541  23.036  30.678  1.00  0.00           C  
ATOM   1889  O   LYS A1795      17.569  23.036  31.433  1.00  0.00           O  
ATOM   1890  CB  LYS A1795      19.169  20.770  29.864  1.00  0.00           C  
ATOM   1891  CG  LYS A1795      18.988  19.645  28.863  1.00  0.00           C  
ATOM   1892  CD  LYS A1795      19.467  18.324  29.488  1.00  0.00           C  
ATOM   1893  CE  LYS A1795      19.343  17.137  28.545  1.00  0.00           C  
ATOM   1894  NZ  LYS A1795      20.074  15.943  29.078  1.00  0.00           N  
ATOM   1895  N   ASN A1796      19.604  23.806  30.868  1.00  0.00           N  
ATOM   1896  CA  ASN A1796      19.733  24.671  32.035  1.00  0.00           C  
ATOM   1897  C   ASN A1796      20.148  26.056  31.587  1.00  0.00           C  
ATOM   1898  O   ASN A1796      21.073  26.211  30.784  1.00  0.00           O  
ATOM   1899  CB  ASN A1796      20.744  24.083  33.036  1.00  0.00           C  
ATOM   1900  CG  ASN A1796      20.687  24.764  34.407  1.00  0.00           C  
ATOM   1901  OD1 ASN A1796      20.842  25.981  34.514  1.00  0.00           O  
ATOM   1902  ND2 ASN A1796      20.483  23.968  35.465  1.00  0.00           N  
ATOM   1903  N   ILE A1797      19.468  27.063  32.119  1.00  0.00           N  
ATOM   1904  CA  ILE A1797      19.723  28.447  31.754  1.00  0.00           C  
ATOM   1905  C   ILE A1797      21.157  28.897  32.067  1.00  0.00           C  
ATOM   1906  O   ILE A1797      21.634  29.883  31.492  1.00  0.00           O  
ATOM   1907  CB  ILE A1797      18.719  29.390  32.463  1.00  0.00           C  
ATOM   1908  CG1 ILE A1797      18.741  30.782  31.831  1.00  0.00           C  
ATOM   1909  CG2 ILE A1797      18.993  29.420  33.976  1.00  0.00           C  
ATOM   1910  CD1 ILE A1797      17.608  31.689  32.314  1.00  0.00           C  
ATOM   1911  N   LYS A1798      21.851  28.179  32.958  1.00  0.00           N  
ATOM   1912  CA  LYS A1798      23.265  28.461  33.240  1.00  0.00           C  
ATOM   1913  C   LYS A1798      24.147  28.441  31.988  1.00  0.00           C  
ATOM   1914  O   LYS A1798      25.159  29.136  31.925  1.00  0.00           O  
ATOM   1915  CB  LYS A1798      23.837  27.464  34.257  1.00  0.00           C  
ATOM   1916  CG  LYS A1798      23.359  27.636  35.684  1.00  0.00           C  
ATOM   1917  CD  LYS A1798      23.567  26.325  36.464  1.00  0.00           C  
ATOM   1918  CE  LYS A1798      23.166  26.420  37.935  1.00  0.00           C  
ATOM   1919  NZ  LYS A1798      22.951  25.050  38.519  1.00  0.00           N  
ATOM   1920  N   ARG A1799      23.765  27.649  30.992  1.00  0.00           N  
ATOM   1921  CA  ARG A1799      24.489  27.617  29.727  1.00  0.00           C  
ATOM   1922  C   ARG A1799      24.375  28.891  28.902  1.00  0.00           C  
ATOM   1923  O   ARG A1799      25.166  29.102  27.984  1.00  0.00           O  
ATOM   1924  CB  ARG A1799      23.996  26.465  28.883  1.00  0.00           C  
ATOM   1925  CG  ARG A1799      24.273  25.136  29.514  1.00  0.00           C  
ATOM   1926  CD  ARG A1799      24.714  24.154  28.497  1.00  0.00           C  
ATOM   1927  NE  ARG A1799      25.022  22.867  29.113  1.00  0.00           N  
ATOM   1928  CZ  ARG A1799      25.581  21.852  28.469  1.00  0.00           C  
ATOM   1929  NH1 ARG A1799      25.880  21.969  27.180  1.00  0.00           N  
ATOM   1930  NH2 ARG A1799      25.822  20.716  29.106  1.00  0.00           N  
ATOM   1931  N   ALA A1800      23.362  29.703  29.200  1.00  0.00           N  
ATOM   1932  CA  ALA A1800      23.111  30.949  28.491  1.00  0.00           C  
ATOM   1933  C   ALA A1800      23.601  32.185  29.262  1.00  0.00           C  
ATOM   1934  O   ALA A1800      23.507  33.299  28.755  1.00  0.00           O  
ATOM   1935  CB  ALA A1800      21.617  31.086  28.219  1.00  0.00           C  
ATOM   1936  N   ALA A1801      24.100  31.991  30.477  1.00  0.00           N  
ATOM   1937  CA  ALA A1801      24.422  33.114  31.359  1.00  0.00           C  
ATOM   1938  C   ALA A1801      25.803  33.681  31.080  1.00  0.00           C  
ATOM   1939  O   ALA A1801      26.676  33.003  30.533  1.00  0.00           O  
ATOM   1940  CB  ALA A1801      24.346  32.677  32.835  1.00  0.00           C  
ATOM   1941  N   ARG A1802      26.014  34.918  31.515  1.00  0.00           N  
ATOM   1942  CA  ARG A1802      27.375  35.381  31.838  1.00  0.00           C  
ATOM   1943  C   ARG A1802      28.006  34.361  32.734  1.00  0.00           C  
ATOM   1944  O   ARG A1802      27.463  34.027  33.788  1.00  0.00           O  
ATOM   1945  CB  ARG A1802      27.347  36.697  32.607  1.00  0.00           C  
ATOM   1946  CG  ARG A1802      26.981  37.858  31.791  1.00  0.00           C  
ATOM   1947  CD  ARG A1802      26.871  39.111  32.664  1.00  0.00           C  
ATOM   1948  NE  ARG A1802      26.529  40.228  31.803  1.00  0.00           N  
ATOM   1949  CZ  ARG A1802      27.409  40.952  31.122  1.00  0.00           C  
ATOM   1950  NH1 ARG A1802      28.705  40.712  31.213  1.00  0.00           N  
ATOM   1951  NH2 ARG A1802      26.984  41.919  30.324  1.00  0.00           N  
ATOM   1952  N   SER A1803      29.168  33.852  32.344  1.00  0.00           N  
ATOM   1953  CA  SER A1803      29.691  32.687  33.010  1.00  0.00           C  
ATOM   1954  C   SER A1803      31.170  32.517  32.761  1.00  0.00           C  
ATOM   1955  O   SER A1803      31.678  32.959  31.746  1.00  0.00           O  
ATOM   1956  CB  SER A1803      28.951  31.456  32.496  1.00  0.00           C  
ATOM   1957  OG  SER A1803      29.325  30.313  33.217  1.00  0.00           O  
ATOM   1958  N   GLU A1804      31.840  31.879  33.710  1.00  0.00           N  
ATOM   1959  CA  GLU A1804      33.191  31.379  33.506  1.00  0.00           C  
ATOM   1960  C   GLU A1804      33.190  29.885  33.199  1.00  0.00           C  
ATOM   1961  O   GLU A1804      34.244  29.327  32.890  1.00  0.00           O  
ATOM   1962  CB  GLU A1804      34.018  31.625  34.751  1.00  0.00           C  
ATOM   1963  CG  GLU A1804      34.044  33.062  35.157  1.00  0.00           C  
ATOM   1964  CD  GLU A1804      34.975  33.287  36.315  1.00  0.00           C  
ATOM   1965  OE1 GLU A1804      34.542  33.142  37.480  1.00  0.00           O  
ATOM   1966  OE2 GLU A1804      36.145  33.607  36.050  1.00  0.00           O  
ATOM   1967  N   SER A1805      32.008  29.261  33.268  1.00  0.00           N  
ATOM   1968  CA  SER A1805      31.840  27.802  33.186  1.00  0.00           C  
ATOM   1969  C   SER A1805      31.330  27.318  31.840  1.00  0.00           C  
ATOM   1970  O   SER A1805      31.507  26.141  31.487  1.00  0.00           O  
ATOM   1971  CB  SER A1805      30.833  27.343  34.247  1.00  0.00           C  
ATOM   1972  OG  SER A1805      31.352  27.517  35.540  1.00  0.00           O  
ATOM   1973  N   TYR A1806      30.673  28.222  31.112  1.00  0.00           N  
ATOM   1974  CA  TYR A1806      30.130  27.954  29.801  1.00  0.00           C  
ATOM   1975  C   TYR A1806      30.389  29.135  28.869  1.00  0.00           C  
ATOM   1976  O   TYR A1806      30.270  30.295  29.269  1.00  0.00           O  
ATOM   1977  CB  TYR A1806      28.618  27.681  29.881  1.00  0.00           C  
ATOM   1978  CG  TYR A1806      28.329  26.365  30.546  1.00  0.00           C  
ATOM   1979  CD1 TYR A1806      28.412  25.169  29.834  1.00  0.00           C  
ATOM   1980  CD2 TYR A1806      28.002  26.302  31.892  1.00  0.00           C  
ATOM   1981  CE1 TYR A1806      28.184  23.961  30.447  1.00  0.00           C  
ATOM   1982  CE2 TYR A1806      27.760  25.087  32.511  1.00  0.00           C  
ATOM   1983  CZ  TYR A1806      27.854  23.923  31.783  1.00  0.00           C  
ATOM   1984  OH  TYR A1806      27.609  22.712  32.390  1.00  0.00           O  
ATOM   1985  N   TYR A1807      30.752  28.810  27.637  1.00  0.00           N  
ATOM   1986  CA  TYR A1807      30.940  29.786  26.569  1.00  0.00           C  
ATOM   1987  C   TYR A1807      30.048  29.365  25.409  1.00  0.00           C  
ATOM   1988  O   TYR A1807      30.267  28.305  24.807  1.00  0.00           O  
ATOM   1989  CB  TYR A1807      32.404  29.866  26.095  1.00  0.00           C  
ATOM   1990  CG  TYR A1807      32.520  30.968  25.063  1.00  0.00           C  
ATOM   1991  CD1 TYR A1807      32.736  32.278  25.457  1.00  0.00           C  
ATOM   1992  CD2 TYR A1807      32.333  30.709  23.706  1.00  0.00           C  
ATOM   1993  CE1 TYR A1807      32.784  33.310  24.532  1.00  0.00           C  
ATOM   1994  CE2 TYR A1807      32.359  31.740  22.763  1.00  0.00           C  
ATOM   1995  CZ  TYR A1807      32.593  33.038  23.189  1.00  0.00           C  
ATOM   1996  OH  TYR A1807      32.621  34.054  22.274  1.00  0.00           O  
ATOM   1997  N   ASN A1808      29.033  30.172  25.099  1.00  0.00           N  
ATOM   1998  CA  ASN A1808      28.077  29.817  24.052  1.00  0.00           C  
ATOM   1999  C   ASN A1808      27.517  28.420  24.259  1.00  0.00           C  
ATOM   2000  O   ASN A1808      27.362  27.637  23.310  1.00  0.00           O  
ATOM   2001  CB  ASN A1808      28.706  29.956  22.660  1.00  0.00           C  
ATOM   2002  CG  ASN A1808      28.927  31.402  22.265  1.00  0.00           C  
ATOM   2003  OD1 ASN A1808      28.667  32.312  23.047  1.00  0.00           O  
ATOM   2004  ND2 ASN A1808      29.402  31.623  21.034  1.00  0.00           N  
ATOM   2005  N   GLY A1809      27.236  28.098  25.518  1.00  0.00           N  
ATOM   2006  CA  GLY A1809      26.698  26.782  25.864  1.00  0.00           C  
ATOM   2007  C   GLY A1809      27.689  25.629  25.908  1.00  0.00           C  
ATOM   2008  O   GLY A1809      27.290  24.495  26.167  1.00  0.00           O  
ATOM   2009  N   ILE A1810      28.966  25.914  25.655  1.00  0.00           N  
ATOM   2010  CA  ILE A1810      30.025  24.906  25.655  1.00  0.00           C  
ATOM   2011  C   ILE A1810      30.791  25.009  26.968  1.00  0.00           C  
ATOM   2012  O   ILE A1810      31.233  26.109  27.357  1.00  0.00           O  
ATOM   2013  CB  ILE A1810      31.009  25.134  24.482  1.00  0.00           C  
ATOM   2014  CG1 ILE A1810      30.291  25.032  23.133  1.00  0.00           C  
ATOM   2015  CG2 ILE A1810      32.169  24.114  24.531  1.00  0.00           C  
ATOM   2016  CD1 ILE A1810      30.920  25.875  22.064  1.00  0.00           C  
ATOM   2017  N   SER A1811      30.944  23.878  27.651  1.00  0.00           N  
ATOM   2018  CA  SER A1811      31.728  23.825  28.879  1.00  0.00           C  
ATOM   2019  C   SER A1811      33.133  24.346  28.618  1.00  0.00           C  
ATOM   2020  O   SER A1811      33.779  23.947  27.651  1.00  0.00           O  
ATOM   2021  CB  SER A1811      31.819  22.402  29.428  1.00  0.00           C  
ATOM   2022  OG  SER A1811      32.639  22.336  30.585  1.00  0.00           O  
ATOM   2023  N   THR A1812      33.589  25.221  29.503  1.00  0.00           N  
ATOM   2024  CA  THR A1812      34.960  25.708  29.498  1.00  0.00           C  
ATOM   2025  C   THR A1812      35.859  24.877  30.408  1.00  0.00           C  
ATOM   2026  O   THR A1812      37.045  25.150  30.512  1.00  0.00           O  
ATOM   2027  CB  THR A1812      35.022  27.164  29.979  1.00  0.00           C  
ATOM   2028  OG1 THR A1812      34.480  27.245  31.301  1.00  0.00           O  
ATOM   2029  CG2 THR A1812      34.264  28.091  29.033  1.00  0.00           C  
ATOM   2030  N   ASN A1813      35.296  23.870  31.066  1.00  0.00           N  
ATOM   2031  CA  ASN A1813      36.060  23.005  31.946  1.00  0.00           C  
ATOM   2032  C   ASN A1813      36.449  21.719  31.214  1.00  0.00           C  
ATOM   2033  O   ASN A1813      35.868  20.648  31.435  1.00  0.00           O  
ATOM   2034  CB  ASN A1813      35.269  22.740  33.235  1.00  0.00           C  
ATOM   2035  CG  ASN A1813      35.025  24.025  34.041  1.00  0.00           C  
ATOM   2036  OD1 ASN A1813      33.892  24.355  34.407  1.00  0.00           O  
ATOM   2037  ND2 ASN A1813      36.093  24.761  34.297  1.00  0.00           N  
ATOM   2038  N   LEU A1814      37.473  21.835  30.372  1.00  0.00           N  
ATOM   2039  CA  LEU A1814      37.828  20.793  29.409  1.00  0.00           C  
ATOM   2040  C   LEU A1814      39.161  20.131  29.738  1.00  0.00           C  
ATOM   2041  O   LEU A1814      39.839  19.610  28.854  1.00  0.00           O  
ATOM   2042  CB  LEU A1814      37.843  21.372  27.988  1.00  0.00           C  
ATOM   2043  CG  LEU A1814      36.514  21.959  27.524  1.00  0.00           C  
ATOM   2044  CD1 LEU A1814      36.613  22.599  26.141  1.00  0.00           C  
ATOM   2045  CD2 LEU A1814      35.424  20.901  27.523  1.00  0.00           C  
ATOM   2046  OXT LEU A1814      39.575  20.087  30.897  1.00  0.00           O  
HETATM 2047  PG  ATP A 900       9.414  34.255  37.052  1.00  0.00           P  
HETATM 2048  O1G ATP A 900       7.959  34.033  37.403  1.00  0.00           O  
HETATM 2049  O2G ATP A 900      10.308  34.488  38.255  1.00  0.00           O  
HETATM 2050  O3G ATP A 900       9.893  33.256  36.037  1.00  0.00           O  
HETATM 2051  PB  ATP A 900       9.042  37.096  36.827  1.00  0.00           P  
HETATM 2052  O1B ATP A 900       7.563  37.298  36.615  1.00  0.00           O  
HETATM 2053  O2B ATP A 900       9.634  37.301  38.191  1.00  0.00           O  
HETATM 2054  O3B ATP A 900       9.462  35.655  36.224  1.00  0.00           O  
HETATM 2055  PA  ATP A 900       9.446  39.627  35.446  1.00  0.00           P  
HETATM 2056  O1A ATP A 900       9.672  40.418  36.696  1.00  0.00           O  
HETATM 2057  O2A ATP A 900       8.136  39.691  34.702  1.00  0.00           O  
HETATM 2058  O3A ATP A 900       9.817  38.092  35.811  1.00  0.00           O  
HETATM 2059  O5' ATP A 900      10.638  40.009  34.413  1.00  0.00           O  
HETATM 2060  C5' ATP A 900      10.405  39.922  33.009  1.00  0.00           C  
HETATM 2061  C4' ATP A 900      11.205  38.797  32.380  1.00  0.00           C  
HETATM 2062  O4' ATP A 900      12.554  38.809  32.845  1.00  0.00           O  
HETATM 2063  C3' ATP A 900      10.695  37.391  32.640  1.00  0.00           C  
HETATM 2064  O3' ATP A 900       9.616  37.029  31.770  1.00  0.00           O  
HETATM 2065  C2' ATP A 900      11.937  36.576  32.350  1.00  0.00           C  
HETATM 2066  O2' ATP A 900      12.042  36.329  30.945  1.00  0.00           O  
HETATM 2067  C1' ATP A 900      13.068  37.472  32.802  1.00  0.00           C  
HETATM 2068  N9  ATP A 900      13.537  37.138  34.155  1.00  0.00           N  
HETATM 2069  C8  ATP A 900      13.013  37.560  35.332  1.00  0.00           C  
HETATM 2070  N7  ATP A 900      13.723  37.064  36.388  1.00  0.00           N  
HETATM 2071  C5  ATP A 900      14.706  36.305  35.849  1.00  0.00           C  
HETATM 2072  C6  ATP A 900      15.813  35.492  36.366  1.00  0.00           C  
HETATM 2073  N6  ATP A 900      15.989  35.412  37.697  1.00  0.00           N  
HETATM 2074  N1  ATP A 900      16.612  34.861  35.476  1.00  0.00           N  
HETATM 2075  C2  ATP A 900      16.439  34.949  34.140  1.00  0.00           C  
HETATM 2076  N3  ATP A 900      15.449  35.681  33.583  1.00  0.00           N  
HETATM 2077  C4  ATP A 900      14.584  36.361  34.383  1.00  0.00           C  
HETATM 2078  CAK CCL A 901       8.602  50.534  31.354  1.00  0.00           C  
HETATM 2079  CAG CCL A 901       8.697  51.858  32.127  1.00  0.00           C  
HETATM 2080  CAH CCL A 901       7.287  52.175  32.615  1.00  0.00           C  
HETATM 2081  CAL CCL A 901       6.368  51.539  31.581  1.00  0.00           C  
HETATM 2082  CAR CCL A 901       7.112  50.269  31.118  1.00  0.00           C  
HETATM 2083  OAN CCL A 901       6.769  49.115  31.924  1.00  0.00           O  
HETATM 2084  CAP CCL A 901       6.776  47.957  31.174  1.00  0.00           C  
HETATM 2085  OAC CCL A 901       7.240  47.962  30.027  1.00  0.00           O  
HETATM 2086  NAM CCL A 901       6.263  46.876  31.744  1.00  0.00           N  
HETATM 2087  CAI CCL A 901       6.200  45.561  31.096  1.00  0.00           C  
HETATM 2088  CAE CCL A 901       7.509  44.836  31.418  1.00  0.00           C  
HETATM 2089  CAF CCL A 901       7.480  44.213  32.812  1.00  0.00           C  
HETATM 2090  CB  CCL A 901       8.877  43.728  33.255  1.00  0.00           C  
HETATM 2091  CA  CCL A 901       9.107  43.884  34.781  1.00  0.00           C  
HETATM 2092  C   CCL A 901       7.985  43.239  35.626  1.00  0.00           C  
HETATM 2093  OXT CCL A 901       7.299  42.324  35.109  1.00  0.00           O  
HETATM 2094  O   CCL A 901       7.842  43.681  36.790  1.00  0.00           O  
HETATM 2095  N   CCL A 901       9.214  45.311  35.142  1.00  0.00           N  
TER
END
