# Supplementary material for: Backbone Brackets and Arginine Tweezers delineate Class I and Class II aminoacyl tRNA synthetases
Source: PLoS Comput Biol. 2018 Apr 16;14(4):e1006101. doi: 10.1371/journal.pcbi.1006101 (PMC5919687; doi:10.1371/journal.pcbi.1006101)
Supplement: S12 File — All structures of Class II aaRS with residues renumbered according to the MSA. (GZ) [file pcbi.1006101.s024.tar.gz › 2q7h_A_renum.pdb]

ATOM      1  N   PRO A 257      30.929  -1.192  34.987  1.00  0.00           N  
ATOM      2  CA  PRO A 257      29.875  -1.519  34.016  1.00  0.00           C  
ATOM      3  C   PRO A 257      29.028  -0.301  33.612  1.00  0.00           C  
ATOM      4  O   PRO A 257      29.444   0.425  32.721  1.00  0.00           O  
ATOM      5  CB  PRO A 257      29.055  -2.595  34.737  1.00  0.00           C  
ATOM      6  CG  PRO A 257      30.102  -3.313  35.621  1.00  0.00           C  
ATOM      7  CD  PRO A 257      30.949  -2.133  36.124  1.00  0.00           C  
ATOM      8  N   ALA A 258      27.871  -0.067  34.246  1.00  0.00           N  
ATOM      9  CA  ALA A 258      27.050   1.117  33.933  1.00  0.00           C  
ATOM     10  C   ALA A 258      27.706   2.433  34.388  1.00  0.00           C  
ATOM     11  O   ALA A 258      28.610   2.431  35.234  1.00  0.00           O  
ATOM     12  CB  ALA A 258      25.663   0.986  34.537  1.00  0.00           C  
ATOM     13  N   LEU A 259      27.245   3.547  33.830  1.00  0.00           N  
ATOM     14  CA  LEU A 259      27.783   4.863  34.168  1.00  0.00           C  
ATOM     15  C   LEU A 259      27.295   5.329  35.521  1.00  0.00           C  
ATOM     16  O   LEU A 259      26.131   5.146  35.846  1.00  0.00           O  
ATOM     17  CB  LEU A 259      27.384   5.888  33.111  1.00  0.00           C  
ATOM     18  CG  LEU A 259      28.374   6.364  32.050  1.00  0.00           C  
ATOM     19  CD1 LEU A 259      29.458   5.361  31.715  1.00  0.00           C  
ATOM     20  CD2 LEU A 259      27.619   6.782  30.812  1.00  0.00           C  
ATOM     21  N   THR A 261      28.174   5.942  36.306  1.00  0.00           N  
ATOM     22  CA  THR A 261      27.746   6.480  37.588  1.00  0.00           C  
ATOM     23  C   THR A 261      26.986   7.786  37.360  1.00  0.00           C  
ATOM     24  O   THR A 261      27.101   8.411  36.296  1.00  0.00           O  
ATOM     25  CB  THR A 261      28.905   6.677  38.576  1.00  0.00           C  
ATOM     26  OG1 THR A 261      29.790   7.691  38.094  1.00  0.00           O  
ATOM     27  CG2 THR A 261      29.676   5.376  38.766  1.00  0.00           C  
ATOM     28  N   LYS A 262      26.192   8.188  38.343  1.00  0.00           N  
ATOM     29  CA  LYS A 262      25.498   9.461  38.242  1.00  0.00           C  
ATOM     30  C   LYS A 262      26.514  10.588  38.040  1.00  0.00           C  
ATOM     31  O   LYS A 262      26.305  11.431  37.193  1.00  0.00           O  
ATOM     32  CB  LYS A 262      24.580   9.699  39.441  1.00  0.00           C  
ATOM     33  CG  LYS A 262      23.764  10.977  39.396  1.00  0.00           C  
ATOM     34  CD  LYS A 262      22.896  11.126  38.117  1.00  0.00           C  
ATOM     35  CE  LYS A 262      21.834  12.220  38.264  1.00  0.00           C  
ATOM     36  NZ  LYS A 262      22.415  13.576  38.043  1.00  0.00           N  
ATOM     37  N   SER A 263      27.633  10.574  38.763  1.00  0.00           N  
ATOM     38  CA  SER A 263      28.651  11.625  38.586  1.00  0.00           C  
ATOM     39  C   SER A 263      29.236  11.643  37.176  1.00  0.00           C  
ATOM     40  O   SER A 263      29.448  12.703  36.630  1.00  0.00           O  
ATOM     41  CB  SER A 263      29.785  11.510  39.602  1.00  0.00           C  
ATOM     42  OG  SER A 263      29.285  11.341  40.904  1.00  0.00           O  
ATOM     43  N   GLN A 264      29.486  10.462  36.604  1.00  0.00           N  
ATOM     44  CA  GLN A 264      30.020  10.355  35.253  1.00  0.00           C  
ATOM     45  C   GLN A 264      29.017  10.878  34.238  1.00  0.00           C  
ATOM     46  O   GLN A 264      29.392  11.556  33.295  1.00  0.00           O  
ATOM     47  CB  GLN A 264      30.464   8.934  34.913  1.00  0.00           C  
ATOM     48  CG  GLN A 264      31.804   8.533  35.542  1.00  0.00           C  
ATOM     49  CD  GLN A 264      32.088   7.018  35.471  1.00  0.00           C  
ATOM     50  OE1 GLN A 264      31.176   6.204  35.349  1.00  0.00           O  
ATOM     51  NE2 GLN A 264      33.358   6.654  35.543  1.00  0.00           N  
ATOM     52  N   THR A 266      27.744  10.549  34.452  1.00  0.00           N  
ATOM     53  CA  THR A 266      26.658  11.042  33.617  1.00  0.00           C  
ATOM     54  C   THR A 266      26.553  12.579  33.690  1.00  0.00           C  
ATOM     55  O   THR A 266      26.357  13.220  32.671  1.00  0.00           O  
ATOM     56  CB  THR A 266      25.308  10.335  33.948  1.00  0.00           C  
ATOM     57  OG1 THR A 266      25.386   8.969  33.544  1.00  0.00           O  
ATOM     58  CG2 THR A 266      24.176  10.974  33.184  1.00  0.00           C  
ATOM     59  N   ASP A 267      26.715  13.161  34.881  1.00  0.00           N  
ATOM     60  CA  ASP A 267      26.715  14.631  35.007  1.00  0.00           C  
ATOM     61  C   ASP A 267      27.872  15.227  34.207  1.00  0.00           C  
ATOM     62  O   ASP A 267      27.675  16.187  33.472  1.00  0.00           O  
ATOM     63  CB  ASP A 267      26.766  15.103  36.466  1.00  0.00           C  
ATOM     64  CG  ASP A 267      25.519  14.728  37.269  1.00  0.00           C  
ATOM     65  OD1 ASP A 267      24.489  14.273  36.701  1.00  0.00           O  
ATOM     66  OD2 ASP A 267      25.580  14.901  38.494  1.00  0.00           O  
ATOM     67  N   ARG A 268      29.055  14.610  34.322  1.00  0.00           N  
ATOM     68  CA  ARG A 268      30.254  15.038  33.587  1.00  0.00           C  
ATOM     69  C   ARG A 268      30.032  15.040  32.077  1.00  0.00           C  
ATOM     70  O   ARG A 268      30.340  16.024  31.399  1.00  0.00           O  
ATOM     71  CB  ARG A 268      31.482  14.177  33.973  1.00  0.00           C  
ATOM     72  CG  ARG A 268      32.774  14.471  33.176  1.00  0.00           C  
ATOM     73  CD  ARG A 268      33.172  15.945  33.232  1.00  0.00           C  
ATOM     74  NE  ARG A 268      34.345  16.217  32.397  1.00  0.00           N  
ATOM     75  CZ  ARG A 268      34.729  17.418  31.977  1.00  0.00           C  
ATOM     76  NH1 ARG A 268      34.028  18.517  32.284  1.00  0.00           N  
ATOM     77  NH2 ARG A 268      35.823  17.520  31.235  1.00  0.00           N  
ATOM     78  N   LEU A 269      29.474  13.946  31.561  1.00  0.00           N  
ATOM     79  CA  LEU A 269      29.183  13.839  30.128  1.00  0.00           C  
ATOM     80  C   LEU A 269      28.102  14.824  29.679  1.00  0.00           C  
ATOM     81  O   LEU A 269      28.207  15.397  28.615  1.00  0.00           O  
ATOM     82  CB  LEU A 269      28.800  12.409  29.736  1.00  0.00           C  
ATOM     83  CG  LEU A 269      29.833  11.298  29.988  1.00  0.00           C  
ATOM     84  CD1 LEU A 269      29.241   9.971  29.617  1.00  0.00           C  
ATOM     85  CD2 LEU A 269      31.114  11.549  29.230  1.00  0.00           C  
ATOM     86  N   GLU A 270      27.080  15.029  30.503  1.00  0.00           N  
ATOM     87  CA  GLU A 270      26.043  16.008  30.193  1.00  0.00           C  
ATOM     88  C   GLU A 270      26.561  17.445  30.134  1.00  0.00           C  
ATOM     89  O   GLU A 270      26.050  18.243  29.363  1.00  0.00           O  
ATOM     90  CB  GLU A 270      24.843  15.849  31.107  1.00  0.00           C  
ATOM     91  CG  GLU A 270      23.982  14.661  30.625  1.00  0.00           C  
ATOM     92  CD  GLU A 270      22.867  14.271  31.572  1.00  0.00           C  
ATOM     93  OE1 GLU A 270      22.648  14.997  32.589  1.00  0.00           O  
ATOM     94  OE2 GLU A 270      22.224  13.228  31.298  1.00  0.00           O  
ATOM     95  N   VAL A 271      27.587  17.750  30.927  1.00  0.00           N  
ATOM     96  CA  VAL A 271      28.300  19.028  30.814  1.00  0.00           C  
ATOM     97  C   VAL A 271      28.881  19.206  29.415  1.00  0.00           C  
ATOM     98  O   VAL A 271      28.812  20.292  28.856  1.00  0.00           O  
ATOM     99  CB  VAL A 271      29.392  19.202  31.928  1.00  0.00           C  
ATOM    100  CG1 VAL A 271      30.387  20.338  31.599  1.00  0.00           C  
ATOM    101  CG2 VAL A 271      28.738  19.449  33.258  1.00  0.00           C  
ATOM    102  N   LEU A 272      29.420  18.120  28.862  1.00  0.00           N  
ATOM    103  CA  LEU A 272      30.126  18.101  27.582  1.00  0.00           C  
ATOM    104  C   LEU A 272      29.213  17.881  26.364  1.00  0.00           C  
ATOM    105  O   LEU A 272      29.636  18.046  25.226  1.00  0.00           O  
ATOM    106  CB  LEU A 272      31.225  17.015  27.618  1.00  0.00           C  
ATOM    107  CG  LEU A 272      32.414  17.253  28.551  1.00  0.00           C  
ATOM    108  CD1 LEU A 272      33.328  16.046  28.601  1.00  0.00           C  
ATOM    109  CD2 LEU A 272      33.200  18.527  28.159  1.00  0.00           C  
ATOM    110  N   LEU A 273      27.962  17.514  26.615  1.00  0.00           N  
ATOM    111  CA  LEU A 273      27.010  17.161  25.582  1.00  0.00           C  
ATOM    112  C   LEU A 273      26.369  18.424  25.017  1.00  0.00           C  
ATOM    113  O   LEU A 273      25.986  19.322  25.765  1.00  0.00           O  
ATOM    114  CB  LEU A 273      25.950  16.230  26.179  1.00  0.00           C  
ATOM    115  CG  LEU A 273      25.241  15.184  25.309  1.00  0.00           C  
ATOM    116  CD1 LEU A 273      26.229  14.187  24.672  1.00  0.00           C  
ATOM    117  CD2 LEU A 273      24.195  14.432  26.136  1.00  0.00           C  
ATOM    118  N   ASN A 274      26.281  18.524  23.689  1.00  0.00           N  
ATOM    119  CA  ASN A 274      25.585  19.667  23.072  1.00  0.00           C  
ATOM    120  C   ASN A 274      24.244  19.194  22.490  1.00  0.00           C  
ATOM    121  O   ASN A 274      24.080  17.999  22.182  1.00  0.00           O  
ATOM    122  CB  ASN A 274      26.464  20.368  22.031  1.00  0.00           C  
ATOM    123  CG  ASN A 274      27.278  21.554  22.610  1.00  0.00           C  
ATOM    124  OD1 ASN A 274      27.588  21.668  23.859  1.00  0.00           O  
ATOM    125  ND2 ASN A 274      27.658  22.479  21.680  1.00  0.00           N  
ATOM    126  N   PRO A 275      23.244  20.105  22.392  1.00  0.00           N  
ATOM    127  CA  PRO A 275      21.906  19.679  21.929  1.00  0.00           C  
ATOM    128  C   PRO A 275      21.964  18.804  20.644  1.00  0.00           C  
ATOM    129  O   PRO A 275      21.152  17.862  20.456  1.00  0.00           O  
ATOM    130  CB  PRO A 275      21.199  21.011  21.670  1.00  0.00           C  
ATOM    131  CG  PRO A 275      21.840  21.961  22.672  1.00  0.00           C  
ATOM    132  CD  PRO A 275      23.290  21.553  22.714  1.00  0.00           C  
ATOM    133  N   LYS A 276      22.958  19.061  19.788  1.00  0.00           N  
ATOM    134  CA  LYS A 276      22.957  18.397  18.469  1.00  0.00           C  
ATOM    135  C   LYS A 276      23.776  17.102  18.385  1.00  0.00           C  
ATOM    136  O   LYS A 276      23.695  16.392  17.371  1.00  0.00           O  
ATOM    137  CB  LYS A 276      23.364  19.406  17.363  1.00  0.00           C  
ATOM    138  CG  LYS A 276      22.843  20.851  17.599  1.00  0.00           C  
ATOM    139  CD  LYS A 276      22.101  21.342  16.340  1.00  0.00           C  
ATOM    140  CE  LYS A 276      21.801  22.848  16.424  1.00  0.00           C  
ATOM    141  NZ  LYS A 276      20.929  23.153  15.227  1.00  0.00           N  
ATOM    142  N   ASP A 277      24.539  16.761  19.433  1.00  0.00           N  
ATOM    143  CA  ASP A 277      25.193  15.415  19.492  1.00  0.00           C  
ATOM    144  C   ASP A 277      24.138  14.330  19.447  1.00  0.00           C  
ATOM    145  O   ASP A 277      23.045  14.546  19.998  1.00  0.00           O  
ATOM    146  CB  ASP A 277      25.983  15.252  20.791  1.00  0.00           C  
ATOM    147  CG  ASP A 277      27.158  16.190  20.877  1.00  0.00           C  
ATOM    148  OD1 ASP A 277      27.794  16.457  19.835  1.00  0.00           O  
ATOM    149  OD2 ASP A 277      27.439  16.680  21.992  1.00  0.00           O  
ATOM    150  N   GLU A 278      24.447  13.181  18.813  1.00  0.00           N  
ATOM    151  CA  GLU A 278      23.523  12.067  18.739  1.00  0.00           C  
ATOM    152  C   GLU A 278      24.114  10.834  19.418  1.00  0.00           C  
ATOM    153  O   GLU A 278      24.939  10.984  20.343  1.00  0.00           O  
ATOM    154  CB  GLU A 278      23.132  11.754  17.275  1.00  0.00           C  
ATOM    155  CG  GLU A 278      22.541  12.984  16.535  1.00  0.00           C  
ATOM    156  CD  GLU A 278      21.871  12.662  15.202  1.00  0.00           C  
ATOM    157  OE1 GLU A 278      22.241  11.664  14.524  1.00  0.00           O  
ATOM    158  OE2 GLU A 278      20.962  13.441  14.822  1.00  0.00           O  
ATOM    159  N   SER A 291      26.610   3.411  25.083  1.00  0.00           N  
ATOM    160  CA  SER A 291      26.859   2.110  25.703  1.00  0.00           C  
ATOM    161  C   SER A 291      26.995   0.998  24.658  1.00  0.00           C  
ATOM    162  O   SER A 291      26.448   1.100  23.555  1.00  0.00           O  
ATOM    163  CB  SER A 291      25.768   1.767  26.739  1.00  0.00           C  
ATOM    164  OG  SER A 291      24.463   1.858  26.169  1.00  0.00           O  
ATOM    165  N   GLY A 292      27.737  -0.057  24.992  1.00  0.00           N  
ATOM    166  CA  GLY A 292      28.491  -0.134  26.249  1.00  0.00           C  
ATOM    167  C   GLY A 292      29.926   0.323  26.048  1.00  0.00           C  
ATOM    168  O   GLY A 292      30.871  -0.480  26.187  1.00  0.00           O  
ATOM    169  N   LYS A 293      30.070   1.589  25.653  1.00  0.00           N  
ATOM    170  CA  LYS A 293      31.371   2.259  25.597  1.00  0.00           C  
ATOM    171  C   LYS A 293      31.646   2.854  26.989  1.00  0.00           C  
ATOM    172  O   LYS A 293      30.732   3.426  27.601  1.00  0.00           O  
ATOM    173  CB  LYS A 293      31.378   3.364  24.527  1.00  0.00           C  
ATOM    174  CG  LYS A 293      32.742   3.540  23.817  1.00  0.00           C  
ATOM    175  CD  LYS A 293      32.631   4.415  22.524  1.00  0.00           C  
ATOM    176  CE  LYS A 293      33.980   5.109  22.159  1.00  0.00           C  
ATOM    177  NZ  LYS A 293      35.176   4.150  22.048  1.00  0.00           N  
ATOM    178  N   PRO A 296      32.877   2.663  27.505  1.00  0.00           N  
ATOM    179  CA  PRO A 296      33.271   3.135  28.825  1.00  0.00           C  
ATOM    180  C   PRO A 296      33.269   4.666  28.949  1.00  0.00           C  
ATOM    181  O   PRO A 296      33.283   5.374  27.935  1.00  0.00           O  
ATOM    182  CB  PRO A 296      34.695   2.584  28.993  1.00  0.00           C  
ATOM    183  CG  PRO A 296      35.168   2.280  27.637  1.00  0.00           C  
ATOM    184  CD  PRO A 296      33.974   1.957  26.820  1.00  0.00           C  
ATOM    185  N   PHE A 297      33.227   5.153  30.186  1.00  0.00           N  
ATOM    186  CA  PHE A 297      33.239   6.596  30.464  1.00  0.00           C  
ATOM    187  C   PHE A 297      34.409   7.321  29.809  1.00  0.00           C  
ATOM    188  O   PHE A 297      34.215   8.344  29.162  1.00  0.00           O  
ATOM    189  CB  PHE A 297      33.225   6.866  31.976  1.00  0.00           C  
ATOM    190  CG  PHE A 297      33.468   8.316  32.343  1.00  0.00           C  
ATOM    191  CD1 PHE A 297      32.467   9.276  32.169  1.00  0.00           C  
ATOM    192  CD2 PHE A 297      34.702   8.719  32.843  1.00  0.00           C  
ATOM    193  CE1 PHE A 297      32.685  10.606  32.500  1.00  0.00           C  
ATOM    194  CE2 PHE A 297      34.932  10.044  33.176  1.00  0.00           C  
ATOM    195  CZ  PHE A 297      33.915  10.995  33.001  1.00  0.00           C  
ATOM    196  N   ARG A 298      35.619   6.786  29.984  1.00  0.00           N  
ATOM    197  CA  ARG A 298      36.838   7.424  29.483  1.00  0.00           C  
ATOM    198  C   ARG A 298      36.793   7.716  27.977  1.00  0.00           C  
ATOM    199  O   ARG A 298      37.243   8.772  27.535  1.00  0.00           O  
ATOM    200  CB  ARG A 298      38.095   6.620  29.862  1.00  0.00           C  
ATOM    201  CG  ARG A 298      38.190   5.213  29.298  1.00  0.00           C  
ATOM    202  CD  ARG A 298      39.195   4.402  30.110  1.00  0.00           C  
ATOM    203  NE  ARG A 298      39.256   2.954  29.798  1.00  0.00           N  
ATOM    204  CZ  ARG A 298      38.400   2.022  30.244  1.00  0.00           C  
ATOM    205  NH1 ARG A 298      37.354   2.372  31.000  1.00  0.00           N  
ATOM    206  NH2 ARG A 298      38.569   0.730  29.917  1.00  0.00           N  
ATOM    207  N   GLU A 303      36.237   6.783  27.204  1.00  0.00           N  
ATOM    208  CA  GLU A 303      36.167   6.955  25.764  1.00  0.00           C  
ATOM    209  C   GLU A 303      35.064   7.904  25.343  1.00  0.00           C  
ATOM    210  O   GLU A 303      35.272   8.666  24.424  1.00  0.00           O  
ATOM    211  CB  GLU A 303      36.018   5.621  25.027  1.00  0.00           C  
ATOM    212  CG  GLU A 303      37.216   4.683  25.161  1.00  0.00           C  
ATOM    213  CD  GLU A 303      36.892   3.288  24.674  1.00  0.00           C  
ATOM    214  OE1 GLU A 303      35.881   3.151  23.955  1.00  0.00           O  
ATOM    215  OE2 GLU A 303      37.631   2.334  25.001  1.00  0.00           O  
ATOM    216  N   LEU A 305      33.901   7.830  25.999  1.00  0.00           N  
ATOM    217  CA  LEU A 305      32.786   8.757  25.749  1.00  0.00           C  
ATOM    218  C   LEU A 305      33.187  10.194  26.106  1.00  0.00           C  
ATOM    219  O   LEU A 305      32.889  11.120  25.356  1.00  0.00           O  
ATOM    220  CB  LEU A 305      31.523   8.367  26.528  1.00  0.00           C  
ATOM    221  CG  LEU A 305      30.792   7.054  26.219  1.00  0.00           C  
ATOM    222  CD1 LEU A 305      29.806   6.725  27.342  1.00  0.00           C  
ATOM    223  CD2 LEU A 305      30.084   7.107  24.857  1.00  0.00           C  
ATOM    224  N   GLU A 306      33.858  10.361  27.247  1.00  0.00           N  
ATOM    225  CA  GLU A 306      34.372  11.669  27.643  1.00  0.00           C  
ATOM    226  C   GLU A 306      35.404  12.188  26.656  1.00  0.00           C  
ATOM    227  O   GLU A 306      35.345  13.343  26.268  1.00  0.00           O  
ATOM    228  CB  GLU A 306      34.937  11.669  29.067  1.00  0.00           C  
ATOM    229  CG  GLU A 306      35.267  13.078  29.564  1.00  0.00           C  
ATOM    230  CD  GLU A 306      36.161  13.116  30.803  1.00  0.00           C  
ATOM    231  OE1 GLU A 306      36.947  12.201  31.024  1.00  0.00           O  
ATOM    232  OE2 GLU A 306      36.068  14.109  31.544  1.00  0.00           O  
ATOM    233  N   SER A 307      36.336  11.324  26.252  1.00  0.00           N  
ATOM    234  CA  SER A 307      37.356  11.684  25.276  1.00  0.00           C  
ATOM    235  C   SER A 307      36.748  12.187  23.956  1.00  0.00           C  
ATOM    236  O   SER A 307      37.175  13.213  23.408  1.00  0.00           O  
ATOM    237  CB  SER A 307      38.294  10.506  25.032  1.00  0.00           C  
ATOM    238  OG  SER A 307      39.259  10.843  24.067  1.00  0.00           O  
ATOM    239  N   GLU A 308      35.736  11.467  23.470  1.00  0.00           N  
ATOM    240  CA  GLU A 308      35.031  11.859  22.259  1.00  0.00           C  
ATOM    241  C   GLU A 308      34.381  13.234  22.405  1.00  0.00           C  
ATOM    242  O   GLU A 308      34.563  14.117  21.551  1.00  0.00           O  
ATOM    243  CB  GLU A 308      33.997  10.789  21.867  1.00  0.00           C  
ATOM    244  CG  GLU A 308      33.023  11.252  20.747  1.00  0.00           C  
ATOM    245  CD  GLU A 308      33.694  11.431  19.351  1.00  0.00           C  
ATOM    246  OE1 GLU A 308      34.766  10.817  19.113  1.00  0.00           O  
ATOM    247  OE2 GLU A 308      33.135  12.188  18.497  1.00  0.00           O  
ATOM    248  N   LEU A 309      33.646  13.429  23.499  1.00  0.00           N  
ATOM    249  CA  LEU A 309      32.957  14.714  23.721  1.00  0.00           C  
ATOM    250  C   LEU A 309      33.936  15.855  23.882  1.00  0.00           C  
ATOM    251  O   LEU A 309      33.737  16.889  23.277  1.00  0.00           O  
ATOM    252  CB  LEU A 309      31.959  14.651  24.883  1.00  0.00           C  
ATOM    253  CG  LEU A 309      30.785  13.676  24.685  1.00  0.00           C  
ATOM    254  CD1 LEU A 309      29.940  13.606  25.944  1.00  0.00           C  
ATOM    255  CD2 LEU A 309      29.934  14.037  23.456  1.00  0.00           C  
ATOM    256  N   LEU A 310      35.001  15.654  24.665  1.00  0.00           N  
ATOM    257  CA  LEU A 310      36.089  16.633  24.774  1.00  0.00           C  
ATOM    258  C   LEU A 310      36.602  17.058  23.403  1.00  0.00           C  
ATOM    259  O   LEU A 310      36.790  18.232  23.143  1.00  0.00           O  
ATOM    260  CB  LEU A 310      37.269  16.106  25.616  1.00  0.00           C  
ATOM    261  CG  LEU A 310      37.086  16.100  27.133  1.00  0.00           C  
ATOM    262  CD1 LEU A 310      38.319  15.507  27.856  1.00  0.00           C  
ATOM    263  CD2 LEU A 310      36.782  17.515  27.628  1.00  0.00           C  
ATOM    264  N   SER A 311      36.828  16.077  22.536  1.00  0.00           N  
ATOM    265  CA  SER A 311      37.287  16.336  21.183  1.00  0.00           C  
ATOM    266  C   SER A 311      36.288  17.189  20.367  1.00  0.00           C  
ATOM    267  O   SER A 311      36.664  18.188  19.751  1.00  0.00           O  
ATOM    268  CB  SER A 311      37.650  15.012  20.516  1.00  0.00           C  
ATOM    269  OG  SER A 311      38.185  15.266  19.250  1.00  0.00           O  
ATOM    270  N   ARG A 312      35.011  16.827  20.419  1.00  0.00           N  
ATOM    271  CA  ARG A 312      33.962  17.556  19.726  1.00  0.00           C  
ATOM    272  C   ARG A 312      33.829  18.985  20.198  1.00  0.00           C  
ATOM    273  O   ARG A 312      33.686  19.889  19.382  1.00  0.00           O  
ATOM    274  CB  ARG A 312      32.615  16.861  19.901  1.00  0.00           C  
ATOM    275  CG  ARG A 312      32.518  15.510  19.214  1.00  0.00           C  
ATOM    276  CD  ARG A 312      31.065  15.087  19.151  1.00  0.00           C  
ATOM    277  NE  ARG A 312      30.889  13.674  18.826  1.00  0.00           N  
ATOM    278  CZ  ARG A 312      29.727  13.140  18.451  1.00  0.00           C  
ATOM    279  NH1 ARG A 312      28.645  13.923  18.349  1.00  0.00           N  
ATOM    280  NH2 ARG A 312      29.643  11.834  18.159  1.00  0.00           N  
ATOM    281  N   ARG A 313      33.861  19.184  21.516  1.00  0.00           N  
ATOM    282  CA  ARG A 313      33.757  20.525  22.076  1.00  0.00           C  
ATOM    283  C   ARG A 313      34.966  21.389  21.782  1.00  0.00           C  
ATOM    284  O   ARG A 313      34.809  22.578  21.535  1.00  0.00           O  
ATOM    285  CB  ARG A 313      33.462  20.460  23.575  1.00  0.00           C  
ATOM    286  CG  ARG A 313      32.203  19.657  23.898  1.00  0.00           C  
ATOM    287  CD  ARG A 313      30.911  20.380  23.435  1.00  0.00           C  
ATOM    288  NE  ARG A 313      30.540  20.080  22.049  1.00  0.00           N  
ATOM    289  CZ  ARG A 313      29.918  18.969  21.668  1.00  0.00           C  
ATOM    290  NH1 ARG A 313      29.610  18.042  22.564  1.00  0.00           N  
ATOM    291  NH2 ARG A 313      29.602  18.772  20.385  1.00  0.00           N  
ATOM    292  N   LYS A 314      36.170  20.800  21.803  1.00  0.00           N  
ATOM    293  CA  LYS A 314      37.373  21.537  21.401  1.00  0.00           C  
ATOM    294  C   LYS A 314      37.233  22.036  19.956  1.00  0.00           C  
ATOM    295  O   LYS A 314      37.473  23.203  19.691  1.00  0.00           O  
ATOM    296  CB  LYS A 314      38.647  20.714  21.576  1.00  0.00           C  
ATOM    297  CG  LYS A 314      39.151  20.681  22.999  1.00  0.00           C  
ATOM    298  CD  LYS A 314      40.133  19.516  23.242  1.00  0.00           C  
ATOM    299  CE  LYS A 314      40.538  19.477  24.712  1.00  0.00           C  
ATOM    300  NZ  LYS A 314      41.724  18.618  24.898  1.00  0.00           N  
ATOM    301  N   LYS A 315      36.822  21.142  19.045  1.00  0.00           N  
ATOM    302  CA  LYS A 315      36.564  21.505  17.646  1.00  0.00           C  
ATOM    303  C   LYS A 315      35.488  22.596  17.471  1.00  0.00           C  
ATOM    304  O   LYS A 315      35.663  23.480  16.633  1.00  0.00           O  
ATOM    305  CB  LYS A 315      36.238  20.275  16.802  1.00  0.00           C  
ATOM    306  CG  LYS A 315      37.486  19.525  16.366  1.00  0.00           C  
ATOM    307  CD  LYS A 315      37.197  18.197  15.668  1.00  0.00           C  
ATOM    308  CE  LYS A 315      38.443  17.309  15.786  1.00  0.00           C  
ATOM    309  NZ  LYS A 315      38.507  16.098  14.915  1.00  0.00           N  
ATOM    310  N   ASP A 316      34.398  22.531  18.250  1.00  0.00           N  
ATOM    311  CA  ASP A 316      33.365  23.571  18.229  1.00  0.00           C  
ATOM    312  C   ASP A 316      33.983  24.949  18.542  1.00  0.00           C  
ATOM    313  O   ASP A 316      33.671  25.931  17.866  1.00  0.00           O  
ATOM    314  CB  ASP A 316      32.229  23.284  19.233  1.00  0.00           C  
ATOM    315  CG  ASP A 316      31.381  22.094  18.846  1.00  0.00           C  
ATOM    316  OD1 ASP A 316      30.579  21.638  19.680  1.00  0.00           O  
ATOM    317  OD2 ASP A 316      31.504  21.594  17.717  1.00  0.00           O  
ATOM    318  N   LEU A 317      34.847  25.011  19.563  1.00  0.00           N  
ATOM    319  CA  LEU A 317      35.486  26.269  19.952  1.00  0.00           C  
ATOM    320  C   LEU A 317      36.500  26.705  18.893  1.00  0.00           C  
ATOM    321  O   LEU A 317      36.568  27.880  18.549  1.00  0.00           O  
ATOM    322  CB  LEU A 317      36.172  26.164  21.318  1.00  0.00           C  
ATOM    323  CG  LEU A 317      35.306  26.093  22.571  1.00  0.00           C  
ATOM    324  CD1 LEU A 317      36.179  25.750  23.793  1.00  0.00           C  
ATOM    325  CD2 LEU A 317      34.505  27.384  22.802  1.00  0.00           C  
ATOM    326  N   GLN A 318      37.296  25.751  18.406  1.00  0.00           N  
ATOM    327  CA  GLN A 318      38.163  26.012  17.266  1.00  0.00           C  
ATOM    328  C   GLN A 318      37.389  26.624  16.080  1.00  0.00           C  
ATOM    329  O   GLN A 318      37.836  27.601  15.509  1.00  0.00           O  
ATOM    330  CB  GLN A 318      38.943  24.767  16.865  1.00  0.00           C  
ATOM    331  CG  GLN A 318      39.979  24.362  17.859  1.00  0.00           C  
ATOM    332  CD  GLN A 318      40.345  22.867  17.785  1.00  0.00           C  
ATOM    333  OE1 GLN A 318      40.844  22.305  18.753  1.00  0.00           O  
ATOM    334  NE2 GLN A 318      40.083  22.232  16.657  1.00  0.00           N  
ATOM    335  N   GLN A 319      36.213  26.089  15.758  1.00  0.00           N  
ATOM    336  CA  GLN A 319      35.420  26.600  14.627  1.00  0.00           C  
ATOM    337  C   GLN A 319      34.846  28.006  14.874  1.00  0.00           C  
ATOM    338  O   GLN A 319      34.892  28.858  13.993  1.00  0.00           O  
ATOM    339  CB  GLN A 319      34.320  25.616  14.225  1.00  0.00           C  
ATOM    340  CG  GLN A 319      33.659  25.974  12.904  1.00  0.00           C  
ATOM    341  CD  GLN A 319      32.434  25.099  12.549  1.00  0.00           C  
ATOM    342  OE1 GLN A 319      31.762  24.497  13.438  1.00  0.00           O  
ATOM    343  NE2 GLN A 319      32.121  25.039  11.245  1.00  0.00           N  
ATOM    344  N   ILE A 320      34.326  28.265  16.068  1.00  0.00           N  
ATOM    345  CA  ILE A 320      33.942  29.642  16.422  1.00  0.00           C  
ATOM    346  C   ILE A 320      35.130  30.594  16.229  1.00  0.00           C  
ATOM    347  O   ILE A 320      35.003  31.674  15.624  1.00  0.00           O  
ATOM    348  CB  ILE A 320      33.376  29.756  17.865  1.00  0.00           C  
ATOM    349  CG1 ILE A 320      32.056  28.982  17.965  1.00  0.00           C  
ATOM    350  CG2 ILE A 320      33.030  31.223  18.192  1.00  0.00           C  
ATOM    351  CD1 ILE A 320      31.717  28.518  19.384  1.00  0.00           C  
ATOM    352  N   TYR A 321      36.279  30.176  16.743  1.00  0.00           N  
ATOM    353  CA  TYR A 321      37.447  31.042  16.813  1.00  0.00           C  
ATOM    354  C   TYR A 321      38.016  31.308  15.421  1.00  0.00           C  
ATOM    355  O   TYR A 321      38.424  32.429  15.118  1.00  0.00           O  
ATOM    356  CB  TYR A 321      38.482  30.405  17.725  1.00  0.00           C  
ATOM    357  CG  TYR A 321      39.711  31.229  18.052  1.00  0.00           C  
ATOM    358  CD1 TYR A 321      39.602  32.521  18.571  1.00  0.00           C  
ATOM    359  CD2 TYR A 321      40.995  30.677  17.889  1.00  0.00           C  
ATOM    360  CE1 TYR A 321      40.729  33.259  18.888  1.00  0.00           C  
ATOM    361  CE2 TYR A 321      42.143  31.403  18.221  1.00  0.00           C  
ATOM    362  CZ  TYR A 321      41.988  32.711  18.723  1.00  0.00           C  
ATOM    363  OH  TYR A 321      43.096  33.451  19.071  1.00  0.00           O  
ATOM    364  N   ALA A 322      38.028  30.275  14.579  1.00  0.00           N  
ATOM    365  CA  ALA A 322      38.464  30.429  13.207  1.00  0.00           C  
ATOM    366  C   ALA A 322      37.502  31.257  12.351  1.00  0.00           C  
ATOM    367  O   ALA A 322      37.948  31.973  11.456  1.00  0.00           O  
ATOM    368  CB  ALA A 322      38.703  29.069  12.556  1.00  0.00           C  
ATOM    369  N   GLU A 323      36.202  31.153  12.603  1.00  0.00           N  
ATOM    370  CA  GLU A 323      35.222  31.733  11.695  1.00  0.00           C  
ATOM    371  C   GLU A 323      34.526  32.980  12.248  1.00  0.00           C  
ATOM    372  O   GLU A 323      34.917  34.094  11.937  1.00  0.00           O  
ATOM    373  CB  GLU A 323      34.213  30.677  11.211  1.00  0.00           C  
ATOM    374  CG  GLU A 323      34.843  29.566  10.334  1.00  0.00           C  
ATOM    375  CD  GLU A 323      33.955  28.300  10.227  1.00  0.00           C  
ATOM    376  OE1 GLU A 323      34.383  27.285   9.603  1.00  0.00           O  
ATOM    377  OE2 GLU A 323      32.827  28.330  10.793  1.00  0.00           O  
ATOM    378  N   GLU A 324      33.515  32.834  13.081  1.00  0.00           N  
ATOM    379  CA  GLU A 324      32.720  34.016  13.430  1.00  0.00           C  
ATOM    380  C   GLU A 324      33.216  34.867  14.635  1.00  0.00           C  
ATOM    381  O   GLU A 324      33.160  36.105  14.609  1.00  0.00           O  
ATOM    382  CB  GLU A 324      31.248  33.609  13.577  1.00  0.00           C  
ATOM    383  CG  GLU A 324      30.307  34.773  13.830  1.00  0.00           C  
ATOM    384  CD  GLU A 324      28.877  34.296  13.937  1.00  0.00           C  
ATOM    385  OE1 GLU A 324      28.302  33.989  12.837  1.00  0.00           O  
ATOM    386  OE2 GLU A 324      28.385  34.157  15.096  1.00  0.00           O  
ATOM    387  N   ARG A 325      33.661  34.199  15.681  1.00  0.00           N  
ATOM    388  CA  ARG A 325      34.208  34.834  16.877  1.00  0.00           C  
ATOM    389  C   ARG A 325      33.233  35.668  17.730  1.00  0.00           C  
ATOM    390  O   ARG A 325      33.668  36.421  18.595  1.00  0.00           O  
ATOM    391  CB  ARG A 325      35.494  35.622  16.549  1.00  0.00           C  
ATOM    392  CG  ARG A 325      36.682  34.701  16.314  1.00  0.00           C  
ATOM    393  CD  ARG A 325      37.928  35.458  15.942  1.00  0.00           C  
ATOM    394  NE  ARG A 325      37.708  36.261  14.755  1.00  0.00           N  
ATOM    395  CZ  ARG A 325      37.842  35.817  13.506  1.00  0.00           C  
ATOM    396  NH1 ARG A 325      38.218  34.563  13.268  1.00  0.00           N  
ATOM    397  NH2 ARG A 325      37.615  36.646  12.500  1.00  0.00           N  
ATOM    398  N   GLU A 332      31.924  35.514  17.512  1.00  0.00           N  
ATOM    399  CA  GLU A 332      30.974  36.300  18.286  1.00  0.00           C  
ATOM    400  C   GLU A 332      30.368  35.515  19.433  1.00  0.00           C  
ATOM    401  O   GLU A 332      30.076  34.314  19.320  1.00  0.00           O  
ATOM    402  CB  GLU A 332      29.863  36.871  17.421  1.00  0.00           C  
ATOM    403  CG  GLU A 332      30.331  37.865  16.378  1.00  0.00           C  
ATOM    404  CD  GLU A 332      29.215  38.342  15.522  1.00  0.00           C  
ATOM    405  OE1 GLU A 332      28.292  38.879  16.069  1.00  0.00           O  
ATOM    406  OE2 GLU A 332      29.253  38.192  14.292  1.00  0.00           O  
ATOM    407  N   ASN A 333      30.189  36.214  20.541  1.00  0.00           N  
ATOM    408  CA  ASN A 333      29.520  35.655  21.696  1.00  0.00           C  
ATOM    409  C   ASN A 333      28.006  35.684  21.472  1.00  0.00           C  
ATOM    410  O   ASN A 333      27.499  36.685  21.031  1.00  0.00           O  
ATOM    411  CB  ASN A 333      29.919  36.430  22.966  1.00  0.00           C  
ATOM    412  CG  ASN A 333      29.250  35.874  24.210  1.00  0.00           C  
ATOM    413  OD1 ASN A 333      28.177  36.299  24.567  1.00  0.00           O  
ATOM    414  ND2 ASN A 333      29.861  34.895  24.828  1.00  0.00           N  
ATOM    415  N   TYR A 334      27.300  34.599  21.796  1.00  0.00           N  
ATOM    416  CA  TYR A 334      25.848  34.494  21.574  1.00  0.00           C  
ATOM    417  C   TYR A 334      25.039  35.590  22.250  1.00  0.00           C  
ATOM    418  O   TYR A 334      24.103  36.124  21.628  1.00  0.00           O  
ATOM    419  CB  TYR A 334      25.257  33.159  22.029  1.00  0.00           C  
ATOM    420  CG  TYR A 334      25.494  31.986  21.132  1.00  0.00           C  
ATOM    421  CD1 TYR A 334      26.072  32.131  19.874  1.00  0.00           C  
ATOM    422  CD2 TYR A 334      25.093  30.715  21.535  1.00  0.00           C  
ATOM    423  CE1 TYR A 334      26.279  31.028  19.054  1.00  0.00           C  
ATOM    424  CE2 TYR A 334      25.295  29.598  20.713  1.00  0.00           C  
ATOM    425  CZ  TYR A 334      25.880  29.761  19.493  1.00  0.00           C  
ATOM    426  OH  TYR A 334      26.066  28.643  18.685  1.00  0.00           O  
ATOM    427  N   LEU A 335      25.402  35.929  23.486  1.00  0.00           N  
ATOM    428  CA  LEU A 335      24.713  36.980  24.211  1.00  0.00           C  
ATOM    429  C   LEU A 335      24.970  38.373  23.614  1.00  0.00           C  
ATOM    430  O   LEU A 335      24.062  39.186  23.520  1.00  0.00           O  
ATOM    431  CB  LEU A 335      25.075  36.931  25.707  1.00  0.00           C  
ATOM    432  CG  LEU A 335      24.249  37.750  26.696  1.00  0.00           C  
ATOM    433  CD1 LEU A 335      22.765  37.402  26.615  1.00  0.00           C  
ATOM    434  CD2 LEU A 335      24.792  37.546  28.132  1.00  0.00           C  
ATOM    435  N   GLY A 336      26.204  38.641  23.201  1.00  0.00           N  
ATOM    436  CA  GLY A 336      26.494  39.932  22.586  1.00  0.00           C  
ATOM    437  C   GLY A 336      25.810  40.044  21.253  1.00  0.00           C  
ATOM    438  O   GLY A 336      25.168  41.024  20.979  1.00  0.00           O  
ATOM    439  N   LYS A 337      25.956  39.002  20.434  1.00  0.00           N  
ATOM    440  CA  LYS A 337      25.326  38.875  19.129  1.00  0.00           C  
ATOM    441  C   LYS A 337      23.791  38.983  19.195  1.00  0.00           C  
ATOM    442  O   LYS A 337      23.179  39.729  18.433  1.00  0.00           O  
ATOM    443  CB  LYS A 337      25.806  37.591  18.421  1.00  0.00           C  
ATOM    444  CG  LYS A 337      25.438  37.559  16.923  1.00  0.00           C  
ATOM    445  CD  LYS A 337      25.740  36.196  16.306  1.00  0.00           C  
ATOM    446  CE  LYS A 337      25.213  36.091  14.916  1.00  0.00           C  
ATOM    447  NZ  LYS A 337      25.588  34.736  14.410  1.00  0.00           N  
ATOM    448  N   LEU A 338      23.164  38.269  20.116  1.00  0.00           N  
ATOM    449  CA  LEU A 338      21.719  38.411  20.275  1.00  0.00           C  
ATOM    450  C   LEU A 338      21.316  39.877  20.613  1.00  0.00           C  
ATOM    451  O   LEU A 338      20.405  40.401  20.032  1.00  0.00           O  
ATOM    452  CB  LEU A 338      21.151  37.438  21.332  1.00  0.00           C  
ATOM    453  CG  LEU A 338      19.596  37.503  21.398  1.00  0.00           C  
ATOM    454  CD1 LEU A 338      18.953  37.086  20.105  1.00  0.00           C  
ATOM    455  CD2 LEU A 338      19.007  36.680  22.564  1.00  0.00           C  
ATOM    456  N   GLU A 339      22.038  40.513  21.529  1.00  0.00           N  
ATOM    457  CA  GLU A 339      21.860  41.927  21.802  1.00  0.00           C  
ATOM    458  C   GLU A 339      21.949  42.804  20.547  1.00  0.00           C  
ATOM    459  O   GLU A 339      21.098  43.681  20.337  1.00  0.00           O  
ATOM    460  CB  GLU A 339      22.806  42.429  22.909  1.00  0.00           C  
ATOM    461  CG  GLU A 339      22.611  43.941  23.089  1.00  0.00           C  
ATOM    462  CD  GLU A 339      23.485  44.619  24.126  1.00  0.00           C  
ATOM    463  OE1 GLU A 339      23.862  43.941  25.098  1.00  0.00           O  
ATOM    464  OE2 GLU A 339      23.772  45.869  23.918  1.00  0.00           O  
ATOM    465  N   ARG A 340      22.935  42.561  19.688  1.00  0.00           N  
ATOM    466  CA  ARG A 340      23.068  43.365  18.463  1.00  0.00           C  
ATOM    467  C   ARG A 340      21.887  43.183  17.509  1.00  0.00           C  
ATOM    468  O   ARG A 340      21.413  44.162  16.930  1.00  0.00           O  
ATOM    469  CB  ARG A 340      24.401  43.085  17.741  1.00  0.00           C  
ATOM    470  CG  ARG A 340      25.624  43.524  18.593  1.00  0.00           C  
ATOM    471  CD  ARG A 340      26.953  43.342  17.832  1.00  0.00           C  
ATOM    472  NE  ARG A 340      27.429  41.967  17.752  1.00  0.00           N  
ATOM    473  CZ  ARG A 340      28.107  41.313  18.708  1.00  0.00           C  
ATOM    474  NH1 ARG A 340      28.370  41.874  19.877  1.00  0.00           N  
ATOM    475  NH2 ARG A 340      28.510  40.067  18.495  1.00  0.00           N  
ATOM    476  N   GLU A 341      21.419  41.931  17.380  1.00  0.00           N  
ATOM    477  CA  GLU A 341      20.331  41.582  16.443  1.00  0.00           C  
ATOM    478  C   GLU A 341      19.001  42.212  16.915  1.00  0.00           C  
ATOM    479  O   GLU A 341      18.257  42.814  16.110  1.00  0.00           O  
ATOM    480  CB  GLU A 341      20.210  40.057  16.321  1.00  0.00           C  
ATOM    481  CG  GLU A 341      21.471  39.367  15.769  1.00  0.00           C  
ATOM    482  CD  GLU A 341      21.347  37.844  15.732  1.00  0.00           C  
ATOM    483  OE1 GLU A 341      22.096  37.177  14.963  1.00  0.00           O  
ATOM    484  OE2 GLU A 341      20.504  37.290  16.480  1.00  0.00           O  
ATOM    485  N   ILE A 342      18.740  42.107  18.219  1.00  0.00           N  
ATOM    486  CA  ILE A 342      17.578  42.752  18.846  1.00  0.00           C  
ATOM    487  C   ILE A 342      17.652  44.292  18.712  1.00  0.00           C  
ATOM    488  O   ILE A 342      16.654  44.938  18.382  1.00  0.00           O  
ATOM    489  CB  ILE A 342      17.446  42.363  20.321  1.00  0.00           C  
ATOM    490  CG1 ILE A 342      17.234  40.850  20.457  1.00  0.00           C  
ATOM    491  CG2 ILE A 342      16.323  43.148  20.999  1.00  0.00           C  
ATOM    492  CD1 ILE A 342      17.169  40.339  21.902  1.00  0.00           C  
ATOM    493  N   THR A 343      18.846  44.857  18.988  1.00  0.00           N  
ATOM    494  CA  THR A 343      19.086  46.280  18.829  1.00  0.00           C  
ATOM    495  C   THR A 343      18.700  46.753  17.416  1.00  0.00           C  
ATOM    496  O   THR A 343      17.940  47.710  17.254  1.00  0.00           O  
ATOM    497  CB  THR A 343      20.554  46.667  19.188  1.00  0.00           C  
ATOM    498  OG1 THR A 343      20.793  46.370  20.586  1.00  0.00           O  
ATOM    499  CG2 THR A 343      20.780  48.154  18.920  1.00  0.00           C  
ATOM    500  N   ARG A 344      19.215  46.054  16.411  1.00  0.00           N  
ATOM    501  CA  ARG A 344      18.900  46.346  15.030  1.00  0.00           C  
ATOM    502  C   ARG A 344      17.384  46.283  14.779  1.00  0.00           C  
ATOM    503  O   ARG A 344      16.810  47.175  14.138  1.00  0.00           O  
ATOM    504  CB  ARG A 344      19.649  45.377  14.113  1.00  0.00           C  
ATOM    505  CG  ARG A 344      19.515  45.751  12.693  1.00  0.00           C  
ATOM    506  CD  ARG A 344      20.520  45.027  11.819  1.00  0.00           C  
ATOM    507  NE  ARG A 344      20.151  45.293  10.410  1.00  0.00           N  
ATOM    508  CZ  ARG A 344      20.391  44.474   9.379  1.00  0.00           C  
ATOM    509  NH1 ARG A 344      21.016  43.306   9.543  1.00  0.00           N  
ATOM    510  NH2 ARG A 344      20.009  44.845   8.183  1.00  0.00           N  
ATOM    511  N   PHE A 345      16.746  45.235  15.293  1.00  0.00           N  
ATOM    512  CA  PHE A 345      15.317  45.076  15.131  1.00  0.00           C  
ATOM    513  C   PHE A 345      14.513  46.301  15.614  1.00  0.00           C  
ATOM    514  O   PHE A 345      13.676  46.819  14.902  1.00  0.00           O  
ATOM    515  CB  PHE A 345      14.833  43.753  15.755  1.00  0.00           C  
ATOM    516  CG  PHE A 345      13.363  43.505  15.587  1.00  0.00           C  
ATOM    517  CD1 PHE A 345      12.896  42.687  14.554  1.00  0.00           C  
ATOM    518  CD2 PHE A 345      12.447  44.040  16.493  1.00  0.00           C  
ATOM    519  CE1 PHE A 345      11.523  42.460  14.397  1.00  0.00           C  
ATOM    520  CE2 PHE A 345      11.081  43.795  16.359  1.00  0.00           C  
ATOM    521  CZ  PHE A 345      10.625  42.999  15.298  1.00  0.00           C  
ATOM    522  N   PHE A 347      14.781  46.762  16.824  1.00  0.00           N  
ATOM    523  CA  PHE A 347      13.985  47.848  17.397  1.00  0.00           C  
ATOM    524  C   PHE A 347      14.357  49.217  16.851  1.00  0.00           C  
ATOM    525  O   PHE A 347      13.478  50.044  16.665  1.00  0.00           O  
ATOM    526  CB  PHE A 347      13.989  47.774  18.922  1.00  0.00           C  
ATOM    527  CG  PHE A 347      13.115  46.673  19.433  1.00  0.00           C  
ATOM    528  CD1 PHE A 347      11.722  46.835  19.465  1.00  0.00           C  
ATOM    529  CD2 PHE A 347      13.664  45.438  19.793  1.00  0.00           C  
ATOM    530  CE1 PHE A 347      10.883  45.798  19.885  1.00  0.00           C  
ATOM    531  CE2 PHE A 347      12.846  44.406  20.206  1.00  0.00           C  
ATOM    532  CZ  PHE A 347      11.442  44.573  20.244  1.00  0.00           C  
ATOM    533  N   VAL A 348      15.640  49.419  16.512  1.00  0.00           N  
ATOM    534  CA  VAL A 348      16.081  50.642  15.828  1.00  0.00           C  
ATOM    535  C   VAL A 348      15.380  50.791  14.478  1.00  0.00           C  
ATOM    536  O   VAL A 348      14.764  51.851  14.183  1.00  0.00           O  
ATOM    537  CB  VAL A 348      17.586  50.657  15.667  1.00  0.00           C  
ATOM    538  CG1 VAL A 348      18.025  51.627  14.605  1.00  0.00           C  
ATOM    539  CG2 VAL A 348      18.235  51.012  16.988  1.00  0.00           C  
ATOM    540  N   ASP A 349      15.452  49.725  13.668  1.00  0.00           N  
ATOM    541  CA  ASP A 349      14.763  49.679  12.398  1.00  0.00           C  
ATOM    542  C   ASP A 349      13.273  49.961  12.527  1.00  0.00           C  
ATOM    543  O   ASP A 349      12.680  50.482  11.626  1.00  0.00           O  
ATOM    544  CB  ASP A 349      15.011  48.346  11.676  1.00  0.00           C  
ATOM    545  CG  ASP A 349      16.431  48.238  11.143  1.00  0.00           C  
ATOM    546  OD1 ASP A 349      16.862  47.139  10.739  1.00  0.00           O  
ATOM    547  OD2 ASP A 349      17.131  49.266  11.138  1.00  0.00           O  
ATOM    548  N   ARG A 352      12.673  49.606  13.645  1.00  0.00           N  
ATOM    549  CA  ARG A 352      11.238  49.844  13.820  1.00  0.00           C  
ATOM    550  C   ARG A 352      10.890  51.140  14.548  1.00  0.00           C  
ATOM    551  O   ARG A 352       9.740  51.353  14.915  1.00  0.00           O  
ATOM    552  CB  ARG A 352      10.580  48.613  14.445  1.00  0.00           C  
ATOM    553  CG  ARG A 352      10.271  47.598  13.343  1.00  0.00           C  
ATOM    554  CD  ARG A 352      10.381  46.163  13.826  1.00  0.00           C  
ATOM    555  NE  ARG A 352      10.392  45.238  12.687  1.00  0.00           N  
ATOM    556  CZ  ARG A 352      11.512  44.875  12.044  1.00  0.00           C  
ATOM    557  NH1 ARG A 352      12.699  45.377  12.407  1.00  0.00           N  
ATOM    558  NH2 ARG A 352      11.442  44.032  11.000  1.00  0.00           N  
ATOM    559  N   GLY A 361      11.881  52.006  14.757  1.00  0.00           N  
ATOM    560  CA  GLY A 361      11.601  53.386  15.187  1.00  0.00           C  
ATOM    561  C   GLY A 361      11.756  53.630  16.684  1.00  0.00           C  
ATOM    562  O   GLY A 361      11.321  54.669  17.193  1.00  0.00           O  
ATOM    563  N   PHE A 362      12.379  52.670  17.373  1.00  0.00           N  
ATOM    564  CA  PHE A 362      12.608  52.747  18.826  1.00  0.00           C  
ATOM    565  C   PHE A 362      13.997  53.262  19.118  1.00  0.00           C  
ATOM    566  O   PHE A 362      14.980  52.776  18.533  1.00  0.00           O  
ATOM    567  CB  PHE A 362      12.465  51.380  19.491  1.00  0.00           C  
ATOM    568  CG  PHE A 362      11.060  50.826  19.473  1.00  0.00           C  
ATOM    569  CD1 PHE A 362      10.256  50.897  20.607  1.00  0.00           C  
ATOM    570  CD2 PHE A 362      10.553  50.219  18.321  1.00  0.00           C  
ATOM    571  CE1 PHE A 362       8.960  50.379  20.586  1.00  0.00           C  
ATOM    572  CE2 PHE A 362       9.266  49.681  18.299  1.00  0.00           C  
ATOM    573  CZ  PHE A 362       8.472  49.760  19.426  1.00  0.00           C  
ATOM    574  N   LEU A 363      14.065  54.243  20.021  1.00  0.00           N  
ATOM    575  CA  LEU A 363      15.310  54.864  20.432  1.00  0.00           C  
ATOM    576  C   LEU A 363      16.074  53.950  21.420  1.00  0.00           C  
ATOM    577  O   LEU A 363      15.507  53.531  22.450  1.00  0.00           O  
ATOM    578  CB  LEU A 363      15.041  56.226  21.073  1.00  0.00           C  
ATOM    579  CG  LEU A 363      16.281  57.066  21.483  1.00  0.00           C  
ATOM    580  CD1 LEU A 363      17.064  57.600  20.284  1.00  0.00           C  
ATOM    581  CD2 LEU A 363      15.854  58.221  22.435  1.00  0.00           C  
ATOM    582  N   GLU A 364      17.345  53.666  21.097  1.00  0.00           N  
ATOM    583  CA  GLU A 364      18.214  52.849  21.953  1.00  0.00           C  
ATOM    584  C   GLU A 364      18.667  53.635  23.204  1.00  0.00           C  
ATOM    585  O   GLU A 364      19.267  54.703  23.094  1.00  0.00           O  
ATOM    586  CB  GLU A 364      19.448  52.370  21.161  1.00  0.00           C  
ATOM    587  CG  GLU A 364      20.391  51.513  21.990  1.00  0.00           C  
ATOM    588  CD  GLU A 364      21.708  51.230  21.306  1.00  0.00           C  
ATOM    589  OE1 GLU A 364      22.093  51.904  20.340  1.00  0.00           O  
ATOM    590  OE2 GLU A 364      22.388  50.330  21.787  1.00  0.00           O  
ATOM    591  N   ILE A 365      18.366  53.087  24.377  1.00  0.00           N  
ATOM    592  CA  ILE A 365      18.748  53.672  25.657  1.00  0.00           C  
ATOM    593  C   ILE A 365      19.852  52.823  26.283  1.00  0.00           C  
ATOM    594  O   ILE A 365      19.838  51.611  26.143  1.00  0.00           O  
ATOM    595  CB  ILE A 365      17.529  53.707  26.641  1.00  0.00           C  
ATOM    596  CG1 ILE A 365      16.280  54.380  25.998  1.00  0.00           C  
ATOM    597  CG2 ILE A 365      17.916  54.345  27.990  1.00  0.00           C  
ATOM    598  CD1 ILE A 365      16.431  55.845  25.535  1.00  0.00           C  
ATOM    599  N   LYS A 366      20.777  53.491  26.985  1.00  0.00           N  
ATOM    600  CA  LYS A 366      21.794  52.875  27.844  1.00  0.00           C  
ATOM    601  C   LYS A 366      21.785  53.637  29.167  1.00  0.00           C  
ATOM    602  O   LYS A 366      22.396  54.691  29.283  1.00  0.00           O  
ATOM    603  CB  LYS A 366      23.193  52.849  27.183  1.00  0.00           C  
ATOM    604  CG  LYS A 366      23.347  51.829  26.011  1.00  0.00           C  
ATOM    605  CD  LYS A 366      23.055  50.374  26.457  1.00  0.00           C  
ATOM    606  CE  LYS A 366      23.487  49.319  25.433  1.00  0.00           C  
ATOM    607  NZ  LYS A 366      22.682  48.046  25.543  1.00  0.00           N  
ATOM    608  N   SER A 368      21.059  53.118  30.152  1.00  0.00           N  
ATOM    609  CA  SER A 368      20.854  53.809  31.422  1.00  0.00           C  
ATOM    610  C   SER A 368      21.612  53.089  32.534  1.00  0.00           C  
ATOM    611  O   SER A 368      22.100  51.987  32.311  1.00  0.00           O  
ATOM    612  CB  SER A 368      19.343  53.902  31.748  1.00  0.00           C  
ATOM    613  OG  SER A 368      18.787  52.647  32.094  1.00  0.00           O  
ATOM    614  N   PRO A 370      21.707  53.707  33.736  1.00  0.00           N  
ATOM    615  CA  PRO A 370      22.487  53.095  34.784  1.00  0.00           C  
ATOM    616  C   PRO A 370      22.003  51.685  35.159  1.00  0.00           C  
ATOM    617  O   PRO A 370      20.804  51.408  35.108  1.00  0.00           O  
ATOM    618  CB  PRO A 370      22.314  54.076  35.962  1.00  0.00           C  
ATOM    619  CG  PRO A 370      22.050  55.408  35.313  1.00  0.00           C  
ATOM    620  CD  PRO A 370      21.161  55.018  34.169  1.00  0.00           C  
ATOM    621  N   ILE A 371      22.959  50.814  35.477  1.00  0.00           N  
ATOM    622  CA  ILE A 371      22.698  49.484  36.044  1.00  0.00           C  
ATOM    623  C   ILE A 371      22.564  49.613  37.561  1.00  0.00           C  
ATOM    624  O   ILE A 371      21.710  48.974  38.141  1.00  0.00           O  
ATOM    625  CB  ILE A 371      23.798  48.422  35.650  1.00  0.00           C  
ATOM    626  CG1 ILE A 371      23.778  48.152  34.135  1.00  0.00           C  
ATOM    627  CG2 ILE A 371      23.578  47.087  36.407  1.00  0.00           C  
ATOM    628  CD1 ILE A 371      25.108  47.757  33.547  1.00  0.00           C  
ATOM    629  N   LEU A 372      23.439  50.420  38.178  1.00  0.00           N  
ATOM    630  CA  LEU A 372      23.368  50.729  39.597  1.00  0.00           C  
ATOM    631  C   LEU A 372      22.370  51.885  39.791  1.00  0.00           C  
ATOM    632  O   LEU A 372      22.588  52.979  39.276  1.00  0.00           O  
ATOM    633  CB  LEU A 372      24.762  51.134  40.084  1.00  0.00           C  
ATOM    634  CG  LEU A 372      25.080  51.386  41.551  1.00  0.00           C  
ATOM    635  CD1 LEU A 372      24.963  50.100  42.353  1.00  0.00           C  
ATOM    636  CD2 LEU A 372      24.956  49.608  42.076  1.00  0.00           C  
ATOM    637  N   ILE A 373      21.279  51.625  40.511  1.00  0.00           N  
ATOM    638  CA  ILE A 373      20.170  52.584  40.612  1.00  0.00           C  
ATOM    639  C   ILE A 373      19.832  52.925  42.077  1.00  0.00           C  
ATOM    640  O   ILE A 373      20.178  52.161  42.982  1.00  0.00           O  
ATOM    641  CB  ILE A 373      18.893  52.115  39.822  1.00  0.00           C  
ATOM    642  CG1 ILE A 373      18.252  50.894  40.469  1.00  0.00           C  
ATOM    643  CG2 ILE A 373      19.211  51.935  38.339  1.00  0.00           C  
ATOM    644  CD1 ILE A 373      16.890  50.532  39.979  1.00  0.00           C  
ATOM    645  N   PRO A 374      19.180  54.085  42.307  1.00  0.00           N  
ATOM    646  CA  PRO A 374      18.790  54.424  43.670  1.00  0.00           C  
ATOM    647  C   PRO A 374      17.818  53.377  44.212  1.00  0.00           C  
ATOM    648  O   PRO A 374      16.957  52.891  43.474  1.00  0.00           O  
ATOM    649  CB  PRO A 374      18.086  55.775  43.504  1.00  0.00           C  
ATOM    650  CG  PRO A 374      18.575  56.322  42.199  1.00  0.00           C  
ATOM    651  CD  PRO A 374      18.734  55.109  41.341  1.00  0.00           C  
ATOM    652  N   LEU A 375      17.976  53.005  45.472  1.00  0.00           N  
ATOM    653  CA  LEU A 375      16.997  52.150  46.136  1.00  0.00           C  
ATOM    654  C   LEU A 375      15.590  52.734  46.113  1.00  0.00           C  
ATOM    655  O   LEU A 375      14.634  51.957  46.052  1.00  0.00           O  
ATOM    656  CB  LEU A 375      17.372  51.906  47.597  1.00  0.00           C  
ATOM    657  CG  LEU A 375      18.186  50.709  48.057  1.00  0.00           C  
ATOM    658  CD1 LEU A 375      18.413  50.874  49.579  1.00  0.00           C  
ATOM    659  CD2 LEU A 375      17.456  49.429  47.744  1.00  0.00           C  
ATOM    660  N   GLU A 376      15.457  54.074  46.205  1.00  0.00           N  
ATOM    661  CA  GLU A 376      14.135  54.735  46.130  1.00  0.00           C  
ATOM    662  C   GLU A 376      13.320  54.307  44.907  1.00  0.00           C  
ATOM    663  O   GLU A 376      12.102  54.253  44.981  1.00  0.00           O  
ATOM    664  CB  GLU A 376      14.194  56.295  46.243  1.00  0.00           C  
ATOM    665  CG  GLU A 376      12.843  56.942  46.761  1.00  0.00           C  
ATOM    666  CD  GLU A 376      12.689  58.522  46.646  1.00  0.00           C  
ATOM    667  OE1 GLU A 376      11.903  59.129  47.455  1.00  0.00           O  
ATOM    668  OE2 GLU A 376      13.303  59.152  45.734  1.00  0.00           O  
ATOM    669  N   TYR A 377      13.986  53.978  43.793  1.00  0.00           N  
ATOM    670  CA  TYR A 377      13.285  53.544  42.564  1.00  0.00           C  
ATOM    671  C   TYR A 377      12.481  52.258  42.749  1.00  0.00           C  
ATOM    672  O   TYR A 377      11.484  52.040  42.050  1.00  0.00           O  
ATOM    673  CB  TYR A 377      14.268  53.331  41.391  1.00  0.00           C  
ATOM    674  CG  TYR A 377      14.783  54.580  40.711  1.00  0.00           C  
ATOM    675  CD1 TYR A 377      14.727  55.828  41.345  1.00  0.00           C  
ATOM    676  CD2 TYR A 377      15.367  54.507  39.442  1.00  0.00           C  
ATOM    677  CE1 TYR A 377      15.205  56.976  40.717  1.00  0.00           C  
ATOM    678  CE2 TYR A 377      15.867  55.645  38.813  1.00  0.00           C  
ATOM    679  CZ  TYR A 377      15.779  56.880  39.458  1.00  0.00           C  
ATOM    680  OH  TYR A 377      16.258  58.020  38.839  1.00  0.00           O  
ATOM    681  N   ILE A 378      12.968  51.391  43.638  1.00  0.00           N  
ATOM    682  CA  ILE A 378      12.348  50.102  43.933  1.00  0.00           C  
ATOM    683  C   ILE A 378      11.029  50.310  44.675  1.00  0.00           C  
ATOM    684  O   ILE A 378       9.999  49.743  44.320  1.00  0.00           O  
ATOM    685  CB  ILE A 378      13.302  49.176  44.774  1.00  0.00           C  
ATOM    686  CG1 ILE A 378      14.583  48.815  43.980  1.00  0.00           C  
ATOM    687  CG2 ILE A 378      12.562  47.926  45.297  1.00  0.00           C  
ATOM    688  CD1 ILE A 378      14.376  48.360  42.547  1.00  0.00           C  
ATOM    689  N   GLU A 388      11.083  51.157  45.691  1.00  0.00           N  
ATOM    690  CA  GLU A 388       9.907  51.530  46.439  1.00  0.00           C  
ATOM    691  C   GLU A 388       8.914  52.376  45.631  1.00  0.00           C  
ATOM    692  O   GLU A 388       7.721  52.391  45.933  1.00  0.00           O  
ATOM    693  CB  GLU A 388      10.355  52.233  47.717  1.00  0.00           C  
ATOM    694  CG  GLU A 388       9.438  53.365  48.133  1.00  0.00           C  
ATOM    695  CD  GLU A 388      10.179  54.724  48.294  1.00  0.00           C  
ATOM    696  OE1 GLU A 388      11.307  54.659  48.896  1.00  0.00           O  
ATOM    697  OE2 GLU A 388       9.603  55.822  47.876  1.00  0.00           O  
ATOM    698  N   ARG A 389       9.405  53.134  44.658  1.00  0.00           N  
ATOM    699  CA  ARG A 389       8.543  53.963  43.808  1.00  0.00           C  
ATOM    700  C   ARG A 389       7.957  53.109  42.678  1.00  0.00           C  
ATOM    701  O   ARG A 389       7.027  53.534  41.983  1.00  0.00           O  
ATOM    702  CB  ARG A 389       9.491  55.006  43.175  1.00  0.00           C  
ATOM    703  CG  ARG A 389       8.863  56.256  42.709  1.00  0.00           C  
ATOM    704  CD  ARG A 389       9.940  57.596  43.317  1.00  0.00           C  
ATOM    705  NE  ARG A 389       9.568  58.381  41.712  1.00  0.00           N  
ATOM    706  CZ  ARG A 389      10.409  59.262  41.198  1.00  0.00           C  
ATOM    707  NH1 ARG A 389      11.728  59.077  41.319  1.00  0.00           N  
ATOM    708  NH2 ARG A 389      13.487  58.606  43.308  1.00  0.00           N  
ATOM    709  N   MET A 396       8.501  51.905  42.503  1.00  0.00           N  
ATOM    710  CA  MET A 396       7.944  50.920  41.586  1.00  0.00           C  
ATOM    711  C   MET A 396       6.780  50.143  42.199  1.00  0.00           C  
ATOM    712  O   MET A 396       6.137  49.367  41.507  1.00  0.00           O  
ATOM    713  CB  MET A 396       9.013  49.935  41.091  1.00  0.00           C  
ATOM    714  CG  MET A 396       9.855  50.446  39.944  1.00  0.00           C  
ATOM    715  SD  MET A 396       8.897  51.109  38.547  1.00  0.00           S  
ATOM    716  CE  MET A 396       8.104  49.644  37.874  1.00  0.00           C  
ATOM    717  N   GLY A 397       6.529  50.346  43.489  1.00  0.00           N  
ATOM    718  CA  GLY A 397       5.473  49.625  44.191  1.00  0.00           C  
ATOM    719  C   GLY A 397       5.965  48.319  44.778  1.00  0.00           C  
ATOM    720  O   GLY A 397       5.179  47.478  45.196  1.00  0.00           O  
ATOM    721  N   ILE A 398       7.281  48.142  44.823  1.00  0.00           N  
ATOM    722  CA  ILE A 398       7.847  46.914  45.356  1.00  0.00           C  
ATOM    723  C   ILE A 398       8.221  47.128  46.812  1.00  0.00           C  
ATOM    724  O   ILE A 398       9.321  47.602  47.105  1.00  0.00           O  
ATOM    725  CB  ILE A 398       9.100  46.468  44.559  1.00  0.00           C  
ATOM    726  CG1 ILE A 398       8.804  46.367  43.062  1.00  0.00           C  
ATOM    727  CG2 ILE A 398       9.656  45.134  45.093  1.00  0.00           C  
ATOM    728  CD1 ILE A 398      10.031  46.612  42.192  1.00  0.00           C  
ATOM    729  N   ASP A 399       7.302  46.820  47.723  1.00  0.00           N  
ATOM    730  CA  ASP A 399       7.669  46.551  49.113  1.00  0.00           C  
ATOM    731  C   ASP A 399       7.021  45.234  49.530  1.00  0.00           C  
ATOM    732  O   ASP A 399       7.354  44.190  48.953  1.00  0.00           O  
ATOM    733  CB  ASP A 399       7.260  47.690  50.048  1.00  0.00           C  
ATOM    734  CG  ASP A 399       5.855  48.164  49.791  1.00  0.00           C  
ATOM    735  OD1 ASP A 399       5.407  48.057  48.618  1.00  0.00           O  
ATOM    736  OD2 ASP A 399       5.206  48.650  50.743  1.00  0.00           O  
ATOM    737  N   GLU A 486       9.145  39.679  48.701  1.00  0.00           N  
ATOM    738  CA  GLU A 486       8.719  39.053  47.438  1.00  0.00           C  
ATOM    739  C   GLU A 486       9.744  39.285  46.326  1.00  0.00           C  
ATOM    740  O   GLU A 486      10.770  38.593  46.270  1.00  0.00           O  
ATOM    741  CB  GLU A 486       7.316  39.566  47.041  1.00  0.00           C  
ATOM    742  CG  GLU A 486       6.214  39.131  48.020  1.00  0.00           C  
ATOM    743  CD  GLU A 486       4.795  39.298  47.450  1.00  0.00           C  
ATOM    744  OE1 GLU A 486       4.645  39.267  46.196  1.00  0.00           O  
ATOM    745  OE2 GLU A 486       3.832  39.469  48.244  1.00  0.00           O  
ATOM    746  N   LEU A 487       9.501  40.249  45.433  1.00  0.00           N  
ATOM    747  CA  LEU A 487      10.576  40.722  44.589  1.00  0.00           C  
ATOM    748  C   LEU A 487      11.567  41.541  45.441  1.00  0.00           C  
ATOM    749  O   LEU A 487      12.723  41.743  45.052  1.00  0.00           O  
ATOM    750  CB  LEU A 487      10.044  41.596  43.445  1.00  0.00           C  
ATOM    751  CG  LEU A 487      10.633  41.521  42.036  1.00  0.00           C  
ATOM    752  CD1 LEU A 487       9.974  42.563  41.134  1.00  0.00           C  
ATOM    753  CD2 LEU A 487      12.177  41.567  41.889  1.00  0.00           C  
ATOM    754  N   SER A 488      11.103  42.018  46.590  1.00  0.00           N  
ATOM    755  CA  SER A 488      11.926  42.834  47.480  1.00  0.00           C  
ATOM    756  C   SER A 488      13.060  42.075  48.175  1.00  0.00           C  
ATOM    757  O   SER A 488      14.112  42.657  48.471  1.00  0.00           O  
ATOM    758  CB  SER A 488      11.063  43.503  48.540  1.00  0.00           C  
ATOM    759  OG  SER A 488      11.757  44.646  49.014  1.00  0.00           O  
ATOM    760  N   LYS A 495      12.860  40.789  48.451  1.00  0.00           N  
ATOM    761  CA  LYS A 495      13.946  39.977  49.005  1.00  0.00           C  
ATOM    762  C   LYS A 495      14.942  39.608  47.903  1.00  0.00           C  
ATOM    763  O   LYS A 495      16.026  39.097  48.153  1.00  0.00           O  
ATOM    764  CB  LYS A 495      13.382  38.740  49.728  1.00  0.00           C  
ATOM    765  CG  LYS A 495      12.143  39.058  50.578  1.00  0.00           C  
ATOM    766  CD  LYS A 495      11.799  37.943  51.553  1.00  0.00           C  
ATOM    767  CE  LYS A 495      10.592  38.331  52.405  1.00  0.00           C  
ATOM    768  NZ  LYS A 495      10.554  37.599  53.701  1.00  0.00           N  
ATOM    769  N   GLN A 496      14.581  39.897  46.668  1.00  0.00           N  
ATOM    770  CA  GLN A 496      15.459  39.565  45.547  1.00  0.00           C  
ATOM    771  C   GLN A 496      16.422  40.696  45.154  1.00  0.00           C  
ATOM    772  O   GLN A 496      17.321  40.482  44.364  1.00  0.00           O  
ATOM    773  CB  GLN A 496      14.631  39.132  44.342  1.00  0.00           C  
ATOM    774  CG  GLN A 496      13.758  37.914  44.599  1.00  0.00           C  
ATOM    775  CD  GLN A 496      13.015  37.493  43.342  1.00  0.00           C  
ATOM    776  OE1 GLN A 496      11.796  37.487  43.319  1.00  0.00           O  
ATOM    777  NE2 GLN A 496      13.737  37.156  42.307  1.00  0.00           N  
ATOM    778  N   ILE A 497      16.241  41.883  45.730  1.00  0.00           N  
ATOM    779  CA  ILE A 497      17.082  43.045  45.414  1.00  0.00           C  
ATOM    780  C   ILE A 497      18.498  42.901  45.998  1.00  0.00           C  
ATOM    781  O   ILE A 497      18.653  42.768  47.204  1.00  0.00           O  
ATOM    782  CB  ILE A 497      16.463  44.387  45.961  1.00  0.00           C  
ATOM    783  CG1 ILE A 497      14.990  44.545  45.562  1.00  0.00           C  
ATOM    784  CG2 ILE A 497      17.267  45.604  45.500  1.00  0.00           C  
ATOM    785  CD1 ILE A 497      14.709  44.368  44.097  1.00  0.00           C  
ATOM    786  N   PHE A 498      19.512  42.957  45.134  1.00  0.00           N  
ATOM    787  CA  PHE A 498      20.909  43.069  45.561  1.00  0.00           C  
ATOM    788  C   PHE A 498      21.205  44.536  45.893  1.00  0.00           C  
ATOM    789  O   PHE A 498      21.348  45.371  44.993  1.00  0.00           O  
ATOM    790  CB  PHE A 498      21.845  42.671  44.425  1.00  0.00           C  
ATOM    791  CG  PHE A 498      21.983  41.188  44.189  1.00  0.00           C  
ATOM    792  CD1 PHE A 498      22.770  40.388  45.044  1.00  0.00           C  
ATOM    793  CD2 PHE A 498      21.402  40.606  43.063  1.00  0.00           C  
ATOM    794  CE1 PHE A 498      22.951  39.021  44.769  1.00  0.00           C  
ATOM    795  CE2 PHE A 498      21.555  39.237  42.786  1.00  0.00           C  
ATOM    796  CZ  PHE A 498      22.326  38.439  43.624  1.00  0.00           C  
ATOM    797  N   ARG A 499      21.270  44.849  47.177  1.00  0.00           N  
ATOM    798  CA  ARG A 499      21.631  46.189  47.667  1.00  0.00           C  
ATOM    799  C   ARG A 499      23.136  46.517  47.545  1.00  0.00           C  
ATOM    800  O   ARG A 499      23.986  45.624  47.629  1.00  0.00           O  
ATOM    801  CB  ARG A 499      21.163  46.339  49.100  1.00  0.00           C  
ATOM    802  CG  ARG A 499      19.654  46.464  49.218  1.00  0.00           C  
ATOM    803  CD  ARG A 499      19.230  46.401  50.660  1.00  0.00           C  
ATOM    804  NE  ARG A 499      18.009  47.175  50.858  1.00  0.00           N  
ATOM    805  CZ  ARG A 499      17.378  47.320  52.023  1.00  0.00           C  
ATOM    806  NH1 ARG A 499      17.839  46.736  53.151  1.00  0.00           N  
ATOM    807  NH2 ARG A 499      16.270  48.059  52.059  1.00  0.00           N  
ATOM    808  N   VAL A 500      23.446  47.784  47.259  1.00  0.00           N  
ATOM    809  CA  VAL A 500      24.833  48.269  47.180  1.00  0.00           C  
ATOM    810  C   VAL A 500      24.922  49.573  47.973  1.00  0.00           C  
ATOM    811  O   VAL A 500      24.059  50.458  47.810  1.00  0.00           O  
ATOM    812  CB  VAL A 500      25.280  48.498  45.700  1.00  0.00           C  
ATOM    813  CG1 VAL A 500      26.764  48.762  45.644  1.00  0.00           C  
ATOM    814  CG2 VAL A 500      24.968  47.257  44.840  1.00  0.00           C  
ATOM    815  N   ASP A 501      25.923  49.719  48.844  1.00  0.00           N  
ATOM    816  CA  ASP A 501      25.959  50.906  49.727  1.00  0.00           C  
ATOM    817  C   ASP A 501      24.609  51.070  50.426  1.00  0.00           C  
ATOM    818  O   ASP A 501      23.729  50.210  50.295  1.00  0.00           O  
ATOM    819  CB  ASP A 501      26.242  52.190  48.919  1.00  0.00           C  
ATOM    820  CG  ASP A 501      27.728  52.488  48.785  1.00  0.00           C  
ATOM    821  OD1 ASP A 501      28.481  52.340  49.786  1.00  0.00           O  
ATOM    822  OD2 ASP A 501      28.127  52.884  47.666  1.00  0.00           O  
ATOM    823  N   LYS A 653      24.398  52.204  51.094  1.00  0.00           N  
ATOM    824  CA  LYS A 653      23.182  52.356  51.865  1.00  0.00           C  
ATOM    825  C   LYS A 653      22.022  52.848  51.034  1.00  0.00           C  
ATOM    826  O   LYS A 653      20.884  52.814  51.509  1.00  0.00           O  
ATOM    827  CB  LYS A 653      23.400  53.234  53.122  1.00  0.00           C  
ATOM    828  CG  LYS A 653      24.183  54.555  52.928  1.00  0.00           C  
ATOM    829  CD  LYS A 653      24.552  55.199  54.282  1.00  0.00           C  
ATOM    830  CE  LYS A 653      25.336  54.213  55.202  1.00  0.00           C  
ATOM    831  NZ  LYS A 653      25.573  54.762  56.592  1.00  0.00           N  
ATOM    832  N   ASN A 654      22.309  53.273  49.797  1.00  0.00           N  
ATOM    833  CA  ASN A 654      21.400  54.083  49.008  1.00  0.00           C  
ATOM    834  C   ASN A 654      21.101  53.544  47.599  1.00  0.00           C  
ATOM    835  O   ASN A 654      20.136  53.969  46.976  1.00  0.00           O  
ATOM    836  CB  ASN A 654      21.939  55.521  48.890  1.00  0.00           C  
ATOM    837  CG  ASN A 654      21.758  56.316  50.155  1.00  0.00           C  
ATOM    838  OD1 ASN A 654      22.731  56.655  50.838  1.00  0.00           O  
ATOM    839  ND2 ASN A 654      20.508  56.622  50.494  1.00  0.00           N  
ATOM    840  N   PHE A 655      21.930  52.616  47.125  1.00  0.00           N  
ATOM    841  CA  PHE A 655      21.846  52.076  45.767  1.00  0.00           C  
ATOM    842  C   PHE A 655      21.581  50.563  45.778  1.00  0.00           C  
ATOM    843  O   PHE A 655      21.707  49.912  46.812  1.00  0.00           O  
ATOM    844  CB  PHE A 655      23.105  52.452  44.943  1.00  0.00           C  
ATOM    845  CG  PHE A 655      23.073  53.858  44.405  1.00  0.00           C  
ATOM    846  CD1 PHE A 655      23.306  54.959  45.244  1.00  0.00           C  
ATOM    847  CD2 PHE A 655      22.752  54.092  43.073  1.00  0.00           C  
ATOM    848  CE1 PHE A 655      23.234  56.280  44.747  1.00  0.00           C  
ATOM    849  CE2 PHE A 655      22.675  55.386  42.558  1.00  0.00           C  
ATOM    850  CZ  PHE A 655      22.910  56.495  43.397  1.00  0.00           C  
ATOM    851  N   CYS A 656      21.175  50.037  44.628  1.00  0.00           N  
ATOM    852  CA  CYS A 656      20.957  48.608  44.403  1.00  0.00           C  
ATOM    853  C   CYS A 656      21.295  48.285  42.937  1.00  0.00           C  
ATOM    854  O   CYS A 656      21.409  49.186  42.114  1.00  0.00           O  
ATOM    855  CB  CYS A 656      19.507  48.219  44.720  1.00  0.00           C  
ATOM    856  SG  CYS A 656      18.254  48.848  43.541  1.00  0.00           S  
ATOM    857  N   LEU A 657      21.474  47.004  42.624  1.00  0.00           N  
ATOM    858  CA  LEU A 657      21.548  46.549  41.227  1.00  0.00           C  
ATOM    859  C   LEU A 657      20.123  46.433  40.711  1.00  0.00           C  
ATOM    860  O   LEU A 657      19.269  45.848  41.379  1.00  0.00           O  
ATOM    861  CB  LEU A 657      22.232  45.202  41.137  1.00  0.00           C  
ATOM    862  CG  LEU A 657      23.688  45.181  41.636  1.00  0.00           C  
ATOM    863  CD1 LEU A 657      24.258  43.768  41.607  1.00  0.00           C  
ATOM    864  CD2 LEU A 657      24.508  46.125  40.753  1.00  0.00           C  
ATOM    865  N   ARG A 658      19.867  46.984  39.531  1.00  0.00           N  
ATOM    866  CA  ARG A 658      18.488  47.074  39.036  1.00  0.00           C  
ATOM    867  C   ARG A 658      17.936  45.674  38.747  1.00  0.00           C  
ATOM    868  O   ARG A 658      18.588  44.886  38.085  1.00  0.00           O  
ATOM    869  CB  ARG A 658      18.395  47.976  37.789  1.00  0.00           C  
ATOM    870  CG  ARG A 658      19.185  47.473  36.587  1.00  0.00           C  
ATOM    871  CD  ARG A 658      19.077  48.378  35.374  1.00  0.00           C  
ATOM    872  NE  ARG A 658      19.758  47.722  34.252  1.00  0.00           N  
ATOM    873  CZ  ARG A 658      20.158  48.307  33.128  1.00  0.00           C  
ATOM    874  NH1 ARG A 658      20.002  49.627  32.948  1.00  0.00           N  
ATOM    875  NH2 ARG A 658      20.722  47.560  32.190  1.00  0.00           N  
ATOM    876  N   PRO A 659      16.739  45.354  39.280  1.00  0.00           N  
ATOM    877  CA  PRO A 659      16.093  44.069  38.965  1.00  0.00           C  
ATOM    878  C   PRO A 659      15.281  44.064  37.658  1.00  0.00           C  
ATOM    879  O   PRO A 659      14.806  43.006  37.222  1.00  0.00           O  
ATOM    880  CB  PRO A 659      15.155  43.863  40.153  1.00  0.00           C  
ATOM    881  CG  PRO A 659      14.766  45.264  40.562  1.00  0.00           C  
ATOM    882  CD  PRO A 659      15.957  46.162  40.231  1.00  0.00           C  
ATOM    883  N   MET A 660      15.085  45.247  37.083  1.00  0.00           N  
ATOM    884  CA  MET A 660      14.293  45.446  35.872  1.00  0.00           C  
ATOM    885  C   MET A 660      14.676  46.793  35.250  1.00  0.00           C  
ATOM    886  O   MET A 660      15.396  47.569  35.868  1.00  0.00           O  
ATOM    887  CB  MET A 660      12.782  45.392  36.180  1.00  0.00           C  
ATOM    888  CG  MET A 660      12.346  46.479  37.138  1.00  0.00           C  
ATOM    889  SD  MET A 660      10.631  46.450  37.578  1.00  0.00           S  
ATOM    890  CE  MET A 660      10.540  45.196  38.832  1.00  0.00           C  
ATOM    891  N   LEU A 661      14.214  47.042  34.027  1.00  0.00           N  
ATOM    892  CA  LEU A 661      14.550  48.278  33.316  1.00  0.00           C  
ATOM    893  C   LEU A 661      13.514  49.366  33.518  1.00  0.00           C  
ATOM    894  O   LEU A 661      13.806  50.522  33.285  1.00  0.00           O  
ATOM    895  CB  LEU A 661      14.779  48.017  31.827  1.00  0.00           C  
ATOM    896  CG  LEU A 661      15.884  46.977  31.502  1.00  0.00           C  
ATOM    897  CD1 LEU A 661      15.934  46.630  30.028  1.00  0.00           C  
ATOM    898  CD2 LEU A 661      17.243  47.429  32.060  1.00  0.00           C  
ATOM    899  N   ALA A 662      12.330  48.980  33.995  1.00  0.00           N  
ATOM    900  CA  ALA A 662      11.162  49.876  34.121  1.00  0.00           C  
ATOM    901  C   ALA A 662      11.366  51.255  34.792  1.00  0.00           C  
ATOM    902  O   ALA A 662      10.974  52.263  34.216  1.00  0.00           O  
ATOM    903  CB  ALA A 662       9.994  49.132  34.776  1.00  0.00           C  
ATOM    904  N   PRO A 663      11.961  51.300  36.014  1.00  0.00           N  
ATOM    905  CA  PRO A 663      12.129  52.633  36.627  1.00  0.00           C  
ATOM    906  C   PRO A 663      12.896  53.660  35.729  1.00  0.00           C  
ATOM    907  O   PRO A 663      12.402  54.762  35.518  1.00  0.00           O  
ATOM    908  CB  PRO A 663      12.876  52.343  37.950  1.00  0.00           C  
ATOM    909  CG  PRO A 663      13.386  50.940  37.837  1.00  0.00           C  
ATOM    910  CD  PRO A 663      12.475  50.219  36.880  1.00  0.00           C  
ATOM    911  N   ASN A 664      14.055  53.288  35.191  1.00  0.00           N  
ATOM    912  CA  ASN A 664      14.822  54.183  34.300  1.00  0.00           C  
ATOM    913  C   ASN A 664      14.074  54.555  33.017  1.00  0.00           C  
ATOM    914  O   ASN A 664      14.200  55.686  32.551  1.00  0.00           O  
ATOM    915  CB  ASN A 664      16.183  53.572  33.902  1.00  0.00           C  
ATOM    916  CG  ASN A 664      17.120  53.352  35.097  1.00  0.00           C  
ATOM    917  OD1 ASN A 664      16.844  53.774  36.228  1.00  0.00           O  
ATOM    918  ND2 ASN A 664      18.250  52.669  34.833  1.00  0.00           N  
ATOM    919  N   LEU A 665      13.329  53.599  32.447  1.00  0.00           N  
ATOM    920  CA  LEU A 665      12.542  53.854  31.229  1.00  0.00           C  
ATOM    921  C   LEU A 665      11.326  54.776  31.486  1.00  0.00           C  
ATOM    922  O   LEU A 665      11.023  55.607  30.670  1.00  0.00           O  
ATOM    923  CB  LEU A 665      12.135  52.566  30.508  1.00  0.00           C  
ATOM    924  CG  LEU A 665      13.288  51.679  29.998  1.00  0.00           C  
ATOM    925  CD1 LEU A 665      12.786  50.413  29.288  1.00  0.00           C  
ATOM    926  CD2 LEU A 665      14.330  52.435  29.110  1.00  0.00           C  
ATOM    927  N   TYR A 666      10.676  54.631  32.639  1.00  0.00           N  
ATOM    928  CA  TYR A 666       9.654  55.567  33.084  1.00  0.00           C  
ATOM    929  C   TYR A 666      10.231  56.989  33.055  1.00  0.00           C  
ATOM    930  O   TYR A 666       9.622  57.882  32.483  1.00  0.00           O  
ATOM    931  CB  TYR A 666       9.215  55.219  34.507  1.00  0.00           C  
ATOM    932  CG  TYR A 666       7.888  54.532  34.676  1.00  0.00           C  
ATOM    933  CD1 TYR A 666       6.738  54.947  33.972  1.00  0.00           C  
ATOM    934  CD2 TYR A 666       7.752  53.508  35.612  1.00  0.00           C  
ATOM    935  CE1 TYR A 666       5.503  54.327  34.190  1.00  0.00           C  
ATOM    936  CE2 TYR A 666       6.527  52.888  35.844  1.00  0.00           C  
ATOM    937  CZ  TYR A 666       5.400  53.299  35.148  1.00  0.00           C  
ATOM    938  OH  TYR A 666       4.193  52.669  35.423  1.00  0.00           O  
ATOM    939  N   ASN A 667      11.422  57.168  33.624  1.00  0.00           N  
ATOM    940  CA  ASN A 667      12.071  58.485  33.680  1.00  0.00           C  
ATOM    941  C   ASN A 667      12.371  59.033  32.273  1.00  0.00           C  
ATOM    942  O   ASN A 667      12.144  60.204  32.001  1.00  0.00           O  
ATOM    943  CB  ASN A 667      13.367  58.447  34.509  1.00  0.00           C  
ATOM    944  CG  ASN A 667      13.119  58.398  36.033  1.00  0.00           C  
ATOM    945  OD1 ASN A 667      12.083  58.854  36.534  1.00  0.00           O  
ATOM    946  ND2 ASN A 667      14.090  57.834  36.764  1.00  0.00           N  
ATOM    947  N   TYR A 668      12.905  58.171  31.405  1.00  0.00           N  
ATOM    948  CA  TYR A 668      13.154  58.511  29.993  1.00  0.00           C  
ATOM    949  C   TYR A 668      11.882  58.908  29.214  1.00  0.00           C  
ATOM    950  O   TYR A 668      11.906  59.893  28.471  1.00  0.00           O  
ATOM    951  CB  TYR A 668      13.918  57.392  29.276  1.00  0.00           C  
ATOM    952  CG  TYR A 668      15.408  57.639  29.184  1.00  0.00           C  
ATOM    953  CD1 TYR A 668      15.922  58.487  28.179  1.00  0.00           C  
ATOM    954  CD2 TYR A 668      16.289  57.100  30.113  1.00  0.00           C  
ATOM    955  CE1 TYR A 668      17.266  58.763  28.091  1.00  0.00           C  
ATOM    956  CE2 TYR A 668      17.674  57.361  30.047  1.00  0.00           C  
ATOM    957  CZ  TYR A 668      18.140  58.191  29.013  1.00  0.00           C  
ATOM    958  OH  TYR A 668      19.454  58.485  28.906  1.00  0.00           O  
ATOM    959  N   LEU A 669      10.798  58.141  29.373  1.00  0.00           N  
ATOM    960  CA  LEU A 669       9.499  58.486  28.773  1.00  0.00           C  
ATOM    961  C   LEU A 669       9.073  59.896  29.187  1.00  0.00           C  
ATOM    962  O   LEU A 669       8.751  60.708  28.347  1.00  0.00           O  
ATOM    963  CB  LEU A 669       8.392  57.464  29.126  1.00  0.00           C  
ATOM    964  CG  LEU A 669       8.474  56.045  28.505  1.00  0.00           C  
ATOM    965  CD1 LEU A 669       7.314  55.155  29.003  1.00  0.00           C  
ATOM    966  CD2 LEU A 669       8.508  56.102  26.941  1.00  0.00           C  
ATOM    967  N   ARG A 670       9.119  60.197  30.476  1.00  0.00           N  
ATOM    968  CA  ARG A 670       8.695  61.509  30.920  1.00  0.00           C  
ATOM    969  C   ARG A 670       9.597  62.596  30.339  1.00  0.00           C  
ATOM    970  O   ARG A 670       9.094  63.615  29.846  1.00  0.00           O  
ATOM    971  CB  ARG A 670       8.636  61.598  32.457  1.00  0.00           C  
ATOM    972  CG  ARG A 670       8.199  62.976  33.009  1.00  0.00           C  
ATOM    973  CD  ARG A 670       8.421  63.117  34.511  1.00  0.00           C  
ATOM    974  NE  ARG A 670       9.847  63.112  34.885  1.00  0.00           N  
ATOM    975  CZ  ARG A 670      10.496  62.071  35.410  1.00  0.00           C  
ATOM    976  NH1 ARG A 670       9.873  60.917  35.635  1.00  0.00           N  
ATOM    977  NH2 ARG A 670      11.787  62.177  35.700  1.00  0.00           N  
ATOM    978  N   LYS A 671      10.913  62.371  30.398  1.00  0.00           N  
ATOM    979  CA  LYS A 671      11.868  63.384  29.953  1.00  0.00           C  
ATOM    980  C   LYS A 671      11.798  63.659  28.449  1.00  0.00           C  
ATOM    981  O   LYS A 671      11.751  64.830  28.025  1.00  0.00           O  
ATOM    982  CB  LYS A 671      13.275  63.051  30.376  1.00  0.00           C  
ATOM    983  CG  LYS A 671      13.505  63.186  31.876  1.00  0.00           C  
ATOM    984  CD  LYS A 671      14.880  62.653  32.147  1.00  0.00           C  
ATOM    985  CE  LYS A 671      15.140  62.254  33.571  1.00  0.00           C  
ATOM    986  NZ  LYS A 671      15.418  63.473  34.350  1.00  0.00           N  
ATOM    987  N   LEU A 672      11.713  62.585  27.668  1.00  0.00           N  
ATOM    988  CA  LEU A 672      11.692  62.671  26.212  1.00  0.00           C  
ATOM    989  C   LEU A 672      10.380  63.216  25.654  1.00  0.00           C  
ATOM    990  O   LEU A 672      10.352  63.695  24.541  1.00  0.00           O  
ATOM    991  CB  LEU A 672      12.008  61.311  25.597  1.00  0.00           C  
ATOM    992  CG  LEU A 672      13.408  60.736  25.856  1.00  0.00           C  
ATOM    993  CD1 LEU A 672      13.450  59.296  25.349  1.00  0.00           C  
ATOM    994  CD2 LEU A 672      14.500  61.618  25.188  1.00  0.00           C  
ATOM    995  N   ASP A 675       9.292  63.114  26.423  1.00  0.00           N  
ATOM    996  CA  ASP A 675       7.986  63.693  26.039  1.00  0.00           C  
ATOM    997  C   ASP A 675       8.048  65.219  25.796  1.00  0.00           C  
ATOM    998  O   ASP A 675       7.220  65.779  25.050  1.00  0.00           O  
ATOM    999  CB  ASP A 675       6.910  63.342  27.092  1.00  0.00           C  
ATOM   1000  CG  ASP A 675       5.493  63.586  26.589  1.00  0.00           C  
ATOM   1001  OD1 ASP A 675       5.150  63.107  25.479  1.00  0.00           O  
ATOM   1002  OD2 ASP A 675       4.721  64.265  27.304  1.00  0.00           O  
ATOM   1003  N   ARG A 677       9.036  65.871  26.420  1.00  0.00           N  
ATOM   1004  CA  ARG A 677       9.264  67.299  26.275  1.00  0.00           C  
ATOM   1005  C   ARG A 677       9.995  67.605  24.968  1.00  0.00           C  
ATOM   1006  O   ARG A 677      10.035  68.768  24.544  1.00  0.00           O  
ATOM   1007  CB  ARG A 677      10.086  67.832  27.457  1.00  0.00           C  
ATOM   1008  CG  ARG A 677       9.518  67.426  28.845  1.00  0.00           C  
ATOM   1009  CD  ARG A 677      10.156  68.207  30.014  1.00  0.00           C  
ATOM   1010  NE  ARG A 677       9.379  69.410  30.214  1.00  0.00           N  
ATOM   1011  CZ  ARG A 677       9.395  70.187  31.300  1.00  0.00           C  
ATOM   1012  NH1 ARG A 677      10.177  69.922  32.340  1.00  0.00           N  
ATOM   1013  NH2 ARG A 677       8.613  71.259  31.333  1.00  0.00           N  
ATOM   1014  N   ALA A 681      10.570  66.576  24.335  1.00  0.00           N  
ATOM   1015  CA  ALA A 681      11.451  66.789  23.183  1.00  0.00           C  
ATOM   1016  C   ALA A 681      10.992  66.114  21.889  1.00  0.00           C  
ATOM   1017  O   ALA A 681      11.161  66.682  20.801  1.00  0.00           O  
ATOM   1018  CB  ALA A 681      12.902  66.417  23.504  1.00  0.00           C  
ATOM   1019  N   LEU A 683      10.374  64.940  22.006  1.00  0.00           N  
ATOM   1020  CA  LEU A 683      10.132  64.081  20.856  1.00  0.00           C  
ATOM   1021  C   LEU A 683       8.664  64.060  20.452  1.00  0.00           C  
ATOM   1022  O   LEU A 683       7.783  64.236  21.312  1.00  0.00           O  
ATOM   1023  CB  LEU A 683      10.643  62.656  21.126  1.00  0.00           C  
ATOM   1024  CG  LEU A 683      12.139  62.439  21.429  1.00  0.00           C  
ATOM   1025  CD1 LEU A 683      12.484  60.932  21.591  1.00  0.00           C  
ATOM   1026  CD2 LEU A 683      13.003  63.075  20.331  1.00  0.00           C  
ATOM   1027  N   PRO A 684       8.388  63.838  19.141  1.00  0.00           N  
ATOM   1028  CA  PRO A 684       6.991  63.786  18.717  1.00  0.00           C  
ATOM   1029  C   PRO A 684       6.322  62.487  19.162  1.00  0.00           C  
ATOM   1030  O   PRO A 684       6.981  61.478  19.375  1.00  0.00           O  
ATOM   1031  CB  PRO A 684       7.077  63.852  17.184  1.00  0.00           C  
ATOM   1032  CG  PRO A 684       8.417  63.178  16.878  1.00  0.00           C  
ATOM   1033  CD  PRO A 684       9.320  63.646  18.012  1.00  0.00           C  
ATOM   1034  N   ASP A 685       5.002  62.553  19.276  1.00  0.00           N  
ATOM   1035  CA  ASP A 685       4.179  61.420  19.631  1.00  0.00           C  
ATOM   1036  C   ASP A 685       4.101  60.425  18.451  1.00  0.00           C  
ATOM   1037  O   ASP A 685       3.873  60.834  17.299  1.00  0.00           O  
ATOM   1038  CB  ASP A 685       2.806  61.937  20.103  1.00  0.00           C  
ATOM   1039  CG  ASP A 685       1.718  60.875  20.088  1.00  0.00           C  
ATOM   1040  OD1 ASP A 685       1.744  59.950  20.910  1.00  0.00           O  
ATOM   1041  OD2 ASP A 685       0.752  61.006  19.299  1.00  0.00           O  
ATOM   1042  N   PRO A 686       4.242  59.108  18.740  1.00  0.00           N  
ATOM   1043  CA  PRO A 686       4.475  58.523  20.053  1.00  0.00           C  
ATOM   1044  C   PRO A 686       5.958  58.340  20.328  1.00  0.00           C  
ATOM   1045  O   PRO A 686       6.760  58.301  19.409  1.00  0.00           O  
ATOM   1046  CB  PRO A 686       3.786  57.151  19.943  1.00  0.00           C  
ATOM   1047  CG  PRO A 686       4.022  56.742  18.536  1.00  0.00           C  
ATOM   1048  CD  PRO A 686       4.027  58.013  17.698  1.00  0.00           C  
ATOM   1049  N   ILE A 687       6.303  58.227  21.592  1.00  0.00           N  
ATOM   1050  CA  ILE A 687       7.677  58.042  21.972  1.00  0.00           C  
ATOM   1051  C   ILE A 687       7.936  56.531  22.092  1.00  0.00           C  
ATOM   1052  O   ILE A 687       7.280  55.845  22.931  1.00  0.00           O  
ATOM   1053  CB  ILE A 687       7.947  58.784  23.296  1.00  0.00           C  
ATOM   1054  CG1 ILE A 687       7.862  60.310  23.019  1.00  0.00           C  
ATOM   1055  CG2 ILE A 687       9.297  58.385  23.876  1.00  0.00           C  
ATOM   1056  CD1 ILE A 687       7.509  61.060  24.208  1.00  0.00           C  
ATOM   1057  N   LYS A 688       8.881  56.025  21.270  1.00  0.00           N  
ATOM   1058  CA  LYS A 688       9.220  54.586  21.236  1.00  0.00           C  
ATOM   1059  C   LYS A 688      10.661  54.399  21.656  1.00  0.00           C  
ATOM   1060  O   LYS A 688      11.547  54.970  21.041  1.00  0.00           O  
ATOM   1061  CB  LYS A 688       8.981  54.009  19.827  1.00  0.00           C  
ATOM   1062  CG  LYS A 688       7.533  54.190  19.338  1.00  0.00           C  
ATOM   1063  CD  LYS A 688       7.399  54.146  17.824  1.00  0.00           C  
ATOM   1064  CE  LYS A 688       7.552  52.738  17.277  1.00  0.00           C  
ATOM   1065  NZ  LYS A 688       7.291  52.691  15.811  1.00  0.00           N  
ATOM   1066  N   ILE A 689      10.892  53.678  22.750  1.00  0.00           N  
ATOM   1067  CA  ILE A 689      12.252  53.502  23.279  1.00  0.00           C  
ATOM   1068  C   ILE A 689      12.488  52.048  23.689  1.00  0.00           C  
ATOM   1069  O   ILE A 689      11.551  51.287  23.942  1.00  0.00           O  
ATOM   1070  CB  ILE A 689      12.584  54.474  24.457  1.00  0.00           C  
ATOM   1071  CG1 ILE A 689      11.942  53.960  25.765  1.00  0.00           C  
ATOM   1072  CG2 ILE A 689      12.299  55.964  24.050  1.00  0.00           C  
ATOM   1073  CD1 ILE A 689      11.979  54.856  26.968  1.00  0.00           C  
ATOM   1074  N   PHE A 690      13.743  51.655  23.753  1.00  0.00           N  
ATOM   1075  CA  PHE A 690      14.079  50.318  24.300  1.00  0.00           C  
ATOM   1076  C   PHE A 690      15.418  50.343  25.017  1.00  0.00           C  
ATOM   1077  O   PHE A 690      16.295  51.164  24.712  1.00  0.00           O  
ATOM   1078  CB  PHE A 690      14.047  49.201  23.210  1.00  0.00           C  
ATOM   1079  CG  PHE A 690      15.236  49.218  22.279  1.00  0.00           C  
ATOM   1080  CD1 PHE A 690      16.301  48.328  22.465  1.00  0.00           C  
ATOM   1081  CD2 PHE A 690      15.300  50.136  21.217  1.00  0.00           C  
ATOM   1082  CE1 PHE A 690      17.405  48.368  21.609  1.00  0.00           C  
ATOM   1083  CE2 PHE A 690      16.387  50.178  20.359  1.00  0.00           C  
ATOM   1084  CZ  PHE A 690      17.432  49.294  20.545  1.00  0.00           C  
ATOM   1085  N   GLU A 691      15.567  49.449  25.980  1.00  0.00           N  
ATOM   1086  CA  GLU A 691      16.904  49.164  26.516  1.00  0.00           C  
ATOM   1087  C   GLU A 691      17.141  47.671  26.560  1.00  0.00           C  
ATOM   1088  O   GLU A 691      16.211  46.894  26.736  1.00  0.00           O  
ATOM   1089  CB  GLU A 691      17.103  49.758  27.916  1.00  0.00           C  
ATOM   1090  CG  GLU A 691      18.532  49.578  28.451  1.00  0.00           C  
ATOM   1091  CD  GLU A 691      18.816  50.498  29.625  1.00  0.00           C  
ATOM   1092  OE1 GLU A 691      17.878  51.235  30.093  1.00  0.00           O  
ATOM   1093  OE2 GLU A 691      19.970  50.486  30.073  1.00  0.00           O  
ATOM   1094  N   ILE A 692      18.394  47.301  26.361  1.00  0.00           N  
ATOM   1095  CA  ILE A 692      18.896  45.963  26.618  1.00  0.00           C  
ATOM   1096  C   ILE A 692      20.079  46.082  27.572  1.00  0.00           C  
ATOM   1097  O   ILE A 692      21.044  46.787  27.278  1.00  0.00           O  
ATOM   1098  CB  ILE A 692      19.422  45.248  25.337  1.00  0.00           C  
ATOM   1099  CG1 ILE A 692      18.347  45.210  24.239  1.00  0.00           C  
ATOM   1100  CG2 ILE A 692      19.890  43.823  25.693  1.00  0.00           C  
ATOM   1101  CD1 ILE A 692      18.928  44.881  22.852  1.00  0.00           C  
ATOM   1102  N   GLY A 693      20.023  45.352  28.683  1.00  0.00           N  
ATOM   1103  CA  GLY A 693      21.161  45.330  29.571  1.00  0.00           C  
ATOM   1104  C   GLY A 693      20.982  44.459  30.795  1.00  0.00           C  
ATOM   1105  O   GLY A 693      19.910  43.894  31.008  1.00  0.00           O  
ATOM   1106  N   PRO A 695      22.055  44.338  31.593  1.00  0.00           N  
ATOM   1107  CA  PRO A 695      22.063  43.550  32.827  1.00  0.00           C  
ATOM   1108  C   PRO A 695      20.968  43.937  33.841  1.00  0.00           C  
ATOM   1109  O   PRO A 695      20.662  45.131  34.036  1.00  0.00           O  
ATOM   1110  CB  PRO A 695      23.472  43.815  33.399  1.00  0.00           C  
ATOM   1111  CG  PRO A 695      24.292  44.073  32.167  1.00  0.00           C  
ATOM   1112  CD  PRO A 695      23.382  44.946  31.344  1.00  0.00           C  
ATOM   1113  N   CYS A 696      20.382  42.905  34.436  1.00  0.00           N  
ATOM   1114  CA  CYS A 696      19.494  43.010  35.565  1.00  0.00           C  
ATOM   1115  C   CYS A 696      19.858  41.868  36.503  1.00  0.00           C  
ATOM   1116  O   CYS A 696      20.424  40.861  36.071  1.00  0.00           O  
ATOM   1117  CB  CYS A 696      18.009  42.934  35.157  1.00  0.00           C  
ATOM   1118  SG  CYS A 696      17.409  44.309  34.149  1.00  0.00           S  
ATOM   1119  N   TYR A 697      19.497  42.050  37.771  1.00  0.00           N  
ATOM   1120  CA  TYR A 697      19.935  41.231  38.892  1.00  0.00           C  
ATOM   1121  C   TYR A 697      18.774  40.931  39.825  1.00  0.00           C  
ATOM   1122  O   TYR A 697      18.086  41.851  40.263  1.00  0.00           O  
ATOM   1123  CB  TYR A 697      21.038  41.982  39.673  1.00  0.00           C  
ATOM   1124  CG  TYR A 697      22.250  42.171  38.788  1.00  0.00           C  
ATOM   1125  CD1 TYR A 697      22.343  43.273  37.910  1.00  0.00           C  
ATOM   1126  CD2 TYR A 697      23.250  41.198  38.759  1.00  0.00           C  
ATOM   1127  CE1 TYR A 697      23.434  43.407  37.064  1.00  0.00           C  
ATOM   1128  CE2 TYR A 697      24.339  41.313  37.918  1.00  0.00           C  
ATOM   1129  CZ  TYR A 697      24.432  42.401  37.080  1.00  0.00           C  
ATOM   1130  OH  TYR A 697      25.493  42.469  36.264  1.00  0.00           O  
ATOM   1131  N   ARG A 698      18.571  39.646  40.115  1.00  0.00           N  
ATOM   1132  CA  ARG A 698      17.631  39.196  41.151  1.00  0.00           C  
ATOM   1133  C   ARG A 698      18.217  38.002  41.924  1.00  0.00           C  
ATOM   1134  O   ARG A 698      18.667  37.057  41.310  1.00  0.00           O  
ATOM   1135  CB  ARG A 698      16.275  38.802  40.529  1.00  0.00           C  
ATOM   1136  CG  ARG A 698      15.573  39.924  39.779  1.00  0.00           C  
ATOM   1137  CD  ARG A 698      14.276  39.487  39.133  1.00  0.00           C  
ATOM   1138  NE  ARG A 698      13.840  40.457  38.137  1.00  0.00           N  
ATOM   1139  CZ  ARG A 698      12.659  40.461  37.526  1.00  0.00           C  
ATOM   1140  NH1 ARG A 698      11.745  39.534  37.820  1.00  0.00           N  
ATOM   1141  NH2 ARG A 698      12.404  41.395  36.614  1.00  0.00           N  
ATOM   1142  N   LYS A 699      18.208  38.059  43.255  1.00  0.00           N  
ATOM   1143  CA  LYS A 699      18.573  36.901  44.101  1.00  0.00           C  
ATOM   1144  C   LYS A 699      17.494  35.826  43.911  1.00  0.00           C  
ATOM   1145  O   LYS A 699      16.313  36.094  44.195  1.00  0.00           O  
ATOM   1146  CB  LYS A 699      18.612  37.296  45.570  1.00  0.00           C  
ATOM   1147  CG  LYS A 699      19.718  38.250  45.975  1.00  0.00           C  
ATOM   1148  CD  LYS A 699      19.468  38.747  47.394  1.00  0.00           C  
ATOM   1149  CE  LYS A 699      20.709  39.409  47.972  1.00  0.00           C  
ATOM   1150  NZ  LYS A 699      20.363  40.323  49.128  1.00  0.00           N  
ATOM   1151  N   GLU A 700      17.880  34.634  43.427  1.00  0.00           N  
ATOM   1152  CA  GLU A 700      16.914  33.611  42.928  1.00  0.00           C  
ATOM   1153  C   GLU A 700      17.216  32.262  43.594  1.00  0.00           C  
ATOM   1154  O   GLU A 700      18.394  31.854  43.598  1.00  0.00           O  
ATOM   1155  CB  GLU A 700      17.002  33.482  41.372  1.00  0.00           C  
ATOM   1156  CG  GLU A 700      16.575  34.720  40.536  1.00  0.00           C  
ATOM   1157  CD  GLU A 700      15.049  34.939  40.463  1.00  0.00           C  
ATOM   1158  OE1 GLU A 700      14.281  34.081  40.943  1.00  0.00           O  
ATOM   1159  OE2 GLU A 700      14.571  35.986  39.931  1.00  0.00           O  
ATOM   1160  N   SER A 703      16.187  31.596  44.180  1.00  0.00           N  
ATOM   1161  CA  SER A 703      16.314  30.221  44.746  1.00  0.00           C  
ATOM   1162  C   SER A 703      16.531  29.070  43.725  1.00  0.00           C  
ATOM   1163  O   SER A 703      16.964  27.942  44.104  1.00  0.00           O  
ATOM   1164  CB  SER A 703      15.121  29.862  45.675  1.00  0.00           C  
ATOM   1165  OG  SER A 703      13.849  30.187  45.089  1.00  0.00           O  
ATOM   1166  N   ASP A 713      16.247  29.351  42.449  1.00  0.00           N  
ATOM   1167  CA  ASP A 713      16.221  28.317  41.395  1.00  0.00           C  
ATOM   1168  C   ASP A 713      17.461  28.499  40.528  1.00  0.00           C  
ATOM   1169  O   ASP A 713      18.185  29.539  40.638  1.00  0.00           O  
ATOM   1170  CB  ASP A 713      14.947  28.449  40.484  1.00  0.00           C  
ATOM   1171  CG  ASP A 713      13.673  28.798  41.257  1.00  0.00           C  
ATOM   1172  OD1 ASP A 713      13.224  28.012  42.144  1.00  0.00           O  
ATOM   1173  OD2 ASP A 713      13.085  29.868  40.964  1.00  0.00           O  
ATOM   1174  N   GLY A 714      17.689  27.529  39.628  1.00  0.00           N  
ATOM   1175  CA  GLY A 714      18.767  27.666  38.624  1.00  0.00           C  
ATOM   1176  C   GLY A 714      18.415  27.094  37.248  1.00  0.00           C  
ATOM   1177  O   GLY A 714      19.217  27.188  36.312  1.00  0.00           O  
ATOM   1178  N   LYS A 715      17.226  26.504  37.115  1.00  0.00           N  
ATOM   1179  CA  LYS A 715      16.790  25.858  35.849  1.00  0.00           C  
ATOM   1180  C   LYS A 715      16.423  26.875  34.746  1.00  0.00           C  
ATOM   1181  O   LYS A 715      16.906  26.780  33.580  1.00  0.00           O  
ATOM   1182  CB  LYS A 715      15.594  24.948  36.156  1.00  0.00           C  
ATOM   1183  CG  LYS A 715      15.906  23.930  37.269  1.00  0.00           C  
ATOM   1184  CD  LYS A 715      14.698  23.159  37.729  1.00  0.00           C  
ATOM   1185  CE  LYS A 715      15.154  21.838  38.388  1.00  0.00           C  
ATOM   1186  NZ  LYS A 715      14.006  21.116  39.073  1.00  0.00           N  
ATOM   1187  N   GLU A 716      15.547  27.824  35.098  1.00  0.00           N  
ATOM   1188  CA  GLU A 716      15.145  28.908  34.189  1.00  0.00           C  
ATOM   1189  C   GLU A 716      15.522  30.271  34.785  1.00  0.00           C  
ATOM   1190  O   GLU A 716      15.257  31.293  34.174  1.00  0.00           O  
ATOM   1191  CB  GLU A 716      13.636  28.874  33.941  1.00  0.00           C  
ATOM   1192  CG  GLU A 716      13.033  27.495  33.842  1.00  0.00           C  
ATOM   1193  CD  GLU A 716      13.438  26.738  32.586  1.00  0.00           C  
ATOM   1194  OE1 GLU A 716      14.521  27.062  31.994  1.00  0.00           O  
ATOM   1195  OE2 GLU A 716      12.652  25.857  32.167  1.00  0.00           O  
ATOM   1196  N   HIS A 718      16.117  30.268  35.988  1.00  0.00           N  
ATOM   1197  CA  HIS A 718      16.484  31.514  36.684  1.00  0.00           C  
ATOM   1198  C   HIS A 718      17.978  31.772  36.852  1.00  0.00           C  
ATOM   1199  O   HIS A 718      18.731  30.870  37.207  1.00  0.00           O  
ATOM   1200  CB  HIS A 718      15.763  31.600  38.023  1.00  0.00           C  
ATOM   1201  CG  HIS A 718      14.284  31.784  37.873  1.00  0.00           C  
ATOM   1202  ND1 HIS A 718      13.410  30.723  37.767  1.00  0.00           N  
ATOM   1203  CD2 HIS A 718      13.527  32.908  37.773  1.00  0.00           C  
ATOM   1204  CE1 HIS A 718      12.174  31.185  37.640  1.00  0.00           C  
ATOM   1205  NE2 HIS A 718      12.222  32.507  37.615  1.00  0.00           N  
ATOM   1206  N   LEU A 723      18.398  33.007  36.550  1.00  0.00           N  
ATOM   1207  CA  LEU A 723      19.762  33.452  36.788  1.00  0.00           C  
ATOM   1208  C   LEU A 723      19.723  34.617  37.742  1.00  0.00           C  
ATOM   1209  O   LEU A 723      18.795  35.435  37.687  1.00  0.00           O  
ATOM   1210  CB  LEU A 723      20.427  33.924  35.486  1.00  0.00           C  
ATOM   1211  CG  LEU A 723      20.631  32.871  34.399  1.00  0.00           C  
ATOM   1212  CD1 LEU A 723      20.930  33.525  33.043  1.00  0.00           C  
ATOM   1213  CD2 LEU A 723      21.704  31.800  34.830  1.00  0.00           C  
ATOM   1214  N   GLU A 724      20.726  34.719  38.607  1.00  0.00           N  
ATOM   1215  CA  GLU A 724      20.821  35.875  39.476  1.00  0.00           C  
ATOM   1216  C   GLU A 724      21.265  37.095  38.675  1.00  0.00           C  
ATOM   1217  O   GLU A 724      20.797  38.200  38.913  1.00  0.00           O  
ATOM   1218  CB  GLU A 724      21.770  35.602  40.638  1.00  0.00           C  
ATOM   1219  CG  GLU A 724      21.191  34.616  41.601  1.00  0.00           C  
ATOM   1220  CD  GLU A 724      21.955  34.572  42.876  1.00  0.00           C  
ATOM   1221  OE1 GLU A 724      23.184  34.355  42.850  1.00  0.00           O  
ATOM   1222  OE2 GLU A 724      21.332  34.774  43.905  1.00  0.00           O  
ATOM   1223  N   GLU A 725      22.138  36.858  37.703  1.00  0.00           N  
ATOM   1224  CA  GLU A 725      22.605  37.869  36.776  1.00  0.00           C  
ATOM   1225  C   GLU A 725      22.112  37.534  35.368  1.00  0.00           C  
ATOM   1226  O   GLU A 725      22.526  36.526  34.774  1.00  0.00           O  
ATOM   1227  CB  GLU A 725      24.130  37.940  36.791  1.00  0.00           C  
ATOM   1228  CG  GLU A 725      24.750  38.781  35.601  1.00  0.00           C  
ATOM   1229  CD  GLU A 725      26.279  38.923  35.761  1.00  0.00           C  
ATOM   1230  OE1 GLU A 725      26.958  37.908  35.658  1.00  0.00           O  
ATOM   1231  OE2 GLU A 725      26.786  40.016  36.065  1.00  0.00           O  
ATOM   1232  N   PHE A 726      21.216  38.374  34.851  1.00  0.00           N  
ATOM   1233  CA  PHE A 726      20.607  38.166  33.535  1.00  0.00           C  
ATOM   1234  C   PHE A 726      20.596  39.449  32.689  1.00  0.00           C  
ATOM   1235  O   PHE A 726      21.104  40.476  33.119  1.00  0.00           O  
ATOM   1236  CB  PHE A 726      19.217  37.500  33.655  1.00  0.00           C  
ATOM   1237  CG  PHE A 726      18.124  38.383  34.256  1.00  0.00           C  
ATOM   1238  CD1 PHE A 726      18.008  38.540  35.648  1.00  0.00           C  
ATOM   1239  CD2 PHE A 726      17.163  38.989  33.424  1.00  0.00           C  
ATOM   1240  CE1 PHE A 726      17.009  39.336  36.204  1.00  0.00           C  
ATOM   1241  CE2 PHE A 726      16.145  39.771  33.957  1.00  0.00           C  
ATOM   1242  CZ  PHE A 726      16.056  39.960  35.347  1.00  0.00           C  
ATOM   1243  N   THR A 728      20.082  39.343  31.466  1.00  0.00           N  
ATOM   1244  CA  THR A 728      20.027  40.429  30.515  1.00  0.00           C  
ATOM   1245  C   THR A 728      18.564  40.558  30.070  1.00  0.00           C  
ATOM   1246  O   THR A 728      17.962  39.605  29.556  1.00  0.00           O  
ATOM   1247  CB  THR A 728      20.942  40.177  29.288  1.00  0.00           C  
ATOM   1248  OG1 THR A 728      22.222  39.696  29.725  1.00  0.00           O  
ATOM   1249  CG2 THR A 728      21.130  41.469  28.423  1.00  0.00           C  
ATOM   1250  N   MET A 730      18.000  41.742  30.291  1.00  0.00           N  
ATOM   1251  CA  MET A 730      16.625  42.035  29.901  1.00  0.00           C  
ATOM   1252  C   MET A 730      16.577  42.958  28.694  1.00  0.00           C  
ATOM   1253  O   MET A 730      17.392  43.870  28.601  1.00  0.00           O  
ATOM   1254  CB  MET A 730      15.848  42.681  31.058  1.00  0.00           C  
ATOM   1255  CG  MET A 730      14.326  42.797  30.810  1.00  0.00           C  
ATOM   1256  SD  MET A 730      13.483  43.910  31.957  1.00  0.00           S  
ATOM   1257  CE  MET A 730      13.622  42.513  33.539  1.00  0.00           C  
ATOM   1258  N   LEU A 731      15.657  42.659  27.776  1.00  0.00           N  
ATOM   1259  CA  LEU A 731      15.219  43.617  26.770  1.00  0.00           C  
ATOM   1260  C   LEU A 731      13.891  44.195  27.305  1.00  0.00           C  
ATOM   1261  O   LEU A 731      13.002  43.442  27.661  1.00  0.00           O  
ATOM   1262  CB  LEU A 731      14.955  42.946  25.415  1.00  0.00           C  
ATOM   1263  CG  LEU A 731      13.892  43.629  24.529  1.00  0.00           C  
ATOM   1264  CD1 LEU A 731      14.432  44.934  23.874  1.00  0.00           C  
ATOM   1265  CD2 LEU A 731      13.330  42.663  23.454  1.00  0.00           C  
ATOM   1266  N   ASN A 732      13.747  45.513  27.317  1.00  0.00           N  
ATOM   1267  CA  ASN A 732      12.462  46.151  27.597  1.00  0.00           C  
ATOM   1268  C   ASN A 732      12.247  47.190  26.488  1.00  0.00           C  
ATOM   1269  O   ASN A 732      13.021  48.141  26.362  1.00  0.00           O  
ATOM   1270  CB  ASN A 732      12.474  46.803  29.002  1.00  0.00           C  
ATOM   1271  CG  ASN A 732      11.072  47.231  29.538  1.00  0.00           C  
ATOM   1272  OD1 ASN A 732      10.895  47.365  30.743  1.00  0.00           O  
ATOM   1273  ND2 ASN A 732      10.108  47.482  28.654  1.00  0.00           N  
ATOM   1274  N   PHE A 733      11.202  46.992  25.679  1.00  0.00           N  
ATOM   1275  CA  PHE A 733      10.771  48.040  24.763  1.00  0.00           C  
ATOM   1276  C   PHE A 733       9.444  48.606  25.244  1.00  0.00           C  
ATOM   1277  O   PHE A 733       8.696  47.930  25.963  1.00  0.00           O  
ATOM   1278  CB  PHE A 733      10.678  47.521  23.330  1.00  0.00           C  
ATOM   1279  CG  PHE A 733       9.591  46.477  23.108  1.00  0.00           C  
ATOM   1280  CD1 PHE A 733       9.876  45.109  23.219  1.00  0.00           C  
ATOM   1281  CD2 PHE A 733       8.307  46.855  22.751  1.00  0.00           C  
ATOM   1282  CE1 PHE A 733       8.893  44.166  23.002  1.00  0.00           C  
ATOM   1283  CE2 PHE A 733       7.312  45.904  22.546  1.00  0.00           C  
ATOM   1284  CZ  PHE A 733       7.613  44.562  22.661  1.00  0.00           C  
ATOM   1285  N   CYS A 734       9.156  49.843  24.839  1.00  0.00           N  
ATOM   1286  CA  CYS A 734       7.891  50.479  25.168  1.00  0.00           C  
ATOM   1287  C   CYS A 734       7.560  51.641  24.239  1.00  0.00           C  
ATOM   1288  O   CYS A 734       8.432  52.202  23.580  1.00  0.00           O  
ATOM   1289  CB  CYS A 734       7.819  50.933  26.633  1.00  0.00           C  
ATOM   1290  SG  CYS A 734       9.097  52.098  27.136  1.00  0.00           S  
ATOM   1291  N   GLN A 735       6.282  51.964  24.193  1.00  0.00           N  
ATOM   1292  CA  GLN A 735       5.762  53.086  23.408  1.00  0.00           C  
ATOM   1293  C   GLN A 735       4.777  53.842  24.300  1.00  0.00           C  
ATOM   1294  O   GLN A 735       4.068  53.233  25.114  1.00  0.00           O  
ATOM   1295  CB  GLN A 735       5.072  52.572  22.125  1.00  0.00           C  
ATOM   1296  CG  GLN A 735       4.436  53.620  21.204  1.00  0.00           C  
ATOM   1297  CD  GLN A 735       4.006  53.011  19.880  1.00  0.00           C  
ATOM   1298  OE1 GLN A 735       4.665  52.119  19.367  1.00  0.00           O  
ATOM   1299  NE2 GLN A 735       2.899  53.479  19.329  1.00  0.00           N  
ATOM   1300  N   MET A 736       4.776  55.160  24.173  1.00  0.00           N  
ATOM   1301  CA  MET A 736       3.843  56.003  24.920  1.00  0.00           C  
ATOM   1302  C   MET A 736       3.233  57.050  23.982  1.00  0.00           C  
ATOM   1303  O   MET A 736       3.942  57.625  23.144  1.00  0.00           O  
ATOM   1304  CB  MET A 736       4.553  56.677  26.100  1.00  0.00           C  
ATOM   1305  CG  MET A 736       3.696  57.662  26.913  1.00  0.00           C  
ATOM   1306  SD  MET A 736       4.692  58.531  28.149  1.00  0.00           S  
ATOM   1307  CE  MET A 736       5.735  59.615  27.218  1.00  0.00           C  
ATOM   1308  N   GLY A 737       1.936  57.283  24.149  1.00  0.00           N  
ATOM   1309  CA  GLY A 737       1.152  58.221  23.324  1.00  0.00           C  
ATOM   1310  C   GLY A 737       0.150  57.468  22.449  1.00  0.00           C  
ATOM   1311  O   GLY A 737      -0.582  56.593  22.940  1.00  0.00           O  
ATOM   1312  N   SER A 738       0.147  57.797  21.157  1.00  0.00           N  
ATOM   1313  CA  SER A 738      -0.781  57.189  20.190  1.00  0.00           C  
ATOM   1314  C   SER A 738      -0.378  55.759  19.805  1.00  0.00           C  
ATOM   1315  O   SER A 738       0.803  55.399  19.851  1.00  0.00           O  
ATOM   1316  CB  SER A 738      -0.726  58.002  18.879  1.00  0.00           C  
ATOM   1317  OG  SER A 738      -1.265  59.394  19.245  1.00  0.00           O  
ATOM   1318  N   GLY A 739      -1.377  54.953  19.438  1.00  0.00           N  
ATOM   1319  CA  GLY A 739      -1.167  53.579  18.990  1.00  0.00           C  
ATOM   1320  C   GLY A 739      -0.783  52.595  20.079  1.00  0.00           C  
ATOM   1321  O   GLY A 739      -0.246  51.544  19.787  1.00  0.00           O  
ATOM   1322  N   CYS A 788      -1.056  52.940  21.337  1.00  0.00           N  
ATOM   1323  CA  CYS A 788      -0.705  52.082  22.479  1.00  0.00           C  
ATOM   1324  C   CYS A 788      -1.826  51.112  22.791  1.00  0.00           C  
ATOM   1325  O   CYS A 788      -2.491  51.186  23.826  1.00  0.00           O  
ATOM   1326  CB  CYS A 788      -0.258  52.900  23.698  1.00  0.00           C  
ATOM   1327  SG  CYS A 788       1.258  53.780  23.364  1.00  0.00           S  
ATOM   1328  N   THR A 789      -2.010  50.192  21.859  1.00  0.00           N  
ATOM   1329  CA  THR A 789      -3.066  49.200  21.942  1.00  0.00           C  
ATOM   1330  C   THR A 789      -2.532  47.805  22.166  1.00  0.00           C  
ATOM   1331  O   THR A 789      -1.349  47.514  21.915  1.00  0.00           O  
ATOM   1332  CB  THR A 789      -3.925  49.163  20.660  1.00  0.00           C  
ATOM   1333  OG1 THR A 789      -3.130  48.718  19.561  1.00  0.00           O  
ATOM   1334  CG2 THR A 789      -4.569  50.550  20.354  1.00  0.00           C  
ATOM   1335  N   ARG A 790      -3.427  46.937  22.625  1.00  0.00           N  
ATOM   1336  CA  ARG A 790      -3.113  45.553  22.843  1.00  0.00           C  
ATOM   1337  C   ARG A 790      -2.752  44.885  21.520  1.00  0.00           C  
ATOM   1338  O   ARG A 790      -1.787  44.120  21.479  1.00  0.00           O  
ATOM   1339  CB  ARG A 790      -4.244  44.827  23.547  1.00  0.00           C  
ATOM   1340  CG  ARG A 790      -3.797  43.475  24.047  1.00  0.00           C  
ATOM   1341  CD  ARG A 790      -4.924  42.641  24.636  1.00  0.00           C  
ATOM   1342  NE  ARG A 790      -4.496  41.244  24.605  1.00  0.00           N  
ATOM   1343  CZ  ARG A 790      -5.140  40.218  25.157  1.00  0.00           C  
ATOM   1344  NH1 ARG A 790      -6.262  40.401  25.831  1.00  0.00           N  
ATOM   1345  NH2 ARG A 790      -4.641  38.993  25.037  1.00  0.00           N  
ATOM   1346  N   GLU A 791      -3.494  45.208  20.448  1.00  0.00           N  
ATOM   1347  CA  GLU A 791      -3.186  44.725  19.099  1.00  0.00           C  
ATOM   1348  C   GLU A 791      -1.751  45.036  18.645  1.00  0.00           C  
ATOM   1349  O   GLU A 791      -1.046  44.126  18.170  1.00  0.00           O  
ATOM   1350  CB  GLU A 791      -4.148  45.308  18.072  1.00  0.00           C  
ATOM   1351  CG  GLU A 791      -3.904  44.794  16.655  1.00  0.00           C  
ATOM   1352  CD  GLU A 791      -4.742  45.514  15.631  1.00  0.00           C  
ATOM   1353  OE1 GLU A 791      -4.414  46.690  15.270  1.00  0.00           O  
ATOM   1354  OE2 GLU A 791      -5.759  44.917  15.213  1.00  0.00           O  
ATOM   1355  N   ASN A 792      -1.351  46.311  18.763  1.00  0.00           N  
ATOM   1356  CA  ASN A 792      -0.037  46.729  18.339  1.00  0.00           C  
ATOM   1357  C   ASN A 792       1.030  46.078  19.198  1.00  0.00           C  
ATOM   1358  O   ASN A 792       2.024  45.612  18.664  1.00  0.00           O  
ATOM   1359  CB  ASN A 792       0.124  48.246  18.328  1.00  0.00           C  
ATOM   1360  CG  ASN A 792      -0.688  48.899  17.233  1.00  0.00           C  
ATOM   1361  OD1 ASN A 792      -1.163  48.226  16.300  1.00  0.00           O  
ATOM   1362  ND2 ASN A 792      -0.897  50.215  17.347  1.00  0.00           N  
ATOM   1363  N   LEU A 793       0.791  46.012  20.508  1.00  0.00           N  
ATOM   1364  CA  LEU A 793       1.692  45.302  21.405  1.00  0.00           C  
ATOM   1365  C   LEU A 793       1.869  43.859  20.964  1.00  0.00           C  
ATOM   1366  O   LEU A 793       2.982  43.406  20.795  1.00  0.00           O  
ATOM   1367  CB  LEU A 793       1.261  45.381  22.877  1.00  0.00           C  
ATOM   1368  CG  LEU A 793       2.120  44.662  23.914  1.00  0.00           C  
ATOM   1369  CD1 LEU A 793       3.628  45.179  23.961  1.00  0.00           C  
ATOM   1370  CD2 LEU A 793       1.464  44.714  25.303  1.00  0.00           C  
ATOM   1371  N   GLU A 794       0.777  43.147  20.750  1.00  0.00           N  
ATOM   1372  CA  GLU A 794       0.882  41.755  20.349  1.00  0.00           C  
ATOM   1373  C   GLU A 794       1.627  41.580  19.011  1.00  0.00           C  
ATOM   1374  O   GLU A 794       2.423  40.653  18.849  1.00  0.00           O  
ATOM   1375  CB  GLU A 794      -0.509  41.107  20.330  1.00  0.00           C  
ATOM   1376  CG  GLU A 794      -0.960  40.728  21.730  1.00  0.00           C  
ATOM   1377  CD  GLU A 794      -2.277  40.001  21.754  1.00  0.00           C  
ATOM   1378  OE1 GLU A 794      -2.656  39.510  22.834  1.00  0.00           O  
ATOM   1379  OE2 GLU A 794      -2.963  39.916  20.707  1.00  0.00           O  
ATOM   1380  N   SER A 795       1.355  42.499  18.082  1.00  0.00           N  
ATOM   1381  CA  SER A 795       1.940  42.523  16.748  1.00  0.00           C  
ATOM   1382  C   SER A 795       3.460  42.662  16.791  1.00  0.00           C  
ATOM   1383  O   SER A 795       4.178  41.949  16.085  1.00  0.00           O  
ATOM   1384  CB  SER A 795       1.300  43.647  15.917  1.00  0.00           C  
ATOM   1385  OG  SER A 795       2.051  43.887  14.746  1.00  0.00           O  
ATOM   1386  N   ILE A 796       3.944  43.554  17.657  1.00  0.00           N  
ATOM   1387  CA  ILE A 796       5.354  43.770  17.817  1.00  0.00           C  
ATOM   1388  C   ILE A 796       6.025  42.527  18.401  1.00  0.00           C  
ATOM   1389  O   ILE A 796       7.065  42.085  17.885  1.00  0.00           O  
ATOM   1390  CB  ILE A 796       5.663  44.972  18.729  1.00  0.00           C  
ATOM   1391  CG1 ILE A 796       5.065  46.256  18.134  1.00  0.00           C  
ATOM   1392  CG2 ILE A 796       7.163  45.070  18.915  1.00  0.00           C  
ATOM   1393  CD1 ILE A 796       4.970  47.413  19.161  1.00  0.00           C  
ATOM   1394  N   ILE A 797       5.423  41.981  19.464  1.00  0.00           N  
ATOM   1395  CA  ILE A 797       5.899  40.738  20.066  1.00  0.00           C  
ATOM   1396  C   ILE A 797       5.986  39.626  19.010  1.00  0.00           C  
ATOM   1397  O   ILE A 797       7.010  38.929  18.925  1.00  0.00           O  
ATOM   1398  CB  ILE A 797       4.998  40.242  21.266  1.00  0.00           C  
ATOM   1399  CG1 ILE A 797       5.188  41.142  22.501  1.00  0.00           C  
ATOM   1400  CG2 ILE A 797       5.296  38.765  21.605  1.00  0.00           C  
ATOM   1401  CD1 ILE A 797       3.922  41.214  23.406  1.00  0.00           C  
ATOM   1402  N   THR A 798       4.907  39.494  18.222  1.00  0.00           N  
ATOM   1403  CA  THR A 798       4.807  38.489  17.159  1.00  0.00           C  
ATOM   1404  C   THR A 798       5.869  38.694  16.067  1.00  0.00           C  
ATOM   1405  O   THR A 798       6.586  37.766  15.717  1.00  0.00           O  
ATOM   1406  CB  THR A 798       3.363  38.417  16.550  1.00  0.00           C  
ATOM   1407  OG1 THR A 798       2.418  38.163  17.589  1.00  0.00           O  
ATOM   1408  CG2 THR A 798       3.251  37.341  15.485  1.00  0.00           C  
ATOM   1409  N   ASP A 799       5.987  39.918  15.554  1.00  0.00           N  
ATOM   1410  CA  ASP A 799       7.004  40.192  14.561  1.00  0.00           C  
ATOM   1411  C   ASP A 799       8.404  39.862  15.092  1.00  0.00           C  
ATOM   1412  O   ASP A 799       9.202  39.244  14.403  1.00  0.00           O  
ATOM   1413  CB  ASP A 799       6.911  41.620  14.036  1.00  0.00           C  
ATOM   1414  CG  ASP A 799       5.643  41.870  13.203  1.00  0.00           C  
ATOM   1415  OD1 ASP A 799       4.796  40.959  12.955  1.00  0.00           O  
ATOM   1416  OD2 ASP A 799       5.463  43.028  12.810  1.00  0.00           O  
ATOM   1417  N   PHE A 800       8.658  40.264  16.336  1.00  0.00           N  
ATOM   1418  CA  PHE A 800       9.920  40.090  17.006  1.00  0.00           C  
ATOM   1419  C   PHE A 800      10.323  38.624  17.124  1.00  0.00           C  
ATOM   1420  O   PHE A 800      11.402  38.253  16.674  1.00  0.00           O  
ATOM   1421  CB  PHE A 800       9.864  40.794  18.371  1.00  0.00           C  
ATOM   1422  CG  PHE A 800      11.078  40.591  19.239  1.00  0.00           C  
ATOM   1423  CD1 PHE A 800      12.373  40.846  18.756  1.00  0.00           C  
ATOM   1424  CD2 PHE A 800      10.937  40.183  20.548  1.00  0.00           C  
ATOM   1425  CE1 PHE A 800      13.491  40.689  19.554  1.00  0.00           C  
ATOM   1426  CE2 PHE A 800      12.077  40.009  21.355  1.00  0.00           C  
ATOM   1427  CZ  PHE A 800      13.350  40.279  20.843  1.00  0.00           C  
ATOM   1428  N   LEU A 801       9.457  37.795  17.697  1.00  0.00           N  
ATOM   1429  CA  LEU A 801       9.796  36.386  17.910  1.00  0.00           C  
ATOM   1430  C   LEU A 801       9.843  35.560  16.625  1.00  0.00           C  
ATOM   1431  O   LEU A 801      10.607  34.607  16.543  1.00  0.00           O  
ATOM   1432  CB  LEU A 801       8.893  35.741  18.958  1.00  0.00           C  
ATOM   1433  CG  LEU A 801       9.029  36.375  20.345  1.00  0.00           C  
ATOM   1434  CD1 LEU A 801       8.041  35.710  21.297  1.00  0.00           C  
ATOM   1435  CD2 LEU A 801      10.455  36.240  20.854  1.00  0.00           C  
ATOM   1436  N   ASN A 802       9.026  35.942  15.634  1.00  0.00           N  
ATOM   1437  CA  ASN A 802       9.083  35.341  14.308  1.00  0.00           C  
ATOM   1438  C   ASN A 802      10.395  35.712  13.600  1.00  0.00           C  
ATOM   1439  O   ASN A 802      10.972  34.915  12.886  1.00  0.00           O  
ATOM   1440  CB  ASN A 802       7.879  35.752  13.462  1.00  0.00           C  
ATOM   1441  CG  ASN A 802       6.599  35.028  13.858  1.00  0.00           C  
ATOM   1442  OD1 ASN A 802       6.633  33.939  14.437  1.00  0.00           O  
ATOM   1443  ND2 ASN A 802       5.465  35.627  13.534  1.00  0.00           N  
ATOM   1444  N   HIS A 803      10.843  36.944  13.801  1.00  0.00           N  
ATOM   1445  CA  HIS A 803      12.155  37.384  13.315  1.00  0.00           C  
ATOM   1446  C   HIS A 803      13.285  36.524  13.911  1.00  0.00           C  
ATOM   1447  O   HIS A 803      14.145  36.010  13.171  1.00  0.00           O  
ATOM   1448  CB  HIS A 803      12.367  38.862  13.656  1.00  0.00           C  
ATOM   1449  CG  HIS A 803      13.713  39.387  13.282  1.00  0.00           C  
ATOM   1450  ND1 HIS A 803      14.065  39.674  11.983  1.00  0.00           N  
ATOM   1451  CD2 HIS A 803      14.770  39.743  14.045  1.00  0.00           C  
ATOM   1452  CE1 HIS A 803      15.292  40.157  11.957  1.00  0.00           C  
ATOM   1453  NE2 HIS A 803      15.740  40.209  13.197  1.00  0.00           N  
ATOM   1454  N   LEU A 807      13.239  36.324  15.230  1.00  0.00           N  
ATOM   1455  CA  LEU A 807      14.249  35.528  15.916  1.00  0.00           C  
ATOM   1456  C   LEU A 807      14.140  34.029  15.671  1.00  0.00           C  
ATOM   1457  O   LEU A 807      15.076  33.294  15.956  1.00  0.00           O  
ATOM   1458  CB  LEU A 807      14.247  35.823  17.414  1.00  0.00           C  
ATOM   1459  CG  LEU A 807      14.676  37.207  17.914  1.00  0.00           C  
ATOM   1460  CD1 LEU A 807      14.662  37.208  19.437  1.00  0.00           C  
ATOM   1461  CD2 LEU A 807      16.067  37.599  17.415  1.00  0.00           C  
ATOM   1462  N   GLY A 808      13.012  33.589  15.104  1.00  0.00           N  
ATOM   1463  CA  GLY A 808      12.733  32.164  14.900  1.00  0.00           C  
ATOM   1464  C   GLY A 808      12.445  31.433  16.206  1.00  0.00           C  
ATOM   1465  O   GLY A 808      12.877  30.289  16.378  1.00  0.00           O  
ATOM   1466  N   ILE A1143      11.698  32.076  17.111  1.00  0.00           N  
ATOM   1467  CA  ILE A1143      11.357  31.476  18.421  1.00  0.00           C  
ATOM   1468  C   ILE A1143       9.837  31.256  18.541  1.00  0.00           C  
ATOM   1469  O   ILE A1143       9.055  32.217  18.404  1.00  0.00           O  
ATOM   1470  CB  ILE A1143      11.941  32.326  19.605  1.00  0.00           C  
ATOM   1471  CG1 ILE A1143      13.477  32.229  19.619  1.00  0.00           C  
ATOM   1472  CG2 ILE A1143      11.367  31.886  20.959  1.00  0.00           C  
ATOM   1473  CD1 ILE A1143      14.159  33.333  20.378  1.00  0.00           C  
ATOM   1474  N   ASP A1154       9.420  29.999  18.744  1.00  0.00           N  
ATOM   1475  CA  ASP A1154       7.993  29.636  18.883  1.00  0.00           C  
ATOM   1476  C   ASP A1154       7.446  30.180  20.199  1.00  0.00           C  
ATOM   1477  O   ASP A1154       8.156  30.205  21.188  1.00  0.00           O  
ATOM   1478  CB  ASP A1154       7.787  28.119  18.820  1.00  0.00           C  
ATOM   1479  CG  ASP A1154       6.321  27.720  18.640  1.00  0.00           C  
ATOM   1480  OD1 ASP A1154       5.592  28.387  17.884  1.00  0.00           O  
ATOM   1481  OD2 ASP A1154       5.885  26.700  19.235  1.00  0.00           O  
ATOM   1482  N   PHE A1155       6.178  30.600  20.210  1.00  0.00           N  
ATOM   1483  CA  PHE A1155       5.601  31.234  21.389  1.00  0.00           C  
ATOM   1484  C   PHE A1155       4.086  31.188  21.375  1.00  0.00           C  
ATOM   1485  O   PHE A1155       3.474  30.988  20.338  1.00  0.00           O  
ATOM   1486  CB  PHE A1155       6.050  32.692  21.479  1.00  0.00           C  
ATOM   1487  CG  PHE A1155       5.386  33.606  20.462  1.00  0.00           C  
ATOM   1488  CD1 PHE A1155       5.855  33.672  19.138  1.00  0.00           C  
ATOM   1489  CD2 PHE A1155       4.283  34.403  20.831  1.00  0.00           C  
ATOM   1490  CE1 PHE A1155       5.227  34.504  18.206  1.00  0.00           C  
ATOM   1491  CE2 PHE A1155       3.657  35.234  19.903  1.00  0.00           C  
ATOM   1492  CZ  PHE A1155       4.123  35.283  18.591  1.00  0.00           C  
ATOM   1493  N   LYS A1156       3.496  31.376  22.549  1.00  0.00           N  
ATOM   1494  CA  LYS A1156       2.098  31.750  22.645  1.00  0.00           C  
ATOM   1495  C   LYS A1156       1.931  32.849  23.703  1.00  0.00           C  
ATOM   1496  O   LYS A1156       2.730  32.951  24.637  1.00  0.00           O  
ATOM   1497  CB  LYS A1156       1.186  30.533  22.871  1.00  0.00           C  
ATOM   1498  CG  LYS A1156       1.302  29.828  24.208  1.00  0.00           C  
ATOM   1499  CD  LYS A1156       0.081  28.899  24.353  1.00  0.00           C  
ATOM   1500  CE  LYS A1156      -0.316  28.579  25.808  1.00  0.00           C  
ATOM   1501  NZ  LYS A1156      -1.817  28.263  25.907  1.00  0.00           N  
ATOM   1502  N   ILE A1157       0.918  33.689  23.513  1.00  0.00           N  
ATOM   1503  CA  ILE A1157       0.642  34.817  24.405  1.00  0.00           C  
ATOM   1504  C   ILE A1157      -0.595  34.491  25.258  1.00  0.00           C  
ATOM   1505  O   ILE A1157      -1.684  34.359  24.726  1.00  0.00           O  
ATOM   1506  CB  ILE A1157       0.393  36.118  23.606  1.00  0.00           C  
ATOM   1507  CG1 ILE A1157       1.641  36.518  22.811  1.00  0.00           C  
ATOM   1508  CG2 ILE A1157      -0.073  37.249  24.519  1.00  0.00           C  
ATOM   1509  CD1 ILE A1157       1.358  37.566  21.741  1.00  0.00           C  
ATOM   1510  N   VAL A1158      -0.405  34.355  26.574  1.00  0.00           N  
ATOM   1511  CA  VAL A1158      -1.483  34.060  27.535  1.00  0.00           C  
ATOM   1512  C   VAL A1158      -1.751  35.297  28.423  1.00  0.00           C  
ATOM   1513  O   VAL A1158      -0.830  35.972  28.824  1.00  0.00           O  
ATOM   1514  CB  VAL A1158      -1.095  32.863  28.456  1.00  0.00           C  
ATOM   1515  CG1 VAL A1158      -2.302  32.327  29.193  1.00  0.00           C  
ATOM   1516  CG2 VAL A1158      -0.463  31.745  27.668  1.00  0.00           C  
ATOM   1517  N   GLY A1159      -3.002  35.595  28.744  1.00  0.00           N  
ATOM   1518  CA  GLY A1159      -3.270  36.580  29.814  1.00  0.00           C  
ATOM   1519  C   GLY A1159      -2.822  36.087  31.205  1.00  0.00           C  
ATOM   1520  O   GLY A1159      -3.226  35.005  31.610  1.00  0.00           O  
ATOM   1521  N   ASP A1160      -1.973  36.856  31.920  1.00  0.00           N  
ATOM   1522  CA  ASP A1160      -1.693  36.601  33.368  1.00  0.00           C  
ATOM   1523  C   ASP A1160      -1.899  37.821  34.327  1.00  0.00           C  
ATOM   1524  O   ASP A1160      -2.652  38.751  34.010  1.00  0.00           O  
ATOM   1525  CB  ASP A1160      -0.283  36.020  33.546  1.00  0.00           C  
ATOM   1526  CG  ASP A1160      -0.183  35.052  34.746  1.00  0.00           C  
ATOM   1527  OD1 ASP A1160      -1.175  34.373  35.079  1.00  0.00           O  
ATOM   1528  OD2 ASP A1160       0.920  34.954  35.339  1.00  0.00           O  
ATOM   1529  N   SER A1443      -1.232  37.797  35.495  1.00  0.00           N  
ATOM   1530  CA  SER A1443      -1.046  38.998  36.361  1.00  0.00           C  
ATOM   1531  C   SER A1443       0.224  38.984  37.265  1.00  0.00           C  
ATOM   1532  O   SER A1443       0.793  37.905  37.575  1.00  0.00           O  
ATOM   1533  CB  SER A1443      -2.268  39.218  37.231  1.00  0.00           C  
ATOM   1534  OG  SER A1443      -2.469  38.089  38.056  1.00  0.00           O  
ATOM   1535  N   CYS A1444       0.656  40.177  37.695  1.00  0.00           N  
ATOM   1536  CA  CYS A1444       1.693  40.305  38.744  1.00  0.00           C  
ATOM   1537  C   CYS A1444       1.405  41.441  39.744  1.00  0.00           C  
ATOM   1538  O   CYS A1444       0.410  42.184  39.578  1.00  0.00           O  
ATOM   1539  CB  CYS A1444       3.094  40.418  38.155  1.00  0.00           C  
ATOM   1540  SG  CYS A1444       3.430  41.965  37.274  1.00  0.00           S  
ATOM   1541  N   MET A1445       2.253  41.550  40.786  1.00  0.00           N  
ATOM   1542  CA  MET A1445       2.007  42.525  41.906  1.00  0.00           C  
ATOM   1543  C   MET A1445       2.320  43.955  41.466  1.00  0.00           C  
ATOM   1544  O   MET A1445       1.614  44.890  41.857  1.00  0.00           O  
ATOM   1545  CB  MET A1445       2.849  42.236  43.177  1.00  0.00           C  
ATOM   1546  CG  MET A1445       2.552  40.975  43.958  1.00  0.00           C  
ATOM   1547  SD  MET A1445       0.856  40.768  44.434  1.00  0.00           S  
ATOM   1548  CE  MET A1445       0.621  41.626  46.028  1.00  0.00           C  
ATOM   1549  N   VAL A1446       3.396  44.124  40.701  1.00  0.00           N  
ATOM   1550  CA  VAL A1446       3.793  45.468  40.214  1.00  0.00           C  
ATOM   1551  C   VAL A1446       2.777  46.099  39.204  1.00  0.00           C  
ATOM   1552  O   VAL A1446       2.299  47.259  39.392  1.00  0.00           O  
ATOM   1553  CB  VAL A1446       5.242  45.464  39.655  1.00  0.00           C  
ATOM   1554  CG1 VAL A1446       5.663  46.848  39.168  1.00  0.00           C  
ATOM   1555  CG2 VAL A1446       6.227  44.963  40.740  1.00  0.00           C  
ATOM   1556  N   TYR A1448       2.408  45.308  38.190  1.00  0.00           N  
ATOM   1557  CA  TYR A1448       1.762  45.839  36.982  1.00  0.00           C  
ATOM   1558  C   TYR A1448       0.265  45.641  36.784  1.00  0.00           C  
ATOM   1559  O   TYR A1448      -0.443  46.608  36.456  1.00  0.00           O  
ATOM   1560  CB  TYR A1448       2.482  45.307  35.763  1.00  0.00           C  
ATOM   1561  CG  TYR A1448       3.810  45.958  35.524  1.00  0.00           C  
ATOM   1562  CD1 TYR A1448       3.874  47.263  35.015  1.00  0.00           C  
ATOM   1563  CD2 TYR A1448       4.995  45.279  35.771  1.00  0.00           C  
ATOM   1564  CE1 TYR A1448       5.071  47.874  34.772  1.00  0.00           C  
ATOM   1565  CE2 TYR A1448       6.213  45.887  35.533  1.00  0.00           C  
ATOM   1566  CZ  TYR A1448       6.231  47.188  35.035  1.00  0.00           C  
ATOM   1567  OH  TYR A1448       7.403  47.803  34.786  1.00  0.00           O  
ATOM   1568  N   GLY A1456      -0.238  44.411  36.951  1.00  0.00           N  
ATOM   1569  CA  GLY A1456      -1.531  44.102  36.331  1.00  0.00           C  
ATOM   1570  C   GLY A1456      -2.181  42.845  36.796  1.00  0.00           C  
ATOM   1571  O   GLY A1456      -2.134  42.559  38.014  1.00  0.00           O  
ATOM   1572  N   ASP A1457      -2.855  42.080  35.911  1.00  0.00           N  
ATOM   1573  CA  ASP A1457      -3.044  42.284  34.446  1.00  0.00           C  
ATOM   1574  C   ASP A1457      -1.843  42.359  33.496  1.00  0.00           C  
ATOM   1575  O   ASP A1457      -1.442  43.433  33.024  1.00  0.00           O  
ATOM   1576  CB  ASP A1457      -4.199  43.229  34.125  1.00  0.00           C  
ATOM   1577  CG  ASP A1457      -5.543  42.634  34.524  1.00  0.00           C  
ATOM   1578  OD1 ASP A1457      -5.598  41.630  35.286  1.00  0.00           O  
ATOM   1579  OD2 ASP A1457      -6.566  43.177  34.073  1.00  0.00           O  
ATOM   1580  N   THR A1458      -1.274  41.212  33.196  1.00  0.00           N  
ATOM   1581  CA  THR A1458      -0.264  41.174  32.165  1.00  0.00           C  
ATOM   1582  C   THR A1458      -0.698  40.270  31.007  1.00  0.00           C  
ATOM   1583  O   THR A1458      -1.780  39.644  31.038  1.00  0.00           O  
ATOM   1584  CB  THR A1458       1.163  40.744  32.695  1.00  0.00           C  
ATOM   1585  OG1 THR A1458       1.106  39.435  33.263  1.00  0.00           O  
ATOM   1586  CG2 THR A1458       1.736  41.743  33.718  1.00  0.00           C  
ATOM   1587  N   LEU A1459       0.140  40.258  29.979  1.00  0.00           N  
ATOM   1588  CA  LEU A1459       0.149  39.239  28.941  1.00  0.00           C  
ATOM   1589  C   LEU A1459       1.467  38.524  29.120  1.00  0.00           C  
ATOM   1590  O   LEU A1459       2.506  39.164  29.204  1.00  0.00           O  
ATOM   1591  CB  LEU A1459       0.132  39.883  27.548  1.00  0.00           C  
ATOM   1592  CG  LEU A1459      -1.023  40.814  27.204  1.00  0.00           C  
ATOM   1593  CD1 LEU A1459      -0.795  41.366  25.813  1.00  0.00           C  
ATOM   1594  CD2 LEU A1459      -2.353  40.079  27.298  1.00  0.00           C  
ATOM   1595  N   ASP A1460       1.438  37.205  29.206  1.00  0.00           N  
ATOM   1596  CA  ASP A1460       2.680  36.460  29.278  1.00  0.00           C  
ATOM   1597  C   ASP A1460       2.943  35.812  27.941  1.00  0.00           C  
ATOM   1598  O   ASP A1460       2.041  35.209  27.351  1.00  0.00           O  
ATOM   1599  CB  ASP A1460       2.605  35.382  30.363  1.00  0.00           C  
ATOM   1600  CG  ASP A1460       2.834  35.930  31.757  1.00  0.00           C  
ATOM   1601  OD1 ASP A1460       3.243  37.110  31.924  1.00  0.00           O  
ATOM   1602  OD2 ASP A1460       2.576  35.167  32.708  1.00  0.00           O  
ATOM   1603  N   VAL A1461       4.184  35.940  27.481  1.00  0.00           N  
ATOM   1604  CA  VAL A1461       4.650  35.325  26.248  1.00  0.00           C  
ATOM   1605  C   VAL A1461       5.381  34.035  26.650  1.00  0.00           C  
ATOM   1606  O   VAL A1461       6.448  34.071  27.246  1.00  0.00           O  
ATOM   1607  CB  VAL A1461       5.587  36.283  25.423  1.00  0.00           C  
ATOM   1608  CG1 VAL A1461       5.874  35.693  24.072  1.00  0.00           C  
ATOM   1609  CG2 VAL A1461       4.969  37.679  25.273  1.00  0.00           C  
ATOM   1610  N   MET A1462       4.769  32.904  26.322  1.00  0.00           N  
ATOM   1611  CA  MET A1462       5.189  31.603  26.823  1.00  0.00           C  
ATOM   1612  C   MET A1462       5.858  30.772  25.732  1.00  0.00           C  
ATOM   1613  O   MET A1462       5.381  30.764  24.584  1.00  0.00           O  
ATOM   1614  CB  MET A1462       3.969  30.825  27.355  1.00  0.00           C  
ATOM   1615  CG  MET A1462       3.292  31.439  28.582  1.00  0.00           C  
ATOM   1616  SD  MET A1462       4.423  31.847  29.941  1.00  0.00           S  
ATOM   1617  CE  MET A1462       4.838  30.185  30.527  1.00  0.00           C  
ATOM   1618  N   HIS A1463       6.937  30.071  26.092  1.00  0.00           N  
ATOM   1619  CA  HIS A1463       7.445  28.983  25.271  1.00  0.00           C  
ATOM   1620  C   HIS A1463       7.253  27.648  26.029  1.00  0.00           C  
ATOM   1621  O   HIS A1463       8.032  27.312  26.908  1.00  0.00           O  
ATOM   1622  CB  HIS A1463       8.920  29.210  24.878  1.00  0.00           C  
ATOM   1623  CG  HIS A1463       9.465  28.131  23.987  1.00  0.00           C  
ATOM   1624  ND1 HIS A1463       9.407  28.200  22.609  1.00  0.00           N  
ATOM   1625  CD2 HIS A1463      10.031  26.937  24.279  1.00  0.00           C  
ATOM   1626  CE1 HIS A1463       9.911  27.092  22.092  1.00  0.00           C  
ATOM   1627  NE2 HIS A1463      10.299  26.312  23.084  1.00  0.00           N  
ATOM   1628  N   GLY A1464       6.209  26.902  25.693  1.00  0.00           N  
ATOM   1629  CA  GLY A1464       5.765  25.798  26.548  1.00  0.00           C  
ATOM   1630  C   GLY A1464       5.501  26.359  27.940  1.00  0.00           C  
ATOM   1631  O   GLY A1464       4.656  27.251  28.096  1.00  0.00           O  
ATOM   1632  N   ASP A1693       6.243  25.884  28.943  1.00  0.00           N  
ATOM   1633  CA  ASP A1693       6.019  26.371  30.311  1.00  0.00           C  
ATOM   1634  C   ASP A1693       7.016  27.439  30.759  1.00  0.00           C  
ATOM   1635  O   ASP A1693       6.989  27.887  31.904  1.00  0.00           O  
ATOM   1636  CB  ASP A1693       5.868  25.216  31.331  1.00  0.00           C  
ATOM   1637  CG  ASP A1693       6.978  24.155  31.218  1.00  0.00           C  
ATOM   1638  OD1 ASP A1693       8.080  24.456  30.668  1.00  0.00           O  
ATOM   1639  OD2 ASP A1693       6.727  23.005  31.698  1.00  0.00           O  
ATOM   1640  N   LEU A1700       7.849  27.879  29.812  1.00  0.00           N  
ATOM   1641  CA  LEU A1700       8.879  28.877  30.065  1.00  0.00           C  
ATOM   1642  C   LEU A1700       8.373  30.280  29.713  1.00  0.00           C  
ATOM   1643  O   LEU A1700       7.863  30.522  28.618  1.00  0.00           O  
ATOM   1644  CB  LEU A1700      10.176  28.541  29.315  1.00  0.00           C  
ATOM   1645  CG  LEU A1700      11.352  29.531  29.409  1.00  0.00           C  
ATOM   1646  CD1 LEU A1700      11.910  29.604  30.804  1.00  0.00           C  
ATOM   1647  CD2 LEU A1700      12.477  29.187  28.441  1.00  0.00           C  
ATOM   1648  N   GLU A1701       8.517  31.200  30.660  1.00  0.00           N  
ATOM   1649  CA  GLU A1701       8.135  32.580  30.416  1.00  0.00           C  
ATOM   1650  C   GLU A1701       9.242  33.330  29.689  1.00  0.00           C  
ATOM   1651  O   GLU A1701      10.344  33.516  30.204  1.00  0.00           O  
ATOM   1652  CB  GLU A1701       7.714  33.288  31.692  1.00  0.00           C  
ATOM   1653  CG  GLU A1701       7.278  34.739  31.447  1.00  0.00           C  
ATOM   1654  CD  GLU A1701       7.166  35.552  32.737  1.00  0.00           C  
ATOM   1655  OE1 GLU A1701       6.309  35.178  33.596  1.00  0.00           O  
ATOM   1656  OE2 GLU A1701       7.931  36.542  32.901  1.00  0.00           O  
ATOM   1657  N   LEU A1702       8.936  33.757  28.472  1.00  0.00           N  
ATOM   1658  CA  LEU A1702       9.868  34.549  27.711  1.00  0.00           C  
ATOM   1659  C   LEU A1702       9.717  36.008  28.071  1.00  0.00           C  
ATOM   1660  O   LEU A1702      10.691  36.728  28.103  1.00  0.00           O  
ATOM   1661  CB  LEU A1702       9.656  34.358  26.202  1.00  0.00           C  
ATOM   1662  CG  LEU A1702       9.869  32.956  25.638  1.00  0.00           C  
ATOM   1663  CD1 LEU A1702       9.463  32.886  24.171  1.00  0.00           C  
ATOM   1664  CD2 LEU A1702      11.303  32.448  25.897  1.00  0.00           C  
ATOM   1665  N   SER A1703       8.490  36.441  28.328  1.00  0.00           N  
ATOM   1666  CA  SER A1703       8.215  37.851  28.550  1.00  0.00           C  
ATOM   1667  C   SER A1703       6.957  38.039  29.386  1.00  0.00           C  
ATOM   1668  O   SER A1703       6.033  37.224  29.325  1.00  0.00           O  
ATOM   1669  CB  SER A1703       8.003  38.572  27.207  1.00  0.00           C  
ATOM   1670  OG  SER A1703       7.590  39.932  27.371  1.00  0.00           O  
ATOM   1671  N   SER A1704       6.970  39.123  30.167  1.00  0.00           N  
ATOM   1672  CA  SER A1704       5.776  39.773  30.694  1.00  0.00           C  
ATOM   1673  C   SER A1704       5.582  41.073  29.963  1.00  0.00           C  
ATOM   1674  O   SER A1704       6.538  41.852  29.804  1.00  0.00           O  
ATOM   1675  CB  SER A1704       5.922  40.082  32.172  1.00  0.00           C  
ATOM   1676  OG  SER A1704       5.654  38.916  32.925  1.00  0.00           O  
ATOM   1677  N   ALA A1705       4.334  41.307  29.547  1.00  0.00           N  
ATOM   1678  CA  ALA A1705       3.961  42.508  28.815  1.00  0.00           C  
ATOM   1679  C   ALA A1705       2.709  43.168  29.395  1.00  0.00           C  
ATOM   1680  O   ALA A1705       1.838  42.481  29.907  1.00  0.00           O  
ATOM   1681  CB  ALA A1705       3.781  42.196  27.338  1.00  0.00           C  
ATOM   1682  N   VAL A1706       2.623  44.495  29.273  1.00  0.00           N  
ATOM   1683  CA  VAL A1706       1.525  45.306  29.857  1.00  0.00           C  
ATOM   1684  C   VAL A1706       0.994  46.373  28.877  1.00  0.00           C  
ATOM   1685  O   VAL A1706       1.766  47.039  28.176  1.00  0.00           O  
ATOM   1686  CB  VAL A1706       1.980  46.020  31.168  1.00  0.00           C  
ATOM   1687  CG1 VAL A1706       0.807  46.760  31.840  1.00  0.00           C  
ATOM   1688  CG2 VAL A1706       2.641  45.016  32.152  1.00  0.00           C  
ATOM   1689  N   VAL A1707      -0.333  46.502  28.830  1.00  0.00           N  
ATOM   1690  CA  VAL A1707      -0.991  47.615  28.159  1.00  0.00           C  
ATOM   1691  C   VAL A1707      -1.347  48.626  29.253  1.00  0.00           C  
ATOM   1692  O   VAL A1707      -2.175  48.335  30.103  1.00  0.00           O  
ATOM   1693  CB  VAL A1707      -2.289  47.135  27.386  1.00  0.00           C  
ATOM   1694  CG1 VAL A1707      -3.011  48.300  26.677  1.00  0.00           C  
ATOM   1695  CG2 VAL A1707      -1.964  45.986  26.414  1.00  0.00           C  
ATOM   1696  N   GLY A1708      -0.703  49.790  29.252  1.00  0.00           N  
ATOM   1697  CA  GLY A1708      -1.055  50.880  30.157  1.00  0.00           C  
ATOM   1698  C   GLY A1708      -2.272  51.661  29.646  1.00  0.00           C  
ATOM   1699  O   GLY A1708      -2.848  51.319  28.626  1.00  0.00           O  
ATOM   1700  N   PRO A1709      -2.688  52.707  30.369  1.00  0.00           N  
ATOM   1701  CA  PRO A1709      -2.077  53.173  31.607  1.00  0.00           C  
ATOM   1702  C   PRO A1709      -2.416  52.304  32.797  1.00  0.00           C  
ATOM   1703  O   PRO A1709      -3.345  51.503  32.742  1.00  0.00           O  
ATOM   1704  CB  PRO A1709      -2.687  54.564  31.797  1.00  0.00           C  
ATOM   1705  CG  PRO A1709      -4.045  54.480  31.147  1.00  0.00           C  
ATOM   1706  CD  PRO A1709      -3.851  53.531  29.973  1.00  0.00           C  
ATOM   1707  N   ILE A1710      -1.646  52.461  33.868  1.00  0.00           N  
ATOM   1708  CA  ILE A1710      -1.892  51.807  35.150  1.00  0.00           C  
ATOM   1709  C   ILE A1710      -1.738  52.920  36.203  1.00  0.00           C  
ATOM   1710  O   ILE A1710      -1.196  53.987  35.888  1.00  0.00           O  
ATOM   1711  CB  ILE A1710      -0.883  50.649  35.378  1.00  0.00           C  
ATOM   1712  CG1 ILE A1710       0.546  51.211  35.486  1.00  0.00           C  
ATOM   1713  CG2 ILE A1710      -0.998  49.605  34.246  1.00  0.00           C  
ATOM   1714  CD1 ILE A1710       1.613  50.218  35.759  1.00  0.00           C  
ATOM   1715  N   PRO A1711      -2.228  52.699  37.441  1.00  0.00           N  
ATOM   1716  CA  PRO A1711      -2.133  53.820  38.411  1.00  0.00           C  
ATOM   1717  C   PRO A1711      -0.707  54.141  38.889  1.00  0.00           C  
ATOM   1718  O   PRO A1711      -0.450  55.260  39.327  1.00  0.00           O  
ATOM   1719  CB  PRO A1711      -3.069  53.406  39.573  1.00  0.00           C  
ATOM   1720  CG  PRO A1711      -3.195  51.929  39.497  1.00  0.00           C  
ATOM   1721  CD  PRO A1711      -2.915  51.514  38.017  1.00  0.00           C  
ATOM   1722  N   LEU A1760       0.221  53.195  38.744  1.00  0.00           N  
ATOM   1723  CA  LEU A1760       1.624  53.442  39.089  1.00  0.00           C  
ATOM   1724  C   LEU A1760       2.259  54.597  38.276  1.00  0.00           C  
ATOM   1725  O   LEU A1760       3.160  55.280  38.766  1.00  0.00           O  
ATOM   1726  CB  LEU A1760       2.436  52.148  38.959  1.00  0.00           C  
ATOM   1727  CG  LEU A1760       3.943  52.137  39.209  1.00  0.00           C  
ATOM   1728  CD1 LEU A1760       4.229  52.343  40.668  1.00  0.00           C  
ATOM   1729  CD2 LEU A1760       4.589  50.832  38.701  1.00  0.00           C  
ATOM   1730  N   ASP A1764       1.756  54.830  37.062  1.00  0.00           N  
ATOM   1731  CA  ASP A1764       2.247  55.882  36.163  1.00  0.00           C  
ATOM   1732  C   ASP A1764       2.406  57.273  36.783  1.00  0.00           C  
ATOM   1733  O   ASP A1764       3.383  57.965  36.512  1.00  0.00           O  
ATOM   1734  CB  ASP A1764       1.330  56.008  34.942  1.00  0.00           C  
ATOM   1735  CG  ASP A1764       1.260  54.738  34.114  1.00  0.00           C  
ATOM   1736  OD1 ASP A1764       2.149  53.848  34.239  1.00  0.00           O  
ATOM   1737  OD2 ASP A1764       0.276  54.640  33.338  1.00  0.00           O  
ATOM   1738  N   ARG A1765       1.415  57.662  37.580  1.00  0.00           N  
ATOM   1739  CA  ARG A1765       1.343  58.952  38.289  1.00  0.00           C  
ATOM   1740  C   ARG A1765       2.599  59.214  39.134  1.00  0.00           C  
ATOM   1741  O   ARG A1765       3.076  60.340  39.184  1.00  0.00           O  
ATOM   1742  CB  ARG A1765       0.088  58.975  39.193  1.00  0.00           C  
ATOM   1743  CG  ARG A1765      -0.778  60.238  39.166  1.00  0.00           C  
ATOM   1744  CD  ARG A1765      -2.100  59.949  39.911  1.00  0.00           C  
ATOM   1745  NE  ARG A1765      -3.176  60.896  39.625  1.00  0.00           N  
ATOM   1746  CZ  ARG A1765      -4.251  61.051  40.406  1.00  0.00           C  
ATOM   1747  NH1 ARG A1765      -4.378  60.305  41.512  1.00  0.00           N  
ATOM   1748  NH2 ARG A1765      -5.212  61.935  40.111  1.00  0.00           N  
ATOM   1749  N   GLU A1767       3.120  58.189  39.802  1.00  0.00           N  
ATOM   1750  CA  GLU A1767       4.357  58.336  40.580  1.00  0.00           C  
ATOM   1751  C   GLU A1767       5.564  58.729  39.725  1.00  0.00           C  
ATOM   1752  O   GLU A1767       6.564  59.249  40.250  1.00  0.00           O  
ATOM   1753  CB  GLU A1767       4.716  57.062  41.343  1.00  0.00           C  
ATOM   1754  CG  GLU A1767       6.025  57.226  42.197  1.00  0.00           C  
ATOM   1755  CD  GLU A1767       5.964  58.414  43.228  1.00  0.00           C  
ATOM   1756  OE1 GLU A1767       4.928  58.558  43.890  1.00  0.00           O  
ATOM   1757  OE2 GLU A1767       6.963  59.174  43.390  1.00  0.00           O  
ATOM   1758  N   TRP A1768       5.470  58.489  38.419  1.00  0.00           N  
ATOM   1759  CA  TRP A1768       6.603  58.704  37.520  1.00  0.00           C  
ATOM   1760  C   TRP A1768       6.391  59.901  36.596  1.00  0.00           C  
ATOM   1761  O   TRP A1768       7.152  60.114  35.650  1.00  0.00           O  
ATOM   1762  CB  TRP A1768       6.914  57.404  36.761  1.00  0.00           C  
ATOM   1763  CG  TRP A1768       7.339  56.306  37.730  1.00  0.00           C  
ATOM   1764  CD1 TRP A1768       6.506  55.429  38.408  1.00  0.00           C  
ATOM   1765  CD2 TRP A1768       8.676  55.999  38.158  1.00  0.00           C  
ATOM   1766  NE1 TRP A1768       7.251  54.594  39.209  1.00  0.00           N  
ATOM   1767  CE2 TRP A1768       8.584  54.909  39.072  1.00  0.00           C  
ATOM   1768  CE3 TRP A1768       9.941  56.532  37.866  1.00  0.00           C  
ATOM   1769  CZ2 TRP A1768       9.722  54.357  39.715  1.00  0.00           C  
ATOM   1770  CZ3 TRP A1768      11.068  55.979  38.498  1.00  0.00           C  
ATOM   1771  CH2 TRP A1768      10.944  54.907  39.420  1.00  0.00           C  
ATOM   1772  N   GLY A1770       5.355  60.692  36.894  1.00  0.00           N  
ATOM   1773  CA  GLY A1770       4.964  61.820  36.048  1.00  0.00           C  
ATOM   1774  C   GLY A1770       4.514  61.403  34.656  1.00  0.00           C  
ATOM   1775  O   GLY A1770       4.715  62.128  33.694  1.00  0.00           O  
ATOM   1776  N   ILE A1771       3.885  60.239  34.550  1.00  0.00           N  
ATOM   1777  CA  ILE A1771       3.340  59.747  33.271  1.00  0.00           C  
ATOM   1778  C   ILE A1771       1.797  59.817  33.318  1.00  0.00           C  
ATOM   1779  O   ILE A1771       1.182  59.324  34.271  1.00  0.00           O  
ATOM   1780  CB  ILE A1771       3.887  58.306  32.930  1.00  0.00           C  
ATOM   1781  CG1 ILE A1771       5.432  58.297  32.793  1.00  0.00           C  
ATOM   1782  CG2 ILE A1771       3.219  57.686  31.694  1.00  0.00           C  
ATOM   1783  CD1 ILE A1771       5.985  59.054  31.617  1.00  0.00           C  
ATOM   1784  N   ASP A1772       1.197  60.473  32.316  1.00  0.00           N  
ATOM   1785  CA  ASP A1772      -0.286  60.621  32.203  1.00  0.00           C  
ATOM   1786  C   ASP A1772      -0.755  60.327  30.762  1.00  0.00           C  
ATOM   1787  O   ASP A1772      -1.666  60.988  30.258  1.00  0.00           O  
ATOM   1788  CB  ASP A1772      -0.761  62.018  32.663  1.00  0.00           C  
ATOM   1789  CG  ASP A1772      -2.279  62.083  32.957  1.00  0.00           C  
ATOM   1790  OD1 ASP A1772      -2.983  61.025  32.903  1.00  0.00           O  
ATOM   1791  OD2 ASP A1772      -2.799  63.209  33.259  1.00  0.00           O  
ATOM   1792  N   LYS A1773      -0.115  59.337  30.119  1.00  0.00           N  
ATOM   1793  CA  LYS A1773      -0.394  58.945  28.720  1.00  0.00           C  
ATOM   1794  C   LYS A1773      -0.553  57.429  28.547  1.00  0.00           C  
ATOM   1795  O   LYS A1773      -0.038  56.679  29.364  1.00  0.00           O  
ATOM   1796  CB  LYS A1773       0.724  59.425  27.792  1.00  0.00           C  
ATOM   1797  CG  LYS A1773       0.631  60.868  27.408  1.00  0.00           C  
ATOM   1798  CD  LYS A1773       1.704  61.226  26.394  1.00  0.00           C  
ATOM   1799  CE  LYS A1773       1.605  62.703  25.979  1.00  0.00           C  
ATOM   1800  NZ  LYS A1773       2.254  62.863  24.635  1.00  0.00           N  
ATOM   1801  N   PRO A1774      -1.296  56.984  27.500  1.00  0.00           N  
ATOM   1802  CA  PRO A1774      -1.313  55.558  27.170  1.00  0.00           C  
ATOM   1803  C   PRO A1774       0.097  55.029  26.880  1.00  0.00           C  
ATOM   1804  O   PRO A1774       0.953  55.749  26.357  1.00  0.00           O  
ATOM   1805  CB  PRO A1774      -2.175  55.496  25.884  1.00  0.00           C  
ATOM   1806  CG  PRO A1774      -3.061  56.700  25.951  1.00  0.00           C  
ATOM   1807  CD  PRO A1774      -2.171  57.758  26.588  1.00  0.00           C  
ATOM   1808  N   TRP A1775       0.343  53.786  27.248  1.00  0.00           N  
ATOM   1809  CA  TRP A1775       1.623  53.165  26.940  1.00  0.00           C  
ATOM   1810  C   TRP A1775       1.443  51.677  26.773  1.00  0.00           C  
ATOM   1811  O   TRP A1775       0.477  51.106  27.264  1.00  0.00           O  
ATOM   1812  CB  TRP A1775       2.686  53.512  27.982  1.00  0.00           C  
ATOM   1813  CG  TRP A1775       2.468  52.943  29.363  1.00  0.00           C  
ATOM   1814  CD1 TRP A1775       1.846  53.557  30.413  1.00  0.00           C  
ATOM   1815  CD2 TRP A1775       2.910  51.660  29.851  1.00  0.00           C  
ATOM   1816  NE1 TRP A1775       1.850  52.743  31.500  1.00  0.00           N  
ATOM   1817  CE2 TRP A1775       2.496  51.570  31.195  1.00  0.00           C  
ATOM   1818  CE3 TRP A1775       3.583  50.576  29.273  1.00  0.00           C  
ATOM   1819  CZ2 TRP A1775       2.746  50.424  31.990  1.00  0.00           C  
ATOM   1820  CZ3 TRP A1775       3.831  49.436  30.054  1.00  0.00           C  
ATOM   1821  CH2 TRP A1775       3.421  49.377  31.401  1.00  0.00           C  
ATOM   1822  N   ILE A1776       2.359  51.065  26.043  1.00  0.00           N  
ATOM   1823  CA  ILE A1776       2.482  49.610  25.965  1.00  0.00           C  
ATOM   1824  C   ILE A1776       3.952  49.195  26.129  1.00  0.00           C  
ATOM   1825  O   ILE A1776       4.877  49.971  25.828  1.00  0.00           O  
ATOM   1826  CB  ILE A1776       1.929  49.019  24.615  1.00  0.00           C  
ATOM   1827  CG1 ILE A1776       2.502  49.774  23.390  1.00  0.00           C  
ATOM   1828  CG2 ILE A1776       0.397  48.935  24.634  1.00  0.00           C  
ATOM   1829  CD1 ILE A1776       2.363  49.032  22.058  1.00  0.00           C  
ATOM   1830  N   GLY A1777       4.182  47.975  26.599  1.00  0.00           N  
ATOM   1831  CA  GLY A1777       5.584  47.527  26.731  1.00  0.00           C  
ATOM   1832  C   GLY A1777       5.743  46.078  27.131  1.00  0.00           C  
ATOM   1833  O   GLY A1777       4.792  45.454  27.591  1.00  0.00           O  
ATOM   1834  N   ALA A1778       6.964  45.564  26.953  1.00  0.00           N  
ATOM   1835  CA  ALA A1778       7.309  44.178  27.269  1.00  0.00           C  
ATOM   1836  C   ALA A1778       8.789  44.053  27.621  1.00  0.00           C  
ATOM   1837  O   ALA A1778       9.636  44.723  27.031  1.00  0.00           O  
ATOM   1838  CB  ALA A1778       6.984  43.262  26.104  1.00  0.00           C  
ATOM   1839  N   GLY A1779       9.077  43.191  28.597  1.00  0.00           N  
ATOM   1840  CA  GLY A1779      10.447  42.809  28.954  1.00  0.00           C  
ATOM   1841  C   GLY A1779      10.683  41.337  28.657  1.00  0.00           C  
ATOM   1842  O   GLY A1779       9.850  40.495  28.995  1.00  0.00           O  
ATOM   1843  N   PHE A1782      11.810  41.043  27.993  1.00  0.00           N  
ATOM   1844  CA  PHE A1782      12.204  39.691  27.592  1.00  0.00           C  
ATOM   1845  C   PHE A1782      13.576  39.384  28.212  1.00  0.00           C  
ATOM   1846  O   PHE A1782      14.467  40.228  28.185  1.00  0.00           O  
ATOM   1847  CB  PHE A1782      12.390  39.611  26.063  1.00  0.00           C  
ATOM   1848  CG  PHE A1782      11.127  39.470  25.282  1.00  0.00           C  
ATOM   1849  CD1 PHE A1782      10.313  40.586  25.036  1.00  0.00           C  
ATOM   1850  CD2 PHE A1782      10.736  38.214  24.792  1.00  0.00           C  
ATOM   1851  CE1 PHE A1782       9.116  40.456  24.311  1.00  0.00           C  
ATOM   1852  CE2 PHE A1782       9.538  38.070  24.058  1.00  0.00           C  
ATOM   1853  CZ  PHE A1782       8.734  39.197  23.823  1.00  0.00           C  
ATOM   1854  N   GLY A1783      13.768  38.163  28.704  1.00  0.00           N  
ATOM   1855  CA  GLY A1783      15.107  37.706  29.093  1.00  0.00           C  
ATOM   1856  C   GLY A1783      15.873  37.167  27.899  1.00  0.00           C  
ATOM   1857  O   GLY A1783      15.432  36.218  27.264  1.00  0.00           O  
ATOM   1858  N   LEU A1784      17.026  37.759  27.596  1.00  0.00           N  
ATOM   1859  CA  LEU A1784      17.865  37.320  26.461  1.00  0.00           C  
ATOM   1860  C   LEU A1784      18.383  35.888  26.653  1.00  0.00           C  
ATOM   1861  O   LEU A1784      18.426  35.119  25.701  1.00  0.00           O  
ATOM   1862  CB  LEU A1784      19.036  38.290  26.190  1.00  0.00           C  
ATOM   1863  CG  LEU A1784      18.756  39.428  25.183  1.00  0.00           C  
ATOM   1864  CD1 LEU A1784      17.746  40.436  25.784  1.00  0.00           C  
ATOM   1865  CD2 LEU A1784      20.020  40.135  24.785  1.00  0.00           C  
ATOM   1866  N   GLU A1785      18.756  35.539  27.890  1.00  0.00           N  
ATOM   1867  CA  GLU A1785      19.199  34.171  28.203  1.00  0.00           C  
ATOM   1868  C   GLU A1785      18.089  33.145  28.004  1.00  0.00           C  
ATOM   1869  O   GLU A1785      18.331  32.095  27.428  1.00  0.00           O  
ATOM   1870  CB  GLU A1785      19.824  34.083  29.594  1.00  0.00           C  
ATOM   1871  CG  GLU A1785      21.097  34.949  29.761  1.00  0.00           C  
ATOM   1872  CD  GLU A1785      20.815  36.392  30.214  1.00  0.00           C  
ATOM   1873  OE1 GLU A1785      19.614  36.794  30.341  1.00  0.00           O  
ATOM   1874  OE2 GLU A1785      21.808  37.128  30.448  1.00  0.00           O  
ATOM   1875  N   ARG A1786      16.864  33.466  28.414  1.00  0.00           N  
ATOM   1876  CA  ARG A1786      15.688  32.628  28.057  1.00  0.00           C  
ATOM   1877  C   ARG A1786      15.521  32.475  26.541  1.00  0.00           C  
ATOM   1878  O   ARG A1786      15.368  31.357  26.043  1.00  0.00           O  
ATOM   1879  CB  ARG A1786      14.405  33.143  28.688  1.00  0.00           C  
ATOM   1880  CG  ARG A1786      14.527  33.225  30.188  1.00  0.00           C  
ATOM   1881  CD  ARG A1786      13.276  32.853  30.857  1.00  0.00           C  
ATOM   1882  NE  ARG A1786      13.507  32.618  32.279  1.00  0.00           N  
ATOM   1883  CZ  ARG A1786      12.602  32.873  33.220  1.00  0.00           C  
ATOM   1884  NH1 ARG A1786      11.412  33.356  32.891  1.00  0.00           N  
ATOM   1885  NH2 ARG A1786      12.895  32.660  34.496  1.00  0.00           N  
ATOM   1886  N   LEU A1787      15.562  33.578  25.802  1.00  0.00           N  
ATOM   1887  CA  LEU A1787      15.508  33.479  24.339  1.00  0.00           C  
ATOM   1888  C   LEU A1787      16.607  32.523  23.769  1.00  0.00           C  
ATOM   1889  O   LEU A1787      16.324  31.654  22.944  1.00  0.00           O  
ATOM   1890  CB  LEU A1787      15.564  34.884  23.701  1.00  0.00           C  
ATOM   1891  CG  LEU A1787      14.366  35.827  23.984  1.00  0.00           C  
ATOM   1892  CD1 LEU A1787      14.665  37.260  23.530  1.00  0.00           C  
ATOM   1893  CD2 LEU A1787      13.083  35.291  23.312  1.00  0.00           C  
ATOM   1894  N   LEU A1788      17.846  32.687  24.234  1.00  0.00           N  
ATOM   1895  CA  LEU A1788      18.958  31.840  23.777  1.00  0.00           C  
ATOM   1896  C   LEU A1788      18.727  30.389  24.160  1.00  0.00           C  
ATOM   1897  O   LEU A1788      18.986  29.488  23.375  1.00  0.00           O  
ATOM   1898  CB  LEU A1788      20.295  32.312  24.343  1.00  0.00           C  
ATOM   1899  CG  LEU A1788      20.946  33.560  23.782  1.00  0.00           C  
ATOM   1900  CD1 LEU A1788      22.263  33.807  24.533  1.00  0.00           C  
ATOM   1901  CD2 LEU A1788      21.201  33.441  22.258  1.00  0.00           C  
ATOM   1902  N   LYS A1789      18.210  30.181  25.358  1.00  0.00           N  
ATOM   1903  CA  LYS A1789      17.924  28.847  25.840  1.00  0.00           C  
ATOM   1904  C   LYS A1789      16.977  28.092  24.889  1.00  0.00           C  
ATOM   1905  O   LYS A1789      17.265  26.948  24.520  1.00  0.00           O  
ATOM   1906  CB  LYS A1789      17.356  28.894  27.271  1.00  0.00           C  
ATOM   1907  CG  LYS A1789      17.072  27.519  27.852  1.00  0.00           C  
ATOM   1908  CD  LYS A1789      16.281  27.592  29.147  1.00  0.00           C  
ATOM   1909  CE  LYS A1789      16.260  26.230  29.836  1.00  0.00           C  
ATOM   1910  NZ  LYS A1789      15.340  25.265  29.193  1.00  0.00           N  
ATOM   1911  N   VAL A1790      15.878  28.745  24.494  1.00  0.00           N  
ATOM   1912  CA  VAL A1790      14.929  28.211  23.507  1.00  0.00           C  
ATOM   1913  C   VAL A1790      15.585  28.028  22.121  1.00  0.00           C  
ATOM   1914  O   VAL A1790      15.590  26.947  21.581  1.00  0.00           O  
ATOM   1915  CB  VAL A1790      13.655  29.103  23.415  1.00  0.00           C  
ATOM   1916  CG1 VAL A1790      12.757  28.612  22.330  1.00  0.00           C  
ATOM   1917  CG2 VAL A1790      12.911  29.105  24.751  1.00  0.00           C  
ATOM   1918  N   LYS A1791      16.139  29.100  21.573  1.00  0.00           N  
ATOM   1919  CA  LYS A1791      16.801  29.091  20.276  1.00  0.00           C  
ATOM   1920  C   LYS A1791      17.873  27.992  20.113  1.00  0.00           C  
ATOM   1921  O   LYS A1791      17.918  27.315  19.091  1.00  0.00           O  
ATOM   1922  CB  LYS A1791      17.414  30.461  19.973  1.00  0.00           C  
ATOM   1923  CG  LYS A1791      18.232  30.463  18.657  1.00  0.00           C  
ATOM   1924  CD  LYS A1791      18.452  31.868  18.121  1.00  0.00           C  
ATOM   1925  CE  LYS A1791      19.323  31.811  16.862  1.00  0.00           C  
ATOM   1926  NZ  LYS A1791      19.970  33.140  16.605  1.00  0.00           N  
ATOM   1927  N   HIS A1792      18.710  27.791  21.126  1.00  0.00           N  
ATOM   1928  CA  HIS A1792      19.762  26.797  20.989  1.00  0.00           C  
ATOM   1929  C   HIS A1792      19.414  25.436  21.599  1.00  0.00           C  
ATOM   1930  O   HIS A1792      20.186  24.501  21.464  1.00  0.00           O  
ATOM   1931  CB  HIS A1792      21.097  27.357  21.464  1.00  0.00           C  
ATOM   1932  CG  HIS A1792      21.520  28.577  20.715  1.00  0.00           C  
ATOM   1933  ND1 HIS A1792      22.168  28.513  19.494  1.00  0.00           N  
ATOM   1934  CD2 HIS A1792      21.356  29.896  20.987  1.00  0.00           C  
ATOM   1935  CE1 HIS A1792      22.385  29.744  19.052  1.00  0.00           C  
ATOM   1936  NE2 HIS A1792      21.915  30.598  19.945  1.00  0.00           N  
ATOM   1937  N   ASP A1793      18.217  25.309  22.192  1.00  0.00           N  
ATOM   1938  CA  ASP A1793      17.755  24.036  22.790  1.00  0.00           C  
ATOM   1939  C   ASP A1793      18.662  23.612  23.968  1.00  0.00           C  
ATOM   1940  O   ASP A1793      18.919  22.421  24.171  1.00  0.00           O  
ATOM   1941  CB  ASP A1793      17.625  22.918  21.728  1.00  0.00           C  
ATOM   1942  CG  ASP A1793      16.734  21.762  22.177  1.00  0.00           C  
ATOM   1943  OD1 ASP A1793      15.868  21.976  23.051  1.00  0.00           O  
ATOM   1944  OD2 ASP A1793      16.870  20.626  21.644  1.00  0.00           O  
ATOM   1945  N   PHE A1794      19.133  24.601  24.733  1.00  0.00           N  
ATOM   1946  CA  PHE A1794      19.921  24.367  25.943  1.00  0.00           C  
ATOM   1947  C   PHE A1794      19.018  23.803  27.054  1.00  0.00           C  
ATOM   1948  O   PHE A1794      17.918  24.336  27.288  1.00  0.00           O  
ATOM   1949  CB  PHE A1794      20.531  25.679  26.454  1.00  0.00           C  
ATOM   1950  CG  PHE A1794      21.573  26.307  25.545  1.00  0.00           C  
ATOM   1951  CD1 PHE A1794      22.433  25.525  24.762  1.00  0.00           C  
ATOM   1952  CD2 PHE A1794      21.747  27.690  25.543  1.00  0.00           C  
ATOM   1953  CE1 PHE A1794      23.403  26.115  23.935  1.00  0.00           C  
ATOM   1954  CE2 PHE A1794      22.750  28.305  24.738  1.00  0.00           C  
ATOM   1955  CZ  PHE A1794      23.579  27.509  23.936  1.00  0.00           C  
ATOM   1956  N   LYS A1795      19.478  22.756  27.748  1.00  0.00           N  
ATOM   1957  CA  LYS A1795      18.693  22.135  28.835  1.00  0.00           C  
ATOM   1958  C   LYS A1795      18.708  23.017  30.075  1.00  0.00           C  
ATOM   1959  O   LYS A1795      17.686  23.169  30.744  1.00  0.00           O  
ATOM   1960  CB  LYS A1795      19.218  20.740  29.190  1.00  0.00           C  
ATOM   1961  CG  LYS A1795      18.746  19.597  28.271  1.00  0.00           C  
ATOM   1962  CD  LYS A1795      19.129  18.200  28.899  1.00  0.00           C  
ATOM   1963  CE  LYS A1795      19.552  17.156  27.827  1.00  0.00           C  
ATOM   1964  NZ  LYS A1795      20.499  16.057  28.358  1.00  0.00           N  
ATOM   1965  N   ASN A1796      19.860  23.604  30.367  1.00  0.00           N  
ATOM   1966  CA  ASN A1796      19.992  24.546  31.465  1.00  0.00           C  
ATOM   1967  C   ASN A1796      20.282  25.960  30.977  1.00  0.00           C  
ATOM   1968  O   ASN A1796      21.178  26.148  30.157  1.00  0.00           O  
ATOM   1969  CB  ASN A1796      21.114  24.116  32.422  1.00  0.00           C  
ATOM   1970  CG  ASN A1796      20.907  24.667  33.818  1.00  0.00           C  
ATOM   1971  OD1 ASN A1796      20.364  23.977  34.724  1.00  0.00           O  
ATOM   1972  ND2 ASN A1796      21.271  25.912  34.005  1.00  0.00           N  
ATOM   1973  N   ILE A1797      19.551  26.935  31.515  1.00  0.00           N  
ATOM   1974  CA  ILE A1797      19.787  28.354  31.250  1.00  0.00           C  
ATOM   1975  C   ILE A1797      21.218  28.874  31.576  1.00  0.00           C  
ATOM   1976  O   ILE A1797      21.668  29.873  30.981  1.00  0.00           O  
ATOM   1977  CB  ILE A1797      18.714  29.253  31.942  1.00  0.00           C  
ATOM   1978  CG1 ILE A1797      18.752  30.682  31.371  1.00  0.00           C  
ATOM   1979  CG2 ILE A1797      18.884  29.254  33.473  1.00  0.00           C  
ATOM   1980  CD1 ILE A1797      17.390  31.431  31.616  1.00  0.00           C  
ATOM   1981  N   LYS A1798      21.952  28.198  32.467  1.00  0.00           N  
ATOM   1982  CA  LYS A1798      23.356  28.594  32.721  1.00  0.00           C  
ATOM   1983  C   LYS A1798      24.247  28.564  31.469  1.00  0.00           C  
ATOM   1984  O   LYS A1798      25.232  29.278  31.404  1.00  0.00           O  
ATOM   1985  CB  LYS A1798      23.977  27.743  33.844  1.00  0.00           C  
ATOM   1986  CG  LYS A1798      23.497  28.145  35.260  1.00  0.00           C  
ATOM   1987  CD  LYS A1798      23.881  27.055  36.292  1.00  0.00           C  
ATOM   1988  CE  LYS A1798      22.969  27.181  37.545  1.00  0.00           C  
ATOM   1989  NZ  LYS A1798      23.092  25.935  38.396  1.00  0.00           N  
ATOM   1990  N   ARG A1799      23.866  27.769  30.465  1.00  0.00           N  
ATOM   1991  CA  ARG A1799      24.589  27.695  29.190  1.00  0.00           C  
ATOM   1992  C   ARG A1799      24.502  28.983  28.339  1.00  0.00           C  
ATOM   1993  O   ARG A1799      25.365  29.212  27.478  1.00  0.00           O  
ATOM   1994  CB  ARG A1799      24.118  26.482  28.365  1.00  0.00           C  
ATOM   1995  CG  ARG A1799      24.474  25.161  29.000  1.00  0.00           C  
ATOM   1996  CD  ARG A1799      24.942  24.164  27.968  1.00  0.00           C  
ATOM   1997  NE  ARG A1799      25.135  22.827  28.572  1.00  0.00           N  
ATOM   1998  CZ  ARG A1799      25.634  21.790  27.917  1.00  0.00           C  
ATOM   1999  NH1 ARG A1799      25.971  21.906  26.632  1.00  0.00           N  
ATOM   2000  NH2 ARG A1799      25.770  20.627  28.523  1.00  0.00           N  
ATOM   2001  N   ALA A1800      23.462  29.795  28.605  1.00  0.00           N  
ATOM   2002  CA  ALA A1800      23.151  31.074  27.906  1.00  0.00           C  
ATOM   2003  C   ALA A1800      23.592  32.344  28.696  1.00  0.00           C  
ATOM   2004  O   ALA A1800      23.450  33.467  28.208  1.00  0.00           O  
ATOM   2005  CB  ALA A1800      21.633  31.142  27.619  1.00  0.00           C  
ATOM   2006  N   ALA A1801      24.138  32.146  29.897  1.00  0.00           N  
ATOM   2007  CA  ALA A1801      24.522  33.246  30.785  1.00  0.00           C  
ATOM   2008  C   ALA A1801      25.937  33.760  30.505  1.00  0.00           C  
ATOM   2009  O   ALA A1801      26.766  33.040  29.909  1.00  0.00           O  
ATOM   2010  CB  ALA A1801      24.425  32.793  32.245  1.00  0.00           C  
ATOM   2011  N   ARG A1802      26.183  35.014  30.921  1.00  0.00           N  
ATOM   2012  CA  ARG A1802      27.529  35.496  31.230  1.00  0.00           C  
ATOM   2013  C   ARG A1802      28.146  34.457  32.146  1.00  0.00           C  
ATOM   2014  O   ARG A1802      27.552  34.112  33.169  1.00  0.00           O  
ATOM   2015  CB  ARG A1802      27.473  36.807  32.007  1.00  0.00           C  
ATOM   2016  CG  ARG A1802      26.917  37.996  31.249  1.00  0.00           C  
ATOM   2017  CD  ARG A1802      27.025  39.248  32.083  1.00  0.00           C  
ATOM   2018  NE  ARG A1802      26.644  40.384  31.266  1.00  0.00           N  
ATOM   2019  CZ  ARG A1802      27.488  41.127  30.572  1.00  0.00           C  
ATOM   2020  NH1 ARG A1802      28.796  40.907  30.635  1.00  0.00           N  
ATOM   2021  NH2 ARG A1802      27.012  42.117  29.832  1.00  0.00           N  
ATOM   2022  N   SER A1803      29.330  33.968  31.811  1.00  0.00           N  
ATOM   2023  CA  SER A1803      29.819  32.776  32.484  1.00  0.00           C  
ATOM   2024  C   SER A1803      31.303  32.588  32.189  1.00  0.00           C  
ATOM   2025  O   SER A1803      31.791  33.010  31.154  1.00  0.00           O  
ATOM   2026  CB  SER A1803      29.024  31.572  31.996  1.00  0.00           C  
ATOM   2027  OG  SER A1803      29.308  30.396  32.734  1.00  0.00           O  
ATOM   2028  N   GLU A1804      32.000  31.968  33.122  1.00  0.00           N  
ATOM   2029  CA  GLU A1804      33.344  31.445  32.887  1.00  0.00           C  
ATOM   2030  C   GLU A1804      33.332  29.918  32.638  1.00  0.00           C  
ATOM   2031  O   GLU A1804      34.362  29.347  32.302  1.00  0.00           O  
ATOM   2032  CB  GLU A1804      34.239  31.763  34.073  1.00  0.00           C  
ATOM   2033  CG  GLU A1804      34.317  33.255  34.434  1.00  0.00           C  
ATOM   2034  CD  GLU A1804      35.192  33.467  35.632  1.00  0.00           C  
ATOM   2035  OE1 GLU A1804      34.750  33.210  36.782  1.00  0.00           O  
ATOM   2036  OE2 GLU A1804      36.344  33.874  35.436  1.00  0.00           O  
ATOM   2037  N   SER A1805      32.169  29.280  32.789  1.00  0.00           N  
ATOM   2038  CA  SER A1805      31.986  27.828  32.603  1.00  0.00           C  
ATOM   2039  C   SER A1805      31.434  27.396  31.239  1.00  0.00           C  
ATOM   2040  O   SER A1805      31.545  26.232  30.863  1.00  0.00           O  
ATOM   2041  CB  SER A1805      31.008  27.323  33.651  1.00  0.00           C  
ATOM   2042  OG  SER A1805      31.660  27.324  34.888  1.00  0.00           O  
ATOM   2043  N   TYR A1806      30.777  28.327  30.552  1.00  0.00           N  
ATOM   2044  CA  TYR A1806      30.223  28.060  29.242  1.00  0.00           C  
ATOM   2045  C   TYR A1806      30.497  29.270  28.365  1.00  0.00           C  
ATOM   2046  O   TYR A1806      30.432  30.409  28.830  1.00  0.00           O  
ATOM   2047  CB  TYR A1806      28.712  27.745  29.305  1.00  0.00           C  
ATOM   2048  CG  TYR A1806      28.416  26.415  29.971  1.00  0.00           C  
ATOM   2049  CD1 TYR A1806      28.554  25.209  29.268  1.00  0.00           C  
ATOM   2050  CD2 TYR A1806      28.026  26.361  31.293  1.00  0.00           C  
ATOM   2051  CE1 TYR A1806      28.297  23.997  29.869  1.00  0.00           C  
ATOM   2052  CE2 TYR A1806      27.779  25.141  31.925  1.00  0.00           C  
ATOM   2053  CZ  TYR A1806      27.913  23.975  31.206  1.00  0.00           C  
ATOM   2054  OH  TYR A1806      27.648  22.788  31.829  1.00  0.00           O  
ATOM   2055  N   TYR A1807      30.864  28.984  27.123  1.00  0.00           N  
ATOM   2056  CA  TYR A1807      31.024  29.963  26.076  1.00  0.00           C  
ATOM   2057  C   TYR A1807      30.102  29.517  24.926  1.00  0.00           C  
ATOM   2058  O   TYR A1807      30.285  28.428  24.363  1.00  0.00           O  
ATOM   2059  CB  TYR A1807      32.485  30.039  25.599  1.00  0.00           C  
ATOM   2060  CG  TYR A1807      32.612  31.121  24.554  1.00  0.00           C  
ATOM   2061  CD1 TYR A1807      32.753  32.458  24.928  1.00  0.00           C  
ATOM   2062  CD2 TYR A1807      32.498  30.816  23.185  1.00  0.00           C  
ATOM   2063  CE1 TYR A1807      32.786  33.460  23.974  1.00  0.00           C  
ATOM   2064  CE2 TYR A1807      32.526  31.822  22.226  1.00  0.00           C  
ATOM   2065  CZ  TYR A1807      32.683  33.134  22.643  1.00  0.00           C  
ATOM   2066  OH  TYR A1807      32.721  34.110  21.709  1.00  0.00           O  
ATOM   2067  N   ASN A1808      29.105  30.331  24.596  1.00  0.00           N  
ATOM   2068  CA  ASN A1808      28.156  29.951  23.556  1.00  0.00           C  
ATOM   2069  C   ASN A1808      27.586  28.531  23.785  1.00  0.00           C  
ATOM   2070  O   ASN A1808      27.438  27.756  22.829  1.00  0.00           O  
ATOM   2071  CB  ASN A1808      28.793  30.069  22.150  1.00  0.00           C  
ATOM   2072  CG  ASN A1808      28.995  31.527  21.728  1.00  0.00           C  
ATOM   2073  OD1 ASN A1808      28.621  32.442  22.460  1.00  0.00           O  
ATOM   2074  ND2 ASN A1808      29.539  31.740  20.537  1.00  0.00           N  
ATOM   2075  N   GLY A1809      27.318  28.206  25.057  1.00  0.00           N  
ATOM   2076  CA  GLY A1809      26.774  26.909  25.440  1.00  0.00           C  
ATOM   2077  C   GLY A1809      27.764  25.746  25.376  1.00  0.00           C  
ATOM   2078  O   GLY A1809      27.367  24.600  25.512  1.00  0.00           O  
ATOM   2079  N   ILE A1810      29.040  26.042  25.156  1.00  0.00           N  
ATOM   2080  CA  ILE A1810      30.102  25.022  25.166  1.00  0.00           C  
ATOM   2081  C   ILE A1810      30.852  25.116  26.469  1.00  0.00           C  
ATOM   2082  O   ILE A1810      31.298  26.199  26.844  1.00  0.00           O  
ATOM   2083  CB  ILE A1810      31.099  25.182  23.974  1.00  0.00           C  
ATOM   2084  CG1 ILE A1810      30.370  25.019  22.625  1.00  0.00           C  
ATOM   2085  CG2 ILE A1810      32.268  24.156  24.070  1.00  0.00           C  
ATOM   2086  CD1 ILE A1810      30.950  25.905  21.545  1.00  0.00           C  
ATOM   2087  N   SER A1811      30.969  23.990  27.165  1.00  0.00           N  
ATOM   2088  CA  SER A1811      31.813  23.914  28.369  1.00  0.00           C  
ATOM   2089  C   SER A1811      33.229  24.439  28.077  1.00  0.00           C  
ATOM   2090  O   SER A1811      33.857  24.047  27.060  1.00  0.00           O  
ATOM   2091  CB  SER A1811      31.898  22.480  28.922  1.00  0.00           C  
ATOM   2092  OG  SER A1811      32.711  22.421  30.106  1.00  0.00           O  
ATOM   2093  N   THR A1812      33.693  25.324  28.960  1.00  0.00           N  
ATOM   2094  CA  THR A1812      35.058  25.815  28.972  1.00  0.00           C  
ATOM   2095  C   THR A1812      35.953  24.977  29.886  1.00  0.00           C  
ATOM   2096  O   THR A1812      37.121  25.266  30.021  1.00  0.00           O  
ATOM   2097  CB  THR A1812      35.138  27.276  29.493  1.00  0.00           C  
ATOM   2098  OG1 THR A1812      34.627  27.341  30.830  1.00  0.00           O  
ATOM   2099  CG2 THR A1812      34.347  28.233  28.618  1.00  0.00           C  
ATOM   2100  N   ASN A1813      35.387  23.966  30.534  1.00  0.00           N  
ATOM   2101  CA  ASN A1813      36.154  23.044  31.394  1.00  0.00           C  
ATOM   2102  C   ASN A1813      36.505  21.761  30.644  1.00  0.00           C  
ATOM   2103  O   ASN A1813      35.859  20.717  30.827  1.00  0.00           O  
ATOM   2104  CB  ASN A1813      35.415  22.788  32.725  1.00  0.00           C  
ATOM   2105  CG  ASN A1813      35.097  24.110  33.486  1.00  0.00           C  
ATOM   2106  OD1 ASN A1813      33.931  24.413  33.801  1.00  0.00           O  
ATOM   2107  ND2 ASN A1813      36.126  24.910  33.735  1.00  0.00           N  
ATOM   2108  N   LEU A1814      37.540  21.862  29.802  1.00  0.00           N  
ATOM   2109  CA  LEU A1814      37.888  20.846  28.793  1.00  0.00           C  
ATOM   2110  C   LEU A1814      39.207  20.130  29.071  1.00  0.00           C  
ATOM   2111  O   LEU A1814      39.981  19.752  28.149  1.00  0.00           O  
ATOM   2112  CB  LEU A1814      37.905  21.477  27.392  1.00  0.00           C  
ATOM   2113  CG  LEU A1814      36.556  22.025  26.911  1.00  0.00           C  
ATOM   2114  CD1 LEU A1814      36.687  22.742  25.589  1.00  0.00           C  
ATOM   2115  CD2 LEU A1814      35.451  20.972  26.828  1.00  0.00           C  
ATOM   2116  OXT LEU A1814      39.539  19.884  30.261  1.00  0.00           O  
HETATM 2117  C4  YLY A 900      14.778  36.473  33.910  1.00  0.00           C  
HETATM 2118  C5  YLY A 900      14.880  36.461  35.298  1.00  0.00           C  
HETATM 2119  C6  YLY A 900      15.879  35.667  35.896  1.00  0.00           C  
HETATM 2120  C8  YLY A 900      13.260  37.781  34.732  1.00  0.00           C  
HETATM 2121  N1  YLY A 900      16.684  34.947  35.099  1.00  0.00           N  
HETATM 2122  N3  YLY A 900      15.615  35.725  33.180  1.00  0.00           N  
HETATM 2123  CAA YLY A 900       9.226  50.756  30.616  1.00  0.00           C  
HETATM 2124  CBF YLY A 900       7.747  50.989  30.769  1.00  0.00           C  
HETATM 2125  CAP YLY A 900       7.555  51.789  32.026  1.00  0.00           C  
HETATM 2126  CAJ YLY A 900       7.680  50.713  33.090  1.00  0.00           C  
HETATM 2127  NAS YLY A 900       7.410  49.501  32.580  1.00  0.00           N  
HETATM 2128  CBK YLY A 900       7.053  49.688  31.168  1.00  0.00           C  
HETATM 2129  CBA YLY A 900       7.250  48.487  30.201  1.00  0.00           C  
HETATM 2130  OAD YLY A 900       7.743  48.621  29.084  1.00  0.00           O  
HETATM 2131  NAW YLY A 900       6.739  47.305  30.460  1.00  0.00           N  
HETATM 2132  CAO YLY A 900       6.101  46.687  31.584  1.00  0.00           C  
HETATM 2133  CAM YLY A 900       6.520  45.211  31.404  1.00  0.00           C  
HETATM 2134  CAN YLY A 900       8.076  45.096  31.440  1.00  0.00           C  
HETATM 2135  CB  YLY A 900       8.507  43.857  32.229  1.00  0.00           C  
HETATM 2136  CA  YLY A 900       9.374  44.142  33.466  1.00  0.00           C  
HETATM 2137  N   YLY A 900       8.941  45.244  34.345  1.00  0.00           N  
HETATM 2138  C   YLY A 900       9.620  42.890  34.330  1.00  0.00           C  
HETATM 2139  O   YLY A 900      10.452  43.017  35.215  1.00  0.00           O  
HETATM 2140  OAY YLY A 900       8.896  41.745  34.040  1.00  0.00           O  
HETATM 2141  PBN YLY A 900       9.506  40.295  34.573  1.00  0.00           P  
HETATM 2142  OAI YLY A 900       8.518  39.239  34.057  1.00  0.00           O  
HETATM 2143  OAF YLY A 900       9.685  40.249  36.032  1.00  0.00           O  
HETATM 2144  O5' YLY A 900      10.849  40.307  33.718  1.00  0.00           O  
HETATM 2145  C5' YLY A 900      10.794  40.068  32.339  1.00  0.00           C  
HETATM 2146  C4' YLY A 900      11.426  38.726  32.318  1.00  0.00           C  
HETATM 2147  O4' YLY A 900      12.844  38.915  32.094  1.00  0.00           O  
HETATM 2148  C3' YLY A 900      11.058  37.664  31.339  1.00  0.00           C  
HETATM 2149  O3' YLY A 900       9.822  37.057  31.626  1.00  0.00           O  
HETATM 2150  C2' YLY A 900      12.147  36.700  31.721  1.00  0.00           C  
HETATM 2151  O2' YLY A 900      12.486  36.132  30.503  1.00  0.00           O  
HETATM 2152  C1' YLY A 900      13.317  37.588  32.187  1.00  0.00           C  
HETATM 2153  N9  YLY A 900      13.768  37.295  33.592  1.00  0.00           N  
HETATM 2154  N7  YLY A 900      13.934  37.273  35.762  1.00  0.00           N  
HETATM 2155  C2  YLY A 900      16.547  34.984  33.780  1.00  0.00           C  
HETATM 2156  N6  YLY A 900      16.033  35.637  37.209  1.00  0.00           N  
TER
END
