# Supplementary material for: Backbone Brackets and Arginine Tweezers delineate Class I and Class II aminoacyl tRNA synthetases
Source: PLoS Comput Biol. 2018 Apr 16;14(4):e1006101. doi: 10.1371/journal.pcbi.1006101 (PMC5919687; doi:10.1371/journal.pcbi.1006101)
Supplement: S12 File — All structures of Class II aaRS with residues renumbered according to the MSA. (GZ) [file pcbi.1006101.s024.tar.gz › 2xgt_A_renum.pdb]

ATOM      1  N   VAL A 173      34.803  50.885  80.171  1.00  0.00           N  
ATOM      2  CA  VAL A 173      34.807  49.536  79.508  1.00  0.00           C  
ATOM      3  C   VAL A 173      33.385  49.031  79.218  1.00  0.00           C  
ATOM      4  O   VAL A 173      32.544  48.978  80.114  1.00  0.00           O  
ATOM      5  CB  VAL A 173      35.531  48.532  80.386  1.00  0.00           C  
ATOM      6  CG1 VAL A 173      35.674  47.208  79.682  1.00  0.00           C  
ATOM      7  CG2 VAL A 173      36.901  49.101  80.759  1.00  0.00           C  
ATOM      8  N   LYS A 174      33.129  48.647  77.968  1.00  0.00           N  
ATOM      9  CA  LYS A 174      31.795  48.228  77.525  1.00  0.00           C  
ATOM     10  C   LYS A 174      31.594  46.754  77.786  1.00  0.00           C  
ATOM     11  O   LYS A 174      32.574  46.005  77.907  1.00  0.00           O  
ATOM     12  CB  LYS A 174      31.609  48.492  76.032  1.00  0.00           C  
ATOM     13  CG  LYS A 174      31.918  49.927  75.568  1.00  0.00           C  
ATOM     14  CD  LYS A 174      30.750  50.836  75.842  1.00  0.00           C  
ATOM     15  CE  LYS A 174      30.918  52.180  75.188  1.00  0.00           C  
ATOM     16  NZ  LYS A 174      29.882  53.154  75.648  1.00  0.00           N  
ATOM     17  N   ILE A 175      30.339  46.324  77.860  1.00  0.00           N  
ATOM     18  CA  ILE A 175      30.023  44.901  78.050  1.00  0.00           C  
ATOM     19  C   ILE A 175      30.657  44.018  76.953  1.00  0.00           C  
ATOM     20  O   ILE A 175      31.137  42.915  77.242  1.00  0.00           O  
ATOM     21  CB  ILE A 175      28.502  44.648  78.130  1.00  0.00           C  
ATOM     22  CG1 ILE A 175      27.924  45.261  79.411  1.00  0.00           C  
ATOM     23  CG2 ILE A 175      28.163  43.158  78.124  1.00  0.00           C  
ATOM     24  CD1 ILE A 175      26.445  45.194  79.479  1.00  0.00           C  
ATOM     25  N   ARG A 176      30.682  44.500  75.708  1.00  0.00           N  
ATOM     26  CA  ARG A 176      31.260  43.712  74.617  1.00  0.00           C  
ATOM     27  C   ARG A 176      32.776  43.545  74.761  1.00  0.00           C  
ATOM     28  O   ARG A 176      33.353  42.654  74.148  1.00  0.00           O  
ATOM     29  CB  ARG A 176      30.930  44.323  73.247  1.00  0.00           C  
ATOM     30  CG  ARG A 176      31.774  45.538  72.896  1.00  0.00           C  
ATOM     31  CD  ARG A 176      31.322  46.230  71.626  1.00  0.00           C  
ATOM     32  NE  ARG A 176      31.921  47.552  71.569  1.00  0.00           N  
ATOM     33  CZ  ARG A 176      31.361  48.641  71.051  1.00  0.00           C  
ATOM     34  NH1 ARG A 176      30.160  48.610  70.486  1.00  0.00           N  
ATOM     35  NH2 ARG A 176      32.027  49.784  71.093  1.00  0.00           N  
ATOM     36  N   ASP A 177      33.420  44.419  75.530  1.00  0.00           N  
ATOM     37  CA  ASP A 177      34.868  44.376  75.700  1.00  0.00           C  
ATOM     38  C   ASP A 177      35.345  43.452  76.821  1.00  0.00           C  
ATOM     39  O   ASP A 177      36.545  43.230  76.956  1.00  0.00           O  
ATOM     40  CB  ASP A 177      35.415  45.780  75.968  1.00  0.00           C  
ATOM     41  CG  ASP A 177      35.257  46.707  74.781  1.00  0.00           C  
ATOM     42  OD1 ASP A 177      34.812  47.854  74.981  1.00  0.00           O  
ATOM     43  OD2 ASP A 177      35.586  46.290  73.654  1.00  0.00           O  
ATOM     44  N   LEU A 178      34.425  42.896  77.610  1.00  0.00           N  
ATOM     45  CA  LEU A 178      34.806  42.168  78.822  1.00  0.00           C  
ATOM     46  C   LEU A 178      35.585  40.883  78.555  1.00  0.00           C  
ATOM     47  O   LEU A 178      36.344  40.437  79.428  1.00  0.00           O  
ATOM     48  CB  LEU A 178      33.579  41.853  79.674  1.00  0.00           C  
ATOM     49  CG  LEU A 178      32.824  43.084  80.168  1.00  0.00           C  
ATOM     50  CD1 LEU A 178      31.573  42.648  80.881  1.00  0.00           C  
ATOM     51  CD2 LEU A 178      33.699  43.970  81.052  1.00  0.00           C  
ATOM     52  N   VAL A 179      35.394  40.292  77.371  1.00  0.00           N  
ATOM     53  CA  VAL A 179      36.145  39.092  76.953  1.00  0.00           C  
ATOM     54  C   VAL A 179      37.650  39.310  77.094  1.00  0.00           C  
ATOM     55  O   VAL A 179      38.368  38.403  77.500  1.00  0.00           O  
ATOM     56  CB  VAL A 179      35.800  38.649  75.493  1.00  0.00           C  
ATOM     57  CG1 VAL A 179      36.993  37.949  74.828  1.00  0.00           C  
ATOM     58  CG2 VAL A 179      34.566  37.734  75.479  1.00  0.00           C  
ATOM     59  N   LYS A 180      38.119  40.519  76.793  1.00  0.00           N  
ATOM     60  CA  LYS A 180      39.539  40.851  76.938  1.00  0.00           C  
ATOM     61  C   LYS A 180      39.881  41.448  78.303  1.00  0.00           C  
ATOM     62  O   LYS A 180      40.859  42.190  78.413  1.00  0.00           O  
ATOM     63  CB  LYS A 180      39.986  41.811  75.828  1.00  0.00           C  
ATOM     64  CG  LYS A 180      39.263  43.156  75.810  1.00  0.00           C  
ATOM     65  CD  LYS A 180      40.079  44.281  75.176  1.00  0.00           C  
ATOM     66  CE  LYS A 180      39.228  45.543  75.010  1.00  0.00           C  
ATOM     67  NZ  LYS A 180      40.056  46.753  74.784  1.00  0.00           N  
ATOM     68  N   HIS A 181      39.096  41.114  79.334  1.00  0.00           N  
ATOM     69  CA  HIS A 181      39.239  41.708  80.683  1.00  0.00           C  
ATOM     70  C   HIS A 181      38.891  40.755  81.875  1.00  0.00           C  
ATOM     71  O   HIS A 181      38.784  41.222  83.008  1.00  0.00           O  
ATOM     72  CB  HIS A 181      38.347  42.967  80.795  1.00  0.00           C  
ATOM     73  CG  HIS A 181      38.953  44.226  80.244  1.00  0.00           C  
ATOM     74  ND1 HIS A 181      38.462  44.857  79.119  1.00  0.00           N  
ATOM     75  CD2 HIS A 181      39.964  45.005  80.697  1.00  0.00           C  
ATOM     76  CE1 HIS A 181      39.165  45.952  78.887  1.00  0.00           C  
ATOM     77  NE2 HIS A 181      40.082  46.065  79.830  1.00  0.00           N  
ATOM     78  N   ARG A 182      38.713  39.449  81.654  1.00  0.00           N  
ATOM     79  CA  ARG A 182      38.371  38.528  82.767  1.00  0.00           C  
ATOM     80  C   ARG A 182      39.422  38.549  83.900  1.00  0.00           C  
ATOM     81  O   ARG A 182      40.613  38.760  83.648  1.00  0.00           O  
ATOM     82  CB  ARG A 182      38.162  37.086  82.260  1.00  0.00           C  
ATOM     83  CG  ARG A 182      36.731  36.769  81.774  1.00  0.00           C  
ATOM     84  CD  ARG A 182      36.731  35.745  80.622  1.00  0.00           C  
ATOM     85  NE  ARG A 182      35.384  35.331  80.211  1.00  0.00           N  
ATOM     86  CZ  ARG A 182      35.119  34.501  79.196  1.00  0.00           C  
ATOM     87  NH1 ARG A 182      36.104  33.975  78.474  1.00  0.00           N  
ATOM     88  NH2 ARG A 182      33.858  34.184  78.901  1.00  0.00           N  
ATOM     89  N   ASN A 183      38.957  38.340  85.136  1.00  0.00           N  
ATOM     90  CA  ASN A 183      39.788  38.348  86.369  1.00  0.00           C  
ATOM     91  C   ASN A 183      40.555  39.647  86.654  1.00  0.00           C  
ATOM     92  O   ASN A 183      41.687  39.609  87.130  1.00  0.00           O  
ATOM     93  CB  ASN A 183      40.757  37.144  86.418  1.00  0.00           C  
ATOM     94  CG  ASN A 183      40.060  35.832  86.771  1.00  0.00           C  
ATOM     95  OD1 ASN A 183      38.876  35.634  86.485  1.00  0.00           O  
ATOM     96  ND2 ASN A 183      40.804  34.924  87.394  1.00  0.00           N  
ATOM     97  N   GLU A 184      39.934  40.790  86.369  1.00  0.00           N  
ATOM     98  CA  GLU A 184      40.468  42.083  86.812  1.00  0.00           C  
ATOM     99  C   GLU A 184      39.308  43.043  87.120  1.00  0.00           C  
ATOM    100  O   GLU A 184      38.146  42.684  86.915  1.00  0.00           O  
ATOM    101  CB  GLU A 184      41.447  42.660  85.782  1.00  0.00           C  
ATOM    102  CG  GLU A 184      40.811  43.256  84.541  1.00  0.00           C  
ATOM    103  CD  GLU A 184      41.754  43.287  83.337  1.00  0.00           C  
ATOM    104  OE1 GLU A 184      42.044  42.207  82.769  1.00  0.00           O  
ATOM    105  OE2 GLU A 184      42.187  44.400  82.951  1.00  0.00           O  
ATOM    106  N   ARG A 185      39.634  44.243  87.613  1.00  0.00           N  
ATOM    107  CA  ARG A 185      38.630  45.177  88.139  1.00  0.00           C  
ATOM    108  C   ARG A 185      38.236  46.241  87.131  1.00  0.00           C  
ATOM    109  O   ARG A 185      39.076  47.024  86.674  1.00  0.00           O  
ATOM    110  CB  ARG A 185      39.127  45.863  89.407  1.00  0.00           C  
ATOM    111  CG  ARG A 185      38.101  46.801  90.067  1.00  0.00           C  
ATOM    112  CD  ARG A 185      38.503  47.101  91.498  1.00  0.00           C  
ATOM    113  NE  ARG A 185      37.463  47.807  92.243  1.00  0.00           N  
ATOM    114  CZ  ARG A 185      37.356  49.131  92.346  1.00  0.00           C  
ATOM    115  NH1 ARG A 185      38.223  49.940  91.738  1.00  0.00           N  
ATOM    116  NH2 ARG A 185      36.362  49.652  93.059  1.00  0.00           N  
ATOM    117  N   VAL A 186      36.942  46.278  86.822  1.00  0.00           N  
ATOM    118  CA  VAL A 186      36.412  47.149  85.787  1.00  0.00           C  
ATOM    119  C   VAL A 186      35.306  48.028  86.334  1.00  0.00           C  
ATOM    120  O   VAL A 186      34.687  47.704  87.345  1.00  0.00           O  
ATOM    121  CB  VAL A 186      35.849  46.330  84.606  1.00  0.00           C  
ATOM    122  CG1 VAL A 186      36.975  45.613  83.870  1.00  0.00           C  
ATOM    123  CG2 VAL A 186      34.796  45.325  85.083  1.00  0.00           C  
ATOM    124  N   CYS A 195      35.087  49.149  85.648  1.00  0.00           N  
ATOM    125  CA  CYS A 195      33.928  50.012  85.854  1.00  0.00           C  
ATOM    126  C   CYS A 195      33.028  49.850  84.636  1.00  0.00           C  
ATOM    127  O   CYS A 195      33.492  50.023  83.506  1.00  0.00           O  
ATOM    128  CB  CYS A 195      34.362  51.480  85.980  1.00  0.00           C  
ATOM    129  SG  CYS A 195      32.973  52.686  86.010  1.00  0.00           S  
ATOM    130  N   ILE A 196      31.757  49.503  84.861  1.00  0.00           N  
ATOM    131  CA  ILE A 196      30.752  49.396  83.789  1.00  0.00           C  
ATOM    132  C   ILE A 196      29.530  50.226  84.144  1.00  0.00           C  
ATOM    133  O   ILE A 196      29.053  50.171  85.283  1.00  0.00           O  
ATOM    134  CB  ILE A 196      30.275  47.946  83.545  1.00  0.00           C  
ATOM    135  CG1 ILE A 196      31.464  46.995  83.458  1.00  0.00           C  
ATOM    136  CG2 ILE A 196      29.462  47.865  82.240  1.00  0.00           C  
ATOM    137  CD1 ILE A 196      31.108  45.639  82.954  1.00  0.00           C  
ATOM    138  N   LYS A 197      29.035  50.983  83.159  1.00  0.00           N  
ATOM    139  CA  LYS A 197      27.834  51.794  83.289  1.00  0.00           C  
ATOM    140  C   LYS A 197      26.794  51.299  82.308  1.00  0.00           C  
ATOM    141  O   LYS A 197      27.144  50.893  81.183  1.00  0.00           O  
ATOM    142  CB  LYS A 197      28.150  53.246  82.973  1.00  0.00           C  
ATOM    143  CG  LYS A 197      29.162  53.859  83.916  1.00  0.00           C  
ATOM    144  CD  LYS A 197      29.736  55.120  83.356  1.00  0.00           C  
ATOM    145  CE  LYS A 197      30.826  55.681  84.259  1.00  0.00           C  
ATOM    146  NZ  LYS A 197      31.033  57.107  83.921  1.00  0.00           N  
ATOM    147  N   GLY A 198      25.525  51.325  82.726  1.00  0.00           N  
ATOM    148  CA  GLY A 198      24.424  50.899  81.877  1.00  0.00           C  
ATOM    149  C   GLY A 198      23.071  50.993  82.516  1.00  0.00           C  
ATOM    150  O   GLY A 198      22.915  51.636  83.556  1.00  0.00           O  
ATOM    151  N   TRP A 199      22.093  50.349  81.876  1.00  0.00           N  
ATOM    152  CA  TRP A 199      20.715  50.349  82.296  1.00  0.00           C  
ATOM    153  C   TRP A 199      20.367  49.012  82.940  1.00  0.00           C  
ATOM    154  O   TRP A 199      20.862  47.940  82.552  1.00  0.00           O  
ATOM    155  CB  TRP A 199      19.765  50.652  81.114  1.00  0.00           C  
ATOM    156  CG  TRP A 199      19.765  52.118  80.665  1.00  0.00           C  
ATOM    157  CD1 TRP A 199      18.844  53.080  80.979  1.00  0.00           C  
ATOM    158  CD2 TRP A 199      20.728  52.753  79.826  1.00  0.00           C  
ATOM    159  NE1 TRP A 199      19.189  54.280  80.403  1.00  0.00           N  
ATOM    160  CE2 TRP A 199      20.352  54.106  79.700  1.00  0.00           C  
ATOM    161  CE3 TRP A 199      21.890  52.309  79.174  1.00  0.00           C  
ATOM    162  CZ2 TRP A 199      21.086  55.011  78.957  1.00  0.00           C  
ATOM    163  CZ3 TRP A 199      22.614  53.206  78.437  1.00  0.00           C  
ATOM    164  CH2 TRP A 199      22.212  54.544  78.326  1.00  0.00           C  
ATOM    165  N   ILE A 200      19.533  49.072  83.958  1.00  0.00           N  
ATOM    166  CA  ILE A 200      19.078  47.862  84.603  1.00  0.00           C  
ATOM    167  C   ILE A 200      17.981  47.189  83.746  1.00  0.00           C  
ATOM    168  O   ILE A 200      16.832  47.589  83.782  1.00  0.00           O  
ATOM    169  CB  ILE A 200      18.593  48.148  86.027  1.00  0.00           C  
ATOM    170  CG1 ILE A 200      19.717  48.813  86.871  1.00  0.00           C  
ATOM    171  CG2 ILE A 200      18.145  46.861  86.697  1.00  0.00           C  
ATOM    172  CD1 ILE A 200      20.846  47.886  87.241  1.00  0.00           C  
ATOM    173  N   HIS A 201      18.335  46.163  82.981  1.00  0.00           N  
ATOM    174  CA  HIS A 201      17.355  45.489  82.083  1.00  0.00           C  
ATOM    175  C   HIS A 201      16.380  44.623  82.882  1.00  0.00           C  
ATOM    176  O   HIS A 201      15.162  44.679  82.682  1.00  0.00           O  
ATOM    177  CB  HIS A 201      18.090  44.666  80.994  1.00  0.00           C  
ATOM    178  CG  HIS A 201      17.193  44.170  79.902  1.00  0.00           C  
ATOM    179  ND1 HIS A 201      16.642  45.005  78.957  1.00  0.00           N  
ATOM    180  CD2 HIS A 201      16.727  42.929  79.622  1.00  0.00           C  
ATOM    181  CE1 HIS A 201      15.869  44.307  78.147  1.00  0.00           C  
ATOM    182  NE2 HIS A 201      15.905  43.043  78.528  1.00  0.00           N  
ATOM    183  N   ARG A 202      16.918  43.848  83.822  1.00  0.00           N  
ATOM    184  CA  ARG A 202      16.131  42.979  84.692  1.00  0.00           C  
ATOM    185  C   ARG A 202      16.823  43.027  86.057  1.00  0.00           C  
ATOM    186  O   ARG A 202      18.024  43.282  86.140  1.00  0.00           O  
ATOM    187  CB  ARG A 202      16.167  41.520  84.203  1.00  0.00           C  
ATOM    188  CG  ARG A 202      15.044  41.019  83.305  1.00  0.00           C  
ATOM    189  CD  ARG A 202      15.270  39.506  83.004  1.00  0.00           C  
ATOM    190  NE  ARG A 202      16.422  39.305  82.125  1.00  0.00           N  
ATOM    191  CZ  ARG A 202      17.137  38.184  82.000  1.00  0.00           C  
ATOM    192  NH1 ARG A 202      16.864  37.086  82.704  1.00  0.00           N  
ATOM    193  NH2 ARG A 202      18.158  38.164  81.149  1.00  0.00           N  
ATOM    194  N   MET A 203      16.076  42.721  87.107  1.00  0.00           N  
ATOM    195  CA  MET A 203      16.641  42.612  88.445  1.00  0.00           C  
ATOM    196  C   MET A 203      15.770  41.810  89.387  1.00  0.00           C  
ATOM    197  O   MET A 203      14.555  41.698  89.197  1.00  0.00           O  
ATOM    198  CB  MET A 203      16.895  43.992  89.027  1.00  0.00           C  
ATOM    199  CG  MET A 203      15.690  44.879  89.133  1.00  0.00           C  
ATOM    200  SD  MET A 203      16.021  46.213  90.304  1.00  0.00           S  
ATOM    201  CE  MET A 203      15.993  45.307  91.852  1.00  0.00           C  
ATOM    202  N   ARG A 205      16.416  41.258  90.406  1.00  0.00           N  
ATOM    203  CA  ARG A 205      15.765  40.441  91.411  1.00  0.00           C  
ATOM    204  C   ARG A 205      16.487  40.692  92.723  1.00  0.00           C  
ATOM    205  O   ARG A 205      17.710  40.668  92.771  1.00  0.00           O  
ATOM    206  CB  ARG A 205      15.890  38.963  91.026  1.00  0.00           C  
ATOM    207  CG  ARG A 205      15.215  38.000  91.953  1.00  0.00           C  
ATOM    208  CD  ARG A 205      15.207  36.577  91.368  1.00  0.00           C  
ATOM    209  NE  ARG A 205      16.535  36.046  91.018  1.00  0.00           N  
ATOM    210  CZ  ARG A 205      17.364  35.418  91.861  1.00  0.00           C  
ATOM    211  NH1 ARG A 205      17.060  35.253  93.147  1.00  0.00           N  
ATOM    212  NH2 ARG A 205      18.525  34.955  91.416  1.00  0.00           N  
ATOM    213  N   ARG A 206      15.738  40.945  93.783  1.00  0.00           N  
ATOM    214  CA  ARG A 206      16.326  40.925  95.122  1.00  0.00           C  
ATOM    215  C   ARG A 206      16.093  39.561  95.727  1.00  0.00           C  
ATOM    216  O   ARG A 206      15.051  38.951  95.493  1.00  0.00           O  
ATOM    217  CB  ARG A 206      15.713  42.000  96.019  1.00  0.00           C  
ATOM    218  CG  ARG A 206      16.071  43.408  95.631  1.00  0.00           C  
ATOM    219  CD  ARG A 206      15.454  44.397  96.645  1.00  0.00           C  
ATOM    220  NE  ARG A 206      15.692  45.781  96.274  1.00  0.00           N  
ATOM    221  CZ  ARG A 206      15.014  46.451  95.344  1.00  0.00           C  
ATOM    222  NH1 ARG A 206      14.009  45.880  94.691  1.00  0.00           N  
ATOM    223  NH2 ARG A 206      15.330  47.717  95.086  1.00  0.00           N  
ATOM    224  N   GLN A 207      17.055  39.085  96.514  1.00  0.00           N  
ATOM    225  CA  GLN A 207      16.883  37.830  97.262  1.00  0.00           C  
ATOM    226  C   GLN A 207      17.134  38.108  98.744  1.00  0.00           C  
ATOM    227  O   GLN A 207      18.267  38.037  99.212  1.00  0.00           O  
ATOM    228  CB  GLN A 207      17.818  36.743  96.719  1.00  0.00           C  
ATOM    229  CG  GLN A 207      17.671  35.385  97.397  1.00  0.00           C  
ATOM    230  CD  GLN A 207      18.464  34.301  96.712  1.00  0.00           C  
ATOM    231  OE1 GLN A 207      18.409  34.129  95.481  1.00  0.00           O  
ATOM    232  NE2 GLN A 207      19.213  33.557  97.501  1.00  0.00           N  
ATOM    233  N   GLY A 208      16.076  38.473  99.472  1.00  0.00           N  
ATOM    234  CA  GLY A 208      16.218  38.870 100.874  1.00  0.00           C  
ATOM    235  C   GLY A 208      16.884  40.231 100.988  1.00  0.00           C  
ATOM    236  O   GLY A 208      16.791  41.034 100.066  1.00  0.00           O  
ATOM    237  N   LYS A 209      17.553  40.491 102.107  1.00  0.00           N  
ATOM    238  CA  LYS A 209      18.192  41.791 102.368  1.00  0.00           C  
ATOM    239  C   LYS A 209      19.680  41.872 102.022  1.00  0.00           C  
ATOM    240  O   LYS A 209      20.264  42.963 102.039  1.00  0.00           O  
ATOM    241  CB  LYS A 209      17.987  42.168 103.842  1.00  0.00           C  
ATOM    242  CG  LYS A 209      16.525  42.522 104.147  1.00  0.00           C  
ATOM    243  CD  LYS A 209      16.069  42.125 105.554  1.00  0.00           C  
ATOM    244  CE  LYS A 209      14.542  42.219 105.670  1.00  0.00           C  
ATOM    245  NZ  LYS A 209      13.983  41.519 106.877  1.00  0.00           N  
ATOM    246  N   SER A 210      20.304  40.734 101.715  1.00  0.00           N  
ATOM    247  CA  SER A 210      21.744  40.700 101.508  1.00  0.00           C  
ATOM    248  C   SER A 210      22.200  40.107 100.144  1.00  0.00           C  
ATOM    249  O   SER A 210      23.384  39.856  99.940  1.00  0.00           O  
ATOM    250  CB  SER A 210      22.399  39.962 102.692  1.00  0.00           C  
ATOM    251  OG  SER A 210      22.147  40.661 103.914  1.00  0.00           O  
ATOM    252  N   LEU A 211      21.266  39.941  99.209  1.00  0.00           N  
ATOM    253  CA  LEU A 211      21.594  39.475  97.873  1.00  0.00           C  
ATOM    254  C   LEU A 211      20.692  40.156  96.842  1.00  0.00           C  
ATOM    255  O   LEU A 211      19.509  40.387  97.070  1.00  0.00           O  
ATOM    256  CB  LEU A 211      21.475  37.962  97.801  1.00  0.00           C  
ATOM    257  CG  LEU A 211      22.672  37.155  97.308  1.00  0.00           C  
ATOM    258  CD1 LEU A 211      24.037  37.738  97.686  1.00  0.00           C  
ATOM    259  CD2 LEU A 211      22.534  35.730  97.857  1.00  0.00           C  
ATOM    260  N   MET A 212      21.287  40.541  95.723  1.00  0.00           N  
ATOM    261  CA  MET A 212      20.547  41.221  94.658  1.00  0.00           C  
ATOM    262  C   MET A 212      21.242  40.926  93.334  1.00  0.00           C  
ATOM    263  O   MET A 212      22.460  40.835  93.290  1.00  0.00           O  
ATOM    264  CB  MET A 212      20.469  42.732  94.943  1.00  0.00           C  
ATOM    265  CG  MET A 212      19.855  43.550  93.810  1.00  0.00           C  
ATOM    266  SD  MET A 212      19.247  45.162  94.277  1.00  0.00           S  
ATOM    267  CE  MET A 212      20.761  46.074  94.485  1.00  0.00           C  
ATOM    268  N   PHE A 213      20.454  40.762  92.273  1.00  0.00           N  
ATOM    269  CA  PHE A 213      20.975  40.390  90.952  1.00  0.00           C  
ATOM    270  C   PHE A 213      20.463  41.368  89.921  1.00  0.00           C  
ATOM    271  O   PHE A 213      19.288  41.724  89.952  1.00  0.00           O  
ATOM    272  CB  PHE A 213      20.523  38.973  90.570  1.00  0.00           C  
ATOM    273  CG  PHE A 213      20.936  37.906  91.560  1.00  0.00           C  
ATOM    274  CD1 PHE A 213      22.164  37.282  91.446  1.00  0.00           C  
ATOM    275  CD2 PHE A 213      20.077  37.535  92.595  1.00  0.00           C  
ATOM    276  CE1 PHE A 213      22.554  36.296  92.351  1.00  0.00           C  
ATOM    277  CE2 PHE A 213      20.453  36.557  93.519  1.00  0.00           C  
ATOM    278  CZ  PHE A 213      21.703  35.922  93.381  1.00  0.00           C  
ATOM    279  N   PHE A 214      21.353  41.847  89.059  1.00  0.00           N  
ATOM    280  CA  PHE A 214      20.972  42.645  87.887  1.00  0.00           C  
ATOM    281  C   PHE A 214      21.246  41.863  86.609  1.00  0.00           C  
ATOM    282  O   PHE A 214      22.112  40.987  86.590  1.00  0.00           O  
ATOM    283  CB  PHE A 214      21.848  43.890  87.764  1.00  0.00           C  
ATOM    284  CG  PHE A 214      21.707  44.890  88.879  1.00  0.00           C  
ATOM    285  CD1 PHE A 214      22.723  45.786  89.104  1.00  0.00           C  
ATOM    286  CD2 PHE A 214      20.563  44.959  89.669  1.00  0.00           C  
ATOM    287  CE1 PHE A 214      22.622  46.744  90.115  1.00  0.00           C  
ATOM    288  CE2 PHE A 214      20.460  45.901  90.688  1.00  0.00           C  
ATOM    289  CZ  PHE A 214      21.487  46.804  90.902  1.00  0.00           C  
ATOM    290  N   ILE A 215      20.529  42.205  85.538  1.00  0.00           N  
ATOM    291  CA  ILE A 215      21.068  42.046  84.192  1.00  0.00           C  
ATOM    292  C   ILE A 215      21.271  43.461  83.671  1.00  0.00           C  
ATOM    293  O   ILE A 215      20.299  44.185  83.508  1.00  0.00           O  
ATOM    294  CB  ILE A 215      20.123  41.303  83.253  1.00  0.00           C  
ATOM    295  CG1 ILE A 215      20.002  39.820  83.652  1.00  0.00           C  
ATOM    296  CG2 ILE A 215      20.600  41.469  81.806  1.00  0.00           C  
ATOM    297  CD1 ILE A 215      21.232  38.973  83.393  1.00  0.00           C  
ATOM    298  N   LEU A 216      22.525  43.842  83.443  1.00  0.00           N  
ATOM    299  CA  LEU A 216      22.917  45.168  82.930  1.00  0.00           C  
ATOM    300  C   LEU A 216      22.995  45.181  81.388  1.00  0.00           C  
ATOM    301  O   LEU A 216      23.438  44.216  80.757  1.00  0.00           O  
ATOM    302  CB  LEU A 216      24.273  45.599  83.522  1.00  0.00           C  
ATOM    303  CG  LEU A 216      24.756  47.062  83.338  1.00  0.00           C  
ATOM    304  CD1 LEU A 216      24.058  48.023  84.274  1.00  0.00           C  
ATOM    305  CD2 LEU A 216      26.273  47.176  83.509  1.00  0.00           C  
ATOM    306  N   ARG A 217      22.563  46.290  80.806  1.00  0.00           N  
ATOM    307  CA  ARG A 217      22.466  46.490  79.367  1.00  0.00           C  
ATOM    308  C   ARG A 217      23.179  47.812  79.104  1.00  0.00           C  
ATOM    309  O   ARG A 217      22.852  48.823  79.749  1.00  0.00           O  
ATOM    310  CB  ARG A 217      20.960  46.615  79.011  1.00  0.00           C  
ATOM    311  CG  ARG A 217      20.604  46.831  77.559  1.00  0.00           C  
ATOM    312  CD  ARG A 217      19.115  47.080  77.327  1.00  0.00           C  
ATOM    313  NE  ARG A 217      18.705  48.465  77.575  1.00  0.00           N  
ATOM    314  CZ  ARG A 217      17.717  48.860  78.387  1.00  0.00           C  
ATOM    315  NH1 ARG A 217      16.958  47.991  79.050  1.00  0.00           N  
ATOM    316  NH2 ARG A 217      17.471  50.148  78.530  1.00  0.00           N  
ATOM    317  N   ASP A 218      24.151  47.837  78.193  1.00  0.00           N  
ATOM    318  CA  ASP A 218      24.732  49.124  77.805  1.00  0.00           C  
ATOM    319  C   ASP A 218      24.655  49.470  76.313  1.00  0.00           C  
ATOM    320  O   ASP A 218      25.306  50.414  75.863  1.00  0.00           O  
ATOM    321  CB  ASP A 218      26.173  49.221  78.284  1.00  0.00           C  
ATOM    322  CG  ASP A 218      27.105  48.252  77.575  1.00  0.00           C  
ATOM    323  OD1 ASP A 218      28.305  48.343  77.872  1.00  0.00           O  
ATOM    324  OD2 ASP A 218      26.646  47.412  76.753  1.00  0.00           O  
ATOM    325  N   GLY A 219      23.862  48.721  75.567  1.00  0.00           N  
ATOM    326  CA  GLY A 219      23.803  48.878  74.122  1.00  0.00           C  
ATOM    327  C   GLY A 219      24.768  47.989  73.344  1.00  0.00           C  
ATOM    328  O   GLY A 219      24.656  47.907  72.118  1.00  0.00           O  
ATOM    329  N   THR A 220      25.708  47.346  74.051  1.00  0.00           N  
ATOM    330  CA  THR A 220      26.669  46.412  73.465  1.00  0.00           C  
ATOM    331  C   THR A 220      26.484  44.968  73.916  1.00  0.00           C  
ATOM    332  O   THR A 220      27.155  44.092  73.386  1.00  0.00           O  
ATOM    333  CB  THR A 220      28.135  46.798  73.772  1.00  0.00           C  
ATOM    334  OG1 THR A 220      28.458  46.544  75.146  1.00  0.00           O  
ATOM    335  CG2 THR A 220      28.420  48.254  73.436  1.00  0.00           C  
ATOM    336  N   GLY A 221      25.601  44.717  74.884  1.00  0.00           N  
ATOM    337  CA  GLY A 221      25.377  43.372  75.399  1.00  0.00           C  
ATOM    338  C   GLY A 221      24.598  43.352  76.703  1.00  0.00           C  
ATOM    339  O   GLY A 221      24.030  44.365  77.118  1.00  0.00           O  
ATOM    340  N   PHE A 222      24.574  42.192  77.353  1.00  0.00           N  
ATOM    341  CA  PHE A 222      23.816  41.991  78.587  1.00  0.00           C  
ATOM    342  C   PHE A 222      24.769  41.276  79.558  1.00  0.00           C  
ATOM    343  O   PHE A 222      25.500  40.365  79.146  1.00  0.00           O  
ATOM    344  CB  PHE A 222      22.549  41.178  78.325  1.00  0.00           C  
ATOM    345  CG  PHE A 222      21.554  41.886  77.427  1.00  0.00           C  
ATOM    346  CD1 PHE A 222      21.709  41.870  76.040  1.00  0.00           C  
ATOM    347  CD2 PHE A 222      20.502  42.605  77.966  1.00  0.00           C  
ATOM    348  CE1 PHE A 222      20.815  42.563  75.200  1.00  0.00           C  
ATOM    349  CE2 PHE A 222      19.591  43.287  77.141  1.00  0.00           C  
ATOM    350  CZ  PHE A 222      19.749  43.261  75.743  1.00  0.00           C  
ATOM    351  N   LEU A 223      24.808  41.737  80.810  1.00  0.00           N  
ATOM    352  CA  LEU A 223      25.745  41.226  81.816  1.00  0.00           C  
ATOM    353  C   LEU A 223      25.071  40.947  83.159  1.00  0.00           C  
ATOM    354  O   LEU A 223      24.395  41.824  83.700  1.00  0.00           O  
ATOM    355  CB  LEU A 223      26.856  42.238  82.032  1.00  0.00           C  
ATOM    356  CG  LEU A 223      27.881  41.994  83.146  1.00  0.00           C  
ATOM    357  CD1 LEU A 223      28.837  40.863  82.796  1.00  0.00           C  
ATOM    358  CD2 LEU A 223      28.639  43.248  83.404  1.00  0.00           C  
ATOM    359  N   GLN A 224      25.279  39.744  83.700  1.00  0.00           N  
ATOM    360  CA  GLN A 224      24.773  39.412  85.032  1.00  0.00           C  
ATOM    361  C   GLN A 224      25.695  40.017  86.087  1.00  0.00           C  
ATOM    362  O   GLN A 224      26.911  39.842  86.032  1.00  0.00           O  
ATOM    363  CB  GLN A 224      24.664  37.903  85.261  1.00  0.00           C  
ATOM    364  CG  GLN A 224      24.118  37.578  86.645  1.00  0.00           C  
ATOM    365  CD  GLN A 224      23.828  36.121  86.877  1.00  0.00           C  
ATOM    366  OE1 GLN A 224      22.679  35.683  86.785  1.00  0.00           O  
ATOM    367  NE2 GLN A 224      24.858  35.362  87.217  1.00  0.00           N  
ATOM    368  N   VAL A 225      25.094  40.719  87.048  1.00  0.00           N  
ATOM    369  CA  VAL A 225      25.819  41.409  88.113  1.00  0.00           C  
ATOM    370  C   VAL A 225      25.338  40.849  89.460  1.00  0.00           C  
ATOM    371  O   VAL A 225      24.138  40.745  89.704  1.00  0.00           O  
ATOM    372  CB  VAL A 225      25.586  42.942  88.070  1.00  0.00           C  
ATOM    373  CG1 VAL A 225      26.467  43.648  89.084  1.00  0.00           C  
ATOM    374  CG2 VAL A 225      25.869  43.496  86.684  1.00  0.00           C  
ATOM    375  N   LEU A 226      26.286  40.472  90.316  1.00  0.00           N  
ATOM    376  CA  LEU A 226      25.986  39.923  91.637  1.00  0.00           C  
ATOM    377  C   LEU A 226      26.356  40.990  92.671  1.00  0.00           C  
ATOM    378  O   LEU A 226      27.483  41.484  92.667  1.00  0.00           O  
ATOM    379  CB  LEU A 226      26.777  38.638  91.872  1.00  0.00           C  
ATOM    380  CG  LEU A 226      26.697  37.940  93.245  1.00  0.00           C  
ATOM    381  CD1 LEU A 226      25.381  37.242  93.431  1.00  0.00           C  
ATOM    382  CD2 LEU A 226      27.834  36.937  93.422  1.00  0.00           C  
ATOM    383  N   LEU A 227      25.387  41.356  93.517  1.00  0.00           N  
ATOM    384  CA  LEU A 227      25.590  42.328  94.599  1.00  0.00           C  
ATOM    385  C   LEU A 227      25.200  41.694  95.925  1.00  0.00           C  
ATOM    386  O   LEU A 227      24.194  40.960  96.010  1.00  0.00           O  
ATOM    387  CB  LEU A 227      24.776  43.603  94.357  1.00  0.00           C  
ATOM    388  CG  LEU A 227      24.910  44.163  92.935  1.00  0.00           C  
ATOM    389  CD1 LEU A 227      23.756  43.689  92.061  1.00  0.00           C  
ATOM    390  CD2 LEU A 227      24.949  45.664  92.974  1.00  0.00           C  
ATOM    391  N   MET A 228      25.994  41.974  96.964  1.00  0.00           N  
ATOM    392  CA  MET A 228      25.812  41.299  98.247  1.00  0.00           C  
ATOM    393  C   MET A 228      26.142  42.154  99.484  1.00  0.00           C  
ATOM    394  O   MET A 228      26.901  43.133  99.417  1.00  0.00           O  
ATOM    395  CB  MET A 228      26.617  39.987  98.272  1.00  0.00           C  
ATOM    396  CG  MET A 228      28.140  40.160  98.310  1.00  0.00           C  
ATOM    397  SD  MET A 228      29.033  38.552  98.212  1.00  0.00           S  
ATOM    398  CE  MET A 228      28.124  37.583  99.431  1.00  0.00           C  
ATOM    399  N   ASP A 229      25.514  41.776 100.591  1.00  0.00           N  
ATOM    400  CA  ASP A 229      25.772  42.350 101.921  1.00  0.00           C  
ATOM    401  C   ASP A 229      25.572  43.861 101.936  1.00  0.00           C  
ATOM    402  O   ASP A 229      24.461  44.329 101.644  1.00  0.00           O  
ATOM    403  CB  ASP A 229      27.156  41.894 102.437  1.00  0.00           C  
ATOM    404  CG  ASP A 229      27.234  40.382 102.584  1.00  0.00           C  
ATOM    405  OD1 ASP A 229      28.328  39.791 102.464  1.00  0.00           O  
ATOM    406  OD2 ASP A 229      26.170  39.773 102.772  1.00  0.00           O  
ATOM    407  N   LYS A 230      26.624  44.621 102.211  1.00  0.00           N  
ATOM    408  CA  LYS A 230      26.489  46.074 102.358  1.00  0.00           C  
ATOM    409  C   LYS A 230      26.021  46.763 101.069  1.00  0.00           C  
ATOM    410  O   LYS A 230      25.424  47.837 101.130  1.00  0.00           O  
ATOM    411  CB  LYS A 230      27.804  46.706 102.809  1.00  0.00           C  
ATOM    412  CG  LYS A 230      28.248  46.362 104.231  1.00  0.00           C  
ATOM    413  CD  LYS A 230      29.468  47.212 104.610  1.00  0.00           C  
ATOM    414  CE  LYS A 230      29.660  47.304 106.115  1.00  0.00           C  
ATOM    415  NZ  LYS A 230      30.943  47.999 106.406  1.00  0.00           N  
ATOM    416  N   LEU A 231      26.289  46.156  99.909  1.00  0.00           N  
ATOM    417  CA  LEU A 231      25.880  46.757  98.625  1.00  0.00           C  
ATOM    418  C   LEU A 231      24.377  46.649  98.376  1.00  0.00           C  
ATOM    419  O   LEU A 231      23.850  47.366  97.532  1.00  0.00           O  
ATOM    420  CB  LEU A 231      26.644  46.138  97.435  1.00  0.00           C  
ATOM    421  CG  LEU A 231      28.182  46.135  97.425  1.00  0.00           C  
ATOM    422  CD1 LEU A 231      28.675  45.739  96.016  1.00  0.00           C  
ATOM    423  CD2 LEU A 231      28.784  47.457  97.841  1.00  0.00           C  
ATOM    424  N   CYS A 232      23.700  45.744  99.096  1.00  0.00           N  
ATOM    425  CA  CYS A 232      22.257  45.606  99.061  1.00  0.00           C  
ATOM    426  C   CYS A 232      21.543  46.375 100.178  1.00  0.00           C  
ATOM    427  O   CYS A 232      20.326  46.279 100.308  1.00  0.00           O  
ATOM    428  CB  CYS A 232      21.865  44.152  99.201  1.00  0.00           C  
ATOM    429  SG  CYS A 232      22.529  43.052  97.972  1.00  0.00           S  
ATOM    430  N   GLN A 233      22.280  47.147 100.966  1.00  0.00           N  
ATOM    431  CA  GLN A 233      21.705  47.812 102.149  1.00  0.00           C  
ATOM    432  C   GLN A 233      21.824  49.344 102.115  1.00  0.00           C  
ATOM    433  O   GLN A 233      21.477  50.040 103.073  1.00  0.00           O  
ATOM    434  CB  GLN A 233      22.315  47.175 103.416  1.00  0.00           C  
ATOM    435  CG  GLN A 233      21.755  45.747 103.683  1.00  0.00           C  
ATOM    436  CD  GLN A 233      22.752  44.800 104.348  1.00  0.00           C  
ATOM    437  OE1 GLN A 233      23.748  45.233 104.925  1.00  0.00           O  
ATOM    438  NE2 GLN A 233      22.474  43.492 104.279  1.00  0.00           N  
ATOM    439  N   THR A 234      22.232  49.868 100.975  1.00  0.00           N  
ATOM    440  CA  THR A 234      22.302  51.305 100.720  1.00  0.00           C  
ATOM    441  C   THR A 234      20.939  51.894 100.300  1.00  0.00           C  
ATOM    442  O   THR A 234      19.969  51.163 100.024  1.00  0.00           O  
ATOM    443  CB  THR A 234      23.361  51.584  99.599  1.00  0.00           C  
ATOM    444  OG1 THR A 234      22.958  50.932  98.380  1.00  0.00           O  
ATOM    445  CG2 THR A 234      24.763  51.017 100.010  1.00  0.00           C  
ATOM    446  N   TYR A 235      20.852  53.224 100.280  1.00  0.00           N  
ATOM    447  CA  TYR A 235      19.665  53.890  99.743  1.00  0.00           C  
ATOM    448  C   TYR A 235      19.426  53.507  98.264  1.00  0.00           C  
ATOM    449  O   TYR A 235      18.330  53.126  97.881  1.00  0.00           O  
ATOM    450  CB  TYR A 235      19.761  55.405  99.936  1.00  0.00           C  
ATOM    451  CG  TYR A 235      18.565  56.109  99.400  1.00  0.00           C  
ATOM    452  CD1 TYR A 235      17.326  56.004 100.043  1.00  0.00           C  
ATOM    453  CD2 TYR A 235      18.645  56.865  98.242  1.00  0.00           C  
ATOM    454  CE1 TYR A 235      16.213  56.619  99.538  1.00  0.00           C  
ATOM    455  CE2 TYR A 235      17.516  57.496  97.721  1.00  0.00           C  
ATOM    456  CZ  TYR A 235      16.313  57.373  98.376  1.00  0.00           C  
ATOM    457  OH  TYR A 235      15.208  57.983  97.865  1.00  0.00           O  
ATOM    458  N   ASP A 236      20.478  53.512  97.464  1.00  0.00           N  
ATOM    459  CA  ASP A 236      20.384  53.057  96.072  1.00  0.00           C  
ATOM    460  C   ASP A 236      19.861  51.635  95.954  1.00  0.00           C  
ATOM    461  O   ASP A 236      18.947  51.383  95.167  1.00  0.00           O  
ATOM    462  CB  ASP A 236      21.729  53.206  95.373  1.00  0.00           C  
ATOM    463  CG  ASP A 236      22.056  54.627  95.083  1.00  0.00           C  
ATOM    464  OD1 ASP A 236      23.158  54.882  94.566  1.00  0.00           O  
ATOM    465  OD2 ASP A 236      21.207  55.497  95.379  1.00  0.00           O  
ATOM    466  N   ALA A 237      20.375  50.722  96.770  1.00  0.00           N  
ATOM    467  CA  ALA A 237      19.822  49.357  96.835  1.00  0.00           C  
ATOM    468  C   ALA A 237      18.326  49.293  97.125  1.00  0.00           C  
ATOM    469  O   ALA A 237      17.611  48.512  96.492  1.00  0.00           O  
ATOM    470  CB  ALA A 237      20.594  48.486  97.864  1.00  0.00           C  
ATOM    471  N   LEU A 238      17.860  50.072  98.110  1.00  0.00           N  
ATOM    472  CA  LEU A 238      16.449  50.121  98.497  1.00  0.00           C  
ATOM    473  C   LEU A 238      15.548  50.599  97.364  1.00  0.00           C  
ATOM    474  O   LEU A 238      14.406  50.169  97.264  1.00  0.00           O  
ATOM    475  CB  LEU A 238      16.242  51.079  99.702  1.00  0.00           C  
ATOM    476  CG  LEU A 238      14.810  51.481 100.087  1.00  0.00           C  
ATOM    477  CD1 LEU A 238      14.034  50.251 100.484  1.00  0.00           C  
ATOM    478  CD2 LEU A 238      14.739  52.591 101.203  1.00  0.00           C  
ATOM    479  N   THR A 239      16.059  51.506  96.541  1.00  0.00           N  
ATOM    480  CA  THR A 239      15.244  52.192  95.552  1.00  0.00           C  
ATOM    481  C   THR A 239      15.470  51.792  94.060  1.00  0.00           C  
ATOM    482  O   THR A 239      14.663  52.161  93.215  1.00  0.00           O  
ATOM    483  CB  THR A 239      15.477  53.686  95.682  1.00  0.00           C  
ATOM    484  OG1 THR A 239      16.878  53.923  95.609  1.00  0.00           O  
ATOM    485  CG2 THR A 239      14.909  54.225  97.035  1.00  0.00           C  
ATOM    486  N   VAL A 240      16.542  51.064  93.738  1.00  0.00           N  
ATOM    487  CA  VAL A 240      16.857  50.733  92.340  1.00  0.00           C  
ATOM    488  C   VAL A 240      15.664  50.015  91.676  1.00  0.00           C  
ATOM    489  O   VAL A 240      14.990  49.191  92.332  1.00  0.00           O  
ATOM    490  CB  VAL A 240      18.160  49.886  92.222  1.00  0.00           C  
ATOM    491  CG1 VAL A 240      17.971  48.517  92.893  1.00  0.00           C  
ATOM    492  CG2 VAL A 240      18.577  49.710  90.749  1.00  0.00           C  
ATOM    493  N   ASN A 241      15.398  50.372  90.412  1.00  0.00           N  
ATOM    494  CA  ASN A 241      14.282  49.818  89.604  1.00  0.00           C  
ATOM    495  C   ASN A 241      14.784  49.362  88.235  1.00  0.00           C  
ATOM    496  O   ASN A 241      15.860  49.752  87.829  1.00  0.00           O  
ATOM    497  CB  ASN A 241      13.206  50.893  89.386  1.00  0.00           C  
ATOM    498  CG  ASN A 241      12.367  51.151  90.634  1.00  0.00           C  
ATOM    499  OD1 ASN A 241      11.971  50.220  91.342  1.00  0.00           O  
ATOM    500  ND2 ASN A 241      12.089  52.420  90.900  1.00  0.00           N  
ATOM    501  N   THR A 242      14.030  48.538  87.502  1.00  0.00           N  
ATOM    502  CA  THR A 242      14.442  48.301  86.108  1.00  0.00           C  
ATOM    503  C   THR A 242      14.440  49.673  85.407  1.00  0.00           C  
ATOM    504  O   THR A 242      13.673  50.555  85.771  1.00  0.00           O  
ATOM    505  CB  THR A 242      13.552  47.299  85.351  1.00  0.00           C  
ATOM    506  OG1 THR A 242      12.202  47.726  85.417  1.00  0.00           O  
ATOM    507  CG2 THR A 242      13.647  45.913  85.947  1.00  0.00           C  
ATOM    508  N   GLU A 243      15.376  49.856  84.479  1.00  0.00           N  
ATOM    509  CA  GLU A 243      15.599  51.090  83.709  1.00  0.00           C  
ATOM    510  C   GLU A 243      16.322  52.220  84.435  1.00  0.00           C  
ATOM    511  O   GLU A 243      16.572  53.263  83.828  1.00  0.00           O  
ATOM    512  CB  GLU A 243      14.323  51.575  82.991  1.00  0.00           C  
ATOM    513  CG  GLU A 243      13.750  50.563  81.978  1.00  0.00           C  
ATOM    514  CD  GLU A 243      14.742  50.173  80.912  1.00  0.00           C  
ATOM    515  OE1 GLU A 243      15.422  51.061  80.369  1.00  0.00           O  
ATOM    516  OE2 GLU A 243      14.875  48.960  80.642  1.00  0.00           O  
ATOM    517  N   CYS A 244      16.768  51.995  85.680  1.00  0.00           N  
ATOM    518  CA  CYS A 244      17.724  52.924  86.288  1.00  0.00           C  
ATOM    519  C   CYS A 244      19.025  52.840  85.524  1.00  0.00           C  
ATOM    520  O   CYS A 244      19.305  51.809  84.905  1.00  0.00           O  
ATOM    521  CB  CYS A 244      17.982  52.583  87.754  1.00  0.00           C  
ATOM    522  SG  CYS A 244      16.608  53.018  88.838  1.00  0.00           S  
ATOM    523  N   THR A 245      19.818  53.906  85.561  1.00  0.00           N  
ATOM    524  CA  THR A 245      21.192  53.801  85.140  1.00  0.00           C  
ATOM    525  C   THR A 245      22.045  53.579  86.380  1.00  0.00           C  
ATOM    526  O   THR A 245      21.724  54.061  87.486  1.00  0.00           O  
ATOM    527  CB  THR A 245      21.671  55.021  84.316  1.00  0.00           C  
ATOM    528  OG1 THR A 245      21.004  56.192  84.773  1.00  0.00           O  
ATOM    529  CG2 THR A 245      21.320  54.838  82.835  1.00  0.00           C  
ATOM    530  N   VAL A 246      23.116  52.820  86.204  1.00  0.00           N  
ATOM    531  CA  VAL A 246      24.055  52.561  87.280  1.00  0.00           C  
ATOM    532  C   VAL A 246      25.506  52.567  86.796  1.00  0.00           C  
ATOM    533  O   VAL A 246      25.784  52.334  85.601  1.00  0.00           O  
ATOM    534  CB  VAL A 246      23.764  51.231  87.990  1.00  0.00           C  
ATOM    535  CG1 VAL A 246      22.437  51.304  88.737  1.00  0.00           C  
ATOM    536  CG2 VAL A 246      23.794  50.048  86.991  1.00  0.00           C  
ATOM    537  N   GLU A 247      26.400  52.842  87.749  1.00  0.00           N  
ATOM    538  CA  GLU A 247      27.841  52.736  87.613  1.00  0.00           C  
ATOM    539  C   GLU A 247      28.260  51.639  88.608  1.00  0.00           C  
ATOM    540  O   GLU A 247      27.973  51.765  89.808  1.00  0.00           O  
ATOM    541  CB  GLU A 247      28.451  54.088  88.010  1.00  0.00           C  
ATOM    542  CG  GLU A 247      29.906  54.314  87.666  1.00  0.00           C  
ATOM    543  CD  GLU A 247      30.362  55.741  88.010  1.00  0.00           C  
ATOM    544  OE1 GLU A 247      31.447  55.886  88.615  1.00  0.00           O  
ATOM    545  OE2 GLU A 247      29.625  56.714  87.686  1.00  0.00           O  
ATOM    546  N   ILE A 248      28.866  50.556  88.111  1.00  0.00           N  
ATOM    547  CA  ILE A 248      29.268  49.411  88.932  1.00  0.00           C  
ATOM    548  C   ILE A 248      30.767  49.125  88.807  1.00  0.00           C  
ATOM    549  O   ILE A 248      31.299  49.054  87.692  1.00  0.00           O  
ATOM    550  CB  ILE A 248      28.516  48.140  88.542  1.00  0.00           C  
ATOM    551  CG1 ILE A 248      27.002  48.388  88.559  1.00  0.00           C  
ATOM    552  CG2 ILE A 248      28.858  47.015  89.500  1.00  0.00           C  
ATOM    553  CD1 ILE A 248      26.180  47.199  88.100  1.00  0.00           C  
ATOM    554  N   TYR A 249      31.424  48.973  89.957  1.00  0.00           N  
ATOM    555  CA  TYR A 249      32.820  48.586  90.045  1.00  0.00           C  
ATOM    556  C   TYR A 249      32.882  47.165  90.576  1.00  0.00           C  
ATOM    557  O   TYR A 249      32.183  46.820  91.535  1.00  0.00           O  
ATOM    558  CB  TYR A 249      33.582  49.515  91.001  1.00  0.00           C  
ATOM    559  CG  TYR A 249      33.843  50.900  90.451  1.00  0.00           C  
ATOM    560  CD1 TYR A 249      32.857  51.882  90.482  1.00  0.00           C  
ATOM    561  CD2 TYR A 249      35.071  51.222  89.887  1.00  0.00           C  
ATOM    562  CE1 TYR A 249      33.082  53.150  89.969  1.00  0.00           C  
ATOM    563  CE2 TYR A 249      35.312  52.493  89.374  1.00  0.00           C  
ATOM    564  CZ  TYR A 249      34.309  53.453  89.423  1.00  0.00           C  
ATOM    565  OH  TYR A 249      34.549  54.722  88.919  1.00  0.00           O  
ATOM    566  N   GLY A 250      33.726  46.335  89.973  1.00  0.00           N  
ATOM    567  CA  GLY A 250      33.886  44.977  90.465  1.00  0.00           C  
ATOM    568  C   GLY A 250      34.840  44.171  89.617  1.00  0.00           C  
ATOM    569  O   GLY A 250      35.581  44.730  88.815  1.00  0.00           O  
ATOM    570  N   ALA A 251      34.776  42.858  89.786  1.00  0.00           N  
ATOM    571  CA  ALA A 251      35.694  41.923  89.136  1.00  0.00           C  
ATOM    572  C   ALA A 251      34.872  40.993  88.273  1.00  0.00           C  
ATOM    573  O   ALA A 251      33.801  40.538  88.687  1.00  0.00           O  
ATOM    574  CB  ALA A 251      36.490  41.122  90.188  1.00  0.00           C  
ATOM    575  N   ILE A 252      35.363  40.743  87.062  1.00  0.00           N  
ATOM    576  CA  ILE A 252      34.707  39.838  86.131  1.00  0.00           C  
ATOM    577  C   ILE A 252      35.146  38.399  86.389  1.00  0.00           C  
ATOM    578  O   ILE A 252      36.333  38.091  86.509  1.00  0.00           O  
ATOM    579  CB  ILE A 252      34.985  40.231  84.667  1.00  0.00           C  
ATOM    580  CG1 ILE A 252      34.274  41.542  84.339  1.00  0.00           C  
ATOM    581  CG2 ILE A 252      34.528  39.126  83.705  1.00  0.00           C  
ATOM    582  CD1 ILE A 252      32.745  41.439  84.407  1.00  0.00           C  
ATOM    583  N   LYS A 253      34.160  37.521  86.459  1.00  0.00           N  
ATOM    584  CA  LYS A 253      34.383  36.130  86.758  1.00  0.00           C  
ATOM    585  C   LYS A 253      33.747  35.295  85.644  1.00  0.00           C  
ATOM    586  O   LYS A 253      32.649  35.611  85.193  1.00  0.00           O  
ATOM    587  CB  LYS A 253      33.802  35.846  88.160  1.00  0.00           C  
ATOM    588  CG  LYS A 253      32.930  34.619  88.313  1.00  0.00           C  
ATOM    589  CD  LYS A 253      32.355  34.554  89.724  1.00  0.00           C  
ATOM    590  CE  LYS A 253      32.019  33.134  90.135  1.00  0.00           C  
ATOM    591  NZ  LYS A 253      32.298  32.910  91.587  1.00  0.00           N  
ATOM    592  N   GLU A 254      34.464  34.262  85.187  1.00  0.00           N  
ATOM    593  CA  GLU A 254      33.948  33.291  84.210  1.00  0.00           C  
ATOM    594  C   GLU A 254      32.933  32.374  84.878  1.00  0.00           C  
ATOM    595  O   GLU A 254      33.070  32.078  86.057  1.00  0.00           O  
ATOM    596  CB  GLU A 254      35.086  32.428  83.631  1.00  0.00           C  
ATOM    597  CG  GLU A 254      35.855  33.041  82.458  1.00  0.00           C  
ATOM    598  CD  GLU A 254      36.603  31.992  81.596  1.00  0.00           C  
ATOM    599  OE1 GLU A 254      36.011  30.928  81.292  1.00  0.00           O  
ATOM    600  OE2 GLU A 254      37.777  32.238  81.213  1.00  0.00           O  
ATOM    601  N   VAL A 255      31.928  31.913  84.134  1.00  0.00           N  
ATOM    602  CA  VAL A 255      30.834  31.111  84.716  1.00  0.00           C  
ATOM    603  C   VAL A 255      30.228  30.107  83.732  1.00  0.00           C  
ATOM    604  O   VAL A 255      30.005  30.430  82.561  1.00  0.00           O  
ATOM    605  CB  VAL A 255      29.716  32.040  85.278  1.00  0.00           C  
ATOM    606  CG1 VAL A 255      28.316  31.446  85.051  1.00  0.00           C  
ATOM    607  CG2 VAL A 255      29.967  32.347  86.748  1.00  0.00           C  
ATOM    608  N   PRO A 258      25.529  34.394  80.527  1.00  0.00           N  
ATOM    609  CA  PRO A 258      25.436  35.213  79.307  1.00  0.00           C  
ATOM    610  C   PRO A 258      26.805  35.788  78.900  1.00  0.00           C  
ATOM    611  O   PRO A 258      27.364  36.645  79.608  1.00  0.00           O  
ATOM    612  CB  PRO A 258      24.435  36.318  79.695  1.00  0.00           C  
ATOM    613  CG  PRO A 258      23.655  35.764  80.918  1.00  0.00           C  
ATOM    614  CD  PRO A 258      24.287  34.437  81.319  1.00  0.00           C  
ATOM    615  N   ASN A 259      27.327  35.296  77.771  1.00  0.00           N  
ATOM    616  CA  ASN A 259      28.736  35.464  77.375  1.00  0.00           C  
ATOM    617  C   ASN A 259      29.733  34.761  78.311  1.00  0.00           C  
ATOM    618  O   ASN A 259      30.947  35.013  78.234  1.00  0.00           O  
ATOM    619  CB  ASN A 259      29.132  36.947  77.263  1.00  0.00           C  
ATOM    620  CG  ASN A 259      28.220  37.736  76.344  1.00  0.00           C  
ATOM    621  OD1 ASN A 259      28.075  37.405  75.164  1.00  0.00           O  
ATOM    622  ND2 ASN A 259      27.616  38.799  76.875  1.00  0.00           N  
ATOM    623  N   GLY A 261      29.235  33.886  79.187  1.00  0.00           N  
ATOM    624  CA  GLY A 261      30.086  33.198  80.175  1.00  0.00           C  
ATOM    625  C   GLY A 261      30.741  34.105  81.213  1.00  0.00           C  
ATOM    626  O   GLY A 261      31.842  33.805  81.701  1.00  0.00           O  
ATOM    627  N   HIS A 262      30.044  35.193  81.559  1.00  0.00           N  
ATOM    628  CA  HIS A 262      30.564  36.278  82.399  1.00  0.00           C  
ATOM    629  C   HIS A 262      29.631  36.578  83.554  1.00  0.00           C  
ATOM    630  O   HIS A 262      28.424  36.487  83.398  1.00  0.00           O  
ATOM    631  CB  HIS A 262      30.623  37.588  81.598  1.00  0.00           C  
ATOM    632  CG  HIS A 262      31.755  37.662  80.636  1.00  0.00           C  
ATOM    633  ND1 HIS A 262      31.583  38.005  79.312  1.00  0.00           N  
ATOM    634  CD2 HIS A 262      33.077  37.432  80.800  1.00  0.00           C  
ATOM    635  CE1 HIS A 262      32.756  37.990  78.703  1.00  0.00           C  
ATOM    636  NE2 HIS A 262      33.678  37.641  79.583  1.00  0.00           N  
ATOM    637  N   GLU A 263      30.199  37.022  84.675  1.00  0.00           N  
ATOM    638  CA  GLU A 263      29.423  37.645  85.744  1.00  0.00           C  
ATOM    639  C   GLU A 263      30.262  38.737  86.422  1.00  0.00           C  
ATOM    640  O   GLU A 263      31.433  38.529  86.705  1.00  0.00           O  
ATOM    641  CB  GLU A 263      28.980  36.591  86.760  1.00  0.00           C  
ATOM    642  CG  GLU A 263      27.920  37.059  87.748  1.00  0.00           C  
ATOM    643  CD  GLU A 263      27.687  36.066  88.884  1.00  0.00           C  
ATOM    644  OE1 GLU A 263      26.530  35.958  89.364  1.00  0.00           O  
ATOM    645  OE2 GLU A 263      28.662  35.403  89.305  1.00  0.00           O  
ATOM    646  N   LEU A 264      29.666  39.892  86.690  1.00  0.00           N  
ATOM    647  CA  LEU A 264      30.363  40.949  87.414  1.00  0.00           C  
ATOM    648  C   LEU A 264      30.002  40.840  88.900  1.00  0.00           C  
ATOM    649  O   LEU A 264      28.834  40.934  89.248  1.00  0.00           O  
ATOM    650  CB  LEU A 264      29.968  42.326  86.862  1.00  0.00           C  
ATOM    651  CG  LEU A 264      30.457  43.577  87.608  1.00  0.00           C  
ATOM    652  CD1 LEU A 264      31.953  43.647  87.686  1.00  0.00           C  
ATOM    653  CD2 LEU A 264      29.912  44.843  86.926  1.00  0.00           C  
ATOM    654  N   ILE A 266      31.002  40.612  89.758  1.00  0.00           N  
ATOM    655  CA  ILE A 266      30.809  40.623  91.209  1.00  0.00           C  
ATOM    656  C   ILE A 266      31.152  42.031  91.683  1.00  0.00           C  
ATOM    657  O   ILE A 266      32.303  42.453  91.629  1.00  0.00           O  
ATOM    658  CB  ILE A 266      31.650  39.543  91.940  1.00  0.00           C  
ATOM    659  CG1 ILE A 266      31.304  38.144  91.408  1.00  0.00           C  
ATOM    660  CG2 ILE A 266      31.399  39.593  93.456  1.00  0.00           C  
ATOM    661  CD1 ILE A 266      31.457  36.991  92.463  1.00  0.00           C  
ATOM    662  N   ALA A 267      30.135  42.774  92.108  1.00  0.00           N  
ATOM    663  CA  ALA A 267      30.313  44.189  92.429  1.00  0.00           C  
ATOM    664  C   ALA A 267      31.070  44.325  93.741  1.00  0.00           C  
ATOM    665  O   ALA A 267      30.911  43.489  94.629  1.00  0.00           O  
ATOM    666  CB  ALA A 267      28.953  44.896  92.516  1.00  0.00           C  
ATOM    667  N   ASP A 268      31.921  45.340  93.828  1.00  0.00           N  
ATOM    668  CA  ASP A 268      32.451  45.824  95.123  1.00  0.00           C  
ATOM    669  C   ASP A 268      32.019  47.255  95.448  1.00  0.00           C  
ATOM    670  O   ASP A 268      32.209  47.722  96.558  1.00  0.00           O  
ATOM    671  CB  ASP A 268      33.989  45.685  95.222  1.00  0.00           C  
ATOM    672  CG  ASP A 268      34.736  46.457  94.159  1.00  0.00           C  
ATOM    673  OD1 ASP A 268      34.397  47.629  93.891  1.00  0.00           O  
ATOM    674  OD2 ASP A 268      35.694  45.888  93.588  1.00  0.00           O  
ATOM    675  N   PHE A 269      31.432  47.945  94.473  1.00  0.00           N  
ATOM    676  CA  PHE A 269      30.887  49.272  94.683  1.00  0.00           C  
ATOM    677  C   PHE A 269      29.956  49.625  93.510  1.00  0.00           C  
ATOM    678  O   PHE A 269      30.212  49.238  92.354  1.00  0.00           O  
ATOM    679  CB  PHE A 269      32.006  50.313  94.835  1.00  0.00           C  
ATOM    680  CG  PHE A 269      31.513  51.749  94.819  1.00  0.00           C  
ATOM    681  CD1 PHE A 269      31.099  52.373  95.982  1.00  0.00           C  
ATOM    682  CD2 PHE A 269      31.449  52.458  93.630  1.00  0.00           C  
ATOM    683  CE1 PHE A 269      30.647  53.704  95.959  1.00  0.00           C  
ATOM    684  CE2 PHE A 269      30.991  53.788  93.588  1.00  0.00           C  
ATOM    685  CZ  PHE A 269      30.587  54.401  94.750  1.00  0.00           C  
ATOM    686  N   TRP A 270      28.873  50.344  93.818  1.00  0.00           N  
ATOM    687  CA  TRP A 270      27.975  50.814  92.787  1.00  0.00           C  
ATOM    688  C   TRP A 270      27.100  51.981  93.236  1.00  0.00           C  
ATOM    689  O   TRP A 270      26.987  52.272  94.430  1.00  0.00           O  
ATOM    690  CB  TRP A 270      27.098  49.660  92.314  1.00  0.00           C  
ATOM    691  CG  TRP A 270      26.039  49.316  93.284  1.00  0.00           C  
ATOM    692  CD1 TRP A 270      26.182  48.634  94.460  1.00  0.00           C  
ATOM    693  CD2 TRP A 270      24.652  49.620  93.154  1.00  0.00           C  
ATOM    694  NE1 TRP A 270      24.962  48.520  95.081  1.00  0.00           N  
ATOM    695  CE2 TRP A 270      24.006  49.109  94.291  1.00  0.00           C  
ATOM    696  CE3 TRP A 270      23.901  50.295  92.195  1.00  0.00           C  
ATOM    697  CZ2 TRP A 270      22.637  49.252  94.493  1.00  0.00           C  
ATOM    698  CZ3 TRP A 270      22.548  50.429  92.380  1.00  0.00           C  
ATOM    699  CH2 TRP A 270      21.921  49.904  93.532  1.00  0.00           C  
ATOM    700  N   LYS A 271      26.498  52.659  92.260  1.00  0.00           N  
ATOM    701  CA  LYS A 271      25.569  53.747  92.529  1.00  0.00           C  
ATOM    702  C   LYS A 271      24.613  53.956  91.358  1.00  0.00           C  
ATOM    703  O   LYS A 271      24.863  53.515  90.230  1.00  0.00           O  
ATOM    704  CB  LYS A 271      26.321  55.057  92.814  1.00  0.00           C  
ATOM    705  CG  LYS A 271      27.207  55.542  91.690  1.00  0.00           C  
ATOM    706  CD  LYS A 271      27.909  56.863  92.070  1.00  0.00           C  
ATOM    707  CE  LYS A 271      28.863  57.334  90.965  1.00  0.00           C  
ATOM    708  NZ  LYS A 271      29.750  58.471  91.401  1.00  0.00           N  
ATOM    709  N   ILE A 272      23.520  54.639  91.657  1.00  0.00           N  
ATOM    710  CA  ILE A 272      22.538  55.026  90.675  1.00  0.00           C  
ATOM    711  C   ILE A 272      23.021  56.316  90.055  1.00  0.00           C  
ATOM    712  O   ILE A 272      23.423  57.230  90.762  1.00  0.00           O  
ATOM    713  CB  ILE A 272      21.169  55.234  91.334  1.00  0.00           C  
ATOM    714  CG1 ILE A 272      20.611  53.868  91.770  1.00  0.00           C  
ATOM    715  CG2 ILE A 272      20.206  56.014  90.402  1.00  0.00           C  
ATOM    716  CD1 ILE A 272      19.223  53.904  92.324  1.00  0.00           C  
ATOM    717  N   ILE A 273      22.991  56.370  88.732  1.00  0.00           N  
ATOM    718  CA  ILE A 273      23.225  57.599  87.988  1.00  0.00           C  
ATOM    719  C   ILE A 273      21.885  58.281  87.774  1.00  0.00           C  
ATOM    720  O   ILE A 273      21.721  59.432  88.143  1.00  0.00           O  
ATOM    721  CB  ILE A 273      23.908  57.314  86.616  1.00  0.00           C  
ATOM    722  CG1 ILE A 273      25.300  56.722  86.837  1.00  0.00           C  
ATOM    723  CG2 ILE A 273      23.971  58.597  85.799  1.00  0.00           C  
ATOM    724  CD1 ILE A 273      26.017  56.234  85.565  1.00  0.00           C  
ATOM    725  N   GLY A 274      20.929  57.553  87.174  1.00  0.00           N  
ATOM    726  CA  GLY A 274      19.576  58.050  86.952  1.00  0.00           C  
ATOM    727  C   GLY A 274      18.485  57.087  87.413  1.00  0.00           C  
ATOM    728  O   GLY A 274      18.522  55.870  87.119  1.00  0.00           O  
ATOM    729  N   ASN A 275      17.503  57.617  88.128  1.00  0.00           N  
ATOM    730  CA  ASN A 275      16.353  56.816  88.548  1.00  0.00           C  
ATOM    731  C   ASN A 275      15.367  56.516  87.411  1.00  0.00           C  
ATOM    732  O   ASN A 275      15.477  57.081  86.322  1.00  0.00           O  
ATOM    733  CB  ASN A 275      15.622  57.509  89.710  1.00  0.00           C  
ATOM    734  CG  ASN A 275      16.434  57.491  90.969  1.00  0.00           C  
ATOM    735  OD1 ASN A 275      17.065  58.480  91.305  1.00  0.00           O  
ATOM    736  ND2 ASN A 275      16.459  56.339  91.658  1.00  0.00           N  
ATOM    737  N   ALA A 276      14.419  55.619  87.699  1.00  0.00           N  
ATOM    738  CA  ALA A 276      13.337  55.239  86.795  1.00  0.00           C  
ATOM    739  C   ALA A 276      12.115  54.800  87.622  1.00  0.00           C  
ATOM    740  O   ALA A 276      12.288  54.342  88.750  1.00  0.00           O  
ATOM    741  CB  ALA A 276      13.789  54.099  85.886  1.00  0.00           C  
ATOM    742  N   PRO A 277      10.890  54.908  87.063  1.00  0.00           N  
ATOM    743  CA  PRO A 277       9.660  54.540  87.804  1.00  0.00           C  
ATOM    744  C   PRO A 277       9.604  53.083  88.245  1.00  0.00           C  
ATOM    745  O   PRO A 277      10.187  52.229  87.586  1.00  0.00           O  
ATOM    746  CB  PRO A 277       8.538  54.785  86.785  1.00  0.00           C  
ATOM    747  CG  PRO A 277       9.098  55.718  85.791  1.00  0.00           C  
ATOM    748  CD  PRO A 277      10.576  55.505  85.752  1.00  0.00           C  
ATOM    749  N   PRO A 278       8.877  52.781  89.335  1.00  0.00           N  
ATOM    750  CA  PRO A 278       8.686  51.346  89.639  1.00  0.00           C  
ATOM    751  C   PRO A 278       8.023  50.612  88.475  1.00  0.00           C  
ATOM    752  O   PRO A 278       7.131  51.154  87.825  1.00  0.00           O  
ATOM    753  CB  PRO A 278       7.780  51.345  90.887  1.00  0.00           C  
ATOM    754  CG  PRO A 278       7.139  52.714  90.898  1.00  0.00           C  
ATOM    755  CD  PRO A 278       8.208  53.640  90.326  1.00  0.00           C  
ATOM    756  N   GLY A 279       8.482  49.393  88.223  1.00  0.00           N  
ATOM    757  CA  GLY A 279       8.064  48.617  87.053  1.00  0.00           C  
ATOM    758  C   GLY A 279       8.901  48.887  85.811  1.00  0.00           C  
ATOM    759  O   GLY A 279       8.831  48.127  84.830  1.00  0.00           O  
ATOM    760  N   GLY A 281       9.713  49.946  85.849  1.00  0.00           N  
ATOM    761  CA  GLY A 281      10.382  50.448  84.653  1.00  0.00           C  
ATOM    762  C   GLY A 281       9.387  50.560  83.507  1.00  0.00           C  
ATOM    763  O   GLY A 281       8.330  51.194  83.650  1.00  0.00           O  
ATOM    764  N   ILE A 282       9.715  49.915  82.385  1.00  0.00           N  
ATOM    765  CA  ILE A 282       8.845  49.912  81.200  1.00  0.00           C  
ATOM    766  C   ILE A 282       7.563  49.140  81.476  1.00  0.00           C  
ATOM    767  O   ILE A 282       6.459  49.667  81.315  1.00  0.00           O  
ATOM    768  CB  ILE A 282       9.539  49.252  79.998  1.00  0.00           C  
ATOM    769  CG1 ILE A 282      10.700  50.115  79.517  1.00  0.00           C  
ATOM    770  CG2 ILE A 282       8.549  49.004  78.865  1.00  0.00           C  
ATOM    771  CD1 ILE A 282      11.663  49.362  78.631  1.00  0.00           C  
ATOM    772  N   ASP A 283       7.731  47.895  81.916  1.00  0.00           N  
ATOM    773  CA  ASP A 283       6.623  46.936  82.039  1.00  0.00           C  
ATOM    774  C   ASP A 283       5.321  47.549  82.577  1.00  0.00           C  
ATOM    775  O   ASP A 283       4.232  47.192  82.125  1.00  0.00           O  
ATOM    776  CB  ASP A 283       7.053  45.736  82.901  1.00  0.00           C  
ATOM    777  CG  ASP A 283       6.624  44.407  82.298  1.00  0.00           C  
ATOM    778  OD1 ASP A 283       7.469  43.486  82.224  1.00  0.00           O  
ATOM    779  OD2 ASP A 283       5.449  44.292  81.877  1.00  0.00           O  
ATOM    780  N   ASN A 291       5.448  48.477  83.526  1.00  0.00           N  
ATOM    781  CA  ASN A 291       4.295  49.138  84.146  1.00  0.00           C  
ATOM    782  C   ASN A 291       3.439  49.928  83.149  1.00  0.00           C  
ATOM    783  O   ASN A 291       2.203  49.852  83.188  1.00  0.00           O  
ATOM    784  CB  ASN A 291       4.766  50.081  85.274  1.00  0.00           C  
ATOM    785  CG  ASN A 291       3.726  50.248  86.393  1.00  0.00           C  
ATOM    786  OD1 ASN A 291       2.812  49.428  86.553  1.00  0.00           O  
ATOM    787  ND2 ASN A 291       3.881  51.313  87.183  1.00  0.00           N  
ATOM    788  N   VAL A 292       4.103  50.678  82.263  1.00  0.00           N  
ATOM    789  CA  VAL A 292       3.419  51.551  81.289  1.00  0.00           C  
ATOM    790  C   VAL A 292       2.899  50.798  80.044  1.00  0.00           C  
ATOM    791  O   VAL A 292       2.016  51.298  79.349  1.00  0.00           O  
ATOM    792  CB  VAL A 292       4.339  52.737  80.864  1.00  0.00           C  
ATOM    793  CG1 VAL A 292       3.617  53.699  79.919  1.00  0.00           C  
ATOM    794  CG2 VAL A 292       4.840  53.477  82.101  1.00  0.00           C  
ATOM    795  N   LEU A 293       3.427  49.602  79.774  1.00  0.00           N  
ATOM    796  CA  LEU A 293       2.977  48.785  78.638  1.00  0.00           C  
ATOM    797  C   LEU A 293       2.428  47.423  79.104  1.00  0.00           C  
ATOM    798  O   LEU A 293       3.197  46.556  79.514  1.00  0.00           O  
ATOM    799  CB  LEU A 293       4.136  48.576  77.657  1.00  0.00           C  
ATOM    800  CG  LEU A 293       4.784  49.838  77.079  1.00  0.00           C  
ATOM    801  CD1 LEU A 293       5.921  49.470  76.157  1.00  0.00           C  
ATOM    802  CD2 LEU A 293       3.764  50.697  76.346  1.00  0.00           C  
ATOM    803  N   ASN A 296       1.108  47.232  79.009  1.00  0.00           N  
ATOM    804  CA  ASN A 296       0.443  46.011  79.513  1.00  0.00           C  
ATOM    805  C   ASN A 296       0.241  44.979  78.408  1.00  0.00           C  
ATOM    806  O   ASN A 296       1.202  44.449  77.857  1.00  0.00           O  
ATOM    807  CB  ASN A 296      -0.927  46.327  80.136  1.00  0.00           C  
ATOM    808  CG  ASN A 296      -1.121  47.805  80.429  1.00  0.00           C  
ATOM    809  OD1 ASN A 296      -0.235  48.471  80.979  1.00  0.00           O  
ATOM    810  ND2 ASN A 296      -2.288  48.331  80.052  1.00  0.00           N  
ATOM    811  N   ALA A 303      -2.068  46.988  76.655  1.00  0.00           N  
ATOM    812  CA  ALA A 303      -1.400  47.826  75.669  1.00  0.00           C  
ATOM    813  C   ALA A 303      -2.036  47.706  74.277  1.00  0.00           C  
ATOM    814  O   ALA A 303      -1.838  46.720  73.576  1.00  0.00           O  
ATOM    815  CB  ALA A 303       0.100  47.461  75.603  1.00  0.00           C  
ATOM    816  N   SER A 305      -2.775  48.722  73.858  1.00  0.00           N  
ATOM    817  CA  SER A 305      -3.206  48.791  72.471  1.00  0.00           C  
ATOM    818  C   SER A 305      -1.982  48.907  71.548  1.00  0.00           C  
ATOM    819  O   SER A 305      -0.912  49.353  71.978  1.00  0.00           O  
ATOM    820  CB  SER A 305      -4.135  49.978  72.241  1.00  0.00           C  
ATOM    821  OG  SER A 305      -3.426  51.204  72.084  1.00  0.00           O  
ATOM    822  N   VAL A 306      -2.154  48.492  70.293  1.00  0.00           N  
ATOM    823  CA  VAL A 306      -1.186  48.789  69.233  1.00  0.00           C  
ATOM    824  C   VAL A 306      -0.824  50.286  69.227  1.00  0.00           C  
ATOM    825  O   VAL A 306       0.347  50.644  69.122  1.00  0.00           O  
ATOM    826  CB  VAL A 306      -1.725  48.373  67.839  1.00  0.00           C  
ATOM    827  CG1 VAL A 306      -0.863  48.958  66.704  1.00  0.00           C  
ATOM    828  CG2 VAL A 306      -1.807  46.837  67.730  1.00  0.00           C  
ATOM    829  N   ASP A 307      -1.817  51.160  69.362  1.00  0.00           N  
ATOM    830  CA  ASP A 307      -1.532  52.596  69.328  1.00  0.00           C  
ATOM    831  C   ASP A 307      -0.721  53.053  70.573  1.00  0.00           C  
ATOM    832  O   ASP A 307       0.090  53.969  70.483  1.00  0.00           O  
ATOM    833  CB  ASP A 307      -2.817  53.421  69.146  1.00  0.00           C  
ATOM    834  CG  ASP A 307      -3.296  53.479  67.676  1.00  0.00           C  
ATOM    835  OD1 ASP A 307      -4.509  53.697  67.459  1.00  0.00           O  
ATOM    836  OD2 ASP A 307      -2.480  53.325  66.729  1.00  0.00           O  
ATOM    837  N   LYS A 308      -0.915  52.401  71.713  1.00  0.00           N  
ATOM    838  CA  LYS A 308      -0.150  52.742  72.915  1.00  0.00           C  
ATOM    839  C   LYS A 308       1.294  52.267  72.759  1.00  0.00           C  
ATOM    840  O   LYS A 308       2.228  52.962  73.157  1.00  0.00           O  
ATOM    841  CB  LYS A 308      -0.783  52.149  74.175  1.00  0.00           C  
ATOM    842  CG  LYS A 308      -0.345  52.858  75.466  1.00  0.00           C  
ATOM    843  CD  LYS A 308      -0.631  52.039  76.724  1.00  0.00           C  
ATOM    844  CE  LYS A 308      -0.293  52.833  77.998  1.00  0.00           C  
ATOM    845  NZ  LYS A 308      -0.202  51.948  79.213  1.00  0.00           N  
ATOM    846  N   MET A 309       1.468  51.085  72.163  1.00  0.00           N  
ATOM    847  CA  MET A 309       2.796  50.564  71.860  1.00  0.00           C  
ATOM    848  C   MET A 309       3.562  51.512  70.942  1.00  0.00           C  
ATOM    849  O   MET A 309       4.728  51.812  71.199  1.00  0.00           O  
ATOM    850  CB  MET A 309       2.720  49.168  71.223  1.00  0.00           C  
ATOM    851  CG  MET A 309       2.256  48.018  72.183  1.00  0.00           C  
ATOM    852  SD  MET A 309       3.283  47.740  73.654  1.00  0.00           S  
ATOM    853  CE  MET A 309       4.593  46.661  73.029  1.00  0.00           C  
ATOM    854  N   LEU A 310       2.905  51.990  69.890  1.00  0.00           N  
ATOM    855  CA  LEU A 310       3.518  52.939  68.965  1.00  0.00           C  
ATOM    856  C   LEU A 310       3.790  54.274  69.655  1.00  0.00           C  
ATOM    857  O   LEU A 310       4.871  54.819  69.506  1.00  0.00           O  
ATOM    858  CB  LEU A 310       2.645  53.149  67.721  1.00  0.00           C  
ATOM    859  CG  LEU A 310       2.545  51.897  66.843  1.00  0.00           C  
ATOM    860  CD1 LEU A 310       1.573  52.091  65.674  1.00  0.00           C  
ATOM    861  CD2 LEU A 310       3.953  51.506  66.335  1.00  0.00           C  
ATOM    862  N   ASP A 311       2.819  54.795  70.408  1.00  0.00           N  
ATOM    863  CA  ASP A 311       3.027  56.043  71.181  1.00  0.00           C  
ATOM    864  C   ASP A 311       4.249  55.955  72.113  1.00  0.00           C  
ATOM    865  O   ASP A 311       4.964  56.937  72.345  1.00  0.00           O  
ATOM    866  CB  ASP A 311       1.789  56.362  72.042  1.00  0.00           C  
ATOM    867  CG  ASP A 311       0.612  56.918  71.240  1.00  0.00           C  
ATOM    868  OD1 ASP A 311      -0.509  56.896  71.814  1.00  0.00           O  
ATOM    869  OD2 ASP A 311       0.803  57.393  70.094  1.00  0.00           O  
ATOM    870  N   ASN A 312       4.480  54.774  72.651  1.00  0.00           N  
ATOM    871  CA  ASN A 312       5.573  54.546  73.570  1.00  0.00           C  
ATOM    872  C   ASN A 312       6.676  53.690  72.962  1.00  0.00           C  
ATOM    873  O   ASN A 312       7.362  52.958  73.665  1.00  0.00           O  
ATOM    874  CB  ASN A 312       5.007  53.911  74.846  1.00  0.00           C  
ATOM    875  CG  ASN A 312       4.117  54.869  75.592  1.00  0.00           C  
ATOM    876  OD1 ASN A 312       4.604  55.842  76.162  1.00  0.00           O  
ATOM    877  ND2 ASN A 312       2.819  54.638  75.552  1.00  0.00           N  
ATOM    878  N   ARG A 313       6.888  53.833  71.653  1.00  0.00           N  
ATOM    879  CA  ARG A 313       7.874  53.012  70.958  1.00  0.00           C  
ATOM    880  C   ARG A 313       9.287  53.290  71.482  1.00  0.00           C  
ATOM    881  O   ARG A 313      10.135  52.408  71.480  1.00  0.00           O  
ATOM    882  CB  ARG A 313       7.835  53.197  69.429  1.00  0.00           C  
ATOM    883  CG  ARG A 313       8.820  52.240  68.738  1.00  0.00           C  
ATOM    884  CD  ARG A 313       8.353  51.740  67.382  1.00  0.00           C  
ATOM    885  NE  ARG A 313       9.364  50.873  66.773  1.00  0.00           N  
ATOM    886  CZ  ARG A 313       9.516  49.579  67.046  1.00  0.00           C  
ATOM    887  NH1 ARG A 313       8.695  48.967  67.903  1.00  0.00           N  
ATOM    888  NH2 ARG A 313      10.466  48.870  66.431  1.00  0.00           N  
ATOM    889  N   HIS A 314       9.533  54.510  71.937  1.00  0.00           N  
ATOM    890  CA  HIS A 314      10.812  54.825  72.579  1.00  0.00           C  
ATOM    891  C   HIS A 314      11.135  53.886  73.741  1.00  0.00           C  
ATOM    892  O   HIS A 314      12.303  53.557  73.972  1.00  0.00           O  
ATOM    893  CB  HIS A 314      10.872  56.291  72.992  1.00  0.00           C  
ATOM    894  CG  HIS A 314       9.877  56.675  74.041  1.00  0.00           C  
ATOM    895  ND1 HIS A 314       8.515  56.632  73.833  1.00  0.00           N  
ATOM    896  CD2 HIS A 314      10.050  57.151  75.296  1.00  0.00           C  
ATOM    897  CE1 HIS A 314       7.891  57.032  74.928  1.00  0.00           C  
ATOM    898  NE2 HIS A 314       8.798  57.373  75.824  1.00  0.00           N  
ATOM    899  N   LEU A 315      10.114  53.400  74.436  1.00  0.00           N  
ATOM    900  CA  LEU A 315      10.320  52.376  75.471  1.00  0.00           C  
ATOM    901  C   LEU A 315      10.341  50.926  74.933  1.00  0.00           C  
ATOM    902  O   LEU A 315      11.145  50.095  75.372  1.00  0.00           O  
ATOM    903  CB  LEU A 315       9.246  52.525  76.550  1.00  0.00           C  
ATOM    904  CG  LEU A 315       9.137  53.906  77.177  1.00  0.00           C  
ATOM    905  CD1 LEU A 315       7.999  53.899  78.180  1.00  0.00           C  
ATOM    906  CD2 LEU A 315      10.448  54.357  77.811  1.00  0.00           C  
ATOM    907  N   VAL A 316       9.481  50.631  73.959  1.00  0.00           N  
ATOM    908  CA  VAL A 316       9.437  49.306  73.337  1.00  0.00           C  
ATOM    909  C   VAL A 316      10.810  48.915  72.775  1.00  0.00           C  
ATOM    910  O   VAL A 316      11.232  47.779  72.963  1.00  0.00           O  
ATOM    911  CB  VAL A 316       8.344  49.221  72.226  1.00  0.00           C  
ATOM    912  CG1 VAL A 316       8.391  47.874  71.530  1.00  0.00           C  
ATOM    913  CG2 VAL A 316       6.945  49.461  72.801  1.00  0.00           C  
ATOM    914  N   ILE A 317      11.526  49.853  72.122  1.00  0.00           N  
ATOM    915  CA  ILE A 317      12.845  49.523  71.534  1.00  0.00           C  
ATOM    916  C   ILE A 317      13.924  49.135  72.566  1.00  0.00           C  
ATOM    917  O   ILE A 317      15.008  48.651  72.192  1.00  0.00           O  
ATOM    918  CB  ILE A 317      13.400  50.610  70.557  1.00  0.00           C  
ATOM    919  CG1 ILE A 317      13.719  51.919  71.271  1.00  0.00           C  
ATOM    920  CG2 ILE A 317      12.436  50.858  69.365  1.00  0.00           C  
ATOM    921  CD1 ILE A 317      14.475  52.894  70.381  1.00  0.00           C  
ATOM    922  N   ARG A 318      13.620  49.330  73.849  1.00  0.00           N  
ATOM    923  CA  ARG A 318      14.517  48.905  74.942  1.00  0.00           C  
ATOM    924  C   ARG A 318      14.412  47.435  75.274  1.00  0.00           C  
ATOM    925  O   ARG A 318      15.268  46.910  75.987  1.00  0.00           O  
ATOM    926  CB  ARG A 318      14.259  49.744  76.209  1.00  0.00           C  
ATOM    927  CG  ARG A 318      14.547  51.229  76.004  1.00  0.00           C  
ATOM    928  CD  ARG A 318      14.447  52.013  77.311  1.00  0.00           C  
ATOM    929  NE  ARG A 318      14.643  53.450  77.130  1.00  0.00           N  
ATOM    930  CZ  ARG A 318      15.016  54.287  78.104  1.00  0.00           C  
ATOM    931  NH1 ARG A 318      15.313  53.809  79.298  1.00  0.00           N  
ATOM    932  NH2 ARG A 318      15.180  55.593  77.862  1.00  0.00           N  
ATOM    933  N   GLY A 319      13.389  46.756  74.756  1.00  0.00           N  
ATOM    934  CA  GLY A 319      13.325  45.295  74.822  1.00  0.00           C  
ATOM    935  C   GLY A 319      14.401  44.606  73.992  1.00  0.00           C  
ATOM    936  O   GLY A 319      14.851  45.144  72.975  1.00  0.00           O  
ATOM    937  N   GLU A 320      14.841  43.428  74.438  1.00  0.00           N  
ATOM    938  CA  GLU A 320      15.919  42.669  73.777  1.00  0.00           C  
ATOM    939  C   GLU A 320      15.568  42.359  72.299  1.00  0.00           C  
ATOM    940  O   GLU A 320      16.357  42.608  71.394  1.00  0.00           O  
ATOM    941  CB  GLU A 320      16.225  41.345  74.544  1.00  0.00           C  
ATOM    942  CG  GLU A 320      17.430  40.558  73.968  1.00  0.00           C  
ATOM    943  CD  GLU A 320      17.768  39.223  74.681  1.00  0.00           C  
ATOM    944  OE1 GLU A 320      16.942  38.722  75.488  1.00  0.00           O  
ATOM    945  OE2 GLU A 320      18.879  38.680  74.418  1.00  0.00           O  
ATOM    946  N   ASN A 321      14.385  41.821  72.067  1.00  0.00           N  
ATOM    947  CA  ASN A 321      14.002  41.392  70.719  1.00  0.00           C  
ATOM    948  C   ASN A 321      13.754  42.561  69.759  1.00  0.00           C  
ATOM    949  O   ASN A 321      14.081  42.455  68.588  1.00  0.00           O  
ATOM    950  CB  ASN A 321      12.809  40.442  70.774  1.00  0.00           C  
ATOM    951  CG  ASN A 321      13.142  39.136  71.476  1.00  0.00           C  
ATOM    952  OD1 ASN A 321      14.296  38.712  71.525  1.00  0.00           O  
ATOM    953  ND2 ASN A 321      12.134  38.506  72.040  1.00  0.00           N  
ATOM    954  N   ALA A 322      13.219  43.670  70.263  1.00  0.00           N  
ATOM    955  CA  ALA A 322      13.043  44.897  69.477  1.00  0.00           C  
ATOM    956  C   ALA A 322      14.386  45.490  69.052  1.00  0.00           C  
ATOM    957  O   ALA A 322      14.569  45.886  67.872  1.00  0.00           O  
ATOM    958  CB  ALA A 322      12.220  45.928  70.255  1.00  0.00           C  
ATOM    959  N   ALA A 323      15.345  45.491  69.984  1.00  0.00           N  
ATOM    960  CA  ALA A 323      16.692  45.950  69.693  1.00  0.00           C  
ATOM    961  C   ALA A 323      17.430  45.040  68.728  1.00  0.00           C  
ATOM    962  O   ALA A 323      18.189  45.530  67.913  1.00  0.00           O  
ATOM    963  CB  ALA A 323      17.534  46.186  70.986  1.00  0.00           C  
ATOM    964  N   ALA A 324      17.213  43.728  68.810  1.00  0.00           N  
ATOM    965  CA  ALA A 324      17.839  42.808  67.835  1.00  0.00           C  
ATOM    966  C   ALA A 324      17.384  43.130  66.407  1.00  0.00           C  
ATOM    967  O   ALA A 324      18.182  43.051  65.496  1.00  0.00           O  
ATOM    968  CB  ALA A 324      17.526  41.350  68.161  1.00  0.00           C  
ATOM    969  N   LEU A 325      16.113  43.472  66.228  1.00  0.00           N  
ATOM    970  CA  LEU A 325      15.568  43.786  64.895  1.00  0.00           C  
ATOM    971  C   LEU A 325      16.185  45.049  64.313  1.00  0.00           C  
ATOM    972  O   LEU A 325      16.559  45.090  63.146  1.00  0.00           O  
ATOM    973  CB  LEU A 325      14.042  43.947  64.939  1.00  0.00           C  
ATOM    974  CG  LEU A 325      13.273  42.635  64.947  1.00  0.00           C  
ATOM    975  CD1 LEU A 325      11.766  42.903  65.202  1.00  0.00           C  
ATOM    976  CD2 LEU A 325      13.501  41.887  63.643  1.00  0.00           C  
ATOM    977  N   LEU A 332      16.318  46.082  65.144  1.00  0.00           N  
ATOM    978  CA  LEU A 332      16.995  47.296  64.721  1.00  0.00           C  
ATOM    979  C   LEU A 332      18.454  47.028  64.329  1.00  0.00           C  
ATOM    980  O   LEU A 332      18.970  47.624  63.384  1.00  0.00           O  
ATOM    981  CB  LEU A 332      16.912  48.365  65.819  1.00  0.00           C  
ATOM    982  CG  LEU A 332      15.506  48.892  66.089  1.00  0.00           C  
ATOM    983  CD1 LEU A 332      15.523  49.942  67.209  1.00  0.00           C  
ATOM    984  CD2 LEU A 332      14.934  49.490  64.789  1.00  0.00           C  
ATOM    985  N   ARG A 333      19.110  46.147  65.087  1.00  0.00           N  
ATOM    986  CA  ARG A 333      20.484  45.761  64.854  1.00  0.00           C  
ATOM    987  C   ARG A 333      20.630  44.958  63.552  1.00  0.00           C  
ATOM    988  O   ARG A 333      21.557  45.171  62.777  1.00  0.00           O  
ATOM    989  CB  ARG A 333      20.951  44.903  66.046  1.00  0.00           C  
ATOM    990  CG  ARG A 333      22.377  45.096  66.413  1.00  0.00           C  
ATOM    991  CD  ARG A 333      22.777  44.326  67.712  1.00  0.00           C  
ATOM    992  NE  ARG A 333      22.398  44.998  68.957  1.00  0.00           N  
ATOM    993  CZ  ARG A 333      23.080  45.995  69.532  1.00  0.00           C  
ATOM    994  NH1 ARG A 333      24.171  46.513  68.952  1.00  0.00           N  
ATOM    995  NH2 ARG A 333      22.652  46.501  70.683  1.00  0.00           N  
ATOM    996  N   LEU A 334      19.749  43.988  63.365  1.00  0.00           N  
ATOM    997  CA  LEU A 334      19.682  43.231  62.121  1.00  0.00           C  
ATOM    998  C   LEU A 334      19.388  44.160  60.933  1.00  0.00           C  
ATOM    999  O   LEU A 334      19.989  44.007  59.868  1.00  0.00           O  
ATOM   1000  CB  LEU A 334      18.660  42.093  62.207  1.00  0.00           C  
ATOM   1001  CG  LEU A 334      18.902  40.985  61.172  1.00  0.00           C  
ATOM   1002  CD1 LEU A 334      20.340  40.494  61.251  1.00  0.00           C  
ATOM   1003  CD2 LEU A 334      17.944  39.813  61.355  1.00  0.00           C  
ATOM   1004  N   ARG A 335      18.518  45.149  61.117  1.00  0.00           N  
ATOM   1005  CA  ARG A 335      18.295  46.118  60.066  1.00  0.00           C  
ATOM   1006  C   ARG A 335      19.627  46.820  59.706  1.00  0.00           C  
ATOM   1007  O   ARG A 335      19.951  46.957  58.521  1.00  0.00           O  
ATOM   1008  CB  ARG A 335      17.224  47.137  60.439  1.00  0.00           C  
ATOM   1009  CG  ARG A 335      16.944  48.095  59.309  1.00  0.00           C  
ATOM   1010  CD  ARG A 335      15.868  49.103  59.598  1.00  0.00           C  
ATOM   1011  NE  ARG A 335      15.896  50.171  58.592  1.00  0.00           N  
ATOM   1012  CZ  ARG A 335      14.867  50.935  58.236  1.00  0.00           C  
ATOM   1013  NH1 ARG A 335      13.666  50.781  58.797  1.00  0.00           N  
ATOM   1014  NH2 ARG A 335      15.045  51.864  57.297  1.00  0.00           N  
ATOM   1015  N   ALA A 336      20.420  47.223  60.709  1.00  0.00           N  
ATOM   1016  CA  ALA A 336      21.696  47.883  60.426  1.00  0.00           C  
ATOM   1017  C   ALA A 336      22.643  46.941  59.673  1.00  0.00           C  
ATOM   1018  O   ALA A 336      23.294  47.336  58.694  1.00  0.00           O  
ATOM   1019  CB  ALA A 336      22.349  48.425  61.731  1.00  0.00           C  
ATOM   1020  N   ALA A 337      22.698  45.690  60.110  1.00  0.00           N  
ATOM   1021  CA  ALA A 337      23.562  44.689  59.479  1.00  0.00           C  
ATOM   1022  C   ALA A 337      23.143  44.481  58.030  1.00  0.00           C  
ATOM   1023  O   ALA A 337      23.981  44.495  57.137  1.00  0.00           O  
ATOM   1024  CB  ALA A 337      23.531  43.361  60.257  1.00  0.00           C  
ATOM   1025  N   ALA A 338      21.844  44.319  57.792  1.00  0.00           N  
ATOM   1026  CA  ALA A 338      21.339  44.147  56.427  1.00  0.00           C  
ATOM   1027  C   ALA A 338      21.587  45.360  55.485  1.00  0.00           C  
ATOM   1028  O   ALA A 338      21.945  45.183  54.325  1.00  0.00           O  
ATOM   1029  CB  ALA A 338      19.867  43.765  56.458  1.00  0.00           C  
ATOM   1030  N   THR A 339      21.419  46.580  55.994  1.00  0.00           N  
ATOM   1031  CA  THR A 339      21.658  47.780  55.214  1.00  0.00           C  
ATOM   1032  C   THR A 339      23.135  47.814  54.791  1.00  0.00           C  
ATOM   1033  O   THR A 339      23.476  48.173  53.657  1.00  0.00           O  
ATOM   1034  CB  THR A 339      21.348  49.070  56.003  1.00  0.00           C  
ATOM   1035  OG1 THR A 339      20.015  49.033  56.568  1.00  0.00           O  
ATOM   1036  CG2 THR A 339      21.495  50.287  55.092  1.00  0.00           C  
ATOM   1037  N   ARG A 340      24.011  47.450  55.726  1.00  0.00           N  
ATOM   1038  CA  ARG A 340      25.425  47.373  55.472  1.00  0.00           C  
ATOM   1039  C   ARG A 340      25.771  46.333  54.417  1.00  0.00           C  
ATOM   1040  O   ARG A 340      26.567  46.621  53.524  1.00  0.00           O  
ATOM   1041  CB  ARG A 340      26.194  47.094  56.771  1.00  0.00           C  
ATOM   1042  CG  ARG A 340      27.664  47.079  56.606  1.00  0.00           C  
ATOM   1043  CD  ARG A 340      28.444  46.759  57.897  1.00  0.00           C  
ATOM   1044  NE  ARG A 340      29.842  46.559  57.553  1.00  0.00           N  
ATOM   1045  CZ  ARG A 340      30.684  47.524  57.188  1.00  0.00           C  
ATOM   1046  NH1 ARG A 340      30.305  48.807  57.154  1.00  0.00           N  
ATOM   1047  NH2 ARG A 340      31.918  47.208  56.851  1.00  0.00           N  
ATOM   1048  N   ALA A 341      25.204  45.136  54.534  1.00  0.00           N  
ATOM   1049  CA  ALA A 341      25.415  44.061  53.544  1.00  0.00           C  
ATOM   1050  C   ALA A 341      25.019  44.472  52.114  1.00  0.00           C  
ATOM   1051  O   ALA A 341      25.718  44.123  51.146  1.00  0.00           O  
ATOM   1052  CB  ALA A 341      24.661  42.786  53.959  1.00  0.00           C  
ATOM   1053  N   MET A 342      23.903  45.186  51.987  1.00  0.00           N  
ATOM   1054  CA  MET A 342      23.467  45.736  50.674  1.00  0.00           C  
ATOM   1055  C   MET A 342      24.499  46.703  50.092  1.00  0.00           C  
ATOM   1056  O   MET A 342      24.886  46.581  48.922  1.00  0.00           O  
ATOM   1057  CB  MET A 342      22.112  46.449  50.805  1.00  0.00           C  
ATOM   1058  CG  MET A 342      20.981  45.507  51.102  1.00  0.00           C  
ATOM   1059  SD  MET A 342      19.380  46.225  50.736  1.00  0.00           S  
ATOM   1060  CE  MET A 342      18.302  44.877  51.300  1.00  0.00           C  
ATOM   1061  N   ARG A 343      24.970  47.653  50.895  1.00  0.00           N  
ATOM   1062  CA  ARG A 343      25.995  48.581  50.422  1.00  0.00           C  
ATOM   1063  C   ARG A 343      27.266  47.860  50.014  1.00  0.00           C  
ATOM   1064  O   ARG A 343      27.915  48.258  49.048  1.00  0.00           O  
ATOM   1065  CB  ARG A 343      26.318  49.655  51.455  1.00  0.00           C  
ATOM   1066  CG  ARG A 343      25.137  50.500  51.858  1.00  0.00           C  
ATOM   1067  CD  ARG A 343      25.588  51.815  52.419  1.00  0.00           C  
ATOM   1068  NE  ARG A 343      24.480  52.604  52.962  1.00  0.00           N  
ATOM   1069  CZ  ARG A 343      24.061  52.549  54.226  1.00  0.00           C  
ATOM   1070  NH1 ARG A 343      24.637  51.732  55.119  1.00  0.00           N  
ATOM   1071  NH2 ARG A 343      23.063  53.330  54.612  1.00  0.00           N  
ATOM   1072  N   GLU A 344      27.617  46.783  50.719  1.00  0.00           N  
ATOM   1073  CA  GLU A 344      28.818  46.020  50.395  1.00  0.00           C  
ATOM   1074  C   GLU A 344      28.641  45.270  49.084  1.00  0.00           C  
ATOM   1075  O   GLU A 344      29.572  45.200  48.287  1.00  0.00           O  
ATOM   1076  CB  GLU A 344      29.192  45.050  51.525  1.00  0.00           C  
ATOM   1077  CG  GLU A 344      29.638  45.748  52.817  1.00  0.00           C  
ATOM   1078  CD  GLU A 344      30.687  46.831  52.578  1.00  0.00           C  
ATOM   1079  OE1 GLU A 344      30.334  48.024  52.475  1.00  0.00           O  
ATOM   1080  OE2 GLU A 344      31.862  46.488  52.477  1.00  0.00           O  
ATOM   1081  N   HIS A 345      27.437  44.759  48.868  1.00  0.00           N  
ATOM   1082  CA  HIS A 345      27.079  44.122  47.613  1.00  0.00           C  
ATOM   1083  C   HIS A 345      27.335  45.072  46.449  1.00  0.00           C  
ATOM   1084  O   HIS A 345      28.083  44.739  45.535  1.00  0.00           O  
ATOM   1085  CB  HIS A 345      25.614  43.716  47.581  1.00  0.00           C  
ATOM   1086  CG  HIS A 345      25.156  43.303  46.222  1.00  0.00           C  
ATOM   1087  ND1 HIS A 345      25.643  42.178  45.591  1.00  0.00           N  
ATOM   1088  CD2 HIS A 345      24.307  43.895  45.345  1.00  0.00           C  
ATOM   1089  CE1 HIS A 345      25.082  42.077  44.395  1.00  0.00           C  
ATOM   1090  NE2 HIS A 345      24.270  43.102  44.223  1.00  0.00           N  
ATOM   1091  N   PHE A 347      26.724  46.248  46.501  1.00  0.00           N  
ATOM   1092  CA  PHE A 347      26.840  47.232  45.419  1.00  0.00           C  
ATOM   1093  C   PHE A 347      28.288  47.697  45.232  1.00  0.00           C  
ATOM   1094  O   PHE A 347      28.744  47.879  44.093  1.00  0.00           O  
ATOM   1095  CB  PHE A 347      25.936  48.451  45.677  1.00  0.00           C  
ATOM   1096  CG  PHE A 347      24.452  48.192  45.469  1.00  0.00           C  
ATOM   1097  CD1 PHE A 347      23.543  48.397  46.490  1.00  0.00           C  
ATOM   1098  CD2 PHE A 347      23.961  47.783  44.226  1.00  0.00           C  
ATOM   1099  CE1 PHE A 347      22.176  48.164  46.296  1.00  0.00           C  
ATOM   1100  CE2 PHE A 347      22.633  47.545  44.040  1.00  0.00           C  
ATOM   1101  CZ  PHE A 347      21.714  47.763  45.068  1.00  0.00           C  
ATOM   1102  N   TYR A 348      29.017  47.854  46.346  1.00  0.00           N  
ATOM   1103  CA  TYR A 348      30.393  48.322  46.304  1.00  0.00           C  
ATOM   1104  C   TYR A 348      31.241  47.353  45.512  1.00  0.00           C  
ATOM   1105  O   TYR A 348      31.911  47.746  44.559  1.00  0.00           O  
ATOM   1106  CB  TYR A 348      30.989  48.502  47.721  1.00  0.00           C  
ATOM   1107  CG  TYR A 348      32.469  48.834  47.722  1.00  0.00           C  
ATOM   1108  CD1 TYR A 348      33.396  47.945  48.250  1.00  0.00           C  
ATOM   1109  CD2 TYR A 348      32.939  50.037  47.196  1.00  0.00           C  
ATOM   1110  CE1 TYR A 348      34.772  48.240  48.241  1.00  0.00           C  
ATOM   1111  CE2 TYR A 348      34.317  50.350  47.186  1.00  0.00           C  
ATOM   1112  CZ  TYR A 348      35.223  49.442  47.720  1.00  0.00           C  
ATOM   1113  OH  TYR A 348      36.583  49.692  47.732  1.00  0.00           O  
ATOM   1114  N   ASN A 349      31.203  46.088  45.910  1.00  0.00           N  
ATOM   1115  CA  ASN A 349      31.949  45.052  45.216  1.00  0.00           C  
ATOM   1116  C   ASN A 349      31.431  44.755  43.795  1.00  0.00           C  
ATOM   1117  O   ASN A 349      32.189  44.243  42.970  1.00  0.00           O  
ATOM   1118  CB  ASN A 349      32.034  43.778  46.076  1.00  0.00           C  
ATOM   1119  CG  ASN A 349      32.858  43.989  47.348  1.00  0.00           C  
ATOM   1120  OD1 ASN A 349      32.327  43.969  48.479  1.00  0.00           O  
ATOM   1121  ND2 ASN A 349      34.149  44.245  47.175  1.00  0.00           N  
ATOM   1122  N   ALA A 352      30.164  45.077  43.510  1.00  0.00           N  
ATOM   1123  CA  ALA A 352      29.614  44.975  42.148  1.00  0.00           C  
ATOM   1124  C   ALA A 352      29.957  46.175  41.229  1.00  0.00           C  
ATOM   1125  O   ALA A 352      29.540  46.206  40.074  1.00  0.00           O  
ATOM   1126  CB  ALA A 352      28.105  44.740  42.216  1.00  0.00           C  
ATOM   1127  N   GLY A 361      30.740  47.123  41.736  1.00  0.00           N  
ATOM   1128  CA  GLY A 361      31.212  48.285  40.964  1.00  0.00           C  
ATOM   1129  C   GLY A 361      30.246  49.438  40.818  1.00  0.00           C  
ATOM   1130  O   GLY A 361      30.496  50.371  40.049  1.00  0.00           O  
ATOM   1131  N   TYR A 362      29.156  49.420  41.569  1.00  0.00           N  
ATOM   1132  CA  TYR A 362      28.202  50.526  41.554  1.00  0.00           C  
ATOM   1133  C   TYR A 362      28.734  51.731  42.324  1.00  0.00           C  
ATOM   1134  O   TYR A 362      29.507  51.585  43.283  1.00  0.00           O  
ATOM   1135  CB  TYR A 362      26.889  50.097  42.215  1.00  0.00           C  
ATOM   1136  CG  TYR A 362      26.041  49.145  41.412  1.00  0.00           C  
ATOM   1137  CD1 TYR A 362      26.480  47.866  41.129  1.00  0.00           C  
ATOM   1138  CD2 TYR A 362      24.787  49.517  40.975  1.00  0.00           C  
ATOM   1139  CE1 TYR A 362      25.712  46.987  40.444  1.00  0.00           C  
ATOM   1140  CE2 TYR A 362      23.994  48.645  40.291  1.00  0.00           C  
ATOM   1141  CZ  TYR A 362      24.469  47.391  39.995  1.00  0.00           C  
ATOM   1142  OH  TYR A 362      23.686  46.521  39.307  1.00  0.00           O  
ATOM   1143  N   VAL A 363      28.338  52.919  41.894  1.00  0.00           N  
ATOM   1144  CA  VAL A 363      28.677  54.152  42.585  1.00  0.00           C  
ATOM   1145  C   VAL A 363      27.458  54.669  43.376  1.00  0.00           C  
ATOM   1146  O   VAL A 363      26.350  54.763  42.835  1.00  0.00           O  
ATOM   1147  CB  VAL A 363      29.143  55.227  41.597  1.00  0.00           C  
ATOM   1148  CG1 VAL A 363      29.553  56.459  42.352  1.00  0.00           C  
ATOM   1149  CG2 VAL A 363      30.287  54.683  40.737  1.00  0.00           C  
ATOM   1150  N   GLU A 364      27.663  54.981  44.654  1.00  0.00           N  
ATOM   1151  CA  GLU A 364      26.607  55.603  45.462  1.00  0.00           C  
ATOM   1152  C   GLU A 364      26.357  57.060  45.079  1.00  0.00           C  
ATOM   1153  O   GLU A 364      27.285  57.876  45.000  1.00  0.00           O  
ATOM   1154  CB  GLU A 364      26.887  55.529  46.954  1.00  0.00           C  
ATOM   1155  CG  GLU A 364      25.677  55.951  47.806  1.00  0.00           C  
ATOM   1156  CD  GLU A 364      25.930  55.933  49.315  1.00  0.00           C  
ATOM   1157  OE1 GLU A 364      24.954  56.183  50.070  1.00  0.00           O  
ATOM   1158  OE2 GLU A 364      27.091  55.686  49.751  1.00  0.00           O  
ATOM   1159  N   VAL A 365      25.078  57.375  44.901  1.00  0.00           N  
ATOM   1160  CA  VAL A 365      24.605  58.684  44.512  1.00  0.00           C  
ATOM   1161  C   VAL A 365      23.718  59.253  45.636  1.00  0.00           C  
ATOM   1162  O   VAL A 365      23.099  58.502  46.373  1.00  0.00           O  
ATOM   1163  CB  VAL A 365      23.901  58.528  43.143  1.00  0.00           C  
ATOM   1164  CG1 VAL A 365      22.960  59.629  42.843  1.00  0.00           C  
ATOM   1165  CG2 VAL A 365      25.001  58.417  42.046  1.00  0.00           C  
ATOM   1166  N   ALA A 366      23.717  60.574  45.796  1.00  0.00           N  
ATOM   1167  CA  ALA A 366      22.903  61.257  46.824  1.00  0.00           C  
ATOM   1168  C   ALA A 366      21.869  62.198  46.189  1.00  0.00           C  
ATOM   1169  O   ALA A 366      22.128  63.414  46.027  1.00  0.00           O  
ATOM   1170  CB  ALA A 366      23.779  62.032  47.743  1.00  0.00           C  
ATOM   1171  N   PRO A 368      20.689  61.665  45.845  1.00  0.00           N  
ATOM   1172  CA  PRO A 368      19.649  62.416  45.116  1.00  0.00           C  
ATOM   1173  C   PRO A 368      18.882  63.407  45.991  1.00  0.00           C  
ATOM   1174  O   PRO A 368      18.805  63.235  47.221  1.00  0.00           O  
ATOM   1175  CB  PRO A 368      18.692  61.314  44.677  1.00  0.00           C  
ATOM   1176  CG  PRO A 368      18.810  60.303  45.715  1.00  0.00           C  
ATOM   1177  CD  PRO A 368      20.216  60.319  46.202  1.00  0.00           C  
ATOM   1178  N   PRO A 370      18.298  64.442  45.374  1.00  0.00           N  
ATOM   1179  CA  PRO A 370      17.399  65.294  46.138  1.00  0.00           C  
ATOM   1180  C   PRO A 370      16.074  64.610  46.510  1.00  0.00           C  
ATOM   1181  O   PRO A 370      15.560  63.783  45.741  1.00  0.00           O  
ATOM   1182  CB  PRO A 370      17.131  66.447  45.181  1.00  0.00           C  
ATOM   1183  CG  PRO A 370      17.217  65.839  43.861  1.00  0.00           C  
ATOM   1184  CD  PRO A 370      18.314  64.817  43.948  1.00  0.00           C  
ATOM   1185  N   THR A 371      15.516  65.005  47.661  1.00  0.00           N  
ATOM   1186  CA  THR A 371      14.189  64.533  48.114  1.00  0.00           C  
ATOM   1187  C   THR A 371      13.050  65.550  47.911  1.00  0.00           C  
ATOM   1188  O   THR A 371      11.878  65.203  47.992  1.00  0.00           O  
ATOM   1189  CB  THR A 371      14.204  64.099  49.580  1.00  0.00           C  
ATOM   1190  OG1 THR A 371      14.551  65.201  50.415  1.00  0.00           O  
ATOM   1191  CG2 THR A 371      15.186  62.993  49.772  1.00  0.00           C  
ATOM   1192  N   LEU A 372      13.424  66.806  47.715  1.00  0.00           N  
ATOM   1193  CA  LEU A 372      12.513  67.869  47.344  1.00  0.00           C  
ATOM   1194  C   LEU A 372      12.503  67.926  45.836  1.00  0.00           C  
ATOM   1195  O   LEU A 372      13.565  68.143  45.196  1.00  0.00           O  
ATOM   1196  CB  LEU A 372      13.005  69.198  47.934  1.00  0.00           C  
ATOM   1197  CG  LEU A 372      13.311  69.187  49.447  1.00  0.00           C  
ATOM   1198  CD1 LEU A 372      13.716  70.558  49.903  1.00  0.00           C  
ATOM   1199  CD2 LEU A 372      12.115  68.676  50.277  1.00  0.00           C  
ATOM   1200  N   VAL A 373      11.319  67.744  45.251  1.00  0.00           N  
ATOM   1201  CA  VAL A 373      11.205  67.536  43.815  1.00  0.00           C  
ATOM   1202  C   VAL A 373       9.972  68.240  43.203  1.00  0.00           C  
ATOM   1203  O   VAL A 373       9.065  68.723  43.921  1.00  0.00           O  
ATOM   1204  CB  VAL A 373      11.233  66.007  43.472  1.00  0.00           C  
ATOM   1205  CG1 VAL A 373      12.450  65.344  44.099  1.00  0.00           C  
ATOM   1206  CG2 VAL A 373       9.981  65.303  43.966  1.00  0.00           C  
ATOM   1207  N   GLN A 374       9.987  68.336  41.879  1.00  0.00           N  
ATOM   1208  CA  GLN A 374       8.895  68.923  41.098  1.00  0.00           C  
ATOM   1209  C   GLN A 374       8.203  67.883  40.246  1.00  0.00           C  
ATOM   1210  O   GLN A 374       7.288  68.197  39.521  1.00  0.00           O  
ATOM   1211  CB  GLN A 374       9.443  70.017  40.207  1.00  0.00           C  
ATOM   1212  CG  GLN A 374       9.855  71.250  40.958  1.00  0.00           C  
ATOM   1213  CD  GLN A 374      10.427  72.305  40.045  1.00  0.00           C  
ATOM   1214  OE1 GLN A 374      11.271  72.023  39.178  1.00  0.00           O  
ATOM   1215  NE2 GLN A 374       9.985  73.539  40.237  1.00  0.00           N  
ATOM   1216  N   THR A 375       8.630  66.635  40.359  1.00  0.00           N  
ATOM   1217  CA  THR A 375       8.146  65.570  39.528  1.00  0.00           C  
ATOM   1218  C   THR A 375       7.464  64.469  40.335  1.00  0.00           C  
ATOM   1219  O   THR A 375       7.790  64.270  41.510  1.00  0.00           O  
ATOM   1220  CB  THR A 375       9.314  64.958  38.780  1.00  0.00           C  
ATOM   1221  OG1 THR A 375      10.362  64.652  39.718  1.00  0.00           O  
ATOM   1222  CG2 THR A 375       9.842  65.991  37.738  1.00  0.00           C  
ATOM   1223  N   GLN A 487       6.521  63.785  39.675  1.00  0.00           N  
ATOM   1224  CA  GLN A 487       5.840  62.622  40.180  1.00  0.00           C  
ATOM   1225  C   GLN A 487       6.505  61.407  39.506  1.00  0.00           C  
ATOM   1226  O   GLN A 487       6.951  61.500  38.359  1.00  0.00           O  
ATOM   1227  CB  GLN A 487       4.331  62.742  39.869  1.00  0.00           C  
ATOM   1228  CG  GLN A 487       3.677  61.497  39.275  1.00  0.00           C  
ATOM   1229  CD  GLN A 487       2.261  61.716  38.719  1.00  0.00           C  
ATOM   1230  OE1 GLN A 487       1.594  60.751  38.382  1.00  0.00           O  
ATOM   1231  NE2 GLN A 487       1.805  62.961  38.638  1.00  0.00           N  
ATOM   1232  N   VAL A 488       6.641  60.299  40.230  1.00  0.00           N  
ATOM   1233  CA  VAL A 488       7.162  59.053  39.647  1.00  0.00           C  
ATOM   1234  C   VAL A 488       6.149  57.897  39.659  1.00  0.00           C  
ATOM   1235  O   VAL A 488       6.162  57.074  38.744  1.00  0.00           O  
ATOM   1236  CB  VAL A 488       8.482  58.611  40.349  1.00  0.00           C  
ATOM   1237  CG1 VAL A 488       9.124  57.400  39.684  1.00  0.00           C  
ATOM   1238  CG2 VAL A 488       9.472  59.774  40.387  1.00  0.00           C  
ATOM   1239  N   GLU A 492       5.279  57.822  40.672  1.00  0.00           N  
ATOM   1240  CA  GLU A 492       4.488  56.600  40.914  1.00  0.00           C  
ATOM   1241  C   GLU A 492       3.016  56.860  41.241  1.00  0.00           C  
ATOM   1242  O   GLU A 492       2.435  56.174  42.073  1.00  0.00           O  
ATOM   1243  CB  GLU A 492       5.107  55.795  42.052  1.00  0.00           C  
ATOM   1244  CG  GLU A 492       6.494  55.296  41.790  1.00  0.00           C  
ATOM   1245  CD  GLU A 492       6.556  54.274  40.667  1.00  0.00           C  
ATOM   1246  OE1 GLU A 492       7.651  54.095  40.097  1.00  0.00           O  
ATOM   1247  OE2 GLU A 492       5.534  53.636  40.358  1.00  0.00           O  
ATOM   1248  N   GLY A 493       2.396  57.817  40.562  1.00  0.00           N  
ATOM   1249  CA  GLY A 493       0.999  58.118  40.845  1.00  0.00           C  
ATOM   1250  C   GLY A 493       0.830  59.543  41.328  1.00  0.00           C  
ATOM   1251  O   GLY A 493       1.562  60.023  42.199  1.00  0.00           O  
ATOM   1252  N   GLY A 494      -0.148  60.226  40.749  1.00  0.00           N  
ATOM   1253  CA  GLY A 494      -0.332  61.633  41.026  1.00  0.00           C  
ATOM   1254  C   GLY A 494      -1.060  61.911  42.322  1.00  0.00           C  
ATOM   1255  O   GLY A 494      -0.997  63.037  42.818  1.00  0.00           O  
ATOM   1256  N   SER A 495      -1.730  60.906  42.889  1.00  0.00           N  
ATOM   1257  CA  SER A 495      -2.576  61.117  44.072  1.00  0.00           C  
ATOM   1258  C   SER A 495      -1.893  60.759  45.393  1.00  0.00           C  
ATOM   1259  O   SER A 495      -2.491  60.925  46.448  1.00  0.00           O  
ATOM   1260  CB  SER A 495      -3.892  60.343  43.940  1.00  0.00           C  
ATOM   1261  OG  SER A 495      -3.710  58.959  44.223  1.00  0.00           O  
ATOM   1262  N   THR A 496      -0.659  60.258  45.341  1.00  0.00           N  
ATOM   1263  CA  THR A 496       0.088  59.921  46.557  1.00  0.00           C  
ATOM   1264  C   THR A 496       1.335  60.804  46.770  1.00  0.00           C  
ATOM   1265  O   THR A 496       2.322  60.358  47.372  1.00  0.00           O  
ATOM   1266  CB  THR A 496       0.474  58.432  46.563  1.00  0.00           C  
ATOM   1267  OG1 THR A 496       1.260  58.133  45.405  1.00  0.00           O  
ATOM   1268  CG2 THR A 496      -0.756  57.555  46.559  1.00  0.00           C  
ATOM   1269  N   LEU A 497       1.264  62.056  46.318  1.00  0.00           N  
ATOM   1270  CA  LEU A 497       2.334  63.031  46.510  1.00  0.00           C  
ATOM   1271  C   LEU A 497       2.097  63.892  47.732  1.00  0.00           C  
ATOM   1272  O   LEU A 497       1.012  64.473  47.893  1.00  0.00           O  
ATOM   1273  CB  LEU A 497       2.444  63.990  45.311  1.00  0.00           C  
ATOM   1274  CG  LEU A 497       3.005  63.527  43.967  1.00  0.00           C  
ATOM   1275  CD1 LEU A 497       2.567  64.504  42.851  1.00  0.00           C  
ATOM   1276  CD2 LEU A 497       4.521  63.439  44.014  1.00  0.00           C  
ATOM   1277  N   PHE A 498       3.132  64.024  48.564  1.00  0.00           N  
ATOM   1278  CA  PHE A 498       3.158  65.057  49.584  1.00  0.00           C  
ATOM   1279  C   PHE A 498       3.548  66.384  48.943  1.00  0.00           C  
ATOM   1280  O   PHE A 498       4.571  66.467  48.244  1.00  0.00           O  
ATOM   1281  CB  PHE A 498       4.136  64.722  50.715  1.00  0.00           C  
ATOM   1282  CG  PHE A 498       3.647  63.655  51.662  1.00  0.00           C  
ATOM   1283  CD1 PHE A 498       4.173  62.368  51.611  1.00  0.00           C  
ATOM   1284  CD2 PHE A 498       2.690  63.951  52.636  1.00  0.00           C  
ATOM   1285  CE1 PHE A 498       3.741  61.400  52.485  1.00  0.00           C  
ATOM   1286  CE2 PHE A 498       2.245  62.986  53.508  1.00  0.00           C  
ATOM   1287  CZ  PHE A 498       2.763  61.704  53.448  1.00  0.00           C  
ATOM   1288  N   ASN A 499       2.718  67.403  49.186  1.00  0.00           N  
ATOM   1289  CA  ASN A 499       2.925  68.765  48.714  1.00  0.00           C  
ATOM   1290  C   ASN A 499       3.635  69.565  49.782  1.00  0.00           C  
ATOM   1291  O   ASN A 499       3.291  69.473  50.967  1.00  0.00           O  
ATOM   1292  CB  ASN A 499       1.577  69.472  48.437  1.00  0.00           C  
ATOM   1293  CG  ASN A 499       0.797  68.854  47.289  1.00  0.00           C  
ATOM   1294  OD1 ASN A 499       1.310  68.041  46.529  1.00  0.00           O  
ATOM   1295  ND2 ASN A 499      -0.464  69.255  47.155  1.00  0.00           N  
ATOM   1296  N   LEU A 500       4.587  70.385  49.349  1.00  0.00           N  
ATOM   1297  CA  LEU A 500       5.410  71.201  50.232  1.00  0.00           C  
ATOM   1298  C   LEU A 500       5.486  72.636  49.694  1.00  0.00           C  
ATOM   1299  O   LEU A 500       5.680  72.837  48.497  1.00  0.00           O  
ATOM   1300  CB  LEU A 500       6.822  70.605  50.282  1.00  0.00           C  
ATOM   1301  CG  LEU A 500       7.904  71.402  50.997  1.00  0.00           C  
ATOM   1302  CD1 LEU A 500       7.608  71.436  52.483  1.00  0.00           C  
ATOM   1303  CD2 LEU A 500       9.267  70.801  50.724  1.00  0.00           C  
ATOM   1304  N   ASP A 501       5.327  73.617  50.578  1.00  0.00           N  
ATOM   1305  CA  ASP A 501       5.586  75.007  50.248  1.00  0.00           C  
ATOM   1306  C   ASP A 501       7.094  75.178  50.353  1.00  0.00           C  
ATOM   1307  O   ASP A 501       7.653  75.073  51.431  1.00  0.00           O  
ATOM   1308  CB  ASP A 501       4.856  75.947  51.223  1.00  0.00           C  
ATOM   1309  CG  ASP A 501       5.180  77.429  50.987  1.00  0.00           C  
ATOM   1310  OD1 ASP A 501       5.162  78.205  51.965  1.00  0.00           O  
ATOM   1311  OD2 ASP A 501       5.454  77.830  49.842  1.00  0.00           O  
ATOM   1312  N   TYR A 502       7.747  75.403  49.221  1.00  0.00           N  
ATOM   1313  CA  TYR A 502       9.196  75.524  49.168  1.00  0.00           C  
ATOM   1314  C   TYR A 502       9.555  76.968  48.845  1.00  0.00           C  
ATOM   1315  O   TYR A 502       9.731  77.316  47.683  1.00  0.00           O  
ATOM   1316  CB  TYR A 502       9.755  74.551  48.120  1.00  0.00           C  
ATOM   1317  CG  TYR A 502      11.257  74.521  48.001  1.00  0.00           C  
ATOM   1318  CD1 TYR A 502      12.039  73.859  48.955  1.00  0.00           C  
ATOM   1319  CD2 TYR A 502      11.901  75.139  46.935  1.00  0.00           C  
ATOM   1320  CE1 TYR A 502      13.403  73.821  48.844  1.00  0.00           C  
ATOM   1321  CE2 TYR A 502      13.270  75.115  46.819  1.00  0.00           C  
ATOM   1322  CZ  TYR A 502      14.019  74.437  47.772  1.00  0.00           C  
ATOM   1323  OH  TYR A 502      15.387  74.402  47.667  1.00  0.00           O  
ATOM   1324  N   PHE A 651       9.643  77.795  49.890  1.00  0.00           N  
ATOM   1325  CA  PHE A 651       9.918  79.224  49.759  1.00  0.00           C  
ATOM   1326  C   PHE A 651       8.952  79.934  48.791  1.00  0.00           C  
ATOM   1327  O   PHE A 651       9.364  80.829  48.057  1.00  0.00           O  
ATOM   1328  CB  PHE A 651      11.358  79.491  49.283  1.00  0.00           C  
ATOM   1329  CG  PHE A 651      12.432  78.874  50.142  1.00  0.00           C  
ATOM   1330  CD1 PHE A 651      13.166  77.774  49.680  1.00  0.00           C  
ATOM   1331  CD2 PHE A 651      12.754  79.412  51.384  1.00  0.00           C  
ATOM   1332  CE1 PHE A 651      14.191  77.216  50.449  1.00  0.00           C  
ATOM   1333  CE2 PHE A 651      13.771  78.858  52.161  1.00  0.00           C  
ATOM   1334  CZ  PHE A 651      14.494  77.754  51.687  1.00  0.00           C  
ATOM   1335  N   GLY A 652       7.681  79.542  48.795  1.00  0.00           N  
ATOM   1336  CA  GLY A 652       6.672  80.189  47.941  1.00  0.00           C  
ATOM   1337  C   GLY A 652       6.306  79.388  46.703  1.00  0.00           C  
ATOM   1338  O   GLY A 652       5.298  79.674  46.070  1.00  0.00           O  
ATOM   1339  N   GLU A 653       7.119  78.399  46.342  1.00  0.00           N  
ATOM   1340  CA  GLU A 653       6.840  77.563  45.187  1.00  0.00           C  
ATOM   1341  C   GLU A 653       6.294  76.231  45.652  1.00  0.00           C  
ATOM   1342  O   GLU A 653       6.581  75.781  46.764  1.00  0.00           O  
ATOM   1343  CB  GLU A 653       8.101  77.369  44.325  1.00  0.00           C  
ATOM   1344  CG  GLU A 653       8.745  78.688  43.874  1.00  0.00           C  
ATOM   1345  CD  GLU A 653       7.740  79.644  43.222  1.00  0.00           C  
ATOM   1346  OE1 GLU A 653       6.997  79.204  42.316  1.00  0.00           O  
ATOM   1347  OE2 GLU A 653       7.685  80.834  43.612  1.00  0.00           O  
ATOM   1348  N   GLN A 654       5.472  75.619  44.808  1.00  0.00           N  
ATOM   1349  CA  GLN A 654       4.968  74.280  45.074  1.00  0.00           C  
ATOM   1350  C   GLN A 654       5.994  73.235  44.652  1.00  0.00           C  
ATOM   1351  O   GLN A 654       6.390  73.176  43.487  1.00  0.00           O  
ATOM   1352  CB  GLN A 654       3.645  74.012  44.335  1.00  0.00           C  
ATOM   1353  CG  GLN A 654       2.405  74.211  45.206  1.00  0.00           C  
ATOM   1354  CD  GLN A 654       1.242  73.345  44.775  1.00  0.00           C  
ATOM   1355  OE1 GLN A 654       0.776  72.471  45.519  1.00  0.00           O  
ATOM   1356  NE2 GLN A 654       0.762  73.581  43.554  1.00  0.00           N  
ATOM   1357  N   SER A 655       6.398  72.398  45.600  1.00  0.00           N  
ATOM   1358  CA  SER A 655       7.228  71.257  45.303  1.00  0.00           C  
ATOM   1359  C   SER A 655       6.624  70.031  45.986  1.00  0.00           C  
ATOM   1360  O   SER A 655       5.545  70.127  46.607  1.00  0.00           O  
ATOM   1361  CB  SER A 655       8.668  71.527  45.747  1.00  0.00           C  
ATOM   1362  OG  SER A 655       8.835  71.295  47.133  1.00  0.00           O  
ATOM   1363  N   PHE A 656       7.297  68.890  45.855  1.00  0.00           N  
ATOM   1364  CA  PHE A 656       6.835  67.640  46.427  1.00  0.00           C  
ATOM   1365  C   PHE A 656       7.959  66.907  47.163  1.00  0.00           C  
ATOM   1366  O   PHE A 656       9.146  67.141  46.890  1.00  0.00           O  
ATOM   1367  CB  PHE A 656       6.321  66.708  45.328  1.00  0.00           C  
ATOM   1368  CG  PHE A 656       5.292  67.332  44.427  1.00  0.00           C  
ATOM   1369  CD1 PHE A 656       5.623  67.702  43.128  1.00  0.00           C  
ATOM   1370  CD2 PHE A 656       3.994  67.538  44.867  1.00  0.00           C  
ATOM   1371  CE1 PHE A 656       4.676  68.275  42.283  1.00  0.00           C  
ATOM   1372  CE2 PHE A 656       3.043  68.129  44.029  1.00  0.00           C  
ATOM   1373  CZ  PHE A 656       3.394  68.501  42.742  1.00  0.00           C  
ATOM   1374  N   LEU A 657       7.573  65.979  48.030  1.00  0.00           N  
ATOM   1375  CA  LEU A 657       8.506  64.988  48.542  1.00  0.00           C  
ATOM   1376  C   LEU A 657       8.602  63.825  47.561  1.00  0.00           C  
ATOM   1377  O   LEU A 657       7.586  63.354  46.981  1.00  0.00           O  
ATOM   1378  CB  LEU A 657       8.106  64.467  49.922  1.00  0.00           C  
ATOM   1379  CG  LEU A 657       8.063  65.506  51.044  1.00  0.00           C  
ATOM   1380  CD1 LEU A 657       7.588  64.833  52.293  1.00  0.00           C  
ATOM   1381  CD2 LEU A 657       9.444  66.145  51.253  1.00  0.00           C  
ATOM   1382  N   THR A 658       9.835  63.365  47.356  1.00  0.00           N  
ATOM   1383  CA  THR A 658      10.078  62.335  46.369  1.00  0.00           C  
ATOM   1384  C   THR A 658       9.369  61.014  46.658  1.00  0.00           C  
ATOM   1385  O   THR A 658       9.437  60.460  47.772  1.00  0.00           O  
ATOM   1386  CB  THR A 658      11.595  62.145  46.132  1.00  0.00           C  
ATOM   1387  OG1 THR A 658      11.793  61.317  44.984  1.00  0.00           O  
ATOM   1388  CG2 THR A 658      12.302  61.532  47.338  1.00  0.00           C  
ATOM   1389  N   GLN A 659       8.687  60.486  45.639  1.00  0.00           N  
ATOM   1390  CA  GLN A 659       8.123  59.144  45.713  1.00  0.00           C  
ATOM   1391  C   GLN A 659       9.148  58.042  45.409  1.00  0.00           C  
ATOM   1392  O   GLN A 659       8.948  56.885  45.797  1.00  0.00           O  
ATOM   1393  CB  GLN A 659       6.943  58.976  44.739  1.00  0.00           C  
ATOM   1394  CG  GLN A 659       5.779  59.953  44.892  1.00  0.00           C  
ATOM   1395  CD  GLN A 659       4.756  59.798  43.754  1.00  0.00           C  
ATOM   1396  OE1 GLN A 659       5.084  59.939  42.582  1.00  0.00           O  
ATOM   1397  NE2 GLN A 659       3.538  59.459  44.106  1.00  0.00           N  
ATOM   1398  N   SER A 660      10.225  58.405  44.696  1.00  0.00           N  
ATOM   1399  CA  SER A 660      11.227  57.464  44.177  1.00  0.00           C  
ATOM   1400  C   SER A 660      12.359  58.309  43.590  1.00  0.00           C  
ATOM   1401  O   SER A 660      12.102  59.334  43.033  1.00  0.00           O  
ATOM   1402  CB  SER A 660      10.646  56.569  43.090  1.00  0.00           C  
ATOM   1403  OG  SER A 660      11.649  55.734  42.495  1.00  0.00           O  
ATOM   1404  N   SER A 661      13.600  57.898  43.778  1.00  0.00           N  
ATOM   1405  CA  SER A 661      14.756  58.609  43.241  1.00  0.00           C  
ATOM   1406  C   SER A 661      15.194  58.072  41.857  1.00  0.00           C  
ATOM   1407  O   SER A 661      16.214  58.505  41.315  1.00  0.00           O  
ATOM   1408  CB  SER A 661      15.911  58.570  44.254  1.00  0.00           C  
ATOM   1409  OG  SER A 661      15.611  59.362  45.420  1.00  0.00           O  
ATOM   1410  N   GLN A 662      14.419  57.141  41.303  1.00  0.00           N  
ATOM   1411  CA  GLN A 662      14.692  56.508  40.010  1.00  0.00           C  
ATOM   1412  C   GLN A 662      15.096  57.471  38.876  1.00  0.00           C  
ATOM   1413  O   GLN A 662      16.083  57.241  38.218  1.00  0.00           O  
ATOM   1414  CB  GLN A 662      13.486  55.689  39.559  1.00  0.00           C  
ATOM   1415  CG  GLN A 662      13.614  55.065  38.186  1.00  0.00           C  
ATOM   1416  CD  GLN A 662      12.299  54.575  37.661  1.00  0.00           C  
ATOM   1417  OE1 GLN A 662      11.504  53.935  38.387  1.00  0.00           O  
ATOM   1418  NE2 GLN A 662      12.054  54.841  36.384  1.00  0.00           N  
ATOM   1419  N   LEU A 663      14.342  58.543  38.673  1.00  0.00           N  
ATOM   1420  CA  LEU A 663      14.554  59.429  37.546  1.00  0.00           C  
ATOM   1421  C   LEU A 663      15.931  60.098  37.679  1.00  0.00           C  
ATOM   1422  O   LEU A 663      16.642  60.236  36.701  1.00  0.00           O  
ATOM   1423  CB  LEU A 663      13.435  60.481  37.478  1.00  0.00           C  
ATOM   1424  CG  LEU A 663      11.976  59.987  37.480  1.00  0.00           C  
ATOM   1425  CD1 LEU A 663      11.038  61.201  37.232  1.00  0.00           C  
ATOM   1426  CD2 LEU A 663      11.702  58.871  36.483  1.00  0.00           C  
ATOM   1427  N   TYR A 664      16.314  60.474  38.905  1.00  0.00           N  
ATOM   1428  CA  TYR A 664      17.620  61.078  39.115  1.00  0.00           C  
ATOM   1429  C   TYR A 664      18.746  60.085  38.869  1.00  0.00           C  
ATOM   1430  O   TYR A 664      19.806  60.466  38.379  1.00  0.00           O  
ATOM   1431  CB  TYR A 664      17.731  61.702  40.506  1.00  0.00           C  
ATOM   1432  CG  TYR A 664      16.829  62.890  40.678  1.00  0.00           C  
ATOM   1433  CD1 TYR A 664      17.019  64.034  39.910  1.00  0.00           C  
ATOM   1434  CD2 TYR A 664      15.757  62.864  41.578  1.00  0.00           C  
ATOM   1435  CE1 TYR A 664      16.183  65.132  40.039  1.00  0.00           C  
ATOM   1436  CE2 TYR A 664      14.930  63.968  41.735  1.00  0.00           C  
ATOM   1437  CZ  TYR A 664      15.137  65.092  40.954  1.00  0.00           C  
ATOM   1438  OH  TYR A 664      14.330  66.185  41.082  1.00  0.00           O  
ATOM   1439  N   LEU A 665      18.534  58.827  39.226  1.00  0.00           N  
ATOM   1440  CA  LEU A 665      19.536  57.800  38.950  1.00  0.00           C  
ATOM   1441  C   LEU A 665      19.742  57.621  37.427  1.00  0.00           C  
ATOM   1442  O   LEU A 665      20.850  57.389  36.971  1.00  0.00           O  
ATOM   1443  CB  LEU A 665      19.148  56.457  39.578  1.00  0.00           C  
ATOM   1444  CG  LEU A 665      19.161  56.327  41.106  1.00  0.00           C  
ATOM   1445  CD1 LEU A 665      18.910  54.878  41.445  1.00  0.00           C  
ATOM   1446  CD2 LEU A 665      20.468  56.803  41.726  1.00  0.00           C  
ATOM   1447  N   GLU A 666      18.658  57.695  36.658  1.00  0.00           N  
ATOM   1448  CA  GLU A 666      18.744  57.578  35.202  1.00  0.00           C  
ATOM   1449  C   GLU A 666      19.627  58.656  34.630  1.00  0.00           C  
ATOM   1450  O   GLU A 666      20.350  58.393  33.701  1.00  0.00           O  
ATOM   1451  CB  GLU A 666      17.357  57.630  34.539  1.00  0.00           C  
ATOM   1452  CG  GLU A 666      16.556  56.385  34.782  1.00  0.00           C  
ATOM   1453  CD  GLU A 666      15.255  56.393  34.004  1.00  0.00           C  
ATOM   1454  OE1 GLU A 666      15.359  56.565  32.750  1.00  0.00           O  
ATOM   1455  OE2 GLU A 666      14.158  56.306  34.666  1.00  0.00           O  
ATOM   1456  N   THR A 667      19.628  59.854  35.222  1.00  0.00           N  
ATOM   1457  CA  THR A 667      20.518  60.924  34.757  1.00  0.00           C  
ATOM   1458  C   THR A 667      22.033  60.687  35.027  1.00  0.00           C  
ATOM   1459  O   THR A 667      22.874  61.330  34.400  1.00  0.00           O  
ATOM   1460  CB  THR A 667      20.123  62.282  35.366  1.00  0.00           C  
ATOM   1461  OG1 THR A 667      20.535  62.299  36.723  1.00  0.00           O  
ATOM   1462  CG2 THR A 667      18.598  62.545  35.240  1.00  0.00           C  
ATOM   1463  N   CYS A 668      22.361  59.772  35.948  1.00  0.00           N  
ATOM   1464  CA  CYS A 668      23.740  59.439  36.334  1.00  0.00           C  
ATOM   1465  C   CYS A 668      24.383  58.320  35.513  1.00  0.00           C  
ATOM   1466  O   CYS A 668      25.613  58.267  35.408  1.00  0.00           O  
ATOM   1467  CB  CYS A 668      23.782  59.004  37.822  1.00  0.00           C  
ATOM   1468  SG  CYS A 668      23.363  60.336  38.972  1.00  0.00           S  
ATOM   1469  N   ILE A 669      23.589  57.422  34.944  1.00  0.00           N  
ATOM   1470  CA  ILE A 669      24.156  56.261  34.238  1.00  0.00           C  
ATOM   1471  C   ILE A 669      25.134  56.599  33.081  1.00  0.00           C  
ATOM   1472  O   ILE A 669      26.122  55.871  32.906  1.00  0.00           O  
ATOM   1473  CB  ILE A 669      23.090  55.200  33.812  1.00  0.00           C  
ATOM   1474  CG1 ILE A 669      22.100  55.739  32.771  1.00  0.00           C  
ATOM   1475  CG2 ILE A 669      22.328  54.684  35.010  1.00  0.00           C  
ATOM   1476  CD1 ILE A 669      21.176  54.654  32.252  1.00  0.00           C  
ATOM   1477  N   PRO A 670      24.931  57.713  32.343  1.00  0.00           N  
ATOM   1478  CA  PRO A 670      25.904  58.038  31.277  1.00  0.00           C  
ATOM   1479  C   PRO A 670      27.280  58.543  31.739  1.00  0.00           C  
ATOM   1480  O   PRO A 670      28.188  58.637  30.894  1.00  0.00           O  
ATOM   1481  CB  PRO A 670      25.191  59.136  30.458  1.00  0.00           C  
ATOM   1482  CG  PRO A 670      23.725  58.999  30.818  1.00  0.00           C  
ATOM   1483  CD  PRO A 670      23.778  58.625  32.287  1.00  0.00           C  
ATOM   1484  N   THR A 671      27.432  58.873  33.031  1.00  0.00           N  
ATOM   1485  CA  THR A 671      28.688  59.413  33.577  1.00  0.00           C  
ATOM   1486  C   THR A 671      29.293  58.513  34.688  1.00  0.00           C  
ATOM   1487  O   THR A 671      30.511  58.327  34.758  1.00  0.00           O  
ATOM   1488  CB  THR A 671      28.508  60.911  34.004  1.00  0.00           C  
ATOM   1489  OG1 THR A 671      29.774  61.470  34.376  1.00  0.00           O  
ATOM   1490  CG2 THR A 671      27.505  61.085  35.156  1.00  0.00           C  
ATOM   1491  N   LEU A 686      28.441  57.899  35.507  1.00  0.00           N  
ATOM   1492  CA  LEU A 686      28.887  57.025  36.575  1.00  0.00           C  
ATOM   1493  C   LEU A 686      28.617  55.552  36.338  1.00  0.00           C  
ATOM   1494  O   LEU A 686      29.032  54.727  37.148  1.00  0.00           O  
ATOM   1495  CB  LEU A 686      28.227  57.445  37.884  1.00  0.00           C  
ATOM   1496  CG  LEU A 686      28.548  58.866  38.354  1.00  0.00           C  
ATOM   1497  CD1 LEU A 686      27.897  59.141  39.725  1.00  0.00           C  
ATOM   1498  CD2 LEU A 686      30.017  59.114  38.389  1.00  0.00           C  
ATOM   1499  N   GLY A 687      27.912  55.219  35.256  1.00  0.00           N  
ATOM   1500  CA  GLY A 687      27.551  53.824  34.954  1.00  0.00           C  
ATOM   1501  C   GLY A 687      26.525  53.281  35.939  1.00  0.00           C  
ATOM   1502  O   GLY A 687      25.585  53.975  36.304  1.00  0.00           O  
ATOM   1503  N   ASP A 688      26.701  52.045  36.374  1.00  0.00           N  
ATOM   1504  CA  ASP A 688      25.813  51.473  37.364  1.00  0.00           C  
ATOM   1505  C   ASP A 688      25.856  52.305  38.656  1.00  0.00           C  
ATOM   1506  O   ASP A 688      26.935  52.546  39.229  1.00  0.00           O  
ATOM   1507  CB  ASP A 688      26.222  50.031  37.708  1.00  0.00           C  
ATOM   1508  CG  ASP A 688      26.215  49.124  36.530  1.00  0.00           C  
ATOM   1509  OD1 ASP A 688      25.244  49.145  35.742  1.00  0.00           O  
ATOM   1510  OD2 ASP A 688      27.186  48.361  36.408  1.00  0.00           O  
ATOM   1511  N   VAL A 689      24.680  52.713  39.117  1.00  0.00           N  
ATOM   1512  CA  VAL A 689      24.549  53.512  40.316  1.00  0.00           C  
ATOM   1513  C   VAL A 689      23.448  53.013  41.260  1.00  0.00           C  
ATOM   1514  O   VAL A 689      22.553  52.296  40.858  1.00  0.00           O  
ATOM   1515  CB  VAL A 689      24.259  54.974  39.983  1.00  0.00           C  
ATOM   1516  CG1 VAL A 689      25.432  55.593  39.257  1.00  0.00           C  
ATOM   1517  CG2 VAL A 689      22.912  55.112  39.203  1.00  0.00           C  
ATOM   1518  N   PHE A 690      23.546  53.413  42.526  1.00  0.00           N  
ATOM   1519  CA  PHE A 690      22.512  53.112  43.517  1.00  0.00           C  
ATOM   1520  C   PHE A 690      22.408  54.228  44.537  1.00  0.00           C  
ATOM   1521  O   PHE A 690      23.298  55.088  44.640  1.00  0.00           O  
ATOM   1522  CB  PHE A 690      22.756  51.769  44.211  1.00  0.00           C  
ATOM   1523  CG  PHE A 690      23.695  51.853  45.399  1.00  0.00           C  
ATOM   1524  CD1 PHE A 690      23.186  51.884  46.693  1.00  0.00           C  
ATOM   1525  CD2 PHE A 690      25.059  51.962  45.218  1.00  0.00           C  
ATOM   1526  CE1 PHE A 690      24.044  51.996  47.811  1.00  0.00           C  
ATOM   1527  CE2 PHE A 690      25.921  52.040  46.333  1.00  0.00           C  
ATOM   1528  CZ  PHE A 690      25.396  52.061  47.628  1.00  0.00           C  
ATOM   1529  N   CYS A 691      21.284  54.234  45.234  1.00  0.00           N  
ATOM   1530  CA  CYS A 691      21.102  55.061  46.404  1.00  0.00           C  
ATOM   1531  C   CYS A 691      20.232  54.308  47.387  1.00  0.00           C  
ATOM   1532  O   CYS A 691      19.390  53.521  46.985  1.00  0.00           O  
ATOM   1533  CB  CYS A 691      20.457  56.406  46.068  1.00  0.00           C  
ATOM   1534  SG  CYS A 691      18.851  56.292  45.275  1.00  0.00           S  
ATOM   1535  N   ILE A 692      20.467  54.532  48.678  1.00  0.00           N  
ATOM   1536  CA  ILE A 692      19.500  54.194  49.702  1.00  0.00           C  
ATOM   1537  C   ILE A 692      19.031  55.508  50.275  1.00  0.00           C  
ATOM   1538  O   ILE A 692      19.763  56.161  51.022  1.00  0.00           O  
ATOM   1539  CB  ILE A 692      20.085  53.293  50.808  1.00  0.00           C  
ATOM   1540  CG1 ILE A 692      20.649  52.007  50.198  1.00  0.00           C  
ATOM   1541  CG2 ILE A 692      19.007  52.957  51.877  1.00  0.00           C  
ATOM   1542  CD1 ILE A 692      21.109  50.929  51.244  1.00  0.00           C  
ATOM   1543  N   ALA A 693      17.815  55.910  49.894  1.00  0.00           N  
ATOM   1544  CA  ALA A 693      17.266  57.199  50.247  1.00  0.00           C  
ATOM   1545  C   ALA A 693      15.837  56.978  50.652  1.00  0.00           C  
ATOM   1546  O   ALA A 693      15.252  55.953  50.306  1.00  0.00           O  
ATOM   1547  CB  ALA A 693      17.347  58.177  49.062  1.00  0.00           C  
ATOM   1548  N   GLN A 695      15.280  57.940  51.378  1.00  0.00           N  
ATOM   1549  CA  GLN A 695      13.857  57.945  51.733  1.00  0.00           C  
ATOM   1550  C   GLN A 695      12.922  58.232  50.531  1.00  0.00           C  
ATOM   1551  O   GLN A 695      13.179  59.106  49.692  1.00  0.00           O  
ATOM   1552  CB  GLN A 695      13.595  58.977  52.830  1.00  0.00           C  
ATOM   1553  CG  GLN A 695      14.348  58.739  54.149  1.00  0.00           C  
ATOM   1554  CD  GLN A 695      14.064  57.409  54.789  1.00  0.00           C  
ATOM   1555  OE1 GLN A 695      14.741  56.433  54.490  1.00  0.00           O  
ATOM   1556  NE2 GLN A 695      13.109  57.370  55.715  1.00  0.00           N  
ATOM   1557  N   SER A 696      11.824  57.484  50.469  1.00  0.00           N  
ATOM   1558  CA  SER A 696      10.753  57.747  49.533  1.00  0.00           C  
ATOM   1559  C   SER A 696       9.489  57.990  50.332  1.00  0.00           C  
ATOM   1560  O   SER A 696       9.298  57.371  51.418  1.00  0.00           O  
ATOM   1561  CB  SER A 696      10.594  56.561  48.579  1.00  0.00           C  
ATOM   1562  OG  SER A 696      11.537  56.663  47.523  1.00  0.00           O  
ATOM   1563  N   TYR A 697       8.651  58.890  49.812  1.00  0.00           N  
ATOM   1564  CA  TYR A 697       7.470  59.388  50.496  1.00  0.00           C  
ATOM   1565  C   TYR A 697       6.210  59.110  49.699  1.00  0.00           C  
ATOM   1566  O   TYR A 697       6.105  59.541  48.548  1.00  0.00           O  
ATOM   1567  CB  TYR A 697       7.608  60.901  50.753  1.00  0.00           C  
ATOM   1568  CG  TYR A 697       8.866  61.227  51.544  1.00  0.00           C  
ATOM   1569  CD1 TYR A 697      10.105  61.369  50.906  1.00  0.00           C  
ATOM   1570  CD2 TYR A 697       8.833  61.324  52.932  1.00  0.00           C  
ATOM   1571  CE1 TYR A 697      11.268  61.620  51.624  1.00  0.00           C  
ATOM   1572  CE2 TYR A 697       9.998  61.601  53.662  1.00  0.00           C  
ATOM   1573  CZ  TYR A 697      11.207  61.739  53.005  1.00  0.00           C  
ATOM   1574  OH  TYR A 697      12.352  62.032  53.715  1.00  0.00           O  
ATOM   1575  N   ARG A 698       5.231  58.445  50.325  1.00  0.00           N  
ATOM   1576  CA  ARG A 698       3.980  58.094  49.642  1.00  0.00           C  
ATOM   1577  C   ARG A 698       2.783  58.568  50.464  1.00  0.00           C  
ATOM   1578  O   ARG A 698       2.521  58.005  51.525  1.00  0.00           O  
ATOM   1579  CB  ARG A 698       3.899  56.586  49.425  1.00  0.00           C  
ATOM   1580  CG  ARG A 698       5.071  55.994  48.682  1.00  0.00           C  
ATOM   1581  CD  ARG A 698       5.186  56.538  47.257  1.00  0.00           C  
ATOM   1582  NE  ARG A 698       6.308  55.940  46.522  1.00  0.00           N  
ATOM   1583  CZ  ARG A 698       6.262  54.821  45.805  1.00  0.00           C  
ATOM   1584  NH1 ARG A 698       5.145  54.089  45.684  1.00  0.00           N  
ATOM   1585  NH2 ARG A 698       7.354  54.426  45.186  1.00  0.00           N  
ATOM   1586  N   ALA A 699       2.059  59.587  49.973  1.00  0.00           N  
ATOM   1587  CA  ALA A 699       0.898  60.140  50.704  1.00  0.00           C  
ATOM   1588  C   ALA A 699      -0.358  59.283  50.485  1.00  0.00           C  
ATOM   1589  O   ALA A 699      -1.316  59.717  49.833  1.00  0.00           O  
ATOM   1590  CB  ALA A 699       0.645  61.585  50.309  1.00  0.00           C  
ATOM   1591  N   GLU A 700      -0.341  58.068  51.011  1.00  0.00           N  
ATOM   1592  CA  GLU A 700      -1.460  57.145  50.835  1.00  0.00           C  
ATOM   1593  C   GLU A 700      -2.492  57.404  51.909  1.00  0.00           C  
ATOM   1594  O   GLU A 700      -2.161  57.382  53.097  1.00  0.00           O  
ATOM   1595  CB  GLU A 700      -1.003  55.716  50.931  1.00  0.00           C  
ATOM   1596  CG  GLU A 700      -0.093  55.328  49.774  1.00  0.00           C  
ATOM   1597  CD  GLU A 700       0.579  54.042  50.025  1.00  0.00           C  
ATOM   1598  OE1 GLU A 700       0.060  53.291  50.884  1.00  0.00           O  
ATOM   1599  OE2 GLU A 700       1.607  53.771  49.368  1.00  0.00           O  
ATOM   1600  N   LYS A 703      -3.725  57.668  51.478  1.00  0.00           N  
ATOM   1601  CA  LYS A 703      -4.723  58.291  52.338  1.00  0.00           C  
ATOM   1602  C   LYS A 703      -5.393  57.357  53.314  1.00  0.00           C  
ATOM   1603  O   LYS A 703      -6.046  57.816  54.243  1.00  0.00           O  
ATOM   1604  CB  LYS A 703      -5.801  58.974  51.503  1.00  0.00           C  
ATOM   1605  CG  LYS A 703      -5.445  60.361  51.024  1.00  0.00           C  
ATOM   1606  CD  LYS A 703      -5.136  60.417  49.548  1.00  0.00           C  
ATOM   1607  CE  LYS A 703      -5.595  61.759  48.963  1.00  0.00           C  
ATOM   1608  NZ  LYS A 703      -7.071  61.790  48.988  1.00  0.00           N  
ATOM   1609  N   SER A 704      -5.274  56.058  53.105  1.00  0.00           N  
ATOM   1610  CA  SER A 704      -5.771  55.102  54.092  1.00  0.00           C  
ATOM   1611  C   SER A 704      -4.692  54.062  54.348  1.00  0.00           C  
ATOM   1612  O   SER A 704      -3.885  53.772  53.459  1.00  0.00           O  
ATOM   1613  CB  SER A 704      -7.099  54.470  53.644  1.00  0.00           C  
ATOM   1614  OG  SER A 704      -6.954  53.089  53.349  1.00  0.00           O  
ATOM   1615  N   ARG A 713      -4.655  53.551  55.581  1.00  0.00           N  
ATOM   1616  CA  ARG A 713      -3.631  52.581  56.003  1.00  0.00           C  
ATOM   1617  C   ARG A 713      -3.796  51.264  55.267  1.00  0.00           C  
ATOM   1618  O   ARG A 713      -4.908  50.813  55.045  1.00  0.00           O  
ATOM   1619  CB  ARG A 713      -3.701  52.311  57.521  1.00  0.00           C  
ATOM   1620  CG  ARG A 713      -3.026  53.371  58.393  1.00  0.00           C  
ATOM   1621  CD  ARG A 713      -3.340  53.207  59.900  1.00  0.00           C  
ATOM   1622  NE  ARG A 713      -2.451  52.256  60.591  1.00  0.00           N  
ATOM   1623  CZ  ARG A 713      -2.524  51.967  61.897  1.00  0.00           C  
ATOM   1624  NH1 ARG A 713      -3.440  52.546  62.678  1.00  0.00           N  
ATOM   1625  NH2 ARG A 713      -1.671  51.103  62.438  1.00  0.00           N  
ATOM   1626  N   THR A 714      -2.678  50.670  54.868  1.00  0.00           N  
ATOM   1627  CA  THR A 714      -2.651  49.300  54.373  1.00  0.00           C  
ATOM   1628  C   THR A 714      -1.497  48.608  55.080  1.00  0.00           C  
ATOM   1629  O   THR A 714      -0.493  49.245  55.416  1.00  0.00           O  
ATOM   1630  CB  THR A 714      -2.415  49.231  52.848  1.00  0.00           C  
ATOM   1631  OG1 THR A 714      -3.212  50.224  52.200  1.00  0.00           O  
ATOM   1632  CG2 THR A 714      -2.782  47.849  52.300  1.00  0.00           C  
ATOM   1633  N   ARG A 715      -1.647  47.319  55.330  1.00  0.00           N  
ATOM   1634  CA  ARG A 715      -0.556  46.539  55.892  1.00  0.00           C  
ATOM   1635  C   ARG A 715       0.646  46.659  54.968  1.00  0.00           C  
ATOM   1636  O   ARG A 715       0.489  46.728  53.745  1.00  0.00           O  
ATOM   1637  CB  ARG A 715      -0.950  45.070  56.045  1.00  0.00           C  
ATOM   1638  CG  ARG A 715      -1.599  44.737  57.386  1.00  0.00           C  
ATOM   1639  CD  ARG A 715      -2.477  43.521  57.248  1.00  0.00           C  
ATOM   1640  NE  ARG A 715      -3.784  43.860  56.664  1.00  0.00           N  
ATOM   1641  CZ  ARG A 715      -4.653  42.983  56.158  1.00  0.00           C  
ATOM   1642  NH1 ARG A 715      -4.376  41.678  56.124  1.00  0.00           N  
ATOM   1643  NH2 ARG A 715      -5.806  43.421  55.664  1.00  0.00           N  
ATOM   1644  N   ARG A 716       1.830  46.691  55.584  1.00  0.00           N  
ATOM   1645  CA  ARG A 716       3.118  46.718  54.895  1.00  0.00           C  
ATOM   1646  C   ARG A 716       3.329  47.994  54.078  1.00  0.00           C  
ATOM   1647  O   ARG A 716       4.204  48.037  53.211  1.00  0.00           O  
ATOM   1648  CB  ARG A 716       3.287  45.490  53.981  1.00  0.00           C  
ATOM   1649  CG  ARG A 716       2.772  44.166  54.525  1.00  0.00           C  
ATOM   1650  CD  ARG A 716       3.875  43.291  55.117  1.00  0.00           C  
ATOM   1651  NE  ARG A 716       3.471  42.046  55.790  1.00  0.00           N  
ATOM   1652  CZ  ARG A 716       2.278  41.422  55.737  1.00  0.00           C  
ATOM   1653  NH1 ARG A 716       1.231  41.843  55.021  1.00  0.00           N  
ATOM   1654  NH2 ARG A 716       2.134  40.308  56.432  1.00  0.00           N  
ATOM   1655  N   HIS A 718       2.536  49.029  54.345  1.00  0.00           N  
ATOM   1656  CA  HIS A 718       2.724  50.315  53.701  1.00  0.00           C  
ATOM   1657  C   HIS A 718       3.062  51.368  54.759  1.00  0.00           C  
ATOM   1658  O   HIS A 718       2.430  51.412  55.826  1.00  0.00           O  
ATOM   1659  CB  HIS A 718       1.449  50.753  52.985  1.00  0.00           C  
ATOM   1660  CG  HIS A 718       1.193  50.045  51.700  1.00  0.00           C  
ATOM   1661  ND1 HIS A 718       1.113  48.673  51.615  1.00  0.00           N  
ATOM   1662  CD2 HIS A 718       0.979  50.517  50.450  1.00  0.00           C  
ATOM   1663  CE1 HIS A 718       0.872  48.331  50.364  1.00  0.00           C  
ATOM   1664  NE2 HIS A 718       0.798  49.428  49.633  1.00  0.00           N  
ATOM   1665  N   LEU A 723       4.030  52.218  54.438  1.00  0.00           N  
ATOM   1666  CA  LEU A 723       4.395  53.359  55.252  1.00  0.00           C  
ATOM   1667  C   LEU A 723       4.244  54.607  54.405  1.00  0.00           C  
ATOM   1668  O   LEU A 723       4.253  54.530  53.171  1.00  0.00           O  
ATOM   1669  CB  LEU A 723       5.855  53.231  55.708  1.00  0.00           C  
ATOM   1670  CG  LEU A 723       6.126  51.970  56.524  1.00  0.00           C  
ATOM   1671  CD1 LEU A 723       7.629  51.574  56.494  1.00  0.00           C  
ATOM   1672  CD2 LEU A 723       5.593  52.184  57.934  1.00  0.00           C  
ATOM   1673  N   ALA A 724       4.150  55.751  55.059  1.00  0.00           N  
ATOM   1674  CA  ALA A 724       4.154  57.043  54.378  1.00  0.00           C  
ATOM   1675  C   ALA A 724       5.570  57.542  54.049  1.00  0.00           C  
ATOM   1676  O   ALA A 724       5.750  58.381  53.164  1.00  0.00           O  
ATOM   1677  CB  ALA A 724       3.397  58.059  55.195  1.00  0.00           C  
ATOM   1678  N   GLU A 725       6.554  57.043  54.789  1.00  0.00           N  
ATOM   1679  CA  GLU A 725       7.966  57.303  54.556  1.00  0.00           C  
ATOM   1680  C   GLU A 725       8.679  55.963  54.706  1.00  0.00           C  
ATOM   1681  O   GLU A 725       8.375  55.206  55.625  1.00  0.00           O  
ATOM   1682  CB  GLU A 725       8.480  58.311  55.594  1.00  0.00           C  
ATOM   1683  CG  GLU A 725       9.958  58.455  55.650  1.00  0.00           C  
ATOM   1684  CD  GLU A 725      10.459  59.390  56.745  1.00  0.00           C  
ATOM   1685  OE1 GLU A 725       9.723  59.806  57.677  1.00  0.00           O  
ATOM   1686  OE2 GLU A 725      11.651  59.678  56.673  1.00  0.00           O  
ATOM   1687  N   TYR A 726       9.588  55.639  53.779  1.00  0.00           N  
ATOM   1688  CA  TYR A 726      10.323  54.375  53.865  1.00  0.00           C  
ATOM   1689  C   TYR A 726      11.666  54.479  53.183  1.00  0.00           C  
ATOM   1690  O   TYR A 726      11.890  55.369  52.346  1.00  0.00           O  
ATOM   1691  CB  TYR A 726       9.501  53.211  53.286  1.00  0.00           C  
ATOM   1692  CG  TYR A 726       9.375  53.186  51.788  1.00  0.00           C  
ATOM   1693  CD1 TYR A 726      10.253  52.421  51.007  1.00  0.00           C  
ATOM   1694  CD2 TYR A 726       8.402  53.944  51.140  1.00  0.00           C  
ATOM   1695  CE1 TYR A 726      10.150  52.398  49.624  1.00  0.00           C  
ATOM   1696  CE2 TYR A 726       8.282  53.931  49.778  1.00  0.00           C  
ATOM   1697  CZ  TYR A 726       9.158  53.166  49.005  1.00  0.00           C  
ATOM   1698  OH  TYR A 726       9.031  53.168  47.624  1.00  0.00           O  
ATOM   1699  N   ALA A 729      12.545  53.546  53.536  1.00  0.00           N  
ATOM   1700  CA  ALA A 729      13.899  53.486  53.023  1.00  0.00           C  
ATOM   1701  C   ALA A 729      13.871  52.726  51.715  1.00  0.00           C  
ATOM   1702  O   ALA A 729      13.493  51.543  51.669  1.00  0.00           O  
ATOM   1703  CB  ALA A 729      14.833  52.801  54.070  1.00  0.00           C  
ATOM   1704  N   HIS A 730      14.210  53.422  50.627  1.00  0.00           N  
ATOM   1705  CA  HIS A 730      14.074  52.868  49.288  1.00  0.00           C  
ATOM   1706  C   HIS A 730      15.481  52.628  48.713  1.00  0.00           C  
ATOM   1707  O   HIS A 730      16.251  53.572  48.531  1.00  0.00           O  
ATOM   1708  CB  HIS A 730      13.319  53.873  48.420  1.00  0.00           C  
ATOM   1709  CG  HIS A 730      12.654  53.287  47.213  1.00  0.00           C  
ATOM   1710  ND1 HIS A 730      11.863  54.042  46.377  1.00  0.00           N  
ATOM   1711  CD2 HIS A 730      12.664  52.040  46.696  1.00  0.00           C  
ATOM   1712  CE1 HIS A 730      11.400  53.280  45.405  1.00  0.00           C  
ATOM   1713  NE2 HIS A 730      11.865  52.058  45.576  1.00  0.00           N  
ATOM   1714  N   VAL A 731      15.795  51.362  48.446  1.00  0.00           N  
ATOM   1715  CA  VAL A 731      17.070  50.933  47.865  1.00  0.00           C  
ATOM   1716  C   VAL A 731      16.894  50.827  46.331  1.00  0.00           C  
ATOM   1717  O   VAL A 731      16.225  49.920  45.827  1.00  0.00           O  
ATOM   1718  CB  VAL A 731      17.516  49.561  48.442  1.00  0.00           C  
ATOM   1719  CG1 VAL A 731      18.882  49.107  47.859  1.00  0.00           C  
ATOM   1720  CG2 VAL A 731      17.491  49.546  50.025  1.00  0.00           C  
ATOM   1721  N   GLU A 732      17.460  51.786  45.594  1.00  0.00           N  
ATOM   1722  CA  GLU A 732      17.225  51.886  44.146  1.00  0.00           C  
ATOM   1723  C   GLU A 732      18.549  51.792  43.387  1.00  0.00           C  
ATOM   1724  O   GLU A 732      19.553  52.359  43.814  1.00  0.00           O  
ATOM   1725  CB  GLU A 732      16.481  53.189  43.814  1.00  0.00           C  
ATOM   1726  CG  GLU A 732      15.139  53.304  44.557  1.00  0.00           C  
ATOM   1727  CD  GLU A 732      14.350  54.485  44.148  1.00  0.00           C  
ATOM   1728  OE1 GLU A 732      14.470  55.554  44.791  1.00  0.00           O  
ATOM   1729  OE2 GLU A 732      13.615  54.358  43.142  1.00  0.00           O  
ATOM   1730  N   ALA A 733      18.554  51.016  42.308  1.00  0.00           N  
ATOM   1731  CA  ALA A 733      19.721  50.896  41.422  1.00  0.00           C  
ATOM   1732  C   ALA A 733      19.292  51.151  39.971  1.00  0.00           C  
ATOM   1733  O   ALA A 733      18.132  50.913  39.625  1.00  0.00           O  
ATOM   1734  CB  ALA A 733      20.326  49.521  41.547  1.00  0.00           C  
ATOM   1735  N   GLU A 734      20.238  51.603  39.132  1.00  0.00           N  
ATOM   1736  CA  GLU A 734      19.982  51.839  37.710  1.00  0.00           C  
ATOM   1737  C   GLU A 734      21.255  51.474  36.921  1.00  0.00           C  
ATOM   1738  O   GLU A 734      22.378  51.733  37.376  1.00  0.00           O  
ATOM   1739  CB  GLU A 734      19.592  53.310  37.494  1.00  0.00           C  
ATOM   1740  CG  GLU A 734      18.901  53.605  36.139  1.00  0.00           C  
ATOM   1741  CD  GLU A 734      17.410  53.245  36.101  1.00  0.00           C  
ATOM   1742  OE1 GLU A 734      16.747  53.143  37.171  1.00  0.00           O  
ATOM   1743  OE2 GLU A 734      16.875  53.075  34.974  1.00  0.00           O  
ATOM   1744  N   CYS A 735      21.067  50.823  35.775  1.00  0.00           N  
ATOM   1745  CA  CYS A 735      22.154  50.221  35.006  1.00  0.00           C  
ATOM   1746  C   CYS A 735      22.012  50.526  33.494  1.00  0.00           C  
ATOM   1747  O   CYS A 735      20.947  50.240  32.909  1.00  0.00           O  
ATOM   1748  CB  CYS A 735      22.122  48.701  35.159  1.00  0.00           C  
ATOM   1749  SG  CYS A 735      22.129  48.052  36.829  1.00  0.00           S  
ATOM   1750  N   PRO A 736      23.065  51.081  32.857  1.00  0.00           N  
ATOM   1751  CA  PRO A 736      23.024  51.306  31.406  1.00  0.00           C  
ATOM   1752  C   PRO A 736      23.273  50.004  30.604  1.00  0.00           C  
ATOM   1753  O   PRO A 736      23.899  49.061  31.108  1.00  0.00           O  
ATOM   1754  CB  PRO A 736      24.151  52.331  31.202  1.00  0.00           C  
ATOM   1755  CG  PRO A 736      25.172  51.908  32.168  1.00  0.00           C  
ATOM   1756  CD  PRO A 736      24.354  51.523  33.419  1.00  0.00           C  
ATOM   1757  N   PHE A 737      22.731  49.933  29.390  1.00  0.00           N  
ATOM   1758  CA  PHE A 737      23.000  48.826  28.438  1.00  0.00           C  
ATOM   1759  C   PHE A 737      22.761  47.403  28.955  1.00  0.00           C  
ATOM   1760  O   PHE A 737      23.647  46.549  28.896  1.00  0.00           O  
ATOM   1761  CB  PHE A 737      24.415  48.907  27.849  1.00  0.00           C  
ATOM   1762  CG  PHE A 737      24.723  50.215  27.190  1.00  0.00           C  
ATOM   1763  CD1 PHE A 737      24.134  50.560  26.003  1.00  0.00           C  
ATOM   1764  CD2 PHE A 737      25.634  51.090  27.749  1.00  0.00           C  
ATOM   1765  CE1 PHE A 737      24.411  51.787  25.382  1.00  0.00           C  
ATOM   1766  CE2 PHE A 737      25.923  52.312  27.124  1.00  0.00           C  
ATOM   1767  CZ  PHE A 737      25.286  52.644  25.930  1.00  0.00           C  
ATOM   1768  N   ILE A 738      21.538  47.140  29.392  1.00  0.00           N  
ATOM   1769  CA  ILE A 738      21.157  45.812  29.854  1.00  0.00           C  
ATOM   1770  C   ILE A 738      19.840  45.415  29.172  1.00  0.00           C  
ATOM   1771  O   ILE A 738      19.261  46.213  28.434  1.00  0.00           O  
ATOM   1772  CB  ILE A 738      21.019  45.771  31.395  1.00  0.00           C  
ATOM   1773  CG1 ILE A 738      19.955  46.761  31.873  1.00  0.00           C  
ATOM   1774  CG2 ILE A 738      22.374  46.104  32.094  1.00  0.00           C  
ATOM   1775  CD1 ILE A 738      19.536  46.552  33.309  1.00  0.00           C  
ATOM   1776  N   THR A 789      19.424  44.173  29.405  1.00  0.00           N  
ATOM   1777  CA  THR A 789      18.156  43.613  28.946  1.00  0.00           C  
ATOM   1778  C   THR A 789      17.316  43.232  30.178  1.00  0.00           C  
ATOM   1779  O   THR A 789      17.853  43.131  31.291  1.00  0.00           O  
ATOM   1780  CB  THR A 789      18.361  42.284  28.179  1.00  0.00           C  
ATOM   1781  OG1 THR A 789      18.763  41.265  29.097  1.00  0.00           O  
ATOM   1782  CG2 THR A 789      19.400  42.422  27.061  1.00  0.00           C  
ATOM   1783  N   LEU A 790      16.020  42.988  29.983  1.00  0.00           N  
ATOM   1784  CA  LEU A 790      15.138  42.596  31.096  1.00  0.00           C  
ATOM   1785  C   LEU A 790      15.674  41.341  31.777  1.00  0.00           C  
ATOM   1786  O   LEU A 790      15.595  41.217  32.992  1.00  0.00           O  
ATOM   1787  CB  LEU A 790      13.686  42.378  30.623  1.00  0.00           C  
ATOM   1788  CG  LEU A 790      12.640  41.858  31.648  1.00  0.00           C  
ATOM   1789  CD1 LEU A 790      12.367  42.848  32.811  1.00  0.00           C  
ATOM   1790  CD2 LEU A 790      11.341  41.525  30.935  1.00  0.00           C  
ATOM   1791  N   ASP A 791      16.236  40.413  31.007  1.00  0.00           N  
ATOM   1792  CA  ASP A 791      16.792  39.196  31.625  1.00  0.00           C  
ATOM   1793  C   ASP A 791      17.956  39.493  32.589  1.00  0.00           C  
ATOM   1794  O   ASP A 791      18.039  38.865  33.636  1.00  0.00           O  
ATOM   1795  CB  ASP A 791      17.162  38.146  30.572  1.00  0.00           C  
ATOM   1796  CG  ASP A 791      15.930  37.365  30.079  1.00  0.00           C  
ATOM   1797  OD1 ASP A 791      14.782  37.666  30.513  1.00  0.00           O  
ATOM   1798  OD2 ASP A 791      16.109  36.447  29.264  1.00  0.00           O  
ATOM   1799  N   ASP A 792      18.826  40.442  32.228  1.00  0.00           N  
ATOM   1800  CA  ASP A 792      19.905  40.929  33.096  1.00  0.00           C  
ATOM   1801  C   ASP A 792      19.329  41.525  34.390  1.00  0.00           C  
ATOM   1802  O   ASP A 792      19.826  41.236  35.499  1.00  0.00           O  
ATOM   1803  CB  ASP A 792      20.732  42.032  32.423  1.00  0.00           C  
ATOM   1804  CG  ASP A 792      21.474  41.561  31.142  1.00  0.00           C  
ATOM   1805  OD1 ASP A 792      21.873  40.393  31.067  1.00  0.00           O  
ATOM   1806  OD2 ASP A 792      21.675  42.399  30.219  1.00  0.00           O  
ATOM   1807  N   LEU A 793      18.331  42.396  34.224  1.00  0.00           N  
ATOM   1808  CA  LEU A 793      17.673  43.099  35.341  1.00  0.00           C  
ATOM   1809  C   LEU A 793      17.156  42.092  36.362  1.00  0.00           C  
ATOM   1810  O   LEU A 793      17.329  42.274  37.569  1.00  0.00           O  
ATOM   1811  CB  LEU A 793      16.512  43.962  34.843  1.00  0.00           C  
ATOM   1812  CG  LEU A 793      15.762  44.768  35.908  1.00  0.00           C  
ATOM   1813  CD1 LEU A 793      16.662  45.791  36.563  1.00  0.00           C  
ATOM   1814  CD2 LEU A 793      14.551  45.414  35.296  1.00  0.00           C  
ATOM   1815  N   MET A 794      16.556  41.012  35.866  1.00  0.00           N  
ATOM   1816  CA  MET A 794      15.981  40.002  36.741  1.00  0.00           C  
ATOM   1817  C   MET A 794      17.108  39.263  37.471  1.00  0.00           C  
ATOM   1818  O   MET A 794      16.991  39.047  38.679  1.00  0.00           O  
ATOM   1819  CB  MET A 794      15.075  39.046  35.967  1.00  0.00           C  
ATOM   1820  CG  MET A 794      13.793  39.733  35.408  1.00  0.00           C  
ATOM   1821  SD  MET A 794      12.422  38.619  35.001  1.00  0.00           S  
ATOM   1822  CE  MET A 794      13.082  37.638  33.668  1.00  0.00           C  
ATOM   1823  N   GLU A 795      18.196  38.912  36.753  1.00  0.00           N  
ATOM   1824  CA  GLU A 795      19.404  38.342  37.386  1.00  0.00           C  
ATOM   1825  C   GLU A 795      19.966  39.255  38.504  1.00  0.00           C  
ATOM   1826  O   GLU A 795      20.323  38.776  39.584  1.00  0.00           O  
ATOM   1827  CB  GLU A 795      20.497  38.004  36.357  1.00  0.00           C  
ATOM   1828  CG  GLU A 795      20.140  36.824  35.458  1.00  0.00           C  
ATOM   1829  CD  GLU A 795      21.220  36.468  34.437  1.00  0.00           C  
ATOM   1830  OE1 GLU A 795      22.406  36.783  34.642  1.00  0.00           O  
ATOM   1831  OE2 GLU A 795      20.874  35.839  33.417  1.00  0.00           O  
ATOM   1832  N   LYS A 796      20.008  40.557  38.249  1.00  0.00           N  
ATOM   1833  CA  LYS A 796      20.524  41.524  39.206  1.00  0.00           C  
ATOM   1834  C   LYS A 796      19.675  41.645  40.465  1.00  0.00           C  
ATOM   1835  O   LYS A 796      20.216  41.779  41.555  1.00  0.00           O  
ATOM   1836  CB  LYS A 796      20.666  42.909  38.559  1.00  0.00           C  
ATOM   1837  CG  LYS A 796      21.793  43.004  37.528  1.00  0.00           C  
ATOM   1838  CD  LYS A 796      21.828  44.366  36.922  1.00  0.00           C  
ATOM   1839  CE  LYS A 796      22.660  44.444  35.624  1.00  0.00           C  
ATOM   1840  NZ  LYS A 796      24.101  44.088  35.850  1.00  0.00           N  
ATOM   1841  N   ILE A 797      18.354  41.605  40.308  1.00  0.00           N  
ATOM   1842  CA  ILE A 797      17.449  41.634  41.438  1.00  0.00           C  
ATOM   1843  C   ILE A 797      17.670  40.414  42.333  1.00  0.00           C  
ATOM   1844  O   ILE A 797      17.873  40.560  43.541  1.00  0.00           O  
ATOM   1845  CB  ILE A 797      16.002  41.736  41.007  1.00  0.00           C  
ATOM   1846  CG1 ILE A 797      15.749  43.138  40.415  1.00  0.00           C  
ATOM   1847  CG2 ILE A 797      15.060  41.399  42.185  1.00  0.00           C  
ATOM   1848  CD1 ILE A 797      14.445  43.247  39.653  1.00  0.00           C  
ATOM   1849  N   GLU A 798      17.660  39.231  41.751  1.00  0.00           N  
ATOM   1850  CA  GLU A 798      17.984  38.014  42.495  1.00  0.00           C  
ATOM   1851  C   GLU A 798      19.356  38.063  43.198  1.00  0.00           C  
ATOM   1852  O   GLU A 798      19.503  37.599  44.348  1.00  0.00           O  
ATOM   1853  CB  GLU A 798      17.920  36.796  41.564  1.00  0.00           C  
ATOM   1854  CG  GLU A 798      18.427  35.476  42.205  1.00  0.00           C  
ATOM   1855  CD  GLU A 798      18.437  34.262  41.271  1.00  0.00           C  
ATOM   1856  OE1 GLU A 798      19.393  33.452  41.380  1.00  0.00           O  
ATOM   1857  OE2 GLU A 798      17.506  34.100  40.440  1.00  0.00           O  
ATOM   1858  N   GLU A 799      20.362  38.580  42.496  1.00  0.00           N  
ATOM   1859  CA  GLU A 799      21.724  38.620  43.012  1.00  0.00           C  
ATOM   1860  C   GLU A 799      21.849  39.549  44.239  1.00  0.00           C  
ATOM   1861  O   GLU A 799      22.531  39.213  45.217  1.00  0.00           O  
ATOM   1862  CB  GLU A 799      22.700  39.024  41.892  1.00  0.00           C  
ATOM   1863  CG  GLU A 799      24.132  39.168  42.345  1.00  0.00           C  
ATOM   1864  CD  GLU A 799      24.801  37.855  42.665  1.00  0.00           C  
ATOM   1865  OE1 GLU A 799      24.374  36.808  42.143  1.00  0.00           O  
ATOM   1866  OE2 GLU A 799      25.773  37.872  43.444  1.00  0.00           O  
ATOM   1867  N   LEU A 800      21.198  40.703  44.189  1.00  0.00           N  
ATOM   1868  CA  LEU A 800      21.163  41.610  45.344  1.00  0.00           C  
ATOM   1869  C   LEU A 800      20.615  40.879  46.574  1.00  0.00           C  
ATOM   1870  O   LEU A 800      21.231  40.909  47.653  1.00  0.00           O  
ATOM   1871  CB  LEU A 800      20.316  42.860  45.066  1.00  0.00           C  
ATOM   1872  CG  LEU A 800      19.911  43.796  46.222  1.00  0.00           C  
ATOM   1873  CD1 LEU A 800      21.118  44.578  46.836  1.00  0.00           C  
ATOM   1874  CD2 LEU A 800      18.768  44.768  45.787  1.00  0.00           C  
ATOM   1875  N   VAL A 801      19.457  40.245  46.406  1.00  0.00           N  
ATOM   1876  CA  VAL A 801      18.801  39.588  47.548  1.00  0.00           C  
ATOM   1877  C   VAL A 801      19.681  38.489  48.088  1.00  0.00           C  
ATOM   1878  O   VAL A 801      19.977  38.464  49.298  1.00  0.00           O  
ATOM   1879  CB  VAL A 801      17.421  39.026  47.188  1.00  0.00           C  
ATOM   1880  CG1 VAL A 801      16.963  38.016  48.249  1.00  0.00           C  
ATOM   1881  CG2 VAL A 801      16.402  40.167  47.011  1.00  0.00           C  
ATOM   1882  N   CYS A 802      20.119  37.590  47.195  1.00  0.00           N  
ATOM   1883  CA  CYS A 802      20.921  36.438  47.587  1.00  0.00           C  
ATOM   1884  C   CYS A 802      22.302  36.791  48.142  1.00  0.00           C  
ATOM   1885  O   CYS A 802      22.698  36.234  49.164  1.00  0.00           O  
ATOM   1886  CB  CYS A 802      21.041  35.448  46.443  1.00  0.00           C  
ATOM   1887  SG  CYS A 802      19.440  34.696  46.024  1.00  0.00           S  
ATOM   1888  N   ASP A 803      23.029  37.700  47.500  1.00  0.00           N  
ATOM   1889  CA  ASP A 803      24.331  38.131  48.001  1.00  0.00           C  
ATOM   1890  C   ASP A 803      24.222  38.917  49.314  1.00  0.00           C  
ATOM   1891  O   ASP A 803      25.090  38.805  50.166  1.00  0.00           O  
ATOM   1892  CB  ASP A 803      25.064  38.984  46.966  1.00  0.00           C  
ATOM   1893  CG  ASP A 803      26.528  39.224  47.320  1.00  0.00           C  
ATOM   1894  OD1 ASP A 803      26.982  40.391  47.286  1.00  0.00           O  
ATOM   1895  OD2 ASP A 803      27.227  38.249  47.642  1.00  0.00           O  
ATOM   1896  N   THR A 804      23.178  39.723  49.470  1.00  0.00           N  
ATOM   1897  CA  THR A 804      22.931  40.412  50.730  1.00  0.00           C  
ATOM   1898  C   THR A 804      22.784  39.388  51.857  1.00  0.00           C  
ATOM   1899  O   THR A 804      23.392  39.545  52.911  1.00  0.00           O  
ATOM   1900  CB  THR A 804      21.719  41.336  50.654  1.00  0.00           C  
ATOM   1901  OG1 THR A 804      21.967  42.349  49.669  1.00  0.00           O  
ATOM   1902  CG2 THR A 804      21.442  41.997  52.018  1.00  0.00           C  
ATOM   1903  N   VAL A 808      22.010  38.335  51.614  1.00  0.00           N  
ATOM   1904  CA  VAL A 808      21.840  37.250  52.585  1.00  0.00           C  
ATOM   1905  C   VAL A 808      23.157  36.496  52.858  1.00  0.00           C  
ATOM   1906  O   VAL A 808      23.490  36.256  54.030  1.00  0.00           O  
ATOM   1907  CB  VAL A 808      20.723  36.247  52.154  1.00  0.00           C  
ATOM   1908  CG1 VAL A 808      20.713  35.008  53.086  1.00  0.00           C  
ATOM   1909  CG2 VAL A 808      19.381  36.925  52.186  1.00  0.00           C  
ATOM   1910  N   ASP A 809      23.917  36.159  51.811  1.00  0.00           N  
ATOM   1911  CA  ASP A 809      25.234  35.536  51.999  1.00  0.00           C  
ATOM   1912  C   ASP A 809      26.200  36.424  52.804  1.00  0.00           C  
ATOM   1913  O   ASP A 809      26.899  35.935  53.687  1.00  0.00           O  
ATOM   1914  CB  ASP A 809      25.886  35.155  50.659  1.00  0.00           C  
ATOM   1915  CG  ASP A 809      25.108  34.078  49.904  1.00  0.00           C  
ATOM   1916  OD1 ASP A 809      24.320  33.341  50.531  1.00  0.00           O  
ATOM   1917  OD2 ASP A 809      25.285  33.958  48.668  1.00  0.00           O  
ATOM   1918  N   ARG A 810      26.236  37.718  52.499  1.00  0.00           N  
ATOM   1919  CA  ARG A 810      27.093  38.653  53.241  1.00  0.00           C  
ATOM   1920  C   ARG A 810      26.740  38.732  54.735  1.00  0.00           C  
ATOM   1921  O   ARG A 810      27.638  38.746  55.590  1.00  0.00           O  
ATOM   1922  CB  ARG A 810      27.109  40.038  52.585  1.00  0.00           C  
ATOM   1923  CG  ARG A 810      27.903  40.048  51.302  1.00  0.00           C  
ATOM   1924  CD  ARG A 810      27.950  41.413  50.646  1.00  0.00           C  
ATOM   1925  NE  ARG A 810      28.571  41.291  49.333  1.00  0.00           N  
ATOM   1926  CZ  ARG A 810      29.869  41.376  49.086  1.00  0.00           C  
ATOM   1927  NH1 ARG A 810      30.729  41.633  50.058  1.00  0.00           N  
ATOM   1928  NH2 ARG A 810      30.310  41.221  47.845  1.00  0.00           N  
ATOM   1929  N   LEU A 811      25.442  38.727  55.027  1.00  0.00           N  
ATOM   1930  CA  LEU A 811      24.922  38.602  56.389  1.00  0.00           C  
ATOM   1931  C   LEU A 811      25.335  37.321  57.113  1.00  0.00           C  
ATOM   1932  O   LEU A 811      25.779  37.360  58.266  1.00  0.00           O  
ATOM   1933  CB  LEU A 811      23.396  38.596  56.362  1.00  0.00           C  
ATOM   1934  CG  LEU A 811      22.635  39.896  56.405  1.00  0.00           C  
ATOM   1935  CD1 LEU A 811      21.167  39.629  56.097  1.00  0.00           C  
ATOM   1936  CD2 LEU A 811      22.779  40.516  57.765  1.00  0.00           C  
ATOM   1937  N   LEU A 812      25.142  36.183  56.456  1.00  0.00           N  
ATOM   1938  CA  LEU A 812      25.430  34.895  57.083  1.00  0.00           C  
ATOM   1939  C   LEU A 812      26.945  34.669  57.263  1.00  0.00           C  
ATOM   1940  O   LEU A 812      27.347  33.865  58.100  1.00  0.00           O  
ATOM   1941  CB  LEU A 812      24.787  33.747  56.295  1.00  0.00           C  
ATOM   1942  CG  LEU A 812      23.260  33.739  56.169  1.00  0.00           C  
ATOM   1943  CD1 LEU A 812      22.853  32.661  55.153  1.00  0.00           C  
ATOM   1944  CD2 LEU A 812      22.571  33.511  57.511  1.00  0.00           C  
ATOM   1945  N   ALA A 813      27.765  35.387  56.495  1.00  0.00           N  
ATOM   1946  CA  ALA A 813      29.223  35.337  56.623  1.00  0.00           C  
ATOM   1947  C   ALA A 813      29.758  36.250  57.737  1.00  0.00           C  
ATOM   1948  O   ALA A 813      30.929  36.164  58.089  1.00  0.00           O  
ATOM   1949  CB  ALA A 813      29.892  35.715  55.292  1.00  0.00           C  
ATOM   1950  N   ASP A 814      28.933  37.161  58.239  1.00  0.00           N  
ATOM   1951  CA  ASP A 814      29.306  38.002  59.377  1.00  0.00           C  
ATOM   1952  C   ASP A 814      28.885  37.270  60.670  1.00  0.00           C  
ATOM   1953  O   ASP A 814      27.707  36.932  60.838  1.00  0.00           O  
ATOM   1954  CB  ASP A 814      28.610  39.369  59.270  1.00  0.00           C  
ATOM   1955  CG  ASP A 814      29.015  40.335  60.390  1.00  0.00           C  
ATOM   1956  OD1 ASP A 814      28.279  40.454  61.389  1.00  0.00           O  
ATOM   1957  OD2 ASP A 814      30.074  40.977  60.273  1.00  0.00           O  
ATOM   1958  N   GLU A 815      29.843  37.046  61.580  1.00  0.00           N  
ATOM   1959  CA  GLU A 815      29.600  36.249  62.797  1.00  0.00           C  
ATOM   1960  C   GLU A 815      28.472  36.822  63.644  1.00  0.00           C  
ATOM   1961  O   GLU A 815      27.525  36.118  63.952  1.00  0.00           O  
ATOM   1962  CB  GLU A 815      30.883  36.128  63.645  1.00  0.00           C  
ATOM   1963  CG  GLU A 815      31.250  34.692  64.030  1.00  0.00           C  
ATOM   1964  CD  GLU A 815      30.536  34.195  65.290  1.00  0.00           C  
ATOM   1965  OE1 GLU A 815      31.240  33.844  66.280  1.00  0.00           O  
ATOM   1966  OE2 GLU A 815      29.278  34.144  65.292  1.00  0.00           O  
ATOM   1967  N   GLU A 816      28.576  38.101  64.002  1.00  0.00           N  
ATOM   1968  CA  GLU A 816      27.533  38.793  64.771  1.00  0.00           C  
ATOM   1969  C   GLU A 816      26.146  38.767  64.101  1.00  0.00           C  
ATOM   1970  O   GLU A 816      25.161  38.396  64.728  1.00  0.00           O  
ATOM   1971  CB  GLU A 816      27.923  40.265  65.009  1.00  0.00           C  
ATOM   1972  CG  GLU A 816      29.270  40.493  65.717  1.00  0.00           C  
ATOM   1973  CD  GLU A 816      29.456  39.601  66.941  1.00  0.00           C  
ATOM   1974  OE1 GLU A 816      30.536  38.982  67.069  1.00  0.00           O  
ATOM   1975  OE2 GLU A 816      28.514  39.500  67.762  1.00  0.00           O  
ATOM   1976  N   ALA A 817      26.081  39.195  62.839  1.00  0.00           N  
ATOM   1977  CA  ALA A 817      24.816  39.216  62.068  1.00  0.00           C  
ATOM   1978  C   ALA A 817      24.120  37.862  62.043  1.00  0.00           C  
ATOM   1979  O   ALA A 817      22.912  37.779  62.274  1.00  0.00           O  
ATOM   1980  CB  ALA A 817      25.058  39.707  60.622  1.00  0.00           C  
ATOM   1981  N   LYS A 818      24.893  36.813  61.769  1.00  0.00           N  
ATOM   1982  CA  LYS A 818      24.374  35.450  61.679  1.00  0.00           C  
ATOM   1983  C   LYS A 818      23.765  34.982  63.000  1.00  0.00           C  
ATOM   1984  O   LYS A 818      22.738  34.303  62.995  1.00  0.00           O  
ATOM   1985  CB  LYS A 818      25.487  34.498  61.234  1.00  0.00           C  
ATOM   1986  CG  LYS A 818      25.133  33.014  61.244  1.00  0.00           C  
ATOM   1987  CD  LYS A 818      26.399  32.158  61.121  1.00  0.00           C  
ATOM   1988  CE  LYS A 818      27.145  32.021  62.455  1.00  0.00           C  
ATOM   1989  NZ  LYS A 818      28.630  31.912  62.240  1.00  0.00           N  
ATOM   1990  N   LYS A 819      24.383  35.348  64.126  1.00  0.00           N  
ATOM   1991  CA  LYS A 819      23.879  34.942  65.456  1.00  0.00           C  
ATOM   1992  C   LYS A 819      22.643  35.736  65.805  1.00  0.00           C  
ATOM   1993  O   LYS A 819      21.711  35.224  66.416  1.00  0.00           O  
ATOM   1994  CB  LYS A 819      24.938  35.155  66.553  1.00  0.00           C  
ATOM   1995  CG  LYS A 819      26.201  34.346  66.364  1.00  0.00           C  
ATOM   1996  CD  LYS A 819      25.966  32.847  66.578  1.00  0.00           C  
ATOM   1997  CE  LYS A 819      27.275  32.042  66.428  1.00  0.00           C  
ATOM   1998  NZ  LYS A 819      27.069  30.550  66.449  1.00  0.00           N  
ATOM   1999  N   LEU A 820      22.654  37.005  65.417  1.00  0.00           N  
ATOM   2000  CA  LEU A 820      21.473  37.844  65.500  1.00  0.00           C  
ATOM   2001  C   LEU A 820      20.307  37.181  64.748  1.00  0.00           C  
ATOM   2002  O   LEU A 820      19.248  36.938  65.311  1.00  0.00           O  
ATOM   2003  CB  LEU A 820      21.794  39.200  64.866  1.00  0.00           C  
ATOM   2004  CG  LEU A 820      21.349  40.476  65.539  1.00  0.00           C  
ATOM   2005  CD1 LEU A 820      21.539  40.417  67.046  1.00  0.00           C  
ATOM   2006  CD2 LEU A 820      22.147  41.607  64.904  1.00  0.00           C  
ATOM   2007  N   LEU A 821      20.528  36.883  63.470  1.00  0.00           N  
ATOM   2008  CA  LEU A 821      19.498  36.263  62.629  1.00  0.00           C  
ATOM   2009  C   LEU A 821      19.005  34.951  63.224  1.00  0.00           C  
ATOM   2010  O   LEU A 821      17.805  34.700  63.275  1.00  0.00           O  
ATOM   2011  CB  LEU A 821      20.027  36.021  61.206  1.00  0.00           C  
ATOM   2012  CG  LEU A 821      18.967  35.651  60.152  1.00  0.00           C  
ATOM   2013  CD1 LEU A 821      17.838  36.672  60.174  1.00  0.00           C  
ATOM   2014  CD2 LEU A 821      19.579  35.568  58.783  1.00  0.00           C  
ATOM   2015  N   GLU A 822      19.951  34.120  63.661  1.00  0.00           N  
ATOM   2016  CA  GLU A 822      19.673  32.838  64.333  1.00  0.00           C  
ATOM   2017  C   GLU A 822      18.731  32.991  65.547  1.00  0.00           C  
ATOM   2018  O   GLU A 822      17.846  32.153  65.753  1.00  0.00           O  
ATOM   2019  CB  GLU A 822      21.019  32.212  64.737  1.00  0.00           C  
ATOM   2020  CG  GLU A 822      21.016  31.019  65.680  1.00  0.00           C  
ATOM   2021  CD  GLU A 822      22.447  30.685  66.172  1.00  0.00           C  
ATOM   2022  OE1 GLU A 822      23.011  31.449  67.012  1.00  0.00           O  
ATOM   2023  OE2 GLU A 822      23.008  29.659  65.710  1.00  0.00           O  
ATOM   2024  N   HIS A 823      18.933  34.043  66.346  1.00  0.00           N  
ATOM   2025  CA  HIS A 823      18.045  34.345  67.486  1.00  0.00           C  
ATOM   2026  C   HIS A 823      16.660  34.828  67.035  1.00  0.00           C  
ATOM   2027  O   HIS A 823      15.650  34.383  67.567  1.00  0.00           O  
ATOM   2028  CB  HIS A 823      18.684  35.387  68.441  1.00  0.00           C  
ATOM   2029  CG  HIS A 823      17.803  35.774  69.593  1.00  0.00           C  
ATOM   2030  ND1 HIS A 823      17.404  34.875  70.565  1.00  0.00           N  
ATOM   2031  CD2 HIS A 823      17.234  36.959  69.924  1.00  0.00           C  
ATOM   2032  CE1 HIS A 823      16.627  35.489  71.440  1.00  0.00           C  
ATOM   2033  NE2 HIS A 823      16.509  36.754  71.074  1.00  0.00           N  
ATOM   2034  N   ILE A 824      16.622  35.734  66.053  1.00  0.00           N  
ATOM   2035  CA  ILE A 824      15.363  36.334  65.576  1.00  0.00           C  
ATOM   2036  C   ILE A 824      14.495  35.341  64.764  1.00  0.00           C  
ATOM   2037  O   ILE A 824      13.290  35.284  64.938  1.00  0.00           O  
ATOM   2038  CB  ILE A 824      15.646  37.607  64.729  1.00  0.00           C  
ATOM   2039  CG1 ILE A 824      16.342  38.694  65.579  1.00  0.00           C  
ATOM   2040  CG2 ILE A 824      14.345  38.177  64.113  1.00  0.00           C  
ATOM   2041  CD1 ILE A 824      17.053  39.804  64.732  1.00  0.00           C  
ATOM   2042  N   ASN A 826      15.127  34.568  63.891  1.00  0.00           N  
ATOM   2043  CA  ASN A 826      14.428  33.704  62.945  1.00  0.00           C  
ATOM   2044  C   ASN A 826      15.257  32.448  62.835  1.00  0.00           C  
ATOM   2045  O   ASN A 826      15.986  32.270  61.853  1.00  0.00           O  
ATOM   2046  CB  ASN A 826      14.324  34.429  61.588  1.00  0.00           C  
ATOM   2047  CG  ASN A 826      13.484  33.679  60.562  1.00  0.00           C  
ATOM   2048  OD1 ASN A 826      12.823  32.687  60.870  1.00  0.00           O  
ATOM   2049  ND2 ASN A 826      13.523  34.162  59.318  1.00  0.00           N  
ATOM   2050  N   PRO A 898      15.190  31.585  63.874  1.00  0.00           N  
ATOM   2051  CA  PRO A 898      16.126  30.478  63.978  1.00  0.00           C  
ATOM   2052  C   PRO A 898      16.111  29.486  62.816  1.00  0.00           C  
ATOM   2053  O   PRO A 898      17.139  28.906  62.504  1.00  0.00           O  
ATOM   2054  CB  PRO A 898      15.739  29.783  65.315  1.00  0.00           C  
ATOM   2055  CG  PRO A 898      14.461  30.334  65.708  1.00  0.00           C  
ATOM   2056  CD  PRO A 898      14.309  31.672  65.051  1.00  0.00           C  
ATOM   2057  N   LYS A 899      14.991  29.278  62.150  1.00  0.00           N  
ATOM   2058  CA  LYS A 899      15.037  28.261  61.109  1.00  0.00           C  
ATOM   2059  C   LYS A 899      15.229  28.809  59.667  1.00  0.00           C  
ATOM   2060  O   LYS A 899      15.001  28.091  58.690  1.00  0.00           O  
ATOM   2061  CB  LYS A 899      13.856  27.304  61.277  1.00  0.00           C  
ATOM   2062  CG  LYS A 899      13.939  26.481  62.612  1.00  0.00           C  
ATOM   2063  CD  LYS A 899      15.269  25.670  62.748  1.00  0.00           C  
ATOM   2064  CE  LYS A 899      15.336  24.832  64.034  1.00  0.00           C  
ATOM   2065  NZ  LYS A 899      14.249  23.810  64.151  1.00  0.00           N  
ATOM   2066  N   PHE A 900      15.735  30.043  59.546  1.00  0.00           N  
ATOM   2067  CA  PHE A 900      15.975  30.641  58.229  1.00  0.00           C  
ATOM   2068  C   PHE A 900      17.005  29.846  57.433  1.00  0.00           C  
ATOM   2069  O   PHE A 900      18.058  29.481  57.944  1.00  0.00           O  
ATOM   2070  CB  PHE A 900      16.483  32.075  58.372  1.00  0.00           C  
ATOM   2071  CG  PHE A 900      16.790  32.748  57.058  1.00  0.00           C  
ATOM   2072  CD1 PHE A 900      15.799  33.429  56.365  1.00  0.00           C  
ATOM   2073  CD2 PHE A 900      18.070  32.698  56.522  1.00  0.00           C  
ATOM   2074  CE1 PHE A 900      16.092  34.046  55.154  1.00  0.00           C  
ATOM   2075  CE2 PHE A 900      18.366  33.309  55.312  1.00  0.00           C  
ATOM   2076  CZ  PHE A 900      17.375  33.978  54.632  1.00  0.00           C  
ATOM   2077  N   GLN A 901      16.697  29.598  56.169  1.00  0.00           N  
ATOM   2078  CA  GLN A 901      17.710  29.150  55.215  1.00  0.00           C  
ATOM   2079  C   GLN A 901      17.712  30.071  53.980  1.00  0.00           C  
ATOM   2080  O   GLN A 901      16.672  30.612  53.606  1.00  0.00           O  
ATOM   2081  CB  GLN A 901      17.487  27.686  54.826  1.00  0.00           C  
ATOM   2082  CG  GLN A 901      16.071  27.159  55.090  1.00  0.00           C  
ATOM   2083  CD  GLN A 901      15.894  25.698  54.662  1.00  0.00           C  
ATOM   2084  OE1 GLN A 901      16.873  24.956  54.539  1.00  0.00           O  
ATOM   2085  NE2 GLN A 901      14.639  25.284  54.441  1.00  0.00           N  
ATOM   2086  N   PRO A 902      18.885  30.256  53.357  1.00  0.00           N  
ATOM   2087  CA  PRO A 902      18.971  31.111  52.158  1.00  0.00           C  
ATOM   2088  C   PRO A 902      18.078  30.566  51.031  1.00  0.00           C  
ATOM   2089  O   PRO A 902      17.917  29.356  50.928  1.00  0.00           O  
ATOM   2090  CB  PRO A 902      20.441  31.033  51.751  1.00  0.00           C  
ATOM   2091  CG  PRO A 902      21.164  30.220  52.817  1.00  0.00           C  
ATOM   2092  CD  PRO A 902      20.200  29.810  53.862  1.00  0.00           C  
ATOM   2093  N   PRO A 903      17.487  31.456  50.208  1.00  0.00           N  
ATOM   2094  CA  PRO A 903      16.604  30.970  49.163  1.00  0.00           C  
ATOM   2095  C   PRO A 903      17.373  30.198  48.076  1.00  0.00           C  
ATOM   2096  O   PRO A 903      18.578  30.403  47.892  1.00  0.00           O  
ATOM   2097  CB  PRO A 903      15.948  32.250  48.622  1.00  0.00           C  
ATOM   2098  CG  PRO A 903      16.892  33.328  48.897  1.00  0.00           C  
ATOM   2099  CD  PRO A 903      17.696  32.913  50.124  1.00  0.00           C  
ATOM   2100  N   GLU A 904      16.678  29.303  47.379  1.00  0.00           N  
ATOM   2101  CA  GLU A 904      17.307  28.524  46.322  1.00  0.00           C  
ATOM   2102  C   GLU A 904      17.472  29.361  45.059  1.00  0.00           C  
ATOM   2103  O   GLU A 904      16.708  30.275  44.799  1.00  0.00           O  
ATOM   2104  CB  GLU A 904      16.510  27.261  46.027  1.00  0.00           C  
ATOM   2105  CG  GLU A 904      16.744  26.162  47.053  1.00  0.00           C  
ATOM   2106  CD  GLU A 904      15.705  25.062  46.966  1.00  0.00           C  
ATOM   2107  OE1 GLU A 904      15.593  24.267  47.927  1.00  0.00           O  
ATOM   2108  OE2 GLU A 904      14.978  25.006  45.945  1.00  0.00           O  
ATOM   2109  N   ARG A 905      18.494  29.040  44.293  1.00  0.00           N  
ATOM   2110  CA  ARG A 905      18.804  29.763  43.068  1.00  0.00           C  
ATOM   2111  C   ARG A 905      18.807  28.803  41.887  1.00  0.00           C  
ATOM   2112  O   ARG A 905      19.185  27.646  42.058  1.00  0.00           O  
ATOM   2113  CB  ARG A 905      20.186  30.370  43.187  1.00  0.00           C  
ATOM   2114  CG  ARG A 905      20.251  31.450  44.252  1.00  0.00           C  
ATOM   2115  CD  ARG A 905      20.720  32.701  43.623  1.00  0.00           C  
ATOM   2116  NE  ARG A 905      22.007  33.136  44.046  1.00  0.00           N  
ATOM   2117  CZ  ARG A 905      22.673  34.137  43.479  1.00  0.00           C  
ATOM   2118  NH1 ARG A 905      22.181  34.819  42.444  1.00  0.00           N  
ATOM   2119  NH2 ARG A 905      23.847  34.455  43.971  1.00  0.00           N  
ATOM   2120  N   PRO A 906      18.408  29.276  40.693  1.00  0.00           N  
ATOM   2121  CA  PRO A 906      17.840  30.612  40.392  1.00  0.00           C  
ATOM   2122  C   PRO A 906      16.406  30.750  40.920  1.00  0.00           C  
ATOM   2123  O   PRO A 906      15.767  29.733  41.185  1.00  0.00           O  
ATOM   2124  CB  PRO A 906      17.850  30.653  38.852  1.00  0.00           C  
ATOM   2125  CG  PRO A 906      17.658  29.187  38.460  1.00  0.00           C  
ATOM   2126  CD  PRO A 906      18.460  28.414  39.484  1.00  0.00           C  
ATOM   2127  N   PHE A 907      15.903  31.980  41.066  1.00  0.00           N  
ATOM   2128  CA  PHE A 907      14.498  32.204  41.453  1.00  0.00           C  
ATOM   2129  C   PHE A 907      13.558  31.816  40.320  1.00  0.00           C  
ATOM   2130  O   PHE A 907      13.944  31.889  39.149  1.00  0.00           O  
ATOM   2131  CB  PHE A 907      14.221  33.674  41.788  1.00  0.00           C  
ATOM   2132  CG  PHE A 907      14.869  34.168  43.066  1.00  0.00           C  
ATOM   2133  CD1 PHE A 907      15.554  33.326  43.911  1.00  0.00           C  
ATOM   2134  CD2 PHE A 907      14.712  35.485  43.443  1.00  0.00           C  
ATOM   2135  CE1 PHE A 907      16.135  33.809  45.087  1.00  0.00           C  
ATOM   2136  CE2 PHE A 907      15.275  35.959  44.614  1.00  0.00           C  
ATOM   2137  CZ  PHE A 907      15.994  35.102  45.429  1.00  0.00           C  
ATOM   2138  N   LEU A 908      12.326  31.444  40.689  1.00  0.00           N  
ATOM   2139  CA  LEU A 908      11.258  31.178  39.754  1.00  0.00           C  
ATOM   2140  C   LEU A 908      10.933  32.474  39.017  1.00  0.00           C  
ATOM   2141  O   LEU A 908      10.824  33.511  39.641  1.00  0.00           O  
ATOM   2142  CB  LEU A 908      10.015  30.669  40.496  1.00  0.00           C  
ATOM   2143  CG  LEU A 908       8.808  30.153  39.702  1.00  0.00           C  
ATOM   2144  CD1 LEU A 908       9.169  28.956  38.836  1.00  0.00           C  
ATOM   2145  CD2 LEU A 908       7.648  29.774  40.641  1.00  0.00           C  
ATOM   2146  N   ARG A 909      10.825  32.391  37.698  1.00  0.00           N  
ATOM   2147  CA  ARG A 909      10.304  33.465  36.853  1.00  0.00           C  
ATOM   2148  C   ARG A 909       8.891  33.073  36.442  1.00  0.00           C  
ATOM   2149  O   ARG A 909       8.689  31.954  35.995  1.00  0.00           O  
ATOM   2150  CB  ARG A 909      11.142  33.621  35.570  1.00  0.00           C  
ATOM   2151  CG  ARG A 909      12.342  34.523  35.646  1.00  0.00           C  
ATOM   2152  CD  ARG A 909      13.505  33.884  36.339  1.00  0.00           C  
ATOM   2153  NE  ARG A 909      14.720  34.674  36.145  1.00  0.00           N  
ATOM   2154  CZ  ARG A 909      15.779  34.619  36.956  1.00  0.00           C  
ATOM   2155  NH1 ARG A 909      15.777  33.806  38.018  1.00  0.00           N  
ATOM   2156  NH2 ARG A 909      16.844  35.387  36.716  1.00  0.00           N  
ATOM   2157  N   MET A 910       7.935  33.986  36.625  1.00  0.00           N  
ATOM   2158  CA  MET A 910       6.563  33.831  36.144  1.00  0.00           C  
ATOM   2159  C   MET A 910       6.126  35.080  35.373  1.00  0.00           C  
ATOM   2160  O   MET A 910       6.223  36.204  35.881  1.00  0.00           O  
ATOM   2161  CB  MET A 910       5.595  33.619  37.313  1.00  0.00           C  
ATOM   2162  CG  MET A 910       5.554  32.193  37.873  1.00  0.00           C  
ATOM   2163  SD  MET A 910       4.350  31.977  39.232  1.00  0.00           S  
ATOM   2164  CE  MET A 910       2.925  32.770  38.459  1.00  0.00           C  
ATOM   2165  N   GLU A 911       5.628  34.893  34.160  1.00  0.00           N  
ATOM   2166  CA  GLU A 911       4.908  35.971  33.474  1.00  0.00           C  
ATOM   2167  C   GLU A 911       3.574  36.298  34.134  1.00  0.00           C  
ATOM   2168  O   GLU A 911       2.945  35.452  34.765  1.00  0.00           O  
ATOM   2169  CB  GLU A 911       4.682  35.655  31.987  1.00  0.00           C  
ATOM   2170  CG  GLU A 911       5.963  35.687  31.150  1.00  0.00           C  
ATOM   2171  CD  GLU A 911       5.709  35.987  29.666  1.00  0.00           C  
ATOM   2172  OE1 GLU A 911       6.492  35.488  28.845  1.00  0.00           O  
ATOM   2173  OE2 GLU A 911       4.737  36.710  29.323  1.00  0.00           O  
ATOM   2174  N   TYR A 912       3.135  37.531  33.954  1.00  0.00           N  
ATOM   2175  CA  TYR A 912       1.861  37.972  34.484  1.00  0.00           C  
ATOM   2176  C   TYR A 912       0.684  37.156  33.935  1.00  0.00           C  
ATOM   2177  O   TYR A 912      -0.297  36.931  34.655  1.00  0.00           O  
ATOM   2178  CB  TYR A 912       1.659  39.468  34.227  1.00  0.00           C  
ATOM   2179  CG  TYR A 912       0.223  39.942  34.282  1.00  0.00           C  
ATOM   2180  CD1 TYR A 912      -0.301  40.529  35.428  1.00  0.00           C  
ATOM   2181  CD2 TYR A 912      -0.613  39.792  33.183  1.00  0.00           C  
ATOM   2182  CE1 TYR A 912      -1.593  40.988  35.461  1.00  0.00           C  
ATOM   2183  CE2 TYR A 912      -1.915  40.237  33.213  1.00  0.00           C  
ATOM   2184  CZ  TYR A 912      -2.406  40.831  34.343  1.00  0.00           C  
ATOM   2185  OH  TYR A 912      -3.711  41.277  34.370  1.00  0.00           O  
ATOM   2186  N   LYS A 913       0.789  36.698  32.687  1.00  0.00           N  
ATOM   2187  CA  LYS A 913      -0.250  35.835  32.115  1.00  0.00           C  
ATOM   2188  C   LYS A 913      -0.255  34.481  32.819  1.00  0.00           C  
ATOM   2189  O   LYS A 913      -1.319  33.900  33.002  1.00  0.00           O  
ATOM   2190  CB  LYS A 913      -0.069  35.616  30.608  1.00  0.00           C  
ATOM   2191  CG  LYS A 913       1.180  34.900  30.202  1.00  0.00           C  
ATOM   2192  CD  LYS A 913       1.152  34.485  28.734  1.00  0.00           C  
ATOM   2193  CE  LYS A 913       2.278  33.516  28.436  1.00  0.00           C  
ATOM   2194  NZ  LYS A 913       2.726  33.662  27.029  1.00  0.00           N  
ATOM   2195  N   ASP A 914       0.924  34.001  33.216  1.00  0.00           N  
ATOM   2196  CA  ASP A 914       1.034  32.764  34.017  1.00  0.00           C  
ATOM   2197  C   ASP A 914       0.437  32.942  35.422  1.00  0.00           C  
ATOM   2198  O   ASP A 914      -0.175  32.015  35.965  1.00  0.00           O  
ATOM   2199  CB  ASP A 914       2.483  32.284  34.192  1.00  0.00           C  
ATOM   2200  CG  ASP A 914       3.280  32.180  32.893  1.00  0.00           C  
ATOM   2201  OD1 ASP A 914       2.716  31.719  31.883  1.00  0.00           O  
ATOM   2202  OD2 ASP A 914       4.514  32.508  32.929  1.00  0.00           O  
ATOM   2203  N   ALA A 915       0.628  34.118  36.019  1.00  0.00           N  
ATOM   2204  CA  ALA A 915       0.008  34.445  37.311  1.00  0.00           C  
ATOM   2205  C   ALA A 915      -1.531  34.465  37.289  1.00  0.00           C  
ATOM   2206  O   ALA A 915      -2.182  33.906  38.181  1.00  0.00           O  
ATOM   2207  CB  ALA A 915       0.527  35.772  37.834  1.00  0.00           C  
ATOM   2208  N   ILE A 916      -2.113  35.161  36.317  1.00  0.00           N  
ATOM   2209  CA  ILE A 916      -3.570  35.144  36.121  1.00  0.00           C  
ATOM   2210  C   ILE A 916      -4.076  33.707  35.921  1.00  0.00           C  
ATOM   2211  O   ILE A 916      -5.068  33.308  36.503  1.00  0.00           O  
ATOM   2212  CB  ILE A 916      -3.995  36.016  34.912  1.00  0.00           C  
ATOM   2213  CG1 ILE A 916      -3.729  37.496  35.200  1.00  0.00           C  
ATOM   2214  CG2 ILE A 916      -5.473  35.783  34.547  1.00  0.00           C  
ATOM   2215  CD1 ILE A 916      -4.580  38.122  36.262  1.00  0.00           C  
ATOM   2216  N   LYS A 917      -3.373  32.926  35.122  1.00  0.00           N  
ATOM   2217  CA  LYS A 917      -3.708  31.514  34.972  1.00  0.00           C  
ATOM   2218  C   LYS A 917      -3.667  30.787  36.340  1.00  0.00           C  
ATOM   2219  O   LYS A 917      -4.640  30.136  36.736  1.00  0.00           O  
ATOM   2220  CB  LYS A 917      -2.750  30.857  33.986  1.00  0.00           C  
ATOM   2221  CG  LYS A 917      -3.275  29.597  33.393  1.00  0.00           C  
ATOM   2222  CD  LYS A 917      -2.261  28.975  32.455  1.00  0.00           C  
ATOM   2223  CE  LYS A 917      -2.642  27.540  32.130  1.00  0.00           C  
ATOM   2224  NZ  LYS A 917      -1.489  26.649  32.389  1.00  0.00           N  
ATOM   2225  N   TRP A 918      -2.571  30.935  37.081  1.00  0.00           N  
ATOM   2226  CA  TRP A 918      -2.438  30.281  38.392  1.00  0.00           C  
ATOM   2227  C   TRP A 918      -3.600  30.628  39.328  1.00  0.00           C  
ATOM   2228  O   TRP A 918      -4.183  29.754  39.948  1.00  0.00           O  
ATOM   2229  CB  TRP A 918      -1.106  30.655  39.057  1.00  0.00           C  
ATOM   2230  CG  TRP A 918      -0.787  29.811  40.251  1.00  0.00           C  
ATOM   2231  CD1 TRP A 918      -0.028  28.708  40.272  1.00  0.00           C  
ATOM   2232  CD2 TRP A 918      -1.256  30.010  41.594  1.00  0.00           C  
ATOM   2233  NE1 TRP A 918       0.016  28.184  41.543  1.00  0.00           N  
ATOM   2234  CE2 TRP A 918      -0.739  28.967  42.371  1.00  0.00           C  
ATOM   2235  CE3 TRP A 918      -2.070  30.971  42.208  1.00  0.00           C  
ATOM   2236  CZ2 TRP A 918      -0.988  28.857  43.746  1.00  0.00           C  
ATOM   2237  CZ3 TRP A 918      -2.324  30.854  43.566  1.00  0.00           C  
ATOM   2238  CH2 TRP A 918      -1.778  29.806  44.320  1.00  0.00           C  
ATOM   2239  N   LEU A 919      -3.934  31.909  39.412  1.00  0.00           N  
ATOM   2240  CA  LEU A 919      -5.025  32.366  40.279  1.00  0.00           C  
ATOM   2241  C   LEU A 919      -6.373  31.789  39.865  1.00  0.00           C  
ATOM   2242  O   LEU A 919      -7.194  31.461  40.709  1.00  0.00           O  
ATOM   2243  CB  LEU A 919      -5.116  33.884  40.262  1.00  0.00           C  
ATOM   2244  CG  LEU A 919      -3.998  34.660  40.964  1.00  0.00           C  
ATOM   2245  CD1 LEU A 919      -4.019  36.102  40.486  1.00  0.00           C  
ATOM   2246  CD2 LEU A 919      -4.119  34.576  42.490  1.00  0.00           C  
ATOM   2247  N   GLN A 920      -6.607  31.690  38.564  1.00  0.00           N  
ATOM   2248  CA  GLN A 920      -7.862  31.132  38.044  1.00  0.00           C  
ATOM   2249  C   GLN A 920      -7.926  29.653  38.364  1.00  0.00           C  
ATOM   2250  O   GLN A 920      -8.933  29.151  38.861  1.00  0.00           O  
ATOM   2251  CB  GLN A 920      -7.963  31.359  36.527  1.00  0.00           C  
ATOM   2252  CG  GLN A 920      -8.214  32.804  36.144  1.00  0.00           C  
ATOM   2253  CD  GLN A 920      -8.003  33.086  34.650  1.00  0.00           C  
ATOM   2254  OE1 GLN A 920      -7.180  32.458  34.001  1.00  0.00           O  
ATOM   2255  NE2 GLN A 920      -8.760  34.035  34.113  1.00  0.00           N  
ATOM   2256  N   GLU A1108      -6.828  28.961  38.107  1.00  0.00           N  
ATOM   2257  CA  GLU A1108      -6.792  27.522  38.306  1.00  0.00           C  
ATOM   2258  C   GLU A1108      -6.813  27.100  39.781  1.00  0.00           C  
ATOM   2259  O   GLU A1108      -7.184  25.975  40.089  1.00  0.00           O  
ATOM   2260  CB  GLU A1108      -5.621  26.901  37.559  1.00  0.00           C  
ATOM   2261  CG  GLU A1108      -5.911  26.745  36.047  1.00  0.00           C  
ATOM   2262  CD  GLU A1108      -4.712  26.287  35.234  1.00  0.00           C  
ATOM   2263  OE1 GLU A1108      -4.922  25.867  34.074  1.00  0.00           O  
ATOM   2264  OE2 GLU A1108      -3.569  26.346  35.736  1.00  0.00           O  
ATOM   2265  N   HIS A1110      -6.449  28.005  40.687  1.00  0.00           N  
ATOM   2266  CA  HIS A1110      -6.491  27.700  42.129  1.00  0.00           C  
ATOM   2267  C   HIS A1110      -7.666  28.401  42.810  1.00  0.00           C  
ATOM   2268  O   HIS A1110      -7.786  28.399  44.047  1.00  0.00           O  
ATOM   2269  CB  HIS A1110      -5.119  27.991  42.770  1.00  0.00           C  
ATOM   2270  CG  HIS A1110      -4.037  27.085  42.260  1.00  0.00           C  
ATOM   2271  ND1 HIS A1110      -3.317  27.349  41.110  1.00  0.00           N  
ATOM   2272  CD2 HIS A1110      -3.587  25.893  42.719  1.00  0.00           C  
ATOM   2273  CE1 HIS A1110      -2.455  26.370  40.901  1.00  0.00           C  
ATOM   2274  NE2 HIS A1110      -2.602  25.469  41.857  1.00  0.00           N  
ATOM   2275  N   ASN A1111      -8.557  28.947  41.973  1.00  0.00           N  
ATOM   2276  CA  ASN A1111      -9.845  29.518  42.376  1.00  0.00           C  
ATOM   2277  C   ASN A1111      -9.721  30.627  43.401  1.00  0.00           C  
ATOM   2278  O   ASN A1111     -10.477  30.692  44.374  1.00  0.00           O  
ATOM   2279  CB  ASN A1111     -10.812  28.417  42.823  1.00  0.00           C  
ATOM   2280  CG  ASN A1111     -11.277  27.559  41.654  1.00  0.00           C  
ATOM   2281  OD1 ASN A1111     -12.198  27.939  40.930  1.00  0.00           O  
ATOM   2282  ND2 ASN A1111     -10.630  26.426  41.447  1.00  0.00           N  
ATOM   2283  N   VAL A1112      -8.774  31.522  43.147  1.00  0.00           N  
ATOM   2284  CA  VAL A1112      -8.528  32.649  44.031  1.00  0.00           C  
ATOM   2285  C   VAL A1112      -9.342  33.816  43.504  1.00  0.00           C  
ATOM   2286  O   VAL A1112      -9.284  34.119  42.316  1.00  0.00           O  
ATOM   2287  CB  VAL A1112      -7.029  33.012  44.061  1.00  0.00           C  
ATOM   2288  CG1 VAL A1112      -6.767  34.187  45.019  1.00  0.00           C  
ATOM   2289  CG2 VAL A1112      -6.201  31.795  44.448  1.00  0.00           C  
ATOM   2290  N   GLU A1113     -10.108  34.468  44.366  1.00  0.00           N  
ATOM   2291  CA  GLU A1113     -10.920  35.590  43.899  1.00  0.00           C  
ATOM   2292  C   GLU A1113     -10.170  36.886  44.118  1.00  0.00           C  
ATOM   2293  O   GLU A1113      -9.305  36.977  44.985  1.00  0.00           O  
ATOM   2294  CB  GLU A1113     -12.337  35.610  44.517  1.00  0.00           C  
ATOM   2295  CG  GLU A1113     -12.526  34.809  45.775  1.00  0.00           C  
ATOM   2296  CD  GLU A1113     -13.880  35.018  46.405  1.00  0.00           C  
ATOM   2297  OE1 GLU A1113     -14.849  34.364  45.980  1.00  0.00           O  
ATOM   2298  OE2 GLU A1113     -13.955  35.831  47.346  1.00  0.00           O  
ATOM   2299  N   ASN A1114     -10.469  37.880  43.295  1.00  0.00           N  
ATOM   2300  CA  ASN A1114      -9.876  39.192  43.473  1.00  0.00           C  
ATOM   2301  C   ASN A1114     -10.506  39.869  44.695  1.00  0.00           C  
ATOM   2302  O   ASN A1114     -11.321  39.261  45.388  1.00  0.00           O  
ATOM   2303  CB  ASN A1114     -10.016  40.040  42.199  1.00  0.00           C  
ATOM   2304  CG  ASN A1114     -11.459  40.325  41.831  1.00  0.00           C  
ATOM   2305  OD1 ASN A1114     -12.373  40.177  42.660  1.00  0.00           O  
ATOM   2306  ND2 ASN A1114     -11.679  40.710  40.568  1.00  0.00           N  
ATOM   2307  N   GLU A1115     -10.124  41.123  44.948  1.00  0.00           N  
ATOM   2308  CA  GLU A1115     -10.565  41.846  46.139  1.00  0.00           C  
ATOM   2309  C   GLU A1115     -12.076  42.092  46.155  1.00  0.00           C  
ATOM   2310  O   GLU A1115     -12.655  42.296  47.214  1.00  0.00           O  
ATOM   2311  CB  GLU A1115      -9.801  43.168  46.280  1.00  0.00           C  
ATOM   2312  CG  GLU A1115     -10.001  44.146  45.118  1.00  0.00           C  
ATOM   2313  CD  GLU A1115      -9.100  45.365  45.219  1.00  0.00           C  
ATOM   2314  OE1 GLU A1115      -9.476  46.284  45.971  1.00  0.00           O  
ATOM   2315  OE2 GLU A1115      -8.037  45.408  44.545  1.00  0.00           O  
ATOM   2316  N   PHE A1116     -12.695  42.050  44.976  1.00  0.00           N  
ATOM   2317  CA  PHE A1116     -14.133  42.225  44.827  1.00  0.00           C  
ATOM   2318  C   PHE A1116     -14.908  40.903  44.947  1.00  0.00           C  
ATOM   2319  O   PHE A1116     -16.129  40.892  44.835  1.00  0.00           O  
ATOM   2320  CB  PHE A1116     -14.428  42.906  43.481  1.00  0.00           C  
ATOM   2321  CG  PHE A1116     -13.695  44.218  43.301  1.00  0.00           C  
ATOM   2322  CD1 PHE A1116     -12.578  44.301  42.472  1.00  0.00           C  
ATOM   2323  CD2 PHE A1116     -14.095  45.352  44.008  1.00  0.00           C  
ATOM   2324  CE1 PHE A1116     -11.878  45.504  42.329  1.00  0.00           C  
ATOM   2325  CE2 PHE A1116     -13.401  46.566  43.878  1.00  0.00           C  
ATOM   2326  CZ  PHE A1116     -12.293  46.640  43.038  1.00  0.00           C  
ATOM   2327  N   GLY A1117     -14.203  39.799  45.172  1.00  0.00           N  
ATOM   2328  CA  GLY A1117     -14.839  38.489  45.335  1.00  0.00           C  
ATOM   2329  C   GLY A1117     -15.190  37.795  44.034  1.00  0.00           C  
ATOM   2330  O   GLY A1117     -15.984  36.854  44.019  1.00  0.00           O  
ATOM   2331  N   ASN A1118     -14.593  38.249  42.937  1.00  0.00           N  
ATOM   2332  CA  ASN A1118     -14.849  37.677  41.621  1.00  0.00           C  
ATOM   2333  C   ASN A1118     -13.642  36.892  41.144  1.00  0.00           C  
ATOM   2334  O   ASN A1118     -12.515  37.176  41.559  1.00  0.00           O  
ATOM   2335  CB  ASN A1118     -15.150  38.789  40.627  1.00  0.00           C  
ATOM   2336  CG  ASN A1118     -16.402  39.561  40.979  1.00  0.00           C  
ATOM   2337  OD1 ASN A1118     -17.459  38.977  41.196  1.00  0.00           O  
ATOM   2338  ND2 ASN A1118     -16.285  40.890  41.042  1.00  0.00           N  
ATOM   2339  N   THR A1124     -13.865  35.901  40.287  1.00  0.00           N  
ATOM   2340  CA  THR A1124     -12.755  35.173  39.683  1.00  0.00           C  
ATOM   2341  C   THR A1124     -11.933  36.127  38.798  1.00  0.00           C  
ATOM   2342  O   THR A1124     -12.439  37.158  38.334  1.00  0.00           O  
ATOM   2343  CB  THR A1124     -13.247  33.992  38.849  1.00  0.00           C  
ATOM   2344  OG1 THR A1124     -14.202  34.467  37.911  1.00  0.00           O  
ATOM   2345  CG2 THR A1124     -13.888  32.924  39.736  1.00  0.00           C  
ATOM   2346  N   PHE A1125     -10.662  35.788  38.581  1.00  0.00           N  
ATOM   2347  CA  PHE A1125      -9.726  36.719  37.915  1.00  0.00           C  
ATOM   2348  C   PHE A1125      -9.969  36.774  36.416  1.00  0.00           C  
ATOM   2349  O   PHE A1125     -10.430  35.825  35.844  1.00  0.00           O  
ATOM   2350  CB  PHE A1125      -8.271  36.348  38.212  1.00  0.00           C  
ATOM   2351  CG  PHE A1125      -7.724  37.029  39.416  1.00  0.00           C  
ATOM   2352  CD1 PHE A1125      -7.925  36.490  40.683  1.00  0.00           C  
ATOM   2353  CD2 PHE A1125      -7.043  38.237  39.299  1.00  0.00           C  
ATOM   2354  CE1 PHE A1125      -7.445  37.123  41.815  1.00  0.00           C  
ATOM   2355  CE2 PHE A1125      -6.561  38.880  40.418  1.00  0.00           C  
ATOM   2356  CZ  PHE A1125      -6.756  38.310  41.695  1.00  0.00           C  
ATOM   2357  N   THR A1126      -9.675  37.917  35.805  1.00  0.00           N  
ATOM   2358  CA  THR A1126      -9.778  38.099  34.363  1.00  0.00           C  
ATOM   2359  C   THR A1126      -8.481  38.684  33.867  1.00  0.00           C  
ATOM   2360  O   THR A1126      -8.020  39.673  34.400  1.00  0.00           O  
ATOM   2361  CB  THR A1126     -10.906  39.101  34.003  1.00  0.00           C  
ATOM   2362  OG1 THR A1126     -12.148  38.596  34.491  1.00  0.00           O  
ATOM   2363  CG2 THR A1126     -10.978  39.323  32.480  1.00  0.00           C  
ATOM   2364  N   TYR A1127      -7.894  38.070  32.845  1.00  0.00           N  
ATOM   2365  CA  TYR A1127      -6.689  38.628  32.243  1.00  0.00           C  
ATOM   2366  C   TYR A1127      -6.797  40.139  32.022  1.00  0.00           C  
ATOM   2367  O   TYR A1127      -7.740  40.622  31.374  1.00  0.00           O  
ATOM   2368  CB  TYR A1127      -6.339  37.947  30.912  1.00  0.00           C  
ATOM   2369  CG  TYR A1127      -5.083  38.551  30.323  1.00  0.00           C  
ATOM   2370  CD1 TYR A1127      -5.151  39.679  29.512  1.00  0.00           C  
ATOM   2371  CD2 TYR A1127      -3.832  38.016  30.603  1.00  0.00           C  
ATOM   2372  CE1 TYR A1127      -4.005  40.251  28.982  1.00  0.00           C  
ATOM   2373  CE2 TYR A1127      -2.679  38.575  30.085  1.00  0.00           C  
ATOM   2374  CZ  TYR A1127      -2.766  39.699  29.269  1.00  0.00           C  
ATOM   2375  OH  TYR A1127      -1.621  40.286  28.767  1.00  0.00           O  
ATOM   2376  N   GLY A1128      -5.814  40.879  32.528  1.00  0.00           N  
ATOM   2377  CA  GLY A1128      -5.742  42.305  32.314  1.00  0.00           C  
ATOM   2378  C   GLY A1128      -5.893  43.103  33.575  1.00  0.00           C  
ATOM   2379  O   GLY A1128      -5.459  44.252  33.635  1.00  0.00           O  
ATOM   2380  N   GLU A1129      -6.487  42.516  34.613  1.00  0.00           N  
ATOM   2381  CA  GLU A1129      -6.720  43.263  35.843  1.00  0.00           C  
ATOM   2382  C   GLU A1129      -5.485  43.253  36.760  1.00  0.00           C  
ATOM   2383  O   GLU A1129      -4.645  42.367  36.691  1.00  0.00           O  
ATOM   2384  CB  GLU A1129      -7.961  42.740  36.584  1.00  0.00           C  
ATOM   2385  CG  GLU A1129      -7.807  41.358  37.240  1.00  0.00           C  
ATOM   2386  CD  GLU A1129      -9.100  40.930  37.934  1.00  0.00           C  
ATOM   2387  OE1 GLU A1129      -9.456  41.550  38.961  1.00  0.00           O  
ATOM   2388  OE2 GLU A1129      -9.747  39.991  37.444  1.00  0.00           O  
ATOM   2389  N   ASP A1130      -5.368  44.279  37.588  1.00  0.00           N  
ATOM   2390  CA  ASP A1130      -4.279  44.369  38.566  1.00  0.00           C  
ATOM   2391  C   ASP A1130      -4.414  43.231  39.600  1.00  0.00           C  
ATOM   2392  O   ASP A1130      -5.504  42.986  40.094  1.00  0.00           O  
ATOM   2393  CB  ASP A1130      -4.348  45.732  39.266  1.00  0.00           C  
ATOM   2394  CG  ASP A1130      -3.167  45.976  40.202  1.00  0.00           C  
ATOM   2395  OD1 ASP A1130      -3.389  46.202  41.416  1.00  0.00           O  
ATOM   2396  OD2 ASP A1130      -2.029  45.920  39.725  1.00  0.00           O  
ATOM   2397  N   ILE A1131      -3.327  42.523  39.888  1.00  0.00           N  
ATOM   2398  CA  ILE A1131      -3.307  41.486  40.930  1.00  0.00           C  
ATOM   2399  C   ILE A1131      -2.945  42.206  42.242  1.00  0.00           C  
ATOM   2400  O   ILE A1131      -1.790  42.586  42.460  1.00  0.00           O  
ATOM   2401  CB  ILE A1131      -2.277  40.369  40.621  1.00  0.00           C  
ATOM   2402  CG1 ILE A1131      -2.717  39.525  39.418  1.00  0.00           C  
ATOM   2403  CG2 ILE A1131      -2.070  39.453  41.842  1.00  0.00           C  
ATOM   2404  CD1 ILE A1131      -1.615  38.662  38.835  1.00  0.00           C  
ATOM   2405  N   ALA A1132      -3.947  42.412  43.097  1.00  0.00           N  
ATOM   2406  CA  ALA A1132      -3.769  43.190  44.314  1.00  0.00           C  
ATOM   2407  C   ALA A1132      -3.075  42.361  45.395  1.00  0.00           C  
ATOM   2408  O   ALA A1132      -2.804  41.158  45.221  1.00  0.00           O  
ATOM   2409  CB  ALA A1132      -5.104  43.757  44.801  1.00  0.00           C  
ATOM   2410  N   GLU A1133      -2.797  42.998  46.516  1.00  0.00           N  
ATOM   2411  CA  GLU A1133      -1.819  42.453  47.444  1.00  0.00           C  
ATOM   2412  C   GLU A1133      -2.185  41.135  48.133  1.00  0.00           C  
ATOM   2413  O   GLU A1133      -1.323  40.272  48.269  1.00  0.00           O  
ATOM   2414  CB  GLU A1133      -1.434  43.514  48.458  1.00  0.00           C  
ATOM   2415  CG  GLU A1133      -0.726  44.670  47.794  1.00  0.00           C  
ATOM   2416  CD  GLU A1133      -0.227  45.687  48.780  1.00  0.00           C  
ATOM   2417  OE1 GLU A1133      -1.048  46.193  49.572  1.00  0.00           O  
ATOM   2418  OE2 GLU A1133       0.990  45.966  48.768  1.00  0.00           O  
ATOM   2419  N   ALA A1134      -3.434  40.978  48.568  1.00  0.00           N  
ATOM   2420  CA  ALA A1134      -3.877  39.714  49.181  1.00  0.00           C  
ATOM   2421  C   ALA A1134      -3.702  38.542  48.220  1.00  0.00           C  
ATOM   2422  O   ALA A1134      -3.220  37.487  48.601  1.00  0.00           O  
ATOM   2423  CB  ALA A1134      -5.327  39.821  49.671  1.00  0.00           C  
ATOM   2424  N   ALA A1135      -4.074  38.732  46.958  1.00  0.00           N  
ATOM   2425  CA  ALA A1135      -3.953  37.669  45.969  1.00  0.00           C  
ATOM   2426  C   ALA A1135      -2.473  37.411  45.645  1.00  0.00           C  
ATOM   2427  O   ALA A1135      -2.026  36.268  45.564  1.00  0.00           O  
ATOM   2428  CB  ALA A1135      -4.743  38.032  44.691  1.00  0.00           C  
ATOM   2429  N   GLU A1136      -1.730  38.489  45.446  1.00  0.00           N  
ATOM   2430  CA  GLU A1136      -0.279  38.427  45.217  1.00  0.00           C  
ATOM   2431  C   GLU A1136       0.428  37.611  46.308  1.00  0.00           C  
ATOM   2432  O   GLU A1136       1.208  36.703  46.030  1.00  0.00           O  
ATOM   2433  CB  GLU A1136       0.280  39.847  45.211  1.00  0.00           C  
ATOM   2434  CG  GLU A1136       1.559  40.032  44.504  1.00  0.00           C  
ATOM   2435  CD  GLU A1136       1.805  41.509  44.184  1.00  0.00           C  
ATOM   2436  OE1 GLU A1136       1.785  42.354  45.096  1.00  0.00           O  
ATOM   2437  OE2 GLU A1136       2.001  41.821  43.004  1.00  0.00           O  
ATOM   2438  N   ARG A1137       0.123  37.967  47.550  1.00  0.00           N  
ATOM   2439  CA  ARG A1137       0.692  37.335  48.732  1.00  0.00           C  
ATOM   2440  C   ARG A1137       0.272  35.862  48.836  1.00  0.00           C  
ATOM   2441  O   ARG A1137       1.080  35.014  49.144  1.00  0.00           O  
ATOM   2442  CB  ARG A1137       0.216  38.113  49.958  1.00  0.00           C  
ATOM   2443  CG  ARG A1137       0.829  37.762  51.281  1.00  0.00           C  
ATOM   2444  CD  ARG A1137       0.253  38.699  52.414  1.00  0.00           C  
ATOM   2445  NE  ARG A1137       0.102  40.108  52.008  1.00  0.00           N  
ATOM   2446  CZ  ARG A1137      -1.044  40.807  52.010  1.00  0.00           C  
ATOM   2447  NH1 ARG A1137      -2.204  40.273  52.415  1.00  0.00           N  
ATOM   2448  NH2 ARG A1137      -1.028  42.082  51.620  1.00  0.00           N  
ATOM   2449  N   PHE A1138      -0.997  35.568  48.571  1.00  0.00           N  
ATOM   2450  CA  PHE A1138      -1.477  34.191  48.651  1.00  0.00           C  
ATOM   2451  C   PHE A1138      -0.735  33.314  47.637  1.00  0.00           C  
ATOM   2452  O   PHE A1138      -0.350  32.185  47.946  1.00  0.00           O  
ATOM   2453  CB  PHE A1138      -2.985  34.145  48.398  1.00  0.00           C  
ATOM   2454  CG  PHE A1138      -3.558  32.778  48.450  1.00  0.00           C  
ATOM   2455  CD1 PHE A1138      -3.904  32.210  49.670  1.00  0.00           C  
ATOM   2456  CD2 PHE A1138      -3.756  32.042  47.280  1.00  0.00           C  
ATOM   2457  CE1 PHE A1138      -4.427  30.943  49.721  1.00  0.00           C  
ATOM   2458  CE2 PHE A1138      -4.268  30.773  47.332  1.00  0.00           C  
ATOM   2459  CZ  PHE A1138      -4.609  30.221  48.551  1.00  0.00           C  
ATOM   2460  N   MET A1139      -0.510  33.842  46.433  1.00  0.00           N  
ATOM   2461  CA  MET A1139       0.155  33.051  45.382  1.00  0.00           C  
ATOM   2462  C   MET A1139       1.582  32.725  45.780  1.00  0.00           C  
ATOM   2463  O   MET A1139       2.029  31.608  45.606  1.00  0.00           O  
ATOM   2464  CB  MET A1139       0.148  33.794  44.034  1.00  0.00           C  
ATOM   2465  CG  MET A1139       0.851  33.057  42.909  1.00  0.00           C  
ATOM   2466  SD  MET A1139       0.795  33.973  41.360  1.00  0.00           S  
ATOM   2467  CE  MET A1139       1.822  35.407  41.716  1.00  0.00           C  
ATOM   2468  N   THR A1140       2.297  33.713  46.314  1.00  0.00           N  
ATOM   2469  CA  THR A1140       3.682  33.528  46.678  1.00  0.00           C  
ATOM   2470  C   THR A1140       3.822  32.662  47.930  1.00  0.00           C  
ATOM   2471  O   THR A1140       4.742  31.852  48.009  1.00  0.00           O  
ATOM   2472  CB  THR A1140       4.373  34.890  46.882  1.00  0.00           C  
ATOM   2473  OG1 THR A1140       4.093  35.706  45.738  1.00  0.00           O  
ATOM   2474  CG2 THR A1140       5.863  34.715  47.043  1.00  0.00           C  
ATOM   2475  N   ASP A1141       2.907  32.834  48.889  1.00  0.00           N  
ATOM   2476  CA  ASP A1141       2.892  32.012  50.104  1.00  0.00           C  
ATOM   2477  C   ASP A1141       2.606  30.556  49.791  1.00  0.00           C  
ATOM   2478  O   ASP A1141       3.163  29.660  50.413  1.00  0.00           O  
ATOM   2479  CB  ASP A1141       1.825  32.504  51.075  1.00  0.00           C  
ATOM   2480  CG  ASP A1141       2.260  33.730  51.827  1.00  0.00           C  
ATOM   2481  OD1 ASP A1141       3.442  34.078  51.721  1.00  0.00           O  
ATOM   2482  OD2 ASP A1141       1.428  34.349  52.510  1.00  0.00           O  
ATOM   2483  N   THR A1142       1.717  30.340  48.827  1.00  0.00           N  
ATOM   2484  CA  THR A1142       1.292  28.997  48.450  1.00  0.00           C  
ATOM   2485  C   THR A1142       2.294  28.338  47.543  1.00  0.00           C  
ATOM   2486  O   THR A1142       2.600  27.162  47.737  1.00  0.00           O  
ATOM   2487  CB  THR A1142      -0.076  29.040  47.769  1.00  0.00           C  
ATOM   2488  OG1 THR A1142      -1.002  29.638  48.668  1.00  0.00           O  
ATOM   2489  CG2 THR A1142      -0.559  27.618  47.346  1.00  0.00           C  
ATOM   2490  N   ILE A1143       2.813  29.053  46.537  1.00  0.00           N  
ATOM   2491  CA  ILE A1143       3.913  28.474  45.751  1.00  0.00           C  
ATOM   2492  C   ILE A1143       5.152  28.369  46.671  1.00  0.00           C  
ATOM   2493  O   ILE A1143       5.999  27.505  46.483  1.00  0.00           O  
ATOM   2494  CB  ILE A1143       4.213  29.252  44.442  1.00  0.00           C  
ATOM   2495  CG1 ILE A1143       3.048  29.120  43.454  1.00  0.00           C  
ATOM   2496  CG2 ILE A1143       5.479  28.725  43.766  1.00  0.00           C  
ATOM   2497  CD1 ILE A1143       3.198  30.003  42.226  1.00  0.00           C  
ATOM   2498  N   ASN A1153       5.231  29.267  47.656  1.00  0.00           N  
ATOM   2499  CA  ASN A1153       6.217  29.204  48.758  1.00  0.00           C  
ATOM   2500  C   ASN A1153       7.674  29.345  48.327  1.00  0.00           C  
ATOM   2501  O   ASN A1153       8.564  28.665  48.857  1.00  0.00           O  
ATOM   2502  CB  ASN A1153       6.026  27.940  49.639  1.00  0.00           C  
ATOM   2503  CG  ASN A1153       6.658  28.091  51.033  1.00  0.00           C  
ATOM   2504  OD1 ASN A1153       6.521  29.126  51.689  1.00  0.00           O  
ATOM   2505  ND2 ASN A1153       7.359  27.071  51.472  1.00  0.00           N  
ATOM   2506  N   LYS A1154       7.904  30.277  47.404  1.00  0.00           N  
ATOM   2507  CA  LYS A1154       9.220  30.543  46.848  1.00  0.00           C  
ATOM   2508  C   LYS A1154       9.215  31.994  46.395  1.00  0.00           C  
ATOM   2509  O   LYS A1154       8.150  32.549  46.128  1.00  0.00           O  
ATOM   2510  CB  LYS A1154       9.501  29.640  45.622  1.00  0.00           C  
ATOM   2511  CG  LYS A1154       9.303  28.156  45.855  1.00  0.00           C  
ATOM   2512  CD  LYS A1154       9.490  27.318  44.581  1.00  0.00           C  
ATOM   2513  CE  LYS A1154      10.917  26.783  44.419  1.00  0.00           C  
ATOM   2514  NZ  LYS A1154      10.993  25.645  43.426  1.00  0.00           N  
ATOM   2515  N   PRO A1155      10.393  32.625  46.338  1.00  0.00           N  
ATOM   2516  CA  PRO A1155      10.467  33.921  45.652  1.00  0.00           C  
ATOM   2517  C   PRO A1155       9.959  33.796  44.222  1.00  0.00           C  
ATOM   2518  O   PRO A1155      10.179  32.779  43.590  1.00  0.00           O  
ATOM   2519  CB  PRO A1155      11.965  34.236  45.673  1.00  0.00           C  
ATOM   2520  CG  PRO A1155      12.444  33.548  46.960  1.00  0.00           C  
ATOM   2521  CD  PRO A1155      11.698  32.250  46.936  1.00  0.00           C  
ATOM   2522  N   ILE A1156       9.289  34.825  43.731  1.00  0.00           N  
ATOM   2523  CA  ILE A1156       8.793  34.845  42.364  1.00  0.00           C  
ATOM   2524  C   ILE A1156       9.156  36.174  41.711  1.00  0.00           C  
ATOM   2525  O   ILE A1156       8.840  37.244  42.236  1.00  0.00           O  
ATOM   2526  CB  ILE A1156       7.254  34.642  42.278  1.00  0.00           C  
ATOM   2527  CG1 ILE A1156       6.791  33.381  43.010  1.00  0.00           C  
ATOM   2528  CG2 ILE A1156       6.820  34.566  40.839  1.00  0.00           C  
ATOM   2529  CD1 ILE A1156       5.310  33.302  43.109  1.00  0.00           C  
ATOM   2530  N   LEU A1157       9.895  36.078  40.610  1.00  0.00           N  
ATOM   2531  CA  LEU A1157      10.140  37.189  39.744  1.00  0.00           C  
ATOM   2532  C   LEU A1157       8.972  37.252  38.769  1.00  0.00           C  
ATOM   2533  O   LEU A1157       8.977  36.581  37.742  1.00  0.00           O  
ATOM   2534  CB  LEU A1157      11.469  37.014  39.009  1.00  0.00           C  
ATOM   2535  CG  LEU A1157      12.690  37.249  39.898  1.00  0.00           C  
ATOM   2536  CD1 LEU A1157      13.906  36.612  39.295  1.00  0.00           C  
ATOM   2537  CD2 LEU A1157      12.884  38.729  40.147  1.00  0.00           C  
ATOM   2538  N   LEU A1158       7.968  38.036  39.125  1.00  0.00           N  
ATOM   2539  CA  LEU A1158       6.779  38.173  38.314  1.00  0.00           C  
ATOM   2540  C   LEU A1158       7.040  39.287  37.284  1.00  0.00           C  
ATOM   2541  O   LEU A1158       7.341  40.425  37.660  1.00  0.00           O  
ATOM   2542  CB  LEU A1158       5.584  38.489  39.204  1.00  0.00           C  
ATOM   2543  CG  LEU A1158       4.232  38.663  38.528  1.00  0.00           C  
ATOM   2544  CD1 LEU A1158       3.853  37.360  37.842  1.00  0.00           C  
ATOM   2545  CD2 LEU A1158       3.207  39.086  39.601  1.00  0.00           C  
ATOM   2546  N   ASN A1159       6.937  38.944  36.004  1.00  0.00           N  
ATOM   2547  CA  ASN A1159       7.369  39.848  34.930  1.00  0.00           C  
ATOM   2548  C   ASN A1159       6.377  40.017  33.778  1.00  0.00           C  
ATOM   2549  O   ASN A1159       5.434  39.230  33.617  1.00  0.00           O  
ATOM   2550  CB  ASN A1159       8.756  39.416  34.416  1.00  0.00           C  
ATOM   2551  CG  ASN A1159       8.739  38.077  33.701  1.00  0.00           C  
ATOM   2552  OD1 ASN A1159       8.479  38.014  32.487  1.00  0.00           O  
ATOM   2553  ND2 ASN A1159       9.038  36.985  34.443  1.00  0.00           N  
ATOM   2554  N   ARG A1160       6.596  41.060  32.974  1.00  0.00           N  
ATOM   2555  CA  ARG A1160       5.743  41.355  31.790  1.00  0.00           C  
ATOM   2556  C   ARG A1160       4.266  41.592  32.100  1.00  0.00           C  
ATOM   2557  O   ARG A1160       3.389  40.848  31.661  1.00  0.00           O  
ATOM   2558  CB  ARG A1160       5.936  40.285  30.703  1.00  0.00           C  
ATOM   2559  CG  ARG A1160       7.336  40.305  30.137  1.00  0.00           C  
ATOM   2560  CD  ARG A1160       7.598  39.155  29.185  1.00  0.00           C  
ATOM   2561  NE  ARG A1160       8.906  39.271  28.527  1.00  0.00           N  
ATOM   2562  CZ  ARG A1160      10.024  38.669  28.934  1.00  0.00           C  
ATOM   2563  NH1 ARG A1160      10.036  37.891  30.017  1.00  0.00           N  
ATOM   2564  NH2 ARG A1160      11.147  38.838  28.246  1.00  0.00           N  
ATOM   2565  N   PHE A1161       4.028  42.648  32.870  1.00  0.00           N  
ATOM   2566  CA  PHE A1161       2.712  43.141  33.181  1.00  0.00           C  
ATOM   2567  C   PHE A1161       2.156  43.996  32.006  1.00  0.00           C  
ATOM   2568  O   PHE A1161       2.916  44.668  31.291  1.00  0.00           O  
ATOM   2569  CB  PHE A1161       2.756  44.054  34.413  1.00  0.00           C  
ATOM   2570  CG  PHE A1161       3.153  43.377  35.715  1.00  0.00           C  
ATOM   2571  CD1 PHE A1161       4.472  43.372  36.136  1.00  0.00           C  
ATOM   2572  CD2 PHE A1161       2.196  42.800  36.544  1.00  0.00           C  
ATOM   2573  CE1 PHE A1161       4.830  42.775  37.344  1.00  0.00           C  
ATOM   2574  CE2 PHE A1161       2.550  42.221  37.740  1.00  0.00           C  
ATOM   2575  CZ  PHE A1161       3.870  42.203  38.137  1.00  0.00           C  
ATOM   2576  N   PRO A1162       0.824  44.022  31.839  1.00  0.00           N  
ATOM   2577  CA  PRO A1162       0.296  44.890  30.780  1.00  0.00           C  
ATOM   2578  C   PRO A1162       0.580  46.379  31.035  1.00  0.00           C  
ATOM   2579  O   PRO A1162       0.516  46.830  32.178  1.00  0.00           O  
ATOM   2580  CB  PRO A1162      -1.215  44.616  30.807  1.00  0.00           C  
ATOM   2581  CG  PRO A1162      -1.377  43.292  31.518  1.00  0.00           C  
ATOM   2582  CD  PRO A1162      -0.237  43.245  32.504  1.00  0.00           C  
ATOM   2583  N   SER A1163       0.864  47.140  29.970  1.00  0.00           N  
ATOM   2584  CA  SER A1163       1.216  48.550  30.129  1.00  0.00           C  
ATOM   2585  C   SER A1163       0.113  49.374  30.752  1.00  0.00           C  
ATOM   2586  O   SER A1163       0.389  50.346  31.435  1.00  0.00           O  
ATOM   2587  CB  SER A1163       1.612  49.186  28.787  1.00  0.00           C  
ATOM   2588  OG  SER A1163       0.481  49.278  27.947  1.00  0.00           O  
ATOM   2589  N   GLU A1416      -1.140  49.002  30.538  1.00  0.00           N  
ATOM   2590  CA  GLU A1416      -2.223  49.797  31.082  1.00  0.00           C  
ATOM   2591  C   GLU A1416      -2.312  49.767  32.603  1.00  0.00           C  
ATOM   2592  O   GLU A1416      -2.886  50.681  33.201  1.00  0.00           O  
ATOM   2593  CB  GLU A1416      -3.580  49.454  30.453  1.00  0.00           C  
ATOM   2594  CG  GLU A1416      -4.092  48.097  30.686  1.00  0.00           C  
ATOM   2595  CD  GLU A1416      -5.592  47.937  30.343  1.00  0.00           C  
ATOM   2596  OE1 GLU A1416      -6.412  48.875  30.496  1.00  0.00           O  
ATOM   2597  OE2 GLU A1416      -5.960  46.825  29.943  1.00  0.00           O  
ATOM   2598  N   ILE A1418      -1.758  48.745  33.247  1.00  0.00           N  
ATOM   2599  CA  ILE A1418      -1.749  48.752  34.706  1.00  0.00           C  
ATOM   2600  C   ILE A1418      -0.348  49.025  35.304  1.00  0.00           C  
ATOM   2601  O   ILE A1418      -0.068  48.609  36.409  1.00  0.00           O  
ATOM   2602  CB  ILE A1418      -2.377  47.451  35.288  1.00  0.00           C  
ATOM   2603  CG1 ILE A1418      -1.599  46.199  34.869  1.00  0.00           C  
ATOM   2604  CG2 ILE A1418      -3.829  47.305  34.842  1.00  0.00           C  
ATOM   2605  CD1 ILE A1418      -2.072  44.924  35.630  1.00  0.00           C  
ATOM   2606  N   LYS A1419       0.512  49.757  34.594  1.00  0.00           N  
ATOM   2607  CA  LYS A1419       1.900  49.948  35.031  1.00  0.00           C  
ATOM   2608  C   LYS A1419       2.344  51.358  34.759  1.00  0.00           C  
ATOM   2609  O   LYS A1419       1.678  52.075  34.008  1.00  0.00           O  
ATOM   2610  CB  LYS A1419       2.856  48.948  34.343  1.00  0.00           C  
ATOM   2611  CG  LYS A1419       2.646  47.481  34.761  1.00  0.00           C  
ATOM   2612  CD  LYS A1419       2.902  47.215  36.253  1.00  0.00           C  
ATOM   2613  CE  LYS A1419       4.389  47.235  36.596  1.00  0.00           C  
ATOM   2614  NZ  LYS A1419       4.679  47.061  38.045  1.00  0.00           N  
ATOM   2615  N   ALA A1420       3.449  51.771  35.390  1.00  0.00           N  
ATOM   2616  CA  ALA A1420       3.856  53.178  35.329  1.00  0.00           C  
ATOM   2617  C   ALA A1420       4.203  53.672  33.897  1.00  0.00           C  
ATOM   2618  O   ALA A1420       4.543  52.894  33.024  1.00  0.00           O  
ATOM   2619  CB  ALA A1420       5.039  53.457  36.291  1.00  0.00           C  
ATOM   2620  N   PHE A1421       4.157  54.981  33.715  1.00  0.00           N  
ATOM   2621  CA  PHE A1421       4.266  55.613  32.380  1.00  0.00           C  
ATOM   2622  C   PHE A1421       5.653  55.441  31.734  1.00  0.00           C  
ATOM   2623  O   PHE A1421       5.761  55.397  30.509  1.00  0.00           O  
ATOM   2624  CB  PHE A1421       3.894  57.102  32.488  1.00  0.00           C  
ATOM   2625  CG  PHE A1421       5.001  57.984  33.045  1.00  0.00           C  
ATOM   2626  CD1 PHE A1421       5.099  58.238  34.410  1.00  0.00           C  
ATOM   2627  CD2 PHE A1421       5.934  58.586  32.183  1.00  0.00           C  
ATOM   2628  CE1 PHE A1421       6.097  59.053  34.908  1.00  0.00           C  
ATOM   2629  CE2 PHE A1421       6.946  59.391  32.689  1.00  0.00           C  
ATOM   2630  CZ  PHE A1421       7.032  59.630  34.050  1.00  0.00           C  
ATOM   2631  N   TYR A1422       6.700  55.322  32.559  1.00  0.00           N  
ATOM   2632  CA  TYR A1422       8.085  55.268  32.081  1.00  0.00           C  
ATOM   2633  C   TYR A1422       8.523  53.891  31.602  1.00  0.00           C  
ATOM   2634  O   TYR A1422       9.653  53.732  31.172  1.00  0.00           O  
ATOM   2635  CB  TYR A1422       9.058  55.760  33.177  1.00  0.00           C  
ATOM   2636  CG  TYR A1422       8.898  55.008  34.476  1.00  0.00           C  
ATOM   2637  CD1 TYR A1422       9.334  53.688  34.589  1.00  0.00           C  
ATOM   2638  CD2 TYR A1422       8.259  55.582  35.569  1.00  0.00           C  
ATOM   2639  CE1 TYR A1422       9.184  52.965  35.769  1.00  0.00           C  
ATOM   2640  CE2 TYR A1422       8.104  54.842  36.776  1.00  0.00           C  
ATOM   2641  CZ  TYR A1422       8.558  53.553  36.854  1.00  0.00           C  
ATOM   2642  OH  TYR A1422       8.384  52.812  37.996  1.00  0.00           O  
ATOM   2643  N   MET A1423       7.655  52.889  31.645  1.00  0.00           N  
ATOM   2644  CA  MET A1423       8.094  51.513  31.405  1.00  0.00           C  
ATOM   2645  C   MET A1423       8.093  51.099  29.934  1.00  0.00           C  
ATOM   2646  O   MET A1423       7.095  51.259  29.229  1.00  0.00           O  
ATOM   2647  CB  MET A1423       7.215  50.538  32.207  1.00  0.00           C  
ATOM   2648  CG  MET A1423       7.398  50.692  33.709  1.00  0.00           C  
ATOM   2649  SD  MET A1423       6.733  49.293  34.580  1.00  0.00           S  
ATOM   2650  CE  MET A1423       7.240  49.678  36.287  1.00  0.00           C  
ATOM   2651  N   GLN A1424       9.212  50.534  29.491  1.00  0.00           N  
ATOM   2652  CA  GLN A1424       9.412  50.146  28.121  1.00  0.00           C  
ATOM   2653  C   GLN A1424       8.476  48.985  27.728  1.00  0.00           C  
ATOM   2654  O   GLN A1424       8.294  48.051  28.485  1.00  0.00           O  
ATOM   2655  CB  GLN A1424      10.898  49.758  27.946  1.00  0.00           C  
ATOM   2656  CG  GLN A1424      11.268  49.106  26.646  1.00  0.00           C  
ATOM   2657  CD  GLN A1424      11.244  50.034  25.449  1.00  0.00           C  
ATOM   2658  OE1 GLN A1424      11.223  51.273  25.560  1.00  0.00           O  
ATOM   2659  NE2 GLN A1424      11.244  49.429  24.282  1.00  0.00           N  
ATOM   2660  N   ARG A1425       7.893  49.057  26.538  1.00  0.00           N  
ATOM   2661  CA  ARG A1425       7.061  47.957  26.018  1.00  0.00           C  
ATOM   2662  C   ARG A1425       7.837  46.710  25.628  1.00  0.00           C  
ATOM   2663  O   ARG A1425       9.019  46.757  25.252  1.00  0.00           O  
ATOM   2664  CB  ARG A1425       6.199  48.400  24.829  1.00  0.00           C  
ATOM   2665  CG  ARG A1425       5.358  49.640  25.055  1.00  0.00           C  
ATOM   2666  CD  ARG A1425       4.441  49.543  26.243  1.00  0.00           C  
ATOM   2667  NE  ARG A1425       3.604  50.743  26.343  1.00  0.00           N  
ATOM   2668  CZ  ARG A1425       2.487  50.960  25.644  1.00  0.00           C  
ATOM   2669  NH1 ARG A1425       2.026  50.062  24.799  1.00  0.00           N  
ATOM   2670  NH2 ARG A1425       1.817  52.086  25.818  1.00  0.00           N  
ATOM   2671  N   ASP A1426       7.174  45.570  25.745  1.00  0.00           N  
ATOM   2672  CA  ASP A1426       7.786  44.311  25.371  1.00  0.00           C  
ATOM   2673  C   ASP A1426       7.911  44.262  23.837  1.00  0.00           C  
ATOM   2674  O   ASP A1426       7.024  44.736  23.120  1.00  0.00           O  
ATOM   2675  CB  ASP A1426       6.957  43.138  25.884  1.00  0.00           C  
ATOM   2676  CG  ASP A1426       7.621  41.803  25.633  1.00  0.00           C  
ATOM   2677  OD1 ASP A1426       7.230  41.121  24.656  1.00  0.00           O  
ATOM   2678  OD2 ASP A1426       8.538  41.436  26.413  1.00  0.00           O  
ATOM   2679  N   ALA A1427       9.020  43.694  23.376  1.00  0.00           N  
ATOM   2680  CA  ALA A1427       9.329  43.537  21.946  1.00  0.00           C  
ATOM   2681  C   ALA A1427       8.257  42.764  21.166  1.00  0.00           C  
ATOM   2682  O   ALA A1427       7.833  43.208  20.102  1.00  0.00           O  
ATOM   2683  CB  ALA A1427      10.684  42.836  21.780  1.00  0.00           C  
ATOM   2684  N   GLN A1437       7.838  41.624  21.717  1.00  0.00           N  
ATOM   2685  CA  GLN A1437       6.880  40.697  21.087  1.00  0.00           C  
ATOM   2686  C   GLN A1437       5.401  41.099  21.164  1.00  0.00           C  
ATOM   2687  O   GLN A1437       4.609  40.775  20.272  1.00  0.00           O  
ATOM   2688  CB  GLN A1437       7.024  39.323  21.736  1.00  0.00           C  
ATOM   2689  CG  GLN A1437       8.354  38.620  21.426  1.00  0.00           C  
ATOM   2690  CD  GLN A1437       8.561  37.342  22.238  1.00  0.00           C  
ATOM   2691  OE1 GLN A1437       9.635  36.721  22.185  1.00  0.00           O  
ATOM   2692  NE2 GLN A1437       7.536  36.944  23.002  1.00  0.00           N  
ATOM   2693  N   ASP A1438       5.025  41.783  22.236  1.00  0.00           N  
ATOM   2694  CA  ASP A1438       3.640  42.195  22.470  1.00  0.00           C  
ATOM   2695  C   ASP A1438       3.671  43.637  22.990  1.00  0.00           C  
ATOM   2696  O   ASP A1438       4.136  43.880  24.106  1.00  0.00           O  
ATOM   2697  CB  ASP A1438       3.037  41.243  23.519  1.00  0.00           C  
ATOM   2698  CG  ASP A1438       1.539  41.407  23.710  1.00  0.00           C  
ATOM   2699  OD1 ASP A1438       0.958  42.485  23.446  1.00  0.00           O  
ATOM   2700  OD2 ASP A1438       0.934  40.416  24.182  1.00  0.00           O  
ATOM   2701  N   ASN A1443       3.175  44.591  22.204  1.00  0.00           N  
ATOM   2702  CA  ASN A1443       3.219  46.007  22.593  1.00  0.00           C  
ATOM   2703  C   ASN A1443       2.284  46.398  23.757  1.00  0.00           C  
ATOM   2704  O   ASN A1443       2.392  47.517  24.286  1.00  0.00           O  
ATOM   2705  CB  ASN A1443       2.912  46.920  21.388  1.00  0.00           C  
ATOM   2706  CG  ASN A1443       3.418  48.348  21.583  1.00  0.00           C  
ATOM   2707  OD1 ASN A1443       2.638  49.274  21.797  1.00  0.00           O  
ATOM   2708  ND2 ASN A1443       4.727  48.529  21.512  1.00  0.00           N  
ATOM   2709  N   THR A1444       1.363  45.513  24.147  1.00  0.00           N  
ATOM   2710  CA  THR A1444       0.471  45.793  25.269  1.00  0.00           C  
ATOM   2711  C   THR A1444       1.111  45.432  26.611  1.00  0.00           C  
ATOM   2712  O   THR A1444       0.574  45.767  27.658  1.00  0.00           O  
ATOM   2713  CB  THR A1444      -0.850  45.031  25.178  1.00  0.00           C  
ATOM   2714  OG1 THR A1444      -0.590  43.631  25.308  1.00  0.00           O  
ATOM   2715  CG2 THR A1444      -1.574  45.335  23.838  1.00  0.00           C  
ATOM   2716  N   LEU A1448       2.229  44.722  26.569  1.00  0.00           N  
ATOM   2717  CA  LEU A1448       2.986  44.354  27.774  1.00  0.00           C  
ATOM   2718  C   LEU A1448       4.170  45.319  27.960  1.00  0.00           C  
ATOM   2719  O   LEU A1448       4.494  46.096  27.052  1.00  0.00           O  
ATOM   2720  CB  LEU A1448       3.465  42.912  27.629  1.00  0.00           C  
ATOM   2721  CG  LEU A1448       2.386  41.844  27.475  1.00  0.00           C  
ATOM   2722  CD1 LEU A1448       3.003  40.427  27.221  1.00  0.00           C  
ATOM   2723  CD2 LEU A1448       1.499  41.818  28.675  1.00  0.00           C  
ATOM   2724  N   THR A1456       4.803  45.277  29.132  1.00  0.00           N  
ATOM   2725  CA  THR A1456       5.980  46.074  29.430  1.00  0.00           C  
ATOM   2726  C   THR A1456       7.136  45.191  29.864  1.00  0.00           C  
ATOM   2727  O   THR A1456       6.925  44.074  30.305  1.00  0.00           O  
ATOM   2728  CB  THR A1456       5.681  47.057  30.573  1.00  0.00           C  
ATOM   2729  OG1 THR A1456       5.219  46.329  31.731  1.00  0.00           O  
ATOM   2730  CG2 THR A1456       4.632  48.048  30.128  1.00  0.00           C  
ATOM   2731  N   GLU A1457       8.367  45.698  29.753  1.00  0.00           N  
ATOM   2732  CA  GLU A1457       9.541  44.975  30.261  1.00  0.00           C  
ATOM   2733  C   GLU A1457       9.715  45.261  31.764  1.00  0.00           C  
ATOM   2734  O   GLU A1457      10.685  45.904  32.203  1.00  0.00           O  
ATOM   2735  CB  GLU A1457      10.802  45.353  29.488  1.00  0.00           C  
ATOM   2736  CG  GLU A1457      10.957  44.643  28.179  1.00  0.00           C  
ATOM   2737  CD  GLU A1457      12.163  45.114  27.384  1.00  0.00           C  
ATOM   2738  OE1 GLU A1457      12.828  46.103  27.737  1.00  0.00           O  
ATOM   2739  OE2 GLU A1457      12.424  44.504  26.351  1.00  0.00           O  
ATOM   2740  N   SER A1458       8.751  44.750  32.527  1.00  0.00           N  
ATOM   2741  CA  SER A1458       8.597  45.023  33.937  1.00  0.00           C  
ATOM   2742  C   SER A1458       8.825  43.739  34.738  1.00  0.00           C  
ATOM   2743  O   SER A1458       8.631  42.639  34.237  1.00  0.00           O  
ATOM   2744  CB  SER A1458       7.194  45.531  34.209  1.00  0.00           C  
ATOM   2745  OG  SER A1458       6.229  44.700  33.600  1.00  0.00           O  
ATOM   2746  N   VAL A1459       9.271  43.909  35.978  1.00  0.00           N  
ATOM   2747  CA  VAL A1459       9.520  42.786  36.893  1.00  0.00           C  
ATOM   2748  C   VAL A1459       9.324  43.273  38.320  1.00  0.00           C  
ATOM   2749  O   VAL A1459       9.838  44.315  38.697  1.00  0.00           O  
ATOM   2750  CB  VAL A1459      10.935  42.178  36.749  1.00  0.00           C  
ATOM   2751  CG1 VAL A1459      12.040  43.225  36.889  1.00  0.00           C  
ATOM   2752  CG2 VAL A1459      11.144  41.017  37.764  1.00  0.00           C  
ATOM   2753  N   ASP A1460       8.556  42.514  39.097  1.00  0.00           N  
ATOM   2754  CA  ASP A1460       8.458  42.698  40.540  1.00  0.00           C  
ATOM   2755  C   ASP A1460       8.998  41.413  41.194  1.00  0.00           C  
ATOM   2756  O   ASP A1460       8.808  40.344  40.652  1.00  0.00           O  
ATOM   2757  CB  ASP A1460       7.012  42.846  40.994  1.00  0.00           C  
ATOM   2758  CG  ASP A1460       6.349  44.130  40.566  1.00  0.00           C  
ATOM   2759  OD1 ASP A1460       6.989  45.089  40.081  1.00  0.00           O  
ATOM   2760  OD2 ASP A1460       5.115  44.187  40.776  1.00  0.00           O  
ATOM   2761  N   LEU A1461       9.669  41.525  42.344  1.00  0.00           N  
ATOM   2762  CA  LEU A1461      10.057  40.335  43.138  1.00  0.00           C  
ATOM   2763  C   LEU A1461       9.046  40.114  44.255  1.00  0.00           C  
ATOM   2764  O   LEU A1461       8.796  41.004  45.067  1.00  0.00           O  
ATOM   2765  CB  LEU A1461      11.454  40.482  43.722  1.00  0.00           C  
ATOM   2766  CG  LEU A1461      11.973  39.368  44.645  1.00  0.00           C  
ATOM   2767  CD1 LEU A1461      12.073  38.019  43.944  1.00  0.00           C  
ATOM   2768  CD2 LEU A1461      13.327  39.715  45.264  1.00  0.00           C  
ATOM   2769  N   LEU A1462       8.440  38.937  44.282  1.00  0.00           N  
ATOM   2770  CA  LEU A1462       7.531  38.607  45.384  1.00  0.00           C  
ATOM   2771  C   LEU A1462       8.210  37.646  46.355  1.00  0.00           C  
ATOM   2772  O   LEU A1462       8.848  36.675  45.933  1.00  0.00           O  
ATOM   2773  CB  LEU A1462       6.263  37.976  44.869  1.00  0.00           C  
ATOM   2774  CG  LEU A1462       5.584  38.694  43.701  1.00  0.00           C  
ATOM   2775  CD1 LEU A1462       4.342  37.905  43.289  1.00  0.00           C  
ATOM   2776  CD2 LEU A1462       5.223  40.144  44.041  1.00  0.00           C  
ATOM   2777  N   MET A1463       8.057  37.899  47.650  1.00  0.00           N  
ATOM   2778  CA  MET A1463       8.616  36.966  48.644  1.00  0.00           C  
ATOM   2779  C   MET A1463       7.549  36.398  49.573  1.00  0.00           C  
ATOM   2780  O   MET A1463       6.633  37.106  49.976  1.00  0.00           O  
ATOM   2781  CB  MET A1463       9.717  37.635  49.482  1.00  0.00           C  
ATOM   2782  CG  MET A1463      10.853  38.198  48.686  1.00  0.00           C  
ATOM   2783  SD  MET A1463      11.808  36.960  47.831  1.00  0.00           S  
ATOM   2784  CE  MET A1463      13.209  36.833  48.952  1.00  0.00           C  
ATOM   2785  N   PRO A1464       7.681  35.116  49.943  1.00  0.00           N  
ATOM   2786  CA  PRO A1464       6.743  34.549  50.906  1.00  0.00           C  
ATOM   2787  C   PRO A1464       6.663  35.344  52.219  1.00  0.00           C  
ATOM   2788  O   PRO A1464       7.692  35.818  52.716  1.00  0.00           O  
ATOM   2789  CB  PRO A1464       7.287  33.130  51.124  1.00  0.00           C  
ATOM   2790  CG  PRO A1464       7.988  32.808  49.844  1.00  0.00           C  
ATOM   2791  CD  PRO A1464       8.593  34.100  49.390  1.00  0.00           C  
ATOM   2792  N   GLY A1465       5.443  35.548  52.720  1.00  0.00           N  
ATOM   2793  CA  GLY A1465       5.200  36.240  53.996  1.00  0.00           C  
ATOM   2794  C   GLY A1465       5.054  37.754  53.963  1.00  0.00           C  
ATOM   2795  O   GLY A1465       4.708  38.363  54.974  1.00  0.00           O  
ATOM   2796  N   VAL A1693       5.338  38.360  52.815  1.00  0.00           N  
ATOM   2797  CA  VAL A1693       5.370  39.802  52.657  1.00  0.00           C  
ATOM   2798  C   VAL A1693       4.660  40.227  51.373  1.00  0.00           C  
ATOM   2799  O   VAL A1693       3.877  41.171  51.381  1.00  0.00           O  
ATOM   2800  CB  VAL A1693       6.820  40.327  52.594  1.00  0.00           C  
ATOM   2801  CG1 VAL A1693       6.832  41.833  52.420  1.00  0.00           C  
ATOM   2802  CG2 VAL A1693       7.555  39.947  53.845  1.00  0.00           C  
ATOM   2803  N   GLY A1700       4.922  39.506  50.285  1.00  0.00           N  
ATOM   2804  CA  GLY A1700       4.464  39.892  48.961  1.00  0.00           C  
ATOM   2805  C   GLY A1700       5.600  40.595  48.242  1.00  0.00           C  
ATOM   2806  O   GLY A1700       6.762  40.207  48.370  1.00  0.00           O  
ATOM   2807  N   GLU A1701       5.252  41.631  47.490  1.00  0.00           N  
ATOM   2808  CA  GLU A1701       6.216  42.405  46.703  1.00  0.00           C  
ATOM   2809  C   GLU A1701       7.265  43.096  47.564  1.00  0.00           C  
ATOM   2810  O   GLU A1701       6.923  43.886  48.447  1.00  0.00           O  
ATOM   2811  CB  GLU A1701       5.485  43.505  45.928  1.00  0.00           C  
ATOM   2812  CG  GLU A1701       6.443  44.381  45.093  1.00  0.00           C  
ATOM   2813  CD  GLU A1701       5.780  45.631  44.570  1.00  0.00           C  
ATOM   2814  OE1 GLU A1701       4.555  45.702  44.626  1.00  0.00           O  
ATOM   2815  OE2 GLU A1701       6.489  46.560  44.133  1.00  0.00           O  
ATOM   2816  N   ILE A1702       8.531  42.828  47.302  1.00  0.00           N  
ATOM   2817  CA  ILE A1702       9.606  43.601  47.946  1.00  0.00           C  
ATOM   2818  C   ILE A1702      10.424  44.469  46.953  1.00  0.00           C  
ATOM   2819  O   ILE A1702      11.080  45.431  47.375  1.00  0.00           O  
ATOM   2820  CB  ILE A1702      10.516  42.714  48.837  1.00  0.00           C  
ATOM   2821  CG1 ILE A1702      11.319  41.710  48.026  1.00  0.00           C  
ATOM   2822  CG2 ILE A1702       9.671  41.922  49.859  1.00  0.00           C  
ATOM   2823  CD1 ILE A1702      12.571  41.274  48.732  1.00  0.00           C  
ATOM   2824  N   VAL A1703      10.382  44.129  45.656  1.00  0.00           N  
ATOM   2825  CA  VAL A1703      11.086  44.896  44.589  1.00  0.00           C  
ATOM   2826  C   VAL A1703      10.146  45.208  43.436  1.00  0.00           C  
ATOM   2827  O   VAL A1703       9.345  44.363  43.006  1.00  0.00           O  
ATOM   2828  CB  VAL A1703      12.339  44.174  44.000  1.00  0.00           C  
ATOM   2829  CG1 VAL A1703      13.037  45.023  42.896  1.00  0.00           C  
ATOM   2830  CG2 VAL A1703      13.347  43.868  45.086  1.00  0.00           C  
ATOM   2831  N   GLY A1704      10.253  46.432  42.942  1.00  0.00           N  
ATOM   2832  CA  GLY A1704       9.498  46.873  41.768  1.00  0.00           C  
ATOM   2833  C   GLY A1704      10.488  47.473  40.789  1.00  0.00           C  
ATOM   2834  O   GLY A1704      11.219  48.397  41.145  1.00  0.00           O  
ATOM   2835  N   GLY A1705      10.537  46.941  39.571  1.00  0.00           N  
ATOM   2836  CA  GLY A1705      11.494  47.421  38.565  1.00  0.00           C  
ATOM   2837  C   GLY A1705      11.025  47.299  37.137  1.00  0.00           C  
ATOM   2838  O   GLY A1705      10.009  46.647  36.851  1.00  0.00           O  
ATOM   2839  N   SER A1706      11.795  47.901  36.239  1.00  0.00           N  
ATOM   2840  CA  SER A1706      11.565  47.758  34.802  1.00  0.00           C  
ATOM   2841  C   SER A1706      12.728  48.297  33.986  1.00  0.00           C  
ATOM   2842  O   SER A1706      13.553  49.074  34.476  1.00  0.00           O  
ATOM   2843  CB  SER A1706      10.308  48.534  34.368  1.00  0.00           C  
ATOM   2844  OG  SER A1706      10.637  49.896  34.097  1.00  0.00           O  
ATOM   2845  N   MET A1707      12.743  47.894  32.715  1.00  0.00           N  
ATOM   2846  CA  MET A1707      13.432  48.647  31.667  1.00  0.00           C  
ATOM   2847  C   MET A1707      12.660  49.932  31.345  1.00  0.00           C  
ATOM   2848  O   MET A1707      11.435  50.002  31.473  1.00  0.00           O  
ATOM   2849  CB  MET A1707      13.565  47.805  30.402  1.00  0.00           C  
ATOM   2850  CG  MET A1707      14.256  46.448  30.593  1.00  0.00           C  
ATOM   2851  SD  MET A1707      15.934  46.515  31.267  1.00  0.00           S  
ATOM   2852  CE  MET A1707      16.732  47.245  29.840  1.00  0.00           C  
ATOM   2853  N   ARG A1708      13.382  50.948  30.893  1.00  0.00           N  
ATOM   2854  CA  ARG A1708      12.814  52.270  30.734  1.00  0.00           C  
ATOM   2855  C   ARG A1708      12.649  52.636  29.258  1.00  0.00           C  
ATOM   2856  O   ARG A1708      13.470  52.253  28.407  1.00  0.00           O  
ATOM   2857  CB  ARG A1708      13.695  53.329  31.427  1.00  0.00           C  
ATOM   2858  CG  ARG A1708      14.444  52.914  32.685  1.00  0.00           C  
ATOM   2859  CD  ARG A1708      13.535  52.385  33.732  1.00  0.00           C  
ATOM   2860  NE  ARG A1708      14.168  52.302  35.031  1.00  0.00           N  
ATOM   2861  CZ  ARG A1708      13.550  51.808  36.089  1.00  0.00           C  
ATOM   2862  NH1 ARG A1708      12.314  51.333  35.969  1.00  0.00           N  
ATOM   2863  NH2 ARG A1708      14.165  51.774  37.264  1.00  0.00           N  
ATOM   2864  N   ILE A1709      11.579  53.359  28.943  1.00  0.00           N  
ATOM   2865  CA  ILE A1709      11.372  53.841  27.565  1.00  0.00           C  
ATOM   2866  C   ILE A1709      12.618  54.615  27.115  1.00  0.00           C  
ATOM   2867  O   ILE A1709      13.018  55.568  27.760  1.00  0.00           O  
ATOM   2868  CB  ILE A1709      10.157  54.781  27.487  1.00  0.00           C  
ATOM   2869  CG1 ILE A1709       8.834  54.005  27.679  1.00  0.00           C  
ATOM   2870  CG2 ILE A1709      10.120  55.520  26.154  1.00  0.00           C  
ATOM   2871  CD1 ILE A1709       7.623  54.935  27.779  1.00  0.00           C  
ATOM   2872  N   TRP A1710      13.227  54.240  25.999  1.00  0.00           N  
ATOM   2873  CA  TRP A1710      14.459  54.930  25.608  1.00  0.00           C  
ATOM   2874  C   TRP A1710      14.391  55.745  24.293  1.00  0.00           C  
ATOM   2875  O   TRP A1710      15.384  56.353  23.876  1.00  0.00           O  
ATOM   2876  CB  TRP A1710      15.648  53.952  25.641  1.00  0.00           C  
ATOM   2877  CG  TRP A1710      15.567  52.741  24.755  1.00  0.00           C  
ATOM   2878  CD1 TRP A1710      14.700  51.688  24.861  1.00  0.00           C  
ATOM   2879  CD2 TRP A1710      16.423  52.441  23.645  1.00  0.00           C  
ATOM   2880  NE1 TRP A1710      14.942  50.771  23.875  1.00  0.00           N  
ATOM   2881  CE2 TRP A1710      16.005  51.197  23.123  1.00  0.00           C  
ATOM   2882  CE3 TRP A1710      17.517  53.094  23.055  1.00  0.00           C  
ATOM   2883  CZ2 TRP A1710      16.637  50.585  22.025  1.00  0.00           C  
ATOM   2884  CZ3 TRP A1710      18.154  52.484  21.956  1.00  0.00           C  
ATOM   2885  CH2 TRP A1710      17.705  51.245  21.454  1.00  0.00           C  
ATOM   2886  N   LYS A1711      13.215  55.817  23.676  1.00  0.00           N  
ATOM   2887  CA  LYS A1711      13.013  56.624  22.465  1.00  0.00           C  
ATOM   2888  C   LYS A1711      12.274  57.860  22.881  1.00  0.00           C  
ATOM   2889  O   LYS A1711      11.252  57.761  23.565  1.00  0.00           O  
ATOM   2890  CB  LYS A1711      12.181  55.847  21.442  1.00  0.00           C  
ATOM   2891  CG  LYS A1711      12.824  54.546  20.983  1.00  0.00           C  
ATOM   2892  CD  LYS A1711      14.002  54.832  20.056  1.00  0.00           C  
ATOM   2893  CE  LYS A1711      15.265  54.061  20.423  1.00  0.00           C  
ATOM   2894  NZ  LYS A1711      15.645  53.112  19.362  1.00  0.00           N  
ATOM   2895  N   PHE A1712      12.788  59.017  22.496  1.00  0.00           N  
ATOM   2896  CA  PHE A1712      12.172  60.295  22.845  1.00  0.00           C  
ATOM   2897  C   PHE A1712      10.713  60.370  22.421  1.00  0.00           C  
ATOM   2898  O   PHE A1712       9.842  60.694  23.243  1.00  0.00           O  
ATOM   2899  CB  PHE A1712      12.950  61.474  22.241  1.00  0.00           C  
ATOM   2900  CG  PHE A1712      12.259  62.795  22.420  1.00  0.00           C  
ATOM   2901  CD1 PHE A1712      12.448  63.541  23.579  1.00  0.00           C  
ATOM   2902  CD2 PHE A1712      11.391  63.266  21.454  1.00  0.00           C  
ATOM   2903  CE1 PHE A1712      11.804  64.750  23.759  1.00  0.00           C  
ATOM   2904  CE2 PHE A1712      10.734  64.475  21.617  1.00  0.00           C  
ATOM   2905  CZ  PHE A1712      10.934  65.225  22.782  1.00  0.00           C  
ATOM   2906  N   ASP A1713      10.463  60.090  21.135  1.00  0.00           N  
ATOM   2907  CA  ASP A1713       9.114  60.043  20.554  1.00  0.00           C  
ATOM   2908  C   ASP A1713       8.141  59.308  21.466  1.00  0.00           C  
ATOM   2909  O   ASP A1713       7.072  59.837  21.770  1.00  0.00           O  
ATOM   2910  CB  ASP A1713       9.130  59.359  19.157  1.00  0.00           C  
ATOM   2911  CG  ASP A1713       9.791  60.231  18.069  1.00  0.00           C  
ATOM   2912  OD1 ASP A1713      10.243  59.664  17.024  1.00  0.00           O  
ATOM   2913  OD2 ASP A1713       9.895  61.471  18.281  1.00  0.00           O  
ATOM   2914  N   GLU A1714       8.512  58.105  21.913  1.00  0.00           N  
ATOM   2915  CA  GLU A1714       7.635  57.301  22.782  1.00  0.00           C  
ATOM   2916  C   GLU A1714       7.443  57.842  24.199  1.00  0.00           C  
ATOM   2917  O   GLU A1714       6.330  57.761  24.749  1.00  0.00           O  
ATOM   2918  CB  GLU A1714       8.124  55.859  22.897  1.00  0.00           C  
ATOM   2919  CG  GLU A1714       7.767  54.988  21.739  1.00  0.00           C  
ATOM   2920  CD  GLU A1714       8.190  53.538  21.969  1.00  0.00           C  
ATOM   2921  OE1 GLU A1714       7.642  52.899  22.911  1.00  0.00           O  
ATOM   2922  OE2 GLU A1714       9.067  53.050  21.211  1.00  0.00           O  
ATOM   2923  N   LEU A1715       8.515  58.340  24.818  1.00  0.00           N  
ATOM   2924  CA  LEU A1715       8.406  58.907  26.177  1.00  0.00           C  
ATOM   2925  C   LEU A1715       7.526  60.150  26.146  1.00  0.00           C  
ATOM   2926  O   LEU A1715       6.662  60.336  27.000  1.00  0.00           O  
ATOM   2927  CB  LEU A1715       9.787  59.260  26.760  1.00  0.00           C  
ATOM   2928  CG  LEU A1715       9.829  59.878  28.163  1.00  0.00           C  
ATOM   2929  CD1 LEU A1715       9.189  58.904  29.127  1.00  0.00           C  
ATOM   2930  CD2 LEU A1715      11.291  60.228  28.579  1.00  0.00           C  
ATOM   2931  N   SER A1716       7.784  61.010  25.161  1.00  0.00           N  
ATOM   2932  CA  SER A1716       7.012  62.211  24.966  1.00  0.00           C  
ATOM   2933  C   SER A1716       5.517  61.881  24.886  1.00  0.00           C  
ATOM   2934  O   SER A1716       4.691  62.537  25.542  1.00  0.00           O  
ATOM   2935  CB  SER A1716       7.479  62.901  23.689  1.00  0.00           C  
ATOM   2936  OG  SER A1716       6.635  63.974  23.377  1.00  0.00           O  
ATOM   2937  N   LYS A1717       5.187  60.863  24.099  1.00  0.00           N  
ATOM   2938  CA  LYS A1717       3.806  60.402  23.960  1.00  0.00           C  
ATOM   2939  C   LYS A1717       3.276  59.843  25.290  1.00  0.00           C  
ATOM   2940  O   LYS A1717       2.097  59.955  25.581  1.00  0.00           O  
ATOM   2941  CB  LYS A1717       3.713  59.334  22.867  1.00  0.00           C  
ATOM   2942  CG  LYS A1717       2.394  58.569  22.837  1.00  0.00           C  
ATOM   2943  CD  LYS A1717       2.069  57.940  21.484  1.00  0.00           C  
ATOM   2944  CE  LYS A1717       0.533  57.715  21.351  1.00  0.00           C  
ATOM   2945  NZ  LYS A1717       0.179  57.041  20.069  1.00  0.00           N  
ATOM   2946  N   ALA A1718       4.168  59.251  26.087  1.00  0.00           N  
ATOM   2947  CA  ALA A1718       3.800  58.638  27.366  1.00  0.00           C  
ATOM   2948  C   ALA A1718       3.340  59.700  28.353  1.00  0.00           C  
ATOM   2949  O   ALA A1718       2.385  59.490  29.096  1.00  0.00           O  
ATOM   2950  CB  ALA A1718       4.974  57.838  27.939  1.00  0.00           C  
ATOM   2951  N   PHE A1719       4.008  60.845  28.363  1.00  0.00           N  
ATOM   2952  CA  PHE A1719       3.578  61.938  29.229  1.00  0.00           C  
ATOM   2953  C   PHE A1719       2.168  62.410  28.833  1.00  0.00           C  
ATOM   2954  O   PHE A1719       1.287  62.585  29.697  1.00  0.00           O  
ATOM   2955  CB  PHE A1719       4.571  63.095  29.195  1.00  0.00           C  
ATOM   2956  CG  PHE A1719       5.803  62.879  30.047  1.00  0.00           C  
ATOM   2957  CD1 PHE A1719       7.019  62.517  29.466  1.00  0.00           C  
ATOM   2958  CD2 PHE A1719       5.764  63.085  31.417  1.00  0.00           C  
ATOM   2959  CE1 PHE A1719       8.155  62.345  30.243  1.00  0.00           C  
ATOM   2960  CE2 PHE A1719       6.900  62.911  32.204  1.00  0.00           C  
ATOM   2961  CZ  PHE A1719       8.086  62.535  31.621  1.00  0.00           C  
ATOM   2962  N   LYS A1720       1.963  62.595  27.525  1.00  0.00           N  
ATOM   2963  CA  LYS A1720       0.655  63.016  27.007  1.00  0.00           C  
ATOM   2964  C   LYS A1720      -0.431  62.002  27.356  1.00  0.00           C  
ATOM   2965  O   LYS A1720      -1.506  62.376  27.813  1.00  0.00           O  
ATOM   2966  CB  LYS A1720       0.685  63.274  25.491  1.00  0.00           C  
ATOM   2967  CG  LYS A1720      -0.672  63.825  24.959  1.00  0.00           C  
ATOM   2968  CD  LYS A1720      -0.685  64.190  23.456  1.00  0.00           C  
ATOM   2969  CE  LYS A1720      -2.088  63.907  22.845  1.00  0.00           C  
ATOM   2970  NZ  LYS A1720      -2.274  64.369  21.409  1.00  0.00           N  
ATOM   2971  N   ASN A1721      -0.144  60.722  27.166  1.00  0.00           N  
ATOM   2972  CA  ASN A1721      -1.114  59.656  27.457  1.00  0.00           C  
ATOM   2973  C   ASN A1721      -1.648  59.677  28.919  1.00  0.00           C  
ATOM   2974  O   ASN A1721      -2.842  59.469  29.153  1.00  0.00           O  
ATOM   2975  CB  ASN A1721      -0.503  58.279  27.141  1.00  0.00           C  
ATOM   2976  CG  ASN A1721      -0.377  57.991  25.628  1.00  0.00           C  
ATOM   2977  OD1 ASN A1721      -0.839  58.753  24.786  1.00  0.00           O  
ATOM   2978  ND2 ASN A1721       0.250  56.863  25.299  1.00  0.00           N  
ATOM   2979  N   VAL A1722      -0.777  59.954  29.894  1.00  0.00           N  
ATOM   2980  CA  VAL A1722      -1.148  59.840  31.313  1.00  0.00           C  
ATOM   2981  C   VAL A1722      -1.412  61.203  31.926  1.00  0.00           C  
ATOM   2982  O   VAL A1722      -1.638  61.318  33.125  1.00  0.00           O  
ATOM   2983  CB  VAL A1722      -0.077  59.054  32.138  1.00  0.00           C  
ATOM   2984  CG1 VAL A1722       0.095  57.642  31.565  1.00  0.00           C  
ATOM   2985  CG2 VAL A1722       1.261  59.810  32.176  1.00  0.00           C  
ATOM   2986  N   GLU A1725      -1.394  62.232  31.087  1.00  0.00           N  
ATOM   2987  CA  GLU A1725      -1.728  63.590  31.482  1.00  0.00           C  
ATOM   2988  C   GLU A1725      -0.803  64.157  32.563  1.00  0.00           C  
ATOM   2989  O   GLU A1725      -1.230  64.845  33.488  1.00  0.00           O  
ATOM   2990  CB  GLU A1725      -3.203  63.694  31.865  1.00  0.00           C  
ATOM   2991  CG  GLU A1725      -4.118  63.170  30.767  1.00  0.00           C  
ATOM   2992  CD  GLU A1725      -5.588  63.434  31.023  1.00  0.00           C  
ATOM   2993  OE1 GLU A1725      -5.957  64.597  31.280  1.00  0.00           O  
ATOM   2994  OE2 GLU A1725      -6.382  62.470  30.948  1.00  0.00           O  
ATOM   2995  N   ILE A1726       0.484  63.890  32.401  1.00  0.00           N  
ATOM   2996  CA  ILE A1726       1.518  64.493  33.225  1.00  0.00           C  
ATOM   2997  C   ILE A1726       2.194  65.577  32.400  1.00  0.00           C  
ATOM   2998  O   ILE A1726       2.574  65.334  31.255  1.00  0.00           O  
ATOM   2999  CB  ILE A1726       2.562  63.456  33.647  1.00  0.00           C  
ATOM   3000  CG1 ILE A1726       1.905  62.424  34.586  1.00  0.00           C  
ATOM   3001  CG2 ILE A1726       3.763  64.154  34.263  1.00  0.00           C  
ATOM   3002  CD1 ILE A1726       2.825  61.369  35.140  1.00  0.00           C  
ATOM   3003  N   ASP A1727       2.350  66.756  32.986  1.00  0.00           N  
ATOM   3004  CA  ASP A1727       3.034  67.859  32.338  1.00  0.00           C  
ATOM   3005  C   ASP A1727       4.559  67.645  32.232  1.00  0.00           C  
ATOM   3006  O   ASP A1727       5.246  67.575  33.257  1.00  0.00           O  
ATOM   3007  CB  ASP A1727       2.733  69.152  33.102  1.00  0.00           C  
ATOM   3008  CG  ASP A1727       3.325  70.359  32.437  1.00  0.00           C  
ATOM   3009  OD1 ASP A1727       4.214  70.167  31.583  1.00  0.00           O  
ATOM   3010  OD2 ASP A1727       2.927  71.505  32.769  1.00  0.00           O  
ATOM   3011  N   PRO A1728       5.101  67.578  30.987  1.00  0.00           N  
ATOM   3012  CA  PRO A1728       6.507  67.201  30.871  1.00  0.00           C  
ATOM   3013  C   PRO A1728       7.531  68.287  31.209  1.00  0.00           C  
ATOM   3014  O   PRO A1728       8.709  67.969  31.257  1.00  0.00           O  
ATOM   3015  CB  PRO A1728       6.652  66.734  29.415  1.00  0.00           C  
ATOM   3016  CG  PRO A1728       5.532  67.384  28.660  1.00  0.00           C  
ATOM   3017  CD  PRO A1728       4.434  67.709  29.666  1.00  0.00           C  
ATOM   3018  N   LYS A1729       7.106  69.527  31.487  1.00  0.00           N  
ATOM   3019  CA  LYS A1729       8.042  70.634  31.731  1.00  0.00           C  
ATOM   3020  C   LYS A1729       9.096  70.339  32.833  1.00  0.00           C  
ATOM   3021  O   LYS A1729      10.275  70.535  32.596  1.00  0.00           O  
ATOM   3022  CB  LYS A1729       7.285  71.939  32.025  1.00  0.00           C  
ATOM   3023  CG  LYS A1729       8.139  73.144  32.432  1.00  0.00           C  
ATOM   3024  CD  LYS A1729       9.174  73.525  31.357  1.00  0.00           C  
ATOM   3025  CE  LYS A1729      10.126  74.636  31.803  1.00  0.00           C  
ATOM   3026  NZ  LYS A1729       9.494  75.990  31.944  1.00  0.00           N  
ATOM   3027  N   PRO A1752       8.688  69.857  34.033  1.00  0.00           N  
ATOM   3028  CA  PRO A1752       9.729  69.646  35.066  1.00  0.00           C  
ATOM   3029  C   PRO A1752      10.508  68.350  34.873  1.00  0.00           C  
ATOM   3030  O   PRO A1752      11.367  68.014  35.706  1.00  0.00           O  
ATOM   3031  CB  PRO A1752       8.929  69.620  36.358  1.00  0.00           C  
ATOM   3032  CG  PRO A1752       7.592  69.077  35.929  1.00  0.00           C  
ATOM   3033  CD  PRO A1752       7.338  69.660  34.585  1.00  0.00           C  
ATOM   3034  N   TYR A1753      10.204  67.634  33.795  1.00  0.00           N  
ATOM   3035  CA  TYR A1753      10.980  66.480  33.370  1.00  0.00           C  
ATOM   3036  C   TYR A1753      11.948  66.790  32.216  1.00  0.00           C  
ATOM   3037  O   TYR A1753      12.434  65.876  31.560  1.00  0.00           O  
ATOM   3038  CB  TYR A1753      10.061  65.359  32.939  1.00  0.00           C  
ATOM   3039  CG  TYR A1753       9.077  64.870  34.000  1.00  0.00           C  
ATOM   3040  CD1 TYR A1753       7.886  65.550  34.247  1.00  0.00           C  
ATOM   3041  CD2 TYR A1753       9.311  63.682  34.692  1.00  0.00           C  
ATOM   3042  CE1 TYR A1753       6.974  65.076  35.179  1.00  0.00           C  
ATOM   3043  CE2 TYR A1753       8.433  63.226  35.609  1.00  0.00           C  
ATOM   3044  CZ  TYR A1753       7.272  63.916  35.862  1.00  0.00           C  
ATOM   3045  OH  TYR A1753       6.405  63.405  36.789  1.00  0.00           O  
ATOM   3046  N   TYR A1757      12.246  68.065  31.954  1.00  0.00           N  
ATOM   3047  CA  TYR A1757      13.109  68.381  30.816  1.00  0.00           C  
ATOM   3048  C   TYR A1757      14.440  67.643  30.836  1.00  0.00           C  
ATOM   3049  O   TYR A1757      14.918  67.199  29.787  1.00  0.00           O  
ATOM   3050  CB  TYR A1757      13.363  69.884  30.694  1.00  0.00           C  
ATOM   3051  CG  TYR A1757      14.212  70.497  31.777  1.00  0.00           C  
ATOM   3052  CD1 TYR A1757      15.600  70.571  31.653  1.00  0.00           C  
ATOM   3053  CD2 TYR A1757      13.630  71.071  32.893  1.00  0.00           C  
ATOM   3054  CE1 TYR A1757      16.375  71.180  32.636  1.00  0.00           C  
ATOM   3055  CE2 TYR A1757      14.406  71.651  33.899  1.00  0.00           C  
ATOM   3056  CZ  TYR A1757      15.768  71.711  33.752  1.00  0.00           C  
ATOM   3057  OH  TYR A1757      16.516  72.323  34.730  1.00  0.00           O  
ATOM   3058  N   TRP A1758      15.014  67.495  32.030  1.00  0.00           N  
ATOM   3059  CA  TRP A1758      16.332  66.833  32.213  1.00  0.00           C  
ATOM   3060  C   TRP A1758      16.228  65.333  32.016  1.00  0.00           C  
ATOM   3061  O   TRP A1758      17.217  64.674  31.726  1.00  0.00           O  
ATOM   3062  CB  TRP A1758      16.960  67.185  33.580  1.00  0.00           C  
ATOM   3063  CG  TRP A1758      15.971  67.173  34.692  1.00  0.00           C  
ATOM   3064  CD1 TRP A1758      15.281  68.247  35.198  1.00  0.00           C  
ATOM   3065  CD2 TRP A1758      15.531  66.034  35.425  1.00  0.00           C  
ATOM   3066  NE1 TRP A1758      14.428  67.826  36.188  1.00  0.00           N  
ATOM   3067  CE2 TRP A1758      14.566  66.477  36.353  1.00  0.00           C  
ATOM   3068  CE3 TRP A1758      15.833  64.678  35.374  1.00  0.00           C  
ATOM   3069  CZ2 TRP A1758      13.907  65.608  37.220  1.00  0.00           C  
ATOM   3070  CZ3 TRP A1758      15.175  63.814  36.270  1.00  0.00           C  
ATOM   3071  CH2 TRP A1758      14.237  64.284  37.158  1.00  0.00           C  
ATOM   3072  N   TYR A1759      15.014  64.797  32.165  1.00  0.00           N  
ATOM   3073  CA  TYR A1759      14.765  63.369  31.998  1.00  0.00           C  
ATOM   3074  C   TYR A1759      14.564  63.018  30.529  1.00  0.00           C  
ATOM   3075  O   TYR A1759      15.126  62.049  30.009  1.00  0.00           O  
ATOM   3076  CB  TYR A1759      13.556  62.996  32.840  1.00  0.00           C  
ATOM   3077  CG  TYR A1759      13.221  61.528  32.920  1.00  0.00           C  
ATOM   3078  CD1 TYR A1759      12.083  61.014  32.279  1.00  0.00           C  
ATOM   3079  CD2 TYR A1759      14.003  60.651  33.675  1.00  0.00           C  
ATOM   3080  CE1 TYR A1759      11.750  59.667  32.381  1.00  0.00           C  
ATOM   3081  CE2 TYR A1759      13.684  59.328  33.775  1.00  0.00           C  
ATOM   3082  CZ  TYR A1759      12.548  58.836  33.148  1.00  0.00           C  
ATOM   3083  OH  TYR A1759      12.255  57.521  33.255  1.00  0.00           O  
ATOM   3084  N   LEU A1760      13.726  63.796  29.855  1.00  0.00           N  
ATOM   3085  CA  LEU A1760      13.635  63.700  28.429  1.00  0.00           C  
ATOM   3086  C   LEU A1760      15.014  63.928  27.762  1.00  0.00           C  
ATOM   3087  O   LEU A1760      15.303  63.300  26.783  1.00  0.00           O  
ATOM   3088  CB  LEU A1760      12.569  64.661  27.878  1.00  0.00           C  
ATOM   3089  CG  LEU A1760      11.136  64.212  28.189  1.00  0.00           C  
ATOM   3090  CD1 LEU A1760      10.284  65.404  28.599  1.00  0.00           C  
ATOM   3091  CD2 LEU A1760      10.497  63.419  27.027  1.00  0.00           C  
ATOM   3092  N   ASP A1764      15.848  64.817  28.289  1.00  0.00           N  
ATOM   3093  CA  ASP A1764      17.215  64.984  27.748  1.00  0.00           C  
ATOM   3094  C   ASP A1764      18.032  63.681  27.681  1.00  0.00           C  
ATOM   3095  O   ASP A1764      18.870  63.506  26.776  1.00  0.00           O  
ATOM   3096  CB  ASP A1764      18.008  66.022  28.530  1.00  0.00           C  
ATOM   3097  CG  ASP A1764      17.815  67.429  27.993  1.00  0.00           C  
ATOM   3098  OD1 ASP A1764      17.202  67.578  26.916  1.00  0.00           O  
ATOM   3099  OD2 ASP A1764      18.312  68.376  28.635  1.00  0.00           O  
ATOM   3100  N   GLN A1765      17.804  62.759  28.616  1.00  0.00           N  
ATOM   3101  CA  GLN A1765      18.505  61.467  28.567  1.00  0.00           C  
ATOM   3102  C   GLN A1765      18.235  60.712  27.251  1.00  0.00           C  
ATOM   3103  O   GLN A1765      19.069  59.910  26.800  1.00  0.00           O  
ATOM   3104  CB  GLN A1765      18.120  60.590  29.785  1.00  0.00           C  
ATOM   3105  CG  GLN A1765      18.352  61.242  31.146  1.00  0.00           C  
ATOM   3106  CD  GLN A1765      19.773  61.731  31.324  1.00  0.00           C  
ATOM   3107  OE1 GLN A1765      20.732  61.005  31.048  1.00  0.00           O  
ATOM   3108  NE2 GLN A1765      19.918  62.966  31.761  1.00  0.00           N  
ATOM   3109  N   ARG A1767      17.086  60.964  26.615  1.00  0.00           N  
ATOM   3110  CA  ARG A1767      16.761  60.257  25.365  1.00  0.00           C  
ATOM   3111  C   ARG A1767      17.282  61.011  24.132  1.00  0.00           C  
ATOM   3112  O   ARG A1767      17.288  60.463  23.053  1.00  0.00           O  
ATOM   3113  CB  ARG A1767      15.262  60.026  25.233  1.00  0.00           C  
ATOM   3114  CG  ARG A1767      14.741  58.942  26.185  1.00  0.00           C  
ATOM   3115  CD  ARG A1767      14.767  59.386  27.655  1.00  0.00           C  
ATOM   3116  NE  ARG A1767      14.309  58.283  28.471  1.00  0.00           N  
ATOM   3117  CZ  ARG A1767      14.360  58.201  29.791  1.00  0.00           C  
ATOM   3118  NH1 ARG A1767      14.812  59.199  30.557  1.00  0.00           N  
ATOM   3119  NH2 ARG A1767      13.916  57.097  30.360  1.00  0.00           N  
ATOM   3120  N   LEU A1768      17.724  62.250  24.335  1.00  0.00           N  
ATOM   3121  CA  LEU A1768      18.246  63.133  23.269  1.00  0.00           C  
ATOM   3122  C   LEU A1768      19.776  63.258  23.223  1.00  0.00           C  
ATOM   3123  O   LEU A1768      20.339  63.563  22.166  1.00  0.00           O  
ATOM   3124  CB  LEU A1768      17.659  64.533  23.457  1.00  0.00           C  
ATOM   3125  CG  LEU A1768      16.144  64.636  23.295  1.00  0.00           C  
ATOM   3126  CD1 LEU A1768      15.675  65.984  23.855  1.00  0.00           C  
ATOM   3127  CD2 LEU A1768      15.741  64.450  21.847  1.00  0.00           C  
ATOM   3128  N   TYR A1770      20.446  63.058  24.353  1.00  0.00           N  
ATOM   3129  CA  TYR A1770      21.914  63.096  24.419  1.00  0.00           C  
ATOM   3130  C   TYR A1770      22.473  61.688  24.575  1.00  0.00           C  
ATOM   3131  O   TYR A1770      22.987  61.331  25.629  1.00  0.00           O  
ATOM   3132  CB  TYR A1770      22.403  63.972  25.575  1.00  0.00           C  
ATOM   3133  CG  TYR A1770      22.218  65.457  25.364  1.00  0.00           C  
ATOM   3134  CD1 TYR A1770      21.031  66.081  25.695  1.00  0.00           C  
ATOM   3135  CD2 TYR A1770      23.226  66.224  24.812  1.00  0.00           C  
ATOM   3136  CE1 TYR A1770      20.851  67.440  25.476  1.00  0.00           C  
ATOM   3137  CE2 TYR A1770      23.071  67.565  24.602  1.00  0.00           C  
ATOM   3138  CZ  TYR A1770      21.872  68.179  24.929  1.00  0.00           C  
ATOM   3139  OH  TYR A1770      21.726  69.535  24.740  1.00  0.00           O  
ATOM   3140  N   GLY A1771      22.361  60.878  23.529  1.00  0.00           N  
ATOM   3141  CA  GLY A1771      22.864  59.514  23.570  1.00  0.00           C  
ATOM   3142  C   GLY A1771      22.009  58.596  24.426  1.00  0.00           C  
ATOM   3143  O   GLY A1771      22.411  58.166  25.523  1.00  0.00           O  
ATOM   3144  N   THR A1772      20.841  58.251  23.917  1.00  0.00           N  
ATOM   3145  CA  THR A1772      19.998  57.315  24.643  1.00  0.00           C  
ATOM   3146  C   THR A1772      20.588  55.889  24.612  1.00  0.00           C  
ATOM   3147  O   THR A1772      21.344  55.521  23.700  1.00  0.00           O  
ATOM   3148  CB  THR A1772      18.581  57.326  24.073  1.00  0.00           C  
ATOM   3149  OG1 THR A1772      17.684  56.721  25.028  1.00  0.00           O  
ATOM   3150  CG2 THR A1772      18.542  56.600  22.678  1.00  0.00           C  
ATOM   3151  N   CYS A1773      20.242  55.096  25.620  1.00  0.00           N  
ATOM   3152  CA  CYS A1773      20.626  53.693  25.700  1.00  0.00           C  
ATOM   3153  C   CYS A1773      19.464  52.917  26.273  1.00  0.00           C  
ATOM   3154  O   CYS A1773      18.671  53.480  27.035  1.00  0.00           O  
ATOM   3155  CB  CYS A1773      21.857  53.502  26.600  1.00  0.00           C  
ATOM   3156  SG  CYS A1773      21.624  53.842  28.395  1.00  0.00           S  
ATOM   3157  N   PRO A1774      19.340  51.632  25.904  1.00  0.00           N  
ATOM   3158  CA  PRO A1774      18.451  50.751  26.653  1.00  0.00           C  
ATOM   3159  C   PRO A1774      18.987  50.580  28.078  1.00  0.00           C  
ATOM   3160  O   PRO A1774      20.159  50.302  28.251  1.00  0.00           O  
ATOM   3161  CB  PRO A1774      18.524  49.425  25.901  1.00  0.00           C  
ATOM   3162  CG  PRO A1774      19.557  49.551  24.864  1.00  0.00           C  
ATOM   3163  CD  PRO A1774      20.202  50.891  24.967  1.00  0.00           C  
ATOM   3164  N   HIS A1775      18.146  50.805  29.076  1.00  0.00           N  
ATOM   3165  CA  HIS A1775      18.568  50.767  30.474  1.00  0.00           C  
ATOM   3166  C   HIS A1775      17.389  50.449  31.352  1.00  0.00           C  
ATOM   3167  O   HIS A1775      16.231  50.627  30.952  1.00  0.00           O  
ATOM   3168  CB  HIS A1775      19.222  52.076  30.938  1.00  0.00           C  
ATOM   3169  CG  HIS A1775      18.324  53.286  30.902  1.00  0.00           C  
ATOM   3170  ND1 HIS A1775      18.049  53.980  29.751  1.00  0.00           N  
ATOM   3171  CD2 HIS A1775      17.662  53.935  31.890  1.00  0.00           C  
ATOM   3172  CE1 HIS A1775      17.279  55.020  30.029  1.00  0.00           C  
ATOM   3173  NE2 HIS A1775      17.019  55.007  31.321  1.00  0.00           N  
ATOM   3174  N   GLY A1776      17.692  49.963  32.540  1.00  0.00           N  
ATOM   3175  CA  GLY A1776      16.652  49.591  33.503  1.00  0.00           C  
ATOM   3176  C   GLY A1776      17.170  49.613  34.926  1.00  0.00           C  
ATOM   3177  O   GLY A1776      18.382  49.717  35.168  1.00  0.00           O  
ATOM   3178  N   GLY A1777      16.226  49.512  35.858  1.00  0.00           N  
ATOM   3179  CA  GLY A1777      16.525  49.497  37.250  1.00  0.00           C  
ATOM   3180  C   GLY A1777      15.386  48.947  38.087  1.00  0.00           C  
ATOM   3181  O   GLY A1777      14.390  48.419  37.573  1.00  0.00           O  
ATOM   3182  N   TYR A1778      15.548  49.090  39.391  1.00  0.00           N  
ATOM   3183  CA  TYR A1778      14.558  48.643  40.355  1.00  0.00           C  
ATOM   3184  C   TYR A1778      14.653  49.454  41.665  1.00  0.00           C  
ATOM   3185  O   TYR A1778      15.612  50.199  41.917  1.00  0.00           O  
ATOM   3186  CB  TYR A1778      14.734  47.157  40.615  1.00  0.00           C  
ATOM   3187  CG  TYR A1778      16.096  46.856  41.165  1.00  0.00           C  
ATOM   3188  CD1 TYR A1778      16.362  47.012  42.526  1.00  0.00           C  
ATOM   3189  CD2 TYR A1778      17.156  46.550  40.315  1.00  0.00           C  
ATOM   3190  CE1 TYR A1778      17.610  46.781  43.049  1.00  0.00           C  
ATOM   3191  CE2 TYR A1778      18.417  46.340  40.814  1.00  0.00           C  
ATOM   3192  CZ  TYR A1778      18.640  46.445  42.181  1.00  0.00           C  
ATOM   3193  OH  TYR A1778      19.884  46.260  42.693  1.00  0.00           O  
ATOM   3194  N   GLY A1779      13.626  49.293  42.491  1.00  0.00           N  
ATOM   3195  CA  GLY A1779      13.603  49.816  43.837  1.00  0.00           C  
ATOM   3196  C   GLY A1779      13.186  48.707  44.786  1.00  0.00           C  
ATOM   3197  O   GLY A1779      12.140  48.070  44.578  1.00  0.00           O  
ATOM   3198  N   LEU A1782      14.011  48.467  45.802  1.00  0.00           N  
ATOM   3199  CA  LEU A1782      13.690  47.506  46.873  1.00  0.00           C  
ATOM   3200  C   LEU A1782      13.213  48.262  48.124  1.00  0.00           C  
ATOM   3201  O   LEU A1782      13.810  49.293  48.526  1.00  0.00           O  
ATOM   3202  CB  LEU A1782      14.898  46.613  47.170  1.00  0.00           C  
ATOM   3203  CG  LEU A1782      14.840  45.666  48.391  1.00  0.00           C  
ATOM   3204  CD1 LEU A1782      15.583  44.383  48.098  1.00  0.00           C  
ATOM   3205  CD2 LEU A1782      15.400  46.408  49.646  1.00  0.00           C  
ATOM   3206  N   GLY A1783      12.127  47.779  48.736  1.00  0.00           N  
ATOM   3207  CA  GLY A1783      11.615  48.381  49.984  1.00  0.00           C  
ATOM   3208  C   GLY A1783      12.369  47.753  51.153  1.00  0.00           C  
ATOM   3209  O   GLY A1783      12.156  46.576  51.459  1.00  0.00           O  
ATOM   3210  N   LEU A1784      13.240  48.512  51.820  1.00  0.00           N  
ATOM   3211  CA  LEU A1784      14.140  47.925  52.825  1.00  0.00           C  
ATOM   3212  C   LEU A1784      13.340  47.271  53.938  1.00  0.00           C  
ATOM   3213  O   LEU A1784      13.628  46.143  54.312  1.00  0.00           O  
ATOM   3214  CB  LEU A1784      15.113  48.979  53.373  1.00  0.00           C  
ATOM   3215  CG  LEU A1784      16.291  48.584  54.281  1.00  0.00           C  
ATOM   3216  CD1 LEU A1784      16.997  47.274  53.831  1.00  0.00           C  
ATOM   3217  CD2 LEU A1784      17.307  49.745  54.396  1.00  0.00           C  
ATOM   3218  N   GLU A1785      12.303  47.954  54.420  1.00  0.00           N  
ATOM   3219  CA  GLU A1785      11.501  47.470  55.534  1.00  0.00           C  
ATOM   3220  C   GLU A1785      10.800  46.165  55.166  1.00  0.00           C  
ATOM   3221  O   GLU A1785      10.841  45.188  55.935  1.00  0.00           O  
ATOM   3222  CB  GLU A1785      10.476  48.516  56.000  1.00  0.00           C  
ATOM   3223  CG  GLU A1785      11.088  49.775  56.613  1.00  0.00           C  
ATOM   3224  CD  GLU A1785      11.514  50.823  55.610  1.00  0.00           C  
ATOM   3225  OE1 GLU A1785      11.348  50.619  54.396  1.00  0.00           O  
ATOM   3226  OE2 GLU A1785      12.014  51.875  56.047  1.00  0.00           O  
ATOM   3227  N   ARG A1786      10.165  46.136  54.008  1.00  0.00           N  
ATOM   3228  CA  ARG A1786       9.580  44.878  53.490  1.00  0.00           C  
ATOM   3229  C   ARG A1786      10.619  43.753  53.391  1.00  0.00           C  
ATOM   3230  O   ARG A1786      10.337  42.616  53.787  1.00  0.00           O  
ATOM   3231  CB  ARG A1786       8.864  45.098  52.150  1.00  0.00           C  
ATOM   3232  CG  ARG A1786       7.651  46.005  52.270  1.00  0.00           C  
ATOM   3233  CD  ARG A1786       6.877  46.019  50.973  1.00  0.00           C  
ATOM   3234  NE  ARG A1786       5.743  46.914  51.052  1.00  0.00           N  
ATOM   3235  CZ  ARG A1786       4.819  47.089  50.102  1.00  0.00           C  
ATOM   3236  NH1 ARG A1786       4.870  46.425  48.939  1.00  0.00           N  
ATOM   3237  NH2 ARG A1786       3.830  47.949  50.314  1.00  0.00           N  
ATOM   3238  N   PHE A1787      11.830  44.075  52.929  1.00  0.00           N  
ATOM   3239  CA  PHE A1787      12.899  43.069  52.853  1.00  0.00           C  
ATOM   3240  C   PHE A1787      13.279  42.486  54.223  1.00  0.00           C  
ATOM   3241  O   PHE A1787      13.491  41.273  54.344  1.00  0.00           O  
ATOM   3242  CB  PHE A1787      14.141  43.630  52.130  1.00  0.00           C  
ATOM   3243  CG  PHE A1787      15.336  42.712  52.174  1.00  0.00           C  
ATOM   3244  CD1 PHE A1787      15.471  41.677  51.256  1.00  0.00           C  
ATOM   3245  CD2 PHE A1787      16.309  42.864  53.159  1.00  0.00           C  
ATOM   3246  CE1 PHE A1787      16.569  40.820  51.299  1.00  0.00           C  
ATOM   3247  CE2 PHE A1787      17.410  42.012  53.215  1.00  0.00           C  
ATOM   3248  CZ  PHE A1787      17.537  40.985  52.277  1.00  0.00           C  
ATOM   3249  N   ILE A1788      13.397  43.348  55.230  1.00  0.00           N  
ATOM   3250  CA  ILE A1788      13.726  42.934  56.595  1.00  0.00           C  
ATOM   3251  C   ILE A1788      12.598  42.048  57.126  1.00  0.00           C  
ATOM   3252  O   ILE A1788      12.859  41.041  57.782  1.00  0.00           O  
ATOM   3253  CB  ILE A1788      13.934  44.141  57.575  1.00  0.00           C  
ATOM   3254  CG1 ILE A1788      15.042  45.116  57.119  1.00  0.00           C  
ATOM   3255  CG2 ILE A1788      14.203  43.629  59.014  1.00  0.00           C  
ATOM   3256  CD1 ILE A1788      16.334  44.483  56.720  1.00  0.00           C  
ATOM   3257  N   CYS A1789      11.356  42.414  56.834  1.00  0.00           N  
ATOM   3258  CA  CYS A1789      10.203  41.608  57.260  1.00  0.00           C  
ATOM   3259  C   CYS A1789      10.303  40.174  56.750  1.00  0.00           C  
ATOM   3260  O   CYS A1789      10.094  39.231  57.511  1.00  0.00           O  
ATOM   3261  CB  CYS A1789       8.856  42.238  56.846  1.00  0.00           C  
ATOM   3262  SG  CYS A1789       8.406  43.682  57.838  1.00  0.00           S  
ATOM   3263  N   TRP A1790      10.667  40.012  55.475  1.00  0.00           N  
ATOM   3264  CA  TRP A1790      10.898  38.683  54.925  1.00  0.00           C  
ATOM   3265  C   TRP A1790      12.066  37.971  55.617  1.00  0.00           C  
ATOM   3266  O   TRP A1790      11.942  36.837  56.027  1.00  0.00           O  
ATOM   3267  CB  TRP A1790      11.201  38.743  53.423  1.00  0.00           C  
ATOM   3268  CG  TRP A1790      11.757  37.455  52.905  1.00  0.00           C  
ATOM   3269  CD1 TRP A1790      11.073  36.303  52.699  1.00  0.00           C  
ATOM   3270  CD2 TRP A1790      13.127  37.174  52.583  1.00  0.00           C  
ATOM   3271  NE1 TRP A1790      11.920  35.321  52.244  1.00  0.00           N  
ATOM   3272  CE2 TRP A1790      13.192  35.834  52.173  1.00  0.00           C  
ATOM   3273  CE3 TRP A1790      14.302  37.929  52.594  1.00  0.00           C  
ATOM   3274  CZ2 TRP A1790      14.387  35.238  51.750  1.00  0.00           C  
ATOM   3275  CZ3 TRP A1790      15.493  37.331  52.184  1.00  0.00           C  
ATOM   3276  CH2 TRP A1790      15.520  36.001  51.760  1.00  0.00           C  
ATOM   3277  N   LEU A1791      13.214  38.646  55.679  1.00  0.00           N  
ATOM   3278  CA  LEU A1791      14.428  38.087  56.239  1.00  0.00           C  
ATOM   3279  C   LEU A1791      14.231  37.538  57.668  1.00  0.00           C  
ATOM   3280  O   LEU A1791      14.765  36.488  58.011  1.00  0.00           O  
ATOM   3281  CB  LEU A1791      15.538  39.135  56.215  1.00  0.00           C  
ATOM   3282  CG  LEU A1791      16.910  38.745  56.756  1.00  0.00           C  
ATOM   3283  CD1 LEU A1791      17.474  37.622  55.915  1.00  0.00           C  
ATOM   3284  CD2 LEU A1791      17.869  39.955  56.774  1.00  0.00           C  
ATOM   3285  N   THR A1792      13.454  38.261  58.478  1.00  0.00           N  
ATOM   3286  CA  THR A1792      13.357  38.002  59.912  1.00  0.00           C  
ATOM   3287  C   THR A1792      12.028  37.348  60.301  1.00  0.00           C  
ATOM   3288  O   THR A1792      11.798  37.089  61.479  1.00  0.00           O  
ATOM   3289  CB  THR A1792      13.511  39.317  60.730  1.00  0.00           C  
ATOM   3290  OG1 THR A1792      12.454  40.228  60.419  1.00  0.00           O  
ATOM   3291  CG2 THR A1792      14.809  39.963  60.424  1.00  0.00           C  
ATOM   3292  N   ASN A1793      11.173  37.065  59.314  1.00  0.00           N  
ATOM   3293  CA  ASN A1793       9.845  36.505  59.567  1.00  0.00           C  
ATOM   3294  C   ASN A1793       9.025  37.386  60.520  1.00  0.00           C  
ATOM   3295  O   ASN A1793       8.391  36.894  61.466  1.00  0.00           O  
ATOM   3296  CB  ASN A1793       9.990  35.065  60.090  1.00  0.00           C  
ATOM   3297  CG  ASN A1793       8.993  34.111  59.461  1.00  0.00           C  
ATOM   3298  OD1 ASN A1793       7.836  34.051  59.867  1.00  0.00           O  
ATOM   3299  ND2 ASN A1793       9.442  33.356  58.457  1.00  0.00           N  
ATOM   3300  N   THR A1794       9.074  38.696  60.270  1.00  0.00           N  
ATOM   3301  CA  THR A1794       8.349  39.694  61.059  1.00  0.00           C  
ATOM   3302  C   THR A1794       7.080  40.097  60.321  1.00  0.00           C  
ATOM   3303  O   THR A1794       7.148  40.619  59.206  1.00  0.00           O  
ATOM   3304  CB  THR A1794       9.190  40.970  61.321  1.00  0.00           C  
ATOM   3305  OG1 THR A1794      10.406  40.628  61.992  1.00  0.00           O  
ATOM   3306  CG2 THR A1794       8.428  41.943  62.169  1.00  0.00           C  
ATOM   3307  N   ASN A1795       5.928  39.879  60.957  1.00  0.00           N  
ATOM   3308  CA  ASN A1795       4.624  40.038  60.294  1.00  0.00           C  
ATOM   3309  C   ASN A1795       4.218  41.506  60.082  1.00  0.00           C  
ATOM   3310  O   ASN A1795       3.636  41.839  59.045  1.00  0.00           O  
ATOM   3311  CB  ASN A1795       3.539  39.278  61.092  1.00  0.00           C  
ATOM   3312  CG  ASN A1795       2.164  39.278  60.410  1.00  0.00           C  
ATOM   3313  OD1 ASN A1795       1.130  39.301  61.087  1.00  0.00           O  
ATOM   3314  ND2 ASN A1795       2.145  39.225  59.086  1.00  0.00           N  
ATOM   3315  N   HIS A1796       4.529  42.362  61.063  1.00  0.00           N  
ATOM   3316  CA  HIS A1796       4.130  43.782  61.076  1.00  0.00           C  
ATOM   3317  C   HIS A1796       5.306  44.702  60.729  1.00  0.00           C  
ATOM   3318  O   HIS A1796       6.320  44.701  61.420  1.00  0.00           O  
ATOM   3319  CB  HIS A1796       3.612  44.180  62.461  1.00  0.00           C  
ATOM   3320  CG  HIS A1796       2.503  43.313  62.966  1.00  0.00           C  
ATOM   3321  ND1 HIS A1796       1.184  43.536  62.642  1.00  0.00           N  
ATOM   3322  CD2 HIS A1796       2.513  42.221  63.766  1.00  0.00           C  
ATOM   3323  CE1 HIS A1796       0.428  42.614  63.211  1.00  0.00           C  
ATOM   3324  NE2 HIS A1796       1.209  41.807  63.901  1.00  0.00           N  
ATOM   3325  N   ILE A1797       5.136  45.527  59.697  1.00  0.00           N  
ATOM   3326  CA  ILE A1797       6.214  46.406  59.225  1.00  0.00           C  
ATOM   3327  C   ILE A1797       6.714  47.372  60.318  1.00  0.00           C  
ATOM   3328  O   ILE A1797       7.898  47.692  60.353  1.00  0.00           O  
ATOM   3329  CB  ILE A1797       5.784  47.144  57.918  1.00  0.00           C  
ATOM   3330  CG1 ILE A1797       7.001  47.625  57.113  1.00  0.00           C  
ATOM   3331  CG2 ILE A1797       4.793  48.257  58.244  1.00  0.00           C  
ATOM   3332  CD1 ILE A1797       6.657  48.065  55.713  1.00  0.00           C  
ATOM   3333  N   ARG A1798       5.845  47.768  61.260  1.00  0.00           N  
ATOM   3334  CA  ARG A1798       6.246  48.660  62.374  1.00  0.00           C  
ATOM   3335  C   ARG A1798       7.451  48.167  63.186  1.00  0.00           C  
ATOM   3336  O   ARG A1798       8.259  48.968  63.684  1.00  0.00           O  
ATOM   3337  CB  ARG A1798       5.045  48.935  63.319  1.00  0.00           C  
ATOM   3338  CG  ARG A1798       4.598  47.755  64.200  1.00  0.00           C  
ATOM   3339  CD  ARG A1798       3.446  48.130  65.178  1.00  0.00           C  
ATOM   3340  NE  ARG A1798       2.904  46.942  65.849  1.00  0.00           N  
ATOM   3341  CZ  ARG A1798       1.833  46.247  65.450  1.00  0.00           C  
ATOM   3342  NH1 ARG A1798       1.116  46.628  64.403  1.00  0.00           N  
ATOM   3343  NH2 ARG A1798       1.461  45.157  66.119  1.00  0.00           N  
ATOM   3344  N   ASP A1799       7.563  46.852  63.345  1.00  0.00           N  
ATOM   3345  CA  ASP A1799       8.633  46.261  64.140  1.00  0.00           C  
ATOM   3346  C   ASP A1799      10.025  46.304  63.483  1.00  0.00           C  
ATOM   3347  O   ASP A1799      11.012  45.932  64.126  1.00  0.00           O  
ATOM   3348  CB  ASP A1799       8.293  44.819  64.537  1.00  0.00           C  
ATOM   3349  CG  ASP A1799       7.048  44.722  65.429  1.00  0.00           C  
ATOM   3350  OD1 ASP A1799       6.948  45.504  66.408  1.00  0.00           O  
ATOM   3351  OD2 ASP A1799       6.178  43.854  65.155  1.00  0.00           O  
ATOM   3352  N   VAL A1800      10.128  46.751  62.230  1.00  0.00           N  
ATOM   3353  CA  VAL A1800      11.456  46.896  61.599  1.00  0.00           C  
ATOM   3354  C   VAL A1800      11.828  48.364  61.424  1.00  0.00           C  
ATOM   3355  O   VAL A1800      12.894  48.665  60.896  1.00  0.00           O  
ATOM   3356  CB  VAL A1800      11.574  46.094  60.267  1.00  0.00           C  
ATOM   3357  CG1 VAL A1800      11.152  44.664  60.478  1.00  0.00           C  
ATOM   3358  CG2 VAL A1800      10.734  46.723  59.145  1.00  0.00           C  
ATOM   3359  N   CYS A1801      10.956  49.253  61.910  1.00  0.00           N  
ATOM   3360  CA  CYS A1801      11.164  50.696  61.877  1.00  0.00           C  
ATOM   3361  C   CYS A1801      11.527  51.218  63.246  1.00  0.00           C  
ATOM   3362  O   CYS A1801      11.148  50.644  64.257  1.00  0.00           O  
ATOM   3363  CB  CYS A1801       9.901  51.451  61.444  1.00  0.00           C  
ATOM   3364  SG  CYS A1801       9.083  50.888  59.928  1.00  0.00           S  
ATOM   3365  N   LEU A1802      12.212  52.353  63.252  1.00  0.00           N  
ATOM   3366  CA  LEU A1802      12.491  53.054  64.483  1.00  0.00           C  
ATOM   3367  C   LEU A1802      11.194  53.715  64.954  1.00  0.00           C  
ATOM   3368  O   LEU A1802      10.603  53.281  65.929  1.00  0.00           O  
ATOM   3369  CB  LEU A1802      13.611  54.082  64.268  1.00  0.00           C  
ATOM   3370  CG  LEU A1802      13.993  54.801  65.564  1.00  0.00           C  
ATOM   3371  CD1 LEU A1802      14.527  53.788  66.594  1.00  0.00           C  
ATOM   3372  CD2 LEU A1802      14.991  55.936  65.303  1.00  0.00           C  
ATOM   3373  N   TYR A1803      10.728  54.732  64.225  1.00  0.00           N  
ATOM   3374  CA  TYR A1803       9.439  55.369  64.505  1.00  0.00           C  
ATOM   3375  C   TYR A1803       8.605  55.456  63.220  1.00  0.00           C  
ATOM   3376  O   TYR A1803       8.764  56.405  62.444  1.00  0.00           O  
ATOM   3377  CB  TYR A1803       9.639  56.763  65.158  1.00  0.00           C  
ATOM   3378  CG  TYR A1803      10.405  56.663  66.469  1.00  0.00           C  
ATOM   3379  CD1 TYR A1803      11.642  57.282  66.640  1.00  0.00           C  
ATOM   3380  CD2 TYR A1803       9.922  55.874  67.513  1.00  0.00           C  
ATOM   3381  CE1 TYR A1803      12.368  57.140  67.844  1.00  0.00           C  
ATOM   3382  CE2 TYR A1803      10.633  55.725  68.706  1.00  0.00           C  
ATOM   3383  CZ  TYR A1803      11.848  56.350  68.869  1.00  0.00           C  
ATOM   3384  OH  TYR A1803      12.530  56.189  70.062  1.00  0.00           O  
ATOM   3385  N   PRO A1804       7.685  54.477  63.002  1.00  0.00           N  
ATOM   3386  CA  PRO A1804       7.033  54.406  61.701  1.00  0.00           C  
ATOM   3387  C   PRO A1804       6.102  55.570  61.405  1.00  0.00           C  
ATOM   3388  O   PRO A1804       5.575  56.208  62.327  1.00  0.00           O  
ATOM   3389  CB  PRO A1804       6.280  53.065  61.742  1.00  0.00           C  
ATOM   3390  CG  PRO A1804       6.117  52.766  63.204  1.00  0.00           C  
ATOM   3391  CD  PRO A1804       7.253  53.398  63.907  1.00  0.00           C  
ATOM   3392  N   ARG A1805       5.957  55.885  60.112  1.00  0.00           N  
ATOM   3393  CA  ARG A1805       5.058  56.944  59.672  1.00  0.00           C  
ATOM   3394  C   ARG A1805       3.977  56.340  58.780  1.00  0.00           C  
ATOM   3395  O   ARG A1805       4.268  55.592  57.841  1.00  0.00           O  
ATOM   3396  CB  ARG A1805       5.814  58.051  58.916  1.00  0.00           C  
ATOM   3397  CG  ARG A1805       6.812  58.826  59.775  1.00  0.00           C  
ATOM   3398  CD  ARG A1805       6.091  59.752  60.731  1.00  0.00           C  
ATOM   3399  NE  ARG A1805       6.980  60.536  61.595  1.00  0.00           N  
ATOM   3400  CZ  ARG A1805       7.441  60.163  62.787  1.00  0.00           C  
ATOM   3401  NH1 ARG A1805       7.134  58.973  63.293  1.00  0.00           N  
ATOM   3402  NH2 ARG A1805       8.222  61.001  63.478  1.00  0.00           N  
ATOM   3403  N   PHE A1806       2.725  56.658  59.092  1.00  0.00           N  
ATOM   3404  CA  PHE A1806       1.626  56.446  58.161  1.00  0.00           C  
ATOM   3405  C   PHE A1806       0.511  57.417  58.498  1.00  0.00           C  
ATOM   3406  O   PHE A1806       0.645  58.222  59.442  1.00  0.00           O  
ATOM   3407  CB  PHE A1806       1.163  54.993  58.172  1.00  0.00           C  
ATOM   3408  CG  PHE A1806       1.049  54.396  59.552  1.00  0.00           C  
ATOM   3409  CD1 PHE A1806      -0.006  54.742  60.384  1.00  0.00           C  
ATOM   3410  CD2 PHE A1806       1.995  53.484  60.002  1.00  0.00           C  
ATOM   3411  CE1 PHE A1806      -0.103  54.192  61.647  1.00  0.00           C  
ATOM   3412  CE2 PHE A1806       1.911  52.928  61.273  1.00  0.00           C  
ATOM   3413  CZ  PHE A1806       0.863  53.271  62.087  1.00  0.00           C  
ATOM   3414  N   VAL A1807      -0.570  57.381  57.720  1.00  0.00           N  
ATOM   3415  CA  VAL A1807      -1.638  58.367  57.899  1.00  0.00           C  
ATOM   3416  C   VAL A1807      -2.113  58.317  59.354  1.00  0.00           C  
ATOM   3417  O   VAL A1807      -2.314  57.253  59.910  1.00  0.00           O  
ATOM   3418  CB  VAL A1807      -2.807  58.178  56.883  1.00  0.00           C  
ATOM   3419  CG1 VAL A1807      -3.250  56.725  56.849  1.00  0.00           C  
ATOM   3420  CG2 VAL A1807      -3.973  59.156  57.192  1.00  0.00           C  
ATOM   3421  N   GLY A1808      -2.207  59.481  59.994  1.00  0.00           N  
ATOM   3422  CA  GLY A1808      -2.652  59.526  61.375  1.00  0.00           C  
ATOM   3423  C   GLY A1808      -1.524  59.374  62.393  1.00  0.00           C  
ATOM   3424  O   GLY A1808      -1.741  59.614  63.576  1.00  0.00           O  
ATOM   3425  N   ARG A1809      -0.325  58.988  61.953  1.00  0.00           N  
ATOM   3426  CA  ARG A1809       0.812  58.845  62.885  1.00  0.00           C  
ATOM   3427  C   ARG A1809       2.061  59.534  62.390  1.00  0.00           C  
ATOM   3428  O   ARG A1809       2.704  59.075  61.433  1.00  0.00           O  
ATOM   3429  CB  ARG A1809       1.137  57.379  63.192  1.00  0.00           C  
ATOM   3430  CG  ARG A1809       2.346  57.227  64.169  1.00  0.00           C  
ATOM   3431  CD  ARG A1809       2.458  55.838  64.748  1.00  0.00           C  
ATOM   3432  NE  ARG A1809       1.313  55.521  65.597  1.00  0.00           N  
ATOM   3433  CZ  ARG A1809       1.098  56.012  66.818  1.00  0.00           C  
ATOM   3434  NH1 ARG A1809       1.956  56.859  67.397  1.00  0.00           N  
ATOM   3435  NH2 ARG A1809       0.016  55.633  67.483  1.00  0.00           N  
ATOM   3436  N   CYS A1810       2.394  60.630  63.070  1.00  0.00           N  
ATOM   3437  CA  CYS A1810       3.637  61.347  62.866  1.00  0.00           C  
ATOM   3438  C   CYS A1810       4.398  61.534  64.186  1.00  0.00           C  
ATOM   3439  O   CYS A1810       5.100  62.529  64.353  1.00  0.00           O  
ATOM   3440  CB  CYS A1810       3.347  62.712  62.239  1.00  0.00           C  
ATOM   3441  SG  CYS A1810       4.733  63.428  61.303  1.00  0.00           S  
ATOM   3442  N   VAL A1811       4.230  60.588  65.110  1.00  0.00           N  
ATOM   3443  CA  VAL A1811       4.886  60.608  66.420  1.00  0.00           C  
ATOM   3444  C   VAL A1811       5.191  59.176  66.853  1.00  0.00           C  
ATOM   3445  O   VAL A1811       4.458  58.251  66.485  1.00  0.00           O  
ATOM   3446  CB  VAL A1811       3.966  61.249  67.532  1.00  0.00           C  
ATOM   3447  CG1 VAL A1811       3.556  62.636  67.137  1.00  0.00           C  
ATOM   3448  CG2 VAL A1811       2.741  60.394  67.763  1.00  0.00           C  
ATOM   3449  N   PRO A1812       6.245  58.977  67.660  1.00  0.00           N  
ATOM   3450  CA  PRO A1812       7.246  59.946  68.119  1.00  0.00           C  
ATOM   3451  C   PRO A1812       8.004  60.589  66.955  1.00  0.00           C  
ATOM   3452  O   PRO A1812       8.362  61.776  66.966  1.00  0.00           O  
ATOM   3453  CB  PRO A1812       8.202  59.076  68.933  1.00  0.00           C  
ATOM   3454  CG  PRO A1812       7.383  57.996  69.411  1.00  0.00           C  
ATOM   3455  CD  PRO A1812       6.445  57.673  68.311  1.00  0.00           C  
ATOM   3456  OXT PRO A1812       8.269  59.884  65.979  1.00  0.00           O  
HETATM 3457  OAX NSS A1550       6.526  51.881  43.688  1.00  0.00           O  
HETATM 3458  SBE NSS A1550       7.509  50.854  43.446  1.00  0.00           S  
HETATM 3459  OAY NSS A1550       6.994  49.583  43.139  1.00  0.00           O  
HETATM 3460  NAT NSS A1550       8.501  51.233  42.230  1.00  0.00           N  
HETATM 3461  C   NSS A1550       9.168  52.382  42.239  1.00  0.00           C  
HETATM 3462  O   NSS A1550       9.073  53.216  43.127  1.00  0.00           O  
HETATM 3463  CA  NSS A1550      10.180  52.596  41.127  1.00  0.00           C  
HETATM 3464  N   NSS A1550      10.300  54.003  40.803  1.00  0.00           N  
HETATM 3465  CB  NSS A1550      11.485  52.061  41.704  1.00  0.00           C  
HETATM 3466  CG  NSS A1550      12.577  51.976  40.664  1.00  0.00           C  
HETATM 3467  OD1 NSS A1550      12.425  51.269  39.683  1.00  0.00           O  
HETATM 3468  ND2 NSS A1550      13.705  52.631  40.900  1.00  0.00           N  
HETATM 3469  O5' NSS A1550       8.331  50.796  44.769  1.00  0.00           O  
HETATM 3470  C5' NSS A1550       9.447  49.911  44.833  1.00  0.00           C  
HETATM 3471  C4' NSS A1550       9.348  49.125  46.127  1.00  0.00           C  
HETATM 3472  C3' NSS A1550       8.124  48.217  46.195  1.00  0.00           C  
HETATM 3473  O3' NSS A1550       8.446  46.982  45.583  1.00  0.00           O  
HETATM 3474  C2' NSS A1550       7.943  48.071  47.693  1.00  0.00           C  
HETATM 3475  O2' NSS A1550       8.846  47.102  48.211  1.00  0.00           O  
HETATM 3476  C1' NSS A1550       8.416  49.393  48.235  1.00  0.00           C  
HETATM 3477  O4' NSS A1550       9.222  49.997  47.222  1.00  0.00           O  
HETATM 3478  N9  NSS A1550       7.317  50.306  48.545  1.00  0.00           N  
HETATM 3479  C4  NSS A1550       6.933  50.561  49.796  1.00  0.00           C  
HETATM 3480  N3  NSS A1550       7.333  50.163  51.035  1.00  0.00           N  
HETATM 3481  C2  NSS A1550       6.740  50.631  52.153  1.00  0.00           C  
HETATM 3482  N1  NSS A1550       5.711  51.522  52.104  1.00  0.00           N  
HETATM 3483  C6  NSS A1550       5.211  51.978  50.923  1.00  0.00           C  
HETATM 3484  N6  NSS A1550       4.178  52.841  50.878  1.00  0.00           N  
HETATM 3485  C5  NSS A1550       5.821  51.504  49.663  1.00  0.00           C  
HETATM 3486  N7  NSS A1550       5.622  51.700  48.336  1.00  0.00           N  
HETATM 3487  C8  NSS A1550       6.534  50.964  47.662  1.00  0.00           C  
TER
HETATM 3488  OAX NSS B1550      24.968  73.202  63.905  1.00  0.00           O  
HETATM 3489  SBE NSS B1550      23.829  72.373  63.620  1.00  0.00           S  
HETATM 3490  OAY NSS B1550      22.683  73.187  63.340  1.00  0.00           O  
HETATM 3491  NAT NSS B1550      23.588  71.370  64.828  1.00  0.00           N  
HETATM 3492  C   NSS B1550      22.664  70.422  64.779  1.00  0.00           C  
HETATM 3493  O   NSS B1550      21.843  70.288  63.883  1.00  0.00           O  
HETATM 3494  CA  NSS B1550      22.695  69.441  65.905  1.00  0.00           C  
HETATM 3495  N   NSS B1550      21.307  69.045  66.198  1.00  0.00           N  
HETATM 3496  CB  NSS B1550      23.583  68.277  65.464  1.00  0.00           C  
HETATM 3497  CG  NSS B1550      23.773  67.266  66.568  1.00  0.00           C  
HETATM 3498  OD1 NSS B1550      24.274  67.610  67.641  1.00  0.00           O  
HETATM 3499  ND2 NSS B1550      23.397  66.002  66.328  1.00  0.00           N  
HETATM 3500  O5' NSS B1550      24.154  71.556  62.340  1.00  0.00           O  
HETATM 3501  C5' NSS B1550      25.248  70.640  62.368  1.00  0.00           C  
HETATM 3502  C4' NSS B1550      26.086  70.796  61.099  1.00  0.00           C  
HETATM 3503  C3' NSS B1550      26.729  72.169  60.930  1.00  0.00           C  
HETATM 3504  O3' NSS B1550      28.001  72.352  61.567  1.00  0.00           O  
HETATM 3505  C2' NSS B1550      26.905  72.243  59.421  1.00  0.00           C  
HETATM 3506  O2' NSS B1550      28.106  71.555  59.011  1.00  0.00           O  
HETATM 3507  C1' NSS B1550      25.714  71.481  58.883  1.00  0.00           C  
HETATM 3508  O4' NSS B1550      25.261  70.623  59.932  1.00  0.00           O  
HETATM 3509  N9  NSS B1550      24.665  72.411  58.437  1.00  0.00           N  
HETATM 3510  C4  NSS B1550      24.445  72.674  57.159  1.00  0.00           C  
HETATM 3511  N3  NSS B1550      25.016  72.263  56.003  1.00  0.00           N  
HETATM 3512  C2  NSS B1550      24.555  72.709  54.821  1.00  0.00           C  
HETATM 3513  N1  NSS B1550      23.535  73.583  54.712  1.00  0.00           N  
HETATM 3514  C6  NSS B1550      22.884  74.062  55.806  1.00  0.00           C  
HETATM 3515  N6  NSS B1550      21.861  74.942  55.719  1.00  0.00           N  
HETATM 3516  C5  NSS B1550      23.327  73.619  57.132  1.00  0.00           C  
HETATM 3517  N7  NSS B1550      22.951  73.861  58.400  1.00  0.00           N  
HETATM 3518  C8  NSS B1550      23.775  73.127  59.197  1.00  0.00           C  
TER
END
