# Supplementary material for: Backbone Brackets and Arginine Tweezers delineate Class I and Class II aminoacyl tRNA synthetases
Source: PLoS Comput Biol. 2018 Apr 16;14(4):e1006101. doi: 10.1371/journal.pcbi.1006101 (PMC5919687; doi:10.1371/journal.pcbi.1006101)
Supplement: S12 File — All structures of Class II aaRS with residues renumbered according to the MSA. (GZ) [file pcbi.1006101.s024.tar.gz › 2xti_A_renum.pdb]

ATOM      1  N   THR A 171      37.038   3.892  84.126  1.00  0.00           N  
ATOM      2  CA  THR A 171      35.923   4.798  84.535  1.00  0.00           C  
ATOM      3  C   THR A 171      34.584   4.319  83.991  1.00  0.00           C  
ATOM      4  O   THR A 171      33.540   4.530  84.620  1.00  0.00           O  
ATOM      5  CB  THR A 171      36.136   6.247  84.044  1.00  0.00           C  
ATOM      6  OG1 THR A 171      37.280   6.818  84.691  1.00  0.00           O  
ATOM      7  CG2 THR A 171      34.891   7.124  84.337  1.00  0.00           C  
ATOM      8  N   GLY A 172      34.607   3.693  82.818  1.00  0.00           N  
ATOM      9  CA  GLY A 172      33.368   3.240  82.186  1.00  0.00           C  
ATOM     10  C   GLY A 172      33.612   2.104  81.217  1.00  0.00           C  
ATOM     11  O   GLY A 172      33.488   2.265  79.996  1.00  0.00           O  
ATOM     12  N   VAL A 173      33.959   0.949  81.773  1.00  0.00           N  
ATOM     13  CA  VAL A 173      34.267  -0.217  80.959  1.00  0.00           C  
ATOM     14  C   VAL A 173      33.132  -1.225  81.052  1.00  0.00           C  
ATOM     15  O   VAL A 173      32.416  -1.293  82.055  1.00  0.00           O  
ATOM     16  CB  VAL A 173      35.595  -0.880  81.372  1.00  0.00           C  
ATOM     17  CG1 VAL A 173      36.188  -1.605  80.179  1.00  0.00           C  
ATOM     18  CG2 VAL A 173      36.582   0.161  81.898  1.00  0.00           C  
ATOM     19  N   LYS A 174      32.979  -2.006  79.995  1.00  0.00           N  
ATOM     20  CA  LYS A 174      31.832  -2.874  79.847  1.00  0.00           C  
ATOM     21  C   LYS A 174      32.215  -4.322  80.143  1.00  0.00           C  
ATOM     22  O   LYS A 174      33.356  -4.739  79.918  1.00  0.00           O  
ATOM     23  CB  LYS A 174      31.281  -2.714  78.432  1.00  0.00           C  
ATOM     24  CG  LYS A 174      30.827  -1.267  78.089  1.00  0.00           C  
ATOM     25  CD  LYS A 174      29.518  -0.865  78.795  1.00  0.00           C  
ATOM     26  CE  LYS A 174      29.171   0.611  78.594  1.00  0.00           C  
ATOM     27  NZ  LYS A 174      28.169   1.103  79.612  1.00  0.00           N  
ATOM     28  N   ILE A 175      31.250  -5.092  80.635  1.00  0.00           N  
ATOM     29  CA  ILE A 175      31.538  -6.433  81.164  1.00  0.00           C  
ATOM     30  C   ILE A 175      32.326  -7.278  80.165  1.00  0.00           C  
ATOM     31  O   ILE A 175      33.190  -8.074  80.550  1.00  0.00           O  
ATOM     32  CB  ILE A 175      30.253  -7.173  81.568  1.00  0.00           C  
ATOM     33  CG1 ILE A 175      29.650  -6.524  82.814  1.00  0.00           C  
ATOM     34  CG2 ILE A 175      30.546  -8.640  81.820  1.00  0.00           C  
ATOM     35  CD1 ILE A 175      28.202  -6.833  83.005  1.00  0.00           C  
ATOM     36  N   ARG A 176      32.014  -7.076  78.886  1.00  0.00           N  
ATOM     37  CA  ARG A 176      32.659  -7.777  77.771  1.00  0.00           C  
ATOM     38  C   ARG A 176      34.167  -7.504  77.679  1.00  0.00           C  
ATOM     39  O   ARG A 176      34.905  -8.290  77.078  1.00  0.00           O  
ATOM     40  CB  ARG A 176      31.941  -7.388  76.461  1.00  0.00           C  
ATOM     41  CG  ARG A 176      32.801  -7.031  75.242  1.00  0.00           C  
ATOM     42  CD  ARG A 176      32.051  -6.075  74.310  1.00  0.00           C  
ATOM     43  NE  ARG A 176      30.833  -6.677  73.766  1.00  0.00           N  
ATOM     44  CZ  ARG A 176      29.728  -6.010  73.437  1.00  0.00           C  
ATOM     45  NH1 ARG A 176      29.644  -4.684  73.600  1.00  0.00           N  
ATOM     46  NH2 ARG A 176      28.683  -6.679  72.965  1.00  0.00           N  
ATOM     47  N   ASP A 177      34.620  -6.404  78.274  1.00  0.00           N  
ATOM     48  CA  ASP A 177      35.985  -5.936  78.069  1.00  0.00           C  
ATOM     49  C   ASP A 177      36.912  -6.206  79.262  1.00  0.00           C  
ATOM     50  O   ASP A 177      38.107  -5.939  79.182  1.00  0.00           O  
ATOM     51  CB  ASP A 177      35.982  -4.434  77.693  1.00  0.00           C  
ATOM     52  CG  ASP A 177      35.527  -4.173  76.234  1.00  0.00           C  
ATOM     53  OD1 ASP A 177      35.911  -4.949  75.322  1.00  0.00           O  
ATOM     54  OD2 ASP A 177      34.802  -3.174  76.000  1.00  0.00           O  
ATOM     55  N   LEU A 178      36.379  -6.772  80.339  1.00  0.00           N  
ATOM     56  CA  LEU A 178      37.164  -7.015  81.552  1.00  0.00           C  
ATOM     57  C   LEU A 178      38.311  -8.019  81.349  1.00  0.00           C  
ATOM     58  O   LEU A 178      39.314  -7.986  82.072  1.00  0.00           O  
ATOM     59  CB  LEU A 178      36.244  -7.488  82.683  1.00  0.00           C  
ATOM     60  CG  LEU A 178      35.049  -6.573  82.999  1.00  0.00           C  
ATOM     61  CD1 LEU A 178      34.252  -7.093  84.195  1.00  0.00           C  
ATOM     62  CD2 LEU A 178      35.510  -5.152  83.233  1.00  0.00           C  
ATOM     63  N   VAL A 179      38.149  -8.907  80.368  1.00  0.00           N  
ATOM     64  CA  VAL A 179      39.218  -9.782  79.873  1.00  0.00           C  
ATOM     65  C   VAL A 179      40.598  -9.141  80.061  1.00  0.00           C  
ATOM     66  O   VAL A 179      41.532  -9.768  80.567  1.00  0.00           O  
ATOM     67  CB  VAL A 179      39.028 -10.061  78.349  1.00  0.00           C  
ATOM     68  CG1 VAL A 179      40.032 -11.089  77.837  1.00  0.00           C  
ATOM     69  CG2 VAL A 179      37.596 -10.506  78.031  1.00  0.00           C  
ATOM     70  N   LYS A 180      40.687  -7.874  79.656  1.00  0.00           N  
ATOM     71  CA  LYS A 180      41.939  -7.123  79.571  1.00  0.00           C  
ATOM     72  C   LYS A 180      42.429  -6.512  80.886  1.00  0.00           C  
ATOM     73  O   LYS A 180      43.607  -6.194  81.016  1.00  0.00           O  
ATOM     74  CB  LYS A 180      41.758  -5.994  78.541  1.00  0.00           C  
ATOM     75  CG  LYS A 180      41.396  -6.499  77.133  1.00  0.00           C  
ATOM     76  CD  LYS A 180      40.203  -5.772  76.496  1.00  0.00           C  
ATOM     77  CE  LYS A 180      39.695  -6.547  75.269  1.00  0.00           C  
ATOM     78  NZ  LYS A 180      38.493  -5.949  74.606  1.00  0.00           N  
ATOM     79  N   HIS A 181      41.528  -6.333  81.847  1.00  0.00           N  
ATOM     80  CA  HIS A 181      41.825  -5.546  83.041  1.00  0.00           C  
ATOM     81  C   HIS A 181      41.877  -6.403  84.296  1.00  0.00           C  
ATOM     82  O   HIS A 181      41.493  -5.967  85.384  1.00  0.00           O  
ATOM     83  CB  HIS A 181      40.796  -4.424  83.176  1.00  0.00           C  
ATOM     84  CG  HIS A 181      40.728  -3.542  81.969  1.00  0.00           C  
ATOM     85  ND1 HIS A 181      40.026  -3.887  80.834  1.00  0.00           N  
ATOM     86  CD2 HIS A 181      41.316  -2.352  81.699  1.00  0.00           C  
ATOM     87  CE1 HIS A 181      40.164  -2.938  79.925  1.00  0.00           C  
ATOM     88  NE2 HIS A 181      40.940  -1.995  80.426  1.00  0.00           N  
ATOM     89  N   ARG A 182      42.385  -7.621  84.145  1.00  0.00           N  
ATOM     90  CA  ARG A 182      42.562  -8.506  85.286  1.00  0.00           C  
ATOM     91  C   ARG A 182      43.759  -8.045  86.099  1.00  0.00           C  
ATOM     92  O   ARG A 182      44.716  -7.506  85.543  1.00  0.00           O  
ATOM     93  CB  ARG A 182      42.735  -9.945  84.826  1.00  0.00           C  
ATOM     94  CG  ARG A 182      41.444 -10.555  84.340  1.00  0.00           C  
ATOM     95  CD  ARG A 182      41.722 -11.718  83.440  1.00  0.00           C  
ATOM     96  NE  ARG A 182      40.512 -12.461  83.114  1.00  0.00           N  
ATOM     97  CZ  ARG A 182      40.516 -13.664  82.549  1.00  0.00           C  
ATOM     98  NH1 ARG A 182      41.659 -14.262  82.217  1.00  0.00           N  
ATOM     99  NH2 ARG A 182      39.369 -14.276  82.303  1.00  0.00           N  
ATOM    100  N   ASN A 183      43.687  -8.253  87.412  1.00  0.00           N  
ATOM    101  CA  ASN A 183      44.638  -7.686  88.372  1.00  0.00           C  
ATOM    102  C   ASN A 183      44.634  -6.156  88.400  1.00  0.00           C  
ATOM    103  O   ASN A 183      45.593  -5.544  88.873  1.00  0.00           O  
ATOM    104  CB  ASN A 183      46.068  -8.198  88.116  1.00  0.00           C  
ATOM    105  CG  ASN A 183      46.189  -9.705  88.264  1.00  0.00           C  
ATOM    106  OD1 ASN A 183      46.772 -10.375  87.407  1.00  0.00           O  
ATOM    107  ND2 ASN A 183      45.642 -10.245  89.357  1.00  0.00           N  
ATOM    108  N   GLU A 184      43.557  -5.544  87.906  1.00  0.00           N  
ATOM    109  CA  GLU A 184      43.435  -4.086  87.890  1.00  0.00           C  
ATOM    110  C   GLU A 184      42.099  -3.643  88.473  1.00  0.00           C  
ATOM    111  O   GLU A 184      41.115  -4.386  88.440  1.00  0.00           O  
ATOM    112  CB  GLU A 184      43.621  -3.550  86.467  1.00  0.00           C  
ATOM    113  CG  GLU A 184      44.927  -4.022  85.820  1.00  0.00           C  
ATOM    114  CD  GLU A 184      45.351  -3.193  84.625  1.00  0.00           C  
ATOM    115  OE1 GLU A 184      44.466  -2.616  83.956  1.00  0.00           O  
ATOM    116  OE2 GLU A 184      46.576  -3.127  84.352  1.00  0.00           O  
ATOM    117  N   ARG A 185      42.081  -2.435  89.029  1.00  0.00           N  
ATOM    118  CA  ARG A 185      40.883  -1.900  89.670  1.00  0.00           C  
ATOM    119  C   ARG A 185      39.953  -1.261  88.632  1.00  0.00           C  
ATOM    120  O   ARG A 185      40.420  -0.633  87.684  1.00  0.00           O  
ATOM    121  CB  ARG A 185      41.275  -0.875  90.739  1.00  0.00           C  
ATOM    122  CG  ARG A 185      40.086  -0.258  91.512  1.00  0.00           C  
ATOM    123  CD  ARG A 185      40.501   1.042  92.215  1.00  0.00           C  
ATOM    124  NE  ARG A 185      39.361   1.836  92.678  1.00  0.00           N  
ATOM    125  CZ  ARG A 185      38.626   1.558  93.751  1.00  0.00           C  
ATOM    126  NH1 ARG A 185      38.878   0.489  94.494  1.00  0.00           N  
ATOM    127  NH2 ARG A 185      37.621   2.355  94.084  1.00  0.00           N  
ATOM    128  N   VAL A 186      38.643  -1.395  88.837  1.00  0.00           N  
ATOM    129  CA  VAL A 186      37.652  -0.969  87.855  1.00  0.00           C  
ATOM    130  C   VAL A 186      36.359  -0.473  88.503  1.00  0.00           C  
ATOM    131  O   VAL A 186      36.021  -0.892  89.608  1.00  0.00           O  
ATOM    132  CB  VAL A 186      37.287  -2.157  86.931  1.00  0.00           C  
ATOM    133  CG1 VAL A 186      36.472  -1.681  85.733  1.00  0.00           C  
ATOM    134  CG2 VAL A 186      38.550  -2.884  86.462  1.00  0.00           C  
ATOM    135  N   CYS A 195      35.646   0.415  87.806  1.00  0.00           N  
ATOM    136  CA  CYS A 195      34.280   0.810  88.166  1.00  0.00           C  
ATOM    137  C   CYS A 195      33.317   0.344  87.073  1.00  0.00           C  
ATOM    138  O   CYS A 195      33.561   0.582  85.876  1.00  0.00           O  
ATOM    139  CB  CYS A 195      34.164   2.327  88.341  1.00  0.00           C  
ATOM    140  SG  CYS A 195      32.439   2.955  88.505  1.00  0.00           S  
ATOM    141  N   ILE A 196      32.233  -0.318  87.482  1.00  0.00           N  
ATOM    142  CA  ILE A 196      31.269  -0.886  86.537  1.00  0.00           C  
ATOM    143  C   ILE A 196      29.852  -0.726  87.031  1.00  0.00           C  
ATOM    144  O   ILE A 196      29.594  -0.870  88.219  1.00  0.00           O  
ATOM    145  CB  ILE A 196      31.501  -2.394  86.340  1.00  0.00           C  
ATOM    146  CG1 ILE A 196      32.967  -2.661  86.024  1.00  0.00           C  
ATOM    147  CG2 ILE A 196      30.596  -2.934  85.235  1.00  0.00           C  
ATOM    148  CD1 ILE A 196      33.189  -4.003  85.488  1.00  0.00           C  
ATOM    149  N   LYS A 197      28.935  -0.455  86.109  1.00  0.00           N  
ATOM    150  CA  LYS A 197      27.526  -0.238  86.437  1.00  0.00           C  
ATOM    151  C   LYS A 197      26.663  -1.231  85.675  1.00  0.00           C  
ATOM    152  O   LYS A 197      27.040  -1.672  84.602  1.00  0.00           O  
ATOM    153  CB  LYS A 197      27.108   1.181  86.049  1.00  0.00           C  
ATOM    154  CG  LYS A 197      27.782   2.325  86.825  1.00  0.00           C  
ATOM    155  CD  LYS A 197      27.372   3.677  86.202  1.00  0.00           C  
ATOM    156  CE  LYS A 197      27.705   4.919  87.023  1.00  0.00           C  
ATOM    157  NZ  LYS A 197      26.978   6.113  86.459  1.00  0.00           N  
ATOM    158  N   GLY A 198      25.495  -1.563  86.208  1.00  0.00           N  
ATOM    159  CA  GLY A 198      24.609  -2.519  85.549  1.00  0.00           C  
ATOM    160  C   GLY A 198      23.432  -2.985  86.393  1.00  0.00           C  
ATOM    161  O   GLY A 198      23.163  -2.429  87.450  1.00  0.00           O  
ATOM    162  N   TRP A 199      22.724  -4.011  85.911  1.00  0.00           N  
ATOM    163  CA  TRP A 199      21.565  -4.541  86.602  1.00  0.00           C  
ATOM    164  C   TRP A 199      21.942  -5.824  87.346  1.00  0.00           C  
ATOM    165  O   TRP A 199      22.683  -6.671  86.812  1.00  0.00           O  
ATOM    166  CB  TRP A 199      20.433  -4.801  85.607  1.00  0.00           C  
ATOM    167  CG  TRP A 199      19.709  -3.553  85.181  1.00  0.00           C  
ATOM    168  CD1 TRP A 199      18.495  -3.129  85.618  1.00  0.00           C  
ATOM    169  CD2 TRP A 199      20.172  -2.558  84.260  1.00  0.00           C  
ATOM    170  NE1 TRP A 199      18.165  -1.947  85.020  1.00  0.00           N  
ATOM    171  CE2 TRP A 199      19.179  -1.573  84.181  1.00  0.00           C  
ATOM    172  CE3 TRP A 199      21.326  -2.416  83.479  1.00  0.00           C  
ATOM    173  CZ2 TRP A 199      19.302  -0.458  83.359  1.00  0.00           C  
ATOM    174  CZ3 TRP A 199      21.446  -1.313  82.665  1.00  0.00           C  
ATOM    175  CH2 TRP A 199      20.446  -0.347  82.613  1.00  0.00           C  
ATOM    176  N   ILE A 200      21.446  -5.946  88.581  1.00  0.00           N  
ATOM    177  CA  ILE A 200      21.564  -7.179  89.370  1.00  0.00           C  
ATOM    178  C   ILE A 200      20.669  -8.262  88.760  1.00  0.00           C  
ATOM    179  O   ILE A 200      19.481  -8.318  89.045  1.00  0.00           O  
ATOM    180  CB  ILE A 200      21.128  -6.959  90.861  1.00  0.00           C  
ATOM    181  CG1 ILE A 200      21.985  -5.886  91.556  1.00  0.00           C  
ATOM    182  CG2 ILE A 200      21.186  -8.269  91.648  1.00  0.00           C  
ATOM    183  CD1 ILE A 200      23.427  -6.290  91.804  1.00  0.00           C  
ATOM    184  N   HIS A 201      21.249  -9.105  87.914  1.00  0.00           N  
ATOM    185  CA  HIS A 201      20.499 -10.165  87.210  1.00  0.00           C  
ATOM    186  C   HIS A 201      20.134 -11.248  88.195  1.00  0.00           C  
ATOM    187  O   HIS A 201      18.985 -11.660  88.273  1.00  0.00           O  
ATOM    188  CB  HIS A 201      21.321 -10.763  86.054  1.00  0.00           C  
ATOM    189  CG  HIS A 201      20.560 -11.725  85.181  1.00  0.00           C  
ATOM    190  ND1 HIS A 201      19.584 -11.325  84.290  1.00  0.00           N  
ATOM    191  CD2 HIS A 201      20.665 -13.069  85.036  1.00  0.00           C  
ATOM    192  CE1 HIS A 201      19.108 -12.382  83.653  1.00  0.00           C  
ATOM    193  NE2 HIS A 201      19.749 -13.454  84.084  1.00  0.00           N  
ATOM    194  N   ARG A 202      21.138 -11.707  88.929  1.00  0.00           N  
ATOM    195  CA  ARG A 202      20.940 -12.641  90.027  1.00  0.00           C  
ATOM    196  C   ARG A 202      21.824 -12.247  91.202  1.00  0.00           C  
ATOM    197  O   ARG A 202      22.894 -11.661  91.013  1.00  0.00           O  
ATOM    198  CB  ARG A 202      21.278 -14.067  89.585  1.00  0.00           C  
ATOM    199  CG  ARG A 202      20.124 -14.822  88.894  1.00  0.00           C  
ATOM    200  CD  ARG A 202      20.667 -15.808  87.877  1.00  0.00           C  
ATOM    201  NE  ARG A 202      21.825 -16.525  88.430  1.00  0.00           N  
ATOM    202  CZ  ARG A 202      22.898 -16.935  87.741  1.00  0.00           C  
ATOM    203  NH1 ARG A 202      23.021 -16.731  86.424  1.00  0.00           N  
ATOM    204  NH2 ARG A 202      23.869 -17.565  88.386  1.00  0.00           N  
ATOM    205  N   MET A 203      21.360 -12.574  92.408  1.00  0.00           N  
ATOM    206  CA  MET A 203      22.136 -12.398  93.640  1.00  0.00           C  
ATOM    207  C   MET A 203      21.773 -13.464  94.673  1.00  0.00           C  
ATOM    208  O   MET A 203      20.723 -14.083  94.596  1.00  0.00           O  
ATOM    209  CB  MET A 203      21.871 -11.017  94.265  1.00  0.00           C  
ATOM    210  CG  MET A 203      20.408 -10.787  94.710  1.00  0.00           C  
ATOM    211  SD  MET A 203      20.200  -9.260  95.662  1.00  0.00           S  
ATOM    212  CE  MET A 203      20.810  -9.787  97.258  1.00  0.00           C  
ATOM    213  N   ARG A 205      22.651 -13.644  95.647  1.00  0.00           N  
ATOM    214  CA  ARG A 205      22.322 -14.372  96.865  1.00  0.00           C  
ATOM    215  C   ARG A 205      23.176 -13.811  98.005  1.00  0.00           C  
ATOM    216  O   ARG A 205      24.325 -13.404  97.793  1.00  0.00           O  
ATOM    217  CB  ARG A 205      22.541 -15.891  96.702  1.00  0.00           C  
ATOM    218  CG  ARG A 205      24.002 -16.345  96.629  1.00  0.00           C  
ATOM    219  CD  ARG A 205      24.120 -17.878  96.694  1.00  0.00           C  
ATOM    220  NE  ARG A 205      25.505 -18.323  96.874  1.00  0.00           N  
ATOM    221  CZ  ARG A 205      26.456 -18.267  95.939  1.00  0.00           C  
ATOM    222  NH1 ARG A 205      26.198 -17.781  94.724  1.00  0.00           N  
ATOM    223  NH2 ARG A 205      27.686 -18.699  96.215  1.00  0.00           N  
ATOM    224  N   ARG A 206      22.617 -13.767  99.207  1.00  0.00           N  
ATOM    225  CA  ARG A 206      23.445 -13.460 100.368  1.00  0.00           C  
ATOM    226  C   ARG A 206      23.631 -14.724 101.142  1.00  0.00           C  
ATOM    227  O   ARG A 206      22.730 -15.558 101.200  1.00  0.00           O  
ATOM    228  CB  ARG A 206      22.869 -12.354 101.262  1.00  0.00           C  
ATOM    229  CG  ARG A 206      21.465 -11.876 100.931  1.00  0.00           C  
ATOM    230  CD  ARG A 206      21.008 -10.828 101.958  1.00  0.00           C  
ATOM    231  NE  ARG A 206      20.954  -9.453 101.460  1.00  0.00           N  
ATOM    232  CZ  ARG A 206      19.939  -8.932 100.766  1.00  0.00           C  
ATOM    233  NH1 ARG A 206      18.889  -9.676 100.425  1.00  0.00           N  
ATOM    234  NH2 ARG A 206      19.971  -7.653 100.404  1.00  0.00           N  
ATOM    235  N   GLN A 207      24.818 -14.906 101.696  1.00  0.00           N  
ATOM    236  CA  GLN A 207      24.998 -15.954 102.681  1.00  0.00           C  
ATOM    237  C   GLN A 207      25.725 -15.411 103.891  1.00  0.00           C  
ATOM    238  O   GLN A 207      26.946 -15.471 103.997  1.00  0.00           O  
ATOM    239  CB  GLN A 207      25.664 -17.195 102.100  1.00  0.00           C  
ATOM    240  CG  GLN A 207      26.946 -17.009 101.339  1.00  0.00           C  
ATOM    241  CD  GLN A 207      27.421 -18.332 100.782  1.00  0.00           C  
ATOM    242  OE1 GLN A 207      27.362 -18.567  99.587  1.00  0.00           O  
ATOM    243  NE2 GLN A 207      27.860 -19.215 101.658  1.00  0.00           N  
ATOM    244  N   GLY A 208      24.929 -14.851 104.795  1.00  0.00           N  
ATOM    245  CA  GLY A 208      25.438 -14.292 106.024  1.00  0.00           C  
ATOM    246  C   GLY A 208      25.533 -12.805 105.870  1.00  0.00           C  
ATOM    247  O   GLY A 208      25.507 -12.281 104.756  1.00  0.00           O  
ATOM    248  N   LYS A 209      25.672 -12.137 107.005  1.00  0.00           N  
ATOM    249  CA  LYS A 209      25.739 -10.690 107.061  1.00  0.00           C  
ATOM    250  C   LYS A 209      27.110 -10.182 106.561  1.00  0.00           C  
ATOM    251  O   LYS A 209      27.320  -8.993 106.452  1.00  0.00           O  
ATOM    252  CB  LYS A 209      25.457 -10.230 108.504  1.00  0.00           C  
ATOM    253  CG  LYS A 209      24.492  -9.037 108.669  1.00  0.00           C  
ATOM    254  CD  LYS A 209      23.927  -8.965 110.117  1.00  0.00           C  
ATOM    255  CE  LYS A 209      23.688  -7.504 110.603  1.00  0.00           C  
ATOM    256  NZ  LYS A 209      22.815  -6.674 109.703  1.00  0.00           N  
ATOM    257  N   SER A 210      28.023 -11.092 106.240  1.00  0.00           N  
ATOM    258  CA  SER A 210      29.373 -10.728 105.816  1.00  0.00           C  
ATOM    259  C   SER A 210      29.718 -11.186 104.398  1.00  0.00           C  
ATOM    260  O   SER A 210      30.839 -10.960 103.952  1.00  0.00           O  
ATOM    261  CB  SER A 210      30.419 -11.292 106.801  1.00  0.00           C  
ATOM    262  OG  SER A 210      30.660 -10.406 107.886  1.00  0.00           O  
ATOM    263  N   LEU A 211      28.788 -11.807 103.680  1.00  0.00           N  
ATOM    264  CA  LEU A 211      29.105 -12.314 102.338  1.00  0.00           C  
ATOM    265  C   LEU A 211      27.923 -12.210 101.378  1.00  0.00           C  
ATOM    266  O   LEU A 211      26.821 -12.685 101.687  1.00  0.00           O  
ATOM    267  CB  LEU A 211      29.609 -13.762 102.436  1.00  0.00           C  
ATOM    268  CG  LEU A 211      30.134 -14.442 101.165  1.00  0.00           C  
ATOM    269  CD1 LEU A 211      31.153 -13.559 100.458  1.00  0.00           C  
ATOM    270  CD2 LEU A 211      30.730 -15.829 101.475  1.00  0.00           C  
ATOM    271  N   MET A 212      28.145 -11.568 100.233  1.00  0.00           N  
ATOM    272  CA  MET A 212      27.128 -11.491  99.199  1.00  0.00           C  
ATOM    273  C   MET A 212      27.729 -11.687  97.817  1.00  0.00           C  
ATOM    274  O   MET A 212      28.901 -11.428  97.618  1.00  0.00           O  
ATOM    275  CB  MET A 212      26.404 -10.140  99.267  1.00  0.00           C  
ATOM    276  CG  MET A 212      25.112 -10.087  98.472  1.00  0.00           C  
ATOM    277  SD  MET A 212      24.046  -8.705  98.959  1.00  0.00           S  
ATOM    278  CE  MET A 212      25.224  -7.329  99.029  1.00  0.00           C  
ATOM    279  N   PHE A 213      26.912 -12.156  96.877  1.00  0.00           N  
ATOM    280  CA  PHE A 213      27.320 -12.340  95.486  1.00  0.00           C  
ATOM    281  C   PHE A 213      26.304 -11.725  94.528  1.00  0.00           C  
ATOM    282  O   PHE A 213      25.129 -12.020  94.638  1.00  0.00           O  
ATOM    283  CB  PHE A 213      27.426 -13.834  95.143  1.00  0.00           C  
ATOM    284  CG  PHE A 213      28.631 -14.523  95.722  1.00  0.00           C  
ATOM    285  CD1 PHE A 213      29.823 -14.587  95.010  1.00  0.00           C  
ATOM    286  CD2 PHE A 213      28.568 -15.131  96.960  1.00  0.00           C  
ATOM    287  CE1 PHE A 213      30.944 -15.227  95.531  1.00  0.00           C  
ATOM    288  CE2 PHE A 213      29.686 -15.786  97.490  1.00  0.00           C  
ATOM    289  CZ  PHE A 213      30.876 -15.827  96.765  1.00  0.00           C  
ATOM    290  N   PHE A 214      26.752 -10.898  93.583  1.00  0.00           N  
ATOM    291  CA  PHE A 214      25.915 -10.508  92.446  1.00  0.00           C  
ATOM    292  C   PHE A 214      26.281 -11.240  91.166  1.00  0.00           C  
ATOM    293  O   PHE A 214      27.426 -11.635  90.973  1.00  0.00           O  
ATOM    294  CB  PHE A 214      26.042  -9.024  92.125  1.00  0.00           C  
ATOM    295  CG  PHE A 214      25.645  -8.095  93.249  1.00  0.00           C  
ATOM    296  CD1 PHE A 214      24.701  -8.456  94.192  1.00  0.00           C  
ATOM    297  CD2 PHE A 214      26.209  -6.831  93.327  1.00  0.00           C  
ATOM    298  CE1 PHE A 214      24.343  -7.575  95.206  1.00  0.00           C  
ATOM    299  CE2 PHE A 214      25.863  -5.954  94.343  1.00  0.00           C  
ATOM    300  CZ  PHE A 214      24.921  -6.331  95.279  1.00  0.00           C  
ATOM    301  N   ILE A 215      25.290 -11.411  90.289  1.00  0.00           N  
ATOM    302  CA  ILE A 215      25.555 -11.550  88.870  1.00  0.00           C  
ATOM    303  C   ILE A 215      25.071 -10.275  88.208  1.00  0.00           C  
ATOM    304  O   ILE A 215      23.874 -10.017  88.099  1.00  0.00           O  
ATOM    305  CB  ILE A 215      24.899 -12.777  88.223  1.00  0.00           C  
ATOM    306  CG1 ILE A 215      25.506 -14.070  88.784  1.00  0.00           C  
ATOM    307  CG2 ILE A 215      25.070 -12.719  86.688  1.00  0.00           C  
ATOM    308  CD1 ILE A 215      27.015 -14.184  88.586  1.00  0.00           C  
ATOM    309  N   LEU A 216      26.038  -9.477  87.774  1.00  0.00           N  
ATOM    310  CA  LEU A 216      25.782  -8.178  87.169  1.00  0.00           C  
ATOM    311  C   LEU A 216      25.716  -8.371  85.677  1.00  0.00           C  
ATOM    312  O   LEU A 216      26.500  -9.151  85.135  1.00  0.00           O  
ATOM    313  CB  LEU A 216      26.943  -7.251  87.503  1.00  0.00           C  
ATOM    314  CG  LEU A 216      26.764  -5.761  87.256  1.00  0.00           C  
ATOM    315  CD1 LEU A 216      25.789  -5.193  88.273  1.00  0.00           C  
ATOM    316  CD2 LEU A 216      28.109  -5.058  87.313  1.00  0.00           C  
ATOM    317  N   ARG A 217      24.787  -7.674  85.017  1.00  0.00           N  
ATOM    318  CA  ARG A 217      24.754  -7.600  83.549  1.00  0.00           C  
ATOM    319  C   ARG A 217      24.666  -6.176  83.038  1.00  0.00           C  
ATOM    320  O   ARG A 217      24.137  -5.317  83.713  1.00  0.00           O  
ATOM    321  CB  ARG A 217      23.586  -8.388  82.993  1.00  0.00           C  
ATOM    322  CG  ARG A 217      22.239  -7.851  83.377  1.00  0.00           C  
ATOM    323  CD  ARG A 217      21.226  -8.196  82.317  1.00  0.00           C  
ATOM    324  NE  ARG A 217      19.912  -8.348  82.913  1.00  0.00           N  
ATOM    325  CZ  ARG A 217      19.095  -7.360  83.212  1.00  0.00           C  
ATOM    326  NH1 ARG A 217      19.421  -6.121  82.955  1.00  0.00           N  
ATOM    327  NH2 ARG A 217      17.929  -7.623  83.759  1.00  0.00           N  
ATOM    328  N   ASP A 218      25.206  -5.926  81.848  1.00  0.00           N  
ATOM    329  CA  ASP A 218      25.141  -4.606  81.222  1.00  0.00           C  
ATOM    330  C   ASP A 218      24.755  -4.692  79.751  1.00  0.00           C  
ATOM    331  O   ASP A 218      24.803  -3.702  79.029  1.00  0.00           O  
ATOM    332  CB  ASP A 218      26.486  -3.890  81.379  1.00  0.00           C  
ATOM    333  CG  ASP A 218      27.600  -4.590  80.665  1.00  0.00           C  
ATOM    334  OD1 ASP A 218      27.322  -5.567  79.930  1.00  0.00           O  
ATOM    335  OD2 ASP A 218      28.761  -4.155  80.820  1.00  0.00           O  
ATOM    336  N   GLY A 219      24.384  -5.885  79.306  1.00  0.00           N  
ATOM    337  CA  GLY A 219      24.050  -6.122  77.916  1.00  0.00           C  
ATOM    338  C   GLY A 219      25.202  -6.700  77.142  1.00  0.00           C  
ATOM    339  O   GLY A 219      24.984  -7.322  76.104  1.00  0.00           O  
ATOM    340  N   THR A 220      26.426  -6.500  77.639  1.00  0.00           N  
ATOM    341  CA  THR A 220      27.604  -7.065  76.998  1.00  0.00           C  
ATOM    342  C   THR A 220      28.057  -8.345  77.685  1.00  0.00           C  
ATOM    343  O   THR A 220      29.170  -8.813  77.452  1.00  0.00           O  
ATOM    344  CB  THR A 220      28.784  -6.071  76.968  1.00  0.00           C  
ATOM    345  OG1 THR A 220      29.403  -5.997  78.265  1.00  0.00           O  
ATOM    346  CG2 THR A 220      28.327  -4.692  76.493  1.00  0.00           C  
ATOM    347  N   GLY A 221      27.191  -8.912  78.524  1.00  0.00           N  
ATOM    348  CA  GLY A 221      27.470 -10.187  79.183  1.00  0.00           C  
ATOM    349  C   GLY A 221      27.130 -10.173  80.663  1.00  0.00           C  
ATOM    350  O   GLY A 221      26.274  -9.394  81.120  1.00  0.00           O  
ATOM    351  N   PHE A 222      27.810 -11.044  81.412  1.00  0.00           N  
ATOM    352  CA  PHE A 222      27.445 -11.322  82.788  1.00  0.00           C  
ATOM    353  C   PHE A 222      28.700 -11.387  83.619  1.00  0.00           C  
ATOM    354  O   PHE A 222      29.734 -11.823  83.134  1.00  0.00           O  
ATOM    355  CB  PHE A 222      26.633 -12.623  82.852  1.00  0.00           C  
ATOM    356  CG  PHE A 222      25.288 -12.510  82.175  1.00  0.00           C  
ATOM    357  CD1 PHE A 222      24.165 -12.110  82.890  1.00  0.00           C  
ATOM    358  CD2 PHE A 222      25.156 -12.743  80.801  1.00  0.00           C  
ATOM    359  CE1 PHE A 222      22.925 -11.964  82.258  1.00  0.00           C  
ATOM    360  CE2 PHE A 222      23.911 -12.592  80.159  1.00  0.00           C  
ATOM    361  CZ  PHE A 222      22.800 -12.205  80.894  1.00  0.00           C  
ATOM    362  N   LEU A 223      28.605 -10.946  84.867  1.00  0.00           N  
ATOM    363  CA  LEU A 223      29.776 -10.780  85.728  1.00  0.00           C  
ATOM    364  C   LEU A 223      29.497 -11.090  87.198  1.00  0.00           C  
ATOM    365  O   LEU A 223      28.533 -10.598  87.777  1.00  0.00           O  
ATOM    366  CB  LEU A 223      30.287  -9.351  85.604  1.00  0.00           C  
ATOM    367  CG  LEU A 223      31.407  -8.924  86.539  1.00  0.00           C  
ATOM    368  CD1 LEU A 223      32.652  -9.760  86.307  1.00  0.00           C  
ATOM    369  CD2 LEU A 223      31.649  -7.417  86.335  1.00  0.00           C  
ATOM    370  N   GLN A 224      30.357 -11.904  87.797  1.00  0.00           N  
ATOM    371  CA  GLN A 224      30.183 -12.314  89.171  1.00  0.00           C  
ATOM    372  C   GLN A 224      30.833 -11.295  90.065  1.00  0.00           C  
ATOM    373  O   GLN A 224      32.015 -10.987  89.895  1.00  0.00           O  
ATOM    374  CB  GLN A 224      30.818 -13.675  89.442  1.00  0.00           C  
ATOM    375  CG  GLN A 224      30.628 -14.106  90.884  1.00  0.00           C  
ATOM    376  CD  GLN A 224      31.026 -15.531  91.135  1.00  0.00           C  
ATOM    377  OE1 GLN A 224      32.005 -15.795  91.837  1.00  0.00           O  
ATOM    378  NE2 GLN A 224      30.260 -16.470  90.573  1.00  0.00           N  
ATOM    379  N   VAL A 225      30.070 -10.799  91.032  1.00  0.00           N  
ATOM    380  CA  VAL A 225      30.597  -9.870  92.004  1.00  0.00           C  
ATOM    381  C   VAL A 225      30.570 -10.471  93.399  1.00  0.00           C  
ATOM    382  O   VAL A 225      29.530 -10.909  93.878  1.00  0.00           O  
ATOM    383  CB  VAL A 225      29.818  -8.554  92.013  1.00  0.00           C  
ATOM    384  CG1 VAL A 225      30.558  -7.527  92.888  1.00  0.00           C  
ATOM    385  CG2 VAL A 225      29.631  -8.031  90.564  1.00  0.00           C  
ATOM    386  N   LEU A 226      31.740 -10.485  94.032  1.00  0.00           N  
ATOM    387  CA  LEU A 226      31.874 -10.876  95.421  1.00  0.00           C  
ATOM    388  C   LEU A 226      31.834  -9.590  96.227  1.00  0.00           C  
ATOM    389  O   LEU A 226      32.550  -8.631  95.898  1.00  0.00           O  
ATOM    390  CB  LEU A 226      33.216 -11.577  95.653  1.00  0.00           C  
ATOM    391  CG  LEU A 226      33.584 -12.019  97.068  1.00  0.00           C  
ATOM    392  CD1 LEU A 226      32.539 -12.972  97.610  1.00  0.00           C  
ATOM    393  CD2 LEU A 226      34.955 -12.683  97.096  1.00  0.00           C  
ATOM    394  N   LEU A 227      30.991  -9.575  97.261  1.00  0.00           N  
ATOM    395  CA  LEU A 227      30.923  -8.472  98.207  1.00  0.00           C  
ATOM    396  C   LEU A 227      31.120  -9.041  99.590  1.00  0.00           C  
ATOM    397  O   LEU A 227      30.488 -10.038  99.943  1.00  0.00           O  
ATOM    398  CB  LEU A 227      29.572  -7.751  98.129  1.00  0.00           C  
ATOM    399  CG  LEU A 227      29.214  -7.174  96.758  1.00  0.00           C  
ATOM    400  CD1 LEU A 227      28.637  -8.279  95.884  1.00  0.00           C  
ATOM    401  CD2 LEU A 227      28.243  -6.017  96.900  1.00  0.00           C  
ATOM    402  N   MET A 228      31.981  -8.402 100.374  1.00  0.00           N  
ATOM    403  CA  MET A 228      32.377  -8.932 101.675  1.00  0.00           C  
ATOM    404  C   MET A 228      32.263  -7.904 102.803  1.00  0.00           C  
ATOM    405  O   MET A 228      32.439  -6.704 102.599  1.00  0.00           O  
ATOM    406  CB  MET A 228      33.815  -9.497 101.603  1.00  0.00           C  
ATOM    407  CG  MET A 228      33.914 -10.870 100.896  1.00  0.00           C  
ATOM    408  SD  MET A 228      35.522 -11.714 101.018  1.00  0.00           S  
ATOM    409  CE  MET A 228      35.908 -11.538 102.772  1.00  0.00           C  
ATOM    410  N   ASP A 229      31.955  -8.413 103.992  1.00  0.00           N  
ATOM    411  CA  ASP A 229      32.019  -7.658 105.248  1.00  0.00           C  
ATOM    412  C   ASP A 229      31.171  -6.377 105.273  1.00  0.00           C  
ATOM    413  O   ASP A 229      29.957  -6.453 105.074  1.00  0.00           O  
ATOM    414  CB  ASP A 229      33.482  -7.389 105.592  1.00  0.00           C  
ATOM    415  CG  ASP A 229      34.295  -8.656 105.631  1.00  0.00           C  
ATOM    416  OD1 ASP A 229      35.337  -8.712 104.950  1.00  0.00           O  
ATOM    417  OD2 ASP A 229      33.877  -9.604 106.330  1.00  0.00           O  
ATOM    418  N   LYS A 230      31.797  -5.222 105.525  1.00  0.00           N  
ATOM    419  CA  LYS A 230      31.091  -3.933 105.615  1.00  0.00           C  
ATOM    420  C   LYS A 230      30.137  -3.708 104.452  1.00  0.00           C  
ATOM    421  O   LYS A 230      29.081  -3.100 104.624  1.00  0.00           O  
ATOM    422  CB  LYS A 230      32.099  -2.763 105.696  1.00  0.00           C  
ATOM    423  CG  LYS A 230      31.935  -1.666 104.580  1.00  0.00           C  
ATOM    424  CD  LYS A 230      33.138  -0.702 104.478  1.00  0.00           C  
ATOM    425  CE  LYS A 230      34.351  -1.343 103.765  1.00  0.00           C  
ATOM    426  NZ  LYS A 230      35.631  -0.670 104.162  1.00  0.00           N  
ATOM    427  N   LEU A 231      30.534  -4.201 103.279  1.00  0.00           N  
ATOM    428  CA  LEU A 231      29.800  -3.991 102.036  1.00  0.00           C  
ATOM    429  C   LEU A 231      28.493  -4.765 102.021  1.00  0.00           C  
ATOM    430  O   LEU A 231      27.558  -4.390 101.310  1.00  0.00           O  
ATOM    431  CB  LEU A 231      30.663  -4.360 100.824  1.00  0.00           C  
ATOM    432  CG  LEU A 231      31.985  -3.597 100.608  1.00  0.00           C  
ATOM    433  CD1 LEU A 231      32.799  -4.214  99.469  1.00  0.00           C  
ATOM    434  CD2 LEU A 231      31.748  -2.102 100.337  1.00  0.00           C  
ATOM    435  N   CYS A 232      28.415  -5.820 102.830  1.00  0.00           N  
ATOM    436  CA  CYS A 232      27.174  -6.594 102.973  1.00  0.00           C  
ATOM    437  C   CYS A 232      26.257  -6.048 104.050  1.00  0.00           C  
ATOM    438  O   CYS A 232      25.213  -6.626 104.296  1.00  0.00           O  
ATOM    439  CB  CYS A 232      27.490  -8.059 103.297  1.00  0.00           C  
ATOM    440  SG  CYS A 232      28.359  -8.912 101.997  1.00  0.00           S  
ATOM    441  N   GLN A 233      26.639  -4.938 104.683  1.00  0.00           N  
ATOM    442  CA  GLN A 233      25.945  -4.447 105.884  1.00  0.00           C  
ATOM    443  C   GLN A 233      25.417  -3.011 105.786  1.00  0.00           C  
ATOM    444  O   GLN A 233      24.764  -2.510 106.716  1.00  0.00           O  
ATOM    445  CB  GLN A 233      26.869  -4.587 107.100  1.00  0.00           C  
ATOM    446  CG  GLN A 233      27.058  -6.032 107.513  1.00  0.00           C  
ATOM    447  CD  GLN A 233      28.373  -6.317 108.202  1.00  0.00           C  
ATOM    448  OE1 GLN A 233      28.918  -5.474 108.912  1.00  0.00           O  
ATOM    449  NE2 GLN A 233      28.877  -7.537 108.022  1.00  0.00           N  
ATOM    450  N   THR A 234      25.681  -2.340 104.678  1.00  0.00           N  
ATOM    451  CA  THR A 234      25.157  -1.016 104.495  1.00  0.00           C  
ATOM    452  C   THR A 234      23.648  -1.096 104.294  1.00  0.00           C  
ATOM    453  O   THR A 234      23.091  -2.181 104.085  1.00  0.00           O  
ATOM    454  CB  THR A 234      25.820  -0.346 103.281  1.00  0.00           C  
ATOM    455  OG1 THR A 234      25.538  -1.109 102.095  1.00  0.00           O  
ATOM    456  CG2 THR A 234      27.330  -0.261 103.499  1.00  0.00           C  
ATOM    457  N   TYR A 235      22.997   0.059 104.337  1.00  0.00           N  
ATOM    458  CA  TYR A 235      21.586   0.180 103.977  1.00  0.00           C  
ATOM    459  C   TYR A 235      21.300  -0.417 102.600  1.00  0.00           C  
ATOM    460  O   TYR A 235      20.373  -1.217 102.434  1.00  0.00           O  
ATOM    461  CB  TYR A 235      21.145   1.651 103.978  1.00  0.00           C  
ATOM    462  CG  TYR A 235      19.678   1.820 103.692  1.00  0.00           C  
ATOM    463  CD1 TYR A 235      18.744   1.808 104.713  1.00  0.00           C  
ATOM    464  CD2 TYR A 235      19.220   1.962 102.392  1.00  0.00           C  
ATOM    465  CE1 TYR A 235      17.407   1.945 104.452  1.00  0.00           C  
ATOM    466  CE2 TYR A 235      17.875   2.092 102.124  1.00  0.00           C  
ATOM    467  CZ  TYR A 235      16.981   2.078 103.155  1.00  0.00           C  
ATOM    468  OH  TYR A 235      15.646   2.216 102.878  1.00  0.00           O  
ATOM    469  N   ASP A 236      22.075  -0.002 101.611  1.00  0.00           N  
ATOM    470  CA  ASP A 236      21.905  -0.533 100.273  1.00  0.00           C  
ATOM    471  C   ASP A 236      22.083  -2.030 100.279  1.00  0.00           C  
ATOM    472  O   ASP A 236      21.348  -2.756  99.608  1.00  0.00           O  
ATOM    473  CB  ASP A 236      22.908   0.087  99.308  1.00  0.00           C  
ATOM    474  CG  ASP A 236      22.547   1.510  98.914  1.00  0.00           C  
ATOM    475  OD1 ASP A 236      21.401   1.957  99.148  1.00  0.00           O  
ATOM    476  OD2 ASP A 236      23.424   2.186  98.358  1.00  0.00           O  
ATOM    477  N   ALA A 237      23.055  -2.498 101.049  1.00  0.00           N  
ATOM    478  CA  ALA A 237      23.381  -3.917 101.032  1.00  0.00           C  
ATOM    479  C   ALA A 237      22.236  -4.750 101.565  1.00  0.00           C  
ATOM    480  O   ALA A 237      22.128  -5.914 101.219  1.00  0.00           O  
ATOM    481  CB  ALA A 237      24.632  -4.191 101.836  1.00  0.00           C  
ATOM    482  N   LEU A 238      21.391  -4.163 102.409  1.00  0.00           N  
ATOM    483  CA  LEU A 238      20.318  -4.912 103.054  1.00  0.00           C  
ATOM    484  C   LEU A 238      18.949  -4.632 102.426  1.00  0.00           C  
ATOM    485  O   LEU A 238      17.937  -5.142 102.879  1.00  0.00           O  
ATOM    486  CB  LEU A 238      20.328  -4.625 104.557  1.00  0.00           C  
ATOM    487  CG  LEU A 238      21.401  -5.413 105.335  1.00  0.00           C  
ATOM    488  CD1 LEU A 238      22.101  -4.537 106.353  1.00  0.00           C  
ATOM    489  CD2 LEU A 238      20.850  -6.684 106.015  1.00  0.00           C  
ATOM    490  N   THR A 239      18.924  -3.807 101.390  1.00  0.00           N  
ATOM    491  CA  THR A 239      17.695  -3.470 100.695  1.00  0.00           C  
ATOM    492  C   THR A 239      17.780  -3.815  99.213  1.00  0.00           C  
ATOM    493  O   THR A 239      16.782  -3.685  98.483  1.00  0.00           O  
ATOM    494  CB  THR A 239      17.362  -1.962 100.850  1.00  0.00           C  
ATOM    495  OG1 THR A 239      18.459  -1.157 100.371  1.00  0.00           O  
ATOM    496  CG2 THR A 239      17.071  -1.628 102.338  1.00  0.00           C  
ATOM    497  N   VAL A 240      18.955  -4.240  98.755  1.00  0.00           N  
ATOM    498  CA  VAL A 240      19.138  -4.535  97.343  1.00  0.00           C  
ATOM    499  C   VAL A 240      18.365  -5.811  96.950  1.00  0.00           C  
ATOM    500  O   VAL A 240      18.189  -6.718  97.750  1.00  0.00           O  
ATOM    501  CB  VAL A 240      20.629  -4.633  96.978  1.00  0.00           C  
ATOM    502  CG1 VAL A 240      21.261  -5.866  97.605  1.00  0.00           C  
ATOM    503  CG2 VAL A 240      20.790  -4.632  95.496  1.00  0.00           C  
ATOM    504  N   ASN A 241      17.882  -5.826  95.714  1.00  0.00           N  
ATOM    505  CA  ASN A 241      17.097  -6.917  95.143  1.00  0.00           C  
ATOM    506  C   ASN A 241      17.559  -7.198  93.702  1.00  0.00           C  
ATOM    507  O   ASN A 241      18.341  -6.414  93.134  1.00  0.00           O  
ATOM    508  CB  ASN A 241      15.634  -6.486  95.109  1.00  0.00           C  
ATOM    509  CG  ASN A 241      15.056  -6.336  96.474  1.00  0.00           C  
ATOM    510  OD1 ASN A 241      15.246  -7.200  97.317  1.00  0.00           O  
ATOM    511  ND2 ASN A 241      14.339  -5.251  96.712  1.00  0.00           N  
ATOM    512  N   THR A 242      17.067  -8.277  93.094  1.00  0.00           N  
ATOM    513  CA  THR A 242      17.333  -8.494  91.680  1.00  0.00           C  
ATOM    514  C   THR A 242      16.678  -7.359  90.883  1.00  0.00           C  
ATOM    515  O   THR A 242      15.563  -6.906  91.203  1.00  0.00           O  
ATOM    516  CB  THR A 242      16.834  -9.849  91.127  1.00  0.00           C  
ATOM    517  OG1 THR A 242      15.457  -9.741  90.754  1.00  0.00           O  
ATOM    518  CG2 THR A 242      17.001 -10.963  92.133  1.00  0.00           C  
ATOM    519  N   GLU A 243      17.415  -6.907  89.869  1.00  0.00           N  
ATOM    520  CA  GLU A 243      17.000  -5.884  88.895  1.00  0.00           C  
ATOM    521  C   GLU A 243      17.259  -4.464  89.343  1.00  0.00           C  
ATOM    522  O   GLU A 243      16.959  -3.529  88.614  1.00  0.00           O  
ATOM    523  CB  GLU A 243      15.556  -6.063  88.409  1.00  0.00           C  
ATOM    524  CG  GLU A 243      15.340  -7.293  87.510  1.00  0.00           C  
ATOM    525  CD  GLU A 243      16.318  -7.380  86.349  1.00  0.00           C  
ATOM    526  OE1 GLU A 243      16.660  -6.342  85.751  1.00  0.00           O  
ATOM    527  OE2 GLU A 243      16.755  -8.494  86.008  1.00  0.00           O  
ATOM    528  N   CYS A 244      17.850  -4.299  90.524  1.00  0.00           N  
ATOM    529  CA  CYS A 244      18.409  -3.007  90.921  1.00  0.00           C  
ATOM    530  C   CYS A 244      19.527  -2.621  89.959  1.00  0.00           C  
ATOM    531  O   CYS A 244      20.150  -3.490  89.340  1.00  0.00           O  
ATOM    532  CB  CYS A 244      18.973  -3.071  92.345  1.00  0.00           C  
ATOM    533  SG  CYS A 244      17.780  -2.870  93.699  1.00  0.00           S  
ATOM    534  N   THR A 245      19.787  -1.327  89.827  1.00  0.00           N  
ATOM    535  CA  THR A 245      21.000  -0.902  89.166  1.00  0.00           C  
ATOM    536  C   THR A 245      21.976  -0.536  90.263  1.00  0.00           C  
ATOM    537  O   THR A 245      21.577   0.054  91.281  1.00  0.00           O  
ATOM    538  CB  THR A 245      20.786   0.296  88.255  1.00  0.00           C  
ATOM    539  OG1 THR A 245      20.034   1.278  88.958  1.00  0.00           O  
ATOM    540  CG2 THR A 245      20.039  -0.115  87.001  1.00  0.00           C  
ATOM    541  N   VAL A 246      23.247  -0.894  90.053  1.00  0.00           N  
ATOM    542  CA  VAL A 246      24.311  -0.601  90.993  1.00  0.00           C  
ATOM    543  C   VAL A 246      25.564  -0.064  90.290  1.00  0.00           C  
ATOM    544  O   VAL A 246      25.811  -0.394  89.146  1.00  0.00           O  
ATOM    545  CB  VAL A 246      24.683  -1.871  91.770  1.00  0.00           C  
ATOM    546  CG1 VAL A 246      23.536  -2.281  92.703  1.00  0.00           C  
ATOM    547  CG2 VAL A 246      25.057  -3.010  90.821  1.00  0.00           C  
ATOM    548  N   GLU A 247      26.329   0.777  90.983  1.00  0.00           N  
ATOM    549  CA  GLU A 247      27.703   1.166  90.594  1.00  0.00           C  
ATOM    550  C   GLU A 247      28.624   0.341  91.494  1.00  0.00           C  
ATOM    551  O   GLU A 247      28.425   0.325  92.705  1.00  0.00           O  
ATOM    552  CB  GLU A 247      27.928   2.672  90.846  1.00  0.00           C  
ATOM    553  CG  GLU A 247      29.340   3.231  90.525  1.00  0.00           C  
ATOM    554  CD  GLU A 247      29.503   4.751  90.824  1.00  0.00           C  
ATOM    555  OE1 GLU A 247      29.817   5.146  91.977  1.00  0.00           O  
ATOM    556  OE2 GLU A 247      29.350   5.568  89.897  1.00  0.00           O  
ATOM    557  N   ILE A 248      29.603  -0.360  90.926  1.00  0.00           N  
ATOM    558  CA  ILE A 248      30.471  -1.236  91.727  1.00  0.00           C  
ATOM    559  C   ILE A 248      31.927  -0.911  91.453  1.00  0.00           C  
ATOM    560  O   ILE A 248      32.356  -0.973  90.311  1.00  0.00           O  
ATOM    561  CB  ILE A 248      30.228  -2.729  91.429  1.00  0.00           C  
ATOM    562  CG1 ILE A 248      28.789  -3.136  91.766  1.00  0.00           C  
ATOM    563  CG2 ILE A 248      31.169  -3.595  92.240  1.00  0.00           C  
ATOM    564  CD1 ILE A 248      28.379  -4.475  91.179  1.00  0.00           C  
ATOM    565  N   TYR A 249      32.679  -0.557  92.494  1.00  0.00           N  
ATOM    566  CA  TYR A 249      34.109  -0.273  92.360  1.00  0.00           C  
ATOM    567  C   TYR A 249      34.866  -1.480  92.869  1.00  0.00           C  
ATOM    568  O   TYR A 249      34.515  -2.024  93.914  1.00  0.00           O  
ATOM    569  CB  TYR A 249      34.501   0.947  93.190  1.00  0.00           C  
ATOM    570  CG  TYR A 249      34.255   2.296  92.538  1.00  0.00           C  
ATOM    571  CD1 TYR A 249      35.296   2.992  91.931  1.00  0.00           C  
ATOM    572  CD2 TYR A 249      32.992   2.890  92.549  1.00  0.00           C  
ATOM    573  CE1 TYR A 249      35.092   4.246  91.341  1.00  0.00           C  
ATOM    574  CE2 TYR A 249      32.778   4.140  91.956  1.00  0.00           C  
ATOM    575  CZ  TYR A 249      33.832   4.809  91.359  1.00  0.00           C  
ATOM    576  OH  TYR A 249      33.647   6.038  90.771  1.00  0.00           O  
ATOM    577  N   GLY A 250      35.907  -1.907  92.164  1.00  0.00           N  
ATOM    578  CA  GLY A 250      36.649  -3.076  92.617  1.00  0.00           C  
ATOM    579  C   GLY A 250      37.563  -3.733  91.611  1.00  0.00           C  
ATOM    580  O   GLY A 250      37.662  -3.300  90.465  1.00  0.00           O  
ATOM    581  N   ALA A 251      38.201  -4.817  92.053  1.00  0.00           N  
ATOM    582  CA  ALA A 251      39.291  -5.454  91.312  1.00  0.00           C  
ATOM    583  C   ALA A 251      38.854  -6.736  90.576  1.00  0.00           C  
ATOM    584  O   ALA A 251      38.095  -7.557  91.105  1.00  0.00           O  
ATOM    585  CB  ALA A 251      40.465  -5.746  92.260  1.00  0.00           C  
ATOM    586  N   ILE A 252      39.329  -6.882  89.340  1.00  0.00           N  
ATOM    587  CA  ILE A 252      39.075  -8.077  88.555  1.00  0.00           C  
ATOM    588  C   ILE A 252      40.189  -9.064  88.839  1.00  0.00           C  
ATOM    589  O   ILE A 252      41.336  -8.851  88.459  1.00  0.00           O  
ATOM    590  CB  ILE A 252      39.002  -7.767  87.041  1.00  0.00           C  
ATOM    591  CG1 ILE A 252      37.783  -6.888  86.747  1.00  0.00           C  
ATOM    592  CG2 ILE A 252      38.946  -9.061  86.208  1.00  0.00           C  
ATOM    593  CD1 ILE A 252      36.436  -7.558  87.056  1.00  0.00           C  
ATOM    594  N   LYS A 253      39.850 -10.132  89.540  1.00  0.00           N  
ATOM    595  CA  LYS A 253      40.807 -11.185  89.815  1.00  0.00           C  
ATOM    596  C   LYS A 253      40.220 -12.507  89.345  1.00  0.00           C  
ATOM    597  O   LYS A 253      39.004 -12.651  89.239  1.00  0.00           O  
ATOM    598  CB  LYS A 253      41.199 -11.199  91.298  1.00  0.00           C  
ATOM    599  CG  LYS A 253      42.134 -10.027  91.690  1.00  0.00           C  
ATOM    600  CD  LYS A 253      43.334 -10.471  92.557  1.00  0.00           C  
ATOM    601  CE  LYS A 253      44.110  -9.277  93.144  1.00  0.00           C  
ATOM    602  NZ  LYS A 253      44.675  -9.554  94.522  1.00  0.00           N  
ATOM    603  N   GLU A 254      41.100 -13.450  89.034  1.00  0.00           N  
ATOM    604  CA  GLU A 254      40.704 -14.723  88.445  1.00  0.00           C  
ATOM    605  C   GLU A 254      40.190 -15.746  89.469  1.00  0.00           C  
ATOM    606  O   GLU A 254      40.125 -15.483  90.668  1.00  0.00           O  
ATOM    607  CB  GLU A 254      41.892 -15.315  87.679  1.00  0.00           C  
ATOM    608  CG  GLU A 254      42.309 -14.496  86.459  1.00  0.00           C  
ATOM    609  CD  GLU A 254      43.346 -15.209  85.601  1.00  0.00           C  
ATOM    610  OE1 GLU A 254      43.052 -16.315  85.090  1.00  0.00           O  
ATOM    611  OE2 GLU A 254      44.449 -14.651  85.434  1.00  0.00           O  
ATOM    612  N   VAL A 255      39.822 -16.919  88.959  1.00  0.00           N  
ATOM    613  CA  VAL A 255      39.447 -18.070  89.781  1.00  0.00           C  
ATOM    614  C   VAL A 255      40.357 -19.282  89.494  1.00  0.00           C  
ATOM    615  O   VAL A 255      40.838 -19.958  90.417  1.00  0.00           O  
ATOM    616  CB  VAL A 255      37.982 -18.444  89.525  1.00  0.00           C  
ATOM    617  CG1 VAL A 255      37.616 -19.693  90.329  1.00  0.00           C  
ATOM    618  CG2 VAL A 255      37.079 -17.250  89.860  1.00  0.00           C  
ATOM    619  N   GLU A 256      34.309 -21.651  88.841  1.00  0.00           N  
ATOM    620  CA  GLU A 256      33.479 -21.493  87.644  1.00  0.00           C  
ATOM    621  C   GLU A 256      32.712 -20.165  87.642  1.00  0.00           C  
ATOM    622  O   GLU A 256      31.732 -19.996  88.373  1.00  0.00           O  
ATOM    623  CB  GLU A 256      32.487 -22.654  87.514  1.00  0.00           C  
ATOM    624  N   ALA A 257      33.166 -19.228  86.812  1.00  0.00           N  
ATOM    625  CA  ALA A 257      32.528 -17.925  86.689  1.00  0.00           C  
ATOM    626  C   ALA A 257      32.549 -17.477  85.241  1.00  0.00           C  
ATOM    627  O   ALA A 257      33.437 -17.863  84.495  1.00  0.00           O  
ATOM    628  CB  ALA A 257      33.246 -16.909  87.553  1.00  0.00           C  
ATOM    629  N   PRO A 258      31.573 -16.653  84.833  1.00  0.00           N  
ATOM    630  CA  PRO A 258      31.639 -16.148  83.471  1.00  0.00           C  
ATOM    631  C   PRO A 258      32.954 -15.435  83.200  1.00  0.00           C  
ATOM    632  O   PRO A 258      33.378 -14.593  83.986  1.00  0.00           O  
ATOM    633  CB  PRO A 258      30.463 -15.176  83.393  1.00  0.00           C  
ATOM    634  CG  PRO A 258      29.501 -15.672  84.407  1.00  0.00           C  
ATOM    635  CD  PRO A 258      30.347 -16.215  85.523  1.00  0.00           C  
ATOM    636  N   ASN A 259      33.592 -15.802  82.093  1.00  0.00           N  
ATOM    637  CA  ASN A 259      34.863 -15.222  81.675  1.00  0.00           C  
ATOM    638  C   ASN A 259      36.005 -15.509  82.645  1.00  0.00           C  
ATOM    639  O   ASN A 259      37.011 -14.810  82.634  1.00  0.00           O  
ATOM    640  CB  ASN A 259      34.720 -13.714  81.392  1.00  0.00           C  
ATOM    641  CG  ASN A 259      34.251 -13.422  79.966  1.00  0.00           C  
ATOM    642  OD1 ASN A 259      33.984 -14.335  79.177  1.00  0.00           O  
ATOM    643  ND2 ASN A 259      34.160 -12.141  79.631  1.00  0.00           N  
ATOM    644  N   GLY A 261      35.854 -16.552  83.460  1.00  0.00           N  
ATOM    645  CA  GLY A 261      36.921 -17.027  84.344  1.00  0.00           C  
ATOM    646  C   GLY A 261      37.367 -16.103  85.471  1.00  0.00           C  
ATOM    647  O   GLY A 261      38.448 -16.300  86.037  1.00  0.00           O  
ATOM    648  N   HIS A 262      36.551 -15.111  85.816  1.00  0.00           N  
ATOM    649  CA  HIS A 262      36.967 -14.120  86.799  1.00  0.00           C  
ATOM    650  C   HIS A 262      35.834 -13.483  87.599  1.00  0.00           C  
ATOM    651  O   HIS A 262      34.661 -13.633  87.269  1.00  0.00           O  
ATOM    652  CB  HIS A 262      37.835 -13.043  86.130  1.00  0.00           C  
ATOM    653  CG  HIS A 262      37.158 -12.283  85.029  1.00  0.00           C  
ATOM    654  ND1 HIS A 262      37.867 -11.546  84.108  1.00  0.00           N  
ATOM    655  CD2 HIS A 262      35.852 -12.126  84.710  1.00  0.00           C  
ATOM    656  CE1 HIS A 262      37.028 -10.968  83.269  1.00  0.00           C  
ATOM    657  NE2 HIS A 262      35.797 -11.304  83.610  1.00  0.00           N  
ATOM    658  N   GLU A 263      36.224 -12.774  88.657  1.00  0.00           N  
ATOM    659  CA  GLU A 263      35.309 -12.131  89.611  1.00  0.00           C  
ATOM    660  C   GLU A 263      35.644 -10.654  89.790  1.00  0.00           C  
ATOM    661  O   GLU A 263      36.796 -10.253  89.673  1.00  0.00           O  
ATOM    662  CB  GLU A 263      35.466 -12.754  91.008  1.00  0.00           C  
ATOM    663  CG  GLU A 263      34.957 -14.161  91.238  1.00  0.00           C  
ATOM    664  CD  GLU A 263      35.205 -14.622  92.683  1.00  0.00           C  
ATOM    665  OE1 GLU A 263      36.391 -14.732  93.085  1.00  0.00           O  
ATOM    666  OE2 GLU A 263      34.220 -14.865  93.421  1.00  0.00           O  
ATOM    667  N   LEU A 264      34.650  -9.863  90.151  1.00  0.00           N  
ATOM    668  CA  LEU A 264      34.870  -8.493  90.600  1.00  0.00           C  
ATOM    669  C   LEU A 264      34.836  -8.458  92.133  1.00  0.00           C  
ATOM    670  O   LEU A 264      33.758  -8.491  92.732  1.00  0.00           O  
ATOM    671  CB  LEU A 264      33.792  -7.570  90.003  1.00  0.00           C  
ATOM    672  CG  LEU A 264      33.568  -6.179  90.606  1.00  0.00           C  
ATOM    673  CD1 LEU A 264      34.866  -5.499  90.894  1.00  0.00           C  
ATOM    674  CD2 LEU A 264      32.726  -5.320  89.676  1.00  0.00           C  
ATOM    675  N   ILE A 266      36.010  -8.418  92.765  1.00  0.00           N  
ATOM    676  CA  ILE A 266      36.099  -8.220  94.213  1.00  0.00           C  
ATOM    677  C   ILE A 266      35.807  -6.749  94.488  1.00  0.00           C  
ATOM    678  O   ILE A 266      36.639  -5.903  94.181  1.00  0.00           O  
ATOM    679  CB  ILE A 266      37.506  -8.537  94.780  1.00  0.00           C  
ATOM    680  CG1 ILE A 266      37.776 -10.044  94.840  1.00  0.00           C  
ATOM    681  CG2 ILE A 266      37.662  -7.962  96.195  1.00  0.00           C  
ATOM    682  CD1 ILE A 266      38.186 -10.660  93.533  1.00  0.00           C  
ATOM    683  N   ALA A 267      34.637  -6.461  95.060  1.00  0.00           N  
ATOM    684  CA  ALA A 267      34.193  -5.089  95.345  1.00  0.00           C  
ATOM    685  C   ALA A 267      34.915  -4.415  96.525  1.00  0.00           C  
ATOM    686  O   ALA A 267      35.130  -5.033  97.574  1.00  0.00           O  
ATOM    687  CB  ALA A 267      32.699  -5.082  95.620  1.00  0.00           C  
ATOM    688  N   ASP A 268      35.263  -3.140  96.343  1.00  0.00           N  
ATOM    689  CA  ASP A 268      35.775  -2.283  97.426  1.00  0.00           C  
ATOM    690  C   ASP A 268      34.656  -1.365  97.951  1.00  0.00           C  
ATOM    691  O   ASP A 268      34.539  -1.116  99.154  1.00  0.00           O  
ATOM    692  CB  ASP A 268      36.954  -1.424  96.930  1.00  0.00           C  
ATOM    693  CG  ASP A 268      38.035  -2.245  96.224  1.00  0.00           C  
ATOM    694  OD1 ASP A 268      38.181  -3.449  96.539  1.00  0.00           O  
ATOM    695  OD2 ASP A 268      38.735  -1.696  95.347  1.00  0.00           O  
ATOM    696  N   PHE A 269      33.834  -0.875  97.028  1.00  0.00           N  
ATOM    697  CA  PHE A 269      32.769   0.061  97.336  1.00  0.00           C  
ATOM    698  C   PHE A 269      31.622  -0.186  96.355  1.00  0.00           C  
ATOM    699  O   PHE A 269      31.843  -0.679  95.240  1.00  0.00           O  
ATOM    700  CB  PHE A 269      33.327   1.484  97.224  1.00  0.00           C  
ATOM    701  CG  PHE A 269      32.299   2.573  97.379  1.00  0.00           C  
ATOM    702  CD1 PHE A 269      31.635   2.761  98.594  1.00  0.00           C  
ATOM    703  CD2 PHE A 269      32.010   3.436  96.316  1.00  0.00           C  
ATOM    704  CE1 PHE A 269      30.678   3.792  98.742  1.00  0.00           C  
ATOM    705  CE2 PHE A 269      31.061   4.471  96.452  1.00  0.00           C  
ATOM    706  CZ  PHE A 269      30.394   4.647  97.661  1.00  0.00           C  
ATOM    707  N   TRP A 270      30.397   0.131  96.763  1.00  0.00           N  
ATOM    708  CA  TRP A 270      29.273   0.096  95.828  1.00  0.00           C  
ATOM    709  C   TRP A 270      28.031   0.824  96.347  1.00  0.00           C  
ATOM    710  O   TRP A 270      27.876   1.021  97.550  1.00  0.00           O  
ATOM    711  CB  TRP A 270      28.920  -1.340  95.494  1.00  0.00           C  
ATOM    712  CG  TRP A 270      28.279  -2.008  96.592  1.00  0.00           C  
ATOM    713  CD1 TRP A 270      28.869  -2.478  97.714  1.00  0.00           C  
ATOM    714  CD2 TRP A 270      26.883  -2.291  96.713  1.00  0.00           C  
ATOM    715  NE1 TRP A 270      27.933  -3.062  98.527  1.00  0.00           N  
ATOM    716  CE2 TRP A 270      26.701  -2.946  97.938  1.00  0.00           C  
ATOM    717  CE3 TRP A 270      25.768  -2.055  95.899  1.00  0.00           C  
ATOM    718  CZ2 TRP A 270      25.461  -3.369  98.371  1.00  0.00           C  
ATOM    719  CZ3 TRP A 270      24.535  -2.470  96.337  1.00  0.00           C  
ATOM    720  CH2 TRP A 270      24.390  -3.117  97.556  1.00  0.00           C  
ATOM    721  N   LYS A 271      27.161   1.241  95.434  1.00  0.00           N  
ATOM    722  CA  LYS A 271      25.918   1.915  95.805  1.00  0.00           C  
ATOM    723  C   LYS A 271      24.804   1.514  94.851  1.00  0.00           C  
ATOM    724  O   LYS A 271      25.072   1.262  93.691  1.00  0.00           O  
ATOM    725  CB  LYS A 271      26.110   3.433  95.798  1.00  0.00           C  
ATOM    726  CG  LYS A 271      26.143   4.088  94.391  1.00  0.00           C  
ATOM    727  CD  LYS A 271      26.498   5.593  94.486  1.00  0.00           C  
ATOM    728  CE  LYS A 271      26.117   6.388  93.229  1.00  0.00           C  
ATOM    729  NZ  LYS A 271      26.382   7.839  93.464  1.00  0.00           N  
ATOM    730  N   ILE A 272      23.576   1.418  95.361  1.00  0.00           N  
ATOM    731  CA  ILE A 272      22.375   1.284  94.538  1.00  0.00           C  
ATOM    732  C   ILE A 272      22.124   2.596  93.794  1.00  0.00           C  
ATOM    733  O   ILE A 272      22.112   3.668  94.405  1.00  0.00           O  
ATOM    734  CB  ILE A 272      21.129   1.016  95.387  1.00  0.00           C  
ATOM    735  CG1 ILE A 272      21.032  -0.449  95.782  1.00  0.00           C  
ATOM    736  CG2 ILE A 272      19.877   1.375  94.625  1.00  0.00           C  
ATOM    737  CD1 ILE A 272      19.920  -0.712  96.801  1.00  0.00           C  
ATOM    738  N   ILE A 273      21.922   2.506  92.479  1.00  0.00           N  
ATOM    739  CA  ILE A 273      21.585   3.664  91.673  1.00  0.00           C  
ATOM    740  C   ILE A 273      20.078   3.788  91.537  1.00  0.00           C  
ATOM    741  O   ILE A 273      19.530   4.877  91.694  1.00  0.00           O  
ATOM    742  CB  ILE A 273      22.246   3.599  90.294  1.00  0.00           C  
ATOM    743  CG1 ILE A 273      23.734   3.952  90.427  1.00  0.00           C  
ATOM    744  CG2 ILE A 273      21.559   4.556  89.338  1.00  0.00           C  
ATOM    745  CD1 ILE A 273      24.557   3.657  89.204  1.00  0.00           C  
ATOM    746  N   GLY A 274      19.416   2.673  91.250  1.00  0.00           N  
ATOM    747  CA  GLY A 274      17.954   2.604  91.211  1.00  0.00           C  
ATOM    748  C   GLY A 274      17.453   1.319  91.846  1.00  0.00           C  
ATOM    749  O   GLY A 274      18.034   0.251  91.644  1.00  0.00           O  
ATOM    750  N   ASN A 275      16.371   1.424  92.612  1.00  0.00           N  
ATOM    751  CA  ASN A 275      15.784   0.280  93.320  1.00  0.00           C  
ATOM    752  C   ASN A 275      14.856  -0.551  92.428  1.00  0.00           C  
ATOM    753  O   ASN A 275      14.557  -0.189  91.290  1.00  0.00           O  
ATOM    754  CB  ASN A 275      15.021   0.759  94.554  1.00  0.00           C  
ATOM    755  CG  ASN A 275      15.935   1.336  95.618  1.00  0.00           C  
ATOM    756  OD1 ASN A 275      16.715   0.605  96.243  1.00  0.00           O  
ATOM    757  ND2 ASN A 275      15.832   2.652  95.851  1.00  0.00           N  
ATOM    758  N   ALA A 276      14.407  -1.680  92.952  1.00  0.00           N  
ATOM    759  CA  ALA A 276      13.498  -2.537  92.203  1.00  0.00           C  
ATOM    760  C   ALA A 276      12.765  -3.422  93.156  1.00  0.00           C  
ATOM    761  O   ALA A 276      13.360  -3.992  94.044  1.00  0.00           O  
ATOM    762  CB  ALA A 276      14.254  -3.374  91.213  1.00  0.00           C  
ATOM    763  N   PRO A 277      11.462  -3.566  92.965  1.00  0.00           N  
ATOM    764  CA  PRO A 277      10.726  -4.384  93.922  1.00  0.00           C  
ATOM    765  C   PRO A 277      11.264  -5.815  93.947  1.00  0.00           C  
ATOM    766  O   PRO A 277      11.684  -6.318  92.915  1.00  0.00           O  
ATOM    767  CB  PRO A 277       9.294  -4.356  93.389  1.00  0.00           C  
ATOM    768  CG  PRO A 277       9.446  -4.092  91.898  1.00  0.00           C  
ATOM    769  CD  PRO A 277      10.693  -3.260  91.746  1.00  0.00           C  
ATOM    770  N   PRO A 278      11.265  -6.464  95.125  1.00  0.00           N  
ATOM    771  CA  PRO A 278      11.718  -7.857  95.292  1.00  0.00           C  
ATOM    772  C   PRO A 278      10.820  -8.844  94.594  1.00  0.00           C  
ATOM    773  O   PRO A 278       9.613  -8.767  94.749  1.00  0.00           O  
ATOM    774  CB  PRO A 278      11.611  -8.078  96.797  1.00  0.00           C  
ATOM    775  CG  PRO A 278      10.542  -7.064  97.234  1.00  0.00           C  
ATOM    776  CD  PRO A 278      10.876  -5.864  96.417  1.00  0.00           C  
ATOM    777  N   GLY A 279      11.412  -9.763  93.836  1.00  0.00           N  
ATOM    778  CA  GLY A 279      10.662 -10.770  93.083  1.00  0.00           C  
ATOM    779  C   GLY A 279       9.605 -10.179  92.169  1.00  0.00           C  
ATOM    780  O   GLY A 279       8.537 -10.773  91.960  1.00  0.00           O  
ATOM    781  N   GLY A 281       9.907  -9.003  91.625  1.00  0.00           N  
ATOM    782  CA  GLY A 281       8.980  -8.292  90.767  1.00  0.00           C  
ATOM    783  C   GLY A 281       8.759  -8.988  89.439  1.00  0.00           C  
ATOM    784  O   GLY A 281       7.624  -9.107  88.971  1.00  0.00           O  
ATOM    785  N   ILE A 282       9.831  -9.461  88.820  1.00  0.00           N  
ATOM    786  CA  ILE A 282       9.681 -10.137  87.529  1.00  0.00           C  
ATOM    787  C   ILE A 282       8.893 -11.446  87.665  1.00  0.00           C  
ATOM    788  O   ILE A 282       7.965 -11.689  86.890  1.00  0.00           O  
ATOM    789  CB  ILE A 282      11.037 -10.365  86.836  1.00  0.00           C  
ATOM    790  CG1 ILE A 282      11.686  -9.013  86.513  1.00  0.00           C  
ATOM    791  CG2 ILE A 282      10.847 -11.171  85.559  1.00  0.00           C  
ATOM    792  CD1 ILE A 282      12.912  -9.126  85.661  1.00  0.00           C  
ATOM    793  N   ASP A 283       9.234 -12.264  88.664  1.00  0.00           N  
ATOM    794  CA  ASP A 283       8.552 -13.550  88.883  1.00  0.00           C  
ATOM    795  C   ASP A 283       7.058 -13.405  89.239  1.00  0.00           C  
ATOM    796  O   ASP A 283       6.262 -14.309  88.973  1.00  0.00           O  
ATOM    797  CB  ASP A 283       9.276 -14.381  89.963  1.00  0.00           C  
ATOM    798  CG  ASP A 283      10.517 -15.119  89.433  1.00  0.00           C  
ATOM    799  OD1 ASP A 283      11.458 -15.323  90.226  1.00  0.00           O  
ATOM    800  OD2 ASP A 283      10.557 -15.513  88.248  1.00  0.00           O  
ATOM    801  N   ASN A 291       6.675 -12.283  89.839  1.00  0.00           N  
ATOM    802  CA  ASN A 291       5.256 -12.025  90.119  1.00  0.00           C  
ATOM    803  C   ASN A 291       4.455 -11.759  88.845  1.00  0.00           C  
ATOM    804  O   ASN A 291       3.303 -12.198  88.724  1.00  0.00           O  
ATOM    805  CB  ASN A 291       5.066 -10.842  91.077  1.00  0.00           C  
ATOM    806  CG  ASN A 291       3.613 -10.688  91.522  1.00  0.00           C  
ATOM    807  OD1 ASN A 291       2.914 -11.679  91.750  1.00  0.00           O  
ATOM    808  ND2 ASN A 291       3.155  -9.446  91.642  1.00  0.00           N  
ATOM    809  N   VAL A 292       5.066 -11.038  87.903  1.00  0.00           N  
ATOM    810  CA  VAL A 292       4.407 -10.697  86.651  1.00  0.00           C  
ATOM    811  C   VAL A 292       4.462 -11.861  85.676  1.00  0.00           C  
ATOM    812  O   VAL A 292       3.433 -12.298  85.177  1.00  0.00           O  
ATOM    813  CB  VAL A 292       5.046  -9.473  85.999  1.00  0.00           C  
ATOM    814  CG1 VAL A 292       4.282  -9.109  84.743  1.00  0.00           C  
ATOM    815  CG2 VAL A 292       5.070  -8.308  86.976  1.00  0.00           C  
ATOM    816  N   LEU A 293       5.668 -12.358  85.415  1.00  0.00           N  
ATOM    817  CA  LEU A 293       5.882 -13.451  84.468  1.00  0.00           C  
ATOM    818  C   LEU A 293       5.834 -14.800  85.173  1.00  0.00           C  
ATOM    819  O   LEU A 293       6.763 -15.609  85.046  1.00  0.00           O  
ATOM    820  CB  LEU A 293       7.241 -13.303  83.774  1.00  0.00           C  
ATOM    821  CG  LEU A 293       7.632 -11.947  83.186  1.00  0.00           C  
ATOM    822  CD1 LEU A 293       8.973 -12.105  82.492  1.00  0.00           C  
ATOM    823  CD2 LEU A 293       6.579 -11.398  82.231  1.00  0.00           C  
ATOM    824  N   ASN A 296       4.757 -15.041  85.919  1.00  0.00           N  
ATOM    825  CA  ASN A 296       4.561 -16.321  86.626  1.00  0.00           C  
ATOM    826  C   ASN A 296       4.322 -17.466  85.625  1.00  0.00           C  
ATOM    827  O   ASN A 296       4.029 -17.203  84.451  1.00  0.00           O  
ATOM    828  CB  ASN A 296       3.442 -16.220  87.697  1.00  0.00           C  
ATOM    829  CG  ASN A 296       2.101 -15.699  87.146  1.00  0.00           C  
ATOM    830  OD1 ASN A 296       1.139 -16.453  87.026  1.00  0.00           O  
ATOM    831  ND2 ASN A 296       2.035 -14.410  86.841  1.00  0.00           N  
ATOM    832  N   GLU A 297       4.476 -18.726  86.053  1.00  0.00           N  
ATOM    833  CA  GLU A 297       4.326 -19.866  85.113  1.00  0.00           C  
ATOM    834  C   GLU A 297       2.854 -20.177  84.753  1.00  0.00           C  
ATOM    835  O   GLU A 297       2.584 -21.068  83.935  1.00  0.00           O  
ATOM    836  CB  GLU A 297       5.035 -21.135  85.616  1.00  0.00           C  
ATOM    837  CG  GLU A 297       5.626 -21.992  84.466  1.00  0.00           C  
ATOM    838  CD  GLU A 297       5.345 -23.492  84.608  1.00  0.00           C  
ATOM    839  OE1 GLU A 297       5.368 -24.010  85.751  1.00  0.00           O  
ATOM    840  OE2 GLU A 297       5.099 -24.152  83.568  1.00  0.00           O  
ATOM    841  N   GLU A 298       1.915 -19.453  85.370  1.00  0.00           N  
ATOM    842  CA  GLU A 298       0.551 -19.309  84.838  1.00  0.00           C  
ATOM    843  C   GLU A 298       0.416 -18.030  83.969  1.00  0.00           C  
ATOM    844  O   GLU A 298      -0.593 -17.318  84.044  1.00  0.00           O  
ATOM    845  CB  GLU A 298      -0.464 -19.259  85.982  1.00  0.00           C  
ATOM    846  CG  GLU A 298      -0.528 -20.512  86.826  1.00  0.00           C  
ATOM    847  CD  GLU A 298      -1.478 -20.352  87.994  1.00  0.00           C  
ATOM    848  OE1 GLU A 298      -1.573 -19.230  88.536  1.00  0.00           O  
ATOM    849  OE2 GLU A 298      -2.132 -21.348  88.371  1.00  0.00           O  
ATOM    850  N   ALA A 303       1.431 -17.739  83.155  1.00  0.00           N  
ATOM    851  CA  ALA A 303       1.419 -16.549  82.316  1.00  0.00           C  
ATOM    852  C   ALA A 303       0.884 -16.969  80.981  1.00  0.00           C  
ATOM    853  O   ALA A 303       1.492 -17.806  80.316  1.00  0.00           O  
ATOM    854  CB  ALA A 303       2.822 -15.982  82.158  1.00  0.00           C  
ATOM    855  N   SER A 305      -0.251 -16.404  80.587  1.00  0.00           N  
ATOM    856  CA  SER A 305      -0.754 -16.612  79.230  1.00  0.00           C  
ATOM    857  C   SER A 305       0.232 -15.993  78.235  1.00  0.00           C  
ATOM    858  O   SER A 305       0.920 -15.028  78.568  1.00  0.00           O  
ATOM    859  CB  SER A 305      -2.145 -15.999  79.050  1.00  0.00           C  
ATOM    860  OG  SER A 305      -2.074 -14.642  78.668  1.00  0.00           O  
ATOM    861  N   VAL A 306       0.303 -16.548  77.025  1.00  0.00           N  
ATOM    862  CA  VAL A 306       1.145 -15.975  75.979  1.00  0.00           C  
ATOM    863  C   VAL A 306       0.896 -14.469  75.804  1.00  0.00           C  
ATOM    864  O   VAL A 306       1.831 -13.682  75.732  1.00  0.00           O  
ATOM    865  CB  VAL A 306       0.930 -16.678  74.624  1.00  0.00           C  
ATOM    866  CG1 VAL A 306       1.720 -15.957  73.524  1.00  0.00           C  
ATOM    867  CG2 VAL A 306       1.312 -18.169  74.712  1.00  0.00           C  
ATOM    868  N   ASP A 307      -0.366 -14.066  75.731  1.00  0.00           N  
ATOM    869  CA  ASP A 307      -0.682 -12.643  75.684  1.00  0.00           C  
ATOM    870  C   ASP A 307       0.007 -11.886  76.846  1.00  0.00           C  
ATOM    871  O   ASP A 307       0.674 -10.868  76.627  1.00  0.00           O  
ATOM    872  CB  ASP A 307      -2.207 -12.409  75.699  1.00  0.00           C  
ATOM    873  CG  ASP A 307      -2.873 -12.674  74.334  1.00  0.00           C  
ATOM    874  OD1 ASP A 307      -2.297 -12.297  73.301  1.00  0.00           O  
ATOM    875  OD2 ASP A 307      -3.984 -13.251  74.293  1.00  0.00           O  
ATOM    876  N   LYS A 308      -0.116 -12.383  78.073  1.00  0.00           N  
ATOM    877  CA  LYS A 308       0.537 -11.704  79.194  1.00  0.00           C  
ATOM    878  C   LYS A 308       2.066 -11.588  78.986  1.00  0.00           C  
ATOM    879  O   LYS A 308       2.679 -10.588  79.329  1.00  0.00           O  
ATOM    880  CB  LYS A 308       0.232 -12.398  80.524  1.00  0.00           C  
ATOM    881  CG  LYS A 308       0.578 -11.533  81.733  1.00  0.00           C  
ATOM    882  CD  LYS A 308       0.427 -12.252  83.078  1.00  0.00           C  
ATOM    883  CE  LYS A 308       0.460 -11.239  84.217  1.00  0.00           C  
ATOM    884  NZ  LYS A 308       0.165 -11.830  85.556  1.00  0.00           N  
ATOM    885  N   MET A 309       2.672 -12.624  78.432  1.00  0.00           N  
ATOM    886  CA  MET A 309       4.130 -12.665  78.271  1.00  0.00           C  
ATOM    887  C   MET A 309       4.605 -11.675  77.229  1.00  0.00           C  
ATOM    888  O   MET A 309       5.677 -11.072  77.369  1.00  0.00           O  
ATOM    889  CB  MET A 309       4.561 -14.063  77.878  1.00  0.00           C  
ATOM    890  CG  MET A 309       4.245 -15.086  78.964  1.00  0.00           C  
ATOM    891  SD  MET A 309       5.503 -14.938  80.228  1.00  0.00           S  
ATOM    892  CE  MET A 309       6.791 -15.902  79.402  1.00  0.00           C  
ATOM    893  N   LEU A 310       3.791 -11.507  76.197  1.00  0.00           N  
ATOM    894  CA  LEU A 310       4.057 -10.534  75.164  1.00  0.00           C  
ATOM    895  C   LEU A 310       3.702  -9.119  75.640  1.00  0.00           C  
ATOM    896  O   LEU A 310       4.442  -8.176  75.372  1.00  0.00           O  
ATOM    897  CB  LEU A 310       3.297 -10.893  73.889  1.00  0.00           C  
ATOM    898  CG  LEU A 310       3.743 -12.201  73.241  1.00  0.00           C  
ATOM    899  CD1 LEU A 310       2.705 -12.646  72.198  1.00  0.00           C  
ATOM    900  CD2 LEU A 310       5.143 -12.072  72.630  1.00  0.00           C  
ATOM    901  N   ASP A 311       2.598  -8.956  76.357  1.00  0.00           N  
ATOM    902  CA  ASP A 311       2.312  -7.648  76.930  1.00  0.00           C  
ATOM    903  C   ASP A 311       3.511  -7.177  77.787  1.00  0.00           C  
ATOM    904  O   ASP A 311       3.900  -6.004  77.737  1.00  0.00           O  
ATOM    905  CB  ASP A 311       1.041  -7.662  77.768  1.00  0.00           C  
ATOM    906  CG  ASP A 311      -0.241  -7.760  76.929  1.00  0.00           C  
ATOM    907  OD1 ASP A 311      -0.228  -7.465  75.710  1.00  0.00           O  
ATOM    908  OD2 ASP A 311      -1.289  -8.136  77.528  1.00  0.00           O  
ATOM    909  N   ASN A 312       4.109  -8.092  78.544  1.00  0.00           N  
ATOM    910  CA  ASN A 312       5.199  -7.748  79.447  1.00  0.00           C  
ATOM    911  C   ASN A 312       6.562  -8.127  78.865  1.00  0.00           C  
ATOM    912  O   ASN A 312       7.499  -8.466  79.596  1.00  0.00           O  
ATOM    913  CB  ASN A 312       4.977  -8.425  80.791  1.00  0.00           C  
ATOM    914  CG  ASN A 312       3.760  -7.907  81.494  1.00  0.00           C  
ATOM    915  OD1 ASN A 312       3.748  -6.781  81.945  1.00  0.00           O  
ATOM    916  ND2 ASN A 312       2.724  -8.722  81.585  1.00  0.00           N  
ATOM    917  N   ARG A 313       6.668  -8.056  77.544  1.00  0.00           N  
ATOM    918  CA  ARG A 313       7.878  -8.468  76.859  1.00  0.00           C  
ATOM    919  C   ARG A 313       9.083  -7.604  77.199  1.00  0.00           C  
ATOM    920  O   ARG A 313      10.213  -8.014  76.988  1.00  0.00           O  
ATOM    921  CB  ARG A 313       7.648  -8.476  75.352  1.00  0.00           C  
ATOM    922  CG  ARG A 313       8.811  -9.015  74.606  1.00  0.00           C  
ATOM    923  CD  ARG A 313       8.424  -9.638  73.283  1.00  0.00           C  
ATOM    924  NE  ARG A 313       9.634 -10.144  72.666  1.00  0.00           N  
ATOM    925  CZ  ARG A 313      10.261 -11.251  73.044  1.00  0.00           C  
ATOM    926  NH1 ARG A 313       9.755 -12.011  74.002  1.00  0.00           N  
ATOM    927  NH2 ARG A 313      11.398 -11.598  72.458  1.00  0.00           N  
ATOM    928  N   HIS A 314       8.843  -6.416  77.744  1.00  0.00           N  
ATOM    929  CA  HIS A 314       9.927  -5.538  78.192  1.00  0.00           C  
ATOM    930  C   HIS A 314      10.684  -6.154  79.335  1.00  0.00           C  
ATOM    931  O   HIS A 314      11.860  -5.855  79.517  1.00  0.00           O  
ATOM    932  CB  HIS A 314       9.432  -4.142  78.584  1.00  0.00           C  
ATOM    933  CG  HIS A 314       8.453  -4.128  79.709  1.00  0.00           C  
ATOM    934  ND1 HIS A 314       7.274  -4.839  79.682  1.00  0.00           N  
ATOM    935  CD2 HIS A 314       8.466  -3.466  80.890  1.00  0.00           C  
ATOM    936  CE1 HIS A 314       6.607  -4.628  80.804  1.00  0.00           C  
ATOM    937  NE2 HIS A 314       7.304  -3.790  81.550  1.00  0.00           N  
ATOM    938  N   LEU A 315      10.014  -7.034  80.067  1.00  0.00           N  
ATOM    939  CA  LEU A 315      10.617  -7.758  81.180  1.00  0.00           C  
ATOM    940  C   LEU A 315      11.206  -9.120  80.771  1.00  0.00           C  
ATOM    941  O   LEU A 315      12.238  -9.559  81.309  1.00  0.00           O  
ATOM    942  CB  LEU A 315       9.587  -7.940  82.306  1.00  0.00           C  
ATOM    943  CG  LEU A 315       9.132  -6.636  82.954  1.00  0.00           C  
ATOM    944  CD1 LEU A 315       8.144  -6.932  84.071  1.00  0.00           C  
ATOM    945  CD2 LEU A 315      10.327  -5.847  83.454  1.00  0.00           C  
ATOM    946  N   VAL A 316      10.547  -9.773  79.819  1.00  0.00           N  
ATOM    947  CA  VAL A 316      11.031 -11.042  79.273  1.00  0.00           C  
ATOM    948  C   VAL A 316      12.410 -10.918  78.619  1.00  0.00           C  
ATOM    949  O   VAL A 316      13.201 -11.844  78.717  1.00  0.00           O  
ATOM    950  CB  VAL A 316      10.058 -11.621  78.250  1.00  0.00           C  
ATOM    951  CG1 VAL A 316      10.645 -12.859  77.621  1.00  0.00           C  
ATOM    952  CG2 VAL A 316       8.721 -11.933  78.895  1.00  0.00           C  
ATOM    953  N   ILE A 317      12.709  -9.784  77.974  1.00  0.00           N  
ATOM    954  CA  ILE A 317      13.982  -9.643  77.267  1.00  0.00           C  
ATOM    955  C   ILE A 317      15.147  -9.437  78.201  1.00  0.00           C  
ATOM    956  O   ILE A 317      16.293  -9.389  77.770  1.00  0.00           O  
ATOM    957  CB  ILE A 317      13.992  -8.501  76.195  1.00  0.00           C  
ATOM    958  CG1 ILE A 317      13.921  -7.115  76.816  1.00  0.00           C  
ATOM    959  CG2 ILE A 317      12.881  -8.712  75.167  1.00  0.00           C  
ATOM    960  CD1 ILE A 317      13.819  -6.015  75.752  1.00  0.00           C  
ATOM    961  N   ARG A 318      14.842  -9.272  79.478  1.00  0.00           N  
ATOM    962  CA  ARG A 318      15.861  -9.173  80.497  1.00  0.00           C  
ATOM    963  C   ARG A 318      16.357 -10.545  80.933  1.00  0.00           C  
ATOM    964  O   ARG A 318      17.419 -10.642  81.539  1.00  0.00           O  
ATOM    965  CB  ARG A 318      15.313  -8.409  81.689  1.00  0.00           C  
ATOM    966  CG  ARG A 318      14.962  -6.952  81.389  1.00  0.00           C  
ATOM    967  CD  ARG A 318      14.511  -6.254  82.656  1.00  0.00           C  
ATOM    968  NE  ARG A 318      14.211  -4.852  82.424  1.00  0.00           N  
ATOM    969  CZ  ARG A 318      14.425  -3.865  83.283  1.00  0.00           C  
ATOM    970  NH1 ARG A 318      14.968  -4.072  84.482  1.00  0.00           N  
ATOM    971  NH2 ARG A 318      14.101  -2.643  82.918  1.00  0.00           N  
ATOM    972  N   GLY A 319      15.601 -11.599  80.622  1.00  0.00           N  
ATOM    973  CA  GLY A 319      16.082 -12.973  80.806  1.00  0.00           C  
ATOM    974  C   GLY A 319      17.209 -13.265  79.825  1.00  0.00           C  
ATOM    975  O   GLY A 319      17.181 -12.758  78.724  1.00  0.00           O  
ATOM    976  N   GLU A 320      18.194 -14.072  80.244  1.00  0.00           N  
ATOM    977  CA  GLU A 320      19.417 -14.359  79.461  1.00  0.00           C  
ATOM    978  C   GLU A 320      19.134 -14.924  78.068  1.00  0.00           C  
ATOM    979  O   GLU A 320      19.709 -14.464  77.074  1.00  0.00           O  
ATOM    980  CB  GLU A 320      20.366 -15.308  80.235  1.00  0.00           C  
ATOM    981  CG  GLU A 320      21.325 -16.135  79.343  1.00  0.00           C  
ATOM    982  CD  GLU A 320      22.691 -16.472  79.984  1.00  0.00           C  
ATOM    983  OE1 GLU A 320      22.827 -16.445  81.223  1.00  0.00           O  
ATOM    984  OE2 GLU A 320      23.646 -16.748  79.215  1.00  0.00           O  
ATOM    985  N   ASN A 321      18.262 -15.921  77.995  1.00  0.00           N  
ATOM    986  CA  ASN A 321      17.994 -16.573  76.711  1.00  0.00           C  
ATOM    987  C   ASN A 321      17.370 -15.631  75.670  1.00  0.00           C  
ATOM    988  O   ASN A 321      17.843 -15.549  74.535  1.00  0.00           O  
ATOM    989  CB  ASN A 321      17.149 -17.833  76.914  1.00  0.00           C  
ATOM    990  CG  ASN A 321      17.939 -18.968  77.602  1.00  0.00           C  
ATOM    991  OD1 ASN A 321      19.146 -18.864  77.846  1.00  0.00           O  
ATOM    992  ND2 ASN A 321      17.246 -20.061  77.901  1.00  0.00           N  
ATOM    993  N   ALA A 322      16.325 -14.907  76.069  1.00  0.00           N  
ATOM    994  CA  ALA A 322      15.682 -13.931  75.200  1.00  0.00           C  
ATOM    995  C   ALA A 322      16.657 -12.824  74.801  1.00  0.00           C  
ATOM    996  O   ALA A 322      16.702 -12.402  73.629  1.00  0.00           O  
ATOM    997  CB  ALA A 322      14.446 -13.351  75.871  1.00  0.00           C  
ATOM    998  N   ALA A 323      17.456 -12.361  75.749  1.00  0.00           N  
ATOM    999  CA  ALA A 323      18.523 -11.407  75.413  1.00  0.00           C  
ATOM   1000  C   ALA A 323      19.416 -11.973  74.320  1.00  0.00           C  
ATOM   1001  O   ALA A 323      19.748 -11.284  73.363  1.00  0.00           O  
ATOM   1002  CB  ALA A 323      19.373 -11.049  76.653  1.00  0.00           C  
ATOM   1003  N   ALA A 324      19.805 -13.232  74.489  1.00  0.00           N  
ATOM   1004  CA  ALA A 324      20.710 -13.901  73.569  1.00  0.00           C  
ATOM   1005  C   ALA A 324      20.178 -13.918  72.134  1.00  0.00           C  
ATOM   1006  O   ALA A 324      20.928 -13.711  71.191  1.00  0.00           O  
ATOM   1007  CB  ALA A 324      21.001 -15.321  74.055  1.00  0.00           C  
ATOM   1008  N   LEU A 325      18.886 -14.139  71.968  1.00  0.00           N  
ATOM   1009  CA  LEU A 325      18.298 -14.154  70.638  1.00  0.00           C  
ATOM   1010  C   LEU A 325      18.421 -12.783  69.986  1.00  0.00           C  
ATOM   1011  O   LEU A 325      18.748 -12.693  68.808  1.00  0.00           O  
ATOM   1012  CB  LEU A 325      16.825 -14.588  70.675  1.00  0.00           C  
ATOM   1013  CG  LEU A 325      16.556 -16.077  70.800  1.00  0.00           C  
ATOM   1014  CD1 LEU A 325      15.072 -16.375  71.035  1.00  0.00           C  
ATOM   1015  CD2 LEU A 325      17.031 -16.794  69.561  1.00  0.00           C  
ATOM   1016  N   LEU A 332      18.137 -11.719  70.731  1.00  0.00           N  
ATOM   1017  CA  LEU A 332      18.194 -10.365  70.162  1.00  0.00           C  
ATOM   1018  C   LEU A 332      19.646 -10.012  69.790  1.00  0.00           C  
ATOM   1019  O   LEU A 332      19.909  -9.419  68.755  1.00  0.00           O  
ATOM   1020  CB  LEU A 332      17.627  -9.331  71.124  1.00  0.00           C  
ATOM   1021  CG  LEU A 332      16.176  -9.558  71.602  1.00  0.00           C  
ATOM   1022  CD1 LEU A 332      15.929  -8.683  72.819  1.00  0.00           C  
ATOM   1023  CD2 LEU A 332      15.112  -9.279  70.541  1.00  0.00           C  
ATOM   1024  N   ARG A 333      20.589 -10.413  70.617  1.00  0.00           N  
ATOM   1025  CA  ARG A 333      21.985 -10.239  70.276  1.00  0.00           C  
ATOM   1026  C   ARG A 333      22.402 -11.070  69.072  1.00  0.00           C  
ATOM   1027  O   ARG A 333      23.245 -10.643  68.306  1.00  0.00           O  
ATOM   1028  CB  ARG A 333      22.864 -10.523  71.488  1.00  0.00           C  
ATOM   1029  CG  ARG A 333      22.774  -9.393  72.514  1.00  0.00           C  
ATOM   1030  CD  ARG A 333      23.407  -9.721  73.849  1.00  0.00           C  
ATOM   1031  NE  ARG A 333      24.865  -9.653  73.820  1.00  0.00           N  
ATOM   1032  CZ  ARG A 333      25.638 -10.168  74.766  1.00  0.00           C  
ATOM   1033  NH1 ARG A 333      25.090 -10.803  75.810  1.00  0.00           N  
ATOM   1034  NH2 ARG A 333      26.961 -10.065  74.679  1.00  0.00           N  
ATOM   1035  N   LEU A 334      21.808 -12.244  68.905  1.00  0.00           N  
ATOM   1036  CA  LEU A 334      22.159 -13.126  67.802  1.00  0.00           C  
ATOM   1037  C   LEU A 334      21.641 -12.488  66.531  1.00  0.00           C  
ATOM   1038  O   LEU A 334      22.379 -12.338  65.577  1.00  0.00           O  
ATOM   1039  CB  LEU A 334      21.535 -14.502  68.005  1.00  0.00           C  
ATOM   1040  CG  LEU A 334      22.452 -15.735  67.995  1.00  0.00           C  
ATOM   1041  CD1 LEU A 334      23.931 -15.381  67.921  1.00  0.00           C  
ATOM   1042  CD2 LEU A 334      22.166 -16.651  69.217  1.00  0.00           C  
ATOM   1043  N   ARG A 335      20.373 -12.066  66.555  1.00  0.00           N  
ATOM   1044  CA  ARG A 335      19.823 -11.291  65.483  1.00  0.00           C  
ATOM   1045  C   ARG A 335      20.782 -10.189  64.998  1.00  0.00           C  
ATOM   1046  O   ARG A 335      21.149 -10.166  63.830  1.00  0.00           O  
ATOM   1047  CB  ARG A 335      18.511 -10.667  65.889  1.00  0.00           C  
ATOM   1048  CG  ARG A 335      17.890  -9.834  64.771  1.00  0.00           C  
ATOM   1049  CD  ARG A 335      16.322  -9.616  64.933  1.00  0.00           C  
ATOM   1050  NE  ARG A 335      15.808  -8.767  63.861  1.00  0.00           N  
ATOM   1051  CZ  ARG A 335      14.525  -8.650  63.520  1.00  0.00           C  
ATOM   1052  NH1 ARG A 335      13.568  -9.318  64.179  1.00  0.00           N  
ATOM   1053  NH2 ARG A 335      14.182  -7.841  62.516  1.00  0.00           N  
ATOM   1054  N   ALA A 336      21.163  -9.275  65.881  1.00  0.00           N  
ATOM   1055  CA  ALA A 336      22.067  -8.186  65.528  1.00  0.00           C  
ATOM   1056  C   ALA A 336      23.367  -8.727  64.922  1.00  0.00           C  
ATOM   1057  O   ALA A 336      23.880  -8.190  63.960  1.00  0.00           O  
ATOM   1058  CB  ALA A 336      22.402  -7.308  66.802  1.00  0.00           C  
ATOM   1059  N   ALA A 337      23.899  -9.780  65.516  1.00  0.00           N  
ATOM   1060  CA  ALA A 337      25.097 -10.402  64.995  1.00  0.00           C  
ATOM   1061  C   ALA A 337      24.838 -10.955  63.569  1.00  0.00           C  
ATOM   1062  O   ALA A 337      25.680 -10.811  62.686  1.00  0.00           O  
ATOM   1063  CB  ALA A 337      25.605 -11.479  65.953  1.00  0.00           C  
ATOM   1064  N   ALA A 338      23.663 -11.545  63.341  1.00  0.00           N  
ATOM   1065  CA  ALA A 338      23.348 -12.138  62.049  1.00  0.00           C  
ATOM   1066  C   ALA A 338      23.222 -11.007  61.029  1.00  0.00           C  
ATOM   1067  O   ALA A 338      23.962 -10.963  60.015  1.00  0.00           O  
ATOM   1068  CB  ALA A 338      22.037 -12.940  62.109  1.00  0.00           C  
ATOM   1069  N   THR A 339      22.266 -10.115  61.315  1.00  0.00           N  
ATOM   1070  CA  THR A 339      22.038  -8.958  60.519  1.00  0.00           C  
ATOM   1071  C   THR A 339      23.373  -8.407  60.027  1.00  0.00           C  
ATOM   1072  O   THR A 339      23.558  -8.205  58.833  1.00  0.00           O  
ATOM   1073  CB  THR A 339      21.244  -7.909  61.306  1.00  0.00           C  
ATOM   1074  OG1 THR A 339      19.994  -8.487  61.749  1.00  0.00           O  
ATOM   1075  CG2 THR A 339      20.954  -6.684  60.425  1.00  0.00           C  
ATOM   1076  N   ARG A 340      24.313  -8.231  60.944  1.00  0.00           N  
ATOM   1077  CA  ARG A 340      25.637  -7.730  60.617  1.00  0.00           C  
ATOM   1078  C   ARG A 340      26.409  -8.626  59.636  1.00  0.00           C  
ATOM   1079  O   ARG A 340      27.039  -8.147  58.679  1.00  0.00           O  
ATOM   1080  CB  ARG A 340      26.458  -7.565  61.896  1.00  0.00           C  
ATOM   1081  CG  ARG A 340      27.874  -7.193  61.643  1.00  0.00           C  
ATOM   1082  CD  ARG A 340      28.559  -6.658  62.867  1.00  0.00           C  
ATOM   1083  NE  ARG A 340      29.936  -6.284  62.536  1.00  0.00           N  
ATOM   1084  CZ  ARG A 340      30.271  -5.136  61.962  1.00  0.00           C  
ATOM   1085  NH1 ARG A 340      29.339  -4.242  61.673  1.00  0.00           N  
ATOM   1086  NH2 ARG A 340      31.546  -4.860  61.683  1.00  0.00           N  
ATOM   1087  N   ALA A 341      26.392  -9.926  59.892  1.00  0.00           N  
ATOM   1088  CA  ALA A 341      27.025 -10.864  58.995  1.00  0.00           C  
ATOM   1089  C   ALA A 341      26.400 -10.790  57.577  1.00  0.00           C  
ATOM   1090  O   ALA A 341      27.096 -10.873  56.586  1.00  0.00           O  
ATOM   1091  CB  ALA A 341      26.945 -12.245  59.564  1.00  0.00           C  
ATOM   1092  N   MET A 342      25.097 -10.603  57.464  1.00  0.00           N  
ATOM   1093  CA  MET A 342      24.535 -10.424  56.140  1.00  0.00           C  
ATOM   1094  C   MET A 342      25.076  -9.166  55.449  1.00  0.00           C  
ATOM   1095  O   MET A 342      25.436  -9.208  54.283  1.00  0.00           O  
ATOM   1096  CB  MET A 342      23.022 -10.422  56.194  1.00  0.00           C  
ATOM   1097  CG  MET A 342      22.448 -11.763  56.471  1.00  0.00           C  
ATOM   1098  SD  MET A 342      20.669 -11.741  56.290  1.00  0.00           S  
ATOM   1099  CE  MET A 342      20.227 -13.077  57.416  1.00  0.00           C  
ATOM   1100  N   ARG A 343      25.184  -8.061  56.169  1.00  0.00           N  
ATOM   1101  CA  ARG A 343      25.723  -6.847  55.585  1.00  0.00           C  
ATOM   1102  C   ARG A 343      27.233  -6.995  55.238  1.00  0.00           C  
ATOM   1103  O   ARG A 343      27.707  -6.396  54.286  1.00  0.00           O  
ATOM   1104  CB  ARG A 343      25.474  -5.630  56.501  1.00  0.00           C  
ATOM   1105  CG  ARG A 343      24.012  -5.190  56.615  1.00  0.00           C  
ATOM   1106  CD  ARG A 343      23.833  -3.763  57.227  1.00  0.00           C  
ATOM   1107  NE  ARG A 343      22.452  -3.507  57.690  1.00  0.00           N  
ATOM   1108  CZ  ARG A 343      22.015  -3.558  58.946  1.00  0.00           C  
ATOM   1109  NH1 ARG A 343      22.847  -3.841  59.935  1.00  0.00           N  
ATOM   1110  NH2 ARG A 343      20.709  -3.330  59.213  1.00  0.00           N  
ATOM   1111  N   GLU A 344      27.978  -7.814  55.954  1.00  0.00           N  
ATOM   1112  CA  GLU A 344      29.431  -7.940  55.638  1.00  0.00           C  
ATOM   1113  C   GLU A 344      29.669  -8.906  54.488  1.00  0.00           C  
ATOM   1114  O   GLU A 344      30.684  -8.816  53.801  1.00  0.00           O  
ATOM   1115  CB  GLU A 344      30.248  -8.337  56.863  1.00  0.00           C  
ATOM   1116  CG  GLU A 344      30.197  -7.295  57.935  1.00  0.00           C  
ATOM   1117  CD  GLU A 344      30.910  -6.008  57.551  1.00  0.00           C  
ATOM   1118  OE1 GLU A 344      32.173  -5.991  57.516  1.00  0.00           O  
ATOM   1119  OE2 GLU A 344      30.208  -5.005  57.306  1.00  0.00           O  
ATOM   1120  N   HIS A 345      28.728  -9.824  54.298  1.00  0.00           N  
ATOM   1121  CA  HIS A 345      28.715 -10.699  53.146  1.00  0.00           C  
ATOM   1122  C   HIS A 345      28.538  -9.824  51.907  1.00  0.00           C  
ATOM   1123  O   HIS A 345      29.489  -9.665  51.115  1.00  0.00           O  
ATOM   1124  CB  HIS A 345      27.560 -11.712  53.268  1.00  0.00           C  
ATOM   1125  CG  HIS A 345      27.268 -12.453  52.000  1.00  0.00           C  
ATOM   1126  ND1 HIS A 345      28.197 -13.257  51.386  1.00  0.00           N  
ATOM   1127  CD2 HIS A 345      26.141 -12.529  51.242  1.00  0.00           C  
ATOM   1128  CE1 HIS A 345      27.674 -13.773  50.286  1.00  0.00           C  
ATOM   1129  NE2 HIS A 345      26.430 -13.346  50.171  1.00  0.00           N  
ATOM   1130  N   PHE A 347      27.333  -9.237  51.799  1.00  0.00           N  
ATOM   1131  CA  PHE A 347      26.951  -8.284  50.767  1.00  0.00           C  
ATOM   1132  C   PHE A 347      27.961  -7.202  50.520  1.00  0.00           C  
ATOM   1133  O   PHE A 347      28.196  -6.846  49.372  1.00  0.00           O  
ATOM   1134  CB  PHE A 347      25.624  -7.574  51.128  1.00  0.00           C  
ATOM   1135  CG  PHE A 347      24.389  -8.406  50.935  1.00  0.00           C  
ATOM   1136  CD1 PHE A 347      24.199  -9.168  49.803  1.00  0.00           C  
ATOM   1137  CD2 PHE A 347      23.354  -8.336  51.849  1.00  0.00           C  
ATOM   1138  CE1 PHE A 347      22.969  -9.883  49.603  1.00  0.00           C  
ATOM   1139  CE2 PHE A 347      22.124  -9.075  51.662  1.00  0.00           C  
ATOM   1140  CZ  PHE A 347      21.963  -9.850  50.557  1.00  0.00           C  
ATOM   1141  N   TYR A 348      28.565  -6.655  51.573  1.00  0.00           N  
ATOM   1142  CA  TYR A 348      29.654  -5.667  51.365  1.00  0.00           C  
ATOM   1143  C   TYR A 348      30.801  -6.294  50.610  1.00  0.00           C  
ATOM   1144  O   TYR A 348      31.219  -5.784  49.595  1.00  0.00           O  
ATOM   1145  CB  TYR A 348      30.158  -5.102  52.682  1.00  0.00           C  
ATOM   1146  CG  TYR A 348      31.381  -4.199  52.596  1.00  0.00           C  
ATOM   1147  CD1 TYR A 348      31.311  -2.949  51.981  1.00  0.00           C  
ATOM   1148  CD2 TYR A 348      32.577  -4.564  53.190  1.00  0.00           C  
ATOM   1149  CE1 TYR A 348      32.396  -2.100  51.936  1.00  0.00           C  
ATOM   1150  CE2 TYR A 348      33.681  -3.720  53.153  1.00  0.00           C  
ATOM   1151  CZ  TYR A 348      33.589  -2.493  52.520  1.00  0.00           C  
ATOM   1152  OH  TYR A 348      34.683  -1.660  52.501  1.00  0.00           O  
ATOM   1153  N   ASN A 349      31.304  -7.404  51.134  1.00  0.00           N  
ATOM   1154  CA  ASN A 349      32.485  -8.090  50.569  1.00  0.00           C  
ATOM   1155  C   ASN A 349      32.201  -8.767  49.219  1.00  0.00           C  
ATOM   1156  O   ASN A 349      33.115  -9.063  48.476  1.00  0.00           O  
ATOM   1157  CB  ASN A 349      33.033  -9.087  51.595  1.00  0.00           C  
ATOM   1158  CG  ASN A 349      33.778  -8.382  52.756  1.00  0.00           C  
ATOM   1159  OD1 ASN A 349      34.878  -7.829  52.558  1.00  0.00           O  
ATOM   1160  ND2 ASN A 349      33.173  -8.390  53.960  1.00  0.00           N  
ATOM   1161  N   ALA A 352      30.912  -8.950  48.894  1.00  0.00           N  
ATOM   1162  CA  ALA A 352      30.499  -9.468  47.578  1.00  0.00           C  
ATOM   1163  C   ALA A 352      30.190  -8.321  46.606  1.00  0.00           C  
ATOM   1164  O   ALA A 352      29.489  -8.536  45.606  1.00  0.00           O  
ATOM   1165  CB  ALA A 352      29.257 -10.370  47.727  1.00  0.00           C  
ATOM   1166  N   GLY A 361      30.656  -7.108  46.925  1.00  0.00           N  
ATOM   1167  CA  GLY A 361      30.489  -5.946  46.057  1.00  0.00           C  
ATOM   1168  C   GLY A 361      29.068  -5.446  45.840  1.00  0.00           C  
ATOM   1169  O   GLY A 361      28.819  -4.685  44.903  1.00  0.00           O  
ATOM   1170  N   TYR A 362      28.113  -5.846  46.678  1.00  0.00           N  
ATOM   1171  CA  TYR A 362      26.795  -5.244  46.574  1.00  0.00           C  
ATOM   1172  C   TYR A 362      26.918  -3.811  47.081  1.00  0.00           C  
ATOM   1173  O   TYR A 362      27.989  -3.397  47.618  1.00  0.00           O  
ATOM   1174  CB  TYR A 362      25.702  -6.028  47.310  1.00  0.00           C  
ATOM   1175  CG  TYR A 362      25.386  -7.352  46.642  1.00  0.00           C  
ATOM   1176  CD1 TYR A 362      24.102  -7.671  46.168  1.00  0.00           C  
ATOM   1177  CD2 TYR A 362      26.390  -8.276  46.452  1.00  0.00           C  
ATOM   1178  CE1 TYR A 362      23.873  -8.913  45.546  1.00  0.00           C  
ATOM   1179  CE2 TYR A 362      26.176  -9.456  45.858  1.00  0.00           C  
ATOM   1180  CZ  TYR A 362      24.955  -9.788  45.406  1.00  0.00           C  
ATOM   1181  OH  TYR A 362      24.890 -11.018  44.824  1.00  0.00           O  
ATOM   1182  N   VAL A 363      25.864  -3.044  46.824  1.00  0.00           N  
ATOM   1183  CA  VAL A 363      25.759  -1.676  47.289  1.00  0.00           C  
ATOM   1184  C   VAL A 363      24.413  -1.570  47.982  1.00  0.00           C  
ATOM   1185  O   VAL A 363      23.398  -2.057  47.475  1.00  0.00           O  
ATOM   1186  CB  VAL A 363      25.872  -0.650  46.124  1.00  0.00           C  
ATOM   1187  CG1 VAL A 363      25.474   0.753  46.593  1.00  0.00           C  
ATOM   1188  CG2 VAL A 363      27.303  -0.618  45.570  1.00  0.00           C  
ATOM   1189  N   GLU A 364      24.418  -0.968  49.170  1.00  0.00           N  
ATOM   1190  CA  GLU A 364      23.203  -0.866  49.925  1.00  0.00           C  
ATOM   1191  C   GLU A 364      22.389   0.279  49.370  1.00  0.00           C  
ATOM   1192  O   GLU A 364      22.928   1.318  48.972  1.00  0.00           O  
ATOM   1193  CB  GLU A 364      23.455  -0.643  51.402  1.00  0.00           C  
ATOM   1194  CG  GLU A 364      22.128  -0.595  52.255  1.00  0.00           C  
ATOM   1195  CD  GLU A 364      22.416  -0.389  53.715  1.00  0.00           C  
ATOM   1196  OE1 GLU A 364      23.594  -0.055  54.079  1.00  0.00           O  
ATOM   1197  OE2 GLU A 364      21.493  -0.599  54.509  1.00  0.00           O  
ATOM   1198  N   VAL A 365      21.083   0.074  49.392  1.00  0.00           N  
ATOM   1199  CA  VAL A 365      20.125   0.986  48.815  1.00  0.00           C  
ATOM   1200  C   VAL A 365      18.994   1.193  49.836  1.00  0.00           C  
ATOM   1201  O   VAL A 365      18.674   0.311  50.626  1.00  0.00           O  
ATOM   1202  CB  VAL A 365      19.645   0.377  47.466  1.00  0.00           C  
ATOM   1203  CG1 VAL A 365      18.162   0.579  47.239  1.00  0.00           C  
ATOM   1204  CG2 VAL A 365      20.486   0.915  46.292  1.00  0.00           C  
ATOM   1205  N   ALA A 366      18.420   2.390  49.857  1.00  0.00           N  
ATOM   1206  CA  ALA A 366      17.405   2.734  50.842  1.00  0.00           C  
ATOM   1207  C   ALA A 366      16.200   3.036  50.037  1.00  0.00           C  
ATOM   1208  O   ALA A 366      16.035   4.152  49.622  1.00  0.00           O  
ATOM   1209  CB  ALA A 366      17.813   3.955  51.664  1.00  0.00           C  
ATOM   1210  N   PRO A 368      15.359   2.039  49.794  1.00  0.00           N  
ATOM   1211  CA  PRO A 368      14.151   2.251  49.007  1.00  0.00           C  
ATOM   1212  C   PRO A 368      13.071   2.914  49.816  1.00  0.00           C  
ATOM   1213  O   PRO A 368      13.119   2.866  51.014  1.00  0.00           O  
ATOM   1214  CB  PRO A 368      13.701   0.827  48.675  1.00  0.00           C  
ATOM   1215  CG  PRO A 368      14.106   0.053  49.901  1.00  0.00           C  
ATOM   1216  CD  PRO A 368      15.487   0.632  50.230  1.00  0.00           C  
ATOM   1217  N   PRO A 370      12.080   3.510  49.160  1.00  0.00           N  
ATOM   1218  CA  PRO A 370      10.952   4.020  49.904  1.00  0.00           C  
ATOM   1219  C   PRO A 370      10.106   2.861  50.381  1.00  0.00           C  
ATOM   1220  O   PRO A 370      10.111   1.808  49.759  1.00  0.00           O  
ATOM   1221  CB  PRO A 370      10.181   4.827  48.854  1.00  0.00           C  
ATOM   1222  CG  PRO A 370      10.411   4.080  47.608  1.00  0.00           C  
ATOM   1223  CD  PRO A 370      11.840   3.557  47.707  1.00  0.00           C  
ATOM   1224  N   THR A 371       9.367   3.092  51.458  1.00  0.00           N  
ATOM   1225  CA  THR A 371       8.529   2.097  52.077  1.00  0.00           C  
ATOM   1226  C   THR A 371       7.062   2.513  52.089  1.00  0.00           C  
ATOM   1227  O   THR A 371       6.220   1.755  52.551  1.00  0.00           O  
ATOM   1228  CB  THR A 371       8.977   1.825  53.531  1.00  0.00           C  
ATOM   1229  OG1 THR A 371       8.719   2.985  54.339  1.00  0.00           O  
ATOM   1230  CG2 THR A 371      10.462   1.476  53.581  1.00  0.00           C  
ATOM   1231  N   LEU A 372       6.765   3.715  51.606  1.00  0.00           N  
ATOM   1232  CA  LEU A 372       5.391   4.114  51.285  1.00  0.00           C  
ATOM   1233  C   LEU A 372       5.248   4.054  49.775  1.00  0.00           C  
ATOM   1234  O   LEU A 372       6.035   4.677  49.076  1.00  0.00           O  
ATOM   1235  CB  LEU A 372       5.141   5.534  51.750  1.00  0.00           C  
ATOM   1236  CG  LEU A 372       5.460   5.825  53.203  1.00  0.00           C  
ATOM   1237  CD1 LEU A 372       5.210   7.296  53.540  1.00  0.00           C  
ATOM   1238  CD2 LEU A 372       4.652   4.906  54.091  1.00  0.00           C  
ATOM   1239  N   VAL A 373       4.294   3.286  49.256  1.00  0.00           N  
ATOM   1240  CA  VAL A 373       4.232   3.065  47.809  1.00  0.00           C  
ATOM   1241  C   VAL A 373       2.795   3.094  47.279  1.00  0.00           C  
ATOM   1242  O   VAL A 373       1.854   3.162  48.052  1.00  0.00           O  
ATOM   1243  CB  VAL A 373       4.934   1.754  47.400  1.00  0.00           C  
ATOM   1244  CG1 VAL A 373       6.461   1.794  47.745  1.00  0.00           C  
ATOM   1245  CG2 VAL A 373       4.284   0.577  48.045  1.00  0.00           C  
ATOM   1246  N   GLN A 374       2.670   3.114  45.951  1.00  0.00           N  
ATOM   1247  CA  GLN A 374       1.390   2.998  45.245  1.00  0.00           C  
ATOM   1248  C   GLN A 374       1.393   1.764  44.329  1.00  0.00           C  
ATOM   1249  O   GLN A 374       0.579   1.664  43.433  1.00  0.00           O  
ATOM   1250  CB  GLN A 374       1.080   4.297  44.447  1.00  0.00           C  
ATOM   1251  CG  GLN A 374       0.565   5.496  45.330  1.00  0.00           C  
ATOM   1252  CD  GLN A 374       0.501   6.891  44.615  1.00  0.00           C  
ATOM   1253  OE1 GLN A 374       0.877   7.039  43.429  1.00  0.00           O  
ATOM   1254  NE2 GLN A 374       0.014   7.913  45.357  1.00  0.00           N  
ATOM   1255  N   THR A 375       2.289   0.813  44.584  1.00  0.00           N  
ATOM   1256  CA  THR A 375       2.415  -0.393  43.764  1.00  0.00           C  
ATOM   1257  C   THR A 375       2.460  -1.689  44.591  1.00  0.00           C  
ATOM   1258  O   THR A 375       3.396  -1.897  45.386  1.00  0.00           O  
ATOM   1259  CB  THR A 375       3.713  -0.354  42.894  1.00  0.00           C  
ATOM   1260  OG1 THR A 375       4.871  -0.487  43.724  1.00  0.00           O  
ATOM   1261  CG2 THR A 375       3.821   0.953  42.111  1.00  0.00           C  
ATOM   1262  N   GLN A 487       1.486  -2.576  44.378  1.00  0.00           N  
ATOM   1263  CA  GLN A 487       1.553  -3.932  44.954  1.00  0.00           C  
ATOM   1264  C   GLN A 487       2.652  -4.824  44.313  1.00  0.00           C  
ATOM   1265  O   GLN A 487       2.878  -4.757  43.098  1.00  0.00           O  
ATOM   1266  CB  GLN A 487       0.192  -4.631  44.880  1.00  0.00           C  
ATOM   1267  CG  GLN A 487      -0.302  -4.985  43.506  1.00  0.00           C  
ATOM   1268  CD  GLN A 487      -1.217  -6.203  43.542  1.00  0.00           C  
ATOM   1269  OE1 GLN A 487      -0.742  -7.340  43.647  1.00  0.00           O  
ATOM   1270  NE2 GLN A 487      -2.532  -5.972  43.450  1.00  0.00           N  
ATOM   1271  N   VAL A 488       3.319  -5.648  45.130  1.00  0.00           N  
ATOM   1272  CA  VAL A 488       4.313  -6.612  44.624  1.00  0.00           C  
ATOM   1273  C   VAL A 488       3.905  -8.119  44.745  1.00  0.00           C  
ATOM   1274  O   VAL A 488       4.212  -8.924  43.840  1.00  0.00           O  
ATOM   1275  CB  VAL A 488       5.705  -6.378  45.268  1.00  0.00           C  
ATOM   1276  CG1 VAL A 488       6.759  -7.249  44.580  1.00  0.00           C  
ATOM   1277  CG2 VAL A 488       6.109  -4.896  45.200  1.00  0.00           C  
ATOM   1278  N   GLU A 492       3.212  -8.500  45.824  1.00  0.00           N  
ATOM   1279  CA  GLU A 492       2.872  -9.911  46.064  1.00  0.00           C  
ATOM   1280  C   GLU A 492       1.386 -10.104  46.402  1.00  0.00           C  
ATOM   1281  O   GLU A 492       1.028 -10.752  47.395  1.00  0.00           O  
ATOM   1282  CB  GLU A 492       3.749 -10.486  47.184  1.00  0.00           C  
ATOM   1283  CG  GLU A 492       5.267 -10.328  46.963  1.00  0.00           C  
ATOM   1284  CD  GLU A 492       5.874 -11.388  46.035  1.00  0.00           C  
ATOM   1285  OE1 GLU A 492       5.144 -12.341  45.633  1.00  0.00           O  
ATOM   1286  OE2 GLU A 492       7.097 -11.258  45.737  1.00  0.00           O  
ATOM   1287  N   GLY A 493       0.522  -9.546  45.565  1.00  0.00           N  
ATOM   1288  CA  GLY A 493      -0.925  -9.708  45.742  1.00  0.00           C  
ATOM   1289  C   GLY A 493      -1.502  -8.676  46.695  1.00  0.00           C  
ATOM   1290  O   GLY A 493      -0.824  -8.226  47.635  1.00  0.00           O  
ATOM   1291  N   GLY A 494      -2.762  -8.314  46.453  1.00  0.00           N  
ATOM   1292  CA  GLY A 494      -3.421  -7.234  47.174  1.00  0.00           C  
ATOM   1293  C   GLY A 494      -4.162  -7.678  48.417  1.00  0.00           C  
ATOM   1294  O   GLY A 494      -4.687  -6.830  49.168  1.00  0.00           O  
ATOM   1295  N   SER A 495      -4.206  -8.995  48.643  1.00  0.00           N  
ATOM   1296  CA  SER A 495      -4.948  -9.557  49.774  1.00  0.00           C  
ATOM   1297  C   SER A 495      -4.301  -9.194  51.132  1.00  0.00           C  
ATOM   1298  O   SER A 495      -5.014  -8.977  52.123  1.00  0.00           O  
ATOM   1299  CB  SER A 495      -5.108 -11.080  49.611  1.00  0.00           C  
ATOM   1300  OG  SER A 495      -3.847 -11.738  49.519  1.00  0.00           O  
ATOM   1301  N   THR A 496      -2.969  -9.093  51.160  1.00  0.00           N  
ATOM   1302  CA  THR A 496      -2.228  -8.757  52.377  1.00  0.00           C  
ATOM   1303  C   THR A 496      -1.518  -7.390  52.275  1.00  0.00           C  
ATOM   1304  O   THR A 496      -0.310  -7.254  52.531  1.00  0.00           O  
ATOM   1305  CB  THR A 496      -1.268  -9.923  52.758  1.00  0.00           C  
ATOM   1306  OG1 THR A 496      -0.180 -10.032  51.825  1.00  0.00           O  
ATOM   1307  CG2 THR A 496      -2.048 -11.251  52.776  1.00  0.00           C  
ATOM   1308  N   LEU A 497      -2.298  -6.368  51.927  1.00  0.00           N  
ATOM   1309  CA  LEU A 497      -1.811  -4.991  51.750  1.00  0.00           C  
ATOM   1310  C   LEU A 497      -2.383  -4.032  52.800  1.00  0.00           C  
ATOM   1311  O   LEU A 497      -3.598  -3.915  52.929  1.00  0.00           O  
ATOM   1312  CB  LEU A 497      -2.191  -4.463  50.361  1.00  0.00           C  
ATOM   1313  CG  LEU A 497      -1.197  -4.603  49.220  1.00  0.00           C  
ATOM   1314  CD1 LEU A 497      -1.838  -4.226  47.894  1.00  0.00           C  
ATOM   1315  CD2 LEU A 497       0.084  -3.749  49.464  1.00  0.00           C  
ATOM   1316  N   PHE A 498      -1.510  -3.315  53.516  1.00  0.00           N  
ATOM   1317  CA  PHE A 498      -1.970  -2.307  54.483  1.00  0.00           C  
ATOM   1318  C   PHE A 498      -2.254  -0.984  53.779  1.00  0.00           C  
ATOM   1319  O   PHE A 498      -1.332  -0.391  53.205  1.00  0.00           O  
ATOM   1320  CB  PHE A 498      -0.971  -2.070  55.608  1.00  0.00           C  
ATOM   1321  CG  PHE A 498      -1.035  -3.087  56.717  1.00  0.00           C  
ATOM   1322  CD1 PHE A 498      -2.045  -3.038  57.671  1.00  0.00           C  
ATOM   1323  CD2 PHE A 498      -0.056  -4.071  56.832  1.00  0.00           C  
ATOM   1324  CE1 PHE A 498      -2.099  -3.975  58.719  1.00  0.00           C  
ATOM   1325  CE2 PHE A 498      -0.107  -5.008  57.863  1.00  0.00           C  
ATOM   1326  CZ  PHE A 498      -1.140  -4.959  58.803  1.00  0.00           C  
ATOM   1327  N   ASN A 499      -3.533  -0.554  53.838  1.00  0.00           N  
ATOM   1328  CA  ASN A 499      -4.017   0.712  53.259  1.00  0.00           C  
ATOM   1329  C   ASN A 499      -3.460   1.894  54.023  1.00  0.00           C  
ATOM   1330  O   ASN A 499      -3.462   1.880  55.251  1.00  0.00           O  
ATOM   1331  CB  ASN A 499      -5.568   0.838  53.338  1.00  0.00           C  
ATOM   1332  CG  ASN A 499      -6.316  -0.408  52.832  1.00  0.00           C  
ATOM   1333  OD1 ASN A 499      -6.683  -0.495  51.650  1.00  0.00           O  
ATOM   1334  ND2 ASN A 499      -6.547  -1.373  53.731  1.00  0.00           N  
ATOM   1335  N   LEU A 500      -3.056   2.942  53.308  1.00  0.00           N  
ATOM   1336  CA  LEU A 500      -2.535   4.160  53.938  1.00  0.00           C  
ATOM   1337  C   LEU A 500      -3.052   5.459  53.284  1.00  0.00           C  
ATOM   1338  O   LEU A 500      -2.980   5.612  52.054  1.00  0.00           O  
ATOM   1339  CB  LEU A 500      -1.004   4.120  53.873  1.00  0.00           C  
ATOM   1340  CG  LEU A 500      -0.234   5.331  54.406  1.00  0.00           C  
ATOM   1341  CD1 LEU A 500      -0.670   5.667  55.816  1.00  0.00           C  
ATOM   1342  CD2 LEU A 500       1.264   5.042  54.342  1.00  0.00           C  
ATOM   1343  N   ASP A 501      -3.563   6.387  54.102  1.00  0.00           N  
ATOM   1344  CA  ASP A 501      -3.898   7.749  53.639  1.00  0.00           C  
ATOM   1345  C   ASP A 501      -2.644   8.631  53.657  1.00  0.00           C  
ATOM   1346  O   ASP A 501      -2.190   9.085  54.719  1.00  0.00           O  
ATOM   1347  CB  ASP A 501      -5.000   8.392  54.495  1.00  0.00           C  
ATOM   1348  CG  ASP A 501      -5.139   9.909  54.249  1.00  0.00           C  
ATOM   1349  OD1 ASP A 501      -6.043  10.312  53.485  1.00  0.00           O  
ATOM   1350  OD2 ASP A 501      -4.345  10.701  54.813  1.00  0.00           O  
ATOM   1351  N   TYR A 502      -2.093   8.861  52.469  1.00  0.00           N  
ATOM   1352  CA  TYR A 502      -0.916   9.692  52.302  1.00  0.00           C  
ATOM   1353  C   TYR A 502      -1.393  11.037  51.781  1.00  0.00           C  
ATOM   1354  O   TYR A 502      -1.571  11.222  50.573  1.00  0.00           O  
ATOM   1355  CB  TYR A 502       0.037   9.001  51.334  1.00  0.00           C  
ATOM   1356  CG  TYR A 502       1.379   9.643  51.170  1.00  0.00           C  
ATOM   1357  CD1 TYR A 502       2.378   9.441  52.097  1.00  0.00           C  
ATOM   1358  CD2 TYR A 502       1.660  10.422  50.062  1.00  0.00           C  
ATOM   1359  CE1 TYR A 502       3.635  10.013  51.933  1.00  0.00           C  
ATOM   1360  CE2 TYR A 502       2.890  10.998  49.886  1.00  0.00           C  
ATOM   1361  CZ  TYR A 502       3.885  10.794  50.823  1.00  0.00           C  
ATOM   1362  OH  TYR A 502       5.131  11.361  50.646  1.00  0.00           O  
ATOM   1363  N   PHE A 651      -1.665  11.956  52.701  1.00  0.00           N  
ATOM   1364  CA  PHE A 651      -2.170  13.298  52.355  1.00  0.00           C  
ATOM   1365  C   PHE A 651      -3.403  13.314  51.436  1.00  0.00           C  
ATOM   1366  O   PHE A 651      -3.523  14.164  50.553  1.00  0.00           O  
ATOM   1367  CB  PHE A 651      -1.043  14.139  51.749  1.00  0.00           C  
ATOM   1368  CG  PHE A 651       0.210  14.175  52.594  1.00  0.00           C  
ATOM   1369  CD1 PHE A 651       0.317  15.049  53.673  1.00  0.00           C  
ATOM   1370  CD2 PHE A 651       1.279  13.339  52.311  1.00  0.00           C  
ATOM   1371  CE1 PHE A 651       1.474  15.087  54.441  1.00  0.00           C  
ATOM   1372  CE2 PHE A 651       2.441  13.373  53.075  1.00  0.00           C  
ATOM   1373  CZ  PHE A 651       2.545  14.242  54.129  1.00  0.00           C  
ATOM   1374  N   GLY A 652      -4.327  12.383  51.663  1.00  0.00           N  
ATOM   1375  CA  GLY A 652      -5.593  12.347  50.914  1.00  0.00           C  
ATOM   1376  C   GLY A 652      -5.442  11.565  49.622  1.00  0.00           C  
ATOM   1377  O   GLY A 652      -6.053  11.890  48.617  1.00  0.00           O  
ATOM   1378  N   GLU A 653      -4.613  10.533  49.647  1.00  0.00           N  
ATOM   1379  CA  GLU A 653      -4.400   9.683  48.483  1.00  0.00           C  
ATOM   1380  C   GLU A 653      -4.416   8.233  48.951  1.00  0.00           C  
ATOM   1381  O   GLU A 653      -4.389   7.964  50.155  1.00  0.00           O  
ATOM   1382  CB  GLU A 653      -3.031   9.976  47.846  1.00  0.00           C  
ATOM   1383  CG  GLU A 653      -2.770  11.447  47.449  1.00  0.00           C  
ATOM   1384  CD  GLU A 653      -3.035  11.727  45.984  1.00  0.00           C  
ATOM   1385  OE1 GLU A 653      -3.756  12.702  45.682  1.00  0.00           O  
ATOM   1386  OE2 GLU A 653      -2.527  10.960  45.134  1.00  0.00           O  
ATOM   1387  N   GLN A 654      -4.437   7.308  47.999  1.00  0.00           N  
ATOM   1388  CA  GLN A 654      -4.275   5.897  48.311  1.00  0.00           C  
ATOM   1389  C   GLN A 654      -2.824   5.484  48.137  1.00  0.00           C  
ATOM   1390  O   GLN A 654      -2.356   5.350  47.007  1.00  0.00           O  
ATOM   1391  CB  GLN A 654      -5.184   5.020  47.438  1.00  0.00           C  
ATOM   1392  CG  GLN A 654      -6.597   4.836  48.021  1.00  0.00           C  
ATOM   1393  CD  GLN A 654      -6.598   4.109  49.368  1.00  0.00           C  
ATOM   1394  OE1 GLN A 654      -7.222   4.562  50.344  1.00  0.00           O  
ATOM   1395  NE2 GLN A 654      -5.874   2.981  49.430  1.00  0.00           N  
ATOM   1396  N   SER A 655      -2.121   5.304  49.256  1.00  0.00           N  
ATOM   1397  CA  SER A 655      -0.823   4.598  49.266  1.00  0.00           C  
ATOM   1398  C   SER A 655      -0.936   3.276  50.045  1.00  0.00           C  
ATOM   1399  O   SER A 655      -1.979   2.981  50.662  1.00  0.00           O  
ATOM   1400  CB  SER A 655       0.290   5.470  49.867  1.00  0.00           C  
ATOM   1401  OG  SER A 655       0.725   6.472  48.960  1.00  0.00           O  
ATOM   1402  N   PHE A 656       0.138   2.491  49.988  1.00  0.00           N  
ATOM   1403  CA  PHE A 656       0.240   1.217  50.659  1.00  0.00           C  
ATOM   1404  C   PHE A 656       1.611   1.165  51.323  1.00  0.00           C  
ATOM   1405  O   PHE A 656       2.558   1.844  50.865  1.00  0.00           O  
ATOM   1406  CB  PHE A 656       0.173   0.043  49.659  1.00  0.00           C  
ATOM   1407  CG  PHE A 656      -1.014   0.063  48.720  1.00  0.00           C  
ATOM   1408  CD1 PHE A 656      -2.316   0.069  49.214  1.00  0.00           C  
ATOM   1409  CD2 PHE A 656      -0.821   0.020  47.329  1.00  0.00           C  
ATOM   1410  CE1 PHE A 656      -3.446   0.089  48.330  1.00  0.00           C  
ATOM   1411  CE2 PHE A 656      -1.910   0.022  46.436  1.00  0.00           C  
ATOM   1412  CZ  PHE A 656      -3.244   0.061  46.939  1.00  0.00           C  
ATOM   1413  N   LEU A 657       1.754   0.339  52.360  1.00  0.00           N  
ATOM   1414  CA  LEU A 657       3.087   0.064  52.923  1.00  0.00           C  
ATOM   1415  C   LEU A 657       3.780  -0.959  52.032  1.00  0.00           C  
ATOM   1416  O   LEU A 657       3.153  -1.933  51.628  1.00  0.00           O  
ATOM   1417  CB  LEU A 657       2.974  -0.439  54.366  1.00  0.00           C  
ATOM   1418  CG  LEU A 657       2.103   0.416  55.312  1.00  0.00           C  
ATOM   1419  CD1 LEU A 657       1.791  -0.230  56.699  1.00  0.00           C  
ATOM   1420  CD2 LEU A 657       2.761   1.794  55.489  1.00  0.00           C  
ATOM   1421  N   THR A 658       5.069  -0.737  51.709  1.00  0.00           N  
ATOM   1422  CA  THR A 658       5.848  -1.657  50.841  1.00  0.00           C  
ATOM   1423  C   THR A 658       5.602  -3.063  51.334  1.00  0.00           C  
ATOM   1424  O   THR A 658       5.535  -3.331  52.524  1.00  0.00           O  
ATOM   1425  CB  THR A 658       7.398  -1.331  50.842  1.00  0.00           C  
ATOM   1426  OG1 THR A 658       8.081  -1.965  49.726  1.00  0.00           O  
ATOM   1427  CG2 THR A 658       8.050  -1.749  52.143  1.00  0.00           C  
ATOM   1428  N   GLN A 659       5.378  -3.950  50.395  1.00  0.00           N  
ATOM   1429  CA  GLN A 659       5.186  -5.372  50.631  1.00  0.00           C  
ATOM   1430  C   GLN A 659       6.567  -6.047  50.376  1.00  0.00           C  
ATOM   1431  O   GLN A 659       6.863  -7.139  50.841  1.00  0.00           O  
ATOM   1432  CB  GLN A 659       4.136  -5.828  49.622  1.00  0.00           C  
ATOM   1433  CG  GLN A 659       3.367  -7.077  49.898  1.00  0.00           C  
ATOM   1434  CD  GLN A 659       1.875  -6.934  49.500  1.00  0.00           C  
ATOM   1435  OE1 GLN A 659       1.525  -6.314  48.488  1.00  0.00           O  
ATOM   1436  NE2 GLN A 659       1.009  -7.504  50.307  1.00  0.00           N  
ATOM   1437  N   SER A 660       7.406  -5.335  49.641  1.00  0.00           N  
ATOM   1438  CA  SER A 660       8.691  -5.808  49.149  1.00  0.00           C  
ATOM   1439  C   SER A 660       9.233  -4.601  48.434  1.00  0.00           C  
ATOM   1440  O   SER A 660       8.462  -3.811  47.861  1.00  0.00           O  
ATOM   1441  CB  SER A 660       8.560  -6.963  48.136  1.00  0.00           C  
ATOM   1442  OG  SER A 660       9.828  -7.336  47.623  1.00  0.00           O  
ATOM   1443  N   SER A 661      10.547  -4.449  48.470  1.00  0.00           N  
ATOM   1444  CA  SER A 661      11.167  -3.329  47.793  1.00  0.00           C  
ATOM   1445  C   SER A 661      11.969  -3.782  46.556  1.00  0.00           C  
ATOM   1446  O   SER A 661      12.992  -3.171  46.198  1.00  0.00           O  
ATOM   1447  CB  SER A 661      11.996  -2.553  48.813  1.00  0.00           C  
ATOM   1448  OG  SER A 661      11.116  -1.920  49.764  1.00  0.00           O  
ATOM   1449  N   GLN A 662      11.462  -4.834  45.889  1.00  0.00           N  
ATOM   1450  CA  GLN A 662      12.102  -5.461  44.718  1.00  0.00           C  
ATOM   1451  C   GLN A 662      12.091  -4.564  43.515  1.00  0.00           C  
ATOM   1452  O   GLN A 662      13.114  -4.351  42.859  1.00  0.00           O  
ATOM   1453  CB  GLN A 662      11.361  -6.734  44.339  1.00  0.00           C  
ATOM   1454  CG  GLN A 662      11.800  -7.417  43.037  1.00  0.00           C  
ATOM   1455  CD  GLN A 662      10.828  -8.518  42.670  1.00  0.00           C  
ATOM   1456  OE1 GLN A 662      10.532  -9.376  43.496  1.00  0.00           O  
ATOM   1457  NE2 GLN A 662      10.305  -8.485  41.439  1.00  0.00           N  
ATOM   1458  N   LEU A 663      10.921  -4.043  43.219  1.00  0.00           N  
ATOM   1459  CA  LEU A 663      10.774  -3.210  42.050  1.00  0.00           C  
ATOM   1460  C   LEU A 663      11.834  -2.076  42.036  1.00  0.00           C  
ATOM   1461  O   LEU A 663      12.449  -1.806  40.982  1.00  0.00           O  
ATOM   1462  CB  LEU A 663       9.347  -2.713  41.968  1.00  0.00           C  
ATOM   1463  CG  LEU A 663       8.291  -3.747  41.485  1.00  0.00           C  
ATOM   1464  CD1 LEU A 663       8.650  -5.183  41.739  1.00  0.00           C  
ATOM   1465  CD2 LEU A 663       6.896  -3.445  42.053  1.00  0.00           C  
ATOM   1466  N   TYR A 664      12.100  -1.476  43.208  1.00  0.00           N  
ATOM   1467  CA  TYR A 664      13.037  -0.351  43.311  1.00  0.00           C  
ATOM   1468  C   TYR A 664      14.439  -0.810  43.198  1.00  0.00           C  
ATOM   1469  O   TYR A 664      15.291  -0.131  42.636  1.00  0.00           O  
ATOM   1470  CB  TYR A 664      12.857   0.424  44.630  1.00  0.00           C  
ATOM   1471  CG  TYR A 664      11.476   1.037  44.760  1.00  0.00           C  
ATOM   1472  CD1 TYR A 664      11.020   1.952  43.824  1.00  0.00           C  
ATOM   1473  CD2 TYR A 664      10.612   0.666  45.775  1.00  0.00           C  
ATOM   1474  CE1 TYR A 664       9.733   2.508  43.910  1.00  0.00           C  
ATOM   1475  CE2 TYR A 664       9.329   1.219  45.867  1.00  0.00           C  
ATOM   1476  CZ  TYR A 664       8.900   2.143  44.934  1.00  0.00           C  
ATOM   1477  OH  TYR A 664       7.644   2.719  45.012  1.00  0.00           O  
ATOM   1478  N   LEU A 665      14.722  -1.972  43.741  1.00  0.00           N  
ATOM   1479  CA  LEU A 665      16.064  -2.479  43.565  1.00  0.00           C  
ATOM   1480  C   LEU A 665      16.314  -2.674  42.082  1.00  0.00           C  
ATOM   1481  O   LEU A 665      17.446  -2.478  41.599  1.00  0.00           O  
ATOM   1482  CB  LEU A 665      16.263  -3.765  44.346  1.00  0.00           C  
ATOM   1483  CG  LEU A 665      16.108  -3.674  45.871  1.00  0.00           C  
ATOM   1484  CD1 LEU A 665      16.629  -4.950  46.475  1.00  0.00           C  
ATOM   1485  CD2 LEU A 665      16.798  -2.475  46.485  1.00  0.00           C  
ATOM   1486  N   GLU A 666      15.260  -3.041  41.349  1.00  0.00           N  
ATOM   1487  CA  GLU A 666      15.399  -3.372  39.939  1.00  0.00           C  
ATOM   1488  C   GLU A 666      15.796  -2.145  39.134  1.00  0.00           C  
ATOM   1489  O   GLU A 666      16.463  -2.293  38.113  1.00  0.00           O  
ATOM   1490  CB  GLU A 666      14.129  -4.010  39.366  1.00  0.00           C  
ATOM   1491  CG  GLU A 666      14.005  -5.498  39.638  1.00  0.00           C  
ATOM   1492  CD  GLU A 666      12.883  -6.141  38.863  1.00  0.00           C  
ATOM   1493  OE1 GLU A 666      13.062  -6.352  37.657  1.00  0.00           O  
ATOM   1494  OE2 GLU A 666      11.831  -6.452  39.468  1.00  0.00           O  
ATOM   1495  N   THR A 667      15.403  -0.951  39.597  1.00  0.00           N  
ATOM   1496  CA  THR A 667      15.742   0.294  38.906  1.00  0.00           C  
ATOM   1497  C   THR A 667      17.179   0.701  39.151  1.00  0.00           C  
ATOM   1498  O   THR A 667      17.724   1.562  38.454  1.00  0.00           O  
ATOM   1499  CB  THR A 667      14.893   1.460  39.358  1.00  0.00           C  
ATOM   1500  OG1 THR A 667      15.312   1.872  40.662  1.00  0.00           O  
ATOM   1501  CG2 THR A 667      13.371   1.128  39.335  1.00  0.00           C  
ATOM   1502  N   CYS A 668      17.801   0.093  40.153  1.00  0.00           N  
ATOM   1503  CA  CYS A 668      19.144   0.472  40.555  1.00  0.00           C  
ATOM   1504  C   CYS A 668      20.219  -0.260  39.803  1.00  0.00           C  
ATOM   1505  O   CYS A 668      21.335   0.275  39.607  1.00  0.00           O  
ATOM   1506  CB  CYS A 668      19.331   0.160  42.031  1.00  0.00           C  
ATOM   1507  SG  CYS A 668      18.480   1.286  43.048  1.00  0.00           S  
ATOM   1508  N   ILE A 669      19.909  -1.492  39.421  1.00  0.00           N  
ATOM   1509  CA  ILE A 669      20.925  -2.388  38.875  1.00  0.00           C  
ATOM   1510  C   ILE A 669      21.675  -1.791  37.697  1.00  0.00           C  
ATOM   1511  O   ILE A 669      22.858  -2.004  37.613  1.00  0.00           O  
ATOM   1512  CB  ILE A 669      20.404  -3.818  38.551  1.00  0.00           C  
ATOM   1513  CG1 ILE A 669      19.246  -3.800  37.577  1.00  0.00           C  
ATOM   1514  CG2 ILE A 669      19.966  -4.540  39.824  1.00  0.00           C  
ATOM   1515  CD1 ILE A 669      18.788  -5.226  37.224  1.00  0.00           C  
ATOM   1516  N   PRO A 670      21.003  -0.980  36.833  1.00  0.00           N  
ATOM   1517  CA  PRO A 670      21.725  -0.422  35.709  1.00  0.00           C  
ATOM   1518  C   PRO A 670      22.707   0.680  36.096  1.00  0.00           C  
ATOM   1519  O   PRO A 670      23.524   1.060  35.277  1.00  0.00           O  
ATOM   1520  CB  PRO A 670      20.610   0.142  34.817  1.00  0.00           C  
ATOM   1521  CG  PRO A 670      19.340  -0.398  35.370  1.00  0.00           C  
ATOM   1522  CD  PRO A 670      19.604  -0.512  36.815  1.00  0.00           C  
ATOM   1523  N   THR A 671      22.631   1.188  37.323  1.00  0.00           N  
ATOM   1524  CA  THR A 671      23.522   2.258  37.762  1.00  0.00           C  
ATOM   1525  C   THR A 671      24.465   1.856  38.894  1.00  0.00           C  
ATOM   1526  O   THR A 671      25.639   2.239  38.873  1.00  0.00           O  
ATOM   1527  CB  THR A 671      22.732   3.531  38.153  1.00  0.00           C  
ATOM   1528  OG1 THR A 671      23.619   4.654  38.184  1.00  0.00           O  
ATOM   1529  CG2 THR A 671      22.000   3.363  39.500  1.00  0.00           C  
ATOM   1530  N   LEU A 686      23.973   1.095  39.869  1.00  0.00           N  
ATOM   1531  CA  LEU A 686      24.858   0.617  40.943  1.00  0.00           C  
ATOM   1532  C   LEU A 686      25.257  -0.868  40.825  1.00  0.00           C  
ATOM   1533  O   LEU A 686      26.176  -1.309  41.492  1.00  0.00           O  
ATOM   1534  CB  LEU A 686      24.237   0.877  42.310  1.00  0.00           C  
ATOM   1535  CG  LEU A 686      23.909   2.318  42.732  1.00  0.00           C  
ATOM   1536  CD1 LEU A 686      22.724   2.315  43.707  1.00  0.00           C  
ATOM   1537  CD2 LEU A 686      25.043   2.979  43.361  1.00  0.00           C  
ATOM   1538  N   GLY A 687      24.564  -1.632  39.989  1.00  0.00           N  
ATOM   1539  CA  GLY A 687      24.878  -3.044  39.778  1.00  0.00           C  
ATOM   1540  C   GLY A 687      24.203  -3.919  40.806  1.00  0.00           C  
ATOM   1541  O   GLY A 687      23.029  -3.705  41.139  1.00  0.00           O  
ATOM   1542  N   ASP A 688      24.930  -4.924  41.282  1.00  0.00           N  
ATOM   1543  CA  ASP A 688      24.499  -5.743  42.434  1.00  0.00           C  
ATOM   1544  C   ASP A 688      24.136  -4.799  43.602  1.00  0.00           C  
ATOM   1545  O   ASP A 688      24.984  -4.012  44.054  1.00  0.00           O  
ATOM   1546  CB  ASP A 688      25.624  -6.718  42.855  1.00  0.00           C  
ATOM   1547  CG  ASP A 688      25.956  -7.746  41.767  1.00  0.00           C  
ATOM   1548  OD1 ASP A 688      25.025  -8.336  41.167  1.00  0.00           O  
ATOM   1549  OD2 ASP A 688      27.151  -7.969  41.502  1.00  0.00           O  
ATOM   1550  N   VAL A 689      22.872  -4.850  44.026  1.00  0.00           N  
ATOM   1551  CA  VAL A 689      22.363  -4.057  45.141  1.00  0.00           C  
ATOM   1552  C   VAL A 689      21.565  -4.892  46.188  1.00  0.00           C  
ATOM   1553  O   VAL A 689      20.992  -5.938  45.861  1.00  0.00           O  
ATOM   1554  CB  VAL A 689      21.446  -2.935  44.660  1.00  0.00           C  
ATOM   1555  CG1 VAL A 689      22.085  -2.184  43.602  1.00  0.00           C  
ATOM   1556  CG2 VAL A 689      20.097  -3.474  44.182  1.00  0.00           C  
ATOM   1557  N   PHE A 690      21.575  -4.427  47.442  1.00  0.00           N  
ATOM   1558  CA  PHE A 690      20.750  -5.012  48.490  1.00  0.00           C  
ATOM   1559  C   PHE A 690      20.183  -3.934  49.377  1.00  0.00           C  
ATOM   1560  O   PHE A 690      20.836  -2.871  49.575  1.00  0.00           O  
ATOM   1561  CB  PHE A 690      21.524  -6.001  49.356  1.00  0.00           C  
ATOM   1562  CG  PHE A 690      22.327  -5.367  50.465  1.00  0.00           C  
ATOM   1563  CD1 PHE A 690      22.002  -5.585  51.787  1.00  0.00           C  
ATOM   1564  CD2 PHE A 690      23.400  -4.549  50.183  1.00  0.00           C  
ATOM   1565  CE1 PHE A 690      22.731  -4.999  52.797  1.00  0.00           C  
ATOM   1566  CE2 PHE A 690      24.098  -3.947  51.171  1.00  0.00           C  
ATOM   1567  CZ  PHE A 690      23.779  -4.176  52.486  1.00  0.00           C  
ATOM   1568  N   CYS A 691      18.966  -4.188  49.893  1.00  0.00           N  
ATOM   1569  CA  CYS A 691      18.484  -3.450  51.026  1.00  0.00           C  
ATOM   1570  C   CYS A 691      18.057  -4.371  52.168  1.00  0.00           C  
ATOM   1571  O   CYS A 691      17.711  -5.548  51.946  1.00  0.00           O  
ATOM   1572  CB  CYS A 691      17.376  -2.554  50.590  1.00  0.00           C  
ATOM   1573  SG  CYS A 691      15.937  -3.396  50.083  1.00  0.00           S  
ATOM   1574  N   ILE A 692      18.127  -3.871  53.409  1.00  0.00           N  
ATOM   1575  CA  ILE A 692      17.450  -4.536  54.532  1.00  0.00           C  
ATOM   1576  C   ILE A 692      16.495  -3.489  55.075  1.00  0.00           C  
ATOM   1577  O   ILE A 692      16.954  -2.492  55.656  1.00  0.00           O  
ATOM   1578  CB  ILE A 692      18.362  -4.991  55.679  1.00  0.00           C  
ATOM   1579  CG1 ILE A 692      19.426  -5.988  55.203  1.00  0.00           C  
ATOM   1580  CG2 ILE A 692      17.537  -5.642  56.766  1.00  0.00           C  
ATOM   1581  CD1 ILE A 692      20.236  -6.582  56.309  1.00  0.00           C  
ATOM   1582  N   ALA A 693      15.202  -3.737  54.909  1.00  0.00           N  
ATOM   1583  CA  ALA A 693      14.165  -2.769  55.136  1.00  0.00           C  
ATOM   1584  C   ALA A 693      12.886  -3.527  55.485  1.00  0.00           C  
ATOM   1585  O   ALA A 693      12.784  -4.733  55.251  1.00  0.00           O  
ATOM   1586  CB  ALA A 693      13.927  -1.962  53.867  1.00  0.00           C  
ATOM   1587  N   GLN A 695      11.905  -2.825  56.032  1.00  0.00           N  
ATOM   1588  CA  GLN A 695      10.725  -3.496  56.569  1.00  0.00           C  
ATOM   1589  C   GLN A 695       9.778  -3.854  55.460  1.00  0.00           C  
ATOM   1590  O   GLN A 695       9.592  -3.060  54.550  1.00  0.00           O  
ATOM   1591  CB  GLN A 695       9.965  -2.577  57.519  1.00  0.00           C  
ATOM   1592  CG  GLN A 695      10.663  -2.272  58.811  1.00  0.00           C  
ATOM   1593  CD  GLN A 695      11.063  -3.520  59.558  1.00  0.00           C  
ATOM   1594  OE1 GLN A 695      12.154  -4.049  59.345  1.00  0.00           O  
ATOM   1595  NE2 GLN A 695      10.202  -3.983  60.458  1.00  0.00           N  
ATOM   1596  N   SER A 696       9.133  -5.013  55.553  1.00  0.00           N  
ATOM   1597  CA  SER A 696       7.986  -5.298  54.688  1.00  0.00           C  
ATOM   1598  C   SER A 696       6.798  -5.545  55.558  1.00  0.00           C  
ATOM   1599  O   SER A 696       6.982  -6.122  56.614  1.00  0.00           O  
ATOM   1600  CB  SER A 696       8.254  -6.500  53.796  1.00  0.00           C  
ATOM   1601  OG  SER A 696       9.153  -6.145  52.732  1.00  0.00           O  
ATOM   1602  N   TYR A 697       5.614  -5.151  55.061  1.00  0.00           N  
ATOM   1603  CA  TYR A 697       4.309  -5.087  55.753  1.00  0.00           C  
ATOM   1604  C   TYR A 697       3.218  -5.956  55.065  1.00  0.00           C  
ATOM   1605  O   TYR A 697       2.820  -5.694  53.927  1.00  0.00           O  
ATOM   1606  CB  TYR A 697       3.782  -3.629  55.799  1.00  0.00           C  
ATOM   1607  CG  TYR A 697       4.730  -2.704  56.496  1.00  0.00           C  
ATOM   1608  CD1 TYR A 697       4.616  -2.467  57.865  1.00  0.00           C  
ATOM   1609  CD2 TYR A 697       5.824  -2.130  55.815  1.00  0.00           C  
ATOM   1610  CE1 TYR A 697       5.529  -1.643  58.530  1.00  0.00           C  
ATOM   1611  CE2 TYR A 697       6.719  -1.312  56.473  1.00  0.00           C  
ATOM   1612  CZ  TYR A 697       6.566  -1.082  57.828  1.00  0.00           C  
ATOM   1613  OH  TYR A 697       7.450  -0.284  58.494  1.00  0.00           O  
ATOM   1614  N   ARG A 698       2.743  -6.975  55.781  1.00  0.00           N  
ATOM   1615  CA  ARG A 698       1.785  -7.929  55.261  1.00  0.00           C  
ATOM   1616  C   ARG A 698       0.647  -8.000  56.252  1.00  0.00           C  
ATOM   1617  O   ARG A 698       0.866  -8.084  57.462  1.00  0.00           O  
ATOM   1618  CB  ARG A 698       2.416  -9.297  55.081  1.00  0.00           C  
ATOM   1619  CG  ARG A 698       3.774  -9.283  54.348  1.00  0.00           C  
ATOM   1620  CD  ARG A 698       3.645  -9.094  52.845  1.00  0.00           C  
ATOM   1621  NE  ARG A 698       4.917  -9.294  52.154  1.00  0.00           N  
ATOM   1622  CZ  ARG A 698       5.241 -10.344  51.393  1.00  0.00           C  
ATOM   1623  NH1 ARG A 698       4.370 -11.317  51.170  1.00  0.00           N  
ATOM   1624  NH2 ARG A 698       6.454 -10.408  50.829  1.00  0.00           N  
ATOM   1625  N   ALA A 699      -0.566  -7.913  55.716  1.00  0.00           N  
ATOM   1626  CA  ALA A 699      -1.787  -7.940  56.480  1.00  0.00           C  
ATOM   1627  C   ALA A 699      -2.276  -9.390  56.518  1.00  0.00           C  
ATOM   1628  O   ALA A 699      -3.395  -9.710  56.068  1.00  0.00           O  
ATOM   1629  CB  ALA A 699      -2.836  -7.015  55.825  1.00  0.00           C  
ATOM   1630  N   GLU A 700      -1.436 -10.262  57.072  1.00  0.00           N  
ATOM   1631  CA  GLU A 700      -1.751 -11.679  57.146  1.00  0.00           C  
ATOM   1632  C   GLU A 700      -2.943 -11.825  58.071  1.00  0.00           C  
ATOM   1633  O   GLU A 700      -2.899 -11.336  59.201  1.00  0.00           O  
ATOM   1634  CB  GLU A 700      -0.565 -12.474  57.705  1.00  0.00           C  
ATOM   1635  CG  GLU A 700       0.804 -12.266  57.001  1.00  0.00           C  
ATOM   1636  CD  GLU A 700       0.935 -12.884  55.599  1.00  0.00           C  
ATOM   1637  OE1 GLU A 700       0.020 -13.609  55.168  1.00  0.00           O  
ATOM   1638  OE2 GLU A 700       1.987 -12.631  54.942  1.00  0.00           O  
ATOM   1639  N   LYS A 703      -4.019 -12.463  57.614  1.00  0.00           N  
ATOM   1640  CA  LYS A 703      -5.199 -12.567  58.466  1.00  0.00           C  
ATOM   1641  C   LYS A 703      -5.034 -13.678  59.509  1.00  0.00           C  
ATOM   1642  O   LYS A 703      -5.833 -13.782  60.444  1.00  0.00           O  
ATOM   1643  CB  LYS A 703      -6.495 -12.720  57.645  1.00  0.00           C  
ATOM   1644  CG  LYS A 703      -6.521 -13.871  56.609  1.00  0.00           C  
ATOM   1645  CD  LYS A 703      -7.964 -14.390  56.318  1.00  0.00           C  
ATOM   1646  CE  LYS A 703      -8.627 -13.686  55.121  1.00  0.00           C  
ATOM   1647  NZ  LYS A 703     -10.111 -13.853  55.111  1.00  0.00           N  
ATOM   1648  N   SER A 704      -3.967 -14.473  59.380  1.00  0.00           N  
ATOM   1649  CA  SER A 704      -3.732 -15.632  60.251  1.00  0.00           C  
ATOM   1650  C   SER A 704      -2.470 -15.572  61.112  1.00  0.00           C  
ATOM   1651  O   SER A 704      -1.380 -15.283  60.612  1.00  0.00           O  
ATOM   1652  CB  SER A 704      -3.650 -16.899  59.399  1.00  0.00           C  
ATOM   1653  OG  SER A 704      -4.938 -17.456  59.232  1.00  0.00           O  
ATOM   1654  N   ARG A 713      -2.635 -15.917  62.393  1.00  0.00           N  
ATOM   1655  CA  ARG A 713      -1.509 -16.196  63.281  1.00  0.00           C  
ATOM   1656  C   ARG A 713      -0.836 -17.524  62.929  1.00  0.00           C  
ATOM   1657  O   ARG A 713      -1.489 -18.529  62.694  1.00  0.00           O  
ATOM   1658  CB  ARG A 713      -1.942 -16.243  64.748  1.00  0.00           C  
ATOM   1659  CG  ARG A 713      -1.738 -14.941  65.532  1.00  0.00           C  
ATOM   1660  CD  ARG A 713      -3.027 -14.120  65.642  1.00  0.00           C  
ATOM   1661  NE  ARG A 713      -3.226 -13.676  67.018  1.00  0.00           N  
ATOM   1662  CZ  ARG A 713      -3.826 -14.389  67.973  1.00  0.00           C  
ATOM   1663  NH1 ARG A 713      -4.332 -15.600  67.718  1.00  0.00           N  
ATOM   1664  NH2 ARG A 713      -3.937 -13.878  69.200  1.00  0.00           N  
ATOM   1665  N   THR A 714       0.478 -17.516  62.957  1.00  0.00           N  
ATOM   1666  CA  THR A 714       1.271 -18.622  62.494  1.00  0.00           C  
ATOM   1667  C   THR A 714       2.613 -18.575  63.206  1.00  0.00           C  
ATOM   1668  O   THR A 714       2.965 -17.568  63.836  1.00  0.00           O  
ATOM   1669  CB  THR A 714       1.450 -18.508  60.966  1.00  0.00           C  
ATOM   1670  OG1 THR A 714       0.535 -19.396  60.313  1.00  0.00           O  
ATOM   1671  CG2 THR A 714       2.833 -18.841  60.538  1.00  0.00           C  
ATOM   1672  N   ARG A 715       3.365 -19.660  63.108  1.00  0.00           N  
ATOM   1673  CA  ARG A 715       4.684 -19.726  63.716  1.00  0.00           C  
ATOM   1674  C   ARG A 715       5.768 -19.083  62.841  1.00  0.00           C  
ATOM   1675  O   ARG A 715       6.973 -19.164  63.150  1.00  0.00           O  
ATOM   1676  CB  ARG A 715       5.031 -21.181  64.019  1.00  0.00           C  
ATOM   1677  CG  ARG A 715       4.014 -21.842  64.939  1.00  0.00           C  
ATOM   1678  CD  ARG A 715       4.489 -23.172  65.503  1.00  0.00           C  
ATOM   1679  NE  ARG A 715       5.876 -23.530  65.140  1.00  0.00           N  
ATOM   1680  CZ  ARG A 715       6.221 -24.572  64.368  1.00  0.00           C  
ATOM   1681  NH1 ARG A 715       5.288 -25.383  63.843  1.00  0.00           N  
ATOM   1682  NH2 ARG A 715       7.510 -24.807  64.119  1.00  0.00           N  
ATOM   1683  N   ARG A 716       5.346 -18.459  61.741  1.00  0.00           N  
ATOM   1684  CA  ARG A 716       6.294 -17.845  60.815  1.00  0.00           C  
ATOM   1685  C   ARG A 716       5.800 -16.554  60.151  1.00  0.00           C  
ATOM   1686  O   ARG A 716       6.554 -15.973  59.378  1.00  0.00           O  
ATOM   1687  CB  ARG A 716       6.721 -18.866  59.753  1.00  0.00           C  
ATOM   1688  CG  ARG A 716       5.698 -19.246  58.663  1.00  0.00           C  
ATOM   1689  CD  ARG A 716       6.355 -20.342  57.784  1.00  0.00           C  
ATOM   1690  NE  ARG A 716       5.839 -20.482  56.419  1.00  0.00           N  
ATOM   1691  CZ  ARG A 716       6.127 -21.497  55.598  1.00  0.00           C  
ATOM   1692  NH1 ARG A 716       6.937 -22.474  55.966  1.00  0.00           N  
ATOM   1693  NH2 ARG A 716       5.611 -21.543  54.380  1.00  0.00           N  
ATOM   1694  N   HIS A 718       4.583 -16.095  60.489  1.00  0.00           N  
ATOM   1695  CA  HIS A 718       3.980 -14.915  59.881  1.00  0.00           C  
ATOM   1696  C   HIS A 718       3.797 -13.714  60.832  1.00  0.00           C  
ATOM   1697  O   HIS A 718       2.802 -13.645  61.582  1.00  0.00           O  
ATOM   1698  CB  HIS A 718       2.613 -15.283  59.273  1.00  0.00           C  
ATOM   1699  CG  HIS A 718       2.708 -16.099  58.007  1.00  0.00           C  
ATOM   1700  ND1 HIS A 718       2.755 -17.474  58.008  1.00  0.00           N  
ATOM   1701  CD2 HIS A 718       2.732 -15.727  56.700  1.00  0.00           C  
ATOM   1702  CE1 HIS A 718       2.824 -17.913  56.762  1.00  0.00           C  
ATOM   1703  NE2 HIS A 718       2.802 -16.875  55.948  1.00  0.00           N  
ATOM   1704  N   LEU A 723       4.730 -12.764  60.754  1.00  0.00           N  
ATOM   1705  CA  LEU A 723       4.579 -11.396  61.277  1.00  0.00           C  
ATOM   1706  C   LEU A 723       3.918 -10.464  60.265  1.00  0.00           C  
ATOM   1707  O   LEU A 723       4.115 -10.610  59.060  1.00  0.00           O  
ATOM   1708  CB  LEU A 723       5.948 -10.770  61.600  1.00  0.00           C  
ATOM   1709  CG  LEU A 723       6.997 -11.530  62.429  1.00  0.00           C  
ATOM   1710  CD1 LEU A 723       8.395 -10.969  62.159  1.00  0.00           C  
ATOM   1711  CD2 LEU A 723       6.641 -11.461  63.906  1.00  0.00           C  
ATOM   1712  N   ALA A 724       3.188  -9.461  60.755  1.00  0.00           N  
ATOM   1713  CA  ALA A 724       2.607  -8.417  59.891  1.00  0.00           C  
ATOM   1714  C   ALA A 724       3.599  -7.312  59.519  1.00  0.00           C  
ATOM   1715  O   ALA A 724       3.240  -6.388  58.813  1.00  0.00           O  
ATOM   1716  CB  ALA A 724       1.371  -7.803  60.539  1.00  0.00           C  
ATOM   1717  N   GLU A 725       4.822  -7.411  60.011  1.00  0.00           N  
ATOM   1718  CA  GLU A 725       5.866  -6.456  59.734  1.00  0.00           C  
ATOM   1719  C   GLU A 725       7.142  -7.230  59.938  1.00  0.00           C  
ATOM   1720  O   GLU A 725       7.310  -7.835  60.973  1.00  0.00           O  
ATOM   1721  CB  GLU A 725       5.815  -5.298  60.742  1.00  0.00           C  
ATOM   1722  CG  GLU A 725       7.211  -4.635  61.008  1.00  0.00           C  
ATOM   1723  CD  GLU A 725       7.135  -3.352  61.836  1.00  0.00           C  
ATOM   1724  OE1 GLU A 725       6.199  -3.166  62.664  1.00  0.00           O  
ATOM   1725  OE2 GLU A 725       8.029  -2.509  61.631  1.00  0.00           O  
ATOM   1726  N   TYR A 726       8.053  -7.246  58.985  1.00  0.00           N  
ATOM   1727  CA  TYR A 726       9.316  -7.944  59.252  1.00  0.00           C  
ATOM   1728  C   TYR A 726      10.443  -7.381  58.470  1.00  0.00           C  
ATOM   1729  O   TYR A 726      10.234  -6.681  57.498  1.00  0.00           O  
ATOM   1730  CB  TYR A 726       9.218  -9.443  58.907  1.00  0.00           C  
ATOM   1731  CG  TYR A 726       9.003  -9.738  57.426  1.00  0.00           C  
ATOM   1732  CD1 TYR A 726      10.066 -10.105  56.590  1.00  0.00           C  
ATOM   1733  CD2 TYR A 726       7.724  -9.626  56.862  1.00  0.00           C  
ATOM   1734  CE1 TYR A 726       9.852 -10.379  55.236  1.00  0.00           C  
ATOM   1735  CE2 TYR A 726       7.507  -9.898  55.514  1.00  0.00           C  
ATOM   1736  CZ  TYR A 726       8.553 -10.284  54.716  1.00  0.00           C  
ATOM   1737  OH  TYR A 726       8.287 -10.542  53.389  1.00  0.00           O  
ATOM   1738  N   ALA A 729      11.646  -7.740  58.899  1.00  0.00           N  
ATOM   1739  CA  ALA A 729      12.862  -7.347  58.239  1.00  0.00           C  
ATOM   1740  C   ALA A 729      12.955  -8.228  57.007  1.00  0.00           C  
ATOM   1741  O   ALA A 729      13.007  -9.458  57.128  1.00  0.00           O  
ATOM   1742  CB  ALA A 729      14.051  -7.595  59.166  1.00  0.00           C  
ATOM   1743  N   HIS A 730      12.949  -7.599  55.832  1.00  0.00           N  
ATOM   1744  CA  HIS A 730      13.005  -8.288  54.540  1.00  0.00           C  
ATOM   1745  C   HIS A 730      14.336  -7.929  53.869  1.00  0.00           C  
ATOM   1746  O   HIS A 730      14.467  -6.829  53.363  1.00  0.00           O  
ATOM   1747  CB  HIS A 730      11.826  -7.799  53.702  1.00  0.00           C  
ATOM   1748  CG  HIS A 730      11.523  -8.629  52.497  1.00  0.00           C  
ATOM   1749  ND1 HIS A 730      10.361  -8.479  51.782  1.00  0.00           N  
ATOM   1750  CD2 HIS A 730      12.215  -9.619  51.880  1.00  0.00           C  
ATOM   1751  CE1 HIS A 730      10.358  -9.320  50.765  1.00  0.00           C  
ATOM   1752  NE2 HIS A 730      11.468 -10.027  50.800  1.00  0.00           N  
ATOM   1753  N   VAL A 731      15.324  -8.841  53.914  1.00  0.00           N  
ATOM   1754  CA  VAL A 731      16.659  -8.665  53.292  1.00  0.00           C  
ATOM   1755  C   VAL A 731      16.595  -8.961  51.788  1.00  0.00           C  
ATOM   1756  O   VAL A 731      16.414 -10.102  51.405  1.00  0.00           O  
ATOM   1757  CB  VAL A 731      17.721  -9.670  53.875  1.00  0.00           C  
ATOM   1758  CG1 VAL A 731      19.034  -9.589  53.117  1.00  0.00           C  
ATOM   1759  CG2 VAL A 731      17.950  -9.466  55.336  1.00  0.00           C  
ATOM   1760  N   GLU A 732      16.813  -7.953  50.929  1.00  0.00           N  
ATOM   1761  CA  GLU A 732      16.472  -8.093  49.513  1.00  0.00           C  
ATOM   1762  C   GLU A 732      17.594  -7.738  48.626  1.00  0.00           C  
ATOM   1763  O   GLU A 732      18.260  -6.737  48.858  1.00  0.00           O  
ATOM   1764  CB  GLU A 732      15.256  -7.242  49.162  1.00  0.00           C  
ATOM   1765  CG  GLU A 732      14.035  -8.027  49.287  1.00  0.00           C  
ATOM   1766  CD  GLU A 732      12.770  -7.240  49.077  1.00  0.00           C  
ATOM   1767  OE1 GLU A 732      11.939  -7.689  48.260  1.00  0.00           O  
ATOM   1768  OE2 GLU A 732      12.586  -6.220  49.764  1.00  0.00           O  
ATOM   1769  N   ALA A 733      17.804  -8.558  47.597  1.00  0.00           N  
ATOM   1770  CA  ALA A 733      18.940  -8.367  46.733  1.00  0.00           C  
ATOM   1771  C   ALA A 733      18.530  -8.543  45.285  1.00  0.00           C  
ATOM   1772  O   ALA A 733      17.805  -9.438  44.983  1.00  0.00           O  
ATOM   1773  CB  ALA A 733      20.051  -9.335  47.098  1.00  0.00           C  
ATOM   1774  N   GLU A 734      19.022  -7.693  44.392  1.00  0.00           N  
ATOM   1775  CA  GLU A 734      18.790  -7.868  42.953  1.00  0.00           C  
ATOM   1776  C   GLU A 734      20.119  -7.798  42.184  1.00  0.00           C  
ATOM   1777  O   GLU A 734      20.945  -6.990  42.522  1.00  0.00           O  
ATOM   1778  CB  GLU A 734      17.862  -6.785  42.450  1.00  0.00           C  
ATOM   1779  CG  GLU A 734      17.255  -7.110  41.129  1.00  0.00           C  
ATOM   1780  CD  GLU A 734      16.018  -7.990  41.213  1.00  0.00           C  
ATOM   1781  OE1 GLU A 734      15.291  -7.943  42.222  1.00  0.00           O  
ATOM   1782  OE2 GLU A 734      15.762  -8.725  40.240  1.00  0.00           O  
ATOM   1783  N   CYS A 735      20.251  -8.605  41.125  1.00  0.00           N  
ATOM   1784  CA  CYS A 735      21.474  -8.771  40.331  1.00  0.00           C  
ATOM   1785  C   CYS A 735      21.239  -8.795  38.815  1.00  0.00           C  
ATOM   1786  O   CYS A 735      20.342  -9.503  38.328  1.00  0.00           O  
ATOM   1787  CB  CYS A 735      22.134 -10.111  40.662  1.00  0.00           C  
ATOM   1788  SG  CYS A 735      22.515 -10.271  42.355  1.00  0.00           S  
ATOM   1789  N   PRO A 736      22.095  -8.085  38.053  1.00  0.00           N  
ATOM   1790  CA  PRO A 736      21.946  -8.049  36.616  1.00  0.00           C  
ATOM   1791  C   PRO A 736      22.896  -9.003  35.921  1.00  0.00           C  
ATOM   1792  O   PRO A 736      23.977  -9.251  36.431  1.00  0.00           O  
ATOM   1793  CB  PRO A 736      22.343  -6.619  36.292  1.00  0.00           C  
ATOM   1794  CG  PRO A 736      23.446  -6.360  37.251  1.00  0.00           C  
ATOM   1795  CD  PRO A 736      23.113  -7.116  38.498  1.00  0.00           C  
ATOM   1796  N   PHE A 737      22.487  -9.488  34.747  1.00  0.00           N  
ATOM   1797  CA  PHE A 737      23.272 -10.376  33.903  1.00  0.00           C  
ATOM   1798  C   PHE A 737      23.559 -11.703  34.568  1.00  0.00           C  
ATOM   1799  O   PHE A 737      24.718 -12.089  34.749  1.00  0.00           O  
ATOM   1800  CB  PHE A 737      24.556  -9.692  33.457  1.00  0.00           C  
ATOM   1801  CG  PHE A 737      24.314  -8.432  32.688  1.00  0.00           C  
ATOM   1802  CD1 PHE A 737      23.689  -8.476  31.455  1.00  0.00           C  
ATOM   1803  CD2 PHE A 737      24.679  -7.202  33.201  1.00  0.00           C  
ATOM   1804  CE1 PHE A 737      23.463  -7.308  30.731  1.00  0.00           C  
ATOM   1805  CE2 PHE A 737      24.448  -6.051  32.489  1.00  0.00           C  
ATOM   1806  CZ  PHE A 737      23.844  -6.107  31.245  1.00  0.00           C  
ATOM   1807  N   ILE A 738      22.494 -12.407  34.921  1.00  0.00           N  
ATOM   1808  CA  ILE A 738      22.626 -13.683  35.589  1.00  0.00           C  
ATOM   1809  C   ILE A 738      21.522 -14.670  35.158  1.00  0.00           C  
ATOM   1810  O   ILE A 738      20.548 -14.320  34.470  1.00  0.00           O  
ATOM   1811  CB  ILE A 738      22.615 -13.500  37.151  1.00  0.00           C  
ATOM   1812  CG1 ILE A 738      21.379 -12.732  37.600  1.00  0.00           C  
ATOM   1813  CG2 ILE A 738      23.850 -12.728  37.633  1.00  0.00           C  
ATOM   1814  CD1 ILE A 738      20.961 -13.027  39.033  1.00  0.00           C  
ATOM   1815  N   THR A 789      21.690 -15.902  35.602  1.00  0.00           N  
ATOM   1816  CA  THR A 789      20.798 -16.987  35.280  1.00  0.00           C  
ATOM   1817  C   THR A 789      20.112 -17.475  36.559  1.00  0.00           C  
ATOM   1818  O   THR A 789      20.542 -17.141  37.671  1.00  0.00           O  
ATOM   1819  CB  THR A 789      21.604 -18.144  34.644  1.00  0.00           C  
ATOM   1820  OG1 THR A 789      22.531 -18.660  35.606  1.00  0.00           O  
ATOM   1821  CG2 THR A 789      22.372 -17.671  33.384  1.00  0.00           C  
ATOM   1822  N   LEU A 790      19.065 -18.282  36.402  1.00  0.00           N  
ATOM   1823  CA  LEU A 790      18.377 -18.899  37.545  1.00  0.00           C  
ATOM   1824  C   LEU A 790      19.352 -19.686  38.391  1.00  0.00           C  
ATOM   1825  O   LEU A 790      19.309 -19.645  39.596  1.00  0.00           O  
ATOM   1826  CB  LEU A 790      17.252 -19.838  37.080  1.00  0.00           C  
ATOM   1827  CG  LEU A 790      16.529 -20.581  38.199  1.00  0.00           C  
ATOM   1828  CD1 LEU A 790      15.758 -19.597  39.092  1.00  0.00           C  
ATOM   1829  CD2 LEU A 790      15.581 -21.601  37.630  1.00  0.00           C  
ATOM   1830  N   ASP A 791      20.216 -20.441  37.745  1.00  0.00           N  
ATOM   1831  CA  ASP A 791      21.238 -21.176  38.473  1.00  0.00           C  
ATOM   1832  C   ASP A 791      22.131 -20.219  39.257  1.00  0.00           C  
ATOM   1833  O   ASP A 791      22.415 -20.480  40.424  1.00  0.00           O  
ATOM   1834  CB  ASP A 791      22.048 -22.080  37.532  1.00  0.00           C  
ATOM   1835  CG  ASP A 791      21.278 -23.351  37.143  1.00  0.00           C  
ATOM   1836  OD1 ASP A 791      20.745 -24.033  38.046  1.00  0.00           O  
ATOM   1837  OD2 ASP A 791      21.219 -23.683  35.939  1.00  0.00           O  
ATOM   1838  N   ASP A 792      22.543 -19.103  38.664  1.00  0.00           N  
ATOM   1839  CA  ASP A 792      23.360 -18.156  39.415  1.00  0.00           C  
ATOM   1840  C   ASP A 792      22.627 -17.736  40.667  1.00  0.00           C  
ATOM   1841  O   ASP A 792      23.230 -17.655  41.742  1.00  0.00           O  
ATOM   1842  CB  ASP A 792      23.677 -16.904  38.616  1.00  0.00           C  
ATOM   1843  CG  ASP A 792      24.565 -17.168  37.427  1.00  0.00           C  
ATOM   1844  OD1 ASP A 792      25.466 -18.033  37.512  1.00  0.00           O  
ATOM   1845  OD2 ASP A 792      24.364 -16.481  36.399  1.00  0.00           O  
ATOM   1846  N   LEU A 793      21.327 -17.473  40.515  1.00  0.00           N  
ATOM   1847  CA  LEU A 793      20.507 -16.959  41.589  1.00  0.00           C  
ATOM   1848  C   LEU A 793      20.515 -17.962  42.726  1.00  0.00           C  
ATOM   1849  O   LEU A 793      20.786 -17.606  43.889  1.00  0.00           O  
ATOM   1850  CB  LEU A 793      19.070 -16.692  41.094  1.00  0.00           C  
ATOM   1851  CG  LEU A 793      18.044 -16.131  42.085  1.00  0.00           C  
ATOM   1852  CD1 LEU A 793      18.541 -14.839  42.721  1.00  0.00           C  
ATOM   1853  CD2 LEU A 793      16.676 -15.914  41.402  1.00  0.00           C  
ATOM   1854  N   MET A 794      20.236 -19.220  42.384  1.00  0.00           N  
ATOM   1855  CA  MET A 794      20.205 -20.309  43.367  1.00  0.00           C  
ATOM   1856  C   MET A 794      21.531 -20.392  44.112  1.00  0.00           C  
ATOM   1857  O   MET A 794      21.528 -20.353  45.355  1.00  0.00           O  
ATOM   1858  CB  MET A 794      19.820 -21.637  42.705  1.00  0.00           C  
ATOM   1859  CG  MET A 794      18.344 -21.601  42.258  1.00  0.00           C  
ATOM   1860  SD  MET A 794      17.611 -23.177  41.863  1.00  0.00           S  
ATOM   1861  CE  MET A 794      18.921 -23.845  40.842  1.00  0.00           C  
ATOM   1862  N   GLU A 795      22.653 -20.427  43.384  1.00  0.00           N  
ATOM   1863  CA  GLU A 795      23.946 -20.379  44.061  1.00  0.00           C  
ATOM   1864  C   GLU A 795      23.988 -19.187  45.005  1.00  0.00           C  
ATOM   1865  O   GLU A 795      24.468 -19.296  46.148  1.00  0.00           O  
ATOM   1866  CB  GLU A 795      25.122 -20.271  43.086  1.00  0.00           C  
ATOM   1867  CG  GLU A 795      25.278 -21.478  42.171  1.00  0.00           C  
ATOM   1868  CD  GLU A 795      26.618 -21.487  41.417  1.00  0.00           C  
ATOM   1869  OE1 GLU A 795      27.568 -20.757  41.816  1.00  0.00           O  
ATOM   1870  OE2 GLU A 795      26.706 -22.240  40.420  1.00  0.00           O  
ATOM   1871  N   LYS A 796      23.446 -18.064  44.530  1.00  0.00           N  
ATOM   1872  CA  LYS A 796      23.511 -16.838  45.279  1.00  0.00           C  
ATOM   1873  C   LYS A 796      22.761 -16.911  46.588  1.00  0.00           C  
ATOM   1874  O   LYS A 796      23.283 -16.435  47.604  1.00  0.00           O  
ATOM   1875  CB  LYS A 796      23.108 -15.617  44.426  1.00  0.00           C  
ATOM   1876  CG  LYS A 796      24.276 -15.168  43.556  1.00  0.00           C  
ATOM   1877  CD  LYS A 796      24.038 -13.961  42.623  1.00  0.00           C  
ATOM   1878  CE  LYS A 796      25.368 -13.689  41.897  1.00  0.00           C  
ATOM   1879  NZ  LYS A 796      25.279 -12.723  40.802  1.00  0.00           N  
ATOM   1880  N   ILE A 797      21.574 -17.525  46.579  1.00  0.00           N  
ATOM   1881  CA  ILE A 797      20.789 -17.683  47.785  1.00  0.00           C  
ATOM   1882  C   ILE A 797      21.412 -18.687  48.776  1.00  0.00           C  
ATOM   1883  O   ILE A 797      21.276 -18.555  49.992  1.00  0.00           O  
ATOM   1884  CB  ILE A 797      19.388 -18.131  47.449  1.00  0.00           C  
ATOM   1885  CG1 ILE A 797      18.622 -16.943  46.855  1.00  0.00           C  
ATOM   1886  CG2 ILE A 797      18.690 -18.718  48.723  1.00  0.00           C  
ATOM   1887  CD1 ILE A 797      17.256 -17.249  46.345  1.00  0.00           C  
ATOM   1888  N   GLU A 798      22.064 -19.712  48.262  1.00  0.00           N  
ATOM   1889  CA  GLU A 798      22.791 -20.639  49.128  1.00  0.00           C  
ATOM   1890  C   GLU A 798      23.961 -19.955  49.803  1.00  0.00           C  
ATOM   1891  O   GLU A 798      24.248 -20.222  50.980  1.00  0.00           O  
ATOM   1892  CB  GLU A 798      23.303 -21.846  48.347  1.00  0.00           C  
ATOM   1893  CG  GLU A 798      24.496 -22.594  48.997  1.00  0.00           C  
ATOM   1894  CD  GLU A 798      24.951 -23.773  48.161  1.00  0.00           C  
ATOM   1895  OE1 GLU A 798      26.180 -24.003  48.085  1.00  0.00           O  
ATOM   1896  OE2 GLU A 798      24.075 -24.466  47.575  1.00  0.00           O  
ATOM   1897  N   GLU A 799      24.652 -19.097  49.060  1.00  0.00           N  
ATOM   1898  CA  GLU A 799      25.998 -18.571  49.512  1.00  0.00           C  
ATOM   1899  C   GLU A 799      25.819 -17.543  50.656  1.00  0.00           C  
ATOM   1900  O   GLU A 799      26.429 -17.648  51.727  1.00  0.00           O  
ATOM   1901  CB  GLU A 799      26.772 -18.033  48.278  1.00  0.00           C  
ATOM   1902  CG  GLU A 799      28.009 -17.150  48.493  1.00  0.00           C  
ATOM   1903  CD  GLU A 799      29.161 -17.846  49.173  1.00  0.00           C  
ATOM   1904  OE1 GLU A 799      29.498 -19.011  48.842  1.00  0.00           O  
ATOM   1905  OE2 GLU A 799      29.741 -17.190  50.054  1.00  0.00           O  
ATOM   1906  N   LEU A 800      24.888 -16.614  50.438  1.00  0.00           N  
ATOM   1907  CA  LEU A 800      24.410 -15.715  51.468  1.00  0.00           C  
ATOM   1908  C   LEU A 800      24.161 -16.456  52.762  1.00  0.00           C  
ATOM   1909  O   LEU A 800      24.617 -16.025  53.809  1.00  0.00           O  
ATOM   1910  CB  LEU A 800      23.107 -15.044  51.014  1.00  0.00           C  
ATOM   1911  CG  LEU A 800      22.318 -14.239  52.052  1.00  0.00           C  
ATOM   1912  CD1 LEU A 800      23.075 -12.998  52.444  1.00  0.00           C  
ATOM   1913  CD2 LEU A 800      20.890 -13.860  51.566  1.00  0.00           C  
ATOM   1914  N   VAL A 801      23.416 -17.554  52.696  1.00  0.00           N  
ATOM   1915  CA  VAL A 801      22.978 -18.235  53.904  1.00  0.00           C  
ATOM   1916  C   VAL A 801      24.116 -18.914  54.661  1.00  0.00           C  
ATOM   1917  O   VAL A 801      24.211 -18.824  55.893  1.00  0.00           O  
ATOM   1918  CB  VAL A 801      21.915 -19.297  53.597  1.00  0.00           C  
ATOM   1919  CG1 VAL A 801      21.673 -20.157  54.838  1.00  0.00           C  
ATOM   1920  CG2 VAL A 801      20.624 -18.642  53.092  1.00  0.00           C  
ATOM   1921  N   CYS A 802      24.973 -19.587  53.902  1.00  0.00           N  
ATOM   1922  CA  CYS A 802      26.109 -20.296  54.435  1.00  0.00           C  
ATOM   1923  C   CYS A 802      27.299 -19.403  54.781  1.00  0.00           C  
ATOM   1924  O   CYS A 802      28.179 -19.806  55.610  1.00  0.00           O  
ATOM   1925  CB  CYS A 802      26.575 -21.363  53.417  1.00  0.00           C  
ATOM   1926  SG  CYS A 802      25.316 -22.626  53.062  1.00  0.00           S  
ATOM   1927  N   ASP A 803      27.417 -18.249  54.115  1.00  0.00           N  
ATOM   1928  CA  ASP A 803      28.599 -17.396  54.405  1.00  0.00           C  
ATOM   1929  C   ASP A 803      28.237 -16.524  55.570  1.00  0.00           C  
ATOM   1930  O   ASP A 803      29.118 -16.129  56.344  1.00  0.00           O  
ATOM   1931  CB  ASP A 803      29.061 -16.531  53.245  1.00  0.00           C  
ATOM   1932  CG  ASP A 803      30.343 -15.739  53.580  1.00  0.00           C  
ATOM   1933  OD1 ASP A 803      31.389 -16.364  53.986  1.00  0.00           O  
ATOM   1934  OD2 ASP A 803      30.315 -14.495  53.415  1.00  0.00           O  
ATOM   1935  N   THR A 804      26.941 -16.257  55.710  1.00  0.00           N  
ATOM   1936  CA  THR A 804      26.443 -15.631  56.917  1.00  0.00           C  
ATOM   1937  C   THR A 804      26.671 -16.487  58.146  1.00  0.00           C  
ATOM   1938  O   THR A 804      27.205 -15.996  59.135  1.00  0.00           O  
ATOM   1939  CB  THR A 804      24.944 -15.325  56.863  1.00  0.00           C  
ATOM   1940  OG1 THR A 804      24.675 -14.462  55.747  1.00  0.00           O  
ATOM   1941  CG2 THR A 804      24.521 -14.654  58.156  1.00  0.00           C  
ATOM   1942  N   VAL A 808      26.253 -17.744  58.107  1.00  0.00           N  
ATOM   1943  CA  VAL A 808      26.592 -18.675  59.182  1.00  0.00           C  
ATOM   1944  C   VAL A 808      28.138 -18.672  59.438  1.00  0.00           C  
ATOM   1945  O   VAL A 808      28.590 -18.466  60.565  1.00  0.00           O  
ATOM   1946  CB  VAL A 808      26.143 -20.098  58.847  1.00  0.00           C  
ATOM   1947  CG1 VAL A 808      26.803 -21.135  59.824  1.00  0.00           C  
ATOM   1948  CG2 VAL A 808      24.629 -20.195  58.809  1.00  0.00           C  
ATOM   1949  N   ASP A 809      28.959 -18.853  58.416  1.00  0.00           N  
ATOM   1950  CA  ASP A 809      30.414 -18.863  58.692  1.00  0.00           C  
ATOM   1951  C   ASP A 809      30.868 -17.594  59.413  1.00  0.00           C  
ATOM   1952  O   ASP A 809      31.760 -17.656  60.260  1.00  0.00           O  
ATOM   1953  CB  ASP A 809      31.249 -19.076  57.422  1.00  0.00           C  
ATOM   1954  CG  ASP A 809      30.950 -20.400  56.751  1.00  0.00           C  
ATOM   1955  OD1 ASP A 809      30.632 -21.367  57.492  1.00  0.00           O  
ATOM   1956  OD2 ASP A 809      30.999 -20.463  55.496  1.00  0.00           O  
ATOM   1957  N   ARG A 810      30.241 -16.450  59.100  1.00  0.00           N  
ATOM   1958  CA  ARG A 810      30.738 -15.175  59.629  1.00  0.00           C  
ATOM   1959  C   ARG A 810      30.357 -15.002  61.101  1.00  0.00           C  
ATOM   1960  O   ARG A 810      31.113 -14.394  61.881  1.00  0.00           O  
ATOM   1961  CB  ARG A 810      30.256 -13.997  58.785  1.00  0.00           C  
ATOM   1962  CG  ARG A 810      30.956 -13.861  57.437  1.00  0.00           C  
ATOM   1963  CD  ARG A 810      30.184 -12.899  56.487  1.00  0.00           C  
ATOM   1964  NE  ARG A 810      30.950 -12.692  55.259  1.00  0.00           N  
ATOM   1965  CZ  ARG A 810      32.082 -11.994  55.177  1.00  0.00           C  
ATOM   1966  NH1 ARG A 810      32.588 -11.387  56.243  1.00  0.00           N  
ATOM   1967  NH2 ARG A 810      32.716 -11.907  54.014  1.00  0.00           N  
ATOM   1968  N   LEU A 811      29.205 -15.570  61.470  1.00  0.00           N  
ATOM   1969  CA  LEU A 811      28.753 -15.636  62.863  1.00  0.00           C  
ATOM   1970  C   LEU A 811      29.619 -16.544  63.686  1.00  0.00           C  
ATOM   1971  O   LEU A 811      29.971 -16.192  64.816  1.00  0.00           O  
ATOM   1972  CB  LEU A 811      27.313 -16.145  62.965  1.00  0.00           C  
ATOM   1973  CG  LEU A 811      26.303 -15.066  63.302  1.00  0.00           C  
ATOM   1974  CD1 LEU A 811      26.430 -14.016  62.239  1.00  0.00           C  
ATOM   1975  CD2 LEU A 811      24.852 -15.620  63.394  1.00  0.00           C  
ATOM   1976  N   LEU A 812      29.949 -17.708  63.121  1.00  0.00           N  
ATOM   1977  CA  LEU A 812      30.796 -18.689  63.782  1.00  0.00           C  
ATOM   1978  C   LEU A 812      32.266 -18.286  63.846  1.00  0.00           C  
ATOM   1979  O   LEU A 812      33.027 -18.859  64.635  1.00  0.00           O  
ATOM   1980  CB  LEU A 812      30.650 -20.062  63.116  1.00  0.00           C  
ATOM   1981  CG  LEU A 812      29.237 -20.668  63.207  1.00  0.00           C  
ATOM   1982  CD1 LEU A 812      29.123 -21.975  62.444  1.00  0.00           C  
ATOM   1983  CD2 LEU A 812      28.830 -20.880  64.668  1.00  0.00           C  
ATOM   1984  N   ALA A 813      32.685 -17.312  63.045  1.00  0.00           N  
ATOM   1985  CA  ALA A 813      34.057 -16.766  63.179  1.00  0.00           C  
ATOM   1986  C   ALA A 813      34.131 -15.590  64.191  1.00  0.00           C  
ATOM   1987  O   ALA A 813      35.219 -15.184  64.590  1.00  0.00           O  
ATOM   1988  CB  ALA A 813      34.595 -16.359  61.820  1.00  0.00           C  
ATOM   1989  N   ASP A 814      32.967 -15.050  64.570  1.00  0.00           N  
ATOM   1990  CA  ASP A 814      32.824 -14.075  65.661  1.00  0.00           C  
ATOM   1991  C   ASP A 814      32.687 -14.854  66.971  1.00  0.00           C  
ATOM   1992  O   ASP A 814      31.664 -15.503  67.224  1.00  0.00           O  
ATOM   1993  CB  ASP A 814      31.577 -13.180  65.426  1.00  0.00           C  
ATOM   1994  CG  ASP A 814      31.230 -12.275  66.634  1.00  0.00           C  
ATOM   1995  OD1 ASP A 814      31.265 -12.714  67.796  1.00  0.00           O  
ATOM   1996  OD2 ASP A 814      30.889 -11.102  66.420  1.00  0.00           O  
ATOM   1997  N   GLU A 815      33.691 -14.763  67.831  1.00  0.00           N  
ATOM   1998  CA  GLU A 815      33.714 -15.644  69.004  1.00  0.00           C  
ATOM   1999  C   GLU A 815      32.511 -15.416  69.932  1.00  0.00           C  
ATOM   2000  O   GLU A 815      31.976 -16.366  70.511  1.00  0.00           O  
ATOM   2001  CB  GLU A 815      35.034 -15.515  69.778  1.00  0.00           C  
ATOM   2002  CG  GLU A 815      35.322 -16.722  70.703  1.00  0.00           C  
ATOM   2003  CD  GLU A 815      35.104 -18.089  70.009  1.00  0.00           C  
ATOM   2004  OE1 GLU A 815      34.417 -18.972  70.598  1.00  0.00           O  
ATOM   2005  OE2 GLU A 815      35.601 -18.261  68.865  1.00  0.00           O  
ATOM   2006  N   GLU A 816      32.100 -14.155  70.058  1.00  0.00           N  
ATOM   2007  CA  GLU A 816      30.967 -13.788  70.901  1.00  0.00           C  
ATOM   2008  C   GLU A 816      29.690 -14.436  70.384  1.00  0.00           C  
ATOM   2009  O   GLU A 816      28.962 -15.084  71.142  1.00  0.00           O  
ATOM   2010  CB  GLU A 816      30.799 -12.267  70.964  1.00  0.00           C  
ATOM   2011  CG  GLU A 816      29.804 -11.813  72.014  1.00  0.00           C  
ATOM   2012  CD  GLU A 816      29.786 -10.316  72.231  1.00  0.00           C  
ATOM   2013  OE1 GLU A 816      28.786  -9.691  71.835  1.00  0.00           O  
ATOM   2014  OE2 GLU A 816      30.748  -9.769  72.814  1.00  0.00           O  
ATOM   2015  N   ALA A 817      29.436 -14.274  69.091  1.00  0.00           N  
ATOM   2016  CA  ALA A 817      28.252 -14.838  68.454  1.00  0.00           C  
ATOM   2017  C   ALA A 817      28.268 -16.364  68.507  1.00  0.00           C  
ATOM   2018  O   ALA A 817      27.255 -16.981  68.809  1.00  0.00           O  
ATOM   2019  CB  ALA A 817      28.136 -14.350  67.019  1.00  0.00           C  
ATOM   2020  N   LYS A 818      29.413 -16.974  68.241  1.00  0.00           N  
ATOM   2021  CA  LYS A 818      29.511 -18.429  68.320  1.00  0.00           C  
ATOM   2022  C   LYS A 818      29.084 -18.912  69.701  1.00  0.00           C  
ATOM   2023  O   LYS A 818      28.248 -19.817  69.822  1.00  0.00           O  
ATOM   2024  CB  LYS A 818      30.928 -18.904  68.011  1.00  0.00           C  
ATOM   2025  CG  LYS A 818      31.036 -20.343  67.522  1.00  0.00           C  
ATOM   2026  CD  LYS A 818      31.760 -21.215  68.521  1.00  0.00           C  
ATOM   2027  CE  LYS A 818      33.243 -20.846  68.671  1.00  0.00           C  
ATOM   2028  NZ  LYS A 818      33.635 -20.975  70.107  1.00  0.00           N  
ATOM   2029  N   LYS A 819      29.624 -18.282  70.742  1.00  0.00           N  
ATOM   2030  CA  LYS A 819      29.249 -18.635  72.121  1.00  0.00           C  
ATOM   2031  C   LYS A 819      27.745 -18.456  72.387  1.00  0.00           C  
ATOM   2032  O   LYS A 819      27.122 -19.311  73.005  1.00  0.00           O  
ATOM   2033  CB  LYS A 819      30.076 -17.848  73.146  1.00  0.00           C  
ATOM   2034  CG  LYS A 819      31.473 -18.415  73.376  1.00  0.00           C  
ATOM   2035  CD  LYS A 819      32.249 -17.613  74.419  1.00  0.00           C  
ATOM   2036  CE  LYS A 819      33.585 -18.273  74.796  1.00  0.00           C  
ATOM   2037  NZ  LYS A 819      34.681 -17.926  73.840  1.00  0.00           N  
ATOM   2038  N   LEU A 820      27.159 -17.362  71.920  1.00  0.00           N  
ATOM   2039  CA  LEU A 820      25.727 -17.155  72.136  1.00  0.00           C  
ATOM   2040  C   LEU A 820      24.900 -18.300  71.529  1.00  0.00           C  
ATOM   2041  O   LEU A 820      24.091 -18.924  72.221  1.00  0.00           O  
ATOM   2042  CB  LEU A 820      25.261 -15.798  71.578  1.00  0.00           C  
ATOM   2043  CG  LEU A 820      25.785 -14.560  72.301  1.00  0.00           C  
ATOM   2044  CD1 LEU A 820      25.130 -13.297  71.748  1.00  0.00           C  
ATOM   2045  CD2 LEU A 820      25.545 -14.656  73.781  1.00  0.00           C  
ATOM   2046  N   LEU A 821      25.127 -18.583  70.247  1.00  0.00           N  
ATOM   2047  CA  LEU A 821      24.382 -19.632  69.536  1.00  0.00           C  
ATOM   2048  C   LEU A 821      24.605 -21.002  70.174  1.00  0.00           C  
ATOM   2049  O   LEU A 821      23.660 -21.774  70.309  1.00  0.00           O  
ATOM   2050  CB  LEU A 821      24.784 -19.666  68.064  1.00  0.00           C  
ATOM   2051  CG  LEU A 821      24.007 -20.614  67.169  1.00  0.00           C  
ATOM   2052  CD1 LEU A 821      22.533 -20.142  67.044  1.00  0.00           C  
ATOM   2053  CD2 LEU A 821      24.683 -20.694  65.817  1.00  0.00           C  
ATOM   2054  N   GLU A 822      25.852 -21.295  70.550  1.00  0.00           N  
ATOM   2055  CA  GLU A 822      26.183 -22.493  71.332  1.00  0.00           C  
ATOM   2056  C   GLU A 822      25.326 -22.670  72.575  1.00  0.00           C  
ATOM   2057  O   GLU A 822      25.006 -23.782  72.940  1.00  0.00           O  
ATOM   2058  CB  GLU A 822      27.643 -22.467  71.793  1.00  0.00           C  
ATOM   2059  CG  GLU A 822      28.614 -23.208  70.891  1.00  0.00           C  
ATOM   2060  CD  GLU A 822      30.008 -23.277  71.498  1.00  0.00           C  
ATOM   2061  OE1 GLU A 822      31.007 -23.093  70.757  1.00  0.00           O  
ATOM   2062  OE2 GLU A 822      30.100 -23.503  72.723  1.00  0.00           O  
ATOM   2063  N   HIS A 823      24.997 -21.573  73.244  1.00  0.00           N  
ATOM   2064  CA  HIS A 823      24.099 -21.604  74.394  1.00  0.00           C  
ATOM   2065  C   HIS A 823      22.642 -21.843  73.963  1.00  0.00           C  
ATOM   2066  O   HIS A 823      21.930 -22.631  74.567  1.00  0.00           O  
ATOM   2067  CB  HIS A 823      24.215 -20.291  75.183  1.00  0.00           C  
ATOM   2068  CG  HIS A 823      23.205 -20.145  76.276  1.00  0.00           C  
ATOM   2069  ND1 HIS A 823      23.341 -20.756  77.506  1.00  0.00           N  
ATOM   2070  CD2 HIS A 823      22.047 -19.444  76.328  1.00  0.00           C  
ATOM   2071  CE1 HIS A 823      22.310 -20.438  78.269  1.00  0.00           C  
ATOM   2072  NE2 HIS A 823      21.507 -19.646  77.576  1.00  0.00           N  
ATOM   2073  N   ILE A 824      22.207 -21.158  72.918  1.00  0.00           N  
ATOM   2074  CA  ILE A 824      20.789 -21.172  72.528  1.00  0.00           C  
ATOM   2075  C   ILE A 824      20.418 -22.414  71.686  1.00  0.00           C  
ATOM   2076  O   ILE A 824      19.336 -22.976  71.827  1.00  0.00           O  
ATOM   2077  CB  ILE A 824      20.450 -19.856  71.799  1.00  0.00           C  
ATOM   2078  CG1 ILE A 824      20.006 -18.791  72.818  1.00  0.00           C  
ATOM   2079  CG2 ILE A 824      19.381 -20.065  70.741  1.00  0.00           C  
ATOM   2080  CD1 ILE A 824      18.497 -18.895  73.262  1.00  0.00           C  
ATOM   2081  N   ASN A 826      21.350 -22.848  70.850  1.00  0.00           N  
ATOM   2082  CA  ASN A 826      21.177 -23.971  69.946  1.00  0.00           C  
ATOM   2083  C   ASN A 826      22.484 -24.782  69.946  1.00  0.00           C  
ATOM   2084  O   ASN A 826      23.243 -24.757  68.977  1.00  0.00           O  
ATOM   2085  CB  ASN A 826      20.870 -23.407  68.562  1.00  0.00           C  
ATOM   2086  CG  ASN A 826      20.493 -24.456  67.552  1.00  0.00           C  
ATOM   2087  OD1 ASN A 826      20.469 -25.660  67.835  1.00  0.00           O  
ATOM   2088  ND2 ASN A 826      20.186 -23.994  66.339  1.00  0.00           N  
ATOM   2089  N   PRO A 898      22.757 -25.506  71.047  1.00  0.00           N  
ATOM   2090  CA  PRO A 898      24.046 -26.215  71.152  1.00  0.00           C  
ATOM   2091  C   PRO A 898      24.300 -27.238  70.033  1.00  0.00           C  
ATOM   2092  O   PRO A 898      25.445 -27.577  69.765  1.00  0.00           O  
ATOM   2093  CB  PRO A 898      23.964 -26.928  72.519  1.00  0.00           C  
ATOM   2094  CG  PRO A 898      22.718 -26.430  73.194  1.00  0.00           C  
ATOM   2095  CD  PRO A 898      21.826 -25.872  72.129  1.00  0.00           C  
ATOM   2096  N   LYS A 899      23.229 -27.699  69.384  1.00  0.00           N  
ATOM   2097  CA  LYS A 899      23.325 -28.751  68.376  1.00  0.00           C  
ATOM   2098  C   LYS A 899      23.463 -28.278  66.912  1.00  0.00           C  
ATOM   2099  O   LYS A 899      23.425 -29.096  65.993  1.00  0.00           O  
ATOM   2100  CB  LYS A 899      22.135 -29.698  68.544  1.00  0.00           C  
ATOM   2101  CG  LYS A 899      22.253 -30.540  69.833  1.00  0.00           C  
ATOM   2102  CD  LYS A 899      21.030 -31.417  70.083  1.00  0.00           C  
ATOM   2103  CE  LYS A 899      21.223 -32.295  71.335  1.00  0.00           C  
ATOM   2104  NZ  LYS A 899      20.216 -33.395  71.408  1.00  0.00           N  
ATOM   2105  N   PHE A 900      23.666 -26.983  66.689  1.00  0.00           N  
ATOM   2106  CA  PHE A 900      23.847 -26.470  65.334  1.00  0.00           C  
ATOM   2107  C   PHE A 900      25.158 -26.893  64.709  1.00  0.00           C  
ATOM   2108  O   PHE A 900      26.219 -26.836  65.329  1.00  0.00           O  
ATOM   2109  CB  PHE A 900      23.809 -24.943  65.298  1.00  0.00           C  
ATOM   2110  CG  PHE A 900      23.784 -24.373  63.896  1.00  0.00           C  
ATOM   2111  CD1 PHE A 900      22.605 -24.357  63.159  1.00  0.00           C  
ATOM   2112  CD2 PHE A 900      24.929 -23.864  63.321  1.00  0.00           C  
ATOM   2113  CE1 PHE A 900      22.583 -23.838  61.887  1.00  0.00           C  
ATOM   2114  CE2 PHE A 900      24.910 -23.356  62.057  1.00  0.00           C  
ATOM   2115  CZ  PHE A 900      23.740 -23.336  61.334  1.00  0.00           C  
ATOM   2116  N   GLN A 901      25.052 -27.304  63.455  1.00  0.00           N  
ATOM   2117  CA  GLN A 901      26.187 -27.455  62.582  1.00  0.00           C  
ATOM   2118  C   GLN A 901      25.895 -26.610  61.338  1.00  0.00           C  
ATOM   2119  O   GLN A 901      24.739 -26.430  60.976  1.00  0.00           O  
ATOM   2120  CB  GLN A 901      26.358 -28.925  62.221  1.00  0.00           C  
ATOM   2121  CG  GLN A 901      26.660 -29.829  63.426  1.00  0.00           C  
ATOM   2122  CD  GLN A 901      28.163 -30.049  63.683  1.00  0.00           C  
ATOM   2123  OE1 GLN A 901      29.013 -29.752  62.828  1.00  0.00           O  
ATOM   2124  NE2 GLN A 901      28.490 -30.602  64.863  1.00  0.00           N  
ATOM   2125  N   PRO A 902      26.934 -26.072  60.694  1.00  0.00           N  
ATOM   2126  CA  PRO A 902      26.683 -25.390  59.428  1.00  0.00           C  
ATOM   2127  C   PRO A 902      26.107 -26.361  58.381  1.00  0.00           C  
ATOM   2128  O   PRO A 902      26.472 -27.543  58.380  1.00  0.00           O  
ATOM   2129  CB  PRO A 902      28.078 -24.909  59.002  1.00  0.00           C  
ATOM   2130  CG  PRO A 902      28.897 -24.886  60.268  1.00  0.00           C  
ATOM   2131  CD  PRO A 902      28.356 -26.019  61.089  1.00  0.00           C  
ATOM   2132  N   PRO A 903      25.179 -25.887  57.524  1.00  0.00           N  
ATOM   2133  CA  PRO A 903      24.640 -26.753  56.479  1.00  0.00           C  
ATOM   2134  C   PRO A 903      25.707 -27.292  55.527  1.00  0.00           C  
ATOM   2135  O   PRO A 903      26.749 -26.656  55.344  1.00  0.00           O  
ATOM   2136  CB  PRO A 903      23.693 -25.822  55.719  1.00  0.00           C  
ATOM   2137  CG  PRO A 903      24.105 -24.458  56.113  1.00  0.00           C  
ATOM   2138  CD  PRO A 903      24.511 -24.579  57.506  1.00  0.00           C  
ATOM   2139  N   GLU A 904      25.435 -28.455  54.932  1.00  0.00           N  
ATOM   2140  CA  GLU A 904      26.342 -29.055  53.941  1.00  0.00           C  
ATOM   2141  C   GLU A 904      26.128 -28.348  52.610  1.00  0.00           C  
ATOM   2142  O   GLU A 904      25.041 -27.829  52.344  1.00  0.00           O  
ATOM   2143  CB  GLU A 904      26.111 -30.569  53.740  1.00  0.00           C  
ATOM   2144  CG  GLU A 904      25.887 -31.435  55.013  1.00  0.00           C  
ATOM   2145  CD  GLU A 904      27.103 -31.530  55.948  1.00  0.00           C  
ATOM   2146  OE1 GLU A 904      27.600 -30.468  56.400  1.00  0.00           O  
ATOM   2147  OE2 GLU A 904      27.530 -32.673  56.259  1.00  0.00           O  
ATOM   2148  N   ARG A 905      27.166 -28.345  51.773  1.00  0.00           N  
ATOM   2149  CA  ARG A 905      27.095 -27.701  50.468  1.00  0.00           C  
ATOM   2150  C   ARG A 905      27.636 -28.650  49.403  1.00  0.00           C  
ATOM   2151  O   ARG A 905      28.669 -29.317  49.612  1.00  0.00           O  
ATOM   2152  CB  ARG A 905      27.876 -26.381  50.447  1.00  0.00           C  
ATOM   2153  CG  ARG A 905      27.629 -25.487  51.624  1.00  0.00           C  
ATOM   2154  CD  ARG A 905      28.400 -24.165  51.501  1.00  0.00           C  
ATOM   2155  NE  ARG A 905      27.880 -23.323  50.428  1.00  0.00           N  
ATOM   2156  CZ  ARG A 905      28.410 -22.173  50.030  1.00  0.00           C  
ATOM   2157  NH1 ARG A 905      29.491 -21.671  50.618  1.00  0.00           N  
ATOM   2158  NH2 ARG A 905      27.835 -21.507  49.030  1.00  0.00           N  
ATOM   2159  N   PRO A 906      26.987 -28.663  48.233  1.00  0.00           N  
ATOM   2160  CA  PRO A 906      25.946 -27.733  47.818  1.00  0.00           C  
ATOM   2161  C   PRO A 906      24.556 -28.146  48.278  1.00  0.00           C  
ATOM   2162  O   PRO A 906      24.320 -29.315  48.542  1.00  0.00           O  
ATOM   2163  CB  PRO A 906      26.016 -27.805  46.291  1.00  0.00           C  
ATOM   2164  CG  PRO A 906      26.858 -29.071  45.975  1.00  0.00           C  
ATOM   2165  CD  PRO A 906      27.137 -29.750  47.256  1.00  0.00           C  
ATOM   2166  N   PHE A 907      23.642 -27.182  48.345  1.00  0.00           N  
ATOM   2167  CA  PHE A 907      22.262 -27.464  48.722  1.00  0.00           C  
ATOM   2168  C   PHE A 907      21.528 -28.302  47.692  1.00  0.00           C  
ATOM   2169  O   PHE A 907      21.614 -28.058  46.494  1.00  0.00           O  
ATOM   2170  CB  PHE A 907      21.487 -26.168  48.906  1.00  0.00           C  
ATOM   2171  CG  PHE A 907      21.841 -25.405  50.146  1.00  0.00           C  
ATOM   2172  CD1 PHE A 907      22.880 -25.792  50.973  1.00  0.00           C  
ATOM   2173  CD2 PHE A 907      21.116 -24.287  50.485  1.00  0.00           C  
ATOM   2174  CE1 PHE A 907      23.175 -25.077  52.110  1.00  0.00           C  
ATOM   2175  CE2 PHE A 907      21.428 -23.568  51.622  1.00  0.00           C  
ATOM   2176  CZ  PHE A 907      22.444 -23.961  52.443  1.00  0.00           C  
ATOM   2177  N   LEU A 908      20.796 -29.290  48.168  1.00  0.00           N  
ATOM   2178  CA  LEU A 908      19.805 -29.970  47.362  1.00  0.00           C  
ATOM   2179  C   LEU A 908      18.952 -29.001  46.551  1.00  0.00           C  
ATOM   2180  O   LEU A 908      18.419 -28.045  47.094  1.00  0.00           O  
ATOM   2181  CB  LEU A 908      18.893 -30.774  48.280  1.00  0.00           C  
ATOM   2182  CG  LEU A 908      17.685 -31.462  47.653  1.00  0.00           C  
ATOM   2183  CD1 LEU A 908      18.107 -32.278  46.421  1.00  0.00           C  
ATOM   2184  CD2 LEU A 908      17.012 -32.325  48.688  1.00  0.00           C  
ATOM   2185  N   ARG A 909      18.829 -29.273  45.253  1.00  0.00           N  
ATOM   2186  CA  ARG A 909      17.887 -28.574  44.368  1.00  0.00           C  
ATOM   2187  C   ARG A 909      16.732 -29.520  44.082  1.00  0.00           C  
ATOM   2188  O   ARG A 909      16.951 -30.714  43.898  1.00  0.00           O  
ATOM   2189  CB  ARG A 909      18.554 -28.191  43.038  1.00  0.00           C  
ATOM   2190  CG  ARG A 909      19.245 -26.831  43.010  1.00  0.00           C  
ATOM   2191  CD  ARG A 909      20.637 -26.812  43.667  1.00  0.00           C  
ATOM   2192  NE  ARG A 909      21.357 -25.572  43.343  1.00  0.00           N  
ATOM   2193  CZ  ARG A 909      22.468 -25.140  43.949  1.00  0.00           C  
ATOM   2194  NH1 ARG A 909      23.022 -25.825  44.949  1.00  0.00           N  
ATOM   2195  NH2 ARG A 909      23.031 -24.003  43.560  1.00  0.00           N  
ATOM   2196  N   MET A 910      15.516 -28.987  44.005  1.00  0.00           N  
ATOM   2197  CA  MET A 910      14.308 -29.812  43.839  1.00  0.00           C  
ATOM   2198  C   MET A 910      13.260 -29.019  43.098  1.00  0.00           C  
ATOM   2199  O   MET A 910      12.923 -27.900  43.458  1.00  0.00           O  
ATOM   2200  CB  MET A 910      13.766 -30.236  45.202  1.00  0.00           C  
ATOM   2201  CG  MET A 910      12.747 -31.362  45.166  1.00  0.00           C  
ATOM   2202  SD  MET A 910      12.224 -31.942  46.822  1.00  0.00           S  
ATOM   2203  CE  MET A 910      13.841 -32.316  47.482  1.00  0.00           C  
ATOM   2204  N   GLU A 911      12.735 -29.589  42.042  1.00  0.00           N  
ATOM   2205  CA  GLU A 911      11.813 -28.853  41.215  1.00  0.00           C  
ATOM   2206  C   GLU A 911      10.436 -28.976  41.822  1.00  0.00           C  
ATOM   2207  O   GLU A 911      10.177 -29.933  42.545  1.00  0.00           O  
ATOM   2208  CB  GLU A 911      11.862 -29.416  39.799  1.00  0.00           C  
ATOM   2209  CG  GLU A 911      11.889 -28.342  38.797  1.00  0.00           C  
ATOM   2210  CD  GLU A 911      12.049 -28.835  37.403  1.00  0.00           C  
ATOM   2211  OE1 GLU A 911      13.221 -29.110  37.024  1.00  0.00           O  
ATOM   2212  OE2 GLU A 911      11.002 -28.876  36.694  1.00  0.00           O  
ATOM   2213  N   TYR A 912       9.556 -28.021  41.546  1.00  0.00           N  
ATOM   2214  CA  TYR A 912       8.171 -28.104  41.997  1.00  0.00           C  
ATOM   2215  C   TYR A 912       7.579 -29.424  41.560  1.00  0.00           C  
ATOM   2216  O   TYR A 912       6.952 -30.114  42.378  1.00  0.00           O  
ATOM   2217  CB  TYR A 912       7.364 -26.944  41.449  1.00  0.00           C  
ATOM   2218  CG  TYR A 912       5.871 -27.043  41.620  1.00  0.00           C  
ATOM   2219  CD1 TYR A 912       5.240 -26.554  42.746  1.00  0.00           C  
ATOM   2220  CD2 TYR A 912       5.085 -27.611  40.639  1.00  0.00           C  
ATOM   2221  CE1 TYR A 912       3.891 -26.634  42.888  1.00  0.00           C  
ATOM   2222  CE2 TYR A 912       3.727 -27.691  40.774  1.00  0.00           C  
ATOM   2223  CZ  TYR A 912       3.134 -27.206  41.895  1.00  0.00           C  
ATOM   2224  OH  TYR A 912       1.762 -27.308  42.022  1.00  0.00           O  
ATOM   2225  N   LYS A 913       7.804 -29.811  40.298  1.00  0.00           N  
ATOM   2226  CA  LYS A 913       7.252 -31.077  39.794  1.00  0.00           C  
ATOM   2227  C   LYS A 913       7.585 -32.259  40.722  1.00  0.00           C  
ATOM   2228  O   LYS A 913       6.734 -33.102  40.980  1.00  0.00           O  
ATOM   2229  CB  LYS A 913       7.678 -31.382  38.333  1.00  0.00           C  
ATOM   2230  CG  LYS A 913       9.203 -31.534  38.083  1.00  0.00           C  
ATOM   2231  CD  LYS A 913       9.563 -32.421  36.875  1.00  0.00           C  
ATOM   2232  CE  LYS A 913       9.819 -31.634  35.595  1.00  0.00           C  
ATOM   2233  NZ  LYS A 913       9.579 -32.491  34.376  1.00  0.00           N  
ATOM   2234  N   ASP A 914       8.812 -32.278  41.244  1.00  0.00           N  
ATOM   2235  CA  ASP A 914       9.288 -33.372  42.092  1.00  0.00           C  
ATOM   2236  C   ASP A 914       8.743 -33.247  43.497  1.00  0.00           C  
ATOM   2237  O   ASP A 914       8.546 -34.246  44.182  1.00  0.00           O  
ATOM   2238  CB  ASP A 914      10.813 -33.418  42.136  1.00  0.00           C  
ATOM   2239  CG  ASP A 914      11.439 -33.491  40.744  1.00  0.00           C  
ATOM   2240  OD1 ASP A 914      10.916 -34.259  39.893  1.00  0.00           O  
ATOM   2241  OD2 ASP A 914      12.447 -32.762  40.516  1.00  0.00           O  
ATOM   2242  N   ALA A 915       8.497 -32.023  43.933  1.00  0.00           N  
ATOM   2243  CA  ALA A 915       7.858 -31.818  45.229  1.00  0.00           C  
ATOM   2244  C   ALA A 915       6.401 -32.293  45.208  1.00  0.00           C  
ATOM   2245  O   ALA A 915       5.913 -32.805  46.214  1.00  0.00           O  
ATOM   2246  CB  ALA A 915       7.937 -30.380  45.651  1.00  0.00           C  
ATOM   2247  N   ILE A 916       5.709 -32.155  44.086  1.00  0.00           N  
ATOM   2248  CA  ILE A 916       4.356 -32.722  44.004  1.00  0.00           C  
ATOM   2249  C   ILE A 916       4.407 -34.254  44.015  1.00  0.00           C  
ATOM   2250  O   ILE A 916       3.545 -34.879  44.580  1.00  0.00           O  
ATOM   2251  CB  ILE A 916       3.560 -32.211  42.763  1.00  0.00           C  
ATOM   2252  CG1 ILE A 916       3.321 -30.706  42.855  1.00  0.00           C  
ATOM   2253  CG2 ILE A 916       2.234 -32.902  42.643  1.00  0.00           C  
ATOM   2254  CD1 ILE A 916       2.451 -30.298  43.986  1.00  0.00           C  
ATOM   2255  N   LYS A 917       5.415 -34.855  43.387  1.00  0.00           N  
ATOM   2256  CA  LYS A 917       5.529 -36.318  43.375  1.00  0.00           C  
ATOM   2257  C   LYS A 917       5.734 -36.787  44.793  1.00  0.00           C  
ATOM   2258  O   LYS A 917       5.008 -37.643  45.311  1.00  0.00           O  
ATOM   2259  CB  LYS A 917       6.709 -36.786  42.526  1.00  0.00           C  
ATOM   2260  CG  LYS A 917       6.319 -37.222  41.131  1.00  0.00           C  
ATOM   2261  CD  LYS A 917       7.551 -37.430  40.237  1.00  0.00           C  
ATOM   2262  CE  LYS A 917       7.159 -37.970  38.845  1.00  0.00           C  
ATOM   2263  NZ  LYS A 917       8.259 -37.747  37.850  1.00  0.00           N  
ATOM   2264  N   TRP A 918       6.716 -36.173  45.424  1.00  0.00           N  
ATOM   2265  CA  TRP A 918       7.089 -36.489  46.770  1.00  0.00           C  
ATOM   2266  C   TRP A 918       5.870 -36.450  47.694  1.00  0.00           C  
ATOM   2267  O   TRP A 918       5.573 -37.419  48.400  1.00  0.00           O  
ATOM   2268  CB  TRP A 918       8.165 -35.513  47.219  1.00  0.00           C  
ATOM   2269  CG  TRP A 918       8.840 -35.947  48.436  1.00  0.00           C  
ATOM   2270  CD1 TRP A 918      10.051 -36.580  48.532  1.00  0.00           C  
ATOM   2271  CD2 TRP A 918       8.363 -35.791  49.762  1.00  0.00           C  
ATOM   2272  NE1 TRP A 918      10.350 -36.831  49.844  1.00  0.00           N  
ATOM   2273  CE2 TRP A 918       9.331 -36.350  50.622  1.00  0.00           C  
ATOM   2274  CE3 TRP A 918       7.213 -35.225  50.311  1.00  0.00           C  
ATOM   2275  CZ2 TRP A 918       9.175 -36.368  51.995  1.00  0.00           C  
ATOM   2276  CZ3 TRP A 918       7.062 -35.241  51.657  1.00  0.00           C  
ATOM   2277  CH2 TRP A 918       8.035 -35.817  52.495  1.00  0.00           C  
ATOM   2278  N   LEU A 919       5.145 -35.343  47.667  1.00  0.00           N  
ATOM   2279  CA  LEU A 919       3.978 -35.185  48.531  1.00  0.00           C  
ATOM   2280  C   LEU A 919       2.933 -36.268  48.263  1.00  0.00           C  
ATOM   2281  O   LEU A 919       2.383 -36.851  49.198  1.00  0.00           O  
ATOM   2282  CB  LEU A 919       3.361 -33.807  48.339  1.00  0.00           C  
ATOM   2283  CG  LEU A 919       4.181 -32.675  48.940  1.00  0.00           C  
ATOM   2284  CD1 LEU A 919       3.825 -31.322  48.282  1.00  0.00           C  
ATOM   2285  CD2 LEU A 919       3.993 -32.659  50.451  1.00  0.00           C  
ATOM   2286  N   GLN A 920       2.686 -36.525  46.984  1.00  0.00           N  
ATOM   2287  CA  GLN A 920       1.771 -37.580  46.560  1.00  0.00           C  
ATOM   2288  C   GLN A 920       2.269 -38.965  46.943  1.00  0.00           C  
ATOM   2289  O   GLN A 920       1.500 -39.808  47.363  1.00  0.00           O  
ATOM   2290  CB  GLN A 920       1.575 -37.537  45.053  1.00  0.00           C  
ATOM   2291  CG  GLN A 920       0.801 -36.341  44.566  1.00  0.00           C  
ATOM   2292  CD  GLN A 920       0.940 -36.160  43.079  1.00  0.00           C  
ATOM   2293  OE1 GLN A 920       2.013 -36.389  42.526  1.00  0.00           O  
ATOM   2294  NE2 GLN A 920      -0.142 -35.762  42.415  1.00  0.00           N  
ATOM   2295  N   GLU A1108       3.572 -39.174  46.794  1.00  0.00           N  
ATOM   2296  CA  GLU A1108       4.203 -40.445  47.124  1.00  0.00           C  
ATOM   2297  C   GLU A1108       4.195 -40.703  48.645  1.00  0.00           C  
ATOM   2298  O   GLU A1108       4.098 -41.855  49.083  1.00  0.00           O  
ATOM   2299  CB  GLU A1108       5.637 -40.485  46.578  1.00  0.00           C  
ATOM   2300  CG  GLU A1108       6.158 -41.893  46.278  1.00  0.00           C  
ATOM   2301  CD  GLU A1108       7.667 -42.003  46.465  1.00  0.00           C  
ATOM   2302  OE1 GLU A1108       8.410 -41.190  45.858  1.00  0.00           O  
ATOM   2303  OE2 GLU A1108       8.100 -42.901  47.227  1.00  0.00           O  
ATOM   2304  N   HIS A1110       4.265 -39.640  49.449  1.00  0.00           N  
ATOM   2305  CA  HIS A1110       4.113 -39.789  50.904  1.00  0.00           C  
ATOM   2306  C   HIS A1110       2.680 -39.617  51.425  1.00  0.00           C  
ATOM   2307  O   HIS A1110       2.467 -39.580  52.634  1.00  0.00           O  
ATOM   2308  CB  HIS A1110       5.085 -38.855  51.611  1.00  0.00           C  
ATOM   2309  CG  HIS A1110       6.514 -39.197  51.349  1.00  0.00           C  
ATOM   2310  ND1 HIS A1110       7.157 -38.848  50.181  1.00  0.00           N  
ATOM   2311  CD2 HIS A1110       7.408 -39.908  52.076  1.00  0.00           C  
ATOM   2312  CE1 HIS A1110       8.400 -39.299  50.216  1.00  0.00           C  
ATOM   2313  NE2 HIS A1110       8.579 -39.939  51.358  1.00  0.00           N  
ATOM   2314  N   ASN A1111       1.708 -39.555  50.505  1.00  0.00           N  
ATOM   2315  CA  ASN A1111       0.271 -39.432  50.824  1.00  0.00           C  
ATOM   2316  C   ASN A1111      -0.115 -38.241  51.726  1.00  0.00           C  
ATOM   2317  O   ASN A1111      -1.121 -38.286  52.446  1.00  0.00           O  
ATOM   2318  CB  ASN A1111      -0.247 -40.741  51.423  1.00  0.00           C  
ATOM   2319  CG  ASN A1111      -0.376 -41.846  50.394  1.00  0.00           C  
ATOM   2320  OD1 ASN A1111      -1.079 -41.704  49.394  1.00  0.00           O  
ATOM   2321  ND2 ASN A1111       0.276 -42.971  50.656  1.00  0.00           N  
ATOM   2322  N   VAL A1112       0.659 -37.162  51.646  1.00  0.00           N  
ATOM   2323  CA  VAL A1112       0.408 -35.995  52.479  1.00  0.00           C  
ATOM   2324  C   VAL A1112      -0.717 -35.172  51.859  1.00  0.00           C  
ATOM   2325  O   VAL A1112      -0.745 -34.970  50.667  1.00  0.00           O  
ATOM   2326  CB  VAL A1112       1.659 -35.087  52.688  1.00  0.00           C  
ATOM   2327  CG1 VAL A1112       2.978 -35.847  52.459  1.00  0.00           C  
ATOM   2328  CG2 VAL A1112       1.574 -33.893  51.802  1.00  0.00           C  
ATOM   2329  N   GLU A1113      -1.632 -34.711  52.702  1.00  0.00           N  
ATOM   2330  CA  GLU A1113      -2.778 -33.910  52.306  1.00  0.00           C  
ATOM   2331  C   GLU A1113      -2.423 -32.405  52.339  1.00  0.00           C  
ATOM   2332  O   GLU A1113      -1.457 -31.981  52.988  1.00  0.00           O  
ATOM   2333  CB  GLU A1113      -3.973 -34.218  53.233  1.00  0.00           C  
ATOM   2334  CG  GLU A1113      -4.299 -35.712  53.319  1.00  0.00           C  
ATOM   2335  CD  GLU A1113      -5.546 -36.059  54.128  1.00  0.00           C  
ATOM   2336  OE1 GLU A1113      -5.900 -35.299  55.056  1.00  0.00           O  
ATOM   2337  OE2 GLU A1113      -6.148 -37.129  53.856  1.00  0.00           O  
ATOM   2338  N   ASN A1114      -3.200 -31.616  51.607  1.00  0.00           N  
ATOM   2339  CA  ASN A1114      -3.110 -30.162  51.642  1.00  0.00           C  
ATOM   2340  C   ASN A1114      -4.018 -29.620  52.761  1.00  0.00           C  
ATOM   2341  O   ASN A1114      -4.403 -30.377  53.669  1.00  0.00           O  
ATOM   2342  CB  ASN A1114      -3.508 -29.624  50.265  1.00  0.00           C  
ATOM   2343  CG  ASN A1114      -4.988 -29.840  49.952  1.00  0.00           C  
ATOM   2344  OD1 ASN A1114      -5.745 -30.327  50.778  1.00  0.00           O  
ATOM   2345  ND2 ASN A1114      -5.391 -29.464  48.754  1.00  0.00           N  
ATOM   2346  N   GLU A1115      -4.413 -28.347  52.683  1.00  0.00           N  
ATOM   2347  CA  GLU A1115      -5.174 -27.701  53.775  1.00  0.00           C  
ATOM   2348  C   GLU A1115      -6.682 -27.815  53.621  1.00  0.00           C  
ATOM   2349  O   GLU A1115      -7.418 -27.241  54.425  1.00  0.00           O  
ATOM   2350  CB  GLU A1115      -4.782 -26.217  53.914  1.00  0.00           C  
ATOM   2351  CG  GLU A1115      -5.264 -25.325  52.779  1.00  0.00           C  
ATOM   2352  CD  GLU A1115      -4.346 -24.137  52.519  1.00  0.00           C  
ATOM   2353  OE1 GLU A1115      -4.876 -23.008  52.457  1.00  0.00           O  
ATOM   2354  OE2 GLU A1115      -3.100 -24.329  52.373  1.00  0.00           O  
ATOM   2355  N   PHE A1116      -7.127 -28.543  52.597  1.00  0.00           N  
ATOM   2356  CA  PHE A1116      -8.547 -28.856  52.374  1.00  0.00           C  
ATOM   2357  C   PHE A1116      -8.863 -30.355  52.629  1.00  0.00           C  
ATOM   2358  O   PHE A1116     -10.026 -30.801  52.526  1.00  0.00           O  
ATOM   2359  CB  PHE A1116      -8.942 -28.433  50.943  1.00  0.00           C  
ATOM   2360  CG  PHE A1116      -8.602 -26.998  50.619  1.00  0.00           C  
ATOM   2361  CD1 PHE A1116      -9.435 -25.958  51.030  1.00  0.00           C  
ATOM   2362  CD2 PHE A1116      -7.418 -26.676  49.940  1.00  0.00           C  
ATOM   2363  CE1 PHE A1116      -9.108 -24.612  50.753  1.00  0.00           C  
ATOM   2364  CE2 PHE A1116      -7.073 -25.336  49.654  1.00  0.00           C  
ATOM   2365  CZ  PHE A1116      -7.919 -24.302  50.062  1.00  0.00           C  
ATOM   2366  N   GLY A1117      -7.823 -31.122  52.957  1.00  0.00           N  
ATOM   2367  CA  GLY A1117      -7.935 -32.557  53.267  1.00  0.00           C  
ATOM   2368  C   GLY A1117      -7.733 -33.464  52.060  1.00  0.00           C  
ATOM   2369  O   GLY A1117      -8.160 -34.633  52.058  1.00  0.00           O  
ATOM   2370  N   ASN A1118      -7.080 -32.927  51.028  1.00  0.00           N  
ATOM   2371  CA  ASN A1118      -6.998 -33.589  49.733  1.00  0.00           C  
ATOM   2372  C   ASN A1118      -5.576 -33.868  49.352  1.00  0.00           C  
ATOM   2373  O   ASN A1118      -4.681 -33.146  49.742  1.00  0.00           O  
ATOM   2374  CB  ASN A1118      -7.689 -32.730  48.679  1.00  0.00           C  
ATOM   2375  CG  ASN A1118      -9.195 -32.680  48.883  1.00  0.00           C  
ATOM   2376  OD1 ASN A1118      -9.797 -33.645  49.349  1.00  0.00           O  
ATOM   2377  ND2 ASN A1118      -9.806 -31.553  48.545  1.00  0.00           N  
ATOM   2378  N   THR A1124      -5.373 -34.927  48.588  1.00  0.00           N  
ATOM   2379  CA  THR A1124      -4.043 -35.294  48.104  1.00  0.00           C  
ATOM   2380  C   THR A1124      -3.628 -34.299  47.005  1.00  0.00           C  
ATOM   2381  O   THR A1124      -4.483 -33.736  46.310  1.00  0.00           O  
ATOM   2382  CB  THR A1124      -4.042 -36.783  47.614  1.00  0.00           C  
ATOM   2383  OG1 THR A1124      -2.892 -37.468  48.126  1.00  0.00           O  
ATOM   2384  CG2 THR A1124      -4.079 -36.897  46.091  1.00  0.00           C  
ATOM   2385  N   PHE A1125      -2.329 -34.069  46.848  1.00  0.00           N  
ATOM   2386  CA  PHE A1125      -1.857 -33.046  45.920  1.00  0.00           C  
ATOM   2387  C   PHE A1125      -2.188 -33.254  44.442  1.00  0.00           C  
ATOM   2388  O   PHE A1125      -2.072 -34.374  43.925  1.00  0.00           O  
ATOM   2389  CB  PHE A1125      -0.349 -32.863  46.068  1.00  0.00           C  
ATOM   2390  CG  PHE A1125       0.018 -31.979  47.202  1.00  0.00           C  
ATOM   2391  CD1 PHE A1125       0.399 -30.680  46.980  1.00  0.00           C  
ATOM   2392  CD2 PHE A1125      -0.078 -32.435  48.505  1.00  0.00           C  
ATOM   2393  CE1 PHE A1125       0.707 -29.852  48.038  1.00  0.00           C  
ATOM   2394  CE2 PHE A1125       0.219 -31.625  49.553  1.00  0.00           C  
ATOM   2395  CZ  PHE A1125       0.614 -30.329  49.324  1.00  0.00           C  
ATOM   2396  N   THR A1126      -2.586 -32.158  43.778  1.00  0.00           N  
ATOM   2397  CA  THR A1126      -2.689 -32.090  42.299  1.00  0.00           C  
ATOM   2398  C   THR A1126      -1.600 -31.163  41.743  1.00  0.00           C  
ATOM   2399  O   THR A1126      -1.419 -30.048  42.238  1.00  0.00           O  
ATOM   2400  CB  THR A1126      -4.096 -31.595  41.843  1.00  0.00           C  
ATOM   2401  OG1 THR A1126      -5.085 -32.541  42.238  1.00  0.00           O  
ATOM   2402  CG2 THR A1126      -4.179 -31.438  40.342  1.00  0.00           C  
ATOM   2403  N   TYR A1127      -0.854 -31.614  40.737  1.00  0.00           N  
ATOM   2404  CA  TYR A1127       0.166 -30.747  40.106  1.00  0.00           C  
ATOM   2405  C   TYR A1127      -0.529 -29.439  39.754  1.00  0.00           C  
ATOM   2406  O   TYR A1127      -1.628 -29.437  39.221  1.00  0.00           O  
ATOM   2407  CB  TYR A1127       0.778 -31.384  38.841  1.00  0.00           C  
ATOM   2408  CG  TYR A1127       1.708 -30.456  38.059  1.00  0.00           C  
ATOM   2409  CD1 TYR A1127       3.087 -30.514  38.240  1.00  0.00           C  
ATOM   2410  CD2 TYR A1127       1.209 -29.513  37.156  1.00  0.00           C  
ATOM   2411  CE1 TYR A1127       3.945 -29.654  37.557  1.00  0.00           C  
ATOM   2412  CE2 TYR A1127       2.051 -28.647  36.476  1.00  0.00           C  
ATOM   2413  CZ  TYR A1127       3.424 -28.722  36.681  1.00  0.00           C  
ATOM   2414  OH  TYR A1127       4.294 -27.887  36.019  1.00  0.00           O  
ATOM   2415  N   GLY A1128       0.102 -28.325  40.079  1.00  0.00           N  
ATOM   2416  CA  GLY A1128      -0.475 -27.011  39.801  1.00  0.00           C  
ATOM   2417  C   GLY A1128      -0.873 -26.226  41.048  1.00  0.00           C  
ATOM   2418  O   GLY A1128      -0.850 -25.001  41.028  1.00  0.00           O  
ATOM   2419  N   GLU A1129      -1.220 -26.916  42.136  1.00  0.00           N  
ATOM   2420  CA  GLU A1129      -1.669 -26.227  43.343  1.00  0.00           C  
ATOM   2421  C   GLU A1129      -0.493 -25.777  44.177  1.00  0.00           C  
ATOM   2422  O   GLU A1129       0.662 -26.157  43.917  1.00  0.00           O  
ATOM   2423  CB  GLU A1129      -2.651 -27.064  44.152  1.00  0.00           C  
ATOM   2424  CG  GLU A1129      -2.088 -28.205  44.962  1.00  0.00           C  
ATOM   2425  CD  GLU A1129      -3.170 -28.830  45.807  1.00  0.00           C  
ATOM   2426  OE1 GLU A1129      -3.216 -28.495  46.997  1.00  0.00           O  
ATOM   2427  OE2 GLU A1129      -4.006 -29.609  45.290  1.00  0.00           O  
ATOM   2428  N   ASP A1130      -0.785 -24.902  45.136  1.00  0.00           N  
ATOM   2429  CA  ASP A1130       0.254 -24.333  45.985  1.00  0.00           C  
ATOM   2430  C   ASP A1130       0.506 -25.323  47.108  1.00  0.00           C  
ATOM   2431  O   ASP A1130      -0.441 -25.941  47.615  1.00  0.00           O  
ATOM   2432  CB  ASP A1130      -0.168 -22.965  46.534  1.00  0.00           C  
ATOM   2433  CG  ASP A1130       0.895 -22.334  47.418  1.00  0.00           C  
ATOM   2434  OD1 ASP A1130       2.089 -22.323  47.027  1.00  0.00           O  
ATOM   2435  OD2 ASP A1130       0.525 -21.836  48.510  1.00  0.00           O  
ATOM   2436  N   ILE A1131       1.788 -25.504  47.417  1.00  0.00           N  
ATOM   2437  CA  ILE A1131       2.261 -26.295  48.536  1.00  0.00           C  
ATOM   2438  C   ILE A1131       2.334 -25.307  49.714  1.00  0.00           C  
ATOM   2439  O   ILE A1131       3.292 -24.523  49.841  1.00  0.00           O  
ATOM   2440  CB  ILE A1131       3.699 -26.891  48.253  1.00  0.00           C  
ATOM   2441  CG1 ILE A1131       3.755 -27.643  46.919  1.00  0.00           C  
ATOM   2442  CG2 ILE A1131       4.176 -27.837  49.378  1.00  0.00           C  
ATOM   2443  CD1 ILE A1131       5.164 -28.072  46.559  1.00  0.00           C  
ATOM   2444  N   ALA A1132       1.308 -25.335  50.563  1.00  0.00           N  
ATOM   2445  CA  ALA A1132       1.262 -24.460  51.741  1.00  0.00           C  
ATOM   2446  C   ALA A1132       2.294 -24.845  52.820  1.00  0.00           C  
ATOM   2447  O   ALA A1132       2.928 -25.913  52.735  1.00  0.00           O  
ATOM   2448  CB  ALA A1132      -0.156 -24.451  52.333  1.00  0.00           C  
ATOM   2449  N   GLU A1133       2.397 -23.985  53.845  1.00  0.00           N  
ATOM   2450  CA  GLU A1133       3.300 -24.166  54.994  1.00  0.00           C  
ATOM   2451  C   GLU A1133       3.440 -25.593  55.554  1.00  0.00           C  
ATOM   2452  O   GLU A1133       4.563 -26.119  55.632  1.00  0.00           O  
ATOM   2453  CB  GLU A1133       2.861 -23.263  56.161  1.00  0.00           C  
ATOM   2454  CG  GLU A1133       3.790 -23.357  57.403  1.00  0.00           C  
ATOM   2455  CD  GLU A1133       3.465 -22.372  58.526  1.00  0.00           C  
ATOM   2456  OE1 GLU A1133       2.442 -21.664  58.443  1.00  0.00           O  
ATOM   2457  OE2 GLU A1133       4.257 -22.340  59.505  1.00  0.00           O  
ATOM   2458  N   ALA A1134       2.336 -26.180  56.009  1.00  0.00           N  
ATOM   2459  CA  ALA A1134       2.389 -27.457  56.743  1.00  0.00           C  
ATOM   2460  C   ALA A1134       3.042 -28.522  55.876  1.00  0.00           C  
ATOM   2461  O   ALA A1134       4.078 -29.084  56.245  1.00  0.00           O  
ATOM   2462  CB  ALA A1134       0.989 -27.913  57.200  1.00  0.00           C  
ATOM   2463  N   ALA A1135       2.453 -28.759  54.708  1.00  0.00           N  
ATOM   2464  CA  ALA A1135       3.015 -29.675  53.724  1.00  0.00           C  
ATOM   2465  C   ALA A1135       4.455 -29.317  53.427  1.00  0.00           C  
ATOM   2466  O   ALA A1135       5.329 -30.194  53.402  1.00  0.00           O  
ATOM   2467  CB  ALA A1135       2.209 -29.627  52.454  1.00  0.00           C  
ATOM   2468  N   GLU A1136       4.689 -28.028  53.194  1.00  0.00           N  
ATOM   2469  CA  GLU A1136       6.017 -27.537  52.869  1.00  0.00           C  
ATOM   2470  C   GLU A1136       6.963 -27.904  54.006  1.00  0.00           C  
ATOM   2471  O   GLU A1136       8.053 -28.443  53.765  1.00  0.00           O  
ATOM   2472  CB  GLU A1136       6.003 -26.022  52.642  1.00  0.00           C  
ATOM   2473  CG  GLU A1136       7.364 -25.438  52.216  1.00  0.00           C  
ATOM   2474  CD  GLU A1136       7.442 -23.952  52.383  1.00  0.00           C  
ATOM   2475  OE1 GLU A1136       7.422 -23.240  51.354  1.00  0.00           O  
ATOM   2476  OE2 GLU A1136       7.503 -23.481  53.541  1.00  0.00           O  
ATOM   2477  N   ARG A1137       6.527 -27.596  55.232  1.00  0.00           N  
ATOM   2478  CA  ARG A1137       7.257 -27.935  56.451  1.00  0.00           C  
ATOM   2479  C   ARG A1137       7.494 -29.447  56.527  1.00  0.00           C  
ATOM   2480  O   ARG A1137       8.609 -29.883  56.781  1.00  0.00           O  
ATOM   2481  CB  ARG A1137       6.503 -27.481  57.716  1.00  0.00           C  
ATOM   2482  CG  ARG A1137       6.732 -26.052  58.158  1.00  0.00           C  
ATOM   2483  CD  ARG A1137       5.956 -25.796  59.441  1.00  0.00           C  
ATOM   2484  NE  ARG A1137       5.976 -24.398  59.894  1.00  0.00           N  
ATOM   2485  CZ  ARG A1137       6.976 -23.828  60.574  1.00  0.00           C  
ATOM   2486  NH1 ARG A1137       8.083 -24.510  60.885  1.00  0.00           N  
ATOM   2487  NH2 ARG A1137       6.871 -22.554  60.948  1.00  0.00           N  
ATOM   2488  N   PHE A1138       6.448 -30.227  56.298  1.00  0.00           N  
ATOM   2489  CA  PHE A1138       6.517 -31.685  56.408  1.00  0.00           C  
ATOM   2490  C   PHE A1138       7.592 -32.291  55.511  1.00  0.00           C  
ATOM   2491  O   PHE A1138       8.266 -33.252  55.906  1.00  0.00           O  
ATOM   2492  CB  PHE A1138       5.157 -32.286  56.060  1.00  0.00           C  
ATOM   2493  CG  PHE A1138       5.095 -33.767  56.188  1.00  0.00           C  
ATOM   2494  CD1 PHE A1138       4.544 -34.351  57.311  1.00  0.00           C  
ATOM   2495  CD2 PHE A1138       5.560 -34.588  55.170  1.00  0.00           C  
ATOM   2496  CE1 PHE A1138       4.460 -35.720  57.424  1.00  0.00           C  
ATOM   2497  CE2 PHE A1138       5.495 -35.960  55.287  1.00  0.00           C  
ATOM   2498  CZ  PHE A1138       4.947 -36.526  56.411  1.00  0.00           C  
ATOM   2499  N   MET A1139       7.731 -31.744  54.305  1.00  0.00           N  
ATOM   2500  CA  MET A1139       8.661 -32.275  53.335  1.00  0.00           C  
ATOM   2501  C   MET A1139      10.065 -31.885  53.740  1.00  0.00           C  
ATOM   2502  O   MET A1139      10.970 -32.727  53.821  1.00  0.00           O  
ATOM   2503  CB  MET A1139       8.380 -31.715  51.944  1.00  0.00           C  
ATOM   2504  CG  MET A1139       9.438 -32.096  50.946  1.00  0.00           C  
ATOM   2505  SD  MET A1139       9.125 -31.555  49.272  1.00  0.00           S  
ATOM   2506  CE  MET A1139       9.259 -29.766  49.397  1.00  0.00           C  
ATOM   2507  N   THR A1140      10.233 -30.592  53.979  1.00  0.00           N  
ATOM   2508  CA  THR A1140      11.503 -30.048  54.368  1.00  0.00           C  
ATOM   2509  C   THR A1140      12.020 -30.758  55.609  1.00  0.00           C  
ATOM   2510  O   THR A1140      13.192 -31.132  55.663  1.00  0.00           O  
ATOM   2511  CB  THR A1140      11.382 -28.540  54.626  1.00  0.00           C  
ATOM   2512  OG1 THR A1140      10.556 -27.959  53.604  1.00  0.00           O  
ATOM   2513  CG2 THR A1140      12.748 -27.869  54.647  1.00  0.00           C  
ATOM   2514  N   ASP A1141      11.139 -30.966  56.586  1.00  0.00           N  
ATOM   2515  CA  ASP A1141      11.533 -31.597  57.846  1.00  0.00           C  
ATOM   2516  C   ASP A1141      11.884 -33.080  57.676  1.00  0.00           C  
ATOM   2517  O   ASP A1141      12.811 -33.572  58.341  1.00  0.00           O  
ATOM   2518  CB  ASP A1141      10.437 -31.435  58.893  1.00  0.00           C  
ATOM   2519  CG  ASP A1141      10.281 -30.006  59.358  1.00  0.00           C  
ATOM   2520  OD1 ASP A1141      11.247 -29.222  59.209  1.00  0.00           O  
ATOM   2521  OD2 ASP A1141       9.179 -29.667  59.867  1.00  0.00           O  
ATOM   2522  N   THR A1142      11.144 -33.778  56.799  1.00  0.00           N  
ATOM   2523  CA  THR A1142      11.353 -35.206  56.556  1.00  0.00           C  
ATOM   2524  C   THR A1142      12.665 -35.446  55.836  1.00  0.00           C  
ATOM   2525  O   THR A1142      13.442 -36.337  56.205  1.00  0.00           O  
ATOM   2526  CB  THR A1142      10.232 -35.818  55.715  1.00  0.00           C  
ATOM   2527  OG1 THR A1142       8.996 -35.788  56.449  1.00  0.00           O  
ATOM   2528  CG2 THR A1142      10.573 -37.246  55.359  1.00  0.00           C  
ATOM   2529  N   ILE A1143      12.885 -34.654  54.791  1.00  0.00           N  
ATOM   2530  CA  ILE A1143      14.124 -34.685  54.040  1.00  0.00           C  
ATOM   2531  C   ILE A1143      15.250 -34.190  54.954  1.00  0.00           C  
ATOM   2532  O   ILE A1143      16.376 -34.686  54.886  1.00  0.00           O  
ATOM   2533  CB  ILE A1143      14.006 -33.809  52.761  1.00  0.00           C  
ATOM   2534  CG1 ILE A1143      13.069 -34.481  51.751  1.00  0.00           C  
ATOM   2535  CG2 ILE A1143      15.371 -33.539  52.137  1.00  0.00           C  
ATOM   2536  CD1 ILE A1143      12.700 -33.599  50.574  1.00  0.00           C  
ATOM   2537  N   ASN A1153      14.916 -33.220  55.810  1.00  0.00           N  
ATOM   2538  CA  ASN A1153      15.806 -32.704  56.858  1.00  0.00           C  
ATOM   2539  C   ASN A1153      17.073 -32.069  56.309  1.00  0.00           C  
ATOM   2540  O   ASN A1153      18.194 -32.298  56.805  1.00  0.00           O  
ATOM   2541  CB  ASN A1153      16.136 -33.785  57.908  1.00  0.00           C  
ATOM   2542  CG  ASN A1153      16.517 -33.191  59.282  1.00  0.00           C  
ATOM   2543  OD1 ASN A1153      16.564 -31.976  59.463  1.00  0.00           O  
ATOM   2544  ND2 ASN A1153      16.777 -34.055  60.243  1.00  0.00           N  
ATOM   2545  N   LYS A1154      16.887 -31.269  55.268  1.00  0.00           N  
ATOM   2546  CA  LYS A1154      17.957 -30.393  54.807  1.00  0.00           C  
ATOM   2547  C   LYS A1154      17.431 -29.163  54.049  1.00  0.00           C  
ATOM   2548  O   LYS A1154      16.221 -29.084  53.752  1.00  0.00           O  
ATOM   2549  CB  LYS A1154      19.026 -31.157  53.998  1.00  0.00           C  
ATOM   2550  CG  LYS A1154      18.609 -32.474  53.344  1.00  0.00           C  
ATOM   2551  CD  LYS A1154      19.786 -33.117  52.590  1.00  0.00           C  
ATOM   2552  CE  LYS A1154      21.019 -33.334  53.493  1.00  0.00           C  
ATOM   2553  NZ  LYS A1154      22.094 -34.182  52.835  1.00  0.00           N  
ATOM   2554  N   PRO A1155      18.322 -28.169  53.822  1.00  0.00           N  
ATOM   2555  CA  PRO A1155      18.008 -27.065  52.940  1.00  0.00           C  
ATOM   2556  C   PRO A1155      17.568 -27.614  51.594  1.00  0.00           C  
ATOM   2557  O   PRO A1155      18.097 -28.620  51.127  1.00  0.00           O  
ATOM   2558  CB  PRO A1155      19.341 -26.303  52.810  1.00  0.00           C  
ATOM   2559  CG  PRO A1155      20.098 -26.636  54.058  1.00  0.00           C  
ATOM   2560  CD  PRO A1155      19.658 -28.036  54.434  1.00  0.00           C  
ATOM   2561  N   ILE A1156      16.571 -26.987  50.997  1.00  0.00           N  
ATOM   2562  CA  ILE A1156      16.098 -27.387  49.684  1.00  0.00           C  
ATOM   2563  C   ILE A1156      15.866 -26.154  48.863  1.00  0.00           C  
ATOM   2564  O   ILE A1156      15.052 -25.306  49.225  1.00  0.00           O  
ATOM   2565  CB  ILE A1156      14.743 -28.110  49.754  1.00  0.00           C  
ATOM   2566  CG1 ILE A1156      14.824 -29.379  50.604  1.00  0.00           C  
ATOM   2567  CG2 ILE A1156      14.259 -28.434  48.348  1.00  0.00           C  
ATOM   2568  CD1 ILE A1156      13.432 -30.018  50.860  1.00  0.00           C  
ATOM   2569  N   LEU A1157      16.572 -26.043  47.752  1.00  0.00           N  
ATOM   2570  CA  LEU A1157      16.266 -24.982  46.784  1.00  0.00           C  
ATOM   2571  C   LEU A1157      15.132 -25.461  45.855  1.00  0.00           C  
ATOM   2572  O   LEU A1157      15.378 -26.025  44.794  1.00  0.00           O  
ATOM   2573  CB  LEU A1157      17.530 -24.565  46.020  1.00  0.00           C  
ATOM   2574  CG  LEU A1157      18.500 -23.757  46.893  1.00  0.00           C  
ATOM   2575  CD1 LEU A1157      19.918 -23.911  46.390  1.00  0.00           C  
ATOM   2576  CD2 LEU A1157      18.123 -22.255  46.975  1.00  0.00           C  
ATOM   2577  N   LEU A1158      13.890 -25.251  46.287  1.00  0.00           N  
ATOM   2578  CA  LEU A1158      12.725 -25.623  45.501  1.00  0.00           C  
ATOM   2579  C   LEU A1158      12.560 -24.597  44.366  1.00  0.00           C  
ATOM   2580  O   LEU A1158      12.464 -23.391  44.627  1.00  0.00           O  
ATOM   2581  CB  LEU A1158      11.471 -25.688  46.385  1.00  0.00           C  
ATOM   2582  CG  LEU A1158      10.171 -26.266  45.777  1.00  0.00           C  
ATOM   2583  CD1 LEU A1158      10.325 -27.689  45.267  1.00  0.00           C  
ATOM   2584  CD2 LEU A1158       8.985 -26.210  46.766  1.00  0.00           C  
ATOM   2585  N   ASN A1159      12.526 -25.070  43.114  1.00  0.00           N  
ATOM   2586  CA  ASN A1159      12.522 -24.173  41.982  1.00  0.00           C  
ATOM   2587  C   ASN A1159      11.585 -24.527  40.827  1.00  0.00           C  
ATOM   2588  O   ASN A1159      11.110 -25.658  40.699  1.00  0.00           O  
ATOM   2589  CB  ASN A1159      13.952 -24.042  41.476  1.00  0.00           C  
ATOM   2590  CG  ASN A1159      14.464 -25.300  40.812  1.00  0.00           C  
ATOM   2591  OD1 ASN A1159      13.981 -25.704  39.753  1.00  0.00           O  
ATOM   2592  ND2 ASN A1159      15.494 -25.888  41.396  1.00  0.00           N  
ATOM   2593  N   ARG A1160      11.335 -23.547  39.972  1.00  0.00           N  
ATOM   2594  CA  ARG A1160      10.553 -23.737  38.748  1.00  0.00           C  
ATOM   2595  C   ARG A1160       9.079 -24.056  39.037  1.00  0.00           C  
ATOM   2596  O   ARG A1160       8.553 -25.068  38.593  1.00  0.00           O  
ATOM   2597  CB  ARG A1160      11.196 -24.776  37.818  1.00  0.00           C  
ATOM   2598  CG  ARG A1160      12.570 -24.364  37.282  1.00  0.00           C  
ATOM   2599  CD  ARG A1160      13.198 -25.415  36.363  1.00  0.00           C  
ATOM   2600  NE  ARG A1160      14.336 -24.879  35.599  1.00  0.00           N  
ATOM   2601  CZ  ARG A1160      15.637 -24.935  35.945  1.00  0.00           C  
ATOM   2602  NH1 ARG A1160      16.066 -25.494  37.072  1.00  0.00           N  
ATOM   2603  NH2 ARG A1160      16.537 -24.406  35.135  1.00  0.00           N  
ATOM   2604  N   PHE A1161       8.443 -23.144  39.770  1.00  0.00           N  
ATOM   2605  CA  PHE A1161       7.040 -23.204  40.109  1.00  0.00           C  
ATOM   2606  C   PHE A1161       6.186 -22.838  38.896  1.00  0.00           C  
ATOM   2607  O   PHE A1161       6.588 -22.011  38.059  1.00  0.00           O  
ATOM   2608  CB  PHE A1161       6.726 -22.235  41.255  1.00  0.00           C  
ATOM   2609  CG  PHE A1161       7.358 -22.615  42.586  1.00  0.00           C  
ATOM   2610  CD1 PHE A1161       6.647 -23.353  43.526  1.00  0.00           C  
ATOM   2611  CD2 PHE A1161       8.666 -22.230  42.892  1.00  0.00           C  
ATOM   2612  CE1 PHE A1161       7.223 -23.724  44.740  1.00  0.00           C  
ATOM   2613  CE2 PHE A1161       9.265 -22.582  44.109  1.00  0.00           C  
ATOM   2614  CZ  PHE A1161       8.550 -23.329  45.027  1.00  0.00           C  
ATOM   2615  N   PRO A1162       4.991 -23.435  38.791  1.00  0.00           N  
ATOM   2616  CA  PRO A1162       4.056 -23.016  37.751  1.00  0.00           C  
ATOM   2617  C   PRO A1162       3.832 -21.523  37.834  1.00  0.00           C  
ATOM   2618  O   PRO A1162       3.982 -20.966  38.896  1.00  0.00           O  
ATOM   2619  CB  PRO A1162       2.760 -23.773  38.107  1.00  0.00           C  
ATOM   2620  CG  PRO A1162       3.183 -24.918  38.908  1.00  0.00           C  
ATOM   2621  CD  PRO A1162       4.406 -24.462  39.669  1.00  0.00           C  
ATOM   2622  N   SER A1163       3.473 -20.883  36.732  1.00  0.00           N  
ATOM   2623  CA  SER A1163       3.332 -19.429  36.727  1.00  0.00           C  
ATOM   2624  C   SER A1163       2.057 -18.973  37.397  1.00  0.00           C  
ATOM   2625  O   SER A1163       2.036 -17.899  37.970  1.00  0.00           O  
ATOM   2626  CB  SER A1163       3.420 -18.850  35.308  1.00  0.00           C  
ATOM   2627  OG  SER A1163       2.235 -19.016  34.566  1.00  0.00           O  
ATOM   2628  N   GLU A1416       1.013 -19.794  37.363  1.00  0.00           N  
ATOM   2629  CA  GLU A1416      -0.310 -19.371  37.852  1.00  0.00           C  
ATOM   2630  C   GLU A1416      -0.387 -19.285  39.367  1.00  0.00           C  
ATOM   2631  O   GLU A1416      -1.436 -18.956  39.889  1.00  0.00           O  
ATOM   2632  CB  GLU A1416      -1.438 -20.295  37.398  1.00  0.00           C  
ATOM   2633  CG  GLU A1416      -1.256 -20.924  36.047  1.00  0.00           C  
ATOM   2634  CD  GLU A1416      -0.331 -22.136  36.103  1.00  0.00           C  
ATOM   2635  OE1 GLU A1416      -0.873 -23.270  36.129  1.00  0.00           O  
ATOM   2636  OE2 GLU A1416       0.918 -21.947  36.142  1.00  0.00           O  
ATOM   2637  N   ILE A1418       0.704 -19.596  40.062  1.00  0.00           N  
ATOM   2638  CA  ILE A1418       0.753 -19.489  41.520  1.00  0.00           C  
ATOM   2639  C   ILE A1418       1.993 -18.714  41.964  1.00  0.00           C  
ATOM   2640  O   ILE A1418       2.567 -18.991  43.011  1.00  0.00           O  
ATOM   2641  CB  ILE A1418       0.783 -20.882  42.173  1.00  0.00           C  
ATOM   2642  CG1 ILE A1418       2.007 -21.669  41.674  1.00  0.00           C  
ATOM   2643  CG2 ILE A1418      -0.516 -21.627  41.883  1.00  0.00           C  
ATOM   2644  CD1 ILE A1418       2.319 -22.901  42.459  1.00  0.00           C  
ATOM   2645  N   LYS A1419       2.421 -17.757  41.152  1.00  0.00           N  
ATOM   2646  CA  LYS A1419       3.581 -16.958  41.462  1.00  0.00           C  
ATOM   2647  C   LYS A1419       3.363 -15.577  40.889  1.00  0.00           C  
ATOM   2648  O   LYS A1419       2.588 -15.433  39.958  1.00  0.00           O  
ATOM   2649  CB  LYS A1419       4.816 -17.586  40.844  1.00  0.00           C  
ATOM   2650  CG  LYS A1419       5.393 -18.733  41.639  1.00  0.00           C  
ATOM   2651  CD  LYS A1419       5.718 -18.334  43.084  1.00  0.00           C  
ATOM   2652  CE  LYS A1419       6.920 -19.074  43.593  1.00  0.00           C  
ATOM   2653  NZ  LYS A1419       6.982 -19.101  45.076  1.00  0.00           N  
ATOM   2654  N   ALA A1420       4.062 -14.568  41.413  1.00  0.00           N  
ATOM   2655  CA  ALA A1420       3.828 -13.178  40.994  1.00  0.00           C  
ATOM   2656  C   ALA A1420       4.073 -12.930  39.487  1.00  0.00           C  
ATOM   2657  O   ALA A1420       4.806 -13.665  38.827  1.00  0.00           O  
ATOM   2658  CB  ALA A1420       4.635 -12.218  41.854  1.00  0.00           C  
ATOM   2659  N   PHE A1421       3.398 -11.910  38.961  1.00  0.00           N  
ATOM   2660  CA  PHE A1421       3.459 -11.519  37.545  1.00  0.00           C  
ATOM   2661  C   PHE A1421       4.879 -11.255  37.009  1.00  0.00           C  
ATOM   2662  O   PHE A1421       5.184 -11.591  35.877  1.00  0.00           O  
ATOM   2663  CB  PHE A1421       2.585 -10.272  37.313  1.00  0.00           C  
ATOM   2664  CG  PHE A1421       3.098  -9.034  37.993  1.00  0.00           C  
ATOM   2665  CD1 PHE A1421       3.852  -8.097  37.287  1.00  0.00           C  
ATOM   2666  CD2 PHE A1421       2.849  -8.808  39.336  1.00  0.00           C  
ATOM   2667  CE1 PHE A1421       4.360  -6.957  37.922  1.00  0.00           C  
ATOM   2668  CE2 PHE A1421       3.355  -7.675  39.977  1.00  0.00           C  
ATOM   2669  CZ  PHE A1421       4.116  -6.746  39.265  1.00  0.00           C  
ATOM   2670  N   TYR A1422       5.732 -10.657  37.826  1.00  0.00           N  
ATOM   2671  CA  TYR A1422       7.043 -10.213  37.364  1.00  0.00           C  
ATOM   2672  C   TYR A1422       7.961 -11.348  36.912  1.00  0.00           C  
ATOM   2673  O   TYR A1422       9.003 -11.091  36.361  1.00  0.00           O  
ATOM   2674  CB  TYR A1422       7.758  -9.370  38.443  1.00  0.00           C  
ATOM   2675  CG  TYR A1422       7.836 -10.014  39.808  1.00  0.00           C  
ATOM   2676  CD1 TYR A1422       8.756 -11.006  40.076  1.00  0.00           C  
ATOM   2677  CD2 TYR A1422       7.000  -9.615  40.841  1.00  0.00           C  
ATOM   2678  CE1 TYR A1422       8.846 -11.591  41.346  1.00  0.00           C  
ATOM   2679  CE2 TYR A1422       7.076 -10.205  42.125  1.00  0.00           C  
ATOM   2680  CZ  TYR A1422       7.995 -11.194  42.376  1.00  0.00           C  
ATOM   2681  OH  TYR A1422       8.088 -11.815  43.627  1.00  0.00           O  
ATOM   2682  N   MET A1423       7.579 -12.600  37.132  1.00  0.00           N  
ATOM   2683  CA  MET A1423       8.538 -13.708  36.959  1.00  0.00           C  
ATOM   2684  C   MET A1423       8.701 -14.174  35.514  1.00  0.00           C  
ATOM   2685  O   MET A1423       7.730 -14.361  34.798  1.00  0.00           O  
ATOM   2686  CB  MET A1423       8.184 -14.887  37.869  1.00  0.00           C  
ATOM   2687  CG  MET A1423       8.343 -14.556  39.321  1.00  0.00           C  
ATOM   2688  SD  MET A1423       8.199 -15.969  40.420  1.00  0.00           S  
ATOM   2689  CE  MET A1423       8.337 -15.102  42.003  1.00  0.00           C  
ATOM   2690  N   GLN A1424       9.962 -14.334  35.118  1.00  0.00           N  
ATOM   2691  CA  GLN A1424      10.338 -14.842  33.818  1.00  0.00           C  
ATOM   2692  C   GLN A1424       9.941 -16.284  33.682  1.00  0.00           C  
ATOM   2693  O   GLN A1424      10.199 -17.087  34.578  1.00  0.00           O  
ATOM   2694  CB  GLN A1424      11.858 -14.759  33.659  1.00  0.00           C  
ATOM   2695  CG  GLN A1424      12.407 -15.280  32.331  1.00  0.00           C  
ATOM   2696  CD  GLN A1424      11.882 -14.522  31.135  1.00  0.00           C  
ATOM   2697  OE1 GLN A1424      11.438 -13.386  31.254  1.00  0.00           O  
ATOM   2698  NE2 GLN A1424      11.904 -15.159  29.976  1.00  0.00           N  
ATOM   2699  N   ARG A1425       9.400 -16.621  32.520  1.00  0.00           N  
ATOM   2700  CA  ARG A1425       8.965 -17.979  32.224  1.00  0.00           C  
ATOM   2701  C   ARG A1425      10.167 -18.872  32.021  1.00  0.00           C  
ATOM   2702  O   ARG A1425      11.185 -18.415  31.499  1.00  0.00           O  
ATOM   2703  CB  ARG A1425       8.112 -17.988  30.959  1.00  0.00           C  
ATOM   2704  CG  ARG A1425       6.856 -17.155  31.054  1.00  0.00           C  
ATOM   2705  CD  ARG A1425       5.925 -17.669  32.140  1.00  0.00           C  
ATOM   2706  NE  ARG A1425       4.637 -16.965  32.123  1.00  0.00           N  
ATOM   2707  CZ  ARG A1425       3.473 -17.454  31.702  1.00  0.00           C  
ATOM   2708  NH1 ARG A1425       3.360 -18.702  31.252  1.00  0.00           N  
ATOM   2709  NH2 ARG A1425       2.399 -16.678  31.747  1.00  0.00           N  
ATOM   2710  N   ASP A1426      10.058 -20.141  32.428  1.00  0.00           N  
ATOM   2711  CA  ASP A1426      11.150 -21.088  32.194  1.00  0.00           C  
ATOM   2712  C   ASP A1426      11.361 -21.273  30.694  1.00  0.00           C  
ATOM   2713  O   ASP A1426      10.397 -21.313  29.933  1.00  0.00           O  
ATOM   2714  CB  ASP A1426      10.891 -22.439  32.870  1.00  0.00           C  
ATOM   2715  CG  ASP A1426      12.121 -23.343  32.851  1.00  0.00           C  
ATOM   2716  OD1 ASP A1426      12.909 -23.306  33.806  1.00  0.00           O  
ATOM   2717  OD2 ASP A1426      12.319 -24.076  31.874  1.00  0.00           O  
ATOM   2718  N   ALA A1427      12.627 -21.381  30.293  1.00  0.00           N  
ATOM   2719  CA  ALA A1427      13.026 -21.448  28.869  1.00  0.00           C  
ATOM   2720  C   ALA A1427      12.649 -22.738  28.153  1.00  0.00           C  
ATOM   2721  O   ALA A1427      12.520 -22.736  26.929  1.00  0.00           O  
ATOM   2722  CB  ALA A1427      14.545 -21.220  28.726  1.00  0.00           C  
ATOM   2723  N   LYS A1437      12.491 -23.826  28.907  1.00  0.00           N  
ATOM   2724  CA  LYS A1437      12.257 -25.167  28.348  1.00  0.00           C  
ATOM   2725  C   LYS A1437      10.787 -25.562  28.362  1.00  0.00           C  
ATOM   2726  O   LYS A1437      10.288 -26.201  27.438  1.00  0.00           O  
ATOM   2727  CB  LYS A1437      13.062 -26.219  29.133  1.00  0.00           C  
ATOM   2728  CG  LYS A1437      14.585 -26.035  29.002  1.00  0.00           C  
ATOM   2729  CD  LYS A1437      15.382 -27.257  29.500  1.00  0.00           C  
ATOM   2730  CE  LYS A1437      16.892 -27.002  29.338  1.00  0.00           C  
ATOM   2731  NZ  LYS A1437      17.713 -28.219  29.621  1.00  0.00           N  
ATOM   2732  N   ASP A1438      10.114 -25.216  29.443  1.00  0.00           N  
ATOM   2733  CA  ASP A1438       8.685 -25.343  29.521  1.00  0.00           C  
ATOM   2734  C   ASP A1438       8.146 -23.979  29.910  1.00  0.00           C  
ATOM   2735  O   ASP A1438       8.593 -23.390  30.895  1.00  0.00           O  
ATOM   2736  CB  ASP A1438       8.326 -26.375  30.561  1.00  0.00           C  
ATOM   2737  CG  ASP A1438       6.881 -26.368  30.888  1.00  0.00           C  
ATOM   2738  OD1 ASP A1438       6.129 -25.591  30.272  1.00  0.00           O  
ATOM   2739  OD2 ASP A1438       6.496 -27.160  31.759  1.00  0.00           O  
ATOM   2740  N   ASN A1443       7.171 -23.506  29.137  1.00  0.00           N  
ATOM   2741  CA  ASN A1443       6.715 -22.105  29.163  1.00  0.00           C  
ATOM   2742  C   ASN A1443       5.701 -21.817  30.301  1.00  0.00           C  
ATOM   2743  O   ASN A1443       5.365 -20.674  30.560  1.00  0.00           O  
ATOM   2744  CB  ASN A1443       6.083 -21.711  27.787  1.00  0.00           C  
ATOM   2745  CG  ASN A1443       6.835 -22.319  26.542  1.00  0.00           C  
ATOM   2746  OD1 ASN A1443       6.701 -23.520  26.208  1.00  0.00           O  
ATOM   2747  ND2 ASN A1443       7.600 -21.466  25.845  1.00  0.00           N  
ATOM   2748  N   THR A1444       5.204 -22.868  30.957  1.00  0.00           N  
ATOM   2749  CA  THR A1444       4.176 -22.750  32.007  1.00  0.00           C  
ATOM   2750  C   THR A1444       4.827 -22.588  33.376  1.00  0.00           C  
ATOM   2751  O   THR A1444       4.153 -22.272  34.352  1.00  0.00           O  
ATOM   2752  CB  THR A1444       3.246 -23.996  32.048  1.00  0.00           C  
ATOM   2753  OG1 THR A1444       4.026 -25.192  31.904  1.00  0.00           O  
ATOM   2754  CG2 THR A1444       2.196 -23.942  30.932  1.00  0.00           C  
ATOM   2755  N   LEU A1448       6.137 -22.817  33.441  1.00  0.00           N  
ATOM   2756  CA  LEU A1448       6.887 -22.702  34.682  1.00  0.00           C  
ATOM   2757  C   LEU A1448       7.507 -21.314  34.731  1.00  0.00           C  
ATOM   2758  O   LEU A1448       7.559 -20.642  33.705  1.00  0.00           O  
ATOM   2759  CB  LEU A1448       7.955 -23.804  34.771  1.00  0.00           C  
ATOM   2760  CG  LEU A1448       7.402 -25.227  34.558  1.00  0.00           C  
ATOM   2761  CD1 LEU A1448       8.437 -26.344  34.821  1.00  0.00           C  
ATOM   2762  CD2 LEU A1448       6.156 -25.434  35.406  1.00  0.00           C  
ATOM   2763  N   THR A1456       7.949 -20.888  35.920  1.00  0.00           N  
ATOM   2764  CA  THR A1456       8.666 -19.620  36.077  1.00  0.00           C  
ATOM   2765  C   THR A1456      10.133 -19.894  36.472  1.00  0.00           C  
ATOM   2766  O   THR A1456      10.418 -20.968  37.001  1.00  0.00           O  
ATOM   2767  CB  THR A1456       7.979 -18.697  37.109  1.00  0.00           C  
ATOM   2768  OG1 THR A1456       7.596 -19.453  38.273  1.00  0.00           O  
ATOM   2769  CG2 THR A1456       6.729 -18.053  36.519  1.00  0.00           C  
ATOM   2770  N   GLU A1457      11.056 -18.966  36.188  1.00  0.00           N  
ATOM   2771  CA  GLU A1457      12.454 -19.089  36.685  1.00  0.00           C  
ATOM   2772  C   GLU A1457      12.520 -18.622  38.146  1.00  0.00           C  
ATOM   2773  O   GLU A1457      13.067 -17.572  38.482  1.00  0.00           O  
ATOM   2774  CB  GLU A1457      13.432 -18.301  35.811  1.00  0.00           C  
ATOM   2775  CG  GLU A1457      13.627 -18.851  34.395  1.00  0.00           C  
ATOM   2776  CD  GLU A1457      14.755 -18.158  33.681  1.00  0.00           C  
ATOM   2777  OE1 GLU A1457      14.899 -16.944  33.886  1.00  0.00           O  
ATOM   2778  OE2 GLU A1457      15.530 -18.812  32.937  1.00  0.00           O  
ATOM   2779  N   SER A1458      11.915 -19.424  39.008  1.00  0.00           N  
ATOM   2780  CA  SER A1458      11.586 -19.021  40.354  1.00  0.00           C  
ATOM   2781  C   SER A1458      12.230 -19.986  41.288  1.00  0.00           C  
ATOM   2782  O   SER A1458      12.495 -21.132  40.894  1.00  0.00           O  
ATOM   2783  CB  SER A1458      10.072 -19.118  40.557  1.00  0.00           C  
ATOM   2784  OG  SER A1458       9.614 -20.417  40.270  1.00  0.00           O  
ATOM   2785  N   VAL A1459      12.444 -19.539  42.529  1.00  0.00           N  
ATOM   2786  CA  VAL A1459      13.031 -20.384  43.544  1.00  0.00           C  
ATOM   2787  C   VAL A1459      12.647 -19.946  44.941  1.00  0.00           C  
ATOM   2788  O   VAL A1459      12.658 -18.767  45.246  1.00  0.00           O  
ATOM   2789  CB  VAL A1459      14.571 -20.403  43.429  1.00  0.00           C  
ATOM   2790  CG1 VAL A1459      15.154 -18.993  43.596  1.00  0.00           C  
ATOM   2791  CG2 VAL A1459      15.170 -21.376  44.454  1.00  0.00           C  
ATOM   2792  N   ASP A1460      12.285 -20.913  45.781  1.00  0.00           N  
ATOM   2793  CA  ASP A1460      12.195 -20.700  47.219  1.00  0.00           C  
ATOM   2794  C   ASP A1460      13.249 -21.563  47.926  1.00  0.00           C  
ATOM   2795  O   ASP A1460      13.542 -22.664  47.516  1.00  0.00           O  
ATOM   2796  CB  ASP A1460      10.786 -21.051  47.746  1.00  0.00           C  
ATOM   2797  CG  ASP A1460       9.692 -20.245  47.089  1.00  0.00           C  
ATOM   2798  OD1 ASP A1460       9.982 -19.239  46.403  1.00  0.00           O  
ATOM   2799  OD2 ASP A1460       8.511 -20.615  47.249  1.00  0.00           O  
ATOM   2800  N   LEU A1461      13.805 -21.059  49.005  1.00  0.00           N  
ATOM   2801  CA  LEU A1461      14.665 -21.874  49.864  1.00  0.00           C  
ATOM   2802  C   LEU A1461      13.868 -22.397  51.037  1.00  0.00           C  
ATOM   2803  O   LEU A1461      13.230 -21.637  51.731  1.00  0.00           O  
ATOM   2804  CB  LEU A1461      15.849 -21.057  50.376  1.00  0.00           C  
ATOM   2805  CG  LEU A1461      16.758 -21.802  51.343  1.00  0.00           C  
ATOM   2806  CD1 LEU A1461      17.348 -23.041  50.694  1.00  0.00           C  
ATOM   2807  CD2 LEU A1461      17.868 -20.867  51.871  1.00  0.00           C  
ATOM   2808  N   LEU A1462      13.896 -23.697  51.254  1.00  0.00           N  
ATOM   2809  CA  LEU A1462      13.227 -24.281  52.398  1.00  0.00           C  
ATOM   2810  C   LEU A1462      14.252 -24.799  53.439  1.00  0.00           C  
ATOM   2811  O   LEU A1462      15.156 -25.562  53.111  1.00  0.00           O  
ATOM   2812  CB  LEU A1462      12.305 -25.400  51.926  1.00  0.00           C  
ATOM   2813  CG  LEU A1462      11.293 -25.035  50.833  1.00  0.00           C  
ATOM   2814  CD1 LEU A1462      10.345 -26.237  50.580  1.00  0.00           C  
ATOM   2815  CD2 LEU A1462      10.508 -23.801  51.205  1.00  0.00           C  
ATOM   2816  N   MET A1463      14.099 -24.345  54.684  1.00  0.00           N  
ATOM   2817  CA  MET A1463      14.842 -24.867  55.831  1.00  0.00           C  
ATOM   2818  C   MET A1463      13.973 -25.688  56.792  1.00  0.00           C  
ATOM   2819  O   MET A1463      12.794 -25.346  57.079  1.00  0.00           O  
ATOM   2820  CB  MET A1463      15.447 -23.731  56.649  1.00  0.00           C  
ATOM   2821  CG  MET A1463      16.257 -22.732  55.859  1.00  0.00           C  
ATOM   2822  SD  MET A1463      17.367 -23.530  54.758  1.00  0.00           S  
ATOM   2823  CE  MET A1463      18.893 -23.399  55.673  1.00  0.00           C  
ATOM   2824  N   PRO A1464      14.549 -26.780  57.303  1.00  0.00           N  
ATOM   2825  CA  PRO A1464      13.866 -27.559  58.322  1.00  0.00           C  
ATOM   2826  C   PRO A1464      13.582 -26.710  59.546  1.00  0.00           C  
ATOM   2827  O   PRO A1464      14.356 -25.835  59.883  1.00  0.00           O  
ATOM   2828  CB  PRO A1464      14.869 -28.656  58.651  1.00  0.00           C  
ATOM   2829  CG  PRO A1464      15.743 -28.744  57.446  1.00  0.00           C  
ATOM   2830  CD  PRO A1464      15.805 -27.404  56.870  1.00  0.00           C  
ATOM   2831  N   GLY A1465      12.454 -26.946  60.191  1.00  0.00           N  
ATOM   2832  CA  GLY A1465      12.072 -26.131  61.332  1.00  0.00           C  
ATOM   2833  C   GLY A1465      11.286 -24.872  60.989  1.00  0.00           C  
ATOM   2834  O   GLY A1465      10.508 -24.415  61.820  1.00  0.00           O  
ATOM   2835  N   VAL A1693      11.475 -24.325  59.777  1.00  0.00           N  
ATOM   2836  CA  VAL A1693      10.817 -23.081  59.345  1.00  0.00           C  
ATOM   2837  C   VAL A1693       9.927 -23.258  58.118  1.00  0.00           C  
ATOM   2838  O   VAL A1693       8.760 -22.854  58.119  1.00  0.00           O  
ATOM   2839  CB  VAL A1693      11.837 -21.970  58.993  1.00  0.00           C  
ATOM   2840  CG1 VAL A1693      11.084 -20.719  58.526  1.00  0.00           C  
ATOM   2841  CG2 VAL A1693      12.742 -21.654  60.174  1.00  0.00           C  
ATOM   2842  N   GLY A1700      10.478 -23.851  57.071  1.00  0.00           N  
ATOM   2843  CA  GLY A1700       9.864 -23.825  55.745  1.00  0.00           C  
ATOM   2844  C   GLY A1700      10.531 -22.740  54.916  1.00  0.00           C  
ATOM   2845  O   GLY A1700      11.777 -22.522  55.020  1.00  0.00           O  
ATOM   2846  N   GLU A1701       9.739 -22.028  54.116  1.00  0.00           N  
ATOM   2847  CA  GLU A1701      10.324 -21.025  53.219  1.00  0.00           C  
ATOM   2848  C   GLU A1701      11.021 -19.903  54.008  1.00  0.00           C  
ATOM   2849  O   GLU A1701      10.454 -19.318  54.912  1.00  0.00           O  
ATOM   2850  CB  GLU A1701       9.274 -20.470  52.253  1.00  0.00           C  
ATOM   2851  CG  GLU A1701       9.779 -19.381  51.292  1.00  0.00           C  
ATOM   2852  CD  GLU A1701       8.664 -18.789  50.467  1.00  0.00           C  
ATOM   2853  OE1 GLU A1701       8.029 -19.572  49.740  1.00  0.00           O  
ATOM   2854  OE2 GLU A1701       8.386 -17.566  50.535  1.00  0.00           O  
ATOM   2855  N   ILE A1702      12.289 -19.659  53.714  1.00  0.00           N  
ATOM   2856  CA  ILE A1702      12.957 -18.494  54.278  1.00  0.00           C  
ATOM   2857  C   ILE A1702      13.377 -17.513  53.199  1.00  0.00           C  
ATOM   2858  O   ILE A1702      13.479 -16.330  53.483  1.00  0.00           O  
ATOM   2859  CB  ILE A1702      14.119 -18.826  55.200  1.00  0.00           C  
ATOM   2860  CG1 ILE A1702      15.289 -19.410  54.451  1.00  0.00           C  
ATOM   2861  CG2 ILE A1702      13.678 -19.739  56.322  1.00  0.00           C  
ATOM   2862  CD1 ILE A1702      16.545 -19.370  55.280  1.00  0.00           C  
ATOM   2863  N   VAL A1703      13.572 -17.992  51.969  1.00  0.00           N  
ATOM   2864  CA  VAL A1703      13.847 -17.122  50.841  1.00  0.00           C  
ATOM   2865  C   VAL A1703      12.938 -17.370  49.648  1.00  0.00           C  
ATOM   2866  O   VAL A1703      12.574 -18.513  49.338  1.00  0.00           O  
ATOM   2867  CB  VAL A1703      15.306 -17.216  50.382  1.00  0.00           C  
ATOM   2868  CG1 VAL A1703      15.575 -16.189  49.263  1.00  0.00           C  
ATOM   2869  CG2 VAL A1703      16.230 -16.971  51.573  1.00  0.00           C  
ATOM   2870  N   GLY A1704      12.572 -16.263  49.002  1.00  0.00           N  
ATOM   2871  CA  GLY A1704      11.746 -16.279  47.816  1.00  0.00           C  
ATOM   2872  C   GLY A1704      12.428 -15.392  46.784  1.00  0.00           C  
ATOM   2873  O   GLY A1704      12.781 -14.254  47.079  1.00  0.00           O  
ATOM   2874  N   GLY A1705      12.589 -15.904  45.575  1.00  0.00           N  
ATOM   2875  CA  GLY A1705      13.141 -15.115  44.491  1.00  0.00           C  
ATOM   2876  C   GLY A1705      12.977 -15.747  43.124  1.00  0.00           C  
ATOM   2877  O   GLY A1705      12.477 -16.877  42.998  1.00  0.00           O  
ATOM   2878  N   SER A1706      13.387 -15.012  42.104  1.00  0.00           N  
ATOM   2879  CA  SER A1706      13.085 -15.380  40.745  1.00  0.00           C  
ATOM   2880  C   SER A1706      13.827 -14.507  39.833  1.00  0.00           C  
ATOM   2881  O   SER A1706      14.175 -13.392  40.203  1.00  0.00           O  
ATOM   2882  CB  SER A1706      11.578 -15.152  40.431  1.00  0.00           C  
ATOM   2883  OG  SER A1706      11.348 -13.773  40.212  1.00  0.00           O  
ATOM   2884  N   MET A1707      14.013 -14.987  38.608  1.00  0.00           N  
ATOM   2885  CA  MET A1707      14.444 -14.116  37.525  1.00  0.00           C  
ATOM   2886  C   MET A1707      13.236 -13.288  37.136  1.00  0.00           C  
ATOM   2887  O   MET A1707      12.080 -13.716  37.322  1.00  0.00           O  
ATOM   2888  CB  MET A1707      14.948 -14.919  36.341  1.00  0.00           C  
ATOM   2889  CG  MET A1707      16.079 -15.858  36.700  1.00  0.00           C  
ATOM   2890  SD  MET A1707      17.545 -15.006  37.330  1.00  0.00           S  
ATOM   2891  CE  MET A1707      18.061 -14.063  35.892  1.00  0.00           C  
ATOM   2892  N   ARG A1708      13.515 -12.105  36.597  1.00  0.00           N  
ATOM   2893  CA  ARG A1708      12.486 -11.133  36.256  1.00  0.00           C  
ATOM   2894  C   ARG A1708      12.216 -11.087  34.749  1.00  0.00           C  
ATOM   2895  O   ARG A1708      13.098 -11.352  33.951  1.00  0.00           O  
ATOM   2896  CB  ARG A1708      12.925  -9.750  36.724  1.00  0.00           C  
ATOM   2897  CG  ARG A1708      13.662  -9.716  38.042  1.00  0.00           C  
ATOM   2898  CD  ARG A1708      12.951 -10.461  39.179  1.00  0.00           C  
ATOM   2899  NE  ARG A1708      13.597 -10.159  40.461  1.00  0.00           N  
ATOM   2900  CZ  ARG A1708      13.189 -10.634  41.632  1.00  0.00           C  
ATOM   2901  NH1 ARG A1708      12.146 -11.473  41.702  1.00  0.00           N  
ATOM   2902  NH2 ARG A1708      13.819 -10.262  42.728  1.00  0.00           N  
ATOM   2903  N   ILE A1709      10.976 -10.774  34.376  1.00  0.00           N  
ATOM   2904  CA  ILE A1709      10.586 -10.605  32.974  1.00  0.00           C  
ATOM   2905  C   ILE A1709      11.378  -9.448  32.383  1.00  0.00           C  
ATOM   2906  O   ILE A1709      11.312  -8.333  32.897  1.00  0.00           O  
ATOM   2907  CB  ILE A1709       9.072 -10.305  32.830  1.00  0.00           C  
ATOM   2908  CG1 ILE A1709       8.244 -11.573  33.034  1.00  0.00           C  
ATOM   2909  CG2 ILE A1709       8.766  -9.724  31.472  1.00  0.00           C  
ATOM   2910  CD1 ILE A1709       6.744 -11.336  33.073  1.00  0.00           C  
ATOM   2911  N   TRP A1710      12.116  -9.701  31.305  1.00  0.00           N  
ATOM   2912  CA  TRP A1710      13.047  -8.691  30.794  1.00  0.00           C  
ATOM   2913  C   TRP A1710      12.702  -8.163  29.392  1.00  0.00           C  
ATOM   2914  O   TRP A1710      13.509  -7.456  28.754  1.00  0.00           O  
ATOM   2915  CB  TRP A1710      14.498  -9.189  30.896  1.00  0.00           C  
ATOM   2916  CG  TRP A1710      14.801 -10.347  30.044  1.00  0.00           C  
ATOM   2917  CD1 TRP A1710      14.540 -11.652  30.317  1.00  0.00           C  
ATOM   2918  CD2 TRP A1710      15.427 -10.318  28.756  1.00  0.00           C  
ATOM   2919  NE1 TRP A1710      14.956 -12.437  29.281  1.00  0.00           N  
ATOM   2920  CE2 TRP A1710      15.519 -11.644  28.313  1.00  0.00           C  
ATOM   2921  CE3 TRP A1710      15.921  -9.296  27.941  1.00  0.00           C  
ATOM   2922  CZ2 TRP A1710      16.083 -11.983  27.080  1.00  0.00           C  
ATOM   2923  CZ3 TRP A1710      16.483  -9.625  26.721  1.00  0.00           C  
ATOM   2924  CH2 TRP A1710      16.559 -10.958  26.297  1.00  0.00           C  
ATOM   2925  N   LYS A1711      11.468  -8.436  28.979  1.00  0.00           N  
ATOM   2926  CA  LYS A1711      10.949  -8.013  27.700  1.00  0.00           C  
ATOM   2927  C   LYS A1711       9.733  -7.128  27.921  1.00  0.00           C  
ATOM   2928  O   LYS A1711       8.734  -7.562  28.525  1.00  0.00           O  
ATOM   2929  CB  LYS A1711      10.521  -9.231  26.866  1.00  0.00           C  
ATOM   2930  CG  LYS A1711      11.542  -9.748  25.871  1.00  0.00           C  
ATOM   2931  CD  LYS A1711      11.042 -11.046  25.253  1.00  0.00           C  
ATOM   2932  CE  LYS A1711      11.889 -11.503  24.043  1.00  0.00           C  
ATOM   2933  NZ  LYS A1711      11.812 -13.004  23.791  1.00  0.00           N  
ATOM   2934  N   PHE A1712       9.792  -5.912  27.384  1.00  0.00           N  
ATOM   2935  CA  PHE A1712       8.759  -4.921  27.583  1.00  0.00           C  
ATOM   2936  C   PHE A1712       7.351  -5.474  27.390  1.00  0.00           C  
ATOM   2937  O   PHE A1712       6.521  -5.413  28.290  1.00  0.00           O  
ATOM   2938  CB  PHE A1712       8.969  -3.741  26.629  1.00  0.00           C  
ATOM   2939  CG  PHE A1712       8.164  -2.528  26.997  1.00  0.00           C  
ATOM   2940  CD1 PHE A1712       8.740  -1.501  27.724  1.00  0.00           C  
ATOM   2941  CD2 PHE A1712       6.836  -2.437  26.660  1.00  0.00           C  
ATOM   2942  CE1 PHE A1712       8.018  -0.394  28.078  1.00  0.00           C  
ATOM   2943  CE2 PHE A1712       6.087  -1.333  27.014  1.00  0.00           C  
ATOM   2944  CZ  PHE A1712       6.678  -0.306  27.719  1.00  0.00           C  
ATOM   2945  N   ASP A1713       7.079  -5.989  26.197  1.00  0.00           N  
ATOM   2946  CA  ASP A1713       5.722  -6.394  25.829  1.00  0.00           C  
ATOM   2947  C   ASP A1713       5.235  -7.557  26.718  1.00  0.00           C  
ATOM   2948  O   ASP A1713       4.110  -7.556  27.227  1.00  0.00           O  
ATOM   2949  CB  ASP A1713       5.635  -6.742  24.325  1.00  0.00           C  
ATOM   2950  CG  ASP A1713       5.574  -5.487  23.413  1.00  0.00           C  
ATOM   2951  OD1 ASP A1713       5.671  -4.325  23.904  1.00  0.00           O  
ATOM   2952  OD2 ASP A1713       5.416  -5.679  22.184  1.00  0.00           O  
ATOM   2953  N   GLU A1714       6.097  -8.530  26.943  1.00  0.00           N  
ATOM   2954  CA  GLU A1714       5.732  -9.622  27.822  1.00  0.00           C  
ATOM   2955  C   GLU A1714       5.260  -9.050  29.158  1.00  0.00           C  
ATOM   2956  O   GLU A1714       4.166  -9.390  29.609  1.00  0.00           O  
ATOM   2957  CB  GLU A1714       6.907 -10.570  28.009  1.00  0.00           C  
ATOM   2958  CG  GLU A1714       6.527 -11.912  28.564  1.00  0.00           C  
ATOM   2959  CD  GLU A1714       7.715 -12.839  28.650  1.00  0.00           C  
ATOM   2960  OE1 GLU A1714       8.640 -12.684  27.810  1.00  0.00           O  
ATOM   2961  OE2 GLU A1714       7.718 -13.727  29.542  1.00  0.00           O  
ATOM   2962  N   LEU A1715       6.056  -8.151  29.751  1.00  0.00           N  
ATOM   2963  CA  LEU A1715       5.673  -7.489  31.004  1.00  0.00           C  
ATOM   2964  C   LEU A1715       4.367  -6.713  30.901  1.00  0.00           C  
ATOM   2965  O   LEU A1715       3.628  -6.660  31.868  1.00  0.00           O  
ATOM   2966  CB  LEU A1715       6.767  -6.559  31.496  1.00  0.00           C  
ATOM   2967  CG  LEU A1715       6.664  -5.886  32.881  1.00  0.00           C  
ATOM   2968  CD1 LEU A1715       6.339  -6.880  34.018  1.00  0.00           C  
ATOM   2969  CD2 LEU A1715       7.996  -5.137  33.168  1.00  0.00           C  
ATOM   2970  N   SER A1716       4.083  -6.114  29.749  1.00  0.00           N  
ATOM   2971  CA  SER A1716       2.828  -5.385  29.568  1.00  0.00           C  
ATOM   2972  C   SER A1716       1.667  -6.364  29.626  1.00  0.00           C  
ATOM   2973  O   SER A1716       0.618  -6.087  30.213  1.00  0.00           O  
ATOM   2974  CB  SER A1716       2.795  -4.661  28.227  1.00  0.00           C  
ATOM   2975  OG  SER A1716       3.777  -3.664  28.162  1.00  0.00           O  
ATOM   2976  N   LYS A1717       1.885  -7.510  28.993  1.00  0.00           N  
ATOM   2977  CA  LYS A1717       0.934  -8.594  28.975  1.00  0.00           C  
ATOM   2978  C   LYS A1717       0.799  -9.262  30.363  1.00  0.00           C  
ATOM   2979  O   LYS A1717      -0.283  -9.716  30.727  1.00  0.00           O  
ATOM   2980  CB  LYS A1717       1.356  -9.599  27.892  1.00  0.00           C  
ATOM   2981  CG  LYS A1717       0.343 -10.697  27.610  1.00  0.00           C  
ATOM   2982  CD  LYS A1717       0.585 -11.329  26.229  1.00  0.00           C  
ATOM   2983  CE  LYS A1717      -0.121 -12.693  26.097  1.00  0.00           C  
ATOM   2984  NZ  LYS A1717      -0.252 -13.120  24.673  1.00  0.00           N  
ATOM   2985  N   ALA A1718       1.877  -9.308  31.143  1.00  0.00           N  
ATOM   2986  CA  ALA A1718       1.789  -9.856  32.508  1.00  0.00           C  
ATOM   2987  C   ALA A1718       0.840  -9.023  33.375  1.00  0.00           C  
ATOM   2988  O   ALA A1718       0.060  -9.569  34.138  1.00  0.00           O  
ATOM   2989  CB  ALA A1718       3.148  -9.951  33.145  1.00  0.00           C  
ATOM   2990  N   PHE A1719       0.896  -7.703  33.227  1.00  0.00           N  
ATOM   2991  CA  PHE A1719      -0.005  -6.792  33.927  1.00  0.00           C  
ATOM   2992  C   PHE A1719      -1.467  -6.987  33.517  1.00  0.00           C  
ATOM   2993  O   PHE A1719      -2.359  -6.995  34.371  1.00  0.00           O  
ATOM   2994  CB  PHE A1719       0.382  -5.338  33.656  1.00  0.00           C  
ATOM   2995  CG  PHE A1719       1.549  -4.855  34.458  1.00  0.00           C  
ATOM   2996  CD1 PHE A1719       1.464  -4.746  35.836  1.00  0.00           C  
ATOM   2997  CD2 PHE A1719       2.727  -4.477  33.840  1.00  0.00           C  
ATOM   2998  CE1 PHE A1719       2.543  -4.285  36.585  1.00  0.00           C  
ATOM   2999  CE2 PHE A1719       3.800  -4.012  34.589  1.00  0.00           C  
ATOM   3000  CZ  PHE A1719       3.701  -3.917  35.960  1.00  0.00           C  
ATOM   3001  N   LYS A1720      -1.720  -7.121  32.219  1.00  0.00           N  
ATOM   3002  CA  LYS A1720      -3.078  -7.282  31.755  1.00  0.00           C  
ATOM   3003  C   LYS A1720      -3.698  -8.561  32.312  1.00  0.00           C  
ATOM   3004  O   LYS A1720      -4.862  -8.570  32.723  1.00  0.00           O  
ATOM   3005  CB  LYS A1720      -3.147  -7.269  30.224  1.00  0.00           C  
ATOM   3006  CG  LYS A1720      -4.552  -6.848  29.692  1.00  0.00           C  
ATOM   3007  CD  LYS A1720      -4.576  -6.468  28.192  1.00  0.00           C  
ATOM   3008  CE  LYS A1720      -3.882  -5.109  27.893  1.00  0.00           C  
ATOM   3009  NZ  LYS A1720      -4.667  -3.913  28.303  1.00  0.00           N  
ATOM   3010  N   ASN A1721      -2.907  -9.630  32.340  1.00  0.00           N  
ATOM   3011  CA  ASN A1721      -3.394 -10.944  32.767  1.00  0.00           C  
ATOM   3012  C   ASN A1721      -3.750 -10.976  34.260  1.00  0.00           C  
ATOM   3013  O   ASN A1721      -4.639 -11.737  34.668  1.00  0.00           O  
ATOM   3014  CB  ASN A1721      -2.356 -12.043  32.484  1.00  0.00           C  
ATOM   3015  CG  ASN A1721      -1.991 -12.162  31.014  1.00  0.00           C  
ATOM   3016  OD1 ASN A1721      -0.838 -12.454  30.688  1.00  0.00           O  
ATOM   3017  ND2 ASN A1721      -2.951 -11.934  30.127  1.00  0.00           N  
ATOM   3018  N   VAL A1722      -3.043 -10.173  35.066  1.00  0.00           N  
ATOM   3019  CA  VAL A1722      -3.318 -10.061  36.511  1.00  0.00           C  
ATOM   3020  C   VAL A1722      -4.363  -8.963  36.862  1.00  0.00           C  
ATOM   3021  O   VAL A1722      -4.766  -8.829  38.024  1.00  0.00           O  
ATOM   3022  CB  VAL A1722      -2.024  -9.792  37.302  1.00  0.00           C  
ATOM   3023  CG1 VAL A1722      -2.275  -9.928  38.803  1.00  0.00           C  
ATOM   3024  CG2 VAL A1722      -0.915 -10.740  36.867  1.00  0.00           C  
ATOM   3025  N   GLU A1725      -4.794  -8.192  35.864  1.00  0.00           N  
ATOM   3026  CA  GLU A1725      -5.724  -7.079  36.076  1.00  0.00           C  
ATOM   3027  C   GLU A1725      -5.130  -6.134  37.123  1.00  0.00           C  
ATOM   3028  O   GLU A1725      -5.813  -5.661  38.027  1.00  0.00           O  
ATOM   3029  CB  GLU A1725      -7.154  -7.575  36.449  1.00  0.00           C  
ATOM   3030  CG  GLU A1725      -7.920  -8.277  35.292  1.00  0.00           C  
ATOM   3031  CD  GLU A1725      -9.269  -8.923  35.711  1.00  0.00           C  
ATOM   3032  OE1 GLU A1725      -9.241 -10.000  36.355  1.00  0.00           O  
ATOM   3033  OE2 GLU A1725     -10.356  -8.372  35.366  1.00  0.00           O  
ATOM   3034  N   ILE A1726      -3.827  -5.892  36.988  1.00  0.00           N  
ATOM   3035  CA  ILE A1726      -3.110  -4.888  37.763  1.00  0.00           C  
ATOM   3036  C   ILE A1726      -2.922  -3.676  36.881  1.00  0.00           C  
ATOM   3037  O   ILE A1726      -2.304  -3.775  35.836  1.00  0.00           O  
ATOM   3038  CB  ILE A1726      -1.707  -5.383  38.180  1.00  0.00           C  
ATOM   3039  CG1 ILE A1726      -1.822  -6.435  39.290  1.00  0.00           C  
ATOM   3040  CG2 ILE A1726      -0.838  -4.210  38.631  1.00  0.00           C  
ATOM   3041  CD1 ILE A1726      -0.498  -6.934  39.802  1.00  0.00           C  
ATOM   3042  N   ASP A1727      -3.454  -2.537  37.295  1.00  0.00           N  
ATOM   3043  CA  ASP A1727      -3.289  -1.299  36.540  1.00  0.00           C  
ATOM   3044  C   ASP A1727      -1.785  -1.001  36.393  1.00  0.00           C  
ATOM   3045  O   ASP A1727      -1.070  -0.991  37.407  1.00  0.00           O  
ATOM   3046  CB  ASP A1727      -3.992  -0.145  37.258  1.00  0.00           C  
ATOM   3047  CG  ASP A1727      -4.375   0.975  36.321  1.00  0.00           C  
ATOM   3048  OD1 ASP A1727      -3.575   1.305  35.414  1.00  0.00           O  
ATOM   3049  OD2 ASP A1727      -5.487   1.528  36.490  1.00  0.00           O  
ATOM   3050  N   PRO A1728      -1.301  -0.794  35.141  1.00  0.00           N  
ATOM   3051  CA  PRO A1728       0.139  -0.646  34.879  1.00  0.00           C  
ATOM   3052  C   PRO A1728       0.744   0.765  34.954  1.00  0.00           C  
ATOM   3053  O   PRO A1728       1.979   0.882  35.034  1.00  0.00           O  
ATOM   3054  CB  PRO A1728       0.286  -1.188  33.454  1.00  0.00           C  
ATOM   3055  CG  PRO A1728      -1.004  -0.950  32.828  1.00  0.00           C  
ATOM   3056  CD  PRO A1728      -2.046  -1.036  33.896  1.00  0.00           C  
ATOM   3057  N   LYS A1729      -0.084   1.812  34.937  1.00  0.00           N  
ATOM   3058  CA  LYS A1729       0.435   3.188  34.865  1.00  0.00           C  
ATOM   3059  C   LYS A1729       1.192   3.664  36.102  1.00  0.00           C  
ATOM   3060  O   LYS A1729       2.107   4.475  35.978  1.00  0.00           O  
ATOM   3061  CB  LYS A1729      -0.645   4.193  34.451  1.00  0.00           C  
ATOM   3062  CG  LYS A1729      -1.812   4.373  35.394  1.00  0.00           C  
ATOM   3063  CD  LYS A1729      -2.873   5.286  34.739  1.00  0.00           C  
ATOM   3064  CE  LYS A1729      -4.287   4.665  34.759  1.00  0.00           C  
ATOM   3065  NZ  LYS A1729      -4.825   4.607  36.140  1.00  0.00           N  
ATOM   3066  N   PRO A1752       0.847   3.145  37.294  1.00  0.00           N  
ATOM   3067  CA  PRO A1752       1.753   3.356  38.429  1.00  0.00           C  
ATOM   3068  C   PRO A1752       3.053   2.538  38.393  1.00  0.00           C  
ATOM   3069  O   PRO A1752       3.824   2.604  39.351  1.00  0.00           O  
ATOM   3070  CB  PRO A1752       0.908   2.924  39.646  1.00  0.00           C  
ATOM   3071  CG  PRO A1752      -0.096   1.992  39.109  1.00  0.00           C  
ATOM   3072  CD  PRO A1752      -0.428   2.542  37.733  1.00  0.00           C  
ATOM   3073  N   TYR A1753       3.294   1.768  37.332  1.00  0.00           N  
ATOM   3074  CA  TYR A1753       4.569   1.057  37.176  1.00  0.00           C  
ATOM   3075  C   TYR A1753       5.317   1.544  35.927  1.00  0.00           C  
ATOM   3076  O   TYR A1753       6.238   0.879  35.450  1.00  0.00           O  
ATOM   3077  CB  TYR A1753       4.355  -0.447  37.071  1.00  0.00           C  
ATOM   3078  CG  TYR A1753       3.593  -1.131  38.199  1.00  0.00           C  
ATOM   3079  CD1 TYR A1753       4.230  -2.029  39.051  1.00  0.00           C  
ATOM   3080  CD2 TYR A1753       2.216  -0.953  38.350  1.00  0.00           C  
ATOM   3081  CE1 TYR A1753       3.528  -2.696  40.069  1.00  0.00           C  
ATOM   3082  CE2 TYR A1753       1.506  -1.619  39.350  1.00  0.00           C  
ATOM   3083  CZ  TYR A1753       2.148  -2.488  40.206  1.00  0.00           C  
ATOM   3084  OH  TYR A1753       1.422  -3.137  41.199  1.00  0.00           O  
ATOM   3085  N   TYR A1757       4.945   2.714  35.411  1.00  0.00           N  
ATOM   3086  CA  TYR A1757       5.654   3.270  34.265  1.00  0.00           C  
ATOM   3087  C   TYR A1757       7.177   3.117  34.414  1.00  0.00           C  
ATOM   3088  O   TYR A1757       7.834   2.633  33.490  1.00  0.00           O  
ATOM   3089  CB  TYR A1757       5.239   4.733  33.964  1.00  0.00           C  
ATOM   3090  CG  TYR A1757       5.830   5.797  34.880  1.00  0.00           C  
ATOM   3091  CD1 TYR A1757       7.049   6.422  34.586  1.00  0.00           C  
ATOM   3092  CD2 TYR A1757       5.161   6.186  36.038  1.00  0.00           C  
ATOM   3093  CE1 TYR A1757       7.588   7.395  35.447  1.00  0.00           C  
ATOM   3094  CE2 TYR A1757       5.691   7.139  36.899  1.00  0.00           C  
ATOM   3095  CZ  TYR A1757       6.897   7.738  36.606  1.00  0.00           C  
ATOM   3096  OH  TYR A1757       7.372   8.680  37.479  1.00  0.00           O  
ATOM   3097  N   TRP A1758       7.734   3.503  35.564  1.00  0.00           N  
ATOM   3098  CA  TRP A1758       9.207   3.456  35.795  1.00  0.00           C  
ATOM   3099  C   TRP A1758       9.794   2.037  35.849  1.00  0.00           C  
ATOM   3100  O   TRP A1758      11.015   1.876  35.770  1.00  0.00           O  
ATOM   3101  CB  TRP A1758       9.586   4.207  37.086  1.00  0.00           C  
ATOM   3102  CG  TRP A1758       8.687   3.833  38.212  1.00  0.00           C  
ATOM   3103  CD1 TRP A1758       7.522   4.446  38.556  1.00  0.00           C  
ATOM   3104  CD2 TRP A1758       8.829   2.707  39.091  1.00  0.00           C  
ATOM   3105  NE1 TRP A1758       6.941   3.792  39.615  1.00  0.00           N  
ATOM   3106  CE2 TRP A1758       7.722   2.718  39.962  1.00  0.00           C  
ATOM   3107  CE3 TRP A1758       9.789   1.705  39.238  1.00  0.00           C  
ATOM   3108  CZ2 TRP A1758       7.546   1.757  40.975  1.00  0.00           C  
ATOM   3109  CZ3 TRP A1758       9.611   0.752  40.237  1.00  0.00           C  
ATOM   3110  CH2 TRP A1758       8.491   0.786  41.090  1.00  0.00           C  
ATOM   3111  N   TYR A1759       8.924   1.038  35.999  1.00  0.00           N  
ATOM   3112  CA  TYR A1759       9.301  -0.370  36.085  1.00  0.00           C  
ATOM   3113  C   TYR A1759       9.383  -0.920  34.659  1.00  0.00           C  
ATOM   3114  O   TYR A1759      10.376  -1.519  34.248  1.00  0.00           O  
ATOM   3115  CB  TYR A1759       8.256  -1.165  36.913  1.00  0.00           C  
ATOM   3116  CG  TYR A1759       8.677  -2.591  37.240  1.00  0.00           C  
ATOM   3117  CD1 TYR A1759       9.890  -2.848  37.833  1.00  0.00           C  
ATOM   3118  CD2 TYR A1759       7.853  -3.679  36.966  1.00  0.00           C  
ATOM   3119  CE1 TYR A1759      10.290  -4.150  38.136  1.00  0.00           C  
ATOM   3120  CE2 TYR A1759       8.248  -4.988  37.279  1.00  0.00           C  
ATOM   3121  CZ  TYR A1759       9.477  -5.204  37.844  1.00  0.00           C  
ATOM   3122  OH  TYR A1759       9.903  -6.472  38.139  1.00  0.00           O  
ATOM   3123  N   LEU A1760       8.321  -0.692  33.910  1.00  0.00           N  
ATOM   3124  CA  LEU A1760       8.325  -0.897  32.464  1.00  0.00           C  
ATOM   3125  C   LEU A1760       9.519  -0.236  31.792  1.00  0.00           C  
ATOM   3126  O   LEU A1760      10.160  -0.823  30.908  1.00  0.00           O  
ATOM   3127  CB  LEU A1760       7.020  -0.377  31.860  1.00  0.00           C  
ATOM   3128  CG  LEU A1760       5.914  -1.425  32.004  1.00  0.00           C  
ATOM   3129  CD1 LEU A1760       4.521  -0.802  31.896  1.00  0.00           C  
ATOM   3130  CD2 LEU A1760       6.122  -2.540  30.974  1.00  0.00           C  
ATOM   3131  N   ASP A1764       9.828   0.974  32.236  1.00  0.00           N  
ATOM   3132  CA  ASP A1764      10.937   1.720  31.681  1.00  0.00           C  
ATOM   3133  C   ASP A1764      12.258   0.950  31.763  1.00  0.00           C  
ATOM   3134  O   ASP A1764      13.135   1.163  30.944  1.00  0.00           O  
ATOM   3135  CB  ASP A1764      11.040   3.100  32.329  1.00  0.00           C  
ATOM   3136  CG  ASP A1764      10.073   4.133  31.702  1.00  0.00           C  
ATOM   3137  OD1 ASP A1764       9.510   3.870  30.612  1.00  0.00           O  
ATOM   3138  OD2 ASP A1764       9.884   5.221  32.307  1.00  0.00           O  
ATOM   3139  N   GLN A1765      12.400   0.025  32.698  1.00  0.00           N  
ATOM   3140  CA  GLN A1765      13.642  -0.734  32.763  1.00  0.00           C  
ATOM   3141  C   GLN A1765      13.832  -1.644  31.550  1.00  0.00           C  
ATOM   3142  O   GLN A1765      14.965  -1.968  31.189  1.00  0.00           O  
ATOM   3143  CB  GLN A1765      13.722  -1.568  34.039  1.00  0.00           C  
ATOM   3144  CG  GLN A1765      13.680  -0.774  35.341  1.00  0.00           C  
ATOM   3145  CD  GLN A1765      14.673   0.357  35.409  1.00  0.00           C  
ATOM   3146  OE1 GLN A1765      15.862   0.163  35.187  1.00  0.00           O  
ATOM   3147  NE2 GLN A1765      14.192   1.543  35.738  1.00  0.00           N  
ATOM   3148  N   ARG A1767      12.738  -2.059  30.928  1.00  0.00           N  
ATOM   3149  CA  ARG A1767      12.829  -2.957  29.772  1.00  0.00           C  
ATOM   3150  C   ARG A1767      12.944  -2.171  28.483  1.00  0.00           C  
ATOM   3151  O   ARG A1767      13.170  -2.743  27.421  1.00  0.00           O  
ATOM   3152  CB  ARG A1767      11.608  -3.869  29.679  1.00  0.00           C  
ATOM   3153  CG  ARG A1767      11.629  -5.009  30.670  1.00  0.00           C  
ATOM   3154  CD  ARG A1767      11.532  -4.519  32.106  1.00  0.00           C  
ATOM   3155  NE  ARG A1767      11.454  -5.635  33.029  1.00  0.00           N  
ATOM   3156  CZ  ARG A1767      11.481  -5.526  34.348  1.00  0.00           C  
ATOM   3157  NH1 ARG A1767      11.611  -4.346  34.929  1.00  0.00           N  
ATOM   3158  NH2 ARG A1767      11.399  -6.617  35.087  1.00  0.00           N  
ATOM   3159  N   LEU A1768      12.760  -0.860  28.584  1.00  0.00           N  
ATOM   3160  CA  LEU A1768      12.826   0.010  27.436  1.00  0.00           C  
ATOM   3161  C   LEU A1768      14.227   0.589  27.298  1.00  0.00           C  
ATOM   3162  O   LEU A1768      14.759   0.613  26.197  1.00  0.00           O  
ATOM   3163  CB  LEU A1768      11.782   1.121  27.560  1.00  0.00           C  
ATOM   3164  CG  LEU A1768      11.743   2.180  26.464  1.00  0.00           C  
ATOM   3165  CD1 LEU A1768      11.438   1.535  25.139  1.00  0.00           C  
ATOM   3166  CD2 LEU A1768      10.730   3.302  26.832  1.00  0.00           C  
ATOM   3167  N   TYR A1770      14.819   1.048  28.404  1.00  0.00           N  
ATOM   3168  CA  TYR A1770      16.180   1.607  28.371  1.00  0.00           C  
ATOM   3169  C   TYR A1770      17.196   0.552  28.719  1.00  0.00           C  
ATOM   3170  O   TYR A1770      17.744   0.550  29.817  1.00  0.00           O  
ATOM   3171  CB  TYR A1770      16.322   2.807  29.311  1.00  0.00           C  
ATOM   3172  CG  TYR A1770      15.438   3.975  28.911  1.00  0.00           C  
ATOM   3173  CD1 TYR A1770      15.948   5.069  28.211  1.00  0.00           C  
ATOM   3174  CD2 TYR A1770      14.095   3.978  29.219  1.00  0.00           C  
ATOM   3175  CE1 TYR A1770      15.117   6.127  27.839  1.00  0.00           C  
ATOM   3176  CE2 TYR A1770      13.274   5.028  28.846  1.00  0.00           C  
ATOM   3177  CZ  TYR A1770      13.780   6.086  28.174  1.00  0.00           C  
ATOM   3178  OH  TYR A1770      12.934   7.109  27.846  1.00  0.00           O  
ATOM   3179  N   GLY A1771      17.432  -0.338  27.765  1.00  0.00           N  
ATOM   3180  CA  GLY A1771      18.517  -1.306  27.843  1.00  0.00           C  
ATOM   3181  C   GLY A1771      18.226  -2.369  28.875  1.00  0.00           C  
ATOM   3182  O   GLY A1771      18.903  -2.462  29.889  1.00  0.00           O  
ATOM   3183  N   THR A1772      17.171  -3.131  28.638  1.00  0.00           N  
ATOM   3184  CA  THR A1772      16.802  -4.227  29.509  1.00  0.00           C  
ATOM   3185  C   THR A1772      17.961  -5.209  29.634  1.00  0.00           C  
ATOM   3186  O   THR A1772      18.907  -5.190  28.833  1.00  0.00           O  
ATOM   3187  CB  THR A1772      15.588  -4.960  28.956  1.00  0.00           C  
ATOM   3188  OG1 THR A1772      15.064  -5.858  29.936  1.00  0.00           O  
ATOM   3189  CG2 THR A1772      15.960  -5.725  27.685  1.00  0.00           C  
ATOM   3190  N   CYS A1773      17.902  -6.030  30.671  1.00  0.00           N  
ATOM   3191  CA  CYS A1773      18.849  -7.119  30.843  1.00  0.00           C  
ATOM   3192  C   CYS A1773      18.140  -8.263  31.525  1.00  0.00           C  
ATOM   3193  O   CYS A1773      17.155  -8.024  32.233  1.00  0.00           O  
ATOM   3194  CB  CYS A1773      20.074  -6.682  31.666  1.00  0.00           C  
ATOM   3195  SG  CYS A1773      19.761  -6.272  33.403  1.00  0.00           S  
ATOM   3196  N   PRO A1774      18.618  -9.501  31.313  1.00  0.00           N  
ATOM   3197  CA  PRO A1774      18.187 -10.563  32.206  1.00  0.00           C  
ATOM   3198  C   PRO A1774      18.740 -10.332  33.609  1.00  0.00           C  
ATOM   3199  O   PRO A1774      19.918  -9.939  33.795  1.00  0.00           O  
ATOM   3200  CB  PRO A1774      18.791 -11.822  31.595  1.00  0.00           C  
ATOM   3201  CG  PRO A1774      19.610 -11.365  30.369  1.00  0.00           C  
ATOM   3202  CD  PRO A1774      19.768  -9.905  30.486  1.00  0.00           C  
ATOM   3203  N   HIS A1775      17.892 -10.549  34.595  1.00  0.00           N  
ATOM   3204  CA  HIS A1775      18.228 -10.208  35.945  1.00  0.00           C  
ATOM   3205  C   HIS A1775      17.283 -10.856  36.923  1.00  0.00           C  
ATOM   3206  O   HIS A1775      16.126 -11.188  36.605  1.00  0.00           O  
ATOM   3207  CB  HIS A1775      18.221  -8.676  36.139  1.00  0.00           C  
ATOM   3208  CG  HIS A1775      16.876  -8.031  35.992  1.00  0.00           C  
ATOM   3209  ND1 HIS A1775      16.349  -7.679  34.770  1.00  0.00           N  
ATOM   3210  CD2 HIS A1775      15.982  -7.611  36.917  1.00  0.00           C  
ATOM   3211  CE1 HIS A1775      15.166  -7.110  34.944  1.00  0.00           C  
ATOM   3212  NE2 HIS A1775      14.919  -7.057  36.237  1.00  0.00           N  
ATOM   3213  N   GLY A1776      17.767 -11.021  38.138  1.00  0.00           N  
ATOM   3214  CA  GLY A1776      16.924 -11.564  39.179  1.00  0.00           C  
ATOM   3215  C   GLY A1776      17.382 -11.179  40.549  1.00  0.00           C  
ATOM   3216  O   GLY A1776      18.453 -10.572  40.734  1.00  0.00           O  
ATOM   3217  N   GLY A1777      16.550 -11.542  41.516  1.00  0.00           N  
ATOM   3218  CA  GLY A1777      16.849 -11.278  42.900  1.00  0.00           C  
ATOM   3219  C   GLY A1777      16.039 -12.136  43.810  1.00  0.00           C  
ATOM   3220  O   GLY A1777      15.324 -13.044  43.353  1.00  0.00           O  
ATOM   3221  N   TYR A1778      16.157 -11.862  45.103  1.00  0.00           N  
ATOM   3222  CA  TYR A1778      15.390 -12.588  46.135  1.00  0.00           C  
ATOM   3223  C   TYR A1778      15.156 -11.685  47.360  1.00  0.00           C  
ATOM   3224  O   TYR A1778      15.621 -10.531  47.433  1.00  0.00           O  
ATOM   3225  CB  TYR A1778      16.122 -13.871  46.556  1.00  0.00           C  
ATOM   3226  CG  TYR A1778      17.517 -13.553  47.036  1.00  0.00           C  
ATOM   3227  CD1 TYR A1778      17.737 -13.134  48.337  1.00  0.00           C  
ATOM   3228  CD2 TYR A1778      18.597 -13.628  46.191  1.00  0.00           C  
ATOM   3229  CE1 TYR A1778      19.006 -12.800  48.784  1.00  0.00           C  
ATOM   3230  CE2 TYR A1778      19.908 -13.290  46.648  1.00  0.00           C  
ATOM   3231  CZ  TYR A1778      20.073 -12.870  47.942  1.00  0.00           C  
ATOM   3232  OH  TYR A1778      21.287 -12.515  48.437  1.00  0.00           O  
ATOM   3233  N   GLY A1779      14.412 -12.251  48.300  1.00  0.00           N  
ATOM   3234  CA  GLY A1779      14.141 -11.653  49.595  1.00  0.00           C  
ATOM   3235  C   GLY A1779      14.046 -12.770  50.619  1.00  0.00           C  
ATOM   3236  O   GLY A1779      13.189 -13.703  50.480  1.00  0.00           O  
ATOM   3237  N   LEU A1782      14.914 -12.636  51.624  1.00  0.00           N  
ATOM   3238  CA  LEU A1782      15.063 -13.499  52.776  1.00  0.00           C  
ATOM   3239  C   LEU A1782      14.426 -12.790  53.954  1.00  0.00           C  
ATOM   3240  O   LEU A1782      14.846 -11.666  54.279  1.00  0.00           O  
ATOM   3241  CB  LEU A1782      16.568 -13.689  53.052  1.00  0.00           C  
ATOM   3242  CG  LEU A1782      17.018 -14.391  54.326  1.00  0.00           C  
ATOM   3243  CD1 LEU A1782      18.226 -15.357  54.058  1.00  0.00           C  
ATOM   3244  CD2 LEU A1782      17.346 -13.339  55.399  1.00  0.00           C  
ATOM   3245  N   GLY A1783      13.368 -13.412  54.530  1.00  0.00           N  
ATOM   3246  CA  GLY A1783      12.822 -13.071  55.869  1.00  0.00           C  
ATOM   3247  C   GLY A1783      13.896 -13.262  56.934  1.00  0.00           C  
ATOM   3248  O   GLY A1783      14.313 -14.379  57.243  1.00  0.00           O  
ATOM   3249  N   LEU A1784      14.390 -12.161  57.476  1.00  0.00           N  
ATOM   3250  CA  LEU A1784      15.468 -12.233  58.445  1.00  0.00           C  
ATOM   3251  C   LEU A1784      14.957 -12.950  59.689  1.00  0.00           C  
ATOM   3252  O   LEU A1784      15.675 -13.796  60.246  1.00  0.00           O  
ATOM   3253  CB  LEU A1784      15.979 -10.851  58.774  1.00  0.00           C  
ATOM   3254  CG  LEU A1784      17.235 -10.698  59.620  1.00  0.00           C  
ATOM   3255  CD1 LEU A1784      18.363 -11.542  59.129  1.00  0.00           C  
ATOM   3256  CD2 LEU A1784      17.625  -9.247  59.594  1.00  0.00           C  
ATOM   3257  N   GLU A1785      13.708 -12.681  60.093  1.00  0.00           N  
ATOM   3258  CA  GLU A1785      13.211 -13.343  61.287  1.00  0.00           C  
ATOM   3259  C   GLU A1785      13.231 -14.868  61.086  1.00  0.00           C  
ATOM   3260  O   GLU A1785      13.906 -15.596  61.838  1.00  0.00           O  
ATOM   3261  CB  GLU A1785      11.869 -12.777  61.736  1.00  0.00           C  
ATOM   3262  CG  GLU A1785      11.996 -11.384  62.483  1.00  0.00           C  
ATOM   3263  CD  GLU A1785      11.914 -10.114  61.573  1.00  0.00           C  
ATOM   3264  OE1 GLU A1785      11.915 -10.237  60.344  1.00  0.00           O  
ATOM   3265  OE2 GLU A1785      11.857  -8.977  62.100  1.00  0.00           O  
ATOM   3266  N   ARG A1786      12.585 -15.353  60.028  1.00  0.00           N  
ATOM   3267  CA  ARG A1786      12.652 -16.789  59.690  1.00  0.00           C  
ATOM   3268  C   ARG A1786      14.097 -17.347  59.667  1.00  0.00           C  
ATOM   3269  O   ARG A1786      14.375 -18.419  60.202  1.00  0.00           O  
ATOM   3270  CB  ARG A1786      11.984 -17.046  58.344  1.00  0.00           C  
ATOM   3271  CG  ARG A1786      10.507 -16.885  58.416  1.00  0.00           C  
ATOM   3272  CD  ARG A1786       9.907 -17.089  57.109  1.00  0.00           C  
ATOM   3273  NE  ARG A1786       8.479 -16.810  57.146  1.00  0.00           N  
ATOM   3274  CZ  ARG A1786       7.619 -17.191  56.214  1.00  0.00           C  
ATOM   3275  NH1 ARG A1786       8.039 -17.900  55.172  1.00  0.00           N  
ATOM   3276  NH2 ARG A1786       6.313 -16.877  56.328  1.00  0.00           N  
ATOM   3277  N   PHE A1787      15.016 -16.620  59.055  1.00  0.00           N  
ATOM   3278  CA  PHE A1787      16.430 -17.049  59.071  1.00  0.00           C  
ATOM   3279  C   PHE A1787      16.854 -17.299  60.524  1.00  0.00           C  
ATOM   3280  O   PHE A1787      17.410 -18.338  60.819  1.00  0.00           O  
ATOM   3281  CB  PHE A1787      17.327 -16.025  58.369  1.00  0.00           C  
ATOM   3282  CG  PHE A1787      18.811 -16.349  58.439  1.00  0.00           C  
ATOM   3283  CD1 PHE A1787      19.411 -17.135  57.475  1.00  0.00           C  
ATOM   3284  CD2 PHE A1787      19.599 -15.871  59.475  1.00  0.00           C  
ATOM   3285  CE1 PHE A1787      20.754 -17.432  57.534  1.00  0.00           C  
ATOM   3286  CE2 PHE A1787      20.962 -16.178  59.528  1.00  0.00           C  
ATOM   3287  CZ  PHE A1787      21.526 -16.941  58.555  1.00  0.00           C  
ATOM   3288  N   ILE A1788      16.544 -16.359  61.427  1.00  0.00           N  
ATOM   3289  CA  ILE A1788      16.925 -16.470  62.847  1.00  0.00           C  
ATOM   3290  C   ILE A1788      16.229 -17.674  63.458  1.00  0.00           C  
ATOM   3291  O   ILE A1788      16.863 -18.486  64.141  1.00  0.00           O  
ATOM   3292  CB  ILE A1788      16.603 -15.163  63.646  1.00  0.00           C  
ATOM   3293  CG1 ILE A1788      17.421 -13.960  63.127  1.00  0.00           C  
ATOM   3294  CG2 ILE A1788      16.826 -15.322  65.138  1.00  0.00           C  
ATOM   3295  CD1 ILE A1788      18.911 -14.203  62.899  1.00  0.00           C  
ATOM   3296  N   CYS A1789      14.925 -17.811  63.192  1.00  0.00           N  
ATOM   3297  CA  CYS A1789      14.203 -18.959  63.686  1.00  0.00           C  
ATOM   3298  C   CYS A1789      14.895 -20.268  63.300  1.00  0.00           C  
ATOM   3299  O   CYS A1789      15.033 -21.169  64.158  1.00  0.00           O  
ATOM   3300  CB  CYS A1789      12.760 -18.961  63.207  1.00  0.00           C  
ATOM   3301  SG  CYS A1789      11.734 -17.823  64.153  1.00  0.00           S  
ATOM   3302  N   TRP A1790      15.311 -20.379  62.036  1.00  0.00           N  
ATOM   3303  CA  TRP A1790      16.066 -21.541  61.578  1.00  0.00           C  
ATOM   3304  C   TRP A1790      17.387 -21.675  62.310  1.00  0.00           C  
ATOM   3305  O   TRP A1790      17.635 -22.693  62.933  1.00  0.00           O  
ATOM   3306  CB  TRP A1790      16.376 -21.497  60.075  1.00  0.00           C  
ATOM   3307  CG  TRP A1790      17.480 -22.492  59.680  1.00  0.00           C  
ATOM   3308  CD1 TRP A1790      17.355 -23.841  59.551  1.00  0.00           C  
ATOM   3309  CD2 TRP A1790      18.844 -22.189  59.368  1.00  0.00           C  
ATOM   3310  NE1 TRP A1790      18.550 -24.390  59.182  1.00  0.00           N  
ATOM   3311  CE2 TRP A1790      19.481 -23.400  59.064  1.00  0.00           C  
ATOM   3312  CE3 TRP A1790      19.588 -21.011  59.319  1.00  0.00           C  
ATOM   3313  CZ2 TRP A1790      20.829 -23.475  58.721  1.00  0.00           C  
ATOM   3314  CZ3 TRP A1790      20.950 -21.093  58.995  1.00  0.00           C  
ATOM   3315  CH2 TRP A1790      21.542 -22.311  58.694  1.00  0.00           C  
ATOM   3316  N   LEU A1791      18.225 -20.644  62.218  1.00  0.00           N  
ATOM   3317  CA  LEU A1791      19.596 -20.665  62.795  1.00  0.00           C  
ATOM   3318  C   LEU A1791      19.596 -21.033  64.272  1.00  0.00           C  
ATOM   3319  O   LEU A1791      20.416 -21.834  64.698  1.00  0.00           O  
ATOM   3320  CB  LEU A1791      20.280 -19.300  62.612  1.00  0.00           C  
ATOM   3321  CG  LEU A1791      21.648 -19.036  63.273  1.00  0.00           C  
ATOM   3322  CD1 LEU A1791      22.760 -19.724  62.492  1.00  0.00           C  
ATOM   3323  CD2 LEU A1791      21.956 -17.538  63.388  1.00  0.00           C  
ATOM   3324  N   THR A1792      18.676 -20.456  65.047  1.00  0.00           N  
ATOM   3325  CA  THR A1792      18.685 -20.602  66.504  1.00  0.00           C  
ATOM   3326  C   THR A1792      17.826 -21.728  67.043  1.00  0.00           C  
ATOM   3327  O   THR A1792      17.766 -21.928  68.252  1.00  0.00           O  
ATOM   3328  CB  THR A1792      18.253 -19.300  67.192  1.00  0.00           C  
ATOM   3329  OG1 THR A1792      16.993 -18.848  66.659  1.00  0.00           O  
ATOM   3330  CG2 THR A1792      19.336 -18.225  66.978  1.00  0.00           C  
ATOM   3331  N   ASN A1793      17.204 -22.490  66.154  1.00  0.00           N  
ATOM   3332  CA  ASN A1793      16.172 -23.466  66.525  1.00  0.00           C  
ATOM   3333  C   ASN A1793      15.156 -22.835  67.454  1.00  0.00           C  
ATOM   3334  O   ASN A1793      15.000 -23.240  68.595  1.00  0.00           O  
ATOM   3335  CB  ASN A1793      16.755 -24.745  67.128  1.00  0.00           C  
ATOM   3336  CG  ASN A1793      15.750 -25.908  67.101  1.00  0.00           C  
ATOM   3337  OD1 ASN A1793      15.276 -26.308  66.038  1.00  0.00           O  
ATOM   3338  ND2 ASN A1793      15.437 -26.460  68.282  1.00  0.00           N  
ATOM   3339  N   THR A1794      14.485 -21.812  66.946  1.00  0.00           N  
ATOM   3340  CA  THR A1794      13.453 -21.144  67.694  1.00  0.00           C  
ATOM   3341  C   THR A1794      12.132 -21.445  67.015  1.00  0.00           C  
ATOM   3342  O   THR A1794      11.971 -21.220  65.818  1.00  0.00           O  
ATOM   3343  CB  THR A1794      13.676 -19.631  67.726  1.00  0.00           C  
ATOM   3344  OG1 THR A1794      15.024 -19.351  68.127  1.00  0.00           O  
ATOM   3345  CG2 THR A1794      12.707 -18.972  68.659  1.00  0.00           C  
ATOM   3346  N   ASN A1795      11.189 -21.918  67.811  1.00  0.00           N  
ATOM   3347  CA  ASN A1795       9.956 -22.447  67.315  1.00  0.00           C  
ATOM   3348  C   ASN A1795       9.134 -21.346  66.686  1.00  0.00           C  
ATOM   3349  O   ASN A1795       8.788 -21.427  65.514  1.00  0.00           O  
ATOM   3350  CB  ASN A1795       9.189 -23.125  68.446  1.00  0.00           C  
ATOM   3351  CG  ASN A1795       7.924 -23.802  67.970  1.00  0.00           C  
ATOM   3352  OD1 ASN A1795       6.810 -23.408  68.343  1.00  0.00           O  
ATOM   3353  ND2 ASN A1795       8.079 -24.826  67.133  1.00  0.00           N  
ATOM   3354  N   HIS A1796       8.876 -20.291  67.444  1.00  0.00           N  
ATOM   3355  CA  HIS A1796       7.931 -19.273  67.015  1.00  0.00           C  
ATOM   3356  C   HIS A1796       8.601 -17.943  66.667  1.00  0.00           C  
ATOM   3357  O   HIS A1796       9.272 -17.351  67.488  1.00  0.00           O  
ATOM   3358  CB  HIS A1796       6.907 -19.053  68.100  1.00  0.00           C  
ATOM   3359  CG  HIS A1796       5.641 -18.454  67.601  1.00  0.00           C  
ATOM   3360  ND1 HIS A1796       5.590 -17.207  67.016  1.00  0.00           N  
ATOM   3361  CD2 HIS A1796       4.367 -18.925  67.616  1.00  0.00           C  
ATOM   3362  CE1 HIS A1796       4.336 -16.938  66.687  1.00  0.00           C  
ATOM   3363  NE2 HIS A1796       3.575 -17.964  67.039  1.00  0.00           N  
ATOM   3364  N   ILE A1797       8.378 -17.474  65.450  1.00  0.00           N  
ATOM   3365  CA  ILE A1797       8.933 -16.229  64.969  1.00  0.00           C  
ATOM   3366  C   ILE A1797       8.812 -15.056  65.953  1.00  0.00           C  
ATOM   3367  O   ILE A1797       9.711 -14.221  66.001  1.00  0.00           O  
ATOM   3368  CB  ILE A1797       8.319 -15.857  63.590  1.00  0.00           C  
ATOM   3369  CG1 ILE A1797       9.121 -14.752  62.932  1.00  0.00           C  
ATOM   3370  CG2 ILE A1797       6.830 -15.504  63.742  1.00  0.00           C  
ATOM   3371  CD1 ILE A1797       9.058 -14.737  61.390  1.00  0.00           C  
ATOM   3372  N   ARG A1798       7.763 -15.005  66.758  1.00  0.00           N  
ATOM   3373  CA  ARG A1798       7.591 -13.889  67.679  1.00  0.00           C  
ATOM   3374  C   ARG A1798       8.743 -13.711  68.653  1.00  0.00           C  
ATOM   3375  O   ARG A1798       9.019 -12.591  69.090  1.00  0.00           O  
ATOM   3376  CB  ARG A1798       6.292 -14.005  68.468  1.00  0.00           C  
ATOM   3377  CG  ARG A1798       6.283 -15.138  69.471  1.00  0.00           C  
ATOM   3378  CD  ARG A1798       4.840 -15.534  69.873  1.00  0.00           C  
ATOM   3379  NE  ARG A1798       4.896 -16.731  70.704  1.00  0.00           N  
ATOM   3380  CZ  ARG A1798       3.898 -17.578  70.933  1.00  0.00           C  
ATOM   3381  NH1 ARG A1798       2.679 -17.408  70.400  1.00  0.00           N  
ATOM   3382  NH2 ARG A1798       4.132 -18.621  71.711  1.00  0.00           N  
ATOM   3383  N   ASP A1799       9.426 -14.802  68.972  1.00  0.00           N  
ATOM   3384  CA  ASP A1799      10.470 -14.761  69.961  1.00  0.00           C  
ATOM   3385  C   ASP A1799      11.765 -14.194  69.432  1.00  0.00           C  
ATOM   3386  O   ASP A1799      12.678 -13.977  70.199  1.00  0.00           O  
ATOM   3387  CB  ASP A1799      10.713 -16.153  70.546  1.00  0.00           C  
ATOM   3388  CG  ASP A1799       9.542 -16.649  71.389  1.00  0.00           C  
ATOM   3389  OD1 ASP A1799       9.051 -15.882  72.252  1.00  0.00           O  
ATOM   3390  OD2 ASP A1799       9.124 -17.823  71.192  1.00  0.00           O  
ATOM   3391  N   VAL A1800      11.864 -13.941  68.138  1.00  0.00           N  
ATOM   3392  CA  VAL A1800      13.064 -13.292  67.593  1.00  0.00           C  
ATOM   3393  C   VAL A1800      12.781 -11.832  67.320  1.00  0.00           C  
ATOM   3394  O   VAL A1800      13.663 -11.103  66.877  1.00  0.00           O  
ATOM   3395  CB  VAL A1800      13.562 -13.995  66.326  1.00  0.00           C  
ATOM   3396  CG1 VAL A1800      13.829 -15.475  66.644  1.00  0.00           C  
ATOM   3397  CG2 VAL A1800      12.539 -13.865  65.173  1.00  0.00           C  
ATOM   3398  N   CYS A1801      11.549 -11.406  67.581  1.00  0.00           N  
ATOM   3399  CA  CYS A1801      11.183  -9.993  67.524  1.00  0.00           C  
ATOM   3400  C   CYS A1801      11.394  -9.305  68.860  1.00  0.00           C  
ATOM   3401  O   CYS A1801      11.385  -9.944  69.909  1.00  0.00           O  
ATOM   3402  CB  CYS A1801       9.715  -9.859  67.138  1.00  0.00           C  
ATOM   3403  SG  CYS A1801       9.337 -10.714  65.607  1.00  0.00           S  
ATOM   3404  N   LEU A1802      11.584  -7.989  68.816  1.00  0.00           N  
ATOM   3405  CA  LEU A1802      11.705  -7.192  70.032  1.00  0.00           C  
ATOM   3406  C   LEU A1802      10.305  -7.012  70.602  1.00  0.00           C  
ATOM   3407  O   LEU A1802      10.046  -7.496  71.706  1.00  0.00           O  
ATOM   3408  CB  LEU A1802      12.384  -5.845  69.767  1.00  0.00           C  
ATOM   3409  CG  LEU A1802      12.345  -4.886  70.947  1.00  0.00           C  
ATOM   3410  CD1 LEU A1802      13.104  -5.485  72.084  1.00  0.00           C  
ATOM   3411  CD2 LEU A1802      12.877  -3.558  70.569  1.00  0.00           C  
ATOM   3412  N   TYR A1803       9.422  -6.341  69.858  1.00  0.00           N  
ATOM   3413  CA  TYR A1803       7.961  -6.382  70.127  1.00  0.00           C  
ATOM   3414  C   TYR A1803       7.212  -6.775  68.860  1.00  0.00           C  
ATOM   3415  O   TYR A1803       7.038  -5.946  67.980  1.00  0.00           O  
ATOM   3416  CB  TYR A1803       7.434  -5.032  70.650  1.00  0.00           C  
ATOM   3417  CG  TYR A1803       8.135  -4.604  71.933  1.00  0.00           C  
ATOM   3418  CD1 TYR A1803       7.801  -5.184  73.147  1.00  0.00           C  
ATOM   3419  CD2 TYR A1803       9.167  -3.662  71.914  1.00  0.00           C  
ATOM   3420  CE1 TYR A1803       8.454  -4.821  74.312  1.00  0.00           C  
ATOM   3421  CE2 TYR A1803       9.811  -3.285  73.064  1.00  0.00           C  
ATOM   3422  CZ  TYR A1803       9.457  -3.866  74.266  1.00  0.00           C  
ATOM   3423  OH  TYR A1803      10.105  -3.527  75.438  1.00  0.00           O  
ATOM   3424  N   PRO A1804       6.757  -8.041  68.761  1.00  0.00           N  
ATOM   3425  CA  PRO A1804       6.266  -8.466  67.482  1.00  0.00           C  
ATOM   3426  C   PRO A1804       4.898  -7.877  67.156  1.00  0.00           C  
ATOM   3427  O   PRO A1804       4.123  -7.525  68.049  1.00  0.00           O  
ATOM   3428  CB  PRO A1804       6.172  -9.984  67.620  1.00  0.00           C  
ATOM   3429  CG  PRO A1804       6.208 -10.274  69.069  1.00  0.00           C  
ATOM   3430  CD  PRO A1804       6.479  -9.032  69.812  1.00  0.00           C  
ATOM   3431  N   ARG A1805       4.651  -7.745  65.855  1.00  0.00           N  
ATOM   3432  CA  ARG A1805       3.401  -7.227  65.326  1.00  0.00           C  
ATOM   3433  C   ARG A1805       2.764  -8.318  64.459  1.00  0.00           C  
ATOM   3434  O   ARG A1805       3.450  -8.994  63.667  1.00  0.00           O  
ATOM   3435  CB  ARG A1805       3.678  -5.967  64.516  1.00  0.00           C  
ATOM   3436  CG  ARG A1805       4.315  -4.849  65.321  1.00  0.00           C  
ATOM   3437  CD  ARG A1805       3.277  -4.116  66.117  1.00  0.00           C  
ATOM   3438  NE  ARG A1805       3.725  -2.863  66.759  1.00  0.00           N  
ATOM   3439  CZ  ARG A1805       4.202  -2.727  68.004  1.00  0.00           C  
ATOM   3440  NH1 ARG A1805       4.380  -3.780  68.788  1.00  0.00           N  
ATOM   3441  NH2 ARG A1805       4.497  -1.516  68.468  1.00  0.00           N  
ATOM   3442  N   PHE A1806       1.479  -8.539  64.687  1.00  0.00           N  
ATOM   3443  CA  PHE A1806       0.669  -9.447  63.871  1.00  0.00           C  
ATOM   3444  C   PHE A1806      -0.783  -9.196  64.250  1.00  0.00           C  
ATOM   3445  O   PHE A1806      -1.051  -8.436  65.180  1.00  0.00           O  
ATOM   3446  CB  PHE A1806       1.040 -10.912  64.082  1.00  0.00           C  
ATOM   3447  CG  PHE A1806       1.233 -11.289  65.518  1.00  0.00           C  
ATOM   3448  CD1 PHE A1806       0.148 -11.350  66.388  1.00  0.00           C  
ATOM   3449  CD2 PHE A1806       2.506 -11.597  66.009  1.00  0.00           C  
ATOM   3450  CE1 PHE A1806       0.322 -11.706  67.714  1.00  0.00           C  
ATOM   3451  CE2 PHE A1806       2.683 -11.934  67.340  1.00  0.00           C  
ATOM   3452  CZ  PHE A1806       1.586 -11.992  68.194  1.00  0.00           C  
ATOM   3453  N   VAL A1807      -1.705  -9.820  63.529  1.00  0.00           N  
ATOM   3454  CA  VAL A1807      -3.138  -9.605  63.740  1.00  0.00           C  
ATOM   3455  C   VAL A1807      -3.426  -9.416  65.226  1.00  0.00           C  
ATOM   3456  O   VAL A1807      -2.930 -10.183  66.058  1.00  0.00           O  
ATOM   3457  CB  VAL A1807      -4.019 -10.800  63.247  1.00  0.00           C  
ATOM   3458  CG1 VAL A1807      -5.344 -10.287  62.694  1.00  0.00           C  
ATOM   3459  CG2 VAL A1807      -3.293 -11.652  62.211  1.00  0.00           C  
ATOM   3460  N   GLY A1808      -4.207  -8.387  65.552  1.00  0.00           N  
ATOM   3461  CA  GLY A1808      -4.718  -8.194  66.902  1.00  0.00           C  
ATOM   3462  C   GLY A1808      -3.710  -7.734  67.939  1.00  0.00           C  
ATOM   3463  O   GLY A1808      -4.060  -7.632  69.112  1.00  0.00           O  
ATOM   3464  N   ARG A1809      -2.475  -7.438  67.525  1.00  0.00           N  
ATOM   3465  CA  ARG A1809      -1.415  -6.997  68.450  1.00  0.00           C  
ATOM   3466  C   ARG A1809      -0.491  -5.964  67.812  1.00  0.00           C  
ATOM   3467  O   ARG A1809       0.423  -6.301  67.057  1.00  0.00           O  
ATOM   3468  CB  ARG A1809      -0.575  -8.188  68.947  1.00  0.00           C  
ATOM   3469  CG  ARG A1809       0.677  -7.778  69.750  1.00  0.00           C  
ATOM   3470  CD  ARG A1809       1.250  -8.924  70.531  1.00  0.00           C  
ATOM   3471  NE  ARG A1809       0.343  -9.380  71.581  1.00  0.00           N  
ATOM   3472  CZ  ARG A1809       0.283  -8.886  72.817  1.00  0.00           C  
ATOM   3473  NH1 ARG A1809       1.086  -7.905  73.207  1.00  0.00           N  
ATOM   3474  NH2 ARG A1809      -0.603  -9.378  73.674  1.00  0.00           N  
ATOM   3475  N   CYS A1810      -0.727  -4.704  68.143  1.00  0.00           N  
ATOM   3476  CA  CYS A1810       0.140  -3.624  67.712  1.00  0.00           C  
ATOM   3477  C   CYS A1810       0.853  -2.963  68.904  1.00  0.00           C  
ATOM   3478  O   CYS A1810       1.363  -1.842  68.781  1.00  0.00           O  
ATOM   3479  CB  CYS A1810      -0.666  -2.595  66.911  1.00  0.00           C  
ATOM   3480  SG  CYS A1810       0.378  -1.674  65.812  1.00  0.00           S  
ATOM   3481  N   VAL A1811       0.885  -3.678  70.034  1.00  0.00           N  
ATOM   3482  CA  VAL A1811       1.454  -3.198  71.307  1.00  0.00           C  
ATOM   3483  C   VAL A1811       2.301  -4.308  71.935  1.00  0.00           C  
ATOM   3484  O   VAL A1811       2.053  -5.486  71.677  1.00  0.00           O  
ATOM   3485  CB  VAL A1811       0.355  -2.830  72.335  1.00  0.00           C  
ATOM   3486  CG1 VAL A1811      -0.348  -1.570  71.924  1.00  0.00           C  
ATOM   3487  CG2 VAL A1811      -0.624  -3.968  72.489  1.00  0.00           C  
ATOM   3488  N   PRO A1812       3.266  -3.944  72.802  1.00  0.00           N  
ATOM   3489  CA  PRO A1812       3.614  -2.607  73.247  1.00  0.00           C  
ATOM   3490  C   PRO A1812       4.153  -1.743  72.122  1.00  0.00           C  
ATOM   3491  O   PRO A1812       3.826  -0.552  72.062  1.00  0.00           O  
ATOM   3492  CB  PRO A1812       4.722  -2.864  74.269  1.00  0.00           C  
ATOM   3493  CG  PRO A1812       4.466  -4.217  74.755  1.00  0.00           C  
ATOM   3494  CD  PRO A1812       4.015  -4.961  73.561  1.00  0.00           C  
ATOM   3495  OXT PRO A1812       4.922  -2.219  71.269  1.00  0.00           O  
HETATM 3496  O2P NB8 A1549       6.521 -12.893  49.557  1.00  0.00           O  
HETATM 3497  P   NB8 A1549       7.878 -13.531  49.420  1.00  0.00           P  
HETATM 3498  O1P NB8 A1549       7.892 -15.028  49.284  1.00  0.00           O  
HETATM 3499  O3P NB8 A1549       8.709 -13.012  48.110  1.00  0.00           O  
HETATM 3500  C   NB8 A1549       8.982 -11.594  47.815  1.00  0.00           C  
HETATM 3501  O   NB8 A1549       8.459 -10.715  48.507  1.00  0.00           O  
HETATM 3502  CA  NB8 A1549       9.901 -11.256  46.658  1.00  0.00           C  
HETATM 3503  N   NB8 A1549       9.689  -9.912  46.164  1.00  0.00           N  
HETATM 3504  CB  NB8 A1549      11.349 -11.417  47.082  1.00  0.00           C  
HETATM 3505  CG  NB8 A1549      12.290 -10.773  46.064  1.00  0.00           C  
HETATM 3506  OD1 NB8 A1549      12.497 -11.287  44.972  1.00  0.00           O  
HETATM 3507  ND2 NB8 A1549      12.889  -9.643  46.431  1.00  0.00           N  
HETATM 3508  O5' NB8 A1549       8.811 -12.901  50.558  1.00  0.00           O  
HETATM 3509  C5' NB8 A1549      10.165 -13.304  50.679  1.00  0.00           C  
HETATM 3510  C4' NB8 A1549      10.430 -13.886  52.058  1.00  0.00           C  
HETATM 3511  C3' NB8 A1549       9.737 -15.205  52.285  1.00  0.00           C  
HETATM 3512  O3' NB8 A1549      10.532 -16.278  51.794  1.00  0.00           O  
HETATM 3513  C2' NB8 A1549       9.667 -15.242  53.773  1.00  0.00           C  
HETATM 3514  O2' NB8 A1549      10.918 -15.711  54.261  1.00  0.00           O  
HETATM 3515  C1' NB8 A1549       9.510 -13.803  54.191  1.00  0.00           C  
HETATM 3516  O4' NB8 A1549       9.954 -13.038  53.092  1.00  0.00           O  
HETATM 3517  N9  NB8 A1549       8.095 -13.506  54.477  1.00  0.00           N  
HETATM 3518  C4  NB8 A1549       7.613 -13.270  55.692  1.00  0.00           C  
HETATM 3519  N3  NB8 A1549       8.183 -13.219  56.926  1.00  0.00           N  
HETATM 3520  C2  NB8 A1549       7.438 -12.953  58.013  1.00  0.00           C  
HETATM 3521  N1  NB8 A1549       6.134 -12.721  57.931  1.00  0.00           N  
HETATM 3522  C6  NB8 A1549       5.504 -12.734  56.772  1.00  0.00           C  
HETATM 3523  N6  NB8 A1549       4.176 -12.507  56.713  1.00  0.00           N  
HETATM 3524  C5  NB8 A1549       6.266 -13.047  55.556  1.00  0.00           C  
HETATM 3525  N7  NB8 A1549       5.948 -13.159  54.259  1.00  0.00           N  
HETATM 3526  C8  NB8 A1549       7.100 -13.458  53.599  1.00  0.00           C  
HETATM 3527  OAJ NB8 A1549      13.760  -9.005  45.555  1.00  0.00           O  
TER
END
