# Supplementary material for: Backbone Brackets and Arginine Tweezers delineate Class I and Class II aminoacyl tRNA synthetases
Source: PLoS Comput Biol. 2018 Apr 16;14(4):e1006101. doi: 10.1371/journal.pcbi.1006101 (PMC5919687; doi:10.1371/journal.pcbi.1006101)
Supplement: S12 File — All structures of Class II aaRS with residues renumbered according to the MSA. (GZ) [file pcbi.1006101.s024.tar.gz › 2xti_B_renum.pdb]

ATOM      1  N   GLY B 172      32.409 -13.412  32.022  1.00  0.00           N  
ATOM      2  CA  GLY B 172      31.725 -13.319  33.359  1.00  0.00           C  
ATOM      3  C   GLY B 172      32.136 -12.152  34.261  1.00  0.00           C  
ATOM      4  O   GLY B 172      31.514 -11.929  35.303  1.00  0.00           O  
ATOM      5  N   VAL B 173      33.157 -11.391  33.858  1.00  0.00           N  
ATOM      6  CA  VAL B 173      33.766 -10.373  34.722  1.00  0.00           C  
ATOM      7  C   VAL B 173      33.017  -9.023  34.783  1.00  0.00           C  
ATOM      8  O   VAL B 173      32.452  -8.570  33.797  1.00  0.00           O  
ATOM      9  CB  VAL B 173      35.215 -10.107  34.266  1.00  0.00           C  
ATOM     10  CG1 VAL B 173      35.706  -8.811  34.796  1.00  0.00           C  
ATOM     11  CG2 VAL B 173      36.134 -11.231  34.728  1.00  0.00           C  
ATOM     12  N   LYS B 174      33.038  -8.398  35.954  1.00  0.00           N  
ATOM     13  CA  LYS B 174      32.645  -7.004  36.135  1.00  0.00           C  
ATOM     14  C   LYS B 174      33.767  -6.026  35.723  1.00  0.00           C  
ATOM     15  O   LYS B 174      34.974  -6.335  35.812  1.00  0.00           O  
ATOM     16  CB  LYS B 174      32.333  -6.734  37.614  1.00  0.00           C  
ATOM     17  CG  LYS B 174      31.288  -7.660  38.268  1.00  0.00           C  
ATOM     18  CD  LYS B 174      29.895  -7.388  37.698  1.00  0.00           C  
ATOM     19  CE  LYS B 174      28.871  -8.357  38.233  1.00  0.00           C  
ATOM     20  NZ  LYS B 174      27.544  -8.049  37.679  1.00  0.00           N  
ATOM     21  N   ILE B 175      33.383  -4.812  35.350  1.00  0.00           N  
ATOM     22  CA  ILE B 175      34.378  -3.795  35.019  1.00  0.00           C  
ATOM     23  C   ILE B 175      35.412  -3.594  36.154  1.00  0.00           C  
ATOM     24  O   ILE B 175      36.621  -3.491  35.878  1.00  0.00           O  
ATOM     25  CB  ILE B 175      33.717  -2.454  34.600  1.00  0.00           C  
ATOM     26  CG1 ILE B 175      32.996  -2.607  33.251  1.00  0.00           C  
ATOM     27  CG2 ILE B 175      34.733  -1.369  34.477  1.00  0.00           C  
ATOM     28  CD1 ILE B 175      32.214  -1.352  32.804  1.00  0.00           C  
ATOM     29  N   ARG B 176      34.971  -3.579  37.413  1.00  0.00           N  
ATOM     30  CA  ARG B 176      35.874  -3.292  38.531  1.00  0.00           C  
ATOM     31  C   ARG B 176      36.967  -4.321  38.698  1.00  0.00           C  
ATOM     32  O   ARG B 176      37.928  -4.080  39.414  1.00  0.00           O  
ATOM     33  CB  ARG B 176      35.143  -3.197  39.861  1.00  0.00           C  
ATOM     34  CG  ARG B 176      34.944  -4.535  40.592  1.00  0.00           C  
ATOM     35  CD  ARG B 176      34.086  -4.387  41.864  1.00  0.00           C  
ATOM     36  NE  ARG B 176      33.317  -5.601  42.098  1.00  0.00           N  
ATOM     37  CZ  ARG B 176      32.014  -5.667  42.402  1.00  0.00           C  
ATOM     38  NH1 ARG B 176      31.257  -4.570  42.582  1.00  0.00           N  
ATOM     39  NH2 ARG B 176      31.459  -6.868  42.561  1.00  0.00           N  
ATOM     40  N   ASP B 177      36.798  -5.476  38.075  1.00  0.00           N  
ATOM     41  CA  ASP B 177      37.744  -6.561  38.200  1.00  0.00           C  
ATOM     42  C   ASP B 177      38.803  -6.531  37.119  1.00  0.00           C  
ATOM     43  O   ASP B 177      39.822  -7.206  37.252  1.00  0.00           O  
ATOM     44  CB  ASP B 177      37.012  -7.905  38.148  1.00  0.00           C  
ATOM     45  CG  ASP B 177      36.216  -8.179  39.399  1.00  0.00           C  
ATOM     46  OD1 ASP B 177      36.808  -8.087  40.496  1.00  0.00           O  
ATOM     47  OD2 ASP B 177      35.002  -8.486  39.279  1.00  0.00           O  
ATOM     48  N   LEU B 178      38.606  -5.736  36.073  1.00  0.00           N  
ATOM     49  CA  LEU B 178      39.411  -5.906  34.853  1.00  0.00           C  
ATOM     50  C   LEU B 178      40.930  -5.753  35.037  1.00  0.00           C  
ATOM     51  O   LEU B 178      41.720  -6.363  34.299  1.00  0.00           O  
ATOM     52  CB  LEU B 178      38.897  -5.004  33.742  1.00  0.00           C  
ATOM     53  CG  LEU B 178      37.459  -5.355  33.339  1.00  0.00           C  
ATOM     54  CD1 LEU B 178      36.876  -4.245  32.492  1.00  0.00           C  
ATOM     55  CD2 LEU B 178      37.399  -6.683  32.622  1.00  0.00           C  
ATOM     56  N   VAL B 179      41.336  -4.977  36.039  1.00  0.00           N  
ATOM     57  CA  VAL B 179      42.768  -4.761  36.320  1.00  0.00           C  
ATOM     58  C   VAL B 179      43.568  -6.084  36.436  1.00  0.00           C  
ATOM     59  O   VAL B 179      44.755  -6.126  36.091  1.00  0.00           O  
ATOM     60  CB  VAL B 179      42.987  -3.905  37.607  1.00  0.00           C  
ATOM     61  CG1 VAL B 179      44.357  -3.210  37.567  1.00  0.00           C  
ATOM     62  CG2 VAL B 179      41.849  -2.866  37.797  1.00  0.00           C  
ATOM     63  N   LYS B 180      42.920  -7.153  36.912  1.00  0.00           N  
ATOM     64  CA  LYS B 180      43.549  -8.488  36.972  1.00  0.00           C  
ATOM     65  C   LYS B 180      43.356  -9.292  35.667  1.00  0.00           C  
ATOM     66  O   LYS B 180      43.482 -10.519  35.653  1.00  0.00           O  
ATOM     67  CB  LYS B 180      43.023  -9.295  38.181  1.00  0.00           C  
ATOM     68  CG  LYS B 180      41.506  -9.356  38.280  1.00  0.00           C  
ATOM     69  CD  LYS B 180      40.923 -10.690  38.779  1.00  0.00           C  
ATOM     70  CE  LYS B 180      39.368 -10.648  38.673  1.00  0.00           C  
ATOM     71  NZ  LYS B 180      38.653 -11.957  38.794  1.00  0.00           N  
ATOM     72  N   HIS B 181      43.053  -8.603  34.572  1.00  0.00           N  
ATOM     73  CA  HIS B 181      42.816  -9.269  33.295  1.00  0.00           C  
ATOM     74  C   HIS B 181      43.461  -8.530  32.141  1.00  0.00           C  
ATOM     75  O   HIS B 181      42.995  -8.608  31.004  1.00  0.00           O  
ATOM     76  CB  HIS B 181      41.318  -9.417  33.056  1.00  0.00           C  
ATOM     77  CG  HIS B 181      40.713 -10.572  33.779  1.00  0.00           C  
ATOM     78  ND1 HIS B 181      39.963 -10.423  34.921  1.00  0.00           N  
ATOM     79  CD2 HIS B 181      40.757 -11.900  33.526  1.00  0.00           C  
ATOM     80  CE1 HIS B 181      39.559 -11.611  35.336  1.00  0.00           C  
ATOM     81  NE2 HIS B 181      40.028 -12.525  34.507  1.00  0.00           N  
ATOM     82  N   ARG B 182      44.553  -7.831  32.434  1.00  0.00           N  
ATOM     83  CA  ARG B 182      45.253  -7.069  31.421  1.00  0.00           C  
ATOM     84  C   ARG B 182      45.949  -8.038  30.483  1.00  0.00           C  
ATOM     85  O   ARG B 182      46.550  -9.024  30.922  1.00  0.00           O  
ATOM     86  CB  ARG B 182      46.229  -6.072  32.059  1.00  0.00           C  
ATOM     87  CG  ARG B 182      45.490  -4.947  32.791  1.00  0.00           C  
ATOM     88  CD  ARG B 182      46.409  -3.863  33.364  1.00  0.00           C  
ATOM     89  NE  ARG B 182      45.608  -2.717  33.819  1.00  0.00           N  
ATOM     90  CZ  ARG B 182      46.098  -1.520  34.135  1.00  0.00           C  
ATOM     91  NH1 ARG B 182      47.402  -1.274  34.069  1.00  0.00           N  
ATOM     92  NH2 ARG B 182      45.276  -0.557  34.529  1.00  0.00           N  
ATOM     93  N   ASN B 183      45.813  -7.769  29.189  1.00  0.00           N  
ATOM     94  CA  ASN B 183      46.346  -8.625  28.127  1.00  0.00           C  
ATOM     95  C   ASN B 183      45.722 -10.022  28.105  1.00  0.00           C  
ATOM     96  O   ASN B 183      46.141 -10.870  27.319  1.00  0.00           O  
ATOM     97  CB  ASN B 183      47.883  -8.691  28.184  1.00  0.00           C  
ATOM     98  CG  ASN B 183      48.528  -7.306  28.209  1.00  0.00           C  
ATOM     99  OD1 ASN B 183      48.355  -6.505  27.289  1.00  0.00           O  
ATOM    100  ND2 ASN B 183      49.269  -7.022  29.270  1.00  0.00           N  
ATOM    101  N   GLU B 184      44.718 -10.245  28.953  1.00  0.00           N  
ATOM    102  CA  GLU B 184      43.901 -11.447  28.904  1.00  0.00           C  
ATOM    103  C   GLU B 184      42.590 -11.080  28.238  1.00  0.00           C  
ATOM    104  O   GLU B 184      42.171  -9.924  28.273  1.00  0.00           O  
ATOM    105  CB  GLU B 184      43.629 -12.014  30.308  1.00  0.00           C  
ATOM    106  CG  GLU B 184      44.338 -13.348  30.614  1.00  0.00           C  
ATOM    107  CD  GLU B 184      45.622 -13.191  31.429  1.00  0.00           C  
ATOM    108  OE1 GLU B 184      46.695 -13.610  30.939  1.00  0.00           O  
ATOM    109  OE2 GLU B 184      45.553 -12.657  32.566  1.00  0.00           O  
ATOM    110  N   ARG B 185      41.942 -12.079  27.650  1.00  0.00           N  
ATOM    111  CA  ARG B 185      40.713 -11.882  26.896  1.00  0.00           C  
ATOM    112  C   ARG B 185      39.506 -12.128  27.811  1.00  0.00           C  
ATOM    113  O   ARG B 185      39.519 -13.032  28.632  1.00  0.00           O  
ATOM    114  CB  ARG B 185      40.719 -12.821  25.680  1.00  0.00           C  
ATOM    115  CG  ARG B 185      40.141 -12.208  24.405  1.00  0.00           C  
ATOM    116  CD  ARG B 185      40.687 -12.838  23.108  1.00  0.00           C  
ATOM    117  NE  ARG B 185      41.442 -11.883  22.281  1.00  0.00           N  
ATOM    118  CZ  ARG B 185      42.766 -11.907  22.070  1.00  0.00           C  
ATOM    119  NH1 ARG B 185      43.550 -12.832  22.624  1.00  0.00           N  
ATOM    120  NH2 ARG B 185      43.325 -10.990  21.290  1.00  0.00           N  
ATOM    121  N   VAL B 186      38.459 -11.323  27.678  1.00  0.00           N  
ATOM    122  CA  VAL B 186      37.355 -11.371  28.643  1.00  0.00           C  
ATOM    123  C   VAL B 186      36.015 -10.990  28.031  1.00  0.00           C  
ATOM    124  O   VAL B 186      35.984 -10.346  27.011  1.00  0.00           O  
ATOM    125  CB  VAL B 186      37.638 -10.390  29.781  1.00  0.00           C  
ATOM    126  CG1 VAL B 186      37.278  -8.960  29.361  1.00  0.00           C  
ATOM    127  CG2 VAL B 186      36.878 -10.785  31.017  1.00  0.00           C  
ATOM    128  N   CYS B 195      34.916 -11.365  28.681  1.00  0.00           N  
ATOM    129  CA  CYS B 195      33.554 -11.002  28.249  1.00  0.00           C  
ATOM    130  C   CYS B 195      32.868 -10.039  29.245  1.00  0.00           C  
ATOM    131  O   CYS B 195      32.629 -10.413  30.394  1.00  0.00           O  
ATOM    132  CB  CYS B 195      32.718 -12.273  28.138  1.00  0.00           C  
ATOM    133  SG  CYS B 195      31.071 -12.012  27.511  1.00  0.00           S  
ATOM    134  N   ILE B 196      32.552  -8.816  28.826  1.00  0.00           N  
ATOM    135  CA  ILE B 196      31.925  -7.823  29.714  1.00  0.00           C  
ATOM    136  C   ILE B 196      30.527  -7.492  29.221  1.00  0.00           C  
ATOM    137  O   ILE B 196      30.307  -7.431  28.023  1.00  0.00           O  
ATOM    138  CB  ILE B 196      32.716  -6.497  29.763  1.00  0.00           C  
ATOM    139  CG1 ILE B 196      34.156  -6.729  30.215  1.00  0.00           C  
ATOM    140  CG2 ILE B 196      32.080  -5.529  30.734  1.00  0.00           C  
ATOM    141  CD1 ILE B 196      34.254  -6.932  31.714  1.00  0.00           C  
ATOM    142  N   LYS B 197      29.596  -7.283  30.151  1.00  0.00           N  
ATOM    143  CA  LYS B 197      28.244  -6.817  29.840  1.00  0.00           C  
ATOM    144  C   LYS B 197      27.994  -5.492  30.550  1.00  0.00           C  
ATOM    145  O   LYS B 197      28.623  -5.197  31.557  1.00  0.00           O  
ATOM    146  CB  LYS B 197      27.186  -7.814  30.296  1.00  0.00           C  
ATOM    147  CG  LYS B 197      27.286  -9.168  29.614  1.00  0.00           C  
ATOM    148  CD  LYS B 197      26.467 -10.256  30.295  1.00  0.00           C  
ATOM    149  CE  LYS B 197      26.551 -11.569  29.515  1.00  0.00           C  
ATOM    150  NZ  LYS B 197      25.939 -12.758  30.193  1.00  0.00           N  
ATOM    151  N   GLY B 198      27.059  -4.704  30.016  1.00  0.00           N  
ATOM    152  CA  GLY B 198      26.697  -3.429  30.640  1.00  0.00           C  
ATOM    153  C   GLY B 198      25.904  -2.474  29.780  1.00  0.00           C  
ATOM    154  O   GLY B 198      25.386  -2.845  28.708  1.00  0.00           O  
ATOM    155  N   TRP B 199      25.790  -1.250  30.275  1.00  0.00           N  
ATOM    156  CA  TRP B 199      25.012  -0.218  29.605  1.00  0.00           C  
ATOM    157  C   TRP B 199      25.979   0.693  28.905  1.00  0.00           C  
ATOM    158  O   TRP B 199      27.124   0.885  29.353  1.00  0.00           O  
ATOM    159  CB  TRP B 199      24.113   0.557  30.593  1.00  0.00           C  
ATOM    160  CG  TRP B 199      22.896  -0.224  31.036  1.00  0.00           C  
ATOM    161  CD1 TRP B 199      21.611  -0.048  30.614  1.00  0.00           C  
ATOM    162  CD2 TRP B 199      22.853  -1.260  32.010  1.00  0.00           C  
ATOM    163  NE1 TRP B 199      20.760  -0.940  31.247  1.00  0.00           N  
ATOM    164  CE2 TRP B 199      21.509  -1.698  32.108  1.00  0.00           C  
ATOM    165  CE3 TRP B 199      23.813  -1.864  32.823  1.00  0.00           C  
ATOM    166  CZ2 TRP B 199      21.123  -2.718  32.963  1.00  0.00           C  
ATOM    167  CZ3 TRP B 199      23.429  -2.881  33.670  1.00  0.00           C  
ATOM    168  CH2 TRP B 199      22.100  -3.306  33.726  1.00  0.00           C  
ATOM    169  N   ILE B 200      25.554   1.201  27.758  1.00  0.00           N  
ATOM    170  CA  ILE B 200      26.372   2.180  27.031  1.00  0.00           C  
ATOM    171  C   ILE B 200      26.062   3.541  27.596  1.00  0.00           C  
ATOM    172  O   ILE B 200      25.027   4.129  27.302  1.00  0.00           O  
ATOM    173  CB  ILE B 200      26.051   2.182  25.563  1.00  0.00           C  
ATOM    174  CG1 ILE B 200      26.472   0.826  24.972  1.00  0.00           C  
ATOM    175  CG2 ILE B 200      26.713   3.388  24.887  1.00  0.00           C  
ATOM    176  CD1 ILE B 200      26.087   0.673  23.560  1.00  0.00           C  
ATOM    177  N   HIS B 201      26.966   4.007  28.448  1.00  0.00           N  
ATOM    178  CA  HIS B 201      26.786   5.244  29.174  1.00  0.00           C  
ATOM    179  C   HIS B 201      26.970   6.444  28.235  1.00  0.00           C  
ATOM    180  O   HIS B 201      26.090   7.324  28.156  1.00  0.00           O  
ATOM    181  CB  HIS B 201      27.766   5.283  30.338  1.00  0.00           C  
ATOM    182  CG  HIS B 201      27.554   6.430  31.260  1.00  0.00           C  
ATOM    183  ND1 HIS B 201      26.507   6.481  32.148  1.00  0.00           N  
ATOM    184  CD2 HIS B 201      28.257   7.572  31.435  1.00  0.00           C  
ATOM    185  CE1 HIS B 201      26.566   7.609  32.830  1.00  0.00           C  
ATOM    186  NE2 HIS B 201      27.627   8.285  32.425  1.00  0.00           N  
ATOM    187  N   ARG B 202      28.108   6.453  27.531  1.00  0.00           N  
ATOM    188  CA  ARG B 202      28.336   7.337  26.378  1.00  0.00           C  
ATOM    189  C   ARG B 202      28.774   6.486  25.172  1.00  0.00           C  
ATOM    190  O   ARG B 202      28.989   5.282  25.312  1.00  0.00           O  
ATOM    191  CB  ARG B 202      29.389   8.431  26.697  1.00  0.00           C  
ATOM    192  CG  ARG B 202      29.229   9.059  28.093  1.00  0.00           C  
ATOM    193  CD  ARG B 202      30.002  10.382  28.282  1.00  0.00           C  
ATOM    194  NE  ARG B 202      31.465  10.200  28.374  1.00  0.00           N  
ATOM    195  CZ  ARG B 202      32.141   9.830  29.471  1.00  0.00           C  
ATOM    196  NH1 ARG B 202      31.525   9.566  30.632  1.00  0.00           N  
ATOM    197  NH2 ARG B 202      33.465   9.699  29.400  1.00  0.00           N  
ATOM    198  N   MET B 203      28.868   7.124  24.000  1.00  0.00           N  
ATOM    199  CA  MET B 203      29.422   6.525  22.768  1.00  0.00           C  
ATOM    200  C   MET B 203      29.680   7.584  21.676  1.00  0.00           C  
ATOM    201  O   MET B 203      29.259   8.726  21.797  1.00  0.00           O  
ATOM    202  CB  MET B 203      28.493   5.428  22.204  1.00  0.00           C  
ATOM    203  CG  MET B 203      27.089   5.909  21.770  1.00  0.00           C  
ATOM    204  SD  MET B 203      26.201   4.726  20.708  1.00  0.00           S  
ATOM    205  CE  MET B 203      27.425   4.426  19.444  1.00  0.00           C  
ATOM    206  N   ARG B 205      30.380   7.194  20.620  1.00  0.00           N  
ATOM    207  CA  ARG B 205      30.525   8.018  19.412  1.00  0.00           C  
ATOM    208  C   ARG B 205      31.206   7.230  18.317  1.00  0.00           C  
ATOM    209  O   ARG B 205      31.926   6.271  18.599  1.00  0.00           O  
ATOM    210  CB  ARG B 205      31.338   9.290  19.664  1.00  0.00           C  
ATOM    211  CG  ARG B 205      32.813   9.058  20.000  1.00  0.00           C  
ATOM    212  CD  ARG B 205      33.487  10.373  20.424  1.00  0.00           C  
ATOM    213  NE  ARG B 205      34.839  10.164  20.956  1.00  0.00           N  
ATOM    214  CZ  ARG B 205      35.941   9.965  20.221  1.00  0.00           C  
ATOM    215  NH1 ARG B 205      35.888   9.938  18.894  1.00  0.00           N  
ATOM    216  NH2 ARG B 205      37.118   9.795  20.820  1.00  0.00           N  
ATOM    217  N   ARG B 206      30.975   7.661  17.079  1.00  0.00           N  
ATOM    218  CA  ARG B 206      31.596   7.085  15.872  1.00  0.00           C  
ATOM    219  C   ARG B 206      32.575   8.090  15.295  1.00  0.00           C  
ATOM    220  O   ARG B 206      32.331   9.278  15.335  1.00  0.00           O  
ATOM    221  CB  ARG B 206      30.529   6.732  14.818  1.00  0.00           C  
ATOM    222  CG  ARG B 206      29.537   5.629  15.250  1.00  0.00           C  
ATOM    223  CD  ARG B 206      28.262   5.616  14.404  1.00  0.00           C  
ATOM    224  NE  ARG B 206      27.346   4.538  14.787  1.00  0.00           N  
ATOM    225  CZ  ARG B 206      26.326   4.648  15.645  1.00  0.00           C  
ATOM    226  NH1 ARG B 206      26.052   5.799  16.241  1.00  0.00           N  
ATOM    227  NH2 ARG B 206      25.570   3.592  15.928  1.00  0.00           N  
ATOM    228  N   GLN B 207      33.708   7.607  14.813  1.00  0.00           N  
ATOM    229  CA  GLN B 207      34.622   8.415  14.028  1.00  0.00           C  
ATOM    230  C   GLN B 207      34.632   7.754  12.660  1.00  0.00           C  
ATOM    231  O   GLN B 207      35.387   6.818  12.435  1.00  0.00           O  
ATOM    232  CB  GLN B 207      36.041   8.417  14.620  1.00  0.00           C  
ATOM    233  CG  GLN B 207      36.336   9.498  15.672  1.00  0.00           C  
ATOM    234  CD  GLN B 207      37.813   9.967  15.664  1.00  0.00           C  
ATOM    235  OE1 GLN B 207      38.130  11.132  15.957  1.00  0.00           O  
ATOM    236  NE2 GLN B 207      38.709   9.061  15.304  1.00  0.00           N  
ATOM    237  N   GLY B 208      33.775   8.216  11.754  1.00  0.00           N  
ATOM    238  CA  GLY B 208      33.646   7.576  10.443  1.00  0.00           C  
ATOM    239  C   GLY B 208      32.941   6.239  10.598  1.00  0.00           C  
ATOM    240  O   GLY B 208      32.356   5.967  11.639  1.00  0.00           O  
ATOM    241  N   LYS B 209      33.024   5.390   9.577  1.00  0.00           N  
ATOM    242  CA  LYS B 209      32.242   4.138   9.552  1.00  0.00           C  
ATOM    243  C   LYS B 209      33.041   2.877   9.949  1.00  0.00           C  
ATOM    244  O   LYS B 209      32.478   1.776   9.978  1.00  0.00           O  
ATOM    245  CB  LYS B 209      31.508   3.958   8.195  1.00  0.00           C  
ATOM    246  CG  LYS B 209      32.360   4.020   6.917  1.00  0.00           C  
ATOM    247  CD  LYS B 209      32.114   5.287   6.058  1.00  0.00           C  
ATOM    248  CE  LYS B 209      32.810   6.546   6.622  1.00  0.00           C  
ATOM    249  NZ  LYS B 209      32.943   7.670   5.632  1.00  0.00           N  
ATOM    250  N   SER B 210      34.321   3.051  10.298  1.00  0.00           N  
ATOM    251  CA  SER B 210      35.197   1.938  10.723  1.00  0.00           C  
ATOM    252  C   SER B 210      35.867   2.144  12.110  1.00  0.00           C  
ATOM    253  O   SER B 210      36.952   1.617  12.366  1.00  0.00           O  
ATOM    254  CB  SER B 210      36.270   1.695   9.656  1.00  0.00           C  
ATOM    255  OG  SER B 210      37.216   2.744   9.670  1.00  0.00           O  
ATOM    256  N   LEU B 211      35.211   2.906  12.991  1.00  0.00           N  
ATOM    257  CA  LEU B 211      35.699   3.150  14.362  1.00  0.00           C  
ATOM    258  C   LEU B 211      34.549   3.627  15.250  1.00  0.00           C  
ATOM    259  O   LEU B 211      33.763   4.481  14.859  1.00  0.00           O  
ATOM    260  CB  LEU B 211      36.845   4.176  14.365  1.00  0.00           C  
ATOM    261  CG  LEU B 211      37.506   4.596  15.688  1.00  0.00           C  
ATOM    262  CD1 LEU B 211      38.204   3.447  16.379  1.00  0.00           C  
ATOM    263  CD2 LEU B 211      38.496   5.712  15.433  1.00  0.00           C  
ATOM    264  N   MET B 212      34.448   3.051  16.439  1.00  0.00           N  
ATOM    265  CA  MET B 212      33.390   3.394  17.397  1.00  0.00           C  
ATOM    266  C   MET B 212      33.898   3.197  18.831  1.00  0.00           C  
ATOM    267  O   MET B 212      34.805   2.394  19.083  1.00  0.00           O  
ATOM    268  CB  MET B 212      32.135   2.562  17.119  1.00  0.00           C  
ATOM    269  CG  MET B 212      30.979   2.833  18.015  1.00  0.00           C  
ATOM    270  SD  MET B 212      29.380   2.271  17.334  1.00  0.00           S  
ATOM    271  CE  MET B 212      29.710   0.535  17.039  1.00  0.00           C  
ATOM    272  N   PHE B 213      33.347   3.982  19.748  1.00  0.00           N  
ATOM    273  CA  PHE B 213      33.762   3.959  21.155  1.00  0.00           C  
ATOM    274  C   PHE B 213      32.547   3.856  22.066  1.00  0.00           C  
ATOM    275  O   PHE B 213      31.548   4.554  21.862  1.00  0.00           O  
ATOM    276  CB  PHE B 213      34.534   5.240  21.527  1.00  0.00           C  
ATOM    277  CG  PHE B 213      35.882   5.370  20.869  1.00  0.00           C  
ATOM    278  CD1 PHE B 213      37.025   4.872  21.491  1.00  0.00           C  
ATOM    279  CD2 PHE B 213      36.017   6.014  19.651  1.00  0.00           C  
ATOM    280  CE1 PHE B 213      38.283   4.990  20.898  1.00  0.00           C  
ATOM    281  CE2 PHE B 213      37.289   6.159  19.040  1.00  0.00           C  
ATOM    282  CZ  PHE B 213      38.418   5.638  19.664  1.00  0.00           C  
ATOM    283  N   PHE B 214      32.618   2.995  23.073  1.00  0.00           N  
ATOM    284  CA  PHE B 214      31.674   3.081  24.192  1.00  0.00           C  
ATOM    285  C   PHE B 214      32.440   3.422  25.443  1.00  0.00           C  
ATOM    286  O   PHE B 214      33.612   3.060  25.582  1.00  0.00           O  
ATOM    287  CB  PHE B 214      30.935   1.764  24.445  1.00  0.00           C  
ATOM    288  CG  PHE B 214      30.272   1.162  23.229  1.00  0.00           C  
ATOM    289  CD1 PHE B 214      29.759   1.950  22.210  1.00  0.00           C  
ATOM    290  CD2 PHE B 214      30.137  -0.221  23.130  1.00  0.00           C  
ATOM    291  CE1 PHE B 214      29.166   1.374  21.117  1.00  0.00           C  
ATOM    292  CE2 PHE B 214      29.530  -0.802  22.044  1.00  0.00           C  
ATOM    293  CZ  PHE B 214      29.051  -0.002  21.033  1.00  0.00           C  
ATOM    294  N   ILE B 215      31.786   4.130  26.348  1.00  0.00           N  
ATOM    295  CA  ILE B 215      32.126   4.035  27.748  1.00  0.00           C  
ATOM    296  C   ILE B 215      31.032   3.176  28.335  1.00  0.00           C  
ATOM    297  O   ILE B 215      29.881   3.614  28.455  1.00  0.00           O  
ATOM    298  CB  ILE B 215      32.174   5.395  28.443  1.00  0.00           C  
ATOM    299  CG1 ILE B 215      33.276   6.253  27.830  1.00  0.00           C  
ATOM    300  CG2 ILE B 215      32.415   5.220  29.944  1.00  0.00           C  
ATOM    301  CD1 ILE B 215      34.561   5.521  27.662  1.00  0.00           C  
ATOM    302  N   LEU B 216      31.386   1.938  28.640  1.00  0.00           N  
ATOM    303  CA  LEU B 216      30.465   0.993  29.232  1.00  0.00           C  
ATOM    304  C   LEU B 216      30.432   1.227  30.737  1.00  0.00           C  
ATOM    305  O   LEU B 216      31.480   1.541  31.336  1.00  0.00           O  
ATOM    306  CB  LEU B 216      30.952  -0.440  28.966  1.00  0.00           C  
ATOM    307  CG  LEU B 216      29.873  -1.515  28.904  1.00  0.00           C  
ATOM    308  CD1 LEU B 216      29.095  -1.381  27.606  1.00  0.00           C  
ATOM    309  CD2 LEU B 216      30.469  -2.911  29.043  1.00  0.00           C  
ATOM    310  N   ARG B 217      29.264   1.051  31.345  1.00  0.00           N  
ATOM    311  CA  ARG B 217      29.170   0.957  32.783  1.00  0.00           C  
ATOM    312  C   ARG B 217      28.410  -0.308  33.199  1.00  0.00           C  
ATOM    313  O   ARG B 217      27.482  -0.741  32.520  1.00  0.00           O  
ATOM    314  CB  ARG B 217      28.477   2.201  33.345  1.00  0.00           C  
ATOM    315  CG  ARG B 217      26.969   2.326  32.988  1.00  0.00           C  
ATOM    316  CD  ARG B 217      26.195   3.277  33.924  1.00  0.00           C  
ATOM    317  NE  ARG B 217      24.766   2.934  33.852  1.00  0.00           N  
ATOM    318  CZ  ARG B 217      23.917   3.380  32.938  1.00  0.00           C  
ATOM    319  NH1 ARG B 217      24.286   4.271  32.025  1.00  0.00           N  
ATOM    320  NH2 ARG B 217      22.674   2.956  32.945  1.00  0.00           N  
ATOM    321  N   ASP B 218      28.782  -0.916  34.319  1.00  0.00           N  
ATOM    322  CA  ASP B 218      28.020  -2.072  34.810  1.00  0.00           C  
ATOM    323  C   ASP B 218      27.747  -1.955  36.280  1.00  0.00           C  
ATOM    324  O   ASP B 218      27.399  -2.926  36.944  1.00  0.00           O  
ATOM    325  CB  ASP B 218      28.690  -3.404  34.454  1.00  0.00           C  
ATOM    326  CG  ASP B 218      30.007  -3.638  35.185  1.00  0.00           C  
ATOM    327  OD1 ASP B 218      30.412  -2.840  36.056  1.00  0.00           O  
ATOM    328  OD2 ASP B 218      30.639  -4.657  34.861  1.00  0.00           O  
ATOM    329  N   GLY B 219      27.854  -0.737  36.781  1.00  0.00           N  
ATOM    330  CA  GLY B 219      27.587  -0.479  38.176  1.00  0.00           C  
ATOM    331  C   GLY B 219      28.783  -0.694  39.055  1.00  0.00           C  
ATOM    332  O   GLY B 219      28.730  -0.390  40.231  1.00  0.00           O  
ATOM    333  N   THR B 220      29.858  -1.219  38.493  1.00  0.00           N  
ATOM    334  CA  THR B 220      31.103  -1.339  39.222  1.00  0.00           C  
ATOM    335  C   THR B 220      32.193  -0.435  38.638  1.00  0.00           C  
ATOM    336  O   THR B 220      33.371  -0.544  38.999  1.00  0.00           O  
ATOM    337  CB  THR B 220      31.572  -2.773  39.182  1.00  0.00           C  
ATOM    338  OG1 THR B 220      32.193  -3.031  37.913  1.00  0.00           O  
ATOM    339  CG2 THR B 220      30.374  -3.726  39.414  1.00  0.00           C  
ATOM    340  N   GLY B 221      31.819   0.444  37.719  1.00  0.00           N  
ATOM    341  CA  GLY B 221      32.781   1.363  37.112  1.00  0.00           C  
ATOM    342  C   GLY B 221      32.549   1.638  35.639  1.00  0.00           C  
ATOM    343  O   GLY B 221      31.481   1.340  35.089  1.00  0.00           O  
ATOM    344  N   PHE B 222      33.564   2.215  35.004  1.00  0.00           N  
ATOM    345  CA  PHE B 222      33.461   2.612  33.603  1.00  0.00           C  
ATOM    346  C   PHE B 222      34.626   2.062  32.801  1.00  0.00           C  
ATOM    347  O   PHE B 222      35.737   1.964  33.295  1.00  0.00           O  
ATOM    348  CB  PHE B 222      33.395   4.125  33.480  1.00  0.00           C  
ATOM    349  CG  PHE B 222      32.269   4.713  34.228  1.00  0.00           C  
ATOM    350  CD1 PHE B 222      30.980   4.597  33.738  1.00  0.00           C  
ATOM    351  CD2 PHE B 222      32.477   5.331  35.461  1.00  0.00           C  
ATOM    352  CE1 PHE B 222      29.888   5.126  34.446  1.00  0.00           C  
ATOM    353  CE2 PHE B 222      31.397   5.847  36.190  1.00  0.00           C  
ATOM    354  CZ  PHE B 222      30.097   5.742  35.675  1.00  0.00           C  
ATOM    355  N   LEU B 223      34.338   1.679  31.564  1.00  0.00           N  
ATOM    356  CA  LEU B 223      35.326   1.097  30.692  1.00  0.00           C  
ATOM    357  C   LEU B 223      35.155   1.722  29.320  1.00  0.00           C  
ATOM    358  O   LEU B 223      34.027   1.798  28.780  1.00  0.00           O  
ATOM    359  CB  LEU B 223      35.148  -0.431  30.625  1.00  0.00           C  
ATOM    360  CG  LEU B 223      36.164  -1.275  29.834  1.00  0.00           C  
ATOM    361  CD1 LEU B 223      37.629  -0.998  30.290  1.00  0.00           C  
ATOM    362  CD2 LEU B 223      35.853  -2.734  29.967  1.00  0.00           C  
ATOM    363  N   GLN B 224      36.277   2.191  28.780  1.00  0.00           N  
ATOM    364  CA  GLN B 224      36.374   2.523  27.366  1.00  0.00           C  
ATOM    365  C   GLN B 224      36.352   1.238  26.555  1.00  0.00           C  
ATOM    366  O   GLN B 224      36.908   0.220  26.969  1.00  0.00           O  
ATOM    367  CB  GLN B 224      37.674   3.269  27.080  1.00  0.00           C  
ATOM    368  CG  GLN B 224      37.753   3.805  25.661  1.00  0.00           C  
ATOM    369  CD  GLN B 224      38.776   4.886  25.521  1.00  0.00           C  
ATOM    370  OE1 GLN B 224      38.763   5.842  26.286  1.00  0.00           O  
ATOM    371  NE2 GLN B 224      39.680   4.748  24.548  1.00  0.00           N  
ATOM    372  N   VAL B 225      35.713   1.282  25.391  1.00  0.00           N  
ATOM    373  CA  VAL B 225      35.650   0.118  24.508  1.00  0.00           C  
ATOM    374  C   VAL B 225      35.931   0.585  23.107  1.00  0.00           C  
ATOM    375  O   VAL B 225      35.257   1.475  22.611  1.00  0.00           O  
ATOM    376  CB  VAL B 225      34.291  -0.538  24.560  1.00  0.00           C  
ATOM    377  CG1 VAL B 225      34.209  -1.690  23.579  1.00  0.00           C  
ATOM    378  CG2 VAL B 225      33.996  -0.996  25.996  1.00  0.00           C  
ATOM    379  N   LEU B 226      36.959  -0.006  22.487  1.00  0.00           N  
ATOM    380  CA  LEU B 226      37.341   0.320  21.129  1.00  0.00           C  
ATOM    381  C   LEU B 226      36.789  -0.748  20.181  1.00  0.00           C  
ATOM    382  O   LEU B 226      37.165  -1.915  20.274  1.00  0.00           O  
ATOM    383  CB  LEU B 226      38.858   0.420  21.042  1.00  0.00           C  
ATOM    384  CG  LEU B 226      39.473   0.672  19.673  1.00  0.00           C  
ATOM    385  CD1 LEU B 226      38.999   1.993  19.154  1.00  0.00           C  
ATOM    386  CD2 LEU B 226      41.028   0.609  19.744  1.00  0.00           C  
ATOM    387  N   LEU B 227      35.868  -0.334  19.306  1.00  0.00           N  
ATOM    388  CA  LEU B 227      35.334  -1.179  18.235  1.00  0.00           C  
ATOM    389  C   LEU B 227      35.892  -0.687  16.912  1.00  0.00           C  
ATOM    390  O   LEU B 227      36.042   0.514  16.702  1.00  0.00           O  
ATOM    391  CB  LEU B 227      33.792  -1.143  18.196  1.00  0.00           C  
ATOM    392  CG  LEU B 227      33.075  -1.322  19.536  1.00  0.00           C  
ATOM    393  CD1 LEU B 227      32.650   0.045  20.127  1.00  0.00           C  
ATOM    394  CD2 LEU B 227      31.853  -2.253  19.412  1.00  0.00           C  
ATOM    395  N   MET B 228      36.184  -1.619  16.012  1.00  0.00           N  
ATOM    396  CA  MET B 228      36.919  -1.312  14.790  1.00  0.00           C  
ATOM    397  C   MET B 228      36.392  -2.056  13.584  1.00  0.00           C  
ATOM    398  O   MET B 228      35.874  -3.164  13.696  1.00  0.00           O  
ATOM    399  CB  MET B 228      38.381  -1.684  14.971  1.00  0.00           C  
ATOM    400  CG  MET B 228      39.079  -0.850  16.012  1.00  0.00           C  
ATOM    401  SD  MET B 228      40.869  -0.885  15.801  1.00  0.00           S  
ATOM    402  CE  MET B 228      41.329  -2.409  16.643  1.00  0.00           C  
ATOM    403  N   ASP B 229      36.542  -1.426  12.426  1.00  0.00           N  
ATOM    404  CA  ASP B 229      36.280  -2.049  11.144  1.00  0.00           C  
ATOM    405  C   ASP B 229      34.909  -2.712  11.118  1.00  0.00           C  
ATOM    406  O   ASP B 229      33.914  -2.025  11.350  1.00  0.00           O  
ATOM    407  CB  ASP B 229      37.426  -2.989  10.780  1.00  0.00           C  
ATOM    408  CG  ASP B 229      38.760  -2.255  10.664  1.00  0.00           C  
ATOM    409  OD1 ASP B 229      38.778  -1.137  10.095  1.00  0.00           O  
ATOM    410  OD2 ASP B 229      39.788  -2.795  11.140  1.00  0.00           O  
ATOM    411  N   LYS B 230      34.839  -4.023  10.862  1.00  0.00           N  
ATOM    412  CA  LYS B 230      33.552  -4.675  10.571  1.00  0.00           C  
ATOM    413  C   LYS B 230      32.647  -4.699  11.799  1.00  0.00           C  
ATOM    414  O   LYS B 230      31.430  -4.815  11.676  1.00  0.00           O  
ATOM    415  CB  LYS B 230      33.744  -6.088   9.989  1.00  0.00           C  
ATOM    416  CG  LYS B 230      34.614  -6.125   8.708  1.00  0.00           C  
ATOM    417  CD  LYS B 230      34.137  -7.140   7.620  1.00  0.00           C  
ATOM    418  CE  LYS B 230      34.048  -8.587   8.136  1.00  0.00           C  
ATOM    419  NZ  LYS B 230      34.097  -9.616   7.033  1.00  0.00           N  
ATOM    420  N   LEU B 231      33.251  -4.545  12.972  1.00  0.00           N  
ATOM    421  CA  LEU B 231      32.509  -4.427  14.214  1.00  0.00           C  
ATOM    422  C   LEU B 231      31.767  -3.098  14.350  1.00  0.00           C  
ATOM    423  O   LEU B 231      30.858  -2.971  15.190  1.00  0.00           O  
ATOM    424  CB  LEU B 231      33.443  -4.628  15.404  1.00  0.00           C  
ATOM    425  CG  LEU B 231      34.179  -5.973  15.454  1.00  0.00           C  
ATOM    426  CD1 LEU B 231      34.819  -6.123  16.819  1.00  0.00           C  
ATOM    427  CD2 LEU B 231      33.259  -7.158  15.168  1.00  0.00           C  
ATOM    428  N   CYS B 232      32.131  -2.117  13.522  1.00  0.00           N  
ATOM    429  CA  CYS B 232      31.395  -0.855  13.454  1.00  0.00           C  
ATOM    430  C   CYS B 232      30.411  -0.854  12.294  1.00  0.00           C  
ATOM    431  O   CYS B 232      29.751   0.160  12.037  1.00  0.00           O  
ATOM    432  CB  CYS B 232      32.368   0.303  13.284  1.00  0.00           C  
ATOM    433  SG  CYS B 232      33.602   0.422  14.584  1.00  0.00           S  
ATOM    434  N   GLN B 233      30.299  -1.992  11.609  1.00  0.00           N  
ATOM    435  CA  GLN B 233      29.590  -2.068  10.329  1.00  0.00           C  
ATOM    436  C   GLN B 233      28.483  -3.135  10.301  1.00  0.00           C  
ATOM    437  O   GLN B 233      27.940  -3.424   9.236  1.00  0.00           O  
ATOM    438  CB  GLN B 233      30.610  -2.296   9.194  1.00  0.00           C  
ATOM    439  CG  GLN B 233      31.575  -1.113   8.982  1.00  0.00           C  
ATOM    440  CD  GLN B 233      32.814  -1.437   8.097  1.00  0.00           C  
ATOM    441  OE1 GLN B 233      32.881  -2.474   7.409  1.00  0.00           O  
ATOM    442  NE2 GLN B 233      33.792  -0.525   8.114  1.00  0.00           N  
ATOM    443  N   THR B 234      28.167  -3.710  11.465  1.00  0.00           N  
ATOM    444  CA  THR B 234      27.075  -4.675  11.625  1.00  0.00           C  
ATOM    445  C   THR B 234      25.783  -3.951  11.954  1.00  0.00           C  
ATOM    446  O   THR B 234      25.794  -2.779  12.326  1.00  0.00           O  
ATOM    447  CB  THR B 234      27.340  -5.656  12.793  1.00  0.00           C  
ATOM    448  OG1 THR B 234      27.596  -4.913  13.995  1.00  0.00           O  
ATOM    449  CG2 THR B 234      28.532  -6.580  12.502  1.00  0.00           C  
ATOM    450  N   TYR B 235      24.667  -4.655  11.857  1.00  0.00           N  
ATOM    451  CA  TYR B 235      23.372  -4.025  12.049  1.00  0.00           C  
ATOM    452  C   TYR B 235      23.356  -3.369  13.406  1.00  0.00           C  
ATOM    453  O   TYR B 235      22.961  -2.209  13.539  1.00  0.00           O  
ATOM    454  CB  TYR B 235      22.244  -5.045  11.927  1.00  0.00           C  
ATOM    455  CG  TYR B 235      20.886  -4.483  12.237  1.00  0.00           C  
ATOM    456  CD1 TYR B 235      20.140  -3.836  11.268  1.00  0.00           C  
ATOM    457  CD2 TYR B 235      20.341  -4.601  13.510  1.00  0.00           C  
ATOM    458  CE1 TYR B 235      18.859  -3.310  11.563  1.00  0.00           C  
ATOM    459  CE2 TYR B 235      19.073  -4.095  13.811  1.00  0.00           C  
ATOM    460  CZ  TYR B 235      18.343  -3.444  12.840  1.00  0.00           C  
ATOM    461  OH  TYR B 235      17.110  -2.934  13.157  1.00  0.00           O  
ATOM    462  N   ASP B 236      23.817  -4.105  14.415  1.00  0.00           N  
ATOM    463  CA  ASP B 236      23.883  -3.573  15.776  1.00  0.00           C  
ATOM    464  C   ASP B 236      24.757  -2.322  15.893  1.00  0.00           C  
ATOM    465  O   ASP B 236      24.375  -1.374  16.589  1.00  0.00           O  
ATOM    466  CB  ASP B 236      24.344  -4.648  16.775  1.00  0.00           C  
ATOM    467  CG  ASP B 236      23.218  -5.578  17.195  1.00  0.00           C  
ATOM    468  OD1 ASP B 236      22.057  -5.313  16.851  1.00  0.00           O  
ATOM    469  OD2 ASP B 236      23.496  -6.580  17.882  1.00  0.00           O  
ATOM    470  N   ALA B 237      25.914  -2.317  15.228  1.00  0.00           N  
ATOM    471  CA  ALA B 237      26.747  -1.108  15.178  1.00  0.00           C  
ATOM    472  C   ALA B 237      25.931   0.096  14.714  1.00  0.00           C  
ATOM    473  O   ALA B 237      26.028   1.201  15.273  1.00  0.00           O  
ATOM    474  CB  ALA B 237      27.910  -1.304  14.252  1.00  0.00           C  
ATOM    475  N   LEU B 238      25.111  -0.132  13.696  1.00  0.00           N  
ATOM    476  CA  LEU B 238      24.446   0.952  12.985  1.00  0.00           C  
ATOM    477  C   LEU B 238      23.191   1.429  13.674  1.00  0.00           C  
ATOM    478  O   LEU B 238      22.657   2.448  13.303  1.00  0.00           O  
ATOM    479  CB  LEU B 238      24.107   0.498  11.560  1.00  0.00           C  
ATOM    480  CG  LEU B 238      25.355   0.318  10.697  1.00  0.00           C  
ATOM    481  CD1 LEU B 238      25.031  -0.458   9.453  1.00  0.00           C  
ATOM    482  CD2 LEU B 238      25.946   1.677  10.360  1.00  0.00           C  
ATOM    483  N   THR B 239      22.725   0.671  14.665  1.00  0.00           N  
ATOM    484  CA  THR B 239      21.489   0.980  15.383  1.00  0.00           C  
ATOM    485  C   THR B 239      21.676   1.200  16.884  1.00  0.00           C  
ATOM    486  O   THR B 239      20.750   1.652  17.554  1.00  0.00           O  
ATOM    487  CB  THR B 239      20.532  -0.161  15.252  1.00  0.00           C  
ATOM    488  OG1 THR B 239      21.203  -1.342  15.700  1.00  0.00           O  
ATOM    489  CG2 THR B 239      20.093  -0.338  13.805  1.00  0.00           C  
ATOM    490  N   VAL B 240      22.847   0.885  17.434  1.00  0.00           N  
ATOM    491  CA  VAL B 240      23.010   1.000  18.872  1.00  0.00           C  
ATOM    492  C   VAL B 240      22.911   2.492  19.252  1.00  0.00           C  
ATOM    493  O   VAL B 240      23.131   3.365  18.412  1.00  0.00           O  
ATOM    494  CB  VAL B 240      24.309   0.326  19.366  1.00  0.00           C  
ATOM    495  CG1 VAL B 240      25.541   1.095  18.925  1.00  0.00           C  
ATOM    496  CG2 VAL B 240      24.282   0.186  20.866  1.00  0.00           C  
ATOM    497  N   ASN B 241      22.493   2.762  20.490  1.00  0.00           N  
ATOM    498  CA  ASN B 241      22.417   4.119  21.033  1.00  0.00           C  
ATOM    499  C   ASN B 241      22.912   4.039  22.485  1.00  0.00           C  
ATOM    500  O   ASN B 241      23.048   2.943  23.026  1.00  0.00           O  
ATOM    501  CB  ASN B 241      20.966   4.651  21.038  1.00  0.00           C  
ATOM    502  CG  ASN B 241      20.231   4.425  19.726  1.00  0.00           C  
ATOM    503  OD1 ASN B 241      20.591   4.978  18.683  1.00  0.00           O  
ATOM    504  ND2 ASN B 241      19.166   3.635  19.780  1.00  0.00           N  
ATOM    505  N   THR B 242      23.165   5.188  23.117  1.00  0.00           N  
ATOM    506  CA  THR B 242      23.360   5.238  24.575  1.00  0.00           C  
ATOM    507  C   THR B 242      22.170   4.540  25.298  1.00  0.00           C  
ATOM    508  O   THR B 242      21.016   4.567  24.813  1.00  0.00           O  
ATOM    509  CB  THR B 242      23.546   6.707  25.117  1.00  0.00           C  
ATOM    510  OG1 THR B 242      22.450   7.531  24.710  1.00  0.00           O  
ATOM    511  CG2 THR B 242      24.862   7.338  24.644  1.00  0.00           C  
ATOM    512  N   GLU B 243      22.473   3.918  26.442  1.00  0.00           N  
ATOM    513  CA  GLU B 243      21.511   3.133  27.251  1.00  0.00           C  
ATOM    514  C   GLU B 243      21.139   1.773  26.688  1.00  0.00           C  
ATOM    515  O   GLU B 243      20.316   1.089  27.289  1.00  0.00           O  
ATOM    516  CB  GLU B 243      20.201   3.913  27.574  1.00  0.00           C  
ATOM    517  CG  GLU B 243      20.183   4.786  28.855  1.00  0.00           C  
ATOM    518  CD  GLU B 243      21.517   4.864  29.624  1.00  0.00           C  
ATOM    519  OE1 GLU B 243      21.859   3.929  30.374  1.00  0.00           O  
ATOM    520  OE2 GLU B 243      22.207   5.893  29.500  1.00  0.00           O  
ATOM    521  N   CYS B 244      21.719   1.370  25.561  1.00  0.00           N  
ATOM    522  CA  CYS B 244      21.555  -0.004  25.083  1.00  0.00           C  
ATOM    523  C   CYS B 244      22.352  -0.859  26.017  1.00  0.00           C  
ATOM    524  O   CYS B 244      23.303  -0.376  26.616  1.00  0.00           O  
ATOM    525  CB  CYS B 244      22.049  -0.202  23.634  1.00  0.00           C  
ATOM    526  SG  CYS B 244      20.864   0.325  22.330  1.00  0.00           S  
ATOM    527  N   THR B 245      21.959  -2.123  26.160  1.00  0.00           N  
ATOM    528  CA  THR B 245      22.791  -3.112  26.862  1.00  0.00           C  
ATOM    529  C   THR B 245      23.508  -3.941  25.826  1.00  0.00           C  
ATOM    530  O   THR B 245      22.910  -4.323  24.821  1.00  0.00           O  
ATOM    531  CB  THR B 245      21.984  -4.028  27.790  1.00  0.00           C  
ATOM    532  OG1 THR B 245      20.775  -4.410  27.155  1.00  0.00           O  
ATOM    533  CG2 THR B 245      21.652  -3.321  29.085  1.00  0.00           C  
ATOM    534  N   VAL B 246      24.801  -4.178  26.037  1.00  0.00           N  
ATOM    535  CA  VAL B 246      25.572  -4.943  25.084  1.00  0.00           C  
ATOM    536  C   VAL B 246      26.385  -5.983  25.792  1.00  0.00           C  
ATOM    537  O   VAL B 246      26.568  -5.892  26.986  1.00  0.00           O  
ATOM    538  CB  VAL B 246      26.468  -4.041  24.220  1.00  0.00           C  
ATOM    539  CG1 VAL B 246      25.610  -3.100  23.390  1.00  0.00           C  
ATOM    540  CG2 VAL B 246      27.484  -3.274  25.058  1.00  0.00           C  
ATOM    541  N   GLU B 247      26.822  -6.999  25.053  1.00  0.00           N  
ATOM    542  CA  GLU B 247      27.796  -7.970  25.519  1.00  0.00           C  
ATOM    543  C   GLU B 247      29.036  -7.877  24.613  1.00  0.00           C  
ATOM    544  O   GLU B 247      28.913  -7.868  23.400  1.00  0.00           O  
ATOM    545  CB  GLU B 247      27.180  -9.367  25.448  1.00  0.00           C  
ATOM    546  CG  GLU B 247      28.162 -10.551  25.694  1.00  0.00           C  
ATOM    547  CD  GLU B 247      27.484 -11.914  25.682  1.00  0.00           C  
ATOM    548  OE1 GLU B 247      28.218 -12.924  25.707  1.00  0.00           O  
ATOM    549  OE2 GLU B 247      26.226 -11.974  25.642  1.00  0.00           O  
ATOM    550  N   ILE B 248      30.223  -7.829  25.196  1.00  0.00           N  
ATOM    551  CA  ILE B 248      31.429  -7.598  24.426  1.00  0.00           C  
ATOM    552  C   ILE B 248      32.502  -8.634  24.772  1.00  0.00           C  
ATOM    553  O   ILE B 248      32.805  -8.849  25.951  1.00  0.00           O  
ATOM    554  CB  ILE B 248      32.003  -6.192  24.710  1.00  0.00           C  
ATOM    555  CG1 ILE B 248      30.972  -5.111  24.374  1.00  0.00           C  
ATOM    556  CG2 ILE B 248      33.308  -5.987  23.943  1.00  0.00           C  
ATOM    557  CD1 ILE B 248      31.332  -3.738  24.858  1.00  0.00           C  
ATOM    558  N   TYR B 249      33.074  -9.276  23.751  1.00  0.00           N  
ATOM    559  CA  TYR B 249      34.233 -10.126  23.962  1.00  0.00           C  
ATOM    560  C   TYR B 249      35.417  -9.440  23.321  1.00  0.00           C  
ATOM    561  O   TYR B 249      35.331  -8.985  22.179  1.00  0.00           O  
ATOM    562  CB  TYR B 249      34.028 -11.529  23.388  1.00  0.00           C  
ATOM    563  CG  TYR B 249      35.062 -12.515  23.884  1.00  0.00           C  
ATOM    564  CD1 TYR B 249      35.019 -12.992  25.194  1.00  0.00           C  
ATOM    565  CD2 TYR B 249      36.089 -12.963  23.057  1.00  0.00           C  
ATOM    566  CE1 TYR B 249      35.962 -13.882  25.662  1.00  0.00           C  
ATOM    567  CE2 TYR B 249      37.029 -13.853  23.517  1.00  0.00           C  
ATOM    568  CZ  TYR B 249      36.959 -14.304  24.826  1.00  0.00           C  
ATOM    569  OH  TYR B 249      37.896 -15.190  25.307  1.00  0.00           O  
ATOM    570  N   GLY B 250      36.511  -9.348  24.070  1.00  0.00           N  
ATOM    571  CA  GLY B 250      37.681  -8.620  23.629  1.00  0.00           C  
ATOM    572  C   GLY B 250      38.805  -8.673  24.640  1.00  0.00           C  
ATOM    573  O   GLY B 250      38.641  -9.200  25.739  1.00  0.00           O  
ATOM    574  N   ALA B 251      39.958  -8.131  24.260  1.00  0.00           N  
ATOM    575  CA  ALA B 251      41.123  -8.118  25.131  1.00  0.00           C  
ATOM    576  C   ALA B 251      41.224  -6.781  25.847  1.00  0.00           C  
ATOM    577  O   ALA B 251      40.948  -5.733  25.273  1.00  0.00           O  
ATOM    578  CB  ALA B 251      42.387  -8.387  24.340  1.00  0.00           C  
ATOM    579  N   ILE B 252      41.610  -6.834  27.116  1.00  0.00           N  
ATOM    580  CA  ILE B 252      41.876  -5.640  27.891  1.00  0.00           C  
ATOM    581  C   ILE B 252      43.341  -5.321  27.615  1.00  0.00           C  
ATOM    582  O   ILE B 252      44.198  -6.209  27.683  1.00  0.00           O  
ATOM    583  CB  ILE B 252      41.614  -5.859  29.413  1.00  0.00           C  
ATOM    584  CG1 ILE B 252      40.237  -6.495  29.658  1.00  0.00           C  
ATOM    585  CG2 ILE B 252      41.648  -4.541  30.172  1.00  0.00           C  
ATOM    586  CD1 ILE B 252      39.040  -5.619  29.271  1.00  0.00           C  
ATOM    587  N   LYS B 253      43.626  -4.073  27.258  1.00  0.00           N  
ATOM    588  CA  LYS B 253      45.005  -3.646  27.038  1.00  0.00           C  
ATOM    589  C   LYS B 253      45.276  -2.267  27.624  1.00  0.00           C  
ATOM    590  O   LYS B 253      44.390  -1.405  27.684  1.00  0.00           O  
ATOM    591  CB  LYS B 253      45.345  -3.673  25.551  1.00  0.00           C  
ATOM    592  CG  LYS B 253      45.577  -5.088  25.007  1.00  0.00           C  
ATOM    593  CD  LYS B 253      46.113  -5.056  23.571  1.00  0.00           C  
ATOM    594  CE  LYS B 253      45.823  -6.337  22.776  1.00  0.00           C  
ATOM    595  NZ  LYS B 253      45.730  -6.045  21.297  1.00  0.00           N  
ATOM    596  N   GLU B 254      46.519  -2.080  28.058  1.00  0.00           N  
ATOM    597  CA  GLU B 254      46.966  -0.822  28.652  1.00  0.00           C  
ATOM    598  C   GLU B 254      46.830   0.366  27.697  1.00  0.00           C  
ATOM    599  O   GLU B 254      46.868   0.213  26.468  1.00  0.00           O  
ATOM    600  CB  GLU B 254      48.430  -0.930  29.107  1.00  0.00           C  
ATOM    601  CG  GLU B 254      48.624  -1.467  30.522  1.00  0.00           C  
ATOM    602  CD  GLU B 254      49.624  -0.637  31.321  1.00  0.00           C  
ATOM    603  OE1 GLU B 254      49.174   0.057  32.264  1.00  0.00           O  
ATOM    604  OE2 GLU B 254      50.839  -0.664  30.999  1.00  0.00           O  
ATOM    605  N   VAL B 255      46.678   1.547  28.293  1.00  0.00           N  
ATOM    606  CA  VAL B 255      46.606   2.825  27.572  1.00  0.00           C  
ATOM    607  C   VAL B 255      47.594   3.836  28.184  1.00  0.00           C  
ATOM    608  O   VAL B 255      47.368   4.339  29.297  1.00  0.00           O  
ATOM    609  CB  VAL B 255      45.172   3.424  27.643  1.00  0.00           C  
ATOM    610  CG1 VAL B 255      45.146   4.828  27.039  1.00  0.00           C  
ATOM    611  CG2 VAL B 255      44.185   2.511  26.943  1.00  0.00           C  
ATOM    612  N   PRO B 256      48.710   4.110  27.483  1.00  0.00           N  
ATOM    613  CA  PRO B 256      49.533   5.243  27.916  1.00  0.00           C  
ATOM    614  C   PRO B 256      48.975   6.574  27.397  1.00  0.00           C  
ATOM    615  O   PRO B 256      47.870   6.615  26.848  1.00  0.00           O  
ATOM    616  CB  PRO B 256      50.928   4.938  27.319  1.00  0.00           C  
ATOM    617  CG  PRO B 256      50.872   3.478  26.877  1.00  0.00           C  
ATOM    618  CD  PRO B 256      49.422   3.247  26.523  1.00  0.00           C  
ATOM    619  N   ALA B 257      39.592   5.401  29.118  1.00  0.00           N  
ATOM    620  CA  ALA B 257      40.507   6.216  29.917  1.00  0.00           C  
ATOM    621  C   ALA B 257      40.428   5.827  31.401  1.00  0.00           C  
ATOM    622  O   ALA B 257      41.472   5.696  32.066  1.00  0.00           O  
ATOM    623  CB  ALA B 257      40.219   7.723  29.716  1.00  0.00           C  
ATOM    624  N   PRO B 258      39.194   5.648  31.926  1.00  0.00           N  
ATOM    625  CA  PRO B 258      38.997   5.187  33.303  1.00  0.00           C  
ATOM    626  C   PRO B 258      39.764   3.912  33.629  1.00  0.00           C  
ATOM    627  O   PRO B 258      39.677   2.920  32.891  1.00  0.00           O  
ATOM    628  CB  PRO B 258      37.486   4.906  33.368  1.00  0.00           C  
ATOM    629  CG  PRO B 258      36.881   5.812  32.366  1.00  0.00           C  
ATOM    630  CD  PRO B 258      37.917   6.051  31.300  1.00  0.00           C  
ATOM    631  N   ASN B 259      40.506   3.938  34.730  1.00  0.00           N  
ATOM    632  CA  ASN B 259      41.140   2.736  35.254  1.00  0.00           C  
ATOM    633  C   ASN B 259      42.434   2.358  34.497  1.00  0.00           C  
ATOM    634  O   ASN B 259      42.999   1.289  34.732  1.00  0.00           O  
ATOM    635  CB  ASN B 259      40.122   1.572  35.234  1.00  0.00           C  
ATOM    636  CG  ASN B 259      39.922   0.931  36.599  1.00  0.00           C  
ATOM    637  OD1 ASN B 259      40.862   0.804  37.394  1.00  0.00           O  
ATOM    638  ND2 ASN B 259      38.673   0.517  36.878  1.00  0.00           N  
ATOM    639  N   GLY B 261      42.891   3.229  33.592  1.00  0.00           N  
ATOM    640  CA  GLY B 261      44.187   3.059  32.903  1.00  0.00           C  
ATOM    641  C   GLY B 261      44.318   1.958  31.850  1.00  0.00           C  
ATOM    642  O   GLY B 261      45.423   1.466  31.596  1.00  0.00           O  
ATOM    643  N   HIS B 262      43.198   1.578  31.232  1.00  0.00           N  
ATOM    644  CA  HIS B 262      43.175   0.543  30.190  1.00  0.00           C  
ATOM    645  C   HIS B 262      41.849   0.609  29.428  1.00  0.00           C  
ATOM    646  O   HIS B 262      40.930   1.289  29.853  1.00  0.00           O  
ATOM    647  CB  HIS B 262      43.363  -0.855  30.800  1.00  0.00           C  
ATOM    648  CG  HIS B 262      42.314  -1.220  31.806  1.00  0.00           C  
ATOM    649  ND1 HIS B 262      42.624  -1.731  33.048  1.00  0.00           N  
ATOM    650  CD2 HIS B 262      40.962  -1.130  31.763  1.00  0.00           C  
ATOM    651  CE1 HIS B 262      41.507  -1.952  33.720  1.00  0.00           C  
ATOM    652  NE2 HIS B 262      40.486  -1.583  32.967  1.00  0.00           N  
ATOM    653  N   GLU B 263      41.757  -0.122  28.324  1.00  0.00           N  
ATOM    654  CA  GLU B 263      40.554  -0.149  27.494  1.00  0.00           C  
ATOM    655  C   GLU B 263      40.284  -1.556  26.991  1.00  0.00           C  
ATOM    656  O   GLU B 263      41.211  -2.339  26.848  1.00  0.00           O  
ATOM    657  CB  GLU B 263      40.720   0.805  26.300  1.00  0.00           C  
ATOM    658  CG  GLU B 263      41.830   0.446  25.298  1.00  0.00           C  
ATOM    659  CD  GLU B 263      41.939   1.428  24.122  1.00  0.00           C  
ATOM    660  OE1 GLU B 263      40.973   2.192  23.881  1.00  0.00           O  
ATOM    661  OE2 GLU B 263      42.994   1.426  23.428  1.00  0.00           O  
ATOM    662  N   LEU B 264      39.021  -1.871  26.729  1.00  0.00           N  
ATOM    663  CA  LEU B 264      38.646  -3.152  26.113  1.00  0.00           C  
ATOM    664  C   LEU B 264      38.620  -2.985  24.599  1.00  0.00           C  
ATOM    665  O   LEU B 264      37.787  -2.247  24.078  1.00  0.00           O  
ATOM    666  CB  LEU B 264      37.253  -3.603  26.583  1.00  0.00           C  
ATOM    667  CG  LEU B 264      36.620  -4.873  25.989  1.00  0.00           C  
ATOM    668  CD1 LEU B 264      37.411  -6.088  26.300  1.00  0.00           C  
ATOM    669  CD2 LEU B 264      35.224  -5.064  26.520  1.00  0.00           C  
ATOM    670  N   ILE B 266      39.520  -3.672  23.902  1.00  0.00           N  
ATOM    671  CA  ILE B 266      39.538  -3.679  22.424  1.00  0.00           C  
ATOM    672  C   ILE B 266      38.721  -4.856  21.897  1.00  0.00           C  
ATOM    673  O   ILE B 266      39.215  -5.977  21.889  1.00  0.00           O  
ATOM    674  CB  ILE B 266      40.967  -3.811  21.863  1.00  0.00           C  
ATOM    675  CG1 ILE B 266      41.786  -2.556  22.181  1.00  0.00           C  
ATOM    676  CG2 ILE B 266      40.915  -4.049  20.373  1.00  0.00           C  
ATOM    677  CD1 ILE B 266      43.288  -2.641  21.733  1.00  0.00           C  
ATOM    678  N   ALA B 267      37.500  -4.590  21.445  1.00  0.00           N  
ATOM    679  CA  ALA B 267      36.544  -5.638  21.089  1.00  0.00           C  
ATOM    680  C   ALA B 267      37.040  -6.619  20.017  1.00  0.00           C  
ATOM    681  O   ALA B 267      37.773  -6.238  19.086  1.00  0.00           O  
ATOM    682  CB  ALA B 267      35.242  -5.003  20.629  1.00  0.00           C  
ATOM    683  N   ASP B 268      36.657  -7.888  20.186  1.00  0.00           N  
ATOM    684  CA  ASP B 268      36.742  -8.905  19.128  1.00  0.00           C  
ATOM    685  C   ASP B 268      35.408  -9.055  18.429  1.00  0.00           C  
ATOM    686  O   ASP B 268      35.358  -9.215  17.227  1.00  0.00           O  
ATOM    687  CB  ASP B 268      37.113 -10.265  19.701  1.00  0.00           C  
ATOM    688  CG  ASP B 268      38.490 -10.287  20.292  1.00  0.00           C  
ATOM    689  OD1 ASP B 268      39.213  -9.277  20.132  1.00  0.00           O  
ATOM    690  OD2 ASP B 268      38.844 -11.316  20.913  1.00  0.00           O  
ATOM    691  N   PHE B 269      34.328  -9.058  19.195  1.00  0.00           N  
ATOM    692  CA  PHE B 269      32.973  -9.079  18.636  1.00  0.00           C  
ATOM    693  C   PHE B 269      31.972  -8.774  19.736  1.00  0.00           C  
ATOM    694  O   PHE B 269      32.313  -8.787  20.926  1.00  0.00           O  
ATOM    695  CB  PHE B 269      32.668 -10.425  17.978  1.00  0.00           C  
ATOM    696  CG  PHE B 269      32.986 -11.585  18.839  1.00  0.00           C  
ATOM    697  CD1 PHE B 269      31.993 -12.194  19.602  1.00  0.00           C  
ATOM    698  CD2 PHE B 269      34.298 -12.063  18.927  1.00  0.00           C  
ATOM    699  CE1 PHE B 269      32.302 -13.285  20.426  1.00  0.00           C  
ATOM    700  CE2 PHE B 269      34.622 -13.131  19.751  1.00  0.00           C  
ATOM    701  CZ  PHE B 269      33.630 -13.751  20.502  1.00  0.00           C  
ATOM    702  N   TRP B 270      30.741  -8.478  19.346  1.00  0.00           N  
ATOM    703  CA  TRP B 270      29.743  -8.008  20.306  1.00  0.00           C  
ATOM    704  C   TRP B 270      28.305  -8.109  19.772  1.00  0.00           C  
ATOM    705  O   TRP B 270      28.063  -8.585  18.646  1.00  0.00           O  
ATOM    706  CB  TRP B 270      30.052  -6.562  20.714  1.00  0.00           C  
ATOM    707  CG  TRP B 270      29.846  -5.594  19.617  1.00  0.00           C  
ATOM    708  CD1 TRP B 270      30.648  -5.413  18.532  1.00  0.00           C  
ATOM    709  CD2 TRP B 270      28.768  -4.663  19.487  1.00  0.00           C  
ATOM    710  NE1 TRP B 270      30.130  -4.425  17.729  1.00  0.00           N  
ATOM    711  CE2 TRP B 270      28.970  -3.957  18.288  1.00  0.00           C  
ATOM    712  CE3 TRP B 270      27.655  -4.350  20.275  1.00  0.00           C  
ATOM    713  CZ2 TRP B 270      28.092  -2.962  17.843  1.00  0.00           C  
ATOM    714  CZ3 TRP B 270      26.762  -3.366  19.821  1.00  0.00           C  
ATOM    715  CH2 TRP B 270      26.993  -2.691  18.612  1.00  0.00           C  
ATOM    716  N   LYS B 271      27.356  -7.706  20.615  1.00  0.00           N  
ATOM    717  CA  LYS B 271      25.959  -7.636  20.220  1.00  0.00           C  
ATOM    718  C   LYS B 271      25.184  -6.790  21.210  1.00  0.00           C  
ATOM    719  O   LYS B 271      25.686  -6.478  22.278  1.00  0.00           O  
ATOM    720  CB  LYS B 271      25.335  -9.043  20.112  1.00  0.00           C  
ATOM    721  CG  LYS B 271      25.018  -9.737  21.437  1.00  0.00           C  
ATOM    722  CD  LYS B 271      24.546 -11.166  21.181  1.00  0.00           C  
ATOM    723  CE  LYS B 271      24.434 -11.987  22.471  1.00  0.00           C  
ATOM    724  NZ  LYS B 271      24.282 -13.445  22.203  1.00  0.00           N  
ATOM    725  N   ILE B 272      23.959  -6.438  20.833  1.00  0.00           N  
ATOM    726  CA  ILE B 272      23.035  -5.730  21.706  1.00  0.00           C  
ATOM    727  C   ILE B 272      22.225  -6.736  22.503  1.00  0.00           C  
ATOM    728  O   ILE B 272      21.878  -7.781  22.006  1.00  0.00           O  
ATOM    729  CB  ILE B 272      22.112  -4.798  20.874  1.00  0.00           C  
ATOM    730  CG1 ILE B 272      22.932  -3.628  20.301  1.00  0.00           C  
ATOM    731  CG2 ILE B 272      20.968  -4.267  21.716  1.00  0.00           C  
ATOM    732  CD1 ILE B 272      22.175  -2.712  19.328  1.00  0.00           C  
ATOM    733  N   ILE B 273      21.948  -6.440  23.760  1.00  0.00           N  
ATOM    734  CA  ILE B 273      21.059  -7.278  24.552  1.00  0.00           C  
ATOM    735  C   ILE B 273      19.682  -6.603  24.651  1.00  0.00           C  
ATOM    736  O   ILE B 273      18.623  -7.236  24.449  1.00  0.00           O  
ATOM    737  CB  ILE B 273      21.655  -7.575  25.940  1.00  0.00           C  
ATOM    738  CG1 ILE B 273      22.986  -8.333  25.787  1.00  0.00           C  
ATOM    739  CG2 ILE B 273      20.697  -8.422  26.752  1.00  0.00           C  
ATOM    740  CD1 ILE B 273      23.797  -8.537  27.072  1.00  0.00           C  
ATOM    741  N   GLY B 274      19.703  -5.309  24.941  1.00  0.00           N  
ATOM    742  CA  GLY B 274      18.487  -4.525  25.022  1.00  0.00           C  
ATOM    743  C   GLY B 274      18.663  -3.260  24.223  1.00  0.00           C  
ATOM    744  O   GLY B 274      19.709  -2.628  24.278  1.00  0.00           O  
ATOM    745  N   ASN B 275      17.651  -2.884  23.462  1.00  0.00           N  
ATOM    746  CA  ASN B 275      17.706  -1.625  22.766  1.00  0.00           C  
ATOM    747  C   ASN B 275      17.258  -0.552  23.740  1.00  0.00           C  
ATOM    748  O   ASN B 275      16.714  -0.854  24.792  1.00  0.00           O  
ATOM    749  CB  ASN B 275      16.836  -1.644  21.508  1.00  0.00           C  
ATOM    750  CG  ASN B 275      17.480  -2.418  20.369  1.00  0.00           C  
ATOM    751  OD1 ASN B 275      18.557  -2.056  19.888  1.00  0.00           O  
ATOM    752  ND2 ASN B 275      16.824  -3.494  19.934  1.00  0.00           N  
ATOM    753  N   ALA B 276      17.551   0.694  23.393  1.00  0.00           N  
ATOM    754  CA  ALA B 276      17.052   1.856  24.101  1.00  0.00           C  
ATOM    755  C   ALA B 276      16.754   2.902  23.042  1.00  0.00           C  
ATOM    756  O   ALA B 276      17.436   2.937  22.029  1.00  0.00           O  
ATOM    757  CB  ALA B 276      18.084   2.366  25.093  1.00  0.00           C  
ATOM    758  N   PRO B 277      15.739   3.757  23.270  1.00  0.00           N  
ATOM    759  CA  PRO B 277      15.483   4.879  22.344  1.00  0.00           C  
ATOM    760  C   PRO B 277      16.646   5.882  22.211  1.00  0.00           C  
ATOM    761  O   PRO B 277      17.459   6.005  23.128  1.00  0.00           O  
ATOM    762  CB  PRO B 277      14.263   5.575  22.956  1.00  0.00           C  
ATOM    763  CG  PRO B 277      13.683   4.611  23.919  1.00  0.00           C  
ATOM    764  CD  PRO B 277      14.817   3.779  24.418  1.00  0.00           C  
ATOM    765  N   PRO B 278      16.703   6.617  21.077  1.00  0.00           N  
ATOM    766  CA  PRO B 278      17.754   7.581  20.762  1.00  0.00           C  
ATOM    767  C   PRO B 278      17.821   8.720  21.730  1.00  0.00           C  
ATOM    768  O   PRO B 278      16.785   9.232  22.126  1.00  0.00           O  
ATOM    769  CB  PRO B 278      17.317   8.149  19.415  1.00  0.00           C  
ATOM    770  CG  PRO B 278      15.862   7.902  19.337  1.00  0.00           C  
ATOM    771  CD  PRO B 278      15.705   6.574  19.992  1.00  0.00           C  
ATOM    772  N   GLY B 279      19.031   9.138  22.082  1.00  0.00           N  
ATOM    773  CA  GLY B 279      19.214  10.130  23.126  1.00  0.00           C  
ATOM    774  C   GLY B 279      18.924   9.446  24.439  1.00  0.00           C  
ATOM    775  O   GLY B 279      19.813   9.281  25.278  1.00  0.00           O  
ATOM    776  N   GLY B 281      17.666   9.040  24.603  1.00  0.00           N  
ATOM    777  CA  GLY B 281      17.248   8.243  25.749  1.00  0.00           C  
ATOM    778  C   GLY B 281      17.073   9.121  26.961  1.00  0.00           C  
ATOM    779  O   GLY B 281      16.106   9.887  27.052  1.00  0.00           O  
ATOM    780  N   ILE B 282      18.036   9.039  27.873  1.00  0.00           N  
ATOM    781  CA  ILE B 282      17.971   9.790  29.129  1.00  0.00           C  
ATOM    782  C   ILE B 282      18.317  11.278  28.952  1.00  0.00           C  
ATOM    783  O   ILE B 282      18.053  12.069  29.853  1.00  0.00           O  
ATOM    784  CB  ILE B 282      18.833   9.124  30.262  1.00  0.00           C  
ATOM    785  CG1 ILE B 282      20.268   9.676  30.327  1.00  0.00           C  
ATOM    786  CG2 ILE B 282      18.838   7.607  30.118  1.00  0.00           C  
ATOM    787  CD1 ILE B 282      20.839   9.723  31.776  1.00  0.00           C  
ATOM    788  N   ASP B 283      18.904  11.645  27.806  1.00  0.00           N  
ATOM    789  CA  ASP B 283      19.168  13.059  27.454  1.00  0.00           C  
ATOM    790  C   ASP B 283      17.881  13.670  26.892  1.00  0.00           C  
ATOM    791  O   ASP B 283      17.542  14.835  27.157  1.00  0.00           O  
ATOM    792  CB  ASP B 283      20.284  13.208  26.386  1.00  0.00           C  
ATOM    793  CG  ASP B 283      21.416  12.166  26.522  1.00  0.00           C  
ATOM    794  OD1 ASP B 283      22.012  12.065  27.617  1.00  0.00           O  
ATOM    795  OD2 ASP B 283      21.719  11.462  25.520  1.00  0.00           O  
ATOM    796  N   ASN B 291      17.178  12.860  26.106  1.00  0.00           N  
ATOM    797  CA  ASN B 291      15.963  13.268  25.416  1.00  0.00           C  
ATOM    798  C   ASN B 291      14.799  13.506  26.372  1.00  0.00           C  
ATOM    799  O   ASN B 291      14.037  14.458  26.188  1.00  0.00           O  
ATOM    800  CB  ASN B 291      15.579  12.199  24.384  1.00  0.00           C  
ATOM    801  CG  ASN B 291      14.832  12.765  23.191  1.00  0.00           C  
ATOM    802  OD1 ASN B 291      14.970  13.945  22.837  1.00  0.00           O  
ATOM    803  ND2 ASN B 291      14.046  11.911  22.543  1.00  0.00           N  
ATOM    804  N   VAL B 292      14.661  12.648  27.389  1.00  0.00           N  
ATOM    805  CA  VAL B 292      13.600  12.808  28.407  1.00  0.00           C  
ATOM    806  C   VAL B 292      13.963  13.899  29.428  1.00  0.00           C  
ATOM    807  O   VAL B 292      13.131  14.763  29.749  1.00  0.00           O  
ATOM    808  CB  VAL B 292      13.269  11.469  29.153  1.00  0.00           C  
ATOM    809  CG1 VAL B 292      12.101  11.658  30.110  1.00  0.00           C  
ATOM    810  CG2 VAL B 292      12.934  10.355  28.169  1.00  0.00           C  
ATOM    811  N   LEU B 293      15.201  13.864  29.926  1.00  0.00           N  
ATOM    812  CA  LEU B 293      15.669  14.842  30.903  1.00  0.00           C  
ATOM    813  C   LEU B 293      16.286  16.056  30.220  1.00  0.00           C  
ATOM    814  O   LEU B 293      17.496  16.303  30.319  1.00  0.00           O  
ATOM    815  CB  LEU B 293      16.674  14.201  31.854  1.00  0.00           C  
ATOM    816  CG  LEU B 293      16.175  12.939  32.555  1.00  0.00           C  
ATOM    817  CD1 LEU B 293      17.171  12.556  33.620  1.00  0.00           C  
ATOM    818  CD2 LEU B 293      14.790  13.135  33.155  1.00  0.00           C  
ATOM    819  N   ASN B 296      15.436  16.820  29.539  1.00  0.00           N  
ATOM    820  CA  ASN B 296      15.866  18.017  28.798  1.00  0.00           C  
ATOM    821  C   ASN B 296      16.503  19.077  29.710  1.00  0.00           C  
ATOM    822  O   ASN B 296      16.440  18.974  30.940  1.00  0.00           O  
ATOM    823  CB  ASN B 296      14.710  18.604  27.940  1.00  0.00           C  
ATOM    824  CG  ASN B 296      13.435  18.909  28.744  1.00  0.00           C  
ATOM    825  OD1 ASN B 296      13.288  19.988  29.306  1.00  0.00           O  
ATOM    826  ND2 ASN B 296      12.495  17.974  28.752  1.00  0.00           N  
ATOM    827  N   GLU B 297      17.135  20.077  29.104  1.00  0.00           N  
ATOM    828  CA  GLU B 297      17.808  21.132  29.866  1.00  0.00           C  
ATOM    829  C   GLU B 297      16.801  21.959  30.672  1.00  0.00           C  
ATOM    830  O   GLU B 297      17.128  22.476  31.742  1.00  0.00           O  
ATOM    831  CB  GLU B 297      18.632  22.033  28.928  1.00  0.00           C  
ATOM    832  CG  GLU B 297      19.799  21.304  28.246  1.00  0.00           C  
ATOM    833  CD  GLU B 297      20.454  22.128  27.144  1.00  0.00           C  
ATOM    834  OE1 GLU B 297      20.781  23.318  27.390  1.00  0.00           O  
ATOM    835  OE2 GLU B 297      20.652  21.581  26.027  1.00  0.00           O  
ATOM    836  N   GLU B 298      15.578  22.059  30.148  1.00  0.00           N  
ATOM    837  CA  GLU B 298      14.468  22.752  30.815  1.00  0.00           C  
ATOM    838  C   GLU B 298      13.551  21.823  31.634  1.00  0.00           C  
ATOM    839  O   GLU B 298      12.384  22.131  31.852  1.00  0.00           O  
ATOM    840  CB  GLU B 298      13.639  23.516  29.768  1.00  0.00           C  
ATOM    841  CG  GLU B 298      14.330  24.778  29.260  1.00  0.00           C  
ATOM    842  CD  GLU B 298      13.423  25.657  28.414  1.00  0.00           C  
ATOM    843  OE1 GLU B 298      12.778  25.137  27.467  1.00  0.00           O  
ATOM    844  OE2 GLU B 298      13.375  26.878  28.691  1.00  0.00           O  
ATOM    845  N   ALA B 303      14.079  20.692  32.087  1.00  0.00           N  
ATOM    846  CA  ALA B 303      13.309  19.774  32.918  1.00  0.00           C  
ATOM    847  C   ALA B 303      12.903  20.465  34.216  1.00  0.00           C  
ATOM    848  O   ALA B 303      13.750  21.042  34.910  1.00  0.00           O  
ATOM    849  CB  ALA B 303      14.121  18.551  33.234  1.00  0.00           C  
ATOM    850  N   SER B 305      11.614  20.407  34.537  1.00  0.00           N  
ATOM    851  CA  SER B 305      11.117  20.965  35.779  1.00  0.00           C  
ATOM    852  C   SER B 305      11.517  20.025  36.912  1.00  0.00           C  
ATOM    853  O   SER B 305      11.932  18.887  36.664  1.00  0.00           O  
ATOM    854  CB  SER B 305       9.597  21.114  35.726  1.00  0.00           C  
ATOM    855  OG  SER B 305       8.986  19.844  35.598  1.00  0.00           O  
ATOM    856  N   VAL B 306      11.401  20.492  38.148  1.00  0.00           N  
ATOM    857  CA  VAL B 306      11.736  19.648  39.272  1.00  0.00           C  
ATOM    858  C   VAL B 306      10.861  18.389  39.222  1.00  0.00           C  
ATOM    859  O   VAL B 306      11.367  17.280  39.287  1.00  0.00           O  
ATOM    860  CB  VAL B 306      11.557  20.385  40.623  1.00  0.00           C  
ATOM    861  CG1 VAL B 306      11.657  19.405  41.808  1.00  0.00           C  
ATOM    862  CG2 VAL B 306      12.585  21.507  40.757  1.00  0.00           C  
ATOM    863  N   ASP B 307       9.552  18.569  39.080  1.00  0.00           N  
ATOM    864  CA  ASP B 307       8.622  17.446  39.101  1.00  0.00           C  
ATOM    865  C   ASP B 307       8.906  16.428  38.030  1.00  0.00           C  
ATOM    866  O   ASP B 307       8.686  15.237  38.242  1.00  0.00           O  
ATOM    867  CB  ASP B 307       7.184  17.923  38.939  1.00  0.00           C  
ATOM    868  CG  ASP B 307       6.535  18.275  40.251  1.00  0.00           C  
ATOM    869  OD1 ASP B 307       7.055  17.879  41.308  1.00  0.00           O  
ATOM    870  OD2 ASP B 307       5.481  18.931  40.221  1.00  0.00           O  
ATOM    871  N   LYS B 308       9.388  16.882  36.881  1.00  0.00           N  
ATOM    872  CA  LYS B 308       9.739  15.959  35.809  1.00  0.00           C  
ATOM    873  C   LYS B 308      11.010  15.154  36.126  1.00  0.00           C  
ATOM    874  O   LYS B 308      11.056  13.963  35.851  1.00  0.00           O  
ATOM    875  CB  LYS B 308       9.895  16.680  34.468  1.00  0.00           C  
ATOM    876  CG  LYS B 308       9.615  15.765  33.276  1.00  0.00           C  
ATOM    877  CD  LYS B 308      10.404  16.147  32.057  1.00  0.00           C  
ATOM    878  CE  LYS B 308      10.069  15.236  30.890  1.00  0.00           C  
ATOM    879  NZ  LYS B 308      10.027  16.029  29.620  1.00  0.00           N  
ATOM    880  N   MET B 309      12.024  15.800  36.703  1.00  0.00           N  
ATOM    881  CA  MET B 309      13.214  15.090  37.161  1.00  0.00           C  
ATOM    882  C   MET B 309      12.800  14.001  38.136  1.00  0.00           C  
ATOM    883  O   MET B 309      13.228  12.858  38.024  1.00  0.00           O  
ATOM    884  CB  MET B 309      14.189  16.008  37.907  1.00  0.00           C  
ATOM    885  CG  MET B 309      14.731  17.189  37.129  1.00  0.00           C  
ATOM    886  SD  MET B 309      16.050  16.746  36.036  1.00  0.00           S  
ATOM    887  CE  MET B 309      16.895  18.340  35.907  1.00  0.00           C  
ATOM    888  N   LEU B 310      11.966  14.361  39.104  1.00  0.00           N  
ATOM    889  CA  LEU B 310      11.612  13.426  40.167  1.00  0.00           C  
ATOM    890  C   LEU B 310      10.746  12.304  39.637  1.00  0.00           C  
ATOM    891  O   LEU B 310      11.003  11.152  39.933  1.00  0.00           O  
ATOM    892  CB  LEU B 310      10.930  14.133  41.338  1.00  0.00           C  
ATOM    893  CG  LEU B 310      11.842  15.052  42.140  1.00  0.00           C  
ATOM    894  CD1 LEU B 310      11.052  15.679  43.287  1.00  0.00           C  
ATOM    895  CD2 LEU B 310      13.097  14.320  42.639  1.00  0.00           C  
ATOM    896  N   ASP B 311       9.750  12.635  38.822  1.00  0.00           N  
ATOM    897  CA  ASP B 311       9.008  11.622  38.091  1.00  0.00           C  
ATOM    898  C   ASP B 311       9.974  10.698  37.354  1.00  0.00           C  
ATOM    899  O   ASP B 311       9.645   9.551  37.115  1.00  0.00           O  
ATOM    900  CB  ASP B 311       8.062  12.266  37.069  1.00  0.00           C  
ATOM    901  CG  ASP B 311       6.813  12.898  37.697  1.00  0.00           C  
ATOM    902  OD1 ASP B 311       6.489  12.633  38.865  1.00  0.00           O  
ATOM    903  OD2 ASP B 311       6.134  13.675  37.000  1.00  0.00           O  
ATOM    904  N   ASN B 312      11.149  11.193  36.977  1.00  0.00           N  
ATOM    905  CA  ASN B 312      12.084  10.428  36.168  1.00  0.00           C  
ATOM    906  C   ASN B 312      13.401  10.092  36.878  1.00  0.00           C  
ATOM    907  O   ASN B 312      14.434   9.847  36.248  1.00  0.00           O  
ATOM    908  CB  ASN B 312      12.364  11.185  34.869  1.00  0.00           C  
ATOM    909  CG  ASN B 312      11.239  11.057  33.869  1.00  0.00           C  
ATOM    910  OD1 ASN B 312      11.208  10.101  33.107  1.00  0.00           O  
ATOM    911  ND2 ASN B 312      10.310  12.021  33.862  1.00  0.00           N  
ATOM    912  N   ARG B 313      13.353  10.065  38.205  1.00  0.00           N  
ATOM    913  CA  ARG B 313      14.554   9.888  38.999  1.00  0.00           C  
ATOM    914  C   ARG B 313      15.176   8.532  38.692  1.00  0.00           C  
ATOM    915  O   ARG B 313      16.381   8.348  38.886  1.00  0.00           O  
ATOM    916  CB  ARG B 313      14.232  10.031  40.493  1.00  0.00           C  
ATOM    917  CG  ARG B 313      15.450   9.939  41.411  1.00  0.00           C  
ATOM    918  CD  ARG B 313      15.313  10.806  42.662  1.00  0.00           C  
ATOM    919  NE  ARG B 313      16.536  10.761  43.465  1.00  0.00           N  
ATOM    920  CZ  ARG B 313      17.668  11.411  43.167  1.00  0.00           C  
ATOM    921  NH1 ARG B 313      17.741  12.182  42.088  1.00  0.00           N  
ATOM    922  NH2 ARG B 313      18.742  11.288  43.941  1.00  0.00           N  
ATOM    923  N   HIS B 314      14.349   7.599  38.197  1.00  0.00           N  
ATOM    924  CA  HIS B 314      14.818   6.246  37.836  1.00  0.00           C  
ATOM    925  C   HIS B 314      15.824   6.341  36.701  1.00  0.00           C  
ATOM    926  O   HIS B 314      16.795   5.592  36.663  1.00  0.00           O  
ATOM    927  CB  HIS B 314      13.662   5.288  37.495  1.00  0.00           C  
ATOM    928  CG  HIS B 314      12.860   5.698  36.303  1.00  0.00           C  
ATOM    929  ND1 HIS B 314      12.144   6.868  36.258  1.00  0.00           N  
ATOM    930  CD2 HIS B 314      12.662   5.089  35.110  1.00  0.00           C  
ATOM    931  CE1 HIS B 314      11.532   6.963  35.093  1.00  0.00           C  
ATOM    932  NE2 HIS B 314      11.831   5.897  34.374  1.00  0.00           N  
ATOM    933  N   LEU B 315      15.626   7.316  35.819  1.00  0.00           N  
ATOM    934  CA  LEU B 315      16.628   7.635  34.809  1.00  0.00           C  
ATOM    935  C   LEU B 315      17.727   8.597  35.291  1.00  0.00           C  
ATOM    936  O   LEU B 315      18.852   8.522  34.819  1.00  0.00           O  
ATOM    937  CB  LEU B 315      15.939   8.190  33.566  1.00  0.00           C  
ATOM    938  CG  LEU B 315      14.757   7.339  33.066  1.00  0.00           C  
ATOM    939  CD1 LEU B 315      14.100   7.998  31.854  1.00  0.00           C  
ATOM    940  CD2 LEU B 315      15.225   5.944  32.749  1.00  0.00           C  
ATOM    941  N   VAL B 316      17.409   9.497  36.222  1.00  0.00           N  
ATOM    942  CA  VAL B 316      18.412  10.430  36.777  1.00  0.00           C  
ATOM    943  C   VAL B 316      19.515   9.664  37.527  1.00  0.00           C  
ATOM    944  O   VAL B 316      20.699   9.958  37.389  1.00  0.00           O  
ATOM    945  CB  VAL B 316      17.768  11.470  37.714  1.00  0.00           C  
ATOM    946  CG1 VAL B 316      18.830  12.385  38.367  1.00  0.00           C  
ATOM    947  CG2 VAL B 316      16.760  12.325  36.940  1.00  0.00           C  
ATOM    948  N   ILE B 317      19.128   8.663  38.295  1.00  0.00           N  
ATOM    949  CA  ILE B 317      20.109   7.913  39.034  1.00  0.00           C  
ATOM    950  C   ILE B 317      21.134   7.237  38.126  1.00  0.00           C  
ATOM    951  O   ILE B 317      22.212   6.893  38.596  1.00  0.00           O  
ATOM    952  CB  ILE B 317      19.489   6.898  40.043  1.00  0.00           C  
ATOM    953  CG1 ILE B 317      18.751   5.753  39.326  1.00  0.00           C  
ATOM    954  CG2 ILE B 317      18.623   7.639  41.031  1.00  0.00           C  
ATOM    955  CD1 ILE B 317      17.883   4.892  40.226  1.00  0.00           C  
ATOM    956  N   ARG B 318      20.819   7.080  36.835  1.00  0.00           N  
ATOM    957  CA  ARG B 318      21.793   6.557  35.859  1.00  0.00           C  
ATOM    958  C   ARG B 318      22.941   7.513  35.533  1.00  0.00           C  
ATOM    959  O   ARG B 318      23.908   7.122  34.896  1.00  0.00           O  
ATOM    960  CB  ARG B 318      21.089   6.143  34.578  1.00  0.00           C  
ATOM    961  CG  ARG B 318      20.092   5.030  34.791  1.00  0.00           C  
ATOM    962  CD  ARG B 318      19.634   4.412  33.493  1.00  0.00           C  
ATOM    963  NE  ARG B 318      18.556   3.464  33.726  1.00  0.00           N  
ATOM    964  CZ  ARG B 318      18.200   2.490  32.895  1.00  0.00           C  
ATOM    965  NH1 ARG B 318      18.828   2.311  31.734  1.00  0.00           N  
ATOM    966  NH2 ARG B 318      17.200   1.677  33.224  1.00  0.00           N  
ATOM    967  N   GLY B 319      22.836   8.764  35.976  1.00  0.00           N  
ATOM    968  CA  GLY B 319      23.896   9.759  35.783  1.00  0.00           C  
ATOM    969  C   GLY B 319      25.014   9.559  36.777  1.00  0.00           C  
ATOM    970  O   GLY B 319      24.817   9.014  37.853  1.00  0.00           O  
ATOM    971  N   GLU B 320      26.200  10.006  36.413  1.00  0.00           N  
ATOM    972  CA  GLU B 320      27.378   9.820  37.242  1.00  0.00           C  
ATOM    973  C   GLU B 320      27.187  10.392  38.642  1.00  0.00           C  
ATOM    974  O   GLU B 320      27.330   9.701  39.647  1.00  0.00           O  
ATOM    975  CB  GLU B 320      28.595  10.459  36.569  1.00  0.00           C  
ATOM    976  CG  GLU B 320      28.821   9.937  35.150  1.00  0.00           C  
ATOM    977  CD  GLU B 320      30.236  10.131  34.620  1.00  0.00           C  
ATOM    978  OE1 GLU B 320      31.216   9.947  35.396  1.00  0.00           O  
ATOM    979  OE2 GLU B 320      30.352  10.427  33.402  1.00  0.00           O  
ATOM    980  N   ASN B 321      26.833  11.657  38.701  1.00  0.00           N  
ATOM    981  CA  ASN B 321      26.762  12.345  39.967  1.00  0.00           C  
ATOM    982  C   ASN B 321      25.676  11.783  40.859  1.00  0.00           C  
ATOM    983  O   ASN B 321      25.926  11.466  42.031  1.00  0.00           O  
ATOM    984  CB  ASN B 321      26.572  13.837  39.733  1.00  0.00           C  
ATOM    985  CG  ASN B 321      27.772  14.473  39.014  1.00  0.00           C  
ATOM    986  OD1 ASN B 321      28.929  14.107  39.241  1.00  0.00           O  
ATOM    987  ND2 ASN B 321      27.490  15.432  38.149  1.00  0.00           N  
ATOM    988  N   ALA B 322      24.479  11.613  40.311  1.00  0.00           N  
ATOM    989  CA  ALA B 322      23.363  11.100  41.113  1.00  0.00           C  
ATOM    990  C   ALA B 322      23.758   9.776  41.725  1.00  0.00           C  
ATOM    991  O   ALA B 322      23.488   9.515  42.892  1.00  0.00           O  
ATOM    992  CB  ALA B 322      22.115  10.928  40.264  1.00  0.00           C  
ATOM    993  N   ALA B 323      24.421   8.953  40.928  1.00  0.00           N  
ATOM    994  CA  ALA B 323      24.828   7.633  41.369  1.00  0.00           C  
ATOM    995  C   ALA B 323      26.045   7.702  42.298  1.00  0.00           C  
ATOM    996  O   ALA B 323      26.187   6.868  43.202  1.00  0.00           O  
ATOM    997  CB  ALA B 323      25.101   6.725  40.155  1.00  0.00           C  
ATOM    998  N   ALA B 324      26.915   8.686  42.071  1.00  0.00           N  
ATOM    999  CA  ALA B 324      28.049   8.947  42.986  1.00  0.00           C  
ATOM   1000  C   ALA B 324      27.547   9.298  44.380  1.00  0.00           C  
ATOM   1001  O   ALA B 324      28.195   9.001  45.390  1.00  0.00           O  
ATOM   1002  CB  ALA B 324      28.911  10.073  42.465  1.00  0.00           C  
ATOM   1003  N   LEU B 325      26.376   9.923  44.416  1.00  0.00           N  
ATOM   1004  CA  LEU B 325      25.760  10.356  45.645  1.00  0.00           C  
ATOM   1005  C   LEU B 325      25.128   9.163  46.342  1.00  0.00           C  
ATOM   1006  O   LEU B 325      25.345   8.951  47.537  1.00  0.00           O  
ATOM   1007  CB  LEU B 325      24.703  11.430  45.329  1.00  0.00           C  
ATOM   1008  CG  LEU B 325      24.244  12.386  46.421  1.00  0.00           C  
ATOM   1009  CD1 LEU B 325      25.445  12.794  47.254  1.00  0.00           C  
ATOM   1010  CD2 LEU B 325      23.570  13.616  45.786  1.00  0.00           C  
ATOM   1011  N   LEU B 332      24.335   8.386  45.603  1.00  0.00           N  
ATOM   1012  CA  LEU B 332      23.738   7.162  46.162  1.00  0.00           C  
ATOM   1013  C   LEU B 332      24.800   6.260  46.803  1.00  0.00           C  
ATOM   1014  O   LEU B 332      24.604   5.758  47.907  1.00  0.00           O  
ATOM   1015  CB  LEU B 332      22.922   6.418  45.111  1.00  0.00           C  
ATOM   1016  CG  LEU B 332      21.492   6.991  44.969  1.00  0.00           C  
ATOM   1017  CD1 LEU B 332      20.770   6.413  43.755  1.00  0.00           C  
ATOM   1018  CD2 LEU B 332      20.672   6.761  46.235  1.00  0.00           C  
ATOM   1019  N   ARG B 333      25.943   6.101  46.133  1.00  0.00           N  
ATOM   1020  CA  ARG B 333      27.027   5.294  46.670  1.00  0.00           C  
ATOM   1021  C   ARG B 333      27.546   5.856  47.974  1.00  0.00           C  
ATOM   1022  O   ARG B 333      27.917   5.104  48.871  1.00  0.00           O  
ATOM   1023  CB  ARG B 333      28.201   5.238  45.710  1.00  0.00           C  
ATOM   1024  CG  ARG B 333      27.944   4.493  44.433  1.00  0.00           C  
ATOM   1025  CD  ARG B 333      29.135   4.692  43.515  1.00  0.00           C  
ATOM   1026  NE  ARG B 333      29.014   3.966  42.260  1.00  0.00           N  
ATOM   1027  CZ  ARG B 333      29.204   2.662  42.127  1.00  0.00           C  
ATOM   1028  NH1 ARG B 333      29.494   1.905  43.188  1.00  0.00           N  
ATOM   1029  NH2 ARG B 333      29.081   2.108  40.928  1.00  0.00           N  
ATOM   1030  N   LEU B 334      27.612   7.182  48.058  1.00  0.00           N  
ATOM   1031  CA  LEU B 334      28.230   7.831  49.212  1.00  0.00           C  
ATOM   1032  C   LEU B 334      27.337   7.620  50.394  1.00  0.00           C  
ATOM   1033  O   LEU B 334      27.800   7.273  51.473  1.00  0.00           O  
ATOM   1034  CB  LEU B 334      28.460   9.322  48.965  1.00  0.00           C  
ATOM   1035  CG  LEU B 334      29.561   9.943  49.824  1.00  0.00           C  
ATOM   1036  CD1 LEU B 334      30.948   9.265  49.595  1.00  0.00           C  
ATOM   1037  CD2 LEU B 334      29.641  11.428  49.521  1.00  0.00           C  
ATOM   1038  N   ARG B 335      26.042   7.786  50.179  1.00  0.00           N  
ATOM   1039  CA  ARG B 335      25.085   7.487  51.225  1.00  0.00           C  
ATOM   1040  C   ARG B 335      25.317   6.091  51.840  1.00  0.00           C  
ATOM   1041  O   ARG B 335      25.363   5.976  53.061  1.00  0.00           O  
ATOM   1042  CB  ARG B 335      23.643   7.666  50.729  1.00  0.00           C  
ATOM   1043  CG  ARG B 335      22.612   7.075  51.678  1.00  0.00           C  
ATOM   1044  CD  ARG B 335      21.228   7.641  51.436  1.00  0.00           C  
ATOM   1045  NE  ARG B 335      20.301   7.084  52.415  1.00  0.00           N  
ATOM   1046  CZ  ARG B 335      19.045   7.479  52.597  1.00  0.00           C  
ATOM   1047  NH1 ARG B 335      18.523   8.453  51.868  1.00  0.00           N  
ATOM   1048  NH2 ARG B 335      18.309   6.905  53.521  1.00  0.00           N  
ATOM   1049  N   ALA B 336      25.491   5.048  51.024  1.00  0.00           N  
ATOM   1050  CA  ALA B 336      25.706   3.675  51.554  1.00  0.00           C  
ATOM   1051  C   ALA B 336      27.074   3.515  52.231  1.00  0.00           C  
ATOM   1052  O   ALA B 336      27.237   2.699  53.128  1.00  0.00           O  
ATOM   1053  CB  ALA B 336      25.558   2.645  50.452  1.00  0.00           C  
ATOM   1054  N   ALA B 337      28.064   4.275  51.797  1.00  0.00           N  
ATOM   1055  CA  ALA B 337      29.321   4.334  52.539  1.00  0.00           C  
ATOM   1056  C   ALA B 337      29.054   4.998  53.904  1.00  0.00           C  
ATOM   1057  O   ALA B 337      29.478   4.502  54.957  1.00  0.00           O  
ATOM   1058  CB  ALA B 337      30.359   5.104  51.764  1.00  0.00           C  
ATOM   1059  N   ALA B 338      28.308   6.100  53.871  1.00  0.00           N  
ATOM   1060  CA  ALA B 338      27.991   6.836  55.072  1.00  0.00           C  
ATOM   1061  C   ALA B 338      27.182   5.962  56.041  1.00  0.00           C  
ATOM   1062  O   ALA B 338      27.543   5.863  57.233  1.00  0.00           O  
ATOM   1063  CB  ALA B 338      27.243   8.105  54.723  1.00  0.00           C  
ATOM   1064  N   THR B 339      26.116   5.325  55.537  1.00  0.00           N  
ATOM   1065  CA  THR B 339      25.307   4.407  56.341  1.00  0.00           C  
ATOM   1066  C   THR B 339      26.197   3.285  56.916  1.00  0.00           C  
ATOM   1067  O   THR B 339      26.139   2.954  58.115  1.00  0.00           O  
ATOM   1068  CB  THR B 339      24.114   3.847  55.515  1.00  0.00           C  
ATOM   1069  OG1 THR B 339      23.427   4.929  54.856  1.00  0.00           O  
ATOM   1070  CG2 THR B 339      23.142   3.127  56.399  1.00  0.00           C  
ATOM   1071  N   ARG B 340      27.071   2.743  56.083  1.00  0.00           N  
ATOM   1072  CA  ARG B 340      28.108   1.822  56.569  1.00  0.00           C  
ATOM   1073  C   ARG B 340      29.015   2.415  57.639  1.00  0.00           C  
ATOM   1074  O   ARG B 340      29.354   1.747  58.605  1.00  0.00           O  
ATOM   1075  CB  ARG B 340      28.987   1.331  55.429  1.00  0.00           C  
ATOM   1076  CG  ARG B 340      29.892   0.213  55.848  1.00  0.00           C  
ATOM   1077  CD  ARG B 340      30.657  -0.396  54.682  1.00  0.00           C  
ATOM   1078  NE  ARG B 340      31.660  -1.311  55.191  1.00  0.00           N  
ATOM   1079  CZ  ARG B 340      31.404  -2.497  55.734  1.00  0.00           C  
ATOM   1080  NH1 ARG B 340      30.157  -2.955  55.826  1.00  0.00           N  
ATOM   1081  NH2 ARG B 340      32.412  -3.237  56.177  1.00  0.00           N  
ATOM   1082  N   ALA B 341      29.431   3.656  57.449  1.00  0.00           N  
ATOM   1083  CA  ALA B 341      30.419   4.269  58.349  1.00  0.00           C  
ATOM   1084  C   ALA B 341      29.795   4.437  59.728  1.00  0.00           C  
ATOM   1085  O   ALA B 341      30.490   4.283  60.742  1.00  0.00           O  
ATOM   1086  CB  ALA B 341      30.906   5.581  57.812  1.00  0.00           C  
ATOM   1087  N   MET B 342      28.486   4.698  59.770  1.00  0.00           N  
ATOM   1088  CA  MET B 342      27.782   4.822  61.055  1.00  0.00           C  
ATOM   1089  C   MET B 342      27.631   3.456  61.781  1.00  0.00           C  
ATOM   1090  O   MET B 342      27.847   3.355  62.992  1.00  0.00           O  
ATOM   1091  CB  MET B 342      26.422   5.539  60.897  1.00  0.00           C  
ATOM   1092  CG  MET B 342      26.530   7.022  60.425  1.00  0.00           C  
ATOM   1093  SD  MET B 342      24.929   7.906  60.272  1.00  0.00           S  
ATOM   1094  CE  MET B 342      24.397   7.924  61.965  1.00  0.00           C  
ATOM   1095  N   ARG B 343      27.271   2.409  61.054  1.00  0.00           N  
ATOM   1096  CA  ARG B 343      27.207   1.082  61.648  1.00  0.00           C  
ATOM   1097  C   ARG B 343      28.595   0.656  62.165  1.00  0.00           C  
ATOM   1098  O   ARG B 343      28.715   0.129  63.278  1.00  0.00           O  
ATOM   1099  CB  ARG B 343      26.647   0.075  60.651  1.00  0.00           C  
ATOM   1100  CG  ARG B 343      25.189   0.356  60.254  1.00  0.00           C  
ATOM   1101  CD  ARG B 343      24.460  -0.915  59.896  1.00  0.00           C  
ATOM   1102  NE  ARG B 343      23.219  -0.639  59.188  1.00  0.00           N  
ATOM   1103  CZ  ARG B 343      23.137  -0.318  57.893  1.00  0.00           C  
ATOM   1104  NH1 ARG B 343      24.247  -0.237  57.144  1.00  0.00           N  
ATOM   1105  NH2 ARG B 343      21.938  -0.069  57.347  1.00  0.00           N  
ATOM   1106  N   GLU B 344      29.650   0.902  61.393  1.00  0.00           N  
ATOM   1107  CA  GLU B 344      31.001   0.561  61.893  1.00  0.00           C  
ATOM   1108  C   GLU B 344      31.340   1.344  63.160  1.00  0.00           C  
ATOM   1109  O   GLU B 344      31.940   0.787  64.071  1.00  0.00           O  
ATOM   1110  CB  GLU B 344      32.093   0.765  60.838  1.00  0.00           C  
ATOM   1111  CG  GLU B 344      32.052  -0.246  59.731  1.00  0.00           C  
ATOM   1112  CD  GLU B 344      31.969  -1.671  60.259  1.00  0.00           C  
ATOM   1113  OE1 GLU B 344      30.809  -2.192  60.355  1.00  0.00           O  
ATOM   1114  OE2 GLU B 344      33.057  -2.227  60.615  1.00  0.00           O  
ATOM   1115  N   HIS B 345      30.935   2.617  63.225  1.00  0.00           N  
ATOM   1116  CA  HIS B 345      31.158   3.417  64.418  1.00  0.00           C  
ATOM   1117  C   HIS B 345      30.510   2.746  65.604  1.00  0.00           C  
ATOM   1118  O   HIS B 345      31.175   2.482  66.620  1.00  0.00           O  
ATOM   1119  CB  HIS B 345      30.572   4.820  64.287  1.00  0.00           C  
ATOM   1120  CG  HIS B 345      30.605   5.598  65.567  1.00  0.00           C  
ATOM   1121  ND1 HIS B 345      31.729   6.252  66.004  1.00  0.00           N  
ATOM   1122  CD2 HIS B 345      29.661   5.797  66.518  1.00  0.00           C  
ATOM   1123  CE1 HIS B 345      31.476   6.828  67.167  1.00  0.00           C  
ATOM   1124  NE2 HIS B 345      30.232   6.562  67.507  1.00  0.00           N  
ATOM   1125  N   PHE B 347      29.215   2.470  65.457  1.00  0.00           N  
ATOM   1126  CA  PHE B 347      28.431   1.888  66.524  1.00  0.00           C  
ATOM   1127  C   PHE B 347      28.976   0.525  66.974  1.00  0.00           C  
ATOM   1128  O   PHE B 347      29.161   0.298  68.169  1.00  0.00           O  
ATOM   1129  CB  PHE B 347      26.950   1.786  66.119  1.00  0.00           C  
ATOM   1130  CG  PHE B 347      26.214   3.091  66.205  1.00  0.00           C  
ATOM   1131  CD1 PHE B 347      26.128   3.776  67.399  1.00  0.00           C  
ATOM   1132  CD2 PHE B 347      25.597   3.637  65.097  1.00  0.00           C  
ATOM   1133  CE1 PHE B 347      25.449   4.984  67.475  1.00  0.00           C  
ATOM   1134  CE2 PHE B 347      24.914   4.843  65.189  1.00  0.00           C  
ATOM   1135  CZ  PHE B 347      24.847   5.505  66.373  1.00  0.00           C  
ATOM   1136  N   TYR B 348      29.239  -0.379  66.039  1.00  0.00           N  
ATOM   1137  CA  TYR B 348      29.845  -1.664  66.399  1.00  0.00           C  
ATOM   1138  C   TYR B 348      31.127  -1.460  67.205  1.00  0.00           C  
ATOM   1139  O   TYR B 348      31.282  -2.009  68.306  1.00  0.00           O  
ATOM   1140  CB  TYR B 348      30.114  -2.518  65.141  1.00  0.00           C  
ATOM   1141  CG  TYR B 348      30.775  -3.852  65.428  1.00  0.00           C  
ATOM   1142  CD1 TYR B 348      30.143  -4.820  66.210  1.00  0.00           C  
ATOM   1143  CD2 TYR B 348      32.040  -4.139  64.940  1.00  0.00           C  
ATOM   1144  CE1 TYR B 348      30.761  -6.049  66.492  1.00  0.00           C  
ATOM   1145  CE2 TYR B 348      32.668  -5.362  65.217  1.00  0.00           C  
ATOM   1146  CZ  TYR B 348      32.025  -6.307  65.986  1.00  0.00           C  
ATOM   1147  OH  TYR B 348      32.663  -7.495  66.249  1.00  0.00           O  
ATOM   1148  N   ASN B 349      32.041  -0.645  66.698  1.00  0.00           N  
ATOM   1149  CA  ASN B 349      33.346  -0.533  67.372  1.00  0.00           C  
ATOM   1150  C   ASN B 349      33.272   0.233  68.691  1.00  0.00           C  
ATOM   1151  O   ASN B 349      34.146   0.092  69.510  1.00  0.00           O  
ATOM   1152  CB  ASN B 349      34.418   0.029  66.418  1.00  0.00           C  
ATOM   1153  CG  ASN B 349      34.785  -0.969  65.287  1.00  0.00           C  
ATOM   1154  OD1 ASN B 349      35.187  -2.123  65.545  1.00  0.00           O  
ATOM   1155  ND2 ASN B 349      34.647  -0.523  64.035  1.00  0.00           N  
ATOM   1156  N   ALA B 352      32.212   1.016  68.895  1.00  0.00           N  
ATOM   1157  CA  ALA B 352      31.987   1.720  70.163  1.00  0.00           C  
ATOM   1158  C   ALA B 352      31.135   0.892  71.147  1.00  0.00           C  
ATOM   1159  O   ALA B 352      30.786   1.381  72.227  1.00  0.00           O  
ATOM   1160  CB  ALA B 352      31.339   3.084  69.914  1.00  0.00           C  
ATOM   1161  N   GLY B 361      30.788  -0.340  70.772  1.00  0.00           N  
ATOM   1162  CA  GLY B 361      30.225  -1.305  71.703  1.00  0.00           C  
ATOM   1163  C   GLY B 361      28.710  -1.387  71.716  1.00  0.00           C  
ATOM   1164  O   GLY B 361      28.113  -1.987  72.634  1.00  0.00           O  
ATOM   1165  N   TYR B 362      28.082  -0.833  70.684  1.00  0.00           N  
ATOM   1166  CA  TYR B 362      26.640  -0.783  70.615  1.00  0.00           C  
ATOM   1167  C   TYR B 362      26.144  -2.065  69.969  1.00  0.00           C  
ATOM   1168  O   TYR B 362      26.897  -2.723  69.228  1.00  0.00           O  
ATOM   1169  CB  TYR B 362      26.191   0.426  69.801  1.00  0.00           C  
ATOM   1170  CG  TYR B 362      26.376   1.802  70.468  1.00  0.00           C  
ATOM   1171  CD1 TYR B 362      25.269   2.590  70.794  1.00  0.00           C  
ATOM   1172  CD2 TYR B 362      27.638   2.322  70.745  1.00  0.00           C  
ATOM   1173  CE1 TYR B 362      25.410   3.841  71.374  1.00  0.00           C  
ATOM   1174  CE2 TYR B 362      27.777   3.557  71.338  1.00  0.00           C  
ATOM   1175  CZ  TYR B 362      26.650   4.315  71.641  1.00  0.00           C  
ATOM   1176  OH  TYR B 362      26.748   5.550  72.226  1.00  0.00           O  
ATOM   1177  N   VAL B 363      24.892  -2.422  70.277  1.00  0.00           N  
ATOM   1178  CA  VAL B 363      24.215  -3.574  69.681  1.00  0.00           C  
ATOM   1179  C   VAL B 363      23.076  -3.027  68.865  1.00  0.00           C  
ATOM   1180  O   VAL B 363      22.482  -2.045  69.271  1.00  0.00           O  
ATOM   1181  CB  VAL B 363      23.605  -4.508  70.739  1.00  0.00           C  
ATOM   1182  CG1 VAL B 363      23.173  -5.817  70.089  1.00  0.00           C  
ATOM   1183  CG2 VAL B 363      24.605  -4.788  71.848  1.00  0.00           C  
ATOM   1184  N   GLU B 364      22.749  -3.653  67.734  1.00  0.00           N  
ATOM   1185  CA  GLU B 364      21.691  -3.135  66.861  1.00  0.00           C  
ATOM   1186  C   GLU B 364      20.300  -3.639  67.283  1.00  0.00           C  
ATOM   1187  O   GLU B 364      20.122  -4.798  67.633  1.00  0.00           O  
ATOM   1188  CB  GLU B 364      21.970  -3.484  65.391  1.00  0.00           C  
ATOM   1189  CG  GLU B 364      21.025  -2.795  64.406  1.00  0.00           C  
ATOM   1190  CD  GLU B 364      21.256  -3.193  62.967  1.00  0.00           C  
ATOM   1191  OE1 GLU B 364      22.268  -3.879  62.686  1.00  0.00           O  
ATOM   1192  OE2 GLU B 364      20.443  -2.812  62.107  1.00  0.00           O  
ATOM   1193  N   VAL B 365      19.317  -2.758  67.227  1.00  0.00           N  
ATOM   1194  CA  VAL B 365      17.979  -3.134  67.588  1.00  0.00           C  
ATOM   1195  C   VAL B 365      17.074  -2.947  66.400  1.00  0.00           C  
ATOM   1196  O   VAL B 365      17.279  -2.051  65.564  1.00  0.00           O  
ATOM   1197  CB  VAL B 365      17.494  -2.344  68.800  1.00  0.00           C  
ATOM   1198  CG1 VAL B 365      16.042  -2.647  69.086  1.00  0.00           C  
ATOM   1199  CG2 VAL B 365      18.370  -2.691  70.005  1.00  0.00           C  
ATOM   1200  N   ALA B 366      16.090  -3.826  66.317  1.00  0.00           N  
ATOM   1201  CA  ALA B 366      15.143  -3.834  65.224  1.00  0.00           C  
ATOM   1202  C   ALA B 366      13.772  -3.482  65.780  1.00  0.00           C  
ATOM   1203  O   ALA B 366      12.978  -4.357  65.993  1.00  0.00           O  
ATOM   1204  CB  ALA B 366      15.125  -5.228  64.551  1.00  0.00           C  
ATOM   1205  N   PRO B 368      13.482  -2.188  65.984  1.00  0.00           N  
ATOM   1206  CA  PRO B 368      12.267  -1.811  66.702  1.00  0.00           C  
ATOM   1207  C   PRO B 368      11.028  -1.923  65.844  1.00  0.00           C  
ATOM   1208  O   PRO B 368      11.178  -1.971  64.635  1.00  0.00           O  
ATOM   1209  CB  PRO B 368      12.517  -0.336  67.050  1.00  0.00           C  
ATOM   1210  CG  PRO B 368      13.591   0.143  66.072  1.00  0.00           C  
ATOM   1211  CD  PRO B 368      14.067  -1.024  65.286  1.00  0.00           C  
ATOM   1212  N   PRO B 370       9.814  -1.957  66.458  1.00  0.00           N  
ATOM   1213  CA  PRO B 370       8.610  -1.920  65.649  1.00  0.00           C  
ATOM   1214  C   PRO B 370       8.401  -0.530  65.110  1.00  0.00           C  
ATOM   1215  O   PRO B 370       8.767   0.456  65.753  1.00  0.00           O  
ATOM   1216  CB  PRO B 370       7.483  -2.295  66.635  1.00  0.00           C  
ATOM   1217  CG  PRO B 370       7.923  -1.781  67.928  1.00  0.00           C  
ATOM   1218  CD  PRO B 370       9.483  -1.881  67.896  1.00  0.00           C  
ATOM   1219  N   THR B 371       7.824  -0.476  63.916  1.00  0.00           N  
ATOM   1220  CA  THR B 371       7.472   0.772  63.253  1.00  0.00           C  
ATOM   1221  C   THR B 371       5.962   1.001  63.225  1.00  0.00           C  
ATOM   1222  O   THR B 371       5.526   2.099  62.927  1.00  0.00           O  
ATOM   1223  CB  THR B 371       8.023   0.792  61.818  1.00  0.00           C  
ATOM   1224  OG1 THR B 371       7.364  -0.208  61.031  1.00  0.00           O  
ATOM   1225  CG2 THR B 371       9.537   0.537  61.835  1.00  0.00           C  
ATOM   1226  N   LEU B 372       5.160  -0.020  63.504  1.00  0.00           N  
ATOM   1227  CA  LEU B 372       3.717   0.197  63.667  1.00  0.00           C  
ATOM   1228  C   LEU B 372       3.403   0.417  65.152  1.00  0.00           C  
ATOM   1229  O   LEU B 372       3.602  -0.470  65.951  1.00  0.00           O  
ATOM   1230  CB  LEU B 372       2.906  -0.996  63.127  1.00  0.00           C  
ATOM   1231  CG  LEU B 372       3.026  -1.344  61.632  1.00  0.00           C  
ATOM   1232  CD1 LEU B 372       2.136  -2.529  61.268  1.00  0.00           C  
ATOM   1233  CD2 LEU B 372       2.707  -0.181  60.720  1.00  0.00           C  
ATOM   1234  N   VAL B 373       2.891   1.587  65.516  1.00  0.00           N  
ATOM   1235  CA  VAL B 373       2.670   1.920  66.918  1.00  0.00           C  
ATOM   1236  C   VAL B 373       1.240   2.386  67.202  1.00  0.00           C  
ATOM   1237  O   VAL B 373       0.475   2.695  66.296  1.00  0.00           O  
ATOM   1238  CB  VAL B 373       3.622   3.043  67.366  1.00  0.00           C  
ATOM   1239  CG1 VAL B 373       5.087   2.677  67.033  1.00  0.00           C  
ATOM   1240  CG2 VAL B 373       3.224   4.339  66.719  1.00  0.00           C  
ATOM   1241  N   GLN B 374       0.896   2.445  68.478  1.00  0.00           N  
ATOM   1242  CA  GLN B 374      -0.366   3.033  68.899  1.00  0.00           C  
ATOM   1243  C   GLN B 374      -0.117   3.994  70.059  1.00  0.00           C  
ATOM   1244  O   GLN B 374      -0.944   4.131  70.954  1.00  0.00           O  
ATOM   1245  CB  GLN B 374      -1.367   1.947  69.290  1.00  0.00           C  
ATOM   1246  CG  GLN B 374      -1.694   0.929  68.198  1.00  0.00           C  
ATOM   1247  CD  GLN B 374      -2.916   0.055  68.566  1.00  0.00           C  
ATOM   1248  OE1 GLN B 374      -3.175  -0.217  69.736  1.00  0.00           O  
ATOM   1249  NE2 GLN B 374      -3.646  -0.380  67.567  1.00  0.00           N  
ATOM   1250  N   THR B 375       1.005   4.707  69.987  1.00  0.00           N  
ATOM   1251  CA  THR B 375       1.499   5.558  71.077  1.00  0.00           C  
ATOM   1252  C   THR B 375       1.709   7.025  70.661  1.00  0.00           C  
ATOM   1253  O   THR B 375       2.676   7.360  69.948  1.00  0.00           O  
ATOM   1254  CB  THR B 375       2.824   5.016  71.578  1.00  0.00           C  
ATOM   1255  OG1 THR B 375       3.736   4.938  70.475  1.00  0.00           O  
ATOM   1256  CG2 THR B 375       2.624   3.624  72.213  1.00  0.00           C  
ATOM   1257  N   GLN B 487       0.817   7.888  71.150  1.00  0.00           N  
ATOM   1258  CA  GLN B 487       0.769   9.298  70.768  1.00  0.00           C  
ATOM   1259  C   GLN B 487       1.560  10.198  71.730  1.00  0.00           C  
ATOM   1260  O   GLN B 487       1.776   9.858  72.881  1.00  0.00           O  
ATOM   1261  CB  GLN B 487      -0.701   9.755  70.666  1.00  0.00           C  
ATOM   1262  CG  GLN B 487      -1.479   9.074  69.509  1.00  0.00           C  
ATOM   1263  CD  GLN B 487      -2.980   9.379  69.512  1.00  0.00           C  
ATOM   1264  OE1 GLN B 487      -3.765   8.720  70.214  1.00  0.00           O  
ATOM   1265  NE2 GLN B 487      -3.388  10.361  68.698  1.00  0.00           N  
ATOM   1266  N   VAL B 488       1.973  11.361  71.230  1.00  0.00           N  
ATOM   1267  CA  VAL B 488       2.944  12.220  71.906  1.00  0.00           C  
ATOM   1268  C   VAL B 488       2.803  13.648  71.372  1.00  0.00           C  
ATOM   1269  O   VAL B 488       2.780  13.857  70.155  1.00  0.00           O  
ATOM   1270  CB  VAL B 488       4.407  11.715  71.644  1.00  0.00           C  
ATOM   1271  CG1 VAL B 488       5.433  12.738  72.120  1.00  0.00           C  
ATOM   1272  CG2 VAL B 488       4.657  10.329  72.294  1.00  0.00           C  
ATOM   1273  N   SER B 495      -0.451  14.894  65.098  1.00  0.00           N  
ATOM   1274  CA  SER B 495      -0.912  15.729  63.999  1.00  0.00           C  
ATOM   1275  C   SER B 495      -0.034  15.617  62.748  1.00  0.00           C  
ATOM   1276  O   SER B 495      -0.509  15.875  61.641  1.00  0.00           O  
ATOM   1277  CB  SER B 495      -0.984  17.187  64.429  1.00  0.00           C  
ATOM   1278  OG  SER B 495      -1.579  17.962  63.399  1.00  0.00           O  
ATOM   1279  N   THR B 496       1.243  15.271  62.923  1.00  0.00           N  
ATOM   1280  CA  THR B 496       2.068  14.832  61.801  1.00  0.00           C  
ATOM   1281  C   THR B 496       2.162  13.299  61.799  1.00  0.00           C  
ATOM   1282  O   THR B 496       3.180  12.729  61.365  1.00  0.00           O  
ATOM   1283  CB  THR B 496       3.493  15.444  61.826  1.00  0.00           C  
ATOM   1284  OG1 THR B 496       4.209  14.956  62.966  1.00  0.00           O  
ATOM   1285  CG2 THR B 496       3.424  16.973  61.856  1.00  0.00           C  
ATOM   1286  N   LEU B 497       1.098  12.637  62.268  1.00  0.00           N  
ATOM   1287  CA  LEU B 497       1.012  11.173  62.252  1.00  0.00           C  
ATOM   1288  C   LEU B 497       0.280  10.673  61.012  1.00  0.00           C  
ATOM   1289  O   LEU B 497      -0.567  11.361  60.468  1.00  0.00           O  
ATOM   1290  CB  LEU B 497       0.279  10.658  63.492  1.00  0.00           C  
ATOM   1291  CG  LEU B 497       0.958  10.845  64.857  1.00  0.00           C  
ATOM   1292  CD1 LEU B 497       0.052  10.360  65.980  1.00  0.00           C  
ATOM   1293  CD2 LEU B 497       2.318  10.135  64.903  1.00  0.00           C  
ATOM   1294  N   PHE B 498       0.621   9.472  60.563  1.00  0.00           N  
ATOM   1295  CA  PHE B 498      -0.112   8.822  59.488  1.00  0.00           C  
ATOM   1296  C   PHE B 498      -1.046   7.750  60.092  1.00  0.00           C  
ATOM   1297  O   PHE B 498      -0.596   6.746  60.612  1.00  0.00           O  
ATOM   1298  CB  PHE B 498       0.857   8.175  58.489  1.00  0.00           C  
ATOM   1299  CG  PHE B 498       1.568   9.149  57.581  1.00  0.00           C  
ATOM   1300  CD1 PHE B 498       0.935   9.650  56.447  1.00  0.00           C  
ATOM   1301  CD2 PHE B 498       2.894   9.499  57.814  1.00  0.00           C  
ATOM   1302  CE1 PHE B 498       1.591  10.524  55.597  1.00  0.00           C  
ATOM   1303  CE2 PHE B 498       3.564  10.370  56.965  1.00  0.00           C  
ATOM   1304  CZ  PHE B 498       2.907  10.891  55.859  1.00  0.00           C  
ATOM   1305  N   ASN B 499      -2.349   7.982  60.013  1.00  0.00           N  
ATOM   1306  CA  ASN B 499      -3.360   7.025  60.499  1.00  0.00           C  
ATOM   1307  C   ASN B 499      -3.500   5.818  59.549  1.00  0.00           C  
ATOM   1308  O   ASN B 499      -3.444   5.956  58.323  1.00  0.00           O  
ATOM   1309  CB  ASN B 499      -4.722   7.714  60.652  1.00  0.00           C  
ATOM   1310  CG  ASN B 499      -4.606   9.208  60.903  1.00  0.00           C  
ATOM   1311  OD1 ASN B 499      -4.699   9.672  62.047  1.00  0.00           O  
ATOM   1312  ND2 ASN B 499      -4.408   9.974  59.825  1.00  0.00           N  
ATOM   1313  N   LEU B 500      -3.745   4.649  60.118  1.00  0.00           N  
ATOM   1314  CA  LEU B 500      -3.602   3.378  59.397  1.00  0.00           C  
ATOM   1315  C   LEU B 500      -4.620   2.377  59.905  1.00  0.00           C  
ATOM   1316  O   LEU B 500      -4.768   2.239  61.106  1.00  0.00           O  
ATOM   1317  CB  LEU B 500      -2.201   2.824  59.675  1.00  0.00           C  
ATOM   1318  CG  LEU B 500      -1.806   1.483  59.068  1.00  0.00           C  
ATOM   1319  CD1 LEU B 500      -1.685   1.628  57.586  1.00  0.00           C  
ATOM   1320  CD2 LEU B 500      -0.496   0.986  59.682  1.00  0.00           C  
ATOM   1321  N   ASP B 501      -5.308   1.666  59.019  1.00  0.00           N  
ATOM   1322  CA  ASP B 501      -6.337   0.728  59.464  1.00  0.00           C  
ATOM   1323  C   ASP B 501      -5.696  -0.629  59.640  1.00  0.00           C  
ATOM   1324  O   ASP B 501      -5.529  -1.364  58.672  1.00  0.00           O  
ATOM   1325  CB  ASP B 501      -7.508   0.658  58.484  1.00  0.00           C  
ATOM   1326  CG  ASP B 501      -8.387  -0.574  58.701  1.00  0.00           C  
ATOM   1327  OD1 ASP B 501      -8.584  -1.009  59.856  1.00  0.00           O  
ATOM   1328  OD2 ASP B 501      -8.874  -1.130  57.703  1.00  0.00           O  
ATOM   1329  N   TYR B 502      -5.368  -0.941  60.899  1.00  0.00           N  
ATOM   1330  CA  TYR B 502      -4.665  -2.161  61.307  1.00  0.00           C  
ATOM   1331  C   TYR B 502      -5.661  -3.275  61.678  1.00  0.00           C  
ATOM   1332  O   TYR B 502      -6.121  -3.374  62.817  1.00  0.00           O  
ATOM   1333  CB  TYR B 502      -3.749  -1.827  62.500  1.00  0.00           C  
ATOM   1334  CG  TYR B 502      -2.711  -2.875  62.846  1.00  0.00           C  
ATOM   1335  CD1 TYR B 502      -1.523  -2.949  62.144  1.00  0.00           C  
ATOM   1336  CD2 TYR B 502      -2.922  -3.799  63.877  1.00  0.00           C  
ATOM   1337  CE1 TYR B 502      -0.562  -3.912  62.446  1.00  0.00           C  
ATOM   1338  CE2 TYR B 502      -1.959  -4.780  64.182  1.00  0.00           C  
ATOM   1339  CZ  TYR B 502      -0.770  -4.815  63.457  1.00  0.00           C  
ATOM   1340  OH  TYR B 502       0.227  -5.746  63.724  1.00  0.00           O  
ATOM   1341  N   PHE B 651      -6.008  -4.102  60.700  1.00  0.00           N  
ATOM   1342  CA  PHE B 651      -6.998  -5.156  60.909  1.00  0.00           C  
ATOM   1343  C   PHE B 651      -8.291  -4.652  61.555  1.00  0.00           C  
ATOM   1344  O   PHE B 651      -8.924  -5.390  62.304  1.00  0.00           O  
ATOM   1345  CB  PHE B 651      -6.395  -6.276  61.774  1.00  0.00           C  
ATOM   1346  CG  PHE B 651      -5.124  -6.848  61.219  1.00  0.00           C  
ATOM   1347  CD1 PHE B 651      -5.155  -7.688  60.127  1.00  0.00           C  
ATOM   1348  CD2 PHE B 651      -3.907  -6.540  61.782  1.00  0.00           C  
ATOM   1349  CE1 PHE B 651      -3.997  -8.210  59.617  1.00  0.00           C  
ATOM   1350  CE2 PHE B 651      -2.740  -7.060  61.281  1.00  0.00           C  
ATOM   1351  CZ  PHE B 651      -2.774  -7.885  60.198  1.00  0.00           C  
ATOM   1352  N   GLY B 652      -8.675  -3.403  61.281  1.00  0.00           N  
ATOM   1353  CA  GLY B 652      -9.923  -2.831  61.840  1.00  0.00           C  
ATOM   1354  C   GLY B 652      -9.795  -1.970  63.100  1.00  0.00           C  
ATOM   1355  O   GLY B 652     -10.808  -1.449  63.606  1.00  0.00           O  
ATOM   1356  N   GLU B 653      -8.562  -1.859  63.610  1.00  0.00           N  
ATOM   1357  CA  GLU B 653      -8.186  -0.956  64.706  1.00  0.00           C  
ATOM   1358  C   GLU B 653      -7.292   0.125  64.119  1.00  0.00           C  
ATOM   1359  O   GLU B 653      -6.680  -0.101  63.077  1.00  0.00           O  
ATOM   1360  CB  GLU B 653      -7.362  -1.683  65.779  1.00  0.00           C  
ATOM   1361  CG  GLU B 653      -8.129  -2.537  66.795  1.00  0.00           C  
ATOM   1362  CD  GLU B 653      -7.234  -2.932  67.987  1.00  0.00           C  
ATOM   1363  OE1 GLU B 653      -5.977  -2.794  67.864  1.00  0.00           O  
ATOM   1364  OE2 GLU B 653      -7.787  -3.363  69.036  1.00  0.00           O  
ATOM   1365  N   GLN B 654      -7.172   1.273  64.790  1.00  0.00           N  
ATOM   1366  CA  GLN B 654      -6.347   2.376  64.272  1.00  0.00           C  
ATOM   1367  C   GLN B 654      -4.928   2.315  64.853  1.00  0.00           C  
ATOM   1368  O   GLN B 654      -4.755   2.098  66.044  1.00  0.00           O  
ATOM   1369  CB  GLN B 654      -7.008   3.737  64.542  1.00  0.00           C  
ATOM   1370  CG  GLN B 654      -6.667   4.849  63.476  1.00  0.00           C  
ATOM   1371  CD  GLN B 654      -7.462   4.759  62.122  1.00  0.00           C  
ATOM   1372  OE1 GLN B 654      -7.247   5.581  61.207  1.00  0.00           O  
ATOM   1373  NE2 GLN B 654      -8.366   3.770  62.003  1.00  0.00           N  
ATOM   1374  N   SER B 655      -3.924   2.481  63.997  1.00  0.00           N  
ATOM   1375  CA  SER B 655      -2.528   2.538  64.421  1.00  0.00           C  
ATOM   1376  C   SER B 655      -1.822   3.654  63.695  1.00  0.00           C  
ATOM   1377  O   SER B 655      -2.387   4.265  62.796  1.00  0.00           O  
ATOM   1378  CB  SER B 655      -1.818   1.242  64.089  1.00  0.00           C  
ATOM   1379  OG  SER B 655      -2.603   0.144  64.492  1.00  0.00           O  
ATOM   1380  N   PHE B 656      -0.571   3.902  64.068  1.00  0.00           N  
ATOM   1381  CA  PHE B 656       0.197   4.986  63.462  1.00  0.00           C  
ATOM   1382  C   PHE B 656       1.591   4.513  63.080  1.00  0.00           C  
ATOM   1383  O   PHE B 656       2.162   3.652  63.736  1.00  0.00           O  
ATOM   1384  CB  PHE B 656       0.299   6.184  64.416  1.00  0.00           C  
ATOM   1385  CG  PHE B 656      -0.991   6.520  65.102  1.00  0.00           C  
ATOM   1386  CD1 PHE B 656      -2.010   7.176  64.416  1.00  0.00           C  
ATOM   1387  CD2 PHE B 656      -1.203   6.161  66.424  1.00  0.00           C  
ATOM   1388  CE1 PHE B 656      -3.216   7.482  65.038  1.00  0.00           C  
ATOM   1389  CE2 PHE B 656      -2.408   6.462  67.059  1.00  0.00           C  
ATOM   1390  CZ  PHE B 656      -3.415   7.125  66.360  1.00  0.00           C  
ATOM   1391  N   LEU B 657       2.110   5.079  61.999  1.00  0.00           N  
ATOM   1392  CA  LEU B 657       3.484   4.886  61.622  1.00  0.00           C  
ATOM   1393  C   LEU B 657       4.328   5.633  62.640  1.00  0.00           C  
ATOM   1394  O   LEU B 657       3.967   6.711  63.077  1.00  0.00           O  
ATOM   1395  CB  LEU B 657       3.726   5.387  60.189  1.00  0.00           C  
ATOM   1396  CG  LEU B 657       3.038   4.650  59.020  1.00  0.00           C  
ATOM   1397  CD1 LEU B 657       3.510   5.181  57.662  1.00  0.00           C  
ATOM   1398  CD2 LEU B 657       3.285   3.157  59.059  1.00  0.00           C  
ATOM   1399  N   THR B 658       5.433   5.043  63.047  1.00  0.00           N  
ATOM   1400  CA  THR B 658       6.295   5.616  64.102  1.00  0.00           C  
ATOM   1401  C   THR B 658       7.122   6.815  63.653  1.00  0.00           C  
ATOM   1402  O   THR B 658       7.594   6.847  62.525  1.00  0.00           O  
ATOM   1403  CB  THR B 658       7.308   4.587  64.605  1.00  0.00           C  
ATOM   1404  OG1 THR B 658       8.008   5.134  65.719  1.00  0.00           O  
ATOM   1405  CG2 THR B 658       8.294   4.229  63.517  1.00  0.00           C  
ATOM   1406  N   GLN B 659       7.331   7.771  64.546  1.00  0.00           N  
ATOM   1407  CA  GLN B 659       8.179   8.916  64.259  1.00  0.00           C  
ATOM   1408  C   GLN B 659       9.553   8.776  64.907  1.00  0.00           C  
ATOM   1409  O   GLN B 659      10.494   9.494  64.575  1.00  0.00           O  
ATOM   1410  CB  GLN B 659       7.508  10.184  64.750  1.00  0.00           C  
ATOM   1411  CG  GLN B 659       6.129  10.395  64.170  1.00  0.00           C  
ATOM   1412  CD  GLN B 659       5.655  11.828  64.294  1.00  0.00           C  
ATOM   1413  OE1 GLN B 659       5.928  12.502  65.292  1.00  0.00           O  
ATOM   1414  NE2 GLN B 659       4.928  12.301  63.282  1.00  0.00           N  
ATOM   1415  N   SER B 660       9.664   7.822  65.814  1.00  0.00           N  
ATOM   1416  CA  SER B 660      10.811   7.699  66.688  1.00  0.00           C  
ATOM   1417  C   SER B 660      10.672   6.384  67.401  1.00  0.00           C  
ATOM   1418  O   SER B 660       9.608   6.095  67.936  1.00  0.00           O  
ATOM   1419  CB  SER B 660      10.808   8.810  67.741  1.00  0.00           C  
ATOM   1420  OG  SER B 660      11.867   8.635  68.672  1.00  0.00           O  
ATOM   1421  N   SER B 661      11.753   5.616  67.438  1.00  0.00           N  
ATOM   1422  CA  SER B 661      11.773   4.338  68.158  1.00  0.00           C  
ATOM   1423  C   SER B 661      12.527   4.482  69.495  1.00  0.00           C  
ATOM   1424  O   SER B 661      13.130   3.528  69.988  1.00  0.00           O  
ATOM   1425  CB  SER B 661      12.386   3.231  67.262  1.00  0.00           C  
ATOM   1426  OG  SER B 661      11.454   2.779  66.263  1.00  0.00           O  
ATOM   1427  N   GLN B 662      12.488   5.692  70.068  1.00  0.00           N  
ATOM   1428  CA  GLN B 662      13.197   6.019  71.308  1.00  0.00           C  
ATOM   1429  C   GLN B 662      12.672   5.244  72.511  1.00  0.00           C  
ATOM   1430  O   GLN B 662      13.425   4.541  73.186  1.00  0.00           O  
ATOM   1431  CB  GLN B 662      13.058   7.511  71.614  1.00  0.00           C  
ATOM   1432  CG  GLN B 662      13.592   7.888  72.994  1.00  0.00           C  
ATOM   1433  CD  GLN B 662      13.701   9.373  73.212  1.00  0.00           C  
ATOM   1434  OE1 GLN B 662      14.175  10.109  72.345  1.00  0.00           O  
ATOM   1435  NE2 GLN B 662      13.270   9.825  74.381  1.00  0.00           N  
ATOM   1436  N   LEU B 663      11.380   5.412  72.795  1.00  0.00           N  
ATOM   1437  CA  LEU B 663      10.769   4.767  73.932  1.00  0.00           C  
ATOM   1438  C   LEU B 663      11.112   3.280  73.924  1.00  0.00           C  
ATOM   1439  O   LEU B 663      11.533   2.745  74.946  1.00  0.00           O  
ATOM   1440  CB  LEU B 663       9.264   5.013  73.953  1.00  0.00           C  
ATOM   1441  CG  LEU B 663       8.781   6.406  74.392  1.00  0.00           C  
ATOM   1442  CD1 LEU B 663       9.167   7.489  73.428  1.00  0.00           C  
ATOM   1443  CD2 LEU B 663       7.249   6.416  74.595  1.00  0.00           C  
ATOM   1444  N   TYR B 664      11.000   2.624  72.762  1.00  0.00           N  
ATOM   1445  CA  TYR B 664      11.427   1.225  72.631  1.00  0.00           C  
ATOM   1446  C   TYR B 664      12.934   1.033  72.864  1.00  0.00           C  
ATOM   1447  O   TYR B 664      13.341   0.069  73.514  1.00  0.00           O  
ATOM   1448  CB  TYR B 664      11.004   0.632  71.282  1.00  0.00           C  
ATOM   1449  CG  TYR B 664       9.509   0.678  71.049  1.00  0.00           C  
ATOM   1450  CD1 TYR B 664       8.638   0.044  71.901  1.00  0.00           C  
ATOM   1451  CD2 TYR B 664       8.975   1.355  69.975  1.00  0.00           C  
ATOM   1452  CE1 TYR B 664       7.254   0.100  71.698  1.00  0.00           C  
ATOM   1453  CE2 TYR B 664       7.620   1.414  69.766  1.00  0.00           C  
ATOM   1454  CZ  TYR B 664       6.753   0.789  70.626  1.00  0.00           C  
ATOM   1455  OH  TYR B 664       5.391   0.850  70.414  1.00  0.00           O  
ATOM   1456  N   LEU B 665      13.771   1.923  72.359  1.00  0.00           N  
ATOM   1457  CA  LEU B 665      15.214   1.809  72.652  1.00  0.00           C  
ATOM   1458  C   LEU B 665      15.517   1.848  74.176  1.00  0.00           C  
ATOM   1459  O   LEU B 665      16.339   1.082  74.685  1.00  0.00           O  
ATOM   1460  CB  LEU B 665      16.010   2.887  71.917  1.00  0.00           C  
ATOM   1461  CG  LEU B 665      16.711   2.492  70.607  1.00  0.00           C  
ATOM   1462  CD1 LEU B 665      15.972   1.444  69.775  1.00  0.00           C  
ATOM   1463  CD2 LEU B 665      16.991   3.735  69.777  1.00  0.00           C  
ATOM   1464  N   GLU B 666      14.833   2.721  74.907  1.00  0.00           N  
ATOM   1465  CA  GLU B 666      15.053   2.843  76.346  1.00  0.00           C  
ATOM   1466  C   GLU B 666      14.784   1.494  77.010  1.00  0.00           C  
ATOM   1467  O   GLU B 666      15.507   1.094  77.935  1.00  0.00           O  
ATOM   1468  CB  GLU B 666      14.159   3.936  76.972  1.00  0.00           C  
ATOM   1469  CG  GLU B 666      14.410   5.374  76.478  1.00  0.00           C  
ATOM   1470  CD  GLU B 666      13.572   6.415  77.228  1.00  0.00           C  
ATOM   1471  OE1 GLU B 666      13.739   6.537  78.468  1.00  0.00           O  
ATOM   1472  OE2 GLU B 666      12.744   7.104  76.575  1.00  0.00           O  
ATOM   1473  N   THR B 667      13.782   0.763  76.532  1.00  0.00           N  
ATOM   1474  CA  THR B 667      13.462  -0.523  77.171  1.00  0.00           C  
ATOM   1475  C   THR B 667      14.542  -1.587  76.968  1.00  0.00           C  
ATOM   1476  O   THR B 667      14.577  -2.574  77.680  1.00  0.00           O  
ATOM   1477  CB  THR B 667      12.159  -1.114  76.666  1.00  0.00           C  
ATOM   1478  OG1 THR B 667      12.384  -1.664  75.358  1.00  0.00           O  
ATOM   1479  CG2 THR B 667      11.060  -0.053  76.637  1.00  0.00           C  
ATOM   1480  N   CYS B 668      15.405  -1.388  75.986  1.00  0.00           N  
ATOM   1481  CA  CYS B 668      16.468  -2.334  75.704  1.00  0.00           C  
ATOM   1482  C   CYS B 668      17.713  -2.141  76.560  1.00  0.00           C  
ATOM   1483  O   CYS B 668      18.489  -3.078  76.741  1.00  0.00           O  
ATOM   1484  CB  CYS B 668      16.851  -2.232  74.235  1.00  0.00           C  
ATOM   1485  SG  CYS B 668      15.481  -2.626  73.207  1.00  0.00           S  
ATOM   1486  N   ILE B 669      17.924  -0.945  77.095  1.00  0.00           N  
ATOM   1487  CA  ILE B 669      19.221  -0.671  77.736  1.00  0.00           C  
ATOM   1488  C   ILE B 669      19.507  -1.541  78.989  1.00  0.00           C  
ATOM   1489  O   ILE B 669      20.674  -1.819  79.279  1.00  0.00           O  
ATOM   1490  CB  ILE B 669      19.486   0.860  77.954  1.00  0.00           C  
ATOM   1491  CG1 ILE B 669      18.568   1.470  79.014  1.00  0.00           C  
ATOM   1492  CG2 ILE B 669      19.333   1.638  76.627  1.00  0.00           C  
ATOM   1493  CD1 ILE B 669      18.771   2.947  79.214  1.00  0.00           C  
ATOM   1494  N   PRO B 670      18.464  -2.010  79.704  1.00  0.00           N  
ATOM   1495  CA  PRO B 670      18.730  -2.916  80.825  1.00  0.00           C  
ATOM   1496  C   PRO B 670      19.235  -4.288  80.414  1.00  0.00           C  
ATOM   1497  O   PRO B 670      19.913  -4.929  81.191  1.00  0.00           O  
ATOM   1498  CB  PRO B 670      17.368  -3.050  81.508  1.00  0.00           C  
ATOM   1499  CG  PRO B 670      16.714  -1.789  81.212  1.00  0.00           C  
ATOM   1500  CD  PRO B 670      17.102  -1.473  79.794  1.00  0.00           C  
ATOM   1501  N   THR B 671      18.918  -4.734  79.208  1.00  0.00           N  
ATOM   1502  CA  THR B 671      19.298  -6.074  78.784  1.00  0.00           C  
ATOM   1503  C   THR B 671      20.361  -6.092  77.688  1.00  0.00           C  
ATOM   1504  O   THR B 671      21.087  -7.076  77.565  1.00  0.00           O  
ATOM   1505  CB  THR B 671      18.057  -6.870  78.343  1.00  0.00           C  
ATOM   1506  OG1 THR B 671      18.413  -8.246  78.127  1.00  0.00           O  
ATOM   1507  CG2 THR B 671      17.447  -6.258  77.098  1.00  0.00           C  
ATOM   1508  N   LEU B 686      20.448  -5.011  76.916  1.00  0.00           N  
ATOM   1509  CA  LEU B 686      21.369  -4.915  75.775  1.00  0.00           C  
ATOM   1510  C   LEU B 686      22.388  -3.785  75.879  1.00  0.00           C  
ATOM   1511  O   LEU B 686      23.263  -3.671  75.024  1.00  0.00           O  
ATOM   1512  CB  LEU B 686      20.562  -4.709  74.488  1.00  0.00           C  
ATOM   1513  CG  LEU B 686      19.721  -5.899  74.023  1.00  0.00           C  
ATOM   1514  CD1 LEU B 686      18.818  -5.486  72.901  1.00  0.00           C  
ATOM   1515  CD2 LEU B 686      20.652  -7.052  73.621  1.00  0.00           C  
ATOM   1516  N   GLY B 687      22.271  -2.951  76.913  1.00  0.00           N  
ATOM   1517  CA  GLY B 687      23.171  -1.808  77.097  1.00  0.00           C  
ATOM   1518  C   GLY B 687      23.041  -0.737  76.019  1.00  0.00           C  
ATOM   1519  O   GLY B 687      21.939  -0.349  75.667  1.00  0.00           O  
ATOM   1520  N   ASP B 688      24.187  -0.280  75.506  1.00  0.00           N  
ATOM   1521  CA  ASP B 688      24.254   0.650  74.371  1.00  0.00           C  
ATOM   1522  C   ASP B 688      23.593   0.037  73.132  1.00  0.00           C  
ATOM   1523  O   ASP B 688      24.088  -0.930  72.593  1.00  0.00           O  
ATOM   1524  CB  ASP B 688      25.717   0.982  74.041  1.00  0.00           C  
ATOM   1525  CG  ASP B 688      26.408   1.789  75.130  1.00  0.00           C  
ATOM   1526  OD1 ASP B 688      25.746   2.647  75.757  1.00  0.00           O  
ATOM   1527  OD2 ASP B 688      27.629   1.597  75.345  1.00  0.00           O  
ATOM   1528  N   VAL B 689      22.471   0.609  72.704  1.00  0.00           N  
ATOM   1529  CA  VAL B 689      21.703   0.126  71.564  1.00  0.00           C  
ATOM   1530  C   VAL B 689      21.493   1.232  70.531  1.00  0.00           C  
ATOM   1531  O   VAL B 689      21.356   2.385  70.893  1.00  0.00           O  
ATOM   1532  CB  VAL B 689      20.321  -0.351  72.013  1.00  0.00           C  
ATOM   1533  CG1 VAL B 689      20.445  -1.653  72.763  1.00  0.00           C  
ATOM   1534  CG2 VAL B 689      19.632   0.716  72.885  1.00  0.00           C  
ATOM   1535  N   PHE B 690      21.472   0.886  69.242  1.00  0.00           N  
ATOM   1536  CA  PHE B 690      21.082   1.840  68.188  1.00  0.00           C  
ATOM   1537  C   PHE B 690      20.213   1.135  67.185  1.00  0.00           C  
ATOM   1538  O   PHE B 690      20.205  -0.084  67.128  1.00  0.00           O  
ATOM   1539  CB  PHE B 690      22.291   2.382  67.446  1.00  0.00           C  
ATOM   1540  CG  PHE B 690      22.760   1.480  66.365  1.00  0.00           C  
ATOM   1541  CD1 PHE B 690      22.314   1.647  65.059  1.00  0.00           C  
ATOM   1542  CD2 PHE B 690      23.606   0.419  66.660  1.00  0.00           C  
ATOM   1543  CE1 PHE B 690      22.723   0.771  64.055  1.00  0.00           C  
ATOM   1544  CE2 PHE B 690      24.027  -0.459  65.656  1.00  0.00           C  
ATOM   1545  CZ  PHE B 690      23.597  -0.282  64.355  1.00  0.00           C  
ATOM   1546  N   CYS B 691      19.480   1.907  66.386  1.00  0.00           N  
ATOM   1547  CA  CYS B 691      18.761   1.372  65.250  1.00  0.00           C  
ATOM   1548  C   CYS B 691      18.769   2.387  64.106  1.00  0.00           C  
ATOM   1549  O   CYS B 691      18.740   3.588  64.359  1.00  0.00           O  
ATOM   1550  CB  CYS B 691      17.336   1.079  65.671  1.00  0.00           C  
ATOM   1551  SG  CYS B 691      16.425   2.504  66.177  1.00  0.00           S  
ATOM   1552  N   ILE B 692      18.824   1.926  62.856  1.00  0.00           N  
ATOM   1553  CA  ILE B 692      18.557   2.798  61.719  1.00  0.00           C  
ATOM   1554  C   ILE B 692      17.276   2.273  61.111  1.00  0.00           C  
ATOM   1555  O   ILE B 692      17.297   1.344  60.316  1.00  0.00           O  
ATOM   1556  CB  ILE B 692      19.708   2.832  60.685  1.00  0.00           C  
ATOM   1557  CG1 ILE B 692      21.033   3.219  61.360  1.00  0.00           C  
ATOM   1558  CG2 ILE B 692      19.362   3.787  59.535  1.00  0.00           C  
ATOM   1559  CD1 ILE B 692      22.164   3.430  60.403  1.00  0.00           C  
ATOM   1560  N   ALA B 693      16.171   2.850  61.563  1.00  0.00           N  
ATOM   1561  CA  ALA B 693      14.829   2.579  61.100  1.00  0.00           C  
ATOM   1562  C   ALA B 693      14.196   3.835  60.529  1.00  0.00           C  
ATOM   1563  O   ALA B 693      14.611   4.964  60.835  1.00  0.00           O  
ATOM   1564  CB  ALA B 693      13.958   2.076  62.273  1.00  0.00           C  
ATOM   1565  N   GLN B 695      13.140   3.641  59.748  1.00  0.00           N  
ATOM   1566  CA  GLN B 695      12.458   4.755  59.117  1.00  0.00           C  
ATOM   1567  C   GLN B 695      11.620   5.534  60.097  1.00  0.00           C  
ATOM   1568  O   GLN B 695      11.013   4.965  60.991  1.00  0.00           O  
ATOM   1569  CB  GLN B 695      11.557   4.274  57.997  1.00  0.00           C  
ATOM   1570  CG  GLN B 695      12.245   3.622  56.810  1.00  0.00           C  
ATOM   1571  CD  GLN B 695      13.299   4.494  56.146  1.00  0.00           C  
ATOM   1572  OE1 GLN B 695      14.490   4.253  56.299  1.00  0.00           O  
ATOM   1573  NE2 GLN B 695      12.872   5.448  55.370  1.00  0.00           N  
ATOM   1574  N   SER B 696      11.585   6.850  59.905  1.00  0.00           N  
ATOM   1575  CA  SER B 696      10.668   7.712  60.614  1.00  0.00           C  
ATOM   1576  C   SER B 696       9.679   8.342  59.646  1.00  0.00           C  
ATOM   1577  O   SER B 696      10.058   8.847  58.590  1.00  0.00           O  
ATOM   1578  CB  SER B 696      11.429   8.811  61.338  1.00  0.00           C  
ATOM   1579  OG  SER B 696      10.504   9.726  61.926  1.00  0.00           O  
ATOM   1580  N   TYR B 697       8.422   8.356  60.046  1.00  0.00           N  
ATOM   1581  CA  TYR B 697       7.323   8.731  59.178  1.00  0.00           C  
ATOM   1582  C   TYR B 697       6.595   9.962  59.759  1.00  0.00           C  
ATOM   1583  O   TYR B 697       6.146   9.915  60.885  1.00  0.00           O  
ATOM   1584  CB  TYR B 697       6.383   7.527  59.057  1.00  0.00           C  
ATOM   1585  CG  TYR B 697       7.058   6.270  58.505  1.00  0.00           C  
ATOM   1586  CD1 TYR B 697       6.998   5.965  57.153  1.00  0.00           C  
ATOM   1587  CD2 TYR B 697       7.754   5.387  59.335  1.00  0.00           C  
ATOM   1588  CE1 TYR B 697       7.595   4.814  56.637  1.00  0.00           C  
ATOM   1589  CE2 TYR B 697       8.361   4.240  58.831  1.00  0.00           C  
ATOM   1590  CZ  TYR B 697       8.279   3.957  57.467  1.00  0.00           C  
ATOM   1591  OH  TYR B 697       8.872   2.817  56.929  1.00  0.00           O  
ATOM   1592  N   ARG B 698       6.515  11.073  59.015  1.00  0.00           N  
ATOM   1593  CA  ARG B 698       5.904  12.322  59.537  1.00  0.00           C  
ATOM   1594  C   ARG B 698       5.097  13.074  58.475  1.00  0.00           C  
ATOM   1595  O   ARG B 698       5.669  13.501  57.479  1.00  0.00           O  
ATOM   1596  CB  ARG B 698       6.973  13.258  60.109  1.00  0.00           C  
ATOM   1597  CG  ARG B 698       8.132  12.545  60.793  1.00  0.00           C  
ATOM   1598  CD  ARG B 698       8.944  13.445  61.676  1.00  0.00           C  
ATOM   1599  NE  ARG B 698       9.651  12.650  62.666  1.00  0.00           N  
ATOM   1600  CZ  ARG B 698      10.218  13.125  63.776  1.00  0.00           C  
ATOM   1601  NH1 ARG B 698      10.180  14.422  64.085  1.00  0.00           N  
ATOM   1602  NH2 ARG B 698      10.838  12.282  64.592  1.00  0.00           N  
ATOM   1603  N   ALA B 699       3.787  13.239  58.687  1.00  0.00           N  
ATOM   1604  CA  ALA B 699       2.939  14.007  57.770  1.00  0.00           C  
ATOM   1605  C   ALA B 699       3.235  15.520  57.820  1.00  0.00           C  
ATOM   1606  O   ALA B 699       2.351  16.308  58.185  1.00  0.00           O  
ATOM   1607  CB  ALA B 699       1.425  13.757  58.066  1.00  0.00           C  
ATOM   1608  N   GLU B 700       4.467  15.898  57.443  1.00  0.00           N  
ATOM   1609  CA  GLU B 700       4.924  17.294  57.381  1.00  0.00           C  
ATOM   1610  C   GLU B 700       4.105  18.035  56.334  1.00  0.00           C  
ATOM   1611  O   GLU B 700       4.104  17.648  55.174  1.00  0.00           O  
ATOM   1612  CB  GLU B 700       6.414  17.391  56.978  1.00  0.00           C  
ATOM   1613  CG  GLU B 700       7.445  16.600  57.827  1.00  0.00           C  
ATOM   1614  CD  GLU B 700       7.700  17.142  59.248  1.00  0.00           C  
ATOM   1615  OE1 GLU B 700       7.182  18.221  59.608  1.00  0.00           O  
ATOM   1616  OE2 GLU B 700       8.446  16.467  60.007  1.00  0.00           O  
ATOM   1617  N   LYS B 703       3.418  19.103  56.735  1.00  0.00           N  
ATOM   1618  CA  LYS B 703       2.522  19.815  55.817  1.00  0.00           C  
ATOM   1619  C   LYS B 703       3.243  20.735  54.821  1.00  0.00           C  
ATOM   1620  O   LYS B 703       2.674  21.107  53.795  1.00  0.00           O  
ATOM   1621  CB  LYS B 703       1.457  20.588  56.605  1.00  0.00           C  
ATOM   1622  CG  LYS B 703       0.287  19.711  57.122  1.00  0.00           C  
ATOM   1623  CD  LYS B 703      -0.323  18.752  56.040  1.00  0.00           C  
ATOM   1624  CE  LYS B 703      -0.844  19.516  54.787  1.00  0.00           C  
ATOM   1625  NZ  LYS B 703      -1.163  18.611  53.624  1.00  0.00           N  
ATOM   1626  N   SER B 704       4.499  21.068  55.113  1.00  0.00           N  
ATOM   1627  CA  SER B 704       5.267  22.019  54.320  1.00  0.00           C  
ATOM   1628  C   SER B 704       6.505  21.373  53.672  1.00  0.00           C  
ATOM   1629  O   SER B 704       7.307  20.703  54.337  1.00  0.00           O  
ATOM   1630  CB  SER B 704       5.692  23.177  55.212  1.00  0.00           C  
ATOM   1631  OG  SER B 704       6.759  23.902  54.634  1.00  0.00           O  
ATOM   1632  N   ARG B 713       6.658  21.569  52.364  1.00  0.00           N  
ATOM   1633  CA  ARG B 713       7.865  21.144  51.672  1.00  0.00           C  
ATOM   1634  C   ARG B 713       9.017  22.070  52.066  1.00  0.00           C  
ATOM   1635  O   ARG B 713       8.868  23.286  52.047  1.00  0.00           O  
ATOM   1636  CB  ARG B 713       7.651  21.193  50.158  1.00  0.00           C  
ATOM   1637  CG  ARG B 713       6.591  20.229  49.656  1.00  0.00           C  
ATOM   1638  CD  ARG B 713       6.136  20.557  48.244  1.00  0.00           C  
ATOM   1639  NE  ARG B 713       5.574  19.372  47.589  1.00  0.00           N  
ATOM   1640  CZ  ARG B 713       5.183  19.309  46.310  1.00  0.00           C  
ATOM   1641  NH1 ARG B 713       5.276  20.372  45.509  1.00  0.00           N  
ATOM   1642  NH2 ARG B 713       4.689  18.165  45.827  1.00  0.00           N  
ATOM   1643  N   THR B 714      10.150  21.514  52.467  1.00  0.00           N  
ATOM   1644  CA  THR B 714      11.310  22.342  52.719  1.00  0.00           C  
ATOM   1645  C   THR B 714      12.556  21.638  52.211  1.00  0.00           C  
ATOM   1646  O   THR B 714      12.487  20.564  51.605  1.00  0.00           O  
ATOM   1647  CB  THR B 714      11.434  22.708  54.212  1.00  0.00           C  
ATOM   1648  OG1 THR B 714      11.686  21.538  54.977  1.00  0.00           O  
ATOM   1649  CG2 THR B 714      10.152  23.370  54.731  1.00  0.00           C  
ATOM   1650  N   ARG B 715      13.699  22.260  52.444  1.00  0.00           N  
ATOM   1651  CA  ARG B 715      14.950  21.737  51.958  1.00  0.00           C  
ATOM   1652  C   ARG B 715      15.504  20.664  52.865  1.00  0.00           C  
ATOM   1653  O   ARG B 715      16.461  19.985  52.497  1.00  0.00           O  
ATOM   1654  CB  ARG B 715      15.951  22.878  51.764  1.00  0.00           C  
ATOM   1655  CG  ARG B 715      15.634  23.710  50.538  1.00  0.00           C  
ATOM   1656  CD  ARG B 715      15.871  25.167  50.793  1.00  0.00           C  
ATOM   1657  NE  ARG B 715      17.270  25.402  51.143  1.00  0.00           N  
ATOM   1658  CZ  ARG B 715      17.697  26.232  52.089  1.00  0.00           C  
ATOM   1659  NH1 ARG B 715      16.844  26.936  52.831  1.00  0.00           N  
ATOM   1660  NH2 ARG B 715      18.999  26.338  52.306  1.00  0.00           N  
ATOM   1661  N   ARG B 716      14.901  20.498  54.034  1.00  0.00           N  
ATOM   1662  CA  ARG B 716      15.413  19.556  55.014  1.00  0.00           C  
ATOM   1663  C   ARG B 716      14.377  18.631  55.659  1.00  0.00           C  
ATOM   1664  O   ARG B 716      14.737  17.879  56.540  1.00  0.00           O  
ATOM   1665  CB  ARG B 716      16.158  20.322  56.106  1.00  0.00           C  
ATOM   1666  CG  ARG B 716      15.269  21.038  57.126  1.00  0.00           C  
ATOM   1667  CD  ARG B 716      16.137  21.699  58.152  1.00  0.00           C  
ATOM   1668  NE  ARG B 716      15.439  21.975  59.401  1.00  0.00           N  
ATOM   1669  CZ  ARG B 716      15.902  22.790  60.346  1.00  0.00           C  
ATOM   1670  NH1 ARG B 716      17.067  23.419  60.195  1.00  0.00           N  
ATOM   1671  NH2 ARG B 716      15.197  22.986  61.449  1.00  0.00           N  
ATOM   1672  N   HIS B 718      13.113  18.696  55.234  1.00  0.00           N  
ATOM   1673  CA  HIS B 718      12.097  17.748  55.696  1.00  0.00           C  
ATOM   1674  C   HIS B 718      11.619  16.775  54.600  1.00  0.00           C  
ATOM   1675  O   HIS B 718      11.381  17.183  53.466  1.00  0.00           O  
ATOM   1676  CB  HIS B 718      10.889  18.495  56.233  1.00  0.00           C  
ATOM   1677  CG  HIS B 718      11.135  19.221  57.520  1.00  0.00           C  
ATOM   1678  ND1 HIS B 718      11.665  20.494  57.570  1.00  0.00           N  
ATOM   1679  CD2 HIS B 718      10.869  18.873  58.804  1.00  0.00           C  
ATOM   1680  CE1 HIS B 718      11.739  20.887  58.828  1.00  0.00           C  
ATOM   1681  NE2 HIS B 718      11.255  19.927  59.597  1.00  0.00           N  
ATOM   1682  N   LEU B 723      11.506  15.488  54.954  1.00  0.00           N  
ATOM   1683  CA  LEU B 723      10.792  14.468  54.161  1.00  0.00           C  
ATOM   1684  C   LEU B 723       9.654  13.865  54.973  1.00  0.00           C  
ATOM   1685  O   LEU B 723       9.623  14.031  56.194  1.00  0.00           O  
ATOM   1686  CB  LEU B 723      11.742  13.333  53.771  1.00  0.00           C  
ATOM   1687  CG  LEU B 723      12.911  13.742  52.880  1.00  0.00           C  
ATOM   1688  CD1 LEU B 723      13.943  12.644  52.870  1.00  0.00           C  
ATOM   1689  CD2 LEU B 723      12.406  14.054  51.469  1.00  0.00           C  
ATOM   1690  N   ALA B 724       8.744  13.145  54.301  1.00  0.00           N  
ATOM   1691  CA  ALA B 724       7.646  12.439  54.976  1.00  0.00           C  
ATOM   1692  C   ALA B 724       8.097  11.051  55.422  1.00  0.00           C  
ATOM   1693  O   ALA B 724       7.419  10.372  56.179  1.00  0.00           O  
ATOM   1694  CB  ALA B 724       6.431  12.345  54.094  1.00  0.00           C  
ATOM   1695  N   GLU B 725       9.263  10.645  54.957  1.00  0.00           N  
ATOM   1696  CA  GLU B 725       9.894   9.428  55.395  1.00  0.00           C  
ATOM   1697  C   GLU B 725      11.375   9.663  55.297  1.00  0.00           C  
ATOM   1698  O   GLU B 725      11.868  10.076  54.253  1.00  0.00           O  
ATOM   1699  CB  GLU B 725       9.514   8.275  54.471  1.00  0.00           C  
ATOM   1700  CG  GLU B 725      10.283   6.993  54.720  1.00  0.00           C  
ATOM   1701  CD  GLU B 725       9.994   5.918  53.692  1.00  0.00           C  
ATOM   1702  OE1 GLU B 725       9.460   6.242  52.608  1.00  0.00           O  
ATOM   1703  OE2 GLU B 725      10.303   4.749  53.964  1.00  0.00           O  
ATOM   1704  N   TYR B 726      12.089   9.376  56.371  1.00  0.00           N  
ATOM   1705  CA  TYR B 726      13.523   9.464  56.348  1.00  0.00           C  
ATOM   1706  C   TYR B 726      14.127   8.353  57.186  1.00  0.00           C  
ATOM   1707  O   TYR B 726      13.441   7.732  57.999  1.00  0.00           O  
ATOM   1708  CB  TYR B 726      13.967  10.840  56.863  1.00  0.00           C  
ATOM   1709  CG  TYR B 726      13.552  11.167  58.279  1.00  0.00           C  
ATOM   1710  CD1 TYR B 726      14.429  10.995  59.330  1.00  0.00           C  
ATOM   1711  CD2 TYR B 726      12.294  11.665  58.549  1.00  0.00           C  
ATOM   1712  CE1 TYR B 726      14.067  11.305  60.613  1.00  0.00           C  
ATOM   1713  CE2 TYR B 726      11.914  11.979  59.827  1.00  0.00           C  
ATOM   1714  CZ  TYR B 726      12.800  11.800  60.865  1.00  0.00           C  
ATOM   1715  OH  TYR B 726      12.413  12.114  62.160  1.00  0.00           O  
ATOM   1716  N   ALA B 729      15.419   8.123  56.965  1.00  0.00           N  
ATOM   1717  CA  ALA B 729      16.212   7.184  57.746  1.00  0.00           C  
ATOM   1718  C   ALA B 729      16.658   7.877  59.027  1.00  0.00           C  
ATOM   1719  O   ALA B 729      17.422   8.830  58.959  1.00  0.00           O  
ATOM   1720  CB  ALA B 729      17.409   6.755  56.960  1.00  0.00           C  
ATOM   1721  N   HIS B 730      16.192   7.349  60.170  1.00  0.00           N  
ATOM   1722  CA  HIS B 730      16.370   7.905  61.508  1.00  0.00           C  
ATOM   1723  C   HIS B 730      17.357   7.031  62.254  1.00  0.00           C  
ATOM   1724  O   HIS B 730      17.015   5.906  62.651  1.00  0.00           O  
ATOM   1725  CB  HIS B 730      15.030   7.879  62.243  1.00  0.00           C  
ATOM   1726  CG  HIS B 730      14.920   8.850  63.379  1.00  0.00           C  
ATOM   1727  ND1 HIS B 730      13.715   9.150  63.976  1.00  0.00           N  
ATOM   1728  CD2 HIS B 730      15.851   9.607  64.015  1.00  0.00           C  
ATOM   1729  CE1 HIS B 730      13.905  10.050  64.926  1.00  0.00           C  
ATOM   1730  NE2 HIS B 730      15.193  10.343  64.974  1.00  0.00           N  
ATOM   1731  N   VAL B 731      18.580   7.530  62.422  1.00  0.00           N  
ATOM   1732  CA  VAL B 731      19.619   6.810  63.131  1.00  0.00           C  
ATOM   1733  C   VAL B 731      19.444   7.196  64.583  1.00  0.00           C  
ATOM   1734  O   VAL B 731      19.709   8.330  64.947  1.00  0.00           O  
ATOM   1735  CB  VAL B 731      21.046   7.229  62.677  1.00  0.00           C  
ATOM   1736  CG1 VAL B 731      22.088   6.311  63.282  1.00  0.00           C  
ATOM   1737  CG2 VAL B 731      21.188   7.244  61.156  1.00  0.00           C  
ATOM   1738  N   GLU B 732      18.968   6.282  65.418  1.00  0.00           N  
ATOM   1739  CA  GLU B 732      18.745   6.589  66.835  1.00  0.00           C  
ATOM   1740  C   GLU B 732      19.680   5.780  67.735  1.00  0.00           C  
ATOM   1741  O   GLU B 732      20.145   4.723  67.352  1.00  0.00           O  
ATOM   1742  CB  GLU B 732      17.268   6.371  67.215  1.00  0.00           C  
ATOM   1743  CG  GLU B 732      16.402   7.603  66.944  1.00  0.00           C  
ATOM   1744  CD  GLU B 732      14.902   7.358  67.036  1.00  0.00           C  
ATOM   1745  OE1 GLU B 732      14.404   6.392  66.421  1.00  0.00           O  
ATOM   1746  OE2 GLU B 732      14.206   8.166  67.703  1.00  0.00           O  
ATOM   1747  N   ALA B 733      19.949   6.296  68.929  1.00  0.00           N  
ATOM   1748  CA  ALA B 733      20.799   5.611  69.892  1.00  0.00           C  
ATOM   1749  C   ALA B 733      20.333   5.902  71.304  1.00  0.00           C  
ATOM   1750  O   ALA B 733      19.710   6.925  71.550  1.00  0.00           O  
ATOM   1751  CB  ALA B 733      22.263   6.030  69.712  1.00  0.00           C  
ATOM   1752  N   GLU B 734      20.619   4.992  72.228  1.00  0.00           N  
ATOM   1753  CA  GLU B 734      20.327   5.214  73.652  1.00  0.00           C  
ATOM   1754  C   GLU B 734      21.379   4.527  74.510  1.00  0.00           C  
ATOM   1755  O   GLU B 734      21.728   3.361  74.281  1.00  0.00           O  
ATOM   1756  CB  GLU B 734      18.946   4.687  74.022  1.00  0.00           C  
ATOM   1757  CG  GLU B 734      18.364   5.310  75.284  1.00  0.00           C  
ATOM   1758  CD  GLU B 734      17.689   6.661  75.054  1.00  0.00           C  
ATOM   1759  OE1 GLU B 734      17.404   7.004  73.876  1.00  0.00           O  
ATOM   1760  OE2 GLU B 734      17.437   7.379  76.062  1.00  0.00           O  
ATOM   1761  N   CYS B 735      21.861   5.261  75.508  1.00  0.00           N  
ATOM   1762  CA  CYS B 735      22.989   4.837  76.317  1.00  0.00           C  
ATOM   1763  C   CYS B 735      22.647   4.917  77.790  1.00  0.00           C  
ATOM   1764  O   CYS B 735      22.261   5.969  78.259  1.00  0.00           O  
ATOM   1765  CB  CYS B 735      24.182   5.741  76.041  1.00  0.00           C  
ATOM   1766  SG  CYS B 735      24.743   5.645  74.342  1.00  0.00           S  
ATOM   1767  N   PRO B 736      22.791   3.803  78.529  1.00  0.00           N  
ATOM   1768  CA  PRO B 736      22.645   3.848  79.983  1.00  0.00           C  
ATOM   1769  C   PRO B 736      23.871   4.395  80.733  1.00  0.00           C  
ATOM   1770  O   PRO B 736      25.017   4.201  80.285  1.00  0.00           O  
ATOM   1771  CB  PRO B 736      22.447   2.376  80.334  1.00  0.00           C  
ATOM   1772  CG  PRO B 736      23.244   1.664  79.329  1.00  0.00           C  
ATOM   1773  CD  PRO B 736      22.932   2.411  78.059  1.00  0.00           C  
ATOM   1774  N   PHE B 737      23.612   5.046  81.877  1.00  0.00           N  
ATOM   1775  CA  PHE B 737      24.651   5.475  82.833  1.00  0.00           C  
ATOM   1776  C   PHE B 737      25.567   6.590  82.300  1.00  0.00           C  
ATOM   1777  O   PHE B 737      26.791   6.576  82.510  1.00  0.00           O  
ATOM   1778  CB  PHE B 737      25.499   4.284  83.322  1.00  0.00           C  
ATOM   1779  CG  PHE B 737      24.692   3.129  83.883  1.00  0.00           C  
ATOM   1780  CD1 PHE B 737      23.986   3.262  85.071  1.00  0.00           C  
ATOM   1781  CD2 PHE B 737      24.646   1.901  83.220  1.00  0.00           C  
ATOM   1782  CE1 PHE B 737      23.246   2.203  85.584  1.00  0.00           C  
ATOM   1783  CE2 PHE B 737      23.913   0.842  83.737  1.00  0.00           C  
ATOM   1784  CZ  PHE B 737      23.209   0.998  84.914  1.00  0.00           C  
ATOM   1785  N   ILE B 738      24.966   7.581  81.651  1.00  0.00           N  
ATOM   1786  CA  ILE B 738      25.707   8.720  81.106  1.00  0.00           C  
ATOM   1787  C   ILE B 738      25.029  10.003  81.539  1.00  0.00           C  
ATOM   1788  O   ILE B 738      23.935   9.985  82.103  1.00  0.00           O  
ATOM   1789  CB  ILE B 738      25.764   8.686  79.556  1.00  0.00           C  
ATOM   1790  CG1 ILE B 738      24.379   8.960  78.949  1.00  0.00           C  
ATOM   1791  CG2 ILE B 738      26.304   7.344  79.056  1.00  0.00           C  
ATOM   1792  CD1 ILE B 738      24.363   8.986  77.476  1.00  0.00           C  
ATOM   1793  N   THR B 789      25.677  11.117  81.251  1.00  0.00           N  
ATOM   1794  CA  THR B 789      25.164  12.434  81.580  1.00  0.00           C  
ATOM   1795  C   THR B 789      24.906  13.219  80.304  1.00  0.00           C  
ATOM   1796  O   THR B 789      25.131  12.732  79.207  1.00  0.00           O  
ATOM   1797  CB  THR B 789      26.205  13.192  82.370  1.00  0.00           C  
ATOM   1798  OG1 THR B 789      27.303  13.482  81.499  1.00  0.00           O  
ATOM   1799  CG2 THR B 789      26.688  12.345  83.565  1.00  0.00           C  
ATOM   1800  N   LEU B 790      24.442  14.448  80.444  1.00  0.00           N  
ATOM   1801  CA  LEU B 790      24.281  15.324  79.300  1.00  0.00           C  
ATOM   1802  C   LEU B 790      25.614  15.548  78.561  1.00  0.00           C  
ATOM   1803  O   LEU B 790      25.656  15.563  77.332  1.00  0.00           O  
ATOM   1804  CB  LEU B 790      23.676  16.643  79.756  1.00  0.00           C  
ATOM   1805  CG  LEU B 790      23.296  17.658  78.685  1.00  0.00           C  
ATOM   1806  CD1 LEU B 790      22.428  17.037  77.591  1.00  0.00           C  
ATOM   1807  CD2 LEU B 790      22.594  18.858  79.341  1.00  0.00           C  
ATOM   1808  N   ASP B 791      26.700  15.700  79.318  1.00  0.00           N  
ATOM   1809  CA  ASP B 791      28.029  15.984  78.745  1.00  0.00           C  
ATOM   1810  C   ASP B 791      28.596  14.802  77.972  1.00  0.00           C  
ATOM   1811  O   ASP B 791      29.298  14.998  76.973  1.00  0.00           O  
ATOM   1812  CB  ASP B 791      29.021  16.433  79.839  1.00  0.00           C  
ATOM   1813  CG  ASP B 791      28.811  17.887  80.263  1.00  0.00           C  
ATOM   1814  OD1 ASP B 791      27.996  18.586  79.618  1.00  0.00           O  
ATOM   1815  OD2 ASP B 791      29.459  18.335  81.235  1.00  0.00           O  
ATOM   1816  N   ASP B 792      28.292  13.590  78.436  1.00  0.00           N  
ATOM   1817  CA  ASP B 792      28.696  12.374  77.743  1.00  0.00           C  
ATOM   1818  C   ASP B 792      27.948  12.299  76.427  1.00  0.00           C  
ATOM   1819  O   ASP B 792      28.513  11.936  75.401  1.00  0.00           O  
ATOM   1820  CB  ASP B 792      28.314  11.131  78.537  1.00  0.00           C  
ATOM   1821  CG  ASP B 792      29.044  10.998  79.848  1.00  0.00           C  
ATOM   1822  OD1 ASP B 792      30.190  11.482  79.979  1.00  0.00           O  
ATOM   1823  OD2 ASP B 792      28.464  10.356  80.744  1.00  0.00           O  
ATOM   1824  N   LEU B 793      26.654  12.608  76.489  1.00  0.00           N  
ATOM   1825  CA  LEU B 793      25.779  12.621  75.324  1.00  0.00           C  
ATOM   1826  C   LEU B 793      26.363  13.563  74.268  1.00  0.00           C  
ATOM   1827  O   LEU B 793      26.710  13.145  73.164  1.00  0.00           O  
ATOM   1828  CB  LEU B 793      24.357  13.057  75.734  1.00  0.00           C  
ATOM   1829  CG  LEU B 793      23.208  12.820  74.750  1.00  0.00           C  
ATOM   1830  CD1 LEU B 793      23.014  11.316  74.471  1.00  0.00           C  
ATOM   1831  CD2 LEU B 793      21.894  13.461  75.253  1.00  0.00           C  
ATOM   1832  N   MET B 794      26.526  14.830  74.628  1.00  0.00           N  
ATOM   1833  CA  MET B 794      27.097  15.790  73.713  1.00  0.00           C  
ATOM   1834  C   MET B 794      28.375  15.208  73.127  1.00  0.00           C  
ATOM   1835  O   MET B 794      28.543  15.225  71.927  1.00  0.00           O  
ATOM   1836  CB  MET B 794      27.327  17.143  74.399  1.00  0.00           C  
ATOM   1837  CG  MET B 794      26.016  17.887  74.672  1.00  0.00           C  
ATOM   1838  SD  MET B 794      26.134  19.677  74.942  1.00  0.00           S  
ATOM   1839  CE  MET B 794      26.742  19.727  76.626  1.00  0.00           C  
ATOM   1840  N   GLU B 795      29.252  14.647  73.949  1.00  0.00           N  
ATOM   1841  CA  GLU B 795      30.488  14.065  73.418  1.00  0.00           C  
ATOM   1842  C   GLU B 795      30.187  13.004  72.359  1.00  0.00           C  
ATOM   1843  O   GLU B 795      30.821  12.945  71.312  1.00  0.00           O  
ATOM   1844  CB  GLU B 795      31.366  13.471  74.541  1.00  0.00           C  
ATOM   1845  CG  GLU B 795      32.068  14.516  75.361  1.00  0.00           C  
ATOM   1846  CD  GLU B 795      33.203  13.964  76.213  1.00  0.00           C  
ATOM   1847  OE1 GLU B 795      32.949  13.650  77.399  1.00  0.00           O  
ATOM   1848  OE2 GLU B 795      34.353  13.865  75.712  1.00  0.00           O  
ATOM   1849  N   LYS B 796      29.196  12.179  72.642  1.00  0.00           N  
ATOM   1850  CA  LYS B 796      28.899  11.021  71.810  1.00  0.00           C  
ATOM   1851  C   LYS B 796      28.349  11.408  70.444  1.00  0.00           C  
ATOM   1852  O   LYS B 796      28.676  10.776  69.427  1.00  0.00           O  
ATOM   1853  CB  LYS B 796      27.953  10.066  72.554  1.00  0.00           C  
ATOM   1854  CG  LYS B 796      28.709   9.103  73.441  1.00  0.00           C  
ATOM   1855  CD  LYS B 796      27.871   8.530  74.560  1.00  0.00           C  
ATOM   1856  CE  LYS B 796      28.454   7.198  75.007  1.00  0.00           C  
ATOM   1857  NZ  LYS B 796      28.128   6.875  76.398  1.00  0.00           N  
ATOM   1858  N   ILE B 797      27.548  12.463  70.414  1.00  0.00           N  
ATOM   1859  CA  ILE B 797      27.038  12.962  69.160  1.00  0.00           C  
ATOM   1860  C   ILE B 797      28.207  13.467  68.307  1.00  0.00           C  
ATOM   1861  O   ILE B 797      28.295  13.169  67.125  1.00  0.00           O  
ATOM   1862  CB  ILE B 797      26.003  14.072  69.379  1.00  0.00           C  
ATOM   1863  CG1 ILE B 797      24.809  13.547  70.175  1.00  0.00           C  
ATOM   1864  CG2 ILE B 797      25.498  14.586  68.053  1.00  0.00           C  
ATOM   1865  CD1 ILE B 797      23.788  14.639  70.493  1.00  0.00           C  
ATOM   1866  N   GLU B 798      29.121  14.207  68.913  1.00  0.00           N  
ATOM   1867  CA  GLU B 798      30.284  14.722  68.186  1.00  0.00           C  
ATOM   1868  C   GLU B 798      31.135  13.576  67.648  1.00  0.00           C  
ATOM   1869  O   GLU B 798      31.557  13.587  66.495  1.00  0.00           O  
ATOM   1870  CB  GLU B 798      31.114  15.641  69.089  1.00  0.00           C  
ATOM   1871  CG  GLU B 798      32.353  16.224  68.441  1.00  0.00           C  
ATOM   1872  CD  GLU B 798      33.123  17.135  69.370  1.00  0.00           C  
ATOM   1873  OE1 GLU B 798      32.509  18.008  70.036  1.00  0.00           O  
ATOM   1874  OE2 GLU B 798      34.361  17.001  69.417  1.00  0.00           O  
ATOM   1875  N   GLU B 799      31.359  12.573  68.484  1.00  0.00           N  
ATOM   1876  CA  GLU B 799      32.099  11.392  68.062  1.00  0.00           C  
ATOM   1877  C   GLU B 799      31.381  10.641  66.909  1.00  0.00           C  
ATOM   1878  O   GLU B 799      32.040  10.136  66.006  1.00  0.00           O  
ATOM   1879  CB  GLU B 799      32.329  10.470  69.267  1.00  0.00           C  
ATOM   1880  CG  GLU B 799      33.296   9.316  69.001  1.00  0.00           C  
ATOM   1881  CD  GLU B 799      34.741   9.749  68.944  1.00  0.00           C  
ATOM   1882  OE1 GLU B 799      35.085  10.816  69.503  1.00  0.00           O  
ATOM   1883  OE2 GLU B 799      35.540   9.013  68.337  1.00  0.00           O  
ATOM   1884  N   LEU B 800      30.047  10.564  66.929  1.00  0.00           N  
ATOM   1885  CA  LEU B 800      29.311   9.883  65.852  1.00  0.00           C  
ATOM   1886  C   LEU B 800      29.585  10.586  64.551  1.00  0.00           C  
ATOM   1887  O   LEU B 800      29.932   9.948  63.554  1.00  0.00           O  
ATOM   1888  CB  LEU B 800      27.788   9.841  66.115  1.00  0.00           C  
ATOM   1889  CG  LEU B 800      26.824   9.408  64.995  1.00  0.00           C  
ATOM   1890  CD1 LEU B 800      27.264   8.118  64.359  1.00  0.00           C  
ATOM   1891  CD2 LEU B 800      25.367   9.284  65.499  1.00  0.00           C  
ATOM   1892  N   VAL B 801      29.431  11.903  64.560  1.00  0.00           N  
ATOM   1893  CA  VAL B 801      29.598  12.685  63.362  1.00  0.00           C  
ATOM   1894  C   VAL B 801      31.069  12.707  62.907  1.00  0.00           C  
ATOM   1895  O   VAL B 801      31.343  12.545  61.721  1.00  0.00           O  
ATOM   1896  CB  VAL B 801      29.084  14.116  63.561  1.00  0.00           C  
ATOM   1897  CG1 VAL B 801      29.560  15.008  62.438  1.00  0.00           C  
ATOM   1898  CG2 VAL B 801      27.557  14.135  63.669  1.00  0.00           C  
ATOM   1899  N   CYS B 802      32.018  12.902  63.813  1.00  0.00           N  
ATOM   1900  CA  CYS B 802      33.418  13.011  63.364  1.00  0.00           C  
ATOM   1901  C   CYS B 802      33.995  11.643  62.953  1.00  0.00           C  
ATOM   1902  O   CYS B 802      34.608  11.517  61.878  1.00  0.00           O  
ATOM   1903  CB  CYS B 802      34.292  13.682  64.423  1.00  0.00           C  
ATOM   1904  SG  CYS B 802      33.688  15.327  64.851  1.00  0.00           S  
ATOM   1905  N   ASP B 803      33.757  10.624  63.783  1.00  0.00           N  
ATOM   1906  CA  ASP B 803      34.287   9.281  63.529  1.00  0.00           C  
ATOM   1907  C   ASP B 803      33.732   8.696  62.242  1.00  0.00           C  
ATOM   1908  O   ASP B 803      34.401   7.886  61.589  1.00  0.00           O  
ATOM   1909  CB  ASP B 803      33.975   8.332  64.681  1.00  0.00           C  
ATOM   1910  CG  ASP B 803      34.597   6.951  64.493  1.00  0.00           C  
ATOM   1911  OD1 ASP B 803      35.833   6.867  64.249  1.00  0.00           O  
ATOM   1912  OD2 ASP B 803      33.833   5.953  64.590  1.00  0.00           O  
ATOM   1913  N   THR B 804      32.507   9.099  61.903  1.00  0.00           N  
ATOM   1914  CA  THR B 804      31.856   8.697  60.668  1.00  0.00           C  
ATOM   1915  C   THR B 804      32.499   9.359  59.463  1.00  0.00           C  
ATOM   1916  O   THR B 804      32.673   8.724  58.430  1.00  0.00           O  
ATOM   1917  CB  THR B 804      30.360   9.083  60.709  1.00  0.00           C  
ATOM   1918  OG1 THR B 804      29.766   8.472  61.852  1.00  0.00           O  
ATOM   1919  CG2 THR B 804      29.625   8.649  59.463  1.00  0.00           C  
ATOM   1920  N   VAL B 808      32.827  10.639  59.585  1.00  0.00           N  
ATOM   1921  CA  VAL B 808      33.535  11.342  58.516  1.00  0.00           C  
ATOM   1922  C   VAL B 808      34.899  10.703  58.405  1.00  0.00           C  
ATOM   1923  O   VAL B 808      35.331  10.317  57.323  1.00  0.00           O  
ATOM   1924  CB  VAL B 808      33.684  12.844  58.796  1.00  0.00           C  
ATOM   1925  CG1 VAL B 808      34.592  13.483  57.771  1.00  0.00           C  
ATOM   1926  CG2 VAL B 808      32.326  13.515  58.787  1.00  0.00           C  
ATOM   1927  N   ASP B 809      35.539  10.549  59.555  1.00  0.00           N  
ATOM   1928  CA  ASP B 809      36.872   9.991  59.635  1.00  0.00           C  
ATOM   1929  C   ASP B 809      36.978   8.641  58.938  1.00  0.00           C  
ATOM   1930  O   ASP B 809      37.805   8.468  58.046  1.00  0.00           O  
ATOM   1931  CB  ASP B 809      37.318   9.918  61.102  1.00  0.00           C  
ATOM   1932  CG  ASP B 809      37.835  11.260  61.615  1.00  0.00           C  
ATOM   1933  OD1 ASP B 809      37.300  12.327  61.200  1.00  0.00           O  
ATOM   1934  OD2 ASP B 809      38.801  11.247  62.414  1.00  0.00           O  
ATOM   1935  N   ARG B 810      36.127   7.703  59.329  1.00  0.00           N  
ATOM   1936  CA  ARG B 810      36.025   6.411  58.653  1.00  0.00           C  
ATOM   1937  C   ARG B 810      35.762   6.546  57.160  1.00  0.00           C  
ATOM   1938  O   ARG B 810      36.345   5.819  56.356  1.00  0.00           O  
ATOM   1939  CB  ARG B 810      34.893   5.579  59.256  1.00  0.00           C  
ATOM   1940  CG  ARG B 810      35.229   5.003  60.611  1.00  0.00           C  
ATOM   1941  CD  ARG B 810      34.021   4.318  61.234  1.00  0.00           C  
ATOM   1942  NE  ARG B 810      34.253   4.042  62.648  1.00  0.00           N  
ATOM   1943  CZ  ARG B 810      34.936   3.003  63.111  1.00  0.00           C  
ATOM   1944  NH1 ARG B 810      35.458   2.107  62.281  1.00  0.00           N  
ATOM   1945  NH2 ARG B 810      35.103   2.861  64.424  1.00  0.00           N  
ATOM   1946  N   LEU B 811      34.870   7.467  56.800  1.00  0.00           N  
ATOM   1947  CA  LEU B 811      34.482   7.634  55.405  1.00  0.00           C  
ATOM   1948  C   LEU B 811      35.633   8.164  54.575  1.00  0.00           C  
ATOM   1949  O   LEU B 811      35.719   7.883  53.385  1.00  0.00           O  
ATOM   1950  CB  LEU B 811      33.256   8.531  55.267  1.00  0.00           C  
ATOM   1951  CG  LEU B 811      32.516   8.213  53.969  1.00  0.00           C  
ATOM   1952  CD1 LEU B 811      30.998   7.995  54.194  1.00  0.00           C  
ATOM   1953  CD2 LEU B 811      32.790   9.256  52.905  1.00  0.00           C  
ATOM   1954  N   LEU B 812      36.521   8.922  55.207  1.00  0.00           N  
ATOM   1955  CA  LEU B 812      37.749   9.397  54.551  1.00  0.00           C  
ATOM   1956  C   LEU B 812      38.881   8.387  54.623  1.00  0.00           C  
ATOM   1957  O   LEU B 812      39.695   8.341  53.718  1.00  0.00           O  
ATOM   1958  CB  LEU B 812      38.216  10.706  55.160  1.00  0.00           C  
ATOM   1959  CG  LEU B 812      37.251  11.871  54.972  1.00  0.00           C  
ATOM   1960  CD1 LEU B 812      37.609  12.948  55.978  1.00  0.00           C  
ATOM   1961  CD2 LEU B 812      37.240  12.402  53.525  1.00  0.00           C  
ATOM   1962  N   ALA B 813      38.956   7.585  55.683  1.00  0.00           N  
ATOM   1963  CA  ALA B 813      39.939   6.486  55.723  1.00  0.00           C  
ATOM   1964  C   ALA B 813      39.781   5.512  54.537  1.00  0.00           C  
ATOM   1965  O   ALA B 813      40.771   4.951  54.056  1.00  0.00           O  
ATOM   1966  CB  ALA B 813      39.862   5.732  57.047  1.00  0.00           C  
ATOM   1967  N   ASP B 814      38.541   5.349  54.066  1.00  0.00           N  
ATOM   1968  CA  ASP B 814      38.205   4.475  52.938  1.00  0.00           C  
ATOM   1969  C   ASP B 814      38.353   5.197  51.609  1.00  0.00           C  
ATOM   1970  O   ASP B 814      37.792   6.275  51.418  1.00  0.00           O  
ATOM   1971  CB  ASP B 814      36.759   4.019  53.054  1.00  0.00           C  
ATOM   1972  CG  ASP B 814      36.355   3.111  51.927  1.00  0.00           C  
ATOM   1973  OD1 ASP B 814      36.715   1.916  52.000  1.00  0.00           O  
ATOM   1974  OD2 ASP B 814      35.691   3.586  50.978  1.00  0.00           O  
ATOM   1975  N   GLU B 815      39.055   4.582  50.666  1.00  0.00           N  
ATOM   1976  CA  GLU B 815      39.503   5.319  49.492  1.00  0.00           C  
ATOM   1977  C   GLU B 815      38.395   5.563  48.506  1.00  0.00           C  
ATOM   1978  O   GLU B 815      38.147   6.703  48.126  1.00  0.00           O  
ATOM   1979  CB  GLU B 815      40.718   4.670  48.823  1.00  0.00           C  
ATOM   1980  CG  GLU B 815      41.969   5.528  49.003  1.00  0.00           C  
ATOM   1981  CD  GLU B 815      43.256   4.782  48.727  1.00  0.00           C  
ATOM   1982  OE1 GLU B 815      43.520   4.514  47.528  1.00  0.00           O  
ATOM   1983  OE2 GLU B 815      44.006   4.485  49.701  1.00  0.00           O  
ATOM   1984  N   GLU B 816      37.714   4.511  48.090  1.00  0.00           N  
ATOM   1985  CA  GLU B 816      36.622   4.703  47.137  1.00  0.00           C  
ATOM   1986  C   GLU B 816      35.644   5.763  47.665  1.00  0.00           C  
ATOM   1987  O   GLU B 816      35.184   6.606  46.900  1.00  0.00           O  
ATOM   1988  CB  GLU B 816      35.919   3.384  46.788  1.00  0.00           C  
ATOM   1989  CG  GLU B 816      36.876   2.267  46.248  1.00  0.00           C  
ATOM   1990  CD  GLU B 816      37.969   2.773  45.283  1.00  0.00           C  
ATOM   1991  OE1 GLU B 816      37.628   3.512  44.316  1.00  0.00           O  
ATOM   1992  OE2 GLU B 816      39.168   2.422  45.487  1.00  0.00           O  
ATOM   1993  N   ALA B 817      35.389   5.757  48.974  1.00  0.00           N  
ATOM   1994  CA  ALA B 817      34.566   6.790  49.617  1.00  0.00           C  
ATOM   1995  C   ALA B 817      35.197   8.188  49.546  1.00  0.00           C  
ATOM   1996  O   ALA B 817      34.509   9.177  49.251  1.00  0.00           O  
ATOM   1997  CB  ALA B 817      34.305   6.424  51.046  1.00  0.00           C  
ATOM   1998  N   LYS B 818      36.503   8.267  49.808  1.00  0.00           N  
ATOM   1999  CA  LYS B 818      37.219   9.554  49.811  1.00  0.00           C  
ATOM   2000  C   LYS B 818      37.138  10.251  48.441  1.00  0.00           C  
ATOM   2001  O   LYS B 818      36.841  11.447  48.378  1.00  0.00           O  
ATOM   2002  CB  LYS B 818      38.680   9.363  50.268  1.00  0.00           C  
ATOM   2003  CG  LYS B 818      39.590  10.602  50.172  1.00  0.00           C  
ATOM   2004  CD  LYS B 818      40.804  10.481  51.096  1.00  0.00           C  
ATOM   2005  CE  LYS B 818      41.945  11.400  50.651  1.00  0.00           C  
ATOM   2006  NZ  LYS B 818      43.117  11.365  51.591  1.00  0.00           N  
ATOM   2007  N   LYS B 819      37.376   9.495  47.365  1.00  0.00           N  
ATOM   2008  CA  LYS B 819      37.327  10.021  45.986  1.00  0.00           C  
ATOM   2009  C   LYS B 819      35.950  10.558  45.611  1.00  0.00           C  
ATOM   2010  O   LYS B 819      35.843  11.612  44.973  1.00  0.00           O  
ATOM   2011  CB  LYS B 819      37.730   8.933  44.978  1.00  0.00           C  
ATOM   2012  CG  LYS B 819      39.189   8.466  45.089  1.00  0.00           C  
ATOM   2013  CD  LYS B 819      39.332   6.981  44.706  1.00  0.00           C  
ATOM   2014  CE  LYS B 819      40.758   6.479  44.903  1.00  0.00           C  
ATOM   2015  NZ  LYS B 819      41.681   7.225  44.013  1.00  0.00           N  
ATOM   2016  N   LEU B 820      34.914   9.807  46.002  1.00  0.00           N  
ATOM   2017  CA  LEU B 820      33.529  10.204  45.817  1.00  0.00           C  
ATOM   2018  C   LEU B 820      33.263  11.547  46.449  1.00  0.00           C  
ATOM   2019  O   LEU B 820      32.697  12.433  45.811  1.00  0.00           O  
ATOM   2020  CB  LEU B 820      32.567   9.190  46.454  1.00  0.00           C  
ATOM   2021  CG  LEU B 820      32.460   7.828  45.764  1.00  0.00           C  
ATOM   2022  CD1 LEU B 820      32.040   6.743  46.760  1.00  0.00           C  
ATOM   2023  CD2 LEU B 820      31.534   7.881  44.540  1.00  0.00           C  
ATOM   2024  N   LEU B 821      33.658  11.688  47.709  1.00  0.00           N  
ATOM   2025  CA  LEU B 821      33.355  12.904  48.461  1.00  0.00           C  
ATOM   2026  C   LEU B 821      34.069  14.100  47.853  1.00  0.00           C  
ATOM   2027  O   LEU B 821      33.522  15.193  47.822  1.00  0.00           O  
ATOM   2028  CB  LEU B 821      33.716  12.742  49.948  1.00  0.00           C  
ATOM   2029  CG  LEU B 821      33.509  13.934  50.893  1.00  0.00           C  
ATOM   2030  CD1 LEU B 821      32.045  14.376  50.960  1.00  0.00           C  
ATOM   2031  CD2 LEU B 821      34.025  13.591  52.265  1.00  0.00           C  
ATOM   2032  N   GLU B 822      35.284  13.902  47.359  1.00  0.00           N  
ATOM   2033  CA  GLU B 822      36.027  15.026  46.814  1.00  0.00           C  
ATOM   2034  C   GLU B 822      35.661  15.282  45.341  1.00  0.00           C  
ATOM   2035  O   GLU B 822      36.036  16.321  44.780  1.00  0.00           O  
ATOM   2036  CB  GLU B 822      37.537  14.883  47.056  1.00  0.00           C  
ATOM   2037  CG  GLU B 822      38.259  13.818  46.253  1.00  0.00           C  
ATOM   2038  CD  GLU B 822      39.695  13.572  46.740  1.00  0.00           C  
ATOM   2039  OE1 GLU B 822      39.889  13.312  47.957  1.00  0.00           O  
ATOM   2040  OE2 GLU B 822      40.628  13.632  45.902  1.00  0.00           O  
ATOM   2041  N   HIS B 823      34.925  14.354  44.727  1.00  0.00           N  
ATOM   2042  CA  HIS B 823      34.233  14.646  43.469  1.00  0.00           C  
ATOM   2043  C   HIS B 823      32.935  15.407  43.753  1.00  0.00           C  
ATOM   2044  O   HIS B 823      32.660  16.414  43.121  1.00  0.00           O  
ATOM   2045  CB  HIS B 823      33.927  13.361  42.679  1.00  0.00           C  
ATOM   2046  CG  HIS B 823      33.059  13.572  41.469  1.00  0.00           C  
ATOM   2047  ND1 HIS B 823      33.574  13.709  40.197  1.00  0.00           N  
ATOM   2048  CD2 HIS B 823      31.712  13.655  41.338  1.00  0.00           C  
ATOM   2049  CE1 HIS B 823      32.580  13.876  39.338  1.00  0.00           C  
ATOM   2050  NE2 HIS B 823      31.441  13.849  40.005  1.00  0.00           N  
ATOM   2051  N   ILE B 824      32.137  14.921  44.694  1.00  0.00           N  
ATOM   2052  CA  ILE B 824      30.878  15.577  45.030  1.00  0.00           C  
ATOM   2053  C   ILE B 824      31.101  16.916  45.754  1.00  0.00           C  
ATOM   2054  O   ILE B 824      30.277  17.828  45.639  1.00  0.00           O  
ATOM   2055  CB  ILE B 824      29.989  14.676  45.920  1.00  0.00           C  
ATOM   2056  CG1 ILE B 824      29.647  13.351  45.221  1.00  0.00           C  
ATOM   2057  CG2 ILE B 824      28.703  15.377  46.261  1.00  0.00           C  
ATOM   2058  CD1 ILE B 824      28.963  13.517  43.873  1.00  0.00           C  
ATOM   2059  N   ASN B 826      32.209  17.024  46.490  1.00  0.00           N  
ATOM   2060  CA  ASN B 826      32.486  18.172  47.345  1.00  0.00           C  
ATOM   2061  C   ASN B 826      33.989  18.354  47.566  1.00  0.00           C  
ATOM   2062  O   ASN B 826      34.530  17.916  48.580  1.00  0.00           O  
ATOM   2063  CB  ASN B 826      31.800  17.973  48.692  1.00  0.00           C  
ATOM   2064  CG  ASN B 826      31.721  19.249  49.508  1.00  0.00           C  
ATOM   2065  OD1 ASN B 826      32.052  20.318  49.023  1.00  0.00           O  
ATOM   2066  ND2 ASN B 826      31.247  19.142  50.742  1.00  0.00           N  
ATOM   2067  N   PRO B 898      34.675  19.007  46.620  1.00  0.00           N  
ATOM   2068  CA  PRO B 898      36.117  19.156  46.761  1.00  0.00           C  
ATOM   2069  C   PRO B 898      36.547  20.035  47.943  1.00  0.00           C  
ATOM   2070  O   PRO B 898      37.642  19.844  48.474  1.00  0.00           O  
ATOM   2071  CB  PRO B 898      36.539  19.813  45.429  1.00  0.00           C  
ATOM   2072  CG  PRO B 898      35.362  19.669  44.513  1.00  0.00           C  
ATOM   2073  CD  PRO B 898      34.174  19.647  45.392  1.00  0.00           C  
ATOM   2074  N   LYS B 899      35.701  20.984  48.342  1.00  0.00           N  
ATOM   2075  CA  LYS B 899      36.082  21.975  49.359  1.00  0.00           C  
ATOM   2076  C   LYS B 899      35.943  21.450  50.793  1.00  0.00           C  
ATOM   2077  O   LYS B 899      36.477  22.051  51.731  1.00  0.00           O  
ATOM   2078  CB  LYS B 899      35.265  23.268  49.195  1.00  0.00           C  
ATOM   2079  CG  LYS B 899      35.657  24.119  47.967  1.00  0.00           C  
ATOM   2080  CD  LYS B 899      35.038  25.532  47.968  1.00  0.00           C  
ATOM   2081  CE  LYS B 899      35.380  26.335  49.246  1.00  0.00           C  
ATOM   2082  NZ  LYS B 899      35.847  27.740  48.982  1.00  0.00           N  
ATOM   2083  N   PHE B 900      35.240  20.326  50.949  1.00  0.00           N  
ATOM   2084  CA  PHE B 900      34.960  19.749  52.259  1.00  0.00           C  
ATOM   2085  C   PHE B 900      36.189  19.602  53.140  1.00  0.00           C  
ATOM   2086  O   PHE B 900      37.215  19.090  52.696  1.00  0.00           O  
ATOM   2087  CB  PHE B 900      34.322  18.368  52.116  1.00  0.00           C  
ATOM   2088  CG  PHE B 900      33.895  17.779  53.423  1.00  0.00           C  
ATOM   2089  CD1 PHE B 900      32.677  18.131  53.987  1.00  0.00           C  
ATOM   2090  CD2 PHE B 900      34.720  16.897  54.108  1.00  0.00           C  
ATOM   2091  CE1 PHE B 900      32.282  17.601  55.200  1.00  0.00           C  
ATOM   2092  CE2 PHE B 900      34.331  16.368  55.321  1.00  0.00           C  
ATOM   2093  CZ  PHE B 900      33.112  16.722  55.869  1.00  0.00           C  
ATOM   2094  N   GLN B 901      36.057  20.032  54.395  1.00  0.00           N  
ATOM   2095  CA  GLN B 901      37.070  19.779  55.417  1.00  0.00           C  
ATOM   2096  C   GLN B 901      36.432  19.112  56.637  1.00  0.00           C  
ATOM   2097  O   GLN B 901      35.289  19.433  56.986  1.00  0.00           O  
ATOM   2098  CB  GLN B 901      37.777  21.086  55.802  1.00  0.00           C  
ATOM   2099  CG  GLN B 901      39.117  20.904  56.520  1.00  0.00           C  
ATOM   2100  CD  GLN B 901      40.244  21.757  55.939  1.00  0.00           C  
ATOM   2101  OE1 GLN B 901      40.269  22.039  54.741  1.00  0.00           O  
ATOM   2102  NE2 GLN B 901      41.196  22.147  56.786  1.00  0.00           N  
ATOM   2103  N   PRO B 902      37.142  18.140  57.255  1.00  0.00           N  
ATOM   2104  CA  PRO B 902      36.691  17.578  58.529  1.00  0.00           C  
ATOM   2105  C   PRO B 902      36.543  18.657  59.592  1.00  0.00           C  
ATOM   2106  O   PRO B 902      37.441  19.499  59.737  1.00  0.00           O  
ATOM   2107  CB  PRO B 902      37.820  16.615  58.905  1.00  0.00           C  
ATOM   2108  CG  PRO B 902      38.342  16.151  57.605  1.00  0.00           C  
ATOM   2109  CD  PRO B 902      38.244  17.342  56.682  1.00  0.00           C  
ATOM   2110  N   PRO B 903      35.416  18.657  60.318  1.00  0.00           N  
ATOM   2111  CA  PRO B 903      35.173  19.702  61.315  1.00  0.00           C  
ATOM   2112  C   PRO B 903      36.156  19.625  62.486  1.00  0.00           C  
ATOM   2113  O   PRO B 903      36.457  18.523  62.941  1.00  0.00           O  
ATOM   2114  CB  PRO B 903      33.751  19.409  61.789  1.00  0.00           C  
ATOM   2115  CG  PRO B 903      33.539  17.960  61.485  1.00  0.00           C  
ATOM   2116  CD  PRO B 903      34.340  17.656  60.279  1.00  0.00           C  
ATOM   2117  N   GLU B 904      36.650  20.772  62.959  1.00  0.00           N  
ATOM   2118  CA  GLU B 904      37.570  20.801  64.100  1.00  0.00           C  
ATOM   2119  C   GLU B 904      36.891  20.398  65.402  1.00  0.00           C  
ATOM   2120  O   GLU B 904      35.692  20.602  65.577  1.00  0.00           O  
ATOM   2121  CB  GLU B 904      38.143  22.193  64.310  1.00  0.00           C  
ATOM   2122  CG  GLU B 904      38.997  22.726  63.193  1.00  0.00           C  
ATOM   2123  CD  GLU B 904      39.285  24.185  63.409  1.00  0.00           C  
ATOM   2124  OE1 GLU B 904      39.620  24.551  64.564  1.00  0.00           O  
ATOM   2125  OE2 GLU B 904      39.160  24.966  62.438  1.00  0.00           O  
ATOM   2126  N   ARG B 905      37.683  19.868  66.328  1.00  0.00           N  
ATOM   2127  CA  ARG B 905      37.163  19.353  67.594  1.00  0.00           C  
ATOM   2128  C   ARG B 905      37.960  19.938  68.748  1.00  0.00           C  
ATOM   2129  O   ARG B 905      39.148  20.177  68.599  1.00  0.00           O  
ATOM   2130  CB  ARG B 905      37.247  17.828  67.612  1.00  0.00           C  
ATOM   2131  CG  ARG B 905      36.590  17.160  66.393  1.00  0.00           C  
ATOM   2132  CD  ARG B 905      36.620  15.640  66.493  1.00  0.00           C  
ATOM   2133  NE  ARG B 905      35.876  15.143  67.656  1.00  0.00           N  
ATOM   2134  CZ  ARG B 905      35.753  13.858  67.990  1.00  0.00           C  
ATOM   2135  NH1 ARG B 905      36.312  12.902  67.251  1.00  0.00           N  
ATOM   2136  NH2 ARG B 905      35.058  13.522  69.074  1.00  0.00           N  
ATOM   2137  N   PRO B 906      37.319  20.157  69.911  1.00  0.00           N  
ATOM   2138  CA  PRO B 906      35.929  19.853  70.239  1.00  0.00           C  
ATOM   2139  C   PRO B 906      34.963  20.791  69.528  1.00  0.00           C  
ATOM   2140  O   PRO B 906      35.340  21.905  69.200  1.00  0.00           O  
ATOM   2141  CB  PRO B 906      35.873  20.084  71.756  1.00  0.00           C  
ATOM   2142  CG  PRO B 906      36.875  21.094  72.017  1.00  0.00           C  
ATOM   2143  CD  PRO B 906      37.982  20.881  71.012  1.00  0.00           C  
ATOM   2144  N   PHE B 907      33.734  20.350  69.278  1.00  0.00           N  
ATOM   2145  CA  PHE B 907      32.729  21.251  68.707  1.00  0.00           C  
ATOM   2146  C   PHE B 907      32.438  22.416  69.642  1.00  0.00           C  
ATOM   2147  O   PHE B 907      32.586  22.319  70.858  1.00  0.00           O  
ATOM   2148  CB  PHE B 907      31.398  20.539  68.428  1.00  0.00           C  
ATOM   2149  CG  PHE B 907      31.400  19.659  67.215  1.00  0.00           C  
ATOM   2150  CD1 PHE B 907      32.564  19.357  66.524  1.00  0.00           C  
ATOM   2151  CD2 PHE B 907      30.212  19.082  66.788  1.00  0.00           C  
ATOM   2152  CE1 PHE B 907      32.523  18.518  65.417  1.00  0.00           C  
ATOM   2153  CE2 PHE B 907      30.173  18.261  65.677  1.00  0.00           C  
ATOM   2154  CZ  PHE B 907      31.328  17.973  65.000  1.00  0.00           C  
ATOM   2155  N   LEU B 908      31.990  23.507  69.038  1.00  0.00           N  
ATOM   2156  CA  LEU B 908      31.503  24.666  69.757  1.00  0.00           C  
ATOM   2157  C   LEU B 908      30.214  24.297  70.471  1.00  0.00           C  
ATOM   2158  O   LEU B 908      29.232  23.933  69.821  1.00  0.00           O  
ATOM   2159  CB  LEU B 908      31.229  25.794  68.760  1.00  0.00           C  
ATOM   2160  CG  LEU B 908      31.069  27.196  69.334  1.00  0.00           C  
ATOM   2161  CD1 LEU B 908      32.427  27.720  69.786  1.00  0.00           C  
ATOM   2162  CD2 LEU B 908      30.437  28.103  68.295  1.00  0.00           C  
ATOM   2163  N   ARG B 909      30.216  24.371  71.802  1.00  0.00           N  
ATOM   2164  CA  ARG B 909      29.000  24.114  72.580  1.00  0.00           C  
ATOM   2165  C   ARG B 909      28.372  25.451  72.919  1.00  0.00           C  
ATOM   2166  O   ARG B 909      29.071  26.453  73.062  1.00  0.00           O  
ATOM   2167  CB  ARG B 909      29.310  23.286  73.833  1.00  0.00           C  
ATOM   2168  CG  ARG B 909      29.575  21.828  73.488  1.00  0.00           C  
ATOM   2169  CD  ARG B 909      30.397  21.101  74.533  1.00  0.00           C  
ATOM   2170  NE  ARG B 909      30.406  19.648  74.321  1.00  0.00           N  
ATOM   2171  CZ  ARG B 909      31.133  18.995  73.408  1.00  0.00           C  
ATOM   2172  NH1 ARG B 909      31.933  19.646  72.568  1.00  0.00           N  
ATOM   2173  NH2 ARG B 909      31.042  17.667  73.326  1.00  0.00           N  
ATOM   2174  N   MET B 910      27.052  25.471  73.030  1.00  0.00           N  
ATOM   2175  CA  MET B 910      26.335  26.725  73.108  1.00  0.00           C  
ATOM   2176  C   MET B 910      24.986  26.462  73.721  1.00  0.00           C  
ATOM   2177  O   MET B 910      24.351  25.505  73.366  1.00  0.00           O  
ATOM   2178  CB  MET B 910      26.205  27.296  71.691  1.00  0.00           C  
ATOM   2179  CG  MET B 910      25.437  28.602  71.555  1.00  0.00           C  
ATOM   2180  SD  MET B 910      25.826  29.466  70.004  1.00  0.00           S  
ATOM   2181  CE  MET B 910      26.191  31.143  70.579  1.00  0.00           C  
ATOM   2182  N   GLU B 911      24.563  27.286  74.671  1.00  0.00           N  
ATOM   2183  CA  GLU B 911      23.278  27.089  75.336  1.00  0.00           C  
ATOM   2184  C   GLU B 911      22.168  27.858  74.634  1.00  0.00           C  
ATOM   2185  O   GLU B 911      22.406  28.891  74.022  1.00  0.00           O  
ATOM   2186  CB  GLU B 911      23.325  27.533  76.801  1.00  0.00           C  
ATOM   2187  CG  GLU B 911      24.067  26.604  77.751  1.00  0.00           C  
ATOM   2188  CD  GLU B 911      23.778  26.899  79.228  1.00  0.00           C  
ATOM   2189  OE1 GLU B 911      22.668  27.390  79.567  1.00  0.00           O  
ATOM   2190  OE2 GLU B 911      24.664  26.615  80.060  1.00  0.00           O  
ATOM   2191  N   TYR B 912      20.946  27.349  74.766  1.00  0.00           N  
ATOM   2192  CA  TYR B 912      19.763  28.028  74.268  1.00  0.00           C  
ATOM   2193  C   TYR B 912      19.858  29.527  74.540  1.00  0.00           C  
ATOM   2194  O   TYR B 912      19.781  30.335  73.609  1.00  0.00           O  
ATOM   2195  CB  TYR B 912      18.499  27.442  74.909  1.00  0.00           C  
ATOM   2196  CG  TYR B 912      17.231  28.214  74.616  1.00  0.00           C  
ATOM   2197  CD1 TYR B 912      16.491  27.967  73.469  1.00  0.00           C  
ATOM   2198  CD2 TYR B 912      16.774  29.198  75.483  1.00  0.00           C  
ATOM   2199  CE1 TYR B 912      15.327  28.681  73.185  1.00  0.00           C  
ATOM   2200  CE2 TYR B 912      15.611  29.913  75.206  1.00  0.00           C  
ATOM   2201  CZ  TYR B 912      14.894  29.643  74.059  1.00  0.00           C  
ATOM   2202  OH  TYR B 912      13.742  30.348  73.795  1.00  0.00           O  
ATOM   2203  N   LYS B 913      20.050  29.882  75.809  1.00  0.00           N  
ATOM   2204  CA  LYS B 913      20.065  31.284  76.244  1.00  0.00           C  
ATOM   2205  C   LYS B 913      21.123  32.143  75.540  1.00  0.00           C  
ATOM   2206  O   LYS B 913      20.898  33.328  75.313  1.00  0.00           O  
ATOM   2207  CB  LYS B 913      20.253  31.386  77.764  1.00  0.00           C  
ATOM   2208  CG  LYS B 913      21.715  31.430  78.223  1.00  0.00           C  
ATOM   2209  CD  LYS B 913      21.866  31.228  79.728  1.00  0.00           C  
ATOM   2210  CE  LYS B 913      23.214  31.759  80.232  1.00  0.00           C  
ATOM   2211  NZ  LYS B 913      23.342  31.643  81.727  1.00  0.00           N  
ATOM   2212  N   ASP B 914      22.274  31.547  75.225  1.00  0.00           N  
ATOM   2213  CA  ASP B 914      23.319  32.209  74.432  1.00  0.00           C  
ATOM   2214  C   ASP B 914      22.810  32.486  73.024  1.00  0.00           C  
ATOM   2215  O   ASP B 914      23.004  33.586  72.490  1.00  0.00           O  
ATOM   2216  CB  ASP B 914      24.592  31.349  74.336  1.00  0.00           C  
ATOM   2217  CG  ASP B 914      25.225  31.047  75.699  1.00  0.00           C  
ATOM   2218  OD1 ASP B 914      25.287  31.968  76.561  1.00  0.00           O  
ATOM   2219  OD2 ASP B 914      25.672  29.882  75.886  1.00  0.00           O  
ATOM   2220  N   ALA B 915      22.163  31.485  72.424  1.00  0.00           N  
ATOM   2221  CA  ALA B 915      21.573  31.627  71.093  1.00  0.00           C  
ATOM   2222  C   ALA B 915      20.507  32.731  71.056  1.00  0.00           C  
ATOM   2223  O   ALA B 915      20.491  33.535  70.133  1.00  0.00           O  
ATOM   2224  CB  ALA B 915      20.984  30.308  70.624  1.00  0.00           C  
ATOM   2225  N   ILE B 916      19.625  32.769  72.056  1.00  0.00           N  
ATOM   2226  CA  ILE B 916      18.606  33.813  72.128  1.00  0.00           C  
ATOM   2227  C   ILE B 916      19.282  35.161  72.069  1.00  0.00           C  
ATOM   2228  O   ILE B 916      18.938  35.977  71.224  1.00  0.00           O  
ATOM   2229  CB  ILE B 916      17.740  33.710  73.401  1.00  0.00           C  
ATOM   2230  CG1 ILE B 916      16.747  32.555  73.269  1.00  0.00           C  
ATOM   2231  CG2 ILE B 916      16.990  35.009  73.668  1.00  0.00           C  
ATOM   2232  CD1 ILE B 916      15.735  32.705  72.162  1.00  0.00           C  
ATOM   2233  N   LYS B 917      20.269  35.384  72.933  1.00  0.00           N  
ATOM   2234  CA  LYS B 917      21.038  36.633  72.905  1.00  0.00           C  
ATOM   2235  C   LYS B 917      21.810  36.845  71.585  1.00  0.00           C  
ATOM   2236  O   LYS B 917      21.943  37.973  71.121  1.00  0.00           O  
ATOM   2237  CB  LYS B 917      22.000  36.698  74.091  1.00  0.00           C  
ATOM   2238  CG  LYS B 917      21.305  36.825  75.441  1.00  0.00           C  
ATOM   2239  CD  LYS B 917      22.244  37.332  76.546  1.00  0.00           C  
ATOM   2240  CE  LYS B 917      23.181  36.239  77.066  1.00  0.00           C  
ATOM   2241  NZ  LYS B 917      24.035  35.685  75.971  1.00  0.00           N  
ATOM   2242  N   TRP B 918      22.309  35.773  70.979  1.00  0.00           N  
ATOM   2243  CA  TRP B 918      23.004  35.879  69.695  1.00  0.00           C  
ATOM   2244  C   TRP B 918      22.048  36.357  68.599  1.00  0.00           C  
ATOM   2245  O   TRP B 918      22.407  37.207  67.781  1.00  0.00           O  
ATOM   2246  CB  TRP B 918      23.633  34.535  69.300  1.00  0.00           C  
ATOM   2247  CG  TRP B 918      24.543  34.621  68.107  1.00  0.00           C  
ATOM   2248  CD1 TRP B 918      25.905  34.691  68.121  1.00  0.00           C  
ATOM   2249  CD2 TRP B 918      24.155  34.658  66.730  1.00  0.00           C  
ATOM   2250  NE1 TRP B 918      26.391  34.775  66.840  1.00  0.00           N  
ATOM   2251  CE2 TRP B 918      25.337  34.761  65.966  1.00  0.00           C  
ATOM   2252  CE3 TRP B 918      22.925  34.629  66.066  1.00  0.00           C  
ATOM   2253  CZ2 TRP B 918      25.323  34.827  64.574  1.00  0.00           C  
ATOM   2254  CZ3 TRP B 918      22.916  34.698  64.684  1.00  0.00           C  
ATOM   2255  CH2 TRP B 918      24.107  34.790  63.954  1.00  0.00           C  
ATOM   2256  N   LEU B 919      20.840  35.802  68.583  1.00  0.00           N  
ATOM   2257  CA  LEU B 919      19.815  36.209  67.634  1.00  0.00           C  
ATOM   2258  C   LEU B 919      19.373  37.664  67.814  1.00  0.00           C  
ATOM   2259  O   LEU B 919      19.210  38.392  66.844  1.00  0.00           O  
ATOM   2260  CB  LEU B 919      18.592  35.310  67.769  1.00  0.00           C  
ATOM   2261  CG  LEU B 919      18.771  33.860  67.367  1.00  0.00           C  
ATOM   2262  CD1 LEU B 919      17.476  33.091  67.652  1.00  0.00           C  
ATOM   2263  CD2 LEU B 919      19.189  33.757  65.916  1.00  0.00           C  
ATOM   2264  N   GLN B 920      19.153  38.059  69.064  1.00  0.00           N  
ATOM   2265  CA  GLN B 920      18.763  39.433  69.411  1.00  0.00           C  
ATOM   2266  C   GLN B 920      19.847  40.437  69.014  1.00  0.00           C  
ATOM   2267  O   GLN B 920      19.555  41.509  68.493  1.00  0.00           O  
ATOM   2268  CB  GLN B 920      18.494  39.534  70.927  1.00  0.00           C  
ATOM   2269  CG  GLN B 920      17.222  38.815  71.392  1.00  0.00           C  
ATOM   2270  CD  GLN B 920      17.057  38.752  72.917  1.00  0.00           C  
ATOM   2271  OE1 GLN B 920      18.005  38.962  73.680  1.00  0.00           O  
ATOM   2272  NE2 GLN B 920      15.843  38.447  73.358  1.00  0.00           N  
ATOM   2273  N   GLU B1108      21.098  40.062  69.277  1.00  0.00           N  
ATOM   2274  CA  GLU B1108      22.275  40.883  68.990  1.00  0.00           C  
ATOM   2275  C   GLU B1108      22.455  41.062  67.495  1.00  0.00           C  
ATOM   2276  O   GLU B1108      22.806  42.139  67.037  1.00  0.00           O  
ATOM   2277  CB  GLU B1108      23.522  40.210  69.583  1.00  0.00           C  
ATOM   2278  CG  GLU B1108      24.837  41.001  69.463  1.00  0.00           C  
ATOM   2279  CD  GLU B1108      26.098  40.110  69.531  1.00  0.00           C  
ATOM   2280  OE1 GLU B1108      27.198  40.664  69.261  1.00  0.00           O  
ATOM   2281  OE2 GLU B1108      25.993  38.879  69.830  1.00  0.00           O  
ATOM   2282  N   HIS B1110      22.215  39.998  66.737  1.00  0.00           N  
ATOM   2283  CA  HIS B1110      22.266  40.059  65.278  1.00  0.00           C  
ATOM   2284  C   HIS B1110      20.877  40.415  64.687  1.00  0.00           C  
ATOM   2285  O   HIS B1110      20.668  40.312  63.477  1.00  0.00           O  
ATOM   2286  CB  HIS B1110      22.826  38.739  64.697  1.00  0.00           C  
ATOM   2287  CG  HIS B1110      24.306  38.552  64.903  1.00  0.00           C  
ATOM   2288  ND1 HIS B1110      24.848  38.119  66.095  1.00  0.00           N  
ATOM   2289  CD2 HIS B1110      25.351  38.711  64.057  1.00  0.00           C  
ATOM   2290  CE1 HIS B1110      26.162  38.039  65.978  1.00  0.00           C  
ATOM   2291  NE2 HIS B1110      26.493  38.399  64.753  1.00  0.00           N  
ATOM   2292  N   ASN B1111      19.950  40.850  65.548  1.00  0.00           N  
ATOM   2293  CA  ASN B1111      18.621  41.342  65.143  1.00  0.00           C  
ATOM   2294  C   ASN B1111      17.872  40.403  64.204  1.00  0.00           C  
ATOM   2295  O   ASN B1111      17.127  40.850  63.331  1.00  0.00           O  
ATOM   2296  CB  ASN B1111      18.721  42.725  64.479  1.00  0.00           C  
ATOM   2297  CG  ASN B1111      19.340  43.778  65.383  1.00  0.00           C  
ATOM   2298  OD1 ASN B1111      20.293  44.448  64.996  1.00  0.00           O  
ATOM   2299  ND2 ASN B1111      18.792  43.940  66.583  1.00  0.00           N  
ATOM   2300  N   VAL B1112      18.073  39.105  64.376  1.00  0.00           N  
ATOM   2301  CA  VAL B1112      17.350  38.115  63.581  1.00  0.00           C  
ATOM   2302  C   VAL B1112      15.914  38.145  64.069  1.00  0.00           C  
ATOM   2303  O   VAL B1112      15.682  38.323  65.267  1.00  0.00           O  
ATOM   2304  CB  VAL B1112      17.913  36.682  63.768  1.00  0.00           C  
ATOM   2305  CG1 VAL B1112      17.168  35.695  62.885  1.00  0.00           C  
ATOM   2306  CG2 VAL B1112      19.416  36.630  63.488  1.00  0.00           C  
ATOM   2307  N   GLU B1113      14.951  38.005  63.163  1.00  0.00           N  
ATOM   2308  CA  GLU B1113      13.554  38.007  63.576  1.00  0.00           C  
ATOM   2309  C   GLU B1113      12.949  36.620  63.492  1.00  0.00           C  
ATOM   2310  O   GLU B1113      13.423  35.782  62.737  1.00  0.00           O  
ATOM   2311  CB  GLU B1113      12.734  39.050  62.809  1.00  0.00           C  
ATOM   2312  CG  GLU B1113      12.563  38.848  61.307  1.00  0.00           C  
ATOM   2313  CD  GLU B1113      11.902  40.069  60.634  1.00  0.00           C  
ATOM   2314  OE1 GLU B1113      11.865  41.166  61.248  1.00  0.00           O  
ATOM   2315  OE2 GLU B1113      11.416  39.927  59.494  1.00  0.00           O  
ATOM   2316  N   ASN B1114      11.928  36.380  64.310  1.00  0.00           N  
ATOM   2317  CA  ASN B1114      11.227  35.094  64.352  1.00  0.00           C  
ATOM   2318  C   ASN B1114      10.315  34.908  63.147  1.00  0.00           C  
ATOM   2319  O   ASN B1114      10.145  35.831  62.343  1.00  0.00           O  
ATOM   2320  CB  ASN B1114      10.419  34.961  65.653  1.00  0.00           C  
ATOM   2321  CG  ASN B1114       9.221  35.914  65.722  1.00  0.00           C  
ATOM   2322  OD1 ASN B1114       9.021  36.772  64.856  1.00  0.00           O  
ATOM   2323  ND2 ASN B1114       8.426  35.767  66.768  1.00  0.00           N  
ATOM   2324  N   GLU B1115       9.704  33.731  63.038  1.00  0.00           N  
ATOM   2325  CA  GLU B1115       8.862  33.397  61.880  1.00  0.00           C  
ATOM   2326  C   GLU B1115       7.555  34.207  61.799  1.00  0.00           C  
ATOM   2327  O   GLU B1115       6.750  33.986  60.897  1.00  0.00           O  
ATOM   2328  CB  GLU B1115       8.571  31.882  61.830  1.00  0.00           C  
ATOM   2329  CG  GLU B1115       7.915  31.283  63.101  1.00  0.00           C  
ATOM   2330  CD  GLU B1115       7.304  29.904  62.872  1.00  0.00           C  
ATOM   2331  OE1 GLU B1115       7.361  29.068  63.791  1.00  0.00           O  
ATOM   2332  OE2 GLU B1115       6.759  29.645  61.782  1.00  0.00           O  
ATOM   2333  N   PHE B1116       7.351  35.128  62.742  1.00  0.00           N  
ATOM   2334  CA  PHE B1116       6.226  36.065  62.717  1.00  0.00           C  
ATOM   2335  C   PHE B1116       6.674  37.515  62.518  1.00  0.00           C  
ATOM   2336  O   PHE B1116       5.836  38.427  62.438  1.00  0.00           O  
ATOM   2337  CB  PHE B1116       5.443  35.980  64.027  1.00  0.00           C  
ATOM   2338  CG  PHE B1116       5.053  34.582  64.425  1.00  0.00           C  
ATOM   2339  CD1 PHE B1116       4.045  33.908  63.748  1.00  0.00           C  
ATOM   2340  CD2 PHE B1116       5.676  33.950  65.496  1.00  0.00           C  
ATOM   2341  CE1 PHE B1116       3.679  32.623  64.118  1.00  0.00           C  
ATOM   2342  CE2 PHE B1116       5.315  32.663  65.875  1.00  0.00           C  
ATOM   2343  CZ  PHE B1116       4.318  31.998  65.185  1.00  0.00           C  
ATOM   2344  N   GLY B1117       7.986  37.739  62.474  1.00  0.00           N  
ATOM   2345  CA  GLY B1117       8.530  39.046  62.101  1.00  0.00           C  
ATOM   2346  C   GLY B1117       9.106  39.898  63.216  1.00  0.00           C  
ATOM   2347  O   GLY B1117       9.571  41.001  62.952  1.00  0.00           O  
ATOM   2348  N   ASN B1118       9.102  39.385  64.448  1.00  0.00           N  
ATOM   2349  CA  ASN B1118       9.602  40.128  65.621  1.00  0.00           C  
ATOM   2350  C   ASN B1118      10.967  39.621  66.102  1.00  0.00           C  
ATOM   2351  O   ASN B1118      11.346  38.488  65.813  1.00  0.00           O  
ATOM   2352  CB  ASN B1118       8.607  40.018  66.779  1.00  0.00           C  
ATOM   2353  CG  ASN B1118       7.169  40.257  66.349  1.00  0.00           C  
ATOM   2354  OD1 ASN B1118       6.783  41.380  66.018  1.00  0.00           O  
ATOM   2355  ND2 ASN B1118       6.365  39.194  66.369  1.00  0.00           N  
ATOM   2356  N   THR B1124      11.695  40.464  66.843  1.00  0.00           N  
ATOM   2357  CA  THR B1124      12.961  40.051  67.462  1.00  0.00           C  
ATOM   2358  C   THR B1124      12.642  39.020  68.526  1.00  0.00           C  
ATOM   2359  O   THR B1124      11.476  38.841  68.890  1.00  0.00           O  
ATOM   2360  CB  THR B1124      13.753  41.237  68.103  1.00  0.00           C  
ATOM   2361  OG1 THR B1124      12.886  42.011  68.935  1.00  0.00           O  
ATOM   2362  CG2 THR B1124      14.356  42.124  67.036  1.00  0.00           C  
ATOM   2363  N   PHE B1125      13.667  38.353  69.046  1.00  0.00           N  
ATOM   2364  CA  PHE B1125      13.430  37.200  69.908  1.00  0.00           C  
ATOM   2365  C   PHE B1125      13.146  37.499  71.384  1.00  0.00           C  
ATOM   2366  O   PHE B1125      13.778  38.351  72.019  1.00  0.00           O  
ATOM   2367  CB  PHE B1125      14.559  36.172  69.759  1.00  0.00           C  
ATOM   2368  CG  PHE B1125      14.419  35.322  68.537  1.00  0.00           C  
ATOM   2369  CD1 PHE B1125      13.878  34.052  68.618  1.00  0.00           C  
ATOM   2370  CD2 PHE B1125      14.778  35.816  67.290  1.00  0.00           C  
ATOM   2371  CE1 PHE B1125      13.724  33.285  67.487  1.00  0.00           C  
ATOM   2372  CE2 PHE B1125      14.626  35.037  66.152  1.00  0.00           C  
ATOM   2373  CZ  PHE B1125      14.097  33.781  66.253  1.00  0.00           C  
ATOM   2374  N   THR B1126      12.157  36.778  71.901  1.00  0.00           N  
ATOM   2375  CA  THR B1126      11.821  36.777  73.310  1.00  0.00           C  
ATOM   2376  C   THR B1126      12.433  35.496  73.922  1.00  0.00           C  
ATOM   2377  O   THR B1126      12.339  34.424  73.332  1.00  0.00           O  
ATOM   2378  CB  THR B1126      10.273  36.839  73.485  1.00  0.00           C  
ATOM   2379  OG1 THR B1126       9.945  37.337  74.786  1.00  0.00           O  
ATOM   2380  CG2 THR B1126       9.616  35.464  73.270  1.00  0.00           C  
ATOM   2381  N   TYR B1127      13.096  35.610  75.072  1.00  0.00           N  
ATOM   2382  CA  TYR B1127      13.626  34.420  75.742  1.00  0.00           C  
ATOM   2383  C   TYR B1127      12.477  33.462  76.054  1.00  0.00           C  
ATOM   2384  O   TYR B1127      11.502  33.851  76.701  1.00  0.00           O  
ATOM   2385  CB  TYR B1127      14.384  34.738  77.045  1.00  0.00           C  
ATOM   2386  CG  TYR B1127      14.813  33.459  77.761  1.00  0.00           C  
ATOM   2387  CD1 TYR B1127      15.997  32.804  77.419  1.00  0.00           C  
ATOM   2388  CD2 TYR B1127      14.009  32.877  78.739  1.00  0.00           C  
ATOM   2389  CE1 TYR B1127      16.385  31.630  78.050  1.00  0.00           C  
ATOM   2390  CE2 TYR B1127      14.388  31.690  79.372  1.00  0.00           C  
ATOM   2391  CZ  TYR B1127      15.575  31.073  79.019  1.00  0.00           C  
ATOM   2392  OH  TYR B1127      15.955  29.909  79.646  1.00  0.00           O  
ATOM   2393  N   GLY B1128      12.594  32.222  75.595  1.00  0.00           N  
ATOM   2394  CA  GLY B1128      11.576  31.219  75.865  1.00  0.00           C  
ATOM   2395  C   GLY B1128      10.759  30.779  74.669  1.00  0.00           C  
ATOM   2396  O   GLY B1128      10.062  29.776  74.744  1.00  0.00           O  
ATOM   2397  N   GLU B1129      10.824  31.509  73.562  1.00  0.00           N  
ATOM   2398  CA  GLU B1129      10.126  31.063  72.364  1.00  0.00           C  
ATOM   2399  C   GLU B1129      10.958  30.048  71.623  1.00  0.00           C  
ATOM   2400  O   GLU B1129      12.168  29.929  71.844  1.00  0.00           O  
ATOM   2401  CB  GLU B1129       9.791  32.218  71.444  1.00  0.00           C  
ATOM   2402  CG  GLU B1129      10.972  32.795  70.688  1.00  0.00           C  
ATOM   2403  CD  GLU B1129      10.587  34.051  69.958  1.00  0.00           C  
ATOM   2404  OE1 GLU B1129      10.094  33.911  68.830  1.00  0.00           O  
ATOM   2405  OE2 GLU B1129      10.760  35.164  70.505  1.00  0.00           O  
ATOM   2406  N   ASP B1130      10.296  29.318  70.737  1.00  0.00           N  
ATOM   2407  CA  ASP B1130      10.961  28.288  69.959  1.00  0.00           C  
ATOM   2408  C   ASP B1130      11.834  28.941  68.891  1.00  0.00           C  
ATOM   2409  O   ASP B1130      11.467  29.986  68.327  1.00  0.00           O  
ATOM   2410  CB  ASP B1130       9.916  27.362  69.319  1.00  0.00           C  
ATOM   2411  CG  ASP B1130      10.527  26.169  68.641  1.00  0.00           C  
ATOM   2412  OD1 ASP B1130      11.478  25.588  69.198  1.00  0.00           O  
ATOM   2413  OD2 ASP B1130      10.046  25.806  67.552  1.00  0.00           O  
ATOM   2414  N   ILE B1131      12.996  28.347  68.638  1.00  0.00           N  
ATOM   2415  CA  ILE B1131      13.852  28.789  67.546  1.00  0.00           C  
ATOM   2416  C   ILE B1131      13.545  27.883  66.363  1.00  0.00           C  
ATOM   2417  O   ILE B1131      13.854  26.690  66.400  1.00  0.00           O  
ATOM   2418  CB  ILE B1131      15.371  28.750  67.904  1.00  0.00           C  
ATOM   2419  CG1 ILE B1131      15.654  29.633  69.135  1.00  0.00           C  
ATOM   2420  CG2 ILE B1131      16.221  29.207  66.692  1.00  0.00           C  
ATOM   2421  CD1 ILE B1131      17.088  29.550  69.681  1.00  0.00           C  
ATOM   2422  N   ALA B1132      12.920  28.457  65.335  1.00  0.00           N  
ATOM   2423  CA  ALA B1132      12.477  27.725  64.145  1.00  0.00           C  
ATOM   2424  C   ALA B1132      13.586  27.613  63.081  1.00  0.00           C  
ATOM   2425  O   ALA B1132      14.711  28.074  63.307  1.00  0.00           O  
ATOM   2426  CB  ALA B1132      11.242  28.418  63.557  1.00  0.00           C  
ATOM   2427  N   GLU B1133      13.254  27.034  61.921  1.00  0.00           N  
ATOM   2428  CA  GLU B1133      14.255  26.687  60.912  1.00  0.00           C  
ATOM   2429  C   GLU B1133      15.064  27.878  60.377  1.00  0.00           C  
ATOM   2430  O   GLU B1133      16.286  27.889  60.497  1.00  0.00           O  
ATOM   2431  CB  GLU B1133      13.621  25.900  59.741  1.00  0.00           C  
ATOM   2432  CG  GLU B1133      14.623  25.565  58.605  1.00  0.00           C  
ATOM   2433  CD  GLU B1133      14.086  24.613  57.534  1.00  0.00           C  
ATOM   2434  OE1 GLU B1133      14.821  24.389  56.543  1.00  0.00           O  
ATOM   2435  OE2 GLU B1133      12.952  24.094  57.677  1.00  0.00           O  
ATOM   2436  N   ALA B1134      14.404  28.867  59.778  1.00  0.00           N  
ATOM   2437  CA  ALA B1134      15.132  30.003  59.173  1.00  0.00           C  
ATOM   2438  C   ALA B1134      16.129  30.662  60.146  1.00  0.00           C  
ATOM   2439  O   ALA B1134      17.283  30.898  59.798  1.00  0.00           O  
ATOM   2440  CB  ALA B1134      14.168  31.031  58.614  1.00  0.00           C  
ATOM   2441  N   ALA B1135      15.696  30.935  61.367  1.00  0.00           N  
ATOM   2442  CA  ALA B1135      16.586  31.552  62.358  1.00  0.00           C  
ATOM   2443  C   ALA B1135      17.691  30.591  62.811  1.00  0.00           C  
ATOM   2444  O   ALA B1135      18.794  31.006  63.161  1.00  0.00           O  
ATOM   2445  CB  ALA B1135      15.788  32.049  63.560  1.00  0.00           C  
ATOM   2446  N   GLU B1136      17.388  29.300  62.799  1.00  0.00           N  
ATOM   2447  CA  GLU B1136      18.325  28.296  63.262  1.00  0.00           C  
ATOM   2448  C   GLU B1136      19.494  28.244  62.275  1.00  0.00           C  
ATOM   2449  O   GLU B1136      20.647  28.478  62.648  1.00  0.00           O  
ATOM   2450  CB  GLU B1136      17.592  26.966  63.377  1.00  0.00           C  
ATOM   2451  CG  GLU B1136      18.318  25.845  64.085  1.00  0.00           C  
ATOM   2452  CD  GLU B1136      17.612  24.524  63.858  1.00  0.00           C  
ATOM   2453  OE1 GLU B1136      17.721  23.966  62.743  1.00  0.00           O  
ATOM   2454  OE2 GLU B1136      16.938  24.044  64.791  1.00  0.00           O  
ATOM   2455  N   ARG B1137      19.167  27.997  61.008  1.00  0.00           N  
ATOM   2456  CA  ARG B1137      20.142  28.015  59.913  1.00  0.00           C  
ATOM   2457  C   ARG B1137      20.942  29.307  59.903  1.00  0.00           C  
ATOM   2458  O   ARG B1137      22.147  29.299  59.651  1.00  0.00           O  
ATOM   2459  CB  ARG B1137      19.446  27.881  58.550  1.00  0.00           C  
ATOM   2460  CG  ARG B1137      18.830  26.512  58.205  1.00  0.00           C  
ATOM   2461  CD  ARG B1137      18.113  26.639  56.856  1.00  0.00           C  
ATOM   2462  NE  ARG B1137      17.484  25.414  56.367  1.00  0.00           N  
ATOM   2463  CZ  ARG B1137      18.109  24.456  55.681  1.00  0.00           C  
ATOM   2464  NH1 ARG B1137      19.409  24.538  55.407  1.00  0.00           N  
ATOM   2465  NH2 ARG B1137      17.429  23.399  55.264  1.00  0.00           N  
ATOM   2466  N   PHE B1138      20.273  30.418  60.177  1.00  0.00           N  
ATOM   2467  CA  PHE B1138      20.942  31.702  60.094  1.00  0.00           C  
ATOM   2468  C   PHE B1138      22.066  31.805  61.114  1.00  0.00           C  
ATOM   2469  O   PHE B1138      23.188  32.167  60.775  1.00  0.00           O  
ATOM   2470  CB  PHE B1138      19.962  32.855  60.258  1.00  0.00           C  
ATOM   2471  CG  PHE B1138      20.546  34.187  59.871  1.00  0.00           C  
ATOM   2472  CD1 PHE B1138      20.828  34.472  58.545  1.00  0.00           C  
ATOM   2473  CD2 PHE B1138      20.828  35.148  60.829  1.00  0.00           C  
ATOM   2474  CE1 PHE B1138      21.372  35.693  58.182  1.00  0.00           C  
ATOM   2475  CE2 PHE B1138      21.375  36.370  60.467  1.00  0.00           C  
ATOM   2476  CZ  PHE B1138      21.639  36.638  59.137  1.00  0.00           C  
ATOM   2477  N   MET B1139      21.773  31.475  62.361  1.00  0.00           N  
ATOM   2478  CA  MET B1139      22.815  31.450  63.372  1.00  0.00           C  
ATOM   2479  C   MET B1139      23.921  30.479  62.991  1.00  0.00           C  
ATOM   2480  O   MET B1139      25.099  30.829  63.061  1.00  0.00           O  
ATOM   2481  CB  MET B1139      22.249  31.072  64.734  1.00  0.00           C  
ATOM   2482  CG  MET B1139      23.273  31.101  65.850  1.00  0.00           C  
ATOM   2483  SD  MET B1139      22.542  30.632  67.425  1.00  0.00           S  
ATOM   2484  CE  MET B1139      22.292  28.869  67.141  1.00  0.00           C  
ATOM   2485  N   THR B1140      23.548  29.269  62.583  1.00  0.00           N  
ATOM   2486  CA  THR B1140      24.552  28.263  62.244  1.00  0.00           C  
ATOM   2487  C   THR B1140      25.419  28.689  61.050  1.00  0.00           C  
ATOM   2488  O   THR B1140      26.633  28.480  61.054  1.00  0.00           O  
ATOM   2489  CB  THR B1140      23.931  26.890  61.942  1.00  0.00           C  
ATOM   2490  OG1 THR B1140      22.934  26.585  62.923  1.00  0.00           O  
ATOM   2491  CG2 THR B1140      25.000  25.824  61.963  1.00  0.00           C  
ATOM   2492  N   ASP B1141      24.810  29.302  60.043  1.00  0.00           N  
ATOM   2493  CA  ASP B1141      25.555  29.670  58.845  1.00  0.00           C  
ATOM   2494  C   ASP B1141      26.485  30.853  59.107  1.00  0.00           C  
ATOM   2495  O   ASP B1141      27.637  30.857  58.668  1.00  0.00           O  
ATOM   2496  CB  ASP B1141      24.613  29.979  57.683  1.00  0.00           C  
ATOM   2497  CG  ASP B1141      23.801  28.770  57.232  1.00  0.00           C  
ATOM   2498  OD1 ASP B1141      23.978  27.643  57.749  1.00  0.00           O  
ATOM   2499  OD2 ASP B1141      22.957  28.968  56.343  1.00  0.00           O  
ATOM   2500  N   THR B1142      25.990  31.847  59.834  1.00  0.00           N  
ATOM   2501  CA  THR B1142      26.794  33.019  60.182  1.00  0.00           C  
ATOM   2502  C   THR B1142      28.005  32.659  61.071  1.00  0.00           C  
ATOM   2503  O   THR B1142      29.142  33.049  60.772  1.00  0.00           O  
ATOM   2504  CB  THR B1142      25.931  34.104  60.869  1.00  0.00           C  
ATOM   2505  OG1 THR B1142      24.700  34.269  60.150  1.00  0.00           O  
ATOM   2506  CG2 THR B1142      26.681  35.436  60.936  1.00  0.00           C  
ATOM   2507  N   ILE B1143      27.767  31.922  62.155  1.00  0.00           N  
ATOM   2508  CA  ILE B1143      28.867  31.379  62.962  1.00  0.00           C  
ATOM   2509  C   ILE B1143      29.697  30.402  62.121  1.00  0.00           C  
ATOM   2510  O   ILE B1143      30.909  30.311  62.280  1.00  0.00           O  
ATOM   2511  CB  ILE B1143      28.354  30.656  64.220  1.00  0.00           C  
ATOM   2512  CG1 ILE B1143      27.678  31.652  65.165  1.00  0.00           C  
ATOM   2513  CG2 ILE B1143      29.495  29.954  64.941  1.00  0.00           C  
ATOM   2514  CD1 ILE B1143      27.138  31.024  66.417  1.00  0.00           C  
ATOM   2515  N   ASN B1153      29.031  29.676  61.230  1.00  0.00           N  
ATOM   2516  CA  ASN B1153      29.696  28.811  60.260  1.00  0.00           C  
ATOM   2517  C   ASN B1153      30.542  27.701  60.886  1.00  0.00           C  
ATOM   2518  O   ASN B1153      31.601  27.349  60.368  1.00  0.00           O  
ATOM   2519  CB  ASN B1153      30.556  29.637  59.286  1.00  0.00           C  
ATOM   2520  CG  ASN B1153      30.942  28.848  58.047  1.00  0.00           C  
ATOM   2521  OD1 ASN B1153      30.173  28.016  57.568  1.00  0.00           O  
ATOM   2522  ND2 ASN B1153      32.141  29.084  57.541  1.00  0.00           N  
ATOM   2523  N   LYS B1154      30.072  27.162  62.006  1.00  0.00           N  
ATOM   2524  CA  LYS B1154      30.660  25.961  62.601  1.00  0.00           C  
ATOM   2525  C   LYS B1154      29.538  25.054  63.116  1.00  0.00           C  
ATOM   2526  O   LYS B1154      28.404  25.501  63.296  1.00  0.00           O  
ATOM   2527  CB  LYS B1154      31.612  26.297  63.773  1.00  0.00           C  
ATOM   2528  CG  LYS B1154      32.704  27.349  63.520  1.00  0.00           C  
ATOM   2529  CD  LYS B1154      33.918  26.811  62.725  1.00  0.00           C  
ATOM   2530  CE  LYS B1154      35.002  27.918  62.489  1.00  0.00           C  
ATOM   2531  NZ  LYS B1154      34.856  28.673  61.184  1.00  0.00           N  
ATOM   2532  N   PRO B1155      29.859  23.772  63.357  1.00  0.00           N  
ATOM   2533  CA  PRO B1155      28.988  22.898  64.115  1.00  0.00           C  
ATOM   2534  C   PRO B1155      28.689  23.508  65.476  1.00  0.00           C  
ATOM   2535  O   PRO B1155      29.567  24.130  66.080  1.00  0.00           O  
ATOM   2536  CB  PRO B1155      29.832  21.645  64.289  1.00  0.00           C  
ATOM   2537  CG  PRO B1155      30.736  21.642  63.127  1.00  0.00           C  
ATOM   2538  CD  PRO B1155      31.064  23.065  62.893  1.00  0.00           C  
ATOM   2539  N   ILE B1156      27.459  23.341  65.938  1.00  0.00           N  
ATOM   2540  CA  ILE B1156      27.029  23.871  67.221  1.00  0.00           C  
ATOM   2541  C   ILE B1156      26.168  22.855  67.963  1.00  0.00           C  
ATOM   2542  O   ILE B1156      25.111  22.462  67.469  1.00  0.00           O  
ATOM   2543  CB  ILE B1156      26.148  25.101  67.057  1.00  0.00           C  
ATOM   2544  CG1 ILE B1156      26.922  26.249  66.415  1.00  0.00           C  
ATOM   2545  CG2 ILE B1156      25.565  25.504  68.410  1.00  0.00           C  
ATOM   2546  CD1 ILE B1156      26.021  27.364  65.918  1.00  0.00           C  
ATOM   2547  N   LEU B1157      26.614  22.471  69.158  1.00  0.00           N  
ATOM   2548  CA  LEU B1157      25.819  21.658  70.066  1.00  0.00           C  
ATOM   2549  C   LEU B1157      24.968  22.589  70.914  1.00  0.00           C  
ATOM   2550  O   LEU B1157      25.436  23.138  71.921  1.00  0.00           O  
ATOM   2551  CB  LEU B1157      26.736  20.808  70.931  1.00  0.00           C  
ATOM   2552  CG  LEU B1157      27.422  19.688  70.145  1.00  0.00           C  
ATOM   2553  CD1 LEU B1157      28.756  19.362  70.778  1.00  0.00           C  
ATOM   2554  CD2 LEU B1157      26.508  18.454  70.026  1.00  0.00           C  
ATOM   2555  N   LEU B1158      23.725  22.792  70.480  1.00  0.00           N  
ATOM   2556  CA  LEU B1158      22.841  23.768  71.117  1.00  0.00           C  
ATOM   2557  C   LEU B1158      22.068  23.047  72.179  1.00  0.00           C  
ATOM   2558  O   LEU B1158      21.232  22.205  71.852  1.00  0.00           O  
ATOM   2559  CB  LEU B1158      21.873  24.393  70.100  1.00  0.00           C  
ATOM   2560  CG  LEU B1158      20.830  25.400  70.614  1.00  0.00           C  
ATOM   2561  CD1 LEU B1158      21.481  26.701  71.110  1.00  0.00           C  
ATOM   2562  CD2 LEU B1158      19.808  25.702  69.532  1.00  0.00           C  
ATOM   2563  N   ASN B1159      22.333  23.390  73.439  1.00  0.00           N  
ATOM   2564  CA  ASN B1159      21.826  22.638  74.587  1.00  0.00           C  
ATOM   2565  C   ASN B1159      21.073  23.468  75.632  1.00  0.00           C  
ATOM   2566  O   ASN B1159      21.272  24.666  75.752  1.00  0.00           O  
ATOM   2567  CB  ASN B1159      22.990  21.897  75.264  1.00  0.00           C  
ATOM   2568  CG  ASN B1159      23.975  22.837  75.951  1.00  0.00           C  
ATOM   2569  OD1 ASN B1159      23.829  23.162  77.134  1.00  0.00           O  
ATOM   2570  ND2 ASN B1159      24.997  23.253  75.220  1.00  0.00           N  
ATOM   2571  N   ARG B1160      20.222  22.792  76.394  1.00  0.00           N  
ATOM   2572  CA  ARG B1160      19.477  23.371  77.513  1.00  0.00           C  
ATOM   2573  C   ARG B1160      18.324  24.293  77.106  1.00  0.00           C  
ATOM   2574  O   ARG B1160      18.235  25.442  77.538  1.00  0.00           O  
ATOM   2575  CB  ARG B1160      20.418  24.026  78.529  1.00  0.00           C  
ATOM   2576  CG  ARG B1160      21.151  23.000  79.395  1.00  0.00           C  
ATOM   2577  CD  ARG B1160      21.911  23.663  80.529  1.00  0.00           C  
ATOM   2578  NE  ARG B1160      22.744  22.709  81.251  1.00  0.00           N  
ATOM   2579  CZ  ARG B1160      23.880  22.188  80.796  1.00  0.00           C  
ATOM   2580  NH1 ARG B1160      24.354  22.493  79.597  1.00  0.00           N  
ATOM   2581  NH2 ARG B1160      24.540  21.325  81.546  1.00  0.00           N  
ATOM   2582  N   PHE B1161      17.416  23.741  76.309  1.00  0.00           N  
ATOM   2583  CA  PHE B1161      16.181  24.425  75.937  1.00  0.00           C  
ATOM   2584  C   PHE B1161      15.226  24.465  77.124  1.00  0.00           C  
ATOM   2585  O   PHE B1161      15.306  23.621  77.999  1.00  0.00           O  
ATOM   2586  CB  PHE B1161      15.486  23.683  74.796  1.00  0.00           C  
ATOM   2587  CG  PHE B1161      16.262  23.663  73.502  1.00  0.00           C  
ATOM   2588  CD1 PHE B1161      17.167  22.644  73.231  1.00  0.00           C  
ATOM   2589  CD2 PHE B1161      16.054  24.638  72.530  1.00  0.00           C  
ATOM   2590  CE1 PHE B1161      17.868  22.609  72.022  1.00  0.00           C  
ATOM   2591  CE2 PHE B1161      16.755  24.608  71.325  1.00  0.00           C  
ATOM   2592  CZ  PHE B1161      17.666  23.593  71.080  1.00  0.00           C  
ATOM   2593  N   PRO B1162      14.310  25.439  77.160  1.00  0.00           N  
ATOM   2594  CA  PRO B1162      13.245  25.448  78.162  1.00  0.00           C  
ATOM   2595  C   PRO B1162      12.305  24.261  78.035  1.00  0.00           C  
ATOM   2596  O   PRO B1162      12.059  23.806  76.922  1.00  0.00           O  
ATOM   2597  CB  PRO B1162      12.480  26.729  77.845  1.00  0.00           C  
ATOM   2598  CG  PRO B1162      13.474  27.601  77.226  1.00  0.00           C  
ATOM   2599  CD  PRO B1162      14.349  26.701  76.412  1.00  0.00           C  
ATOM   2600  N   SER B1163      11.773  23.795  79.165  1.00  0.00           N  
ATOM   2601  CA  SER B1163      10.917  22.605  79.202  1.00  0.00           C  
ATOM   2602  C   SER B1163       9.604  22.797  78.450  1.00  0.00           C  
ATOM   2603  O   SER B1163       9.061  21.834  77.908  1.00  0.00           O  
ATOM   2604  CB  SER B1163      10.635  22.161  80.648  1.00  0.00           C  
ATOM   2605  OG  SER B1163       9.603  22.922  81.244  1.00  0.00           O  
ATOM   2606  N   GLU B1416       9.106  24.031  78.398  1.00  0.00           N  
ATOM   2607  CA  GLU B1416       7.840  24.315  77.711  1.00  0.00           C  
ATOM   2608  C   GLU B1416       7.852  24.032  76.203  1.00  0.00           C  
ATOM   2609  O   GLU B1416       6.798  23.753  75.646  1.00  0.00           O  
ATOM   2610  CB  GLU B1416       7.377  25.755  77.953  1.00  0.00           C  
ATOM   2611  CG  GLU B1416       6.830  26.011  79.345  1.00  0.00           C  
ATOM   2612  CD  GLU B1416       5.398  25.490  79.586  1.00  0.00           C  
ATOM   2613  OE1 GLU B1416       5.230  24.267  79.807  1.00  0.00           O  
ATOM   2614  OE2 GLU B1416       4.452  26.321  79.604  1.00  0.00           O  
ATOM   2615  N   ILE B1418       9.015  24.095  75.551  1.00  0.00           N  
ATOM   2616  CA  ILE B1418       9.096  23.808  74.106  1.00  0.00           C  
ATOM   2617  C   ILE B1418       9.791  22.491  73.774  1.00  0.00           C  
ATOM   2618  O   ILE B1418      10.114  22.240  72.619  1.00  0.00           O  
ATOM   2619  CB  ILE B1418       9.797  24.940  73.297  1.00  0.00           C  
ATOM   2620  CG1 ILE B1418      11.038  25.464  74.032  1.00  0.00           C  
ATOM   2621  CG2 ILE B1418       8.818  26.058  72.993  1.00  0.00           C  
ATOM   2622  CD1 ILE B1418      11.997  26.241  73.158  1.00  0.00           C  
ATOM   2623  N   LYS B1419      10.027  21.642  74.767  1.00  0.00           N  
ATOM   2624  CA  LYS B1419      10.592  20.322  74.495  1.00  0.00           C  
ATOM   2625  C   LYS B1419       9.605  19.246  74.912  1.00  0.00           C  
ATOM   2626  O   LYS B1419       8.587  19.541  75.543  1.00  0.00           O  
ATOM   2627  CB  LYS B1419      11.916  20.158  75.218  1.00  0.00           C  
ATOM   2628  CG  LYS B1419      12.948  21.236  74.883  1.00  0.00           C  
ATOM   2629  CD  LYS B1419      13.374  21.238  73.423  1.00  0.00           C  
ATOM   2630  CE  LYS B1419      14.132  19.983  73.060  1.00  0.00           C  
ATOM   2631  NZ  LYS B1419      14.513  19.961  71.646  1.00  0.00           N  
ATOM   2632  N   ALA B1420       9.899  18.001  74.550  1.00  0.00           N  
ATOM   2633  CA  ALA B1420       8.977  16.898  74.820  1.00  0.00           C  
ATOM   2634  C   ALA B1420       8.932  16.599  76.309  1.00  0.00           C  
ATOM   2635  O   ALA B1420       9.900  16.830  77.030  1.00  0.00           O  
ATOM   2636  CB  ALA B1420       9.361  15.649  74.038  1.00  0.00           C  
ATOM   2637  N   PHE B1421       7.791  16.071  76.736  1.00  0.00           N  
ATOM   2638  CA  PHE B1421       7.493  15.799  78.145  1.00  0.00           C  
ATOM   2639  C   PHE B1421       8.420  14.783  78.838  1.00  0.00           C  
ATOM   2640  O   PHE B1421       8.581  14.823  80.057  1.00  0.00           O  
ATOM   2641  CB  PHE B1421       6.061  15.274  78.256  1.00  0.00           C  
ATOM   2642  CG  PHE B1421       5.919  13.856  77.802  1.00  0.00           C  
ATOM   2643  CD1 PHE B1421       6.065  12.815  78.701  1.00  0.00           C  
ATOM   2644  CD2 PHE B1421       5.677  13.563  76.477  1.00  0.00           C  
ATOM   2645  CE1 PHE B1421       5.943  11.500  78.292  1.00  0.00           C  
ATOM   2646  CE2 PHE B1421       5.561  12.245  76.051  1.00  0.00           C  
ATOM   2647  CZ  PHE B1421       5.697  11.212  76.959  1.00  0.00           C  
ATOM   2648  N   TYR B1422       8.996  13.866  78.073  1.00  0.00           N  
ATOM   2649  CA  TYR B1422       9.840  12.818  78.641  1.00  0.00           C  
ATOM   2650  C   TYR B1422      11.209  13.314  79.132  1.00  0.00           C  
ATOM   2651  O   TYR B1422      11.933  12.559  79.770  1.00  0.00           O  
ATOM   2652  CB  TYR B1422      10.029  11.659  77.626  1.00  0.00           C  
ATOM   2653  CG  TYR B1422      10.626  12.055  76.267  1.00  0.00           C  
ATOM   2654  CD1 TYR B1422      11.978  12.399  76.143  1.00  0.00           C  
ATOM   2655  CD2 TYR B1422       9.848  12.059  75.112  1.00  0.00           C  
ATOM   2656  CE1 TYR B1422      12.539  12.754  74.915  1.00  0.00           C  
ATOM   2657  CE2 TYR B1422      10.402  12.415  73.865  1.00  0.00           C  
ATOM   2658  CZ  TYR B1422      11.757  12.762  73.775  1.00  0.00           C  
ATOM   2659  OH  TYR B1422      12.330  13.132  72.563  1.00  0.00           O  
ATOM   2660  N   MET B1423      11.569  14.559  78.837  1.00  0.00           N  
ATOM   2661  CA  MET B1423      12.946  15.030  79.038  1.00  0.00           C  
ATOM   2662  C   MET B1423      13.322  15.357  80.505  1.00  0.00           C  
ATOM   2663  O   MET B1423      12.551  15.990  81.232  1.00  0.00           O  
ATOM   2664  CB  MET B1423      13.221  16.255  78.136  1.00  0.00           C  
ATOM   2665  CG  MET B1423      13.139  15.956  76.634  1.00  0.00           C  
ATOM   2666  SD  MET B1423      13.910  17.216  75.606  1.00  0.00           S  
ATOM   2667  CE  MET B1423      14.063  16.376  74.029  1.00  0.00           C  
ATOM   2668  N   GLN B1424      14.518  14.920  80.916  1.00  0.00           N  
ATOM   2669  CA  GLN B1424      15.077  15.235  82.233  1.00  0.00           C  
ATOM   2670  C   GLN B1424      15.402  16.706  82.348  1.00  0.00           C  
ATOM   2671  O   GLN B1424      16.020  17.253  81.442  1.00  0.00           O  
ATOM   2672  CB  GLN B1424      16.382  14.461  82.455  1.00  0.00           C  
ATOM   2673  CG  GLN B1424      17.087  14.739  83.806  1.00  0.00           C  
ATOM   2674  CD  GLN B1424      16.259  14.315  85.005  1.00  0.00           C  
ATOM   2675  OE1 GLN B1424      15.551  13.315  84.963  1.00  0.00           O  
ATOM   2676  NE2 GLN B1424      16.354  15.069  86.081  1.00  0.00           N  
ATOM   2677  N   ARG B1425      15.030  17.322  83.475  1.00  0.00           N  
ATOM   2678  CA  ARG B1425      15.309  18.751  83.747  1.00  0.00           C  
ATOM   2679  C   ARG B1425      16.753  18.966  84.172  1.00  0.00           C  
ATOM   2680  O   ARG B1425      17.333  18.116  84.836  1.00  0.00           O  
ATOM   2681  CB  ARG B1425      14.407  19.292  84.858  1.00  0.00           C  
ATOM   2682  CG  ARG B1425      12.915  19.065  84.667  1.00  0.00           C  
ATOM   2683  CD  ARG B1425      12.388  19.742  83.417  1.00  0.00           C  
ATOM   2684  NE  ARG B1425      10.924  19.688  83.325  1.00  0.00           N  
ATOM   2685  CZ  ARG B1425      10.080  20.582  83.843  1.00  0.00           C  
ATOM   2686  NH1 ARG B1425      10.522  21.638  84.520  1.00  0.00           N  
ATOM   2687  NH2 ARG B1425       8.771  20.416  83.684  1.00  0.00           N  
ATOM   2688  N   ASP B1426      17.329  20.106  83.791  1.00  0.00           N  
ATOM   2689  CA  ASP B1426      18.680  20.489  84.231  1.00  0.00           C  
ATOM   2690  C   ASP B1426      18.665  20.645  85.735  1.00  0.00           C  
ATOM   2691  O   ASP B1426      17.697  21.150  86.305  1.00  0.00           O  
ATOM   2692  CB  ASP B1426      19.132  21.817  83.594  1.00  0.00           C  
ATOM   2693  CG  ASP B1426      20.590  22.192  83.946  1.00  0.00           C  
ATOM   2694  OD1 ASP B1426      21.523  21.577  83.378  1.00  0.00           O  
ATOM   2695  OD2 ASP B1426      20.808  23.109  84.767  1.00  0.00           O  
ATOM   2696  N   ALA B1427      19.751  20.224  86.371  1.00  0.00           N  
ATOM   2697  CA  ALA B1427      19.847  20.230  87.826  1.00  0.00           C  
ATOM   2698  C   ALA B1427      20.284  21.586  88.416  1.00  0.00           C  
ATOM   2699  O   ALA B1427      20.390  21.707  89.635  1.00  0.00           O  
ATOM   2700  CB  ALA B1427      20.785  19.124  88.279  1.00  0.00           C  
ATOM   2701  N   LYS B1437      20.534  22.588  87.569  1.00  0.00           N  
ATOM   2702  CA  LYS B1437      20.853  23.945  88.033  1.00  0.00           C  
ATOM   2703  C   LYS B1437      19.704  24.922  87.803  1.00  0.00           C  
ATOM   2704  O   LYS B1437      19.435  25.768  88.656  1.00  0.00           O  
ATOM   2705  CB  LYS B1437      22.107  24.485  87.351  1.00  0.00           C  
ATOM   2706  CG  LYS B1437      23.361  23.658  87.591  1.00  0.00           C  
ATOM   2707  CD  LYS B1437      24.595  24.457  87.168  1.00  0.00           C  
ATOM   2708  CE  LYS B1437      25.897  23.729  87.494  1.00  0.00           C  
ATOM   2709  NZ  LYS B1437      27.071  24.625  87.246  1.00  0.00           N  
ATOM   2710  N   ASP B1438      19.048  24.825  86.650  1.00  0.00           N  
ATOM   2711  CA  ASP B1438      17.817  25.573  86.420  1.00  0.00           C  
ATOM   2712  C   ASP B1438      16.714  24.627  86.017  1.00  0.00           C  
ATOM   2713  O   ASP B1438      16.764  24.044  84.935  1.00  0.00           O  
ATOM   2714  CB  ASP B1438      17.996  26.622  85.332  1.00  0.00           C  
ATOM   2715  CG  ASP B1438      16.727  27.446  85.095  1.00  0.00           C  
ATOM   2716  OD1 ASP B1438      15.624  26.989  85.484  1.00  0.00           O  
ATOM   2717  OD2 ASP B1438      16.835  28.550  84.508  1.00  0.00           O  
ATOM   2718  N   ASN B1443      15.699  24.508  86.867  1.00  0.00           N  
ATOM   2719  CA  ASN B1443      14.655  23.508  86.659  1.00  0.00           C  
ATOM   2720  C   ASN B1443      13.648  23.873  85.569  1.00  0.00           C  
ATOM   2721  O   ASN B1443      12.855  23.022  85.159  1.00  0.00           O  
ATOM   2722  CB  ASN B1443      13.918  23.198  87.966  1.00  0.00           C  
ATOM   2723  CG  ASN B1443      13.323  21.798  87.976  1.00  0.00           C  
ATOM   2724  OD1 ASN B1443      12.103  21.637  87.895  1.00  0.00           O  
ATOM   2725  ND2 ASN B1443      14.185  20.774  88.057  1.00  0.00           N  
ATOM   2726  N   THR B1444      13.673  25.121  85.097  1.00  0.00           N  
ATOM   2727  CA  THR B1444      12.863  25.507  83.935  1.00  0.00           C  
ATOM   2728  C   THR B1444      13.418  24.938  82.615  1.00  0.00           C  
ATOM   2729  O   THR B1444      12.713  24.910  81.607  1.00  0.00           O  
ATOM   2730  CB  THR B1444      12.741  27.043  83.814  1.00  0.00           C  
ATOM   2731  OG1 THR B1444      14.041  27.639  83.762  1.00  0.00           O  
ATOM   2732  CG2 THR B1444      11.977  27.616  84.998  1.00  0.00           C  
ATOM   2733  N   LEU B1448      14.677  24.496  82.638  1.00  0.00           N  
ATOM   2734  CA  LEU B1448      15.363  23.949  81.472  1.00  0.00           C  
ATOM   2735  C   LEU B1448      15.405  22.432  81.514  1.00  0.00           C  
ATOM   2736  O   LEU B1448      15.078  21.821  82.533  1.00  0.00           O  
ATOM   2737  CB  LEU B1448      16.806  24.454  81.422  1.00  0.00           C  
ATOM   2738  CG  LEU B1448      17.014  25.955  81.464  1.00  0.00           C  
ATOM   2739  CD1 LEU B1448      18.495  26.261  81.551  1.00  0.00           C  
ATOM   2740  CD2 LEU B1448      16.388  26.593  80.236  1.00  0.00           C  
ATOM   2741  N   THR B1456      15.832  21.838  80.398  1.00  0.00           N  
ATOM   2742  CA  THR B1456      15.932  20.380  80.258  1.00  0.00           C  
ATOM   2743  C   THR B1456      17.343  20.004  79.833  1.00  0.00           C  
ATOM   2744  O   THR B1456      18.024  20.788  79.183  1.00  0.00           O  
ATOM   2745  CB  THR B1456      14.967  19.886  79.197  1.00  0.00           C  
ATOM   2746  OG1 THR B1456      15.182  20.634  78.000  1.00  0.00           O  
ATOM   2747  CG2 THR B1456      13.532  20.087  79.644  1.00  0.00           C  
ATOM   2748  N   GLU B1457      17.793  18.816  80.205  1.00  0.00           N  
ATOM   2749  CA  GLU B1457      19.088  18.318  79.749  1.00  0.00           C  
ATOM   2750  C   GLU B1457      18.936  17.879  78.291  1.00  0.00           C  
ATOM   2751  O   GLU B1457      18.924  16.679  77.992  1.00  0.00           O  
ATOM   2752  CB  GLU B1457      19.562  17.153  80.637  1.00  0.00           C  
ATOM   2753  CG  GLU B1457      19.753  17.541  82.115  1.00  0.00           C  
ATOM   2754  CD  GLU B1457      20.193  16.397  83.027  1.00  0.00           C  
ATOM   2755  OE1 GLU B1457      20.206  15.226  82.606  1.00  0.00           O  
ATOM   2756  OE2 GLU B1457      20.518  16.664  84.198  1.00  0.00           O  
ATOM   2757  N   SER B1458      18.804  18.854  77.388  1.00  0.00           N  
ATOM   2758  CA  SER B1458      18.578  18.586  75.954  1.00  0.00           C  
ATOM   2759  C   SER B1458      19.702  19.127  75.074  1.00  0.00           C  
ATOM   2760  O   SER B1458      20.378  20.076  75.450  1.00  0.00           O  
ATOM   2761  CB  SER B1458      17.230  19.169  75.511  1.00  0.00           C  
ATOM   2762  OG  SER B1458      17.065  20.501  75.964  1.00  0.00           O  
ATOM   2763  N   VAL B1459      19.910  18.505  73.910  1.00  0.00           N  
ATOM   2764  CA  VAL B1459      20.911  18.992  72.949  1.00  0.00           C  
ATOM   2765  C   VAL B1459      20.482  18.731  71.514  1.00  0.00           C  
ATOM   2766  O   VAL B1459      19.873  17.710  71.234  1.00  0.00           O  
ATOM   2767  CB  VAL B1459      22.282  18.346  73.193  1.00  0.00           C  
ATOM   2768  CG1 VAL B1459      22.178  16.840  73.081  1.00  0.00           C  
ATOM   2769  CG2 VAL B1459      23.330  18.921  72.236  1.00  0.00           C  
ATOM   2770  N   ASP B1460      20.775  19.686  70.633  1.00  0.00           N  
ATOM   2771  CA  ASP B1460      20.576  19.577  69.176  1.00  0.00           C  
ATOM   2772  C   ASP B1460      21.906  19.896  68.517  1.00  0.00           C  
ATOM   2773  O   ASP B1460      22.536  20.870  68.906  1.00  0.00           O  
ATOM   2774  CB  ASP B1460      19.571  20.623  68.661  1.00  0.00           C  
ATOM   2775  CG  ASP B1460      18.114  20.258  68.937  1.00  0.00           C  
ATOM   2776  OD1 ASP B1460      17.855  19.326  69.709  1.00  0.00           O  
ATOM   2777  OD2 ASP B1460      17.209  20.911  68.372  1.00  0.00           O  
ATOM   2778  N   LEU B1461      22.334  19.102  67.535  1.00  0.00           N  
ATOM   2779  CA  LEU B1461      23.530  19.431  66.747  1.00  0.00           C  
ATOM   2780  C   LEU B1461      23.150  20.175  65.476  1.00  0.00           C  
ATOM   2781  O   LEU B1461      22.596  19.585  64.539  1.00  0.00           O  
ATOM   2782  CB  LEU B1461      24.297  18.181  66.363  1.00  0.00           C  
ATOM   2783  CG  LEU B1461      25.541  18.454  65.519  1.00  0.00           C  
ATOM   2784  CD1 LEU B1461      26.621  19.084  66.377  1.00  0.00           C  
ATOM   2785  CD2 LEU B1461      26.039  17.174  64.881  1.00  0.00           C  
ATOM   2786  N   LEU B1462      23.449  21.471  65.445  1.00  0.00           N  
ATOM   2787  CA  LEU B1462      23.222  22.296  64.261  1.00  0.00           C  
ATOM   2788  C   LEU B1462      24.480  22.337  63.397  1.00  0.00           C  
ATOM   2789  O   LEU B1462      25.593  22.478  63.914  1.00  0.00           O  
ATOM   2790  CB  LEU B1462      22.800  23.711  64.658  1.00  0.00           C  
ATOM   2791  CG  LEU B1462      21.665  23.813  65.683  1.00  0.00           C  
ATOM   2792  CD1 LEU B1462      21.396  25.270  66.060  1.00  0.00           C  
ATOM   2793  CD2 LEU B1462      20.395  23.150  65.151  1.00  0.00           C  
ATOM   2794  N   MET B1463      24.289  22.198  62.082  1.00  0.00           N  
ATOM   2795  CA  MET B1463      25.384  22.169  61.110  1.00  0.00           C  
ATOM   2796  C   MET B1463      25.152  23.197  59.991  1.00  0.00           C  
ATOM   2797  O   MET B1463      24.022  23.360  59.514  1.00  0.00           O  
ATOM   2798  CB  MET B1463      25.489  20.762  60.506  1.00  0.00           C  
ATOM   2799  CG  MET B1463      25.770  19.654  61.505  1.00  0.00           C  
ATOM   2800  SD  MET B1463      27.415  19.750  62.297  1.00  0.00           S  
ATOM   2801  CE  MET B1463      28.455  18.906  61.113  1.00  0.00           C  
ATOM   2802  N   PRO B1464      26.213  23.889  59.551  1.00  0.00           N  
ATOM   2803  CA  PRO B1464      25.997  24.851  58.479  1.00  0.00           C  
ATOM   2804  C   PRO B1464      25.387  24.187  57.264  1.00  0.00           C  
ATOM   2805  O   PRO B1464      25.755  23.077  56.939  1.00  0.00           O  
ATOM   2806  CB  PRO B1464      27.412  25.352  58.154  1.00  0.00           C  
ATOM   2807  CG  PRO B1464      28.189  25.120  59.402  1.00  0.00           C  
ATOM   2808  CD  PRO B1464      27.622  23.843  59.969  1.00  0.00           C  
ATOM   2809  N   GLY B1465      24.455  24.869  56.608  1.00  0.00           N  
ATOM   2810  CA  GLY B1465      23.831  24.364  55.398  1.00  0.00           C  
ATOM   2811  C   GLY B1465      22.523  23.655  55.672  1.00  0.00           C  
ATOM   2812  O   GLY B1465      21.648  23.616  54.812  1.00  0.00           O  
ATOM   2813  N   VAL B1693      22.384  23.084  56.865  1.00  0.00           N  
ATOM   2814  CA  VAL B1693      21.187  22.305  57.208  1.00  0.00           C  
ATOM   2815  C   VAL B1693      20.475  22.875  58.423  1.00  0.00           C  
ATOM   2816  O   VAL B1693      19.257  23.063  58.408  1.00  0.00           O  
ATOM   2817  CB  VAL B1693      21.537  20.834  57.514  1.00  0.00           C  
ATOM   2818  CG1 VAL B1693      20.263  20.033  57.681  1.00  0.00           C  
ATOM   2819  CG2 VAL B1693      22.427  20.248  56.411  1.00  0.00           C  
ATOM   2820  N   GLY B1700      21.245  23.161  59.470  1.00  0.00           N  
ATOM   2821  CA  GLY B1700      20.676  23.452  60.774  1.00  0.00           C  
ATOM   2822  C   GLY B1700      20.694  22.178  61.575  1.00  0.00           C  
ATOM   2823  O   GLY B1700      21.696  21.479  61.575  1.00  0.00           O  
ATOM   2824  N   GLU B1701      19.579  21.855  62.227  1.00  0.00           N  
ATOM   2825  CA  GLU B1701      19.513  20.704  63.128  1.00  0.00           C  
ATOM   2826  C   GLU B1701      19.654  19.434  62.332  1.00  0.00           C  
ATOM   2827  O   GLU B1701      18.850  19.179  61.447  1.00  0.00           O  
ATOM   2828  CB  GLU B1701      18.170  20.678  63.875  1.00  0.00           C  
ATOM   2829  CG  GLU B1701      17.951  19.447  64.816  1.00  0.00           C  
ATOM   2830  CD  GLU B1701      16.515  19.310  65.340  1.00  0.00           C  
ATOM   2831  OE1 GLU B1701      15.620  20.077  64.914  1.00  0.00           O  
ATOM   2832  OE2 GLU B1701      16.265  18.415  66.181  1.00  0.00           O  
ATOM   2833  N   ILE B1702      20.667  18.631  62.636  1.00  0.00           N  
ATOM   2834  CA  ILE B1702      20.695  17.278  62.110  1.00  0.00           C  
ATOM   2835  C   ILE B1702      20.514  16.223  63.213  1.00  0.00           C  
ATOM   2836  O   ILE B1702      20.026  15.127  62.949  1.00  0.00           O  
ATOM   2837  CB  ILE B1702      21.947  17.032  61.255  1.00  0.00           C  
ATOM   2838  CG1 ILE B1702      23.215  17.009  62.093  1.00  0.00           C  
ATOM   2839  CG2 ILE B1702      22.062  18.114  60.167  1.00  0.00           C  
ATOM   2840  CD1 ILE B1702      24.342  16.319  61.403  1.00  0.00           C  
ATOM   2841  N   VAL B1703      20.864  16.562  64.454  1.00  0.00           N  
ATOM   2842  CA  VAL B1703      20.670  15.644  65.568  1.00  0.00           C  
ATOM   2843  C   VAL B1703      19.818  16.298  66.635  1.00  0.00           C  
ATOM   2844  O   VAL B1703      19.986  17.476  66.912  1.00  0.00           O  
ATOM   2845  CB  VAL B1703      22.005  15.213  66.155  1.00  0.00           C  
ATOM   2846  CG1 VAL B1703      21.794  14.103  67.179  1.00  0.00           C  
ATOM   2847  CG2 VAL B1703      22.932  14.749  65.034  1.00  0.00           C  
ATOM   2848  N   GLY B1704      18.883  15.543  67.210  1.00  0.00           N  
ATOM   2849  CA  GLY B1704      18.002  16.070  68.269  1.00  0.00           C  
ATOM   2850  C   GLY B1704      17.775  15.090  69.408  1.00  0.00           C  
ATOM   2851  O   GLY B1704      16.992  14.155  69.261  1.00  0.00           O  
ATOM   2852  N   GLY B1705      18.426  15.317  70.549  1.00  0.00           N  
ATOM   2853  CA  GLY B1705      18.313  14.401  71.703  1.00  0.00           C  
ATOM   2854  C   GLY B1705      18.119  14.992  73.096  1.00  0.00           C  
ATOM   2855  O   GLY B1705      17.844  16.184  73.259  1.00  0.00           O  
ATOM   2856  N   SER B1706      18.259  14.129  74.104  1.00  0.00           N  
ATOM   2857  CA  SER B1706      18.199  14.524  75.506  1.00  0.00           C  
ATOM   2858  C   SER B1706      18.534  13.391  76.456  1.00  0.00           C  
ATOM   2859  O   SER B1706      18.683  12.240  76.046  1.00  0.00           O  
ATOM   2860  CB  SER B1706      16.795  15.001  75.869  1.00  0.00           C  
ATOM   2861  OG  SER B1706      15.931  13.904  76.039  1.00  0.00           O  
ATOM   2862  N   MET B1707      18.636  13.744  77.741  1.00  0.00           N  
ATOM   2863  CA  MET B1707      18.626  12.781  78.825  1.00  0.00           C  
ATOM   2864  C   MET B1707      17.159  12.559  79.129  1.00  0.00           C  
ATOM   2865  O   MET B1707      16.313  13.379  78.742  1.00  0.00           O  
ATOM   2866  CB  MET B1707      19.321  13.344  80.051  1.00  0.00           C  
ATOM   2867  CG  MET B1707      20.702  13.864  79.786  1.00  0.00           C  
ATOM   2868  SD  MET B1707      21.737  12.547  79.214  1.00  0.00           S  
ATOM   2869  CE  MET B1707      21.955  11.624  80.743  1.00  0.00           C  
ATOM   2870  N   ARG B1708      16.834  11.472  79.821  1.00  0.00           N  
ATOM   2871  CA  ARG B1708      15.432  11.171  80.084  1.00  0.00           C  
ATOM   2872  C   ARG B1708      15.117  11.210  81.574  1.00  0.00           C  
ATOM   2873  O   ARG B1708      15.993  10.960  82.417  1.00  0.00           O  
ATOM   2874  CB  ARG B1708      15.052   9.796  79.499  1.00  0.00           C  
ATOM   2875  CG  ARG B1708      15.821   9.378  78.241  1.00  0.00           C  
ATOM   2876  CD  ARG B1708      15.596  10.291  77.045  1.00  0.00           C  
ATOM   2877  NE  ARG B1708      16.290   9.774  75.864  1.00  0.00           N  
ATOM   2878  CZ  ARG B1708      16.390  10.415  74.699  1.00  0.00           C  
ATOM   2879  NH1 ARG B1708      15.851  11.624  74.524  1.00  0.00           N  
ATOM   2880  NH2 ARG B1708      17.022   9.832  73.694  1.00  0.00           N  
ATOM   2881  N   ILE B1709      13.865  11.540  81.881  1.00  0.00           N  
ATOM   2882  CA  ILE B1709      13.334  11.441  83.233  1.00  0.00           C  
ATOM   2883  C   ILE B1709      13.540  10.014  83.707  1.00  0.00           C  
ATOM   2884  O   ILE B1709      13.181   9.076  83.002  1.00  0.00           O  
ATOM   2885  CB  ILE B1709      11.826  11.799  83.282  1.00  0.00           C  
ATOM   2886  CG1 ILE B1709      11.621  13.305  83.041  1.00  0.00           C  
ATOM   2887  CG2 ILE B1709      11.206  11.388  84.606  1.00  0.00           C  
ATOM   2888  CD1 ILE B1709      10.199  13.797  83.326  1.00  0.00           C  
ATOM   2889  N   TRP B1710      14.134   9.860  84.886  1.00  0.00           N  
ATOM   2890  CA  TRP B1710      14.483   8.552  85.426  1.00  0.00           C  
ATOM   2891  C   TRP B1710      13.847   8.264  86.779  1.00  0.00           C  
ATOM   2892  O   TRP B1710      14.260   7.331  87.457  1.00  0.00           O  
ATOM   2893  CB  TRP B1710      16.005   8.357  85.486  1.00  0.00           C  
ATOM   2894  CG  TRP B1710      16.786   9.342  86.306  1.00  0.00           C  
ATOM   2895  CD1 TRP B1710      16.862  10.691  86.119  1.00  0.00           C  
ATOM   2896  CD2 TRP B1710      17.679   9.038  87.392  1.00  0.00           C  
ATOM   2897  NE1 TRP B1710      17.704  11.253  87.054  1.00  0.00           N  
ATOM   2898  CE2 TRP B1710      18.228  10.259  87.836  1.00  0.00           C  
ATOM   2899  CE3 TRP B1710      18.059   7.854  88.038  1.00  0.00           C  
ATOM   2900  CZ2 TRP B1710      19.134  10.329  88.904  1.00  0.00           C  
ATOM   2901  CZ3 TRP B1710      18.958   7.928  89.095  1.00  0.00           C  
ATOM   2902  CH2 TRP B1710      19.486   9.154  89.515  1.00  0.00           C  
ATOM   2903  N   LYS B1711      12.815   9.026  87.136  1.00  0.00           N  
ATOM   2904  CA  LYS B1711      12.054   8.787  88.354  1.00  0.00           C  
ATOM   2905  C   LYS B1711      10.592   8.500  88.041  1.00  0.00           C  
ATOM   2906  O   LYS B1711       9.918   9.254  87.367  1.00  0.00           O  
ATOM   2907  CB  LYS B1711      12.148   9.984  89.301  1.00  0.00           C  
ATOM   2908  CG  LYS B1711      13.568  10.427  89.633  1.00  0.00           C  
ATOM   2909  CD  LYS B1711      14.324   9.370  90.425  1.00  0.00           C  
ATOM   2910  CE  LYS B1711      15.725   9.842  90.766  1.00  0.00           C  
ATOM   2911  NZ  LYS B1711      16.537   8.710  91.275  1.00  0.00           N  
ATOM   2912  N   PHE B1712      10.095   7.401  88.569  1.00  0.00           N  
ATOM   2913  CA  PHE B1712       8.765   6.930  88.215  1.00  0.00           C  
ATOM   2914  C   PHE B1712       7.683   8.024  88.294  1.00  0.00           C  
ATOM   2915  O   PHE B1712       7.119   8.413  87.275  1.00  0.00           O  
ATOM   2916  CB  PHE B1712       8.412   5.747  89.095  1.00  0.00           C  
ATOM   2917  CG  PHE B1712       7.271   4.946  88.596  1.00  0.00           C  
ATOM   2918  CD1 PHE B1712       7.487   3.816  87.840  1.00  0.00           C  
ATOM   2919  CD2 PHE B1712       5.973   5.297  88.908  1.00  0.00           C  
ATOM   2920  CE1 PHE B1712       6.418   3.040  87.384  1.00  0.00           C  
ATOM   2921  CE2 PHE B1712       4.904   4.527  88.466  1.00  0.00           C  
ATOM   2922  CZ  PHE B1712       5.136   3.392  87.690  1.00  0.00           C  
ATOM   2923  N   ASP B1713       7.419   8.529  89.496  1.00  0.00           N  
ATOM   2924  CA  ASP B1713       6.333   9.498  89.713  1.00  0.00           C  
ATOM   2925  C   ASP B1713       6.532  10.745  88.876  1.00  0.00           C  
ATOM   2926  O   ASP B1713       5.577  11.275  88.303  1.00  0.00           O  
ATOM   2927  CB  ASP B1713       6.246   9.885  91.181  1.00  0.00           C  
ATOM   2928  CG  ASP B1713       6.051   8.683  92.079  1.00  0.00           C  
ATOM   2929  OD1 ASP B1713       5.375   7.711  91.641  1.00  0.00           O  
ATOM   2930  OD2 ASP B1713       6.588   8.706  93.212  1.00  0.00           O  
ATOM   2931  N   GLU B1714       7.784  11.192  88.812  1.00  0.00           N  
ATOM   2932  CA  GLU B1714       8.188  12.331  87.981  1.00  0.00           C  
ATOM   2933  C   GLU B1714       7.678  12.127  86.556  1.00  0.00           C  
ATOM   2934  O   GLU B1714       7.022  12.993  85.998  1.00  0.00           O  
ATOM   2935  CB  GLU B1714       9.717  12.453  88.003  1.00  0.00           C  
ATOM   2936  CG  GLU B1714      10.330  13.737  87.438  1.00  0.00           C  
ATOM   2937  CD  GLU B1714      11.847  13.731  87.632  1.00  0.00           C  
ATOM   2938  OE1 GLU B1714      12.343  14.611  88.360  1.00  0.00           O  
ATOM   2939  OE2 GLU B1714      12.542  12.816  87.104  1.00  0.00           O  
ATOM   2940  N   LEU B1715       7.959  10.951  86.007  1.00  0.00           N  
ATOM   2941  CA  LEU B1715       7.536  10.572  84.663  1.00  0.00           C  
ATOM   2942  C   LEU B1715       6.012  10.518  84.511  1.00  0.00           C  
ATOM   2943  O   LEU B1715       5.458  11.093  83.576  1.00  0.00           O  
ATOM   2944  CB  LEU B1715       8.113   9.199  84.302  1.00  0.00           C  
ATOM   2945  CG  LEU B1715       8.585   8.981  82.878  1.00  0.00           C  
ATOM   2946  CD1 LEU B1715       8.586   7.499  82.587  1.00  0.00           C  
ATOM   2947  CD2 LEU B1715       7.734   9.747  81.879  1.00  0.00           C  
ATOM   2948  N   SER B1716       5.346   9.811  85.418  1.00  0.00           N  
ATOM   2949  CA  SER B1716       3.895   9.624  85.348  1.00  0.00           C  
ATOM   2950  C   SER B1716       3.157  10.951  85.403  1.00  0.00           C  
ATOM   2951  O   SER B1716       2.129  11.128  84.748  1.00  0.00           O  
ATOM   2952  CB  SER B1716       3.412   8.733  86.493  1.00  0.00           C  
ATOM   2953  OG  SER B1716       1.997   8.690  86.544  1.00  0.00           O  
ATOM   2954  N   LYS B1717       3.688  11.870  86.200  1.00  0.00           N  
ATOM   2955  CA  LYS B1717       3.148  13.216  86.292  1.00  0.00           C  
ATOM   2956  C   LYS B1717       3.365  14.007  84.994  1.00  0.00           C  
ATOM   2957  O   LYS B1717       2.441  14.660  84.509  1.00  0.00           O  
ATOM   2958  CB  LYS B1717       3.726  13.935  87.533  1.00  0.00           C  
ATOM   2959  CG  LYS B1717       3.908  15.441  87.423  1.00  0.00           C  
ATOM   2960  CD  LYS B1717       5.348  15.806  86.997  1.00  0.00           C  
ATOM   2961  CE  LYS B1717       6.295  15.824  88.219  1.00  0.00           C  
ATOM   2962  NZ  LYS B1717       5.981  16.916  89.191  1.00  0.00           N  
ATOM   2963  N   ALA B1718       4.573  13.941  84.436  1.00  0.00           N  
ATOM   2964  CA  ALA B1718       4.887  14.614  83.175  1.00  0.00           C  
ATOM   2965  C   ALA B1718       3.955  14.141  82.051  1.00  0.00           C  
ATOM   2966  O   ALA B1718       3.558  14.928  81.197  1.00  0.00           O  
ATOM   2967  CB  ALA B1718       6.337  14.376  82.801  1.00  0.00           C  
ATOM   2968  N   PHE B1719       3.628  12.850  82.058  1.00  0.00           N  
ATOM   2969  CA  PHE B1719       2.569  12.276  81.218  1.00  0.00           C  
ATOM   2970  C   PHE B1719       1.231  12.987  81.452  1.00  0.00           C  
ATOM   2971  O   PHE B1719       0.787  13.761  80.617  1.00  0.00           O  
ATOM   2972  CB  PHE B1719       2.390  10.777  81.523  1.00  0.00           C  
ATOM   2973  CG  PHE B1719       3.024   9.848  80.525  1.00  0.00           C  
ATOM   2974  CD1 PHE B1719       4.306   9.349  80.727  1.00  0.00           C  
ATOM   2975  CD2 PHE B1719       2.313   9.421  79.415  1.00  0.00           C  
ATOM   2976  CE1 PHE B1719       4.875   8.475  79.818  1.00  0.00           C  
ATOM   2977  CE2 PHE B1719       2.875   8.552  78.511  1.00  0.00           C  
ATOM   2978  CZ  PHE B1719       4.162   8.077  78.710  1.00  0.00           C  
ATOM   2979  N   LYS B1720       0.595  12.718  82.590  1.00  0.00           N  
ATOM   2980  CA  LYS B1720      -0.702  13.313  82.925  1.00  0.00           C  
ATOM   2981  C   LYS B1720      -0.716  14.826  82.697  1.00  0.00           C  
ATOM   2982  O   LYS B1720      -1.740  15.394  82.305  1.00  0.00           O  
ATOM   2983  CB  LYS B1720      -1.061  13.019  84.385  1.00  0.00           C  
ATOM   2984  CG  LYS B1720      -1.759  11.669  84.607  1.00  0.00           C  
ATOM   2985  CD  LYS B1720      -3.253  11.747  84.248  1.00  0.00           C  
ATOM   2986  CE  LYS B1720      -3.738  10.530  83.447  1.00  0.00           C  
ATOM   2987  NZ  LYS B1720      -4.936  10.833  82.591  1.00  0.00           N  
ATOM   2988  N   ASN B1721       0.421  15.466  82.967  1.00  0.00           N  
ATOM   2989  CA  ASN B1721       0.597  16.887  82.729  1.00  0.00           C  
ATOM   2990  C   ASN B1721       0.220  17.277  81.297  1.00  0.00           C  
ATOM   2991  O   ASN B1721      -0.608  18.172  81.100  1.00  0.00           O  
ATOM   2992  CB  ASN B1721       2.041  17.297  83.024  1.00  0.00           C  
ATOM   2993  CG  ASN B1721       2.409  18.622  82.384  1.00  0.00           C  
ATOM   2994  OD1 ASN B1721       1.982  19.690  82.841  1.00  0.00           O  
ATOM   2995  ND2 ASN B1721       3.197  18.559  81.308  1.00  0.00           N  
ATOM   2996  N   VAL B1722       0.809  16.589  80.315  1.00  0.00           N  
ATOM   2997  CA  VAL B1722       0.530  16.827  78.883  1.00  0.00           C  
ATOM   2998  C   VAL B1722      -0.722  16.050  78.384  1.00  0.00           C  
ATOM   2999  O   VAL B1722      -0.864  15.767  77.200  1.00  0.00           O  
ATOM   3000  CB  VAL B1722       1.816  16.530  78.027  1.00  0.00           C  
ATOM   3001  CG1 VAL B1722       1.494  16.277  76.579  1.00  0.00           C  
ATOM   3002  CG2 VAL B1722       2.821  17.691  78.135  1.00  0.00           C  
ATOM   3003  N   GLU B1725      -1.639  15.737  79.301  1.00  0.00           N  
ATOM   3004  CA  GLU B1725      -2.909  15.048  78.993  1.00  0.00           C  
ATOM   3005  C   GLU B1725      -2.779  13.695  78.264  1.00  0.00           C  
ATOM   3006  O   GLU B1725      -3.657  13.309  77.489  1.00  0.00           O  
ATOM   3007  CB  GLU B1725      -3.861  15.989  78.235  1.00  0.00           C  
ATOM   3008  CG  GLU B1725      -4.545  17.024  79.127  1.00  0.00           C  
ATOM   3009  CD  GLU B1725      -4.871  18.306  78.393  1.00  0.00           C  
ATOM   3010  OE1 GLU B1725      -5.024  18.267  77.147  1.00  0.00           O  
ATOM   3011  OE2 GLU B1725      -4.976  19.356  79.069  1.00  0.00           O  
ATOM   3012  N   ILE B1726      -1.701  12.968  78.541  1.00  0.00           N  
ATOM   3013  CA  ILE B1726      -1.545  11.599  78.049  1.00  0.00           C  
ATOM   3014  C   ILE B1726      -1.768  10.572  79.173  1.00  0.00           C  
ATOM   3015  O   ILE B1726      -1.110  10.631  80.209  1.00  0.00           O  
ATOM   3016  CB  ILE B1726      -0.159  11.388  77.442  1.00  0.00           C  
ATOM   3017  CG1 ILE B1726       0.089  12.410  76.326  1.00  0.00           C  
ATOM   3018  CG2 ILE B1726      -0.029   9.957  76.909  1.00  0.00           C  
ATOM   3019  CD1 ILE B1726       1.502  12.392  75.797  1.00  0.00           C  
ATOM   3020  N   ASP B1727      -2.702   9.644  78.959  1.00  0.00           N  
ATOM   3021  CA  ASP B1727      -2.931   8.550  79.901  1.00  0.00           C  
ATOM   3022  C   ASP B1727      -1.740   7.599  79.862  1.00  0.00           C  
ATOM   3023  O   ASP B1727      -1.442   7.048  78.812  1.00  0.00           O  
ATOM   3024  CB  ASP B1727      -4.206   7.778  79.545  1.00  0.00           C  
ATOM   3025  CG  ASP B1727      -4.558   6.713  80.582  1.00  0.00           C  
ATOM   3026  OD1 ASP B1727      -4.162   6.863  81.754  1.00  0.00           O  
ATOM   3027  OD2 ASP B1727      -5.236   5.720  80.232  1.00  0.00           O  
ATOM   3028  N   PRO B1728      -1.060   7.401  81.006  1.00  0.00           N  
ATOM   3029  CA  PRO B1728       0.095   6.516  81.052  1.00  0.00           C  
ATOM   3030  C   PRO B1728      -0.256   5.059  81.252  1.00  0.00           C  
ATOM   3031  O   PRO B1728       0.624   4.219  81.163  1.00  0.00           O  
ATOM   3032  CB  PRO B1728       0.843   7.005  82.284  1.00  0.00           C  
ATOM   3033  CG  PRO B1728      -0.241   7.397  83.210  1.00  0.00           C  
ATOM   3034  CD  PRO B1728      -1.300   8.027  82.322  1.00  0.00           C  
ATOM   3035  N   LYS B1729      -1.514   4.749  81.546  1.00  0.00           N  
ATOM   3036  CA  LYS B1729      -1.911   3.363  81.778  1.00  0.00           C  
ATOM   3037  C   LYS B1729      -1.411   2.447  80.650  1.00  0.00           C  
ATOM   3038  O   LYS B1729      -0.794   1.422  80.929  1.00  0.00           O  
ATOM   3039  CB  LYS B1729      -3.425   3.268  81.957  1.00  0.00           C  
ATOM   3040  CG  LYS B1729      -3.922   1.935  82.482  1.00  0.00           C  
ATOM   3041  CD  LYS B1729      -5.340   2.051  83.054  1.00  0.00           C  
ATOM   3042  CE  LYS B1729      -5.369   2.787  84.398  1.00  0.00           C  
ATOM   3043  NZ  LYS B1729      -6.707   2.745  85.070  1.00  0.00           N  
ATOM   3044  N   PRO B1752      -1.656   2.823  79.373  1.00  0.00           N  
ATOM   3045  CA  PRO B1752      -1.086   2.070  78.261  1.00  0.00           C  
ATOM   3046  C   PRO B1752       0.438   2.106  78.122  1.00  0.00           C  
ATOM   3047  O   PRO B1752       0.979   1.311  77.352  1.00  0.00           O  
ATOM   3048  CB  PRO B1752      -1.725   2.719  77.022  1.00  0.00           C  
ATOM   3049  CG  PRO B1752      -2.422   3.960  77.505  1.00  0.00           C  
ATOM   3050  CD  PRO B1752      -2.745   3.713  78.918  1.00  0.00           C  
ATOM   3051  N   TYR B1753       1.126   3.011  78.818  1.00  0.00           N  
ATOM   3052  CA  TYR B1753       2.598   3.061  78.736  1.00  0.00           C  
ATOM   3053  C   TYR B1753       3.270   2.378  79.935  1.00  0.00           C  
ATOM   3054  O   TYR B1753       4.407   2.688  80.257  1.00  0.00           O  
ATOM   3055  CB  TYR B1753       3.106   4.509  78.557  1.00  0.00           C  
ATOM   3056  CG  TYR B1753       2.565   5.206  77.311  1.00  0.00           C  
ATOM   3057  CD1 TYR B1753       1.253   5.711  77.288  1.00  0.00           C  
ATOM   3058  CD2 TYR B1753       3.349   5.366  76.164  1.00  0.00           C  
ATOM   3059  CE1 TYR B1753       0.727   6.360  76.159  1.00  0.00           C  
ATOM   3060  CE2 TYR B1753       2.836   6.020  75.018  1.00  0.00           C  
ATOM   3061  CZ  TYR B1753       1.516   6.511  75.025  1.00  0.00           C  
ATOM   3062  OH  TYR B1753       0.956   7.149  73.933  1.00  0.00           O  
ATOM   3063  N   TYR B1757       2.563   1.433  80.565  1.00  0.00           N  
ATOM   3064  CA  TYR B1757       3.096   0.628  81.678  1.00  0.00           C  
ATOM   3065  C   TYR B1757       4.506   0.052  81.400  1.00  0.00           C  
ATOM   3066  O   TYR B1757       5.343   0.017  82.292  1.00  0.00           O  
ATOM   3067  CB  TYR B1757       2.124  -0.512  82.033  1.00  0.00           C  
ATOM   3068  CG  TYR B1757       2.012  -1.515  80.925  1.00  0.00           C  
ATOM   3069  CD1 TYR B1757       2.934  -2.552  80.815  1.00  0.00           C  
ATOM   3070  CD2 TYR B1757       1.027  -1.400  79.954  1.00  0.00           C  
ATOM   3071  CE1 TYR B1757       2.870  -3.452  79.789  1.00  0.00           C  
ATOM   3072  CE2 TYR B1757       0.958  -2.303  78.911  1.00  0.00           C  
ATOM   3073  CZ  TYR B1757       1.891  -3.317  78.832  1.00  0.00           C  
ATOM   3074  OH  TYR B1757       1.844  -4.206  77.806  1.00  0.00           O  
ATOM   3075  N   TRP B1758       4.761  -0.390  80.172  1.00  0.00           N  
ATOM   3076  CA  TRP B1758       6.069  -0.940  79.793  1.00  0.00           C  
ATOM   3077  C   TRP B1758       7.199   0.092  79.873  1.00  0.00           C  
ATOM   3078  O   TRP B1758       8.379  -0.262  79.997  1.00  0.00           O  
ATOM   3079  CB  TRP B1758       6.025  -1.523  78.369  1.00  0.00           C  
ATOM   3080  CG  TRP B1758       5.579  -0.560  77.281  1.00  0.00           C  
ATOM   3081  CD1 TRP B1758       4.300  -0.334  76.870  1.00  0.00           C  
ATOM   3082  CD2 TRP B1758       6.411   0.287  76.475  1.00  0.00           C  
ATOM   3083  NE1 TRP B1758       4.277   0.608  75.862  1.00  0.00           N  
ATOM   3084  CE2 TRP B1758       5.560   1.009  75.606  1.00  0.00           C  
ATOM   3085  CE3 TRP B1758       7.791   0.510  76.402  1.00  0.00           C  
ATOM   3086  CZ2 TRP B1758       6.041   1.930  74.680  1.00  0.00           C  
ATOM   3087  CZ3 TRP B1758       8.267   1.442  75.482  1.00  0.00           C  
ATOM   3088  CH2 TRP B1758       7.392   2.132  74.633  1.00  0.00           C  
ATOM   3089  N   TYR B1759       6.828   1.364  79.770  1.00  0.00           N  
ATOM   3090  CA  TYR B1759       7.774   2.456  79.730  1.00  0.00           C  
ATOM   3091  C   TYR B1759       8.027   3.047  81.116  1.00  0.00           C  
ATOM   3092  O   TYR B1759       9.144   3.456  81.425  1.00  0.00           O  
ATOM   3093  CB  TYR B1759       7.236   3.533  78.800  1.00  0.00           C  
ATOM   3094  CG  TYR B1759       8.189   4.679  78.556  1.00  0.00           C  
ATOM   3095  CD1 TYR B1759       7.838   5.995  78.904  1.00  0.00           C  
ATOM   3096  CD2 TYR B1759       9.449   4.458  77.969  1.00  0.00           C  
ATOM   3097  CE1 TYR B1759       8.708   7.059  78.667  1.00  0.00           C  
ATOM   3098  CE2 TYR B1759      10.323   5.518  77.738  1.00  0.00           C  
ATOM   3099  CZ  TYR B1759       9.943   6.807  78.104  1.00  0.00           C  
ATOM   3100  OH  TYR B1759      10.784   7.850  77.886  1.00  0.00           O  
ATOM   3101  N   LEU B1760       6.978   3.120  81.931  1.00  0.00           N  
ATOM   3102  CA  LEU B1760       7.109   3.575  83.300  1.00  0.00           C  
ATOM   3103  C   LEU B1760       7.813   2.507  84.115  1.00  0.00           C  
ATOM   3104  O   LEU B1760       8.445   2.820  85.119  1.00  0.00           O  
ATOM   3105  CB  LEU B1760       5.738   3.922  83.921  1.00  0.00           C  
ATOM   3106  CG  LEU B1760       4.831   4.911  83.143  1.00  0.00           C  
ATOM   3107  CD1 LEU B1760       3.682   5.410  83.971  1.00  0.00           C  
ATOM   3108  CD2 LEU B1760       5.601   6.085  82.572  1.00  0.00           C  
ATOM   3109  N   ASP B1764       7.706   1.249  83.672  1.00  0.00           N  
ATOM   3110  CA  ASP B1764       8.323   0.118  84.371  1.00  0.00           C  
ATOM   3111  C   ASP B1764       9.839   0.212  84.262  1.00  0.00           C  
ATOM   3112  O   ASP B1764      10.558  -0.360  85.069  1.00  0.00           O  
ATOM   3113  CB  ASP B1764       7.835  -1.235  83.826  1.00  0.00           C  
ATOM   3114  CG  ASP B1764       6.500  -1.696  84.442  1.00  0.00           C  
ATOM   3115  OD1 ASP B1764       6.041  -1.096  85.429  1.00  0.00           O  
ATOM   3116  OD2 ASP B1764       5.896  -2.671  83.929  1.00  0.00           O  
ATOM   3117  N   GLN B1765      10.327   0.956  83.284  1.00  0.00           N  
ATOM   3118  CA  GLN B1765      11.758   1.165  83.162  1.00  0.00           C  
ATOM   3119  C   GLN B1765      12.301   1.949  84.324  1.00  0.00           C  
ATOM   3120  O   GLN B1765      13.490   1.835  84.629  1.00  0.00           O  
ATOM   3121  CB  GLN B1765      12.109   1.894  81.865  1.00  0.00           C  
ATOM   3122  CG  GLN B1765      11.784   1.085  80.655  1.00  0.00           C  
ATOM   3123  CD  GLN B1765      12.390  -0.288  80.750  1.00  0.00           C  
ATOM   3124  OE1 GLN B1765      13.593  -0.427  81.016  1.00  0.00           O  
ATOM   3125  NE2 GLN B1765      11.573  -1.308  80.561  1.00  0.00           N  
ATOM   3126  N   ARG B1767      11.448   2.766  84.937  1.00  0.00           N  
ATOM   3127  CA  ARG B1767      11.832   3.520  86.137  1.00  0.00           C  
ATOM   3128  C   ARG B1767      11.516   2.751  87.411  1.00  0.00           C  
ATOM   3129  O   ARG B1767      11.897   3.185  88.484  1.00  0.00           O  
ATOM   3130  CB  ARG B1767      11.143   4.893  86.197  1.00  0.00           C  
ATOM   3131  CG  ARG B1767      11.754   5.913  85.291  1.00  0.00           C  
ATOM   3132  CD  ARG B1767      11.463   5.550  83.852  1.00  0.00           C  
ATOM   3133  NE  ARG B1767      12.038   6.482  82.904  1.00  0.00           N  
ATOM   3134  CZ  ARG B1767      11.876   6.373  81.599  1.00  0.00           C  
ATOM   3135  NH1 ARG B1767      11.142   5.386  81.104  1.00  0.00           N  
ATOM   3136  NH2 ARG B1767      12.446   7.248  80.787  1.00  0.00           N  
ATOM   3137  N   LEU B1768      10.822   1.624  87.288  1.00  0.00           N  
ATOM   3138  CA  LEU B1768      10.446   0.827  88.448  1.00  0.00           C  
ATOM   3139  C   LEU B1768      11.468  -0.282  88.709  1.00  0.00           C  
ATOM   3140  O   LEU B1768      11.965  -0.443  89.812  1.00  0.00           O  
ATOM   3141  CB  LEU B1768       9.054   0.231  88.236  1.00  0.00           C  
ATOM   3142  CG  LEU B1768       8.466  -0.679  89.310  1.00  0.00           C  
ATOM   3143  CD1 LEU B1768       8.441  -0.023  90.710  1.00  0.00           C  
ATOM   3144  CD2 LEU B1768       7.067  -1.090  88.862  1.00  0.00           C  
ATOM   3145  N   TYR B1770      11.780  -1.048  87.681  1.00  0.00           N  
ATOM   3146  CA  TYR B1770      12.734  -2.115  87.826  1.00  0.00           C  
ATOM   3147  C   TYR B1770      14.124  -1.599  87.507  1.00  0.00           C  
ATOM   3148  O   TYR B1770      14.610  -1.761  86.398  1.00  0.00           O  
ATOM   3149  CB  TYR B1770      12.347  -3.254  86.909  1.00  0.00           C  
ATOM   3150  CG  TYR B1770      11.027  -3.885  87.262  1.00  0.00           C  
ATOM   3151  CD1 TYR B1770      10.961  -4.898  88.196  1.00  0.00           C  
ATOM   3152  CD2 TYR B1770       9.854  -3.482  86.661  1.00  0.00           C  
ATOM   3153  CE1 TYR B1770       9.771  -5.496  88.516  1.00  0.00           C  
ATOM   3154  CE2 TYR B1770       8.643  -4.078  86.984  1.00  0.00           C  
ATOM   3155  CZ  TYR B1770       8.609  -5.089  87.907  1.00  0.00           C  
ATOM   3156  OH  TYR B1770       7.425  -5.712  88.247  1.00  0.00           O  
ATOM   3157  N   GLY B1771      14.739  -0.947  88.488  1.00  0.00           N  
ATOM   3158  CA  GLY B1771      16.113  -0.447  88.365  1.00  0.00           C  
ATOM   3159  C   GLY B1771      16.293   0.672  87.352  1.00  0.00           C  
ATOM   3160  O   GLY B1771      16.896   0.475  86.283  1.00  0.00           O  
ATOM   3161  N   THR B1772      15.770   1.850  87.683  1.00  0.00           N  
ATOM   3162  CA  THR B1772      15.965   3.038  86.841  1.00  0.00           C  
ATOM   3163  C   THR B1772      17.442   3.423  86.802  1.00  0.00           C  
ATOM   3164  O   THR B1772      18.239   2.899  87.564  1.00  0.00           O  
ATOM   3165  CB  THR B1772      15.112   4.231  87.320  1.00  0.00           C  
ATOM   3166  OG1 THR B1772      15.042   5.208  86.279  1.00  0.00           O  
ATOM   3167  CG2 THR B1772      15.666   4.881  88.619  1.00  0.00           C  
ATOM   3168  N   CYS B1773      17.806   4.309  85.886  1.00  0.00           N  
ATOM   3169  CA  CYS B1773      19.175   4.822  85.819  1.00  0.00           C  
ATOM   3170  C   CYS B1773      19.195   6.114  85.036  1.00  0.00           C  
ATOM   3171  O   CYS B1773      18.299   6.354  84.222  1.00  0.00           O  
ATOM   3172  CB  CYS B1773      20.122   3.821  85.158  1.00  0.00           C  
ATOM   3173  SG  CYS B1773      19.812   3.533  83.414  1.00  0.00           S  
ATOM   3174  N   PRO B1774      20.201   6.970  85.282  1.00  0.00           N  
ATOM   3175  CA  PRO B1774      20.316   8.088  84.368  1.00  0.00           C  
ATOM   3176  C   PRO B1774      20.708   7.555  82.992  1.00  0.00           C  
ATOM   3177  O   PRO B1774      21.711   6.827  82.858  1.00  0.00           O  
ATOM   3178  CB  PRO B1774      21.419   8.957  84.988  1.00  0.00           C  
ATOM   3179  CG  PRO B1774      21.529   8.496  86.413  1.00  0.00           C  
ATOM   3180  CD  PRO B1774      21.185   7.044  86.373  1.00  0.00           C  
ATOM   3181  N   HIS B1775      19.875   7.866  82.000  1.00  0.00           N  
ATOM   3182  CA  HIS B1775      20.130   7.471  80.623  1.00  0.00           C  
ATOM   3183  C   HIS B1775      19.703   8.571  79.675  1.00  0.00           C  
ATOM   3184  O   HIS B1775      18.951   9.475  80.054  1.00  0.00           O  
ATOM   3185  CB  HIS B1775      19.443   6.135  80.284  1.00  0.00           C  
ATOM   3186  CG  HIS B1775      17.945   6.161  80.366  1.00  0.00           C  
ATOM   3187  ND1 HIS B1775      17.264   6.277  81.559  1.00  0.00           N  
ATOM   3188  CD2 HIS B1775      16.997   6.033  79.405  1.00  0.00           C  
ATOM   3189  CE1 HIS B1775      15.963   6.241  81.327  1.00  0.00           C  
ATOM   3190  NE2 HIS B1775      15.774   6.087  80.028  1.00  0.00           N  
ATOM   3191  N   GLY B1776      20.229   8.506  78.451  1.00  0.00           N  
ATOM   3192  CA  GLY B1776      19.886   9.465  77.399  1.00  0.00           C  
ATOM   3193  C   GLY B1776      20.098   8.866  76.024  1.00  0.00           C  
ATOM   3194  O   GLY B1776      20.373   7.670  75.903  1.00  0.00           O  
ATOM   3195  N   GLY B1777      19.967   9.689  74.991  1.00  0.00           N  
ATOM   3196  CA  GLY B1777      20.153   9.237  73.624  1.00  0.00           C  
ATOM   3197  C   GLY B1777      19.617  10.292  72.680  1.00  0.00           C  
ATOM   3198  O   GLY B1777      19.297  11.422  73.113  1.00  0.00           O  
ATOM   3199  N   TYR B1778      19.467   9.928  71.404  1.00  0.00           N  
ATOM   3200  CA  TYR B1778      19.200  10.909  70.360  1.00  0.00           C  
ATOM   3201  C   TYR B1778      18.794  10.257  69.068  1.00  0.00           C  
ATOM   3202  O   TYR B1778      18.998   9.043  68.852  1.00  0.00           O  
ATOM   3203  CB  TYR B1778      20.466  11.703  70.064  1.00  0.00           C  
ATOM   3204  CG  TYR B1778      21.609  10.831  69.625  1.00  0.00           C  
ATOM   3205  CD1 TYR B1778      21.695  10.369  68.327  1.00  0.00           C  
ATOM   3206  CD2 TYR B1778      22.604  10.468  70.517  1.00  0.00           C  
ATOM   3207  CE1 TYR B1778      22.749   9.565  67.921  1.00  0.00           C  
ATOM   3208  CE2 TYR B1778      23.660   9.660  70.130  1.00  0.00           C  
ATOM   3209  CZ  TYR B1778      23.733   9.211  68.831  1.00  0.00           C  
ATOM   3210  OH  TYR B1778      24.772   8.392  68.446  1.00  0.00           O  
ATOM   3211  N   GLY B1779      18.275  11.097  68.180  1.00  0.00           N  
ATOM   3212  CA  GLY B1779      17.974  10.681  66.835  1.00  0.00           C  
ATOM   3213  C   GLY B1779      18.696  11.572  65.861  1.00  0.00           C  
ATOM   3214  O   GLY B1779      18.675  12.804  66.006  1.00  0.00           O  
ATOM   3215  N   LEU B1782      19.334  10.943  64.875  1.00  0.00           N  
ATOM   3216  CA  LEU B1782      20.054  11.640  63.803  1.00  0.00           C  
ATOM   3217  C   LEU B1782      19.380  11.359  62.448  1.00  0.00           C  
ATOM   3218  O   LEU B1782      19.149  10.208  62.099  1.00  0.00           O  
ATOM   3219  CB  LEU B1782      21.524  11.207  63.802  1.00  0.00           C  
ATOM   3220  CG  LEU B1782      22.373  11.612  62.603  1.00  0.00           C  
ATOM   3221  CD1 LEU B1782      21.911  12.946  62.102  1.00  0.00           C  
ATOM   3222  CD2 LEU B1782      23.859  11.687  62.976  1.00  0.00           C  
ATOM   3223  N   GLY B1783      19.049  12.424  61.716  1.00  0.00           N  
ATOM   3224  CA  GLY B1783      18.474  12.319  60.370  1.00  0.00           C  
ATOM   3225  C   GLY B1783      19.570  12.084  59.350  1.00  0.00           C  
ATOM   3226  O   GLY B1783      20.400  12.948  59.116  1.00  0.00           O  
ATOM   3227  N   LEU B1784      19.558  10.911  58.738  1.00  0.00           N  
ATOM   3228  CA  LEU B1784      20.672  10.446  57.925  1.00  0.00           C  
ATOM   3229  C   LEU B1784      20.802  11.278  56.662  1.00  0.00           C  
ATOM   3230  O   LEU B1784      21.925  11.653  56.240  1.00  0.00           O  
ATOM   3231  CB  LEU B1784      20.443   8.983  57.552  1.00  0.00           C  
ATOM   3232  CG  LEU B1784      21.534   8.371  56.714  1.00  0.00           C  
ATOM   3233  CD1 LEU B1784      22.835   8.668  57.369  1.00  0.00           C  
ATOM   3234  CD2 LEU B1784      21.263   6.906  56.605  1.00  0.00           C  
ATOM   3235  N   GLU B1785      19.648  11.562  56.056  1.00  0.00           N  
ATOM   3236  CA  GLU B1785      19.615  12.355  54.845  1.00  0.00           C  
ATOM   3237  C   GLU B1785      20.159  13.759  55.149  1.00  0.00           C  
ATOM   3238  O   GLU B1785      20.917  14.328  54.350  1.00  0.00           O  
ATOM   3239  CB  GLU B1785      18.173  12.430  54.274  1.00  0.00           C  
ATOM   3240  CG  GLU B1785      17.635  11.136  53.646  1.00  0.00           C  
ATOM   3241  CD  GLU B1785      16.919  10.197  54.641  1.00  0.00           C  
ATOM   3242  OE1 GLU B1785      16.969  10.469  55.863  1.00  0.00           O  
ATOM   3243  OE2 GLU B1785      16.292   9.191  54.198  1.00  0.00           O  
ATOM   3244  N   ARG B1786      19.778  14.319  56.303  1.00  0.00           N  
ATOM   3245  CA  ARG B1786      20.245  15.672  56.689  1.00  0.00           C  
ATOM   3246  C   ARG B1786      21.740  15.657  56.835  1.00  0.00           C  
ATOM   3247  O   ARG B1786      22.426  16.550  56.333  1.00  0.00           O  
ATOM   3248  CB  ARG B1786      19.611  16.171  57.987  1.00  0.00           C  
ATOM   3249  CG  ARG B1786      18.128  16.453  57.840  1.00  0.00           C  
ATOM   3250  CD  ARG B1786      17.597  17.350  58.948  1.00  0.00           C  
ATOM   3251  NE  ARG B1786      16.160  17.607  58.817  1.00  0.00           N  
ATOM   3252  CZ  ARG B1786      15.435  18.317  59.678  1.00  0.00           C  
ATOM   3253  NH1 ARG B1786      15.992  18.839  60.760  1.00  0.00           N  
ATOM   3254  NH2 ARG B1786      14.139  18.505  59.451  1.00  0.00           N  
ATOM   3255  N   PHE B1787      22.232  14.613  57.497  1.00  0.00           N  
ATOM   3256  CA  PHE B1787      23.669  14.388  57.633  1.00  0.00           C  
ATOM   3257  C   PHE B1787      24.324  14.335  56.269  1.00  0.00           C  
ATOM   3258  O   PHE B1787      25.308  15.015  56.026  1.00  0.00           O  
ATOM   3259  CB  PHE B1787      23.963  13.095  58.420  1.00  0.00           C  
ATOM   3260  CG  PHE B1787      25.425  12.715  58.432  1.00  0.00           C  
ATOM   3261  CD1 PHE B1787      26.288  13.255  59.374  1.00  0.00           C  
ATOM   3262  CD2 PHE B1787      25.935  11.833  57.493  1.00  0.00           C  
ATOM   3263  CE1 PHE B1787      27.641  12.913  59.383  1.00  0.00           C  
ATOM   3264  CE2 PHE B1787      27.286  11.490  57.495  1.00  0.00           C  
ATOM   3265  CZ  PHE B1787      28.129  12.035  58.435  1.00  0.00           C  
ATOM   3266  N   ILE B1788      23.743  13.571  55.359  1.00  0.00           N  
ATOM   3267  CA  ILE B1788      24.314  13.453  54.019  1.00  0.00           C  
ATOM   3268  C   ILE B1788      24.359  14.819  53.316  1.00  0.00           C  
ATOM   3269  O   ILE B1788      25.395  15.197  52.756  1.00  0.00           O  
ATOM   3270  CB  ILE B1788      23.581  12.380  53.181  1.00  0.00           C  
ATOM   3271  CG1 ILE B1788      23.888  10.990  53.729  1.00  0.00           C  
ATOM   3272  CG2 ILE B1788      24.021  12.404  51.766  1.00  0.00           C  
ATOM   3273  CD1 ILE B1788      22.766   9.990  53.448  1.00  0.00           C  
ATOM   3274  N   CYS B1789      23.261  15.572  53.390  1.00  0.00           N  
ATOM   3275  CA  CYS B1789      23.233  16.924  52.826  1.00  0.00           C  
ATOM   3276  C   CYS B1789      24.396  17.798  53.291  1.00  0.00           C  
ATOM   3277  O   CYS B1789      24.974  18.519  52.485  1.00  0.00           O  
ATOM   3278  CB  CYS B1789      21.942  17.617  53.185  1.00  0.00           C  
ATOM   3279  SG  CYS B1789      20.555  16.974  52.338  1.00  0.00           S  
ATOM   3280  N   TRP B1790      24.724  17.742  54.582  1.00  0.00           N  
ATOM   3281  CA  TRP B1790      25.824  18.523  55.134  1.00  0.00           C  
ATOM   3282  C   TRP B1790      27.176  18.014  54.599  1.00  0.00           C  
ATOM   3283  O   TRP B1790      27.979  18.802  54.097  1.00  0.00           O  
ATOM   3284  CB  TRP B1790      25.822  18.497  56.672  1.00  0.00           C  
ATOM   3285  CG  TRP B1790      27.123  19.009  57.252  1.00  0.00           C  
ATOM   3286  CD1 TRP B1790      27.489  20.304  57.429  1.00  0.00           C  
ATOM   3287  CD2 TRP B1790      28.239  18.218  57.681  1.00  0.00           C  
ATOM   3288  NE1 TRP B1790      28.759  20.376  57.956  1.00  0.00           N  
ATOM   3289  CE2 TRP B1790      29.242  19.105  58.107  1.00  0.00           C  
ATOM   3290  CE3 TRP B1790      28.488  16.841  57.735  1.00  0.00           C  
ATOM   3291  CZ2 TRP B1790      30.462  18.667  58.586  1.00  0.00           C  
ATOM   3292  CZ3 TRP B1790      29.699  16.410  58.221  1.00  0.00           C  
ATOM   3293  CH2 TRP B1790      30.673  17.316  58.631  1.00  0.00           C  
ATOM   3294  N   LEU B1791      27.405  16.703  54.710  1.00  0.00           N  
ATOM   3295  CA  LEU B1791      28.653  16.065  54.267  1.00  0.00           C  
ATOM   3296  C   LEU B1791      28.966  16.402  52.819  1.00  0.00           C  
ATOM   3297  O   LEU B1791      30.111  16.669  52.451  1.00  0.00           O  
ATOM   3298  CB  LEU B1791      28.548  14.535  54.434  1.00  0.00           C  
ATOM   3299  CG  LEU B1791      29.683  13.639  53.893  1.00  0.00           C  
ATOM   3300  CD1 LEU B1791      31.058  13.998  54.517  1.00  0.00           C  
ATOM   3301  CD2 LEU B1791      29.373  12.176  54.136  1.00  0.00           C  
ATOM   3302  N   THR B1792      27.921  16.388  52.003  1.00  0.00           N  
ATOM   3303  CA  THR B1792      28.052  16.576  50.575  1.00  0.00           C  
ATOM   3304  C   THR B1792      27.460  17.899  50.119  1.00  0.00           C  
ATOM   3305  O   THR B1792      27.100  18.040  48.956  1.00  0.00           O  
ATOM   3306  CB  THR B1792      27.342  15.461  49.814  1.00  0.00           C  
ATOM   3307  OG1 THR B1792      25.926  15.643  49.922  1.00  0.00           O  
ATOM   3308  CG2 THR B1792      27.740  14.123  50.367  1.00  0.00           C  
ATOM   3309  N   ASN B1793      27.347  18.862  51.021  1.00  0.00           N  
ATOM   3310  CA  ASN B1793      26.960  20.201  50.634  1.00  0.00           C  
ATOM   3311  C   ASN B1793      25.806  20.232  49.625  1.00  0.00           C  
ATOM   3312  O   ASN B1793      25.853  20.987  48.651  1.00  0.00           O  
ATOM   3313  CB  ASN B1793      28.181  20.899  50.043  1.00  0.00           C  
ATOM   3314  CG  ASN B1793      28.021  22.388  49.992  1.00  0.00           C  
ATOM   3315  OD1 ASN B1793      28.168  23.007  48.936  1.00  0.00           O  
ATOM   3316  ND2 ASN B1793      27.712  22.984  51.131  1.00  0.00           N  
ATOM   3317  N   THR B1794      24.791  19.398  49.843  1.00  0.00           N  
ATOM   3318  CA  THR B1794      23.671  19.280  48.910  1.00  0.00           C  
ATOM   3319  C   THR B1794      22.543  20.224  49.332  1.00  0.00           C  
ATOM   3320  O   THR B1794      22.013  20.103  50.436  1.00  0.00           O  
ATOM   3321  CB  THR B1794      23.114  17.840  48.869  1.00  0.00           C  
ATOM   3322  OG1 THR B1794      24.094  16.941  48.332  1.00  0.00           O  
ATOM   3323  CG2 THR B1794      21.852  17.774  48.033  1.00  0.00           C  
ATOM   3324  N   ASN B1795      22.178  21.156  48.451  1.00  0.00           N  
ATOM   3325  CA  ASN B1795      21.146  22.153  48.753  1.00  0.00           C  
ATOM   3326  C   ASN B1795      19.873  21.550  49.349  1.00  0.00           C  
ATOM   3327  O   ASN B1795      19.485  21.910  50.453  1.00  0.00           O  
ATOM   3328  CB  ASN B1795      20.791  22.947  47.498  1.00  0.00           C  
ATOM   3329  CG  ASN B1795      19.984  24.202  47.802  1.00  0.00           C  
ATOM   3330  OD1 ASN B1795      18.905  24.437  47.225  1.00  0.00           O  
ATOM   3331  ND2 ASN B1795      20.503  25.021  48.705  1.00  0.00           N  
ATOM   3332  N   HIS B1796      19.252  20.616  48.635  1.00  0.00           N  
ATOM   3333  CA  HIS B1796      17.912  20.115  48.975  1.00  0.00           C  
ATOM   3334  C   HIS B1796      17.949  18.642  49.380  1.00  0.00           C  
ATOM   3335  O   HIS B1796      18.675  17.854  48.775  1.00  0.00           O  
ATOM   3336  CB  HIS B1796      16.985  20.288  47.784  1.00  0.00           C  
ATOM   3337  CG  HIS B1796      15.544  20.396  48.155  1.00  0.00           C  
ATOM   3338  ND1 HIS B1796      14.844  19.356  48.723  1.00  0.00           N  
ATOM   3339  CD2 HIS B1796      14.663  21.417  48.022  1.00  0.00           C  
ATOM   3340  CE1 HIS B1796      13.596  19.738  48.938  1.00  0.00           C  
ATOM   3341  NE2 HIS B1796      13.458  20.981  48.513  1.00  0.00           N  
ATOM   3342  N   ILE B1797      17.152  18.284  50.394  1.00  0.00           N  
ATOM   3343  CA  ILE B1797      17.182  16.930  50.978  1.00  0.00           C  
ATOM   3344  C   ILE B1797      16.722  15.836  49.994  1.00  0.00           C  
ATOM   3345  O   ILE B1797      17.209  14.694  50.047  1.00  0.00           O  
ATOM   3346  CB  ILE B1797      16.359  16.835  52.307  1.00  0.00           C  
ATOM   3347  CG1 ILE B1797      16.863  15.666  53.161  1.00  0.00           C  
ATOM   3348  CG2 ILE B1797      14.851  16.720  52.022  1.00  0.00           C  
ATOM   3349  CD1 ILE B1797      16.162  15.496  54.501  1.00  0.00           C  
ATOM   3350  N   ARG B1798      15.800  16.192  49.095  1.00  0.00           N  
ATOM   3351  CA  ARG B1798      15.253  15.247  48.118  1.00  0.00           C  
ATOM   3352  C   ARG B1798      16.331  14.596  47.263  1.00  0.00           C  
ATOM   3353  O   ARG B1798      16.166  13.464  46.804  1.00  0.00           O  
ATOM   3354  CB  ARG B1798      14.242  15.941  47.203  1.00  0.00           C  
ATOM   3355  CG  ARG B1798      14.850  16.940  46.217  1.00  0.00           C  
ATOM   3356  CD  ARG B1798      13.773  17.862  45.641  1.00  0.00           C  
ATOM   3357  NE  ARG B1798      14.332  18.870  44.729  1.00  0.00           N  
ATOM   3358  CZ  ARG B1798      13.826  20.087  44.526  1.00  0.00           C  
ATOM   3359  NH1 ARG B1798      12.732  20.497  45.153  1.00  0.00           N  
ATOM   3360  NH2 ARG B1798      14.416  20.905  43.685  1.00  0.00           N  
ATOM   3361  N   ASP B1799      17.437  15.311  47.065  1.00  0.00           N  
ATOM   3362  CA  ASP B1799      18.507  14.840  46.215  1.00  0.00           C  
ATOM   3363  C   ASP B1799      19.406  13.814  46.860  1.00  0.00           C  
ATOM   3364  O   ASP B1799      20.303  13.330  46.196  1.00  0.00           O  
ATOM   3365  CB  ASP B1799      19.352  16.018  45.714  1.00  0.00           C  
ATOM   3366  CG  ASP B1799      18.650  16.815  44.648  1.00  0.00           C  
ATOM   3367  OD1 ASP B1799      18.763  18.054  44.673  1.00  0.00           O  
ATOM   3368  OD2 ASP B1799      17.962  16.204  43.803  1.00  0.00           O  
ATOM   3369  N   VAL B1800      19.191  13.474  48.129  1.00  0.00           N  
ATOM   3370  CA  VAL B1800      19.995  12.428  48.793  1.00  0.00           C  
ATOM   3371  C   VAL B1800      19.181  11.159  49.035  1.00  0.00           C  
ATOM   3372  O   VAL B1800      19.655  10.253  49.722  1.00  0.00           O  
ATOM   3373  CB  VAL B1800      20.628  12.901  50.141  1.00  0.00           C  
ATOM   3374  CG1 VAL B1800      21.577  14.047  49.912  1.00  0.00           C  
ATOM   3375  CG2 VAL B1800      19.586  13.312  51.126  1.00  0.00           C  
ATOM   3376  N   CYS B1801      17.969  11.100  48.471  1.00  0.00           N  
ATOM   3377  CA  CYS B1801      17.098   9.925  48.558  1.00  0.00           C  
ATOM   3378  C   CYS B1801      17.006   9.247  47.213  1.00  0.00           C  
ATOM   3379  O   CYS B1801      16.982   9.908  46.175  1.00  0.00           O  
ATOM   3380  CB  CYS B1801      15.665  10.316  48.936  1.00  0.00           C  
ATOM   3381  SG  CYS B1801      15.457  11.543  50.219  1.00  0.00           S  
ATOM   3382  N   LEU B1802      16.902   7.930  47.208  1.00  0.00           N  
ATOM   3383  CA  LEU B1802      16.624   7.232  45.960  1.00  0.00           C  
ATOM   3384  C   LEU B1802      15.292   7.741  45.357  1.00  0.00           C  
ATOM   3385  O   LEU B1802      15.280   8.308  44.276  1.00  0.00           O  
ATOM   3386  CB  LEU B1802      16.583   5.721  46.184  1.00  0.00           C  
ATOM   3387  CG  LEU B1802      16.386   4.868  44.929  1.00  0.00           C  
ATOM   3388  CD1 LEU B1802      17.667   4.780  44.164  1.00  0.00           C  
ATOM   3389  CD2 LEU B1802      15.911   3.489  45.337  1.00  0.00           C  
ATOM   3390  N   TYR B1803      14.178   7.535  46.044  1.00  0.00           N  
ATOM   3391  CA  TYR B1803      12.880   8.039  45.553  1.00  0.00           C  
ATOM   3392  C   TYR B1803      12.184   8.733  46.699  1.00  0.00           C  
ATOM   3393  O   TYR B1803      11.521   8.095  47.486  1.00  0.00           O  
ATOM   3394  CB  TYR B1803      12.013   6.916  45.009  1.00  0.00           C  
ATOM   3395  CG  TYR B1803      12.617   6.250  43.804  1.00  0.00           C  
ATOM   3396  CD1 TYR B1803      12.902   6.971  42.650  1.00  0.00           C  
ATOM   3397  CD2 TYR B1803      12.952   4.909  43.838  1.00  0.00           C  
ATOM   3398  CE1 TYR B1803      13.482   6.358  41.556  1.00  0.00           C  
ATOM   3399  CE2 TYR B1803      13.518   4.300  42.773  1.00  0.00           C  
ATOM   3400  CZ  TYR B1803      13.780   5.012  41.625  1.00  0.00           C  
ATOM   3401  OH  TYR B1803      14.355   4.346  40.563  1.00  0.00           O  
ATOM   3402  N   PRO B1804      12.399  10.041  46.829  1.00  0.00           N  
ATOM   3403  CA  PRO B1804      11.950  10.702  48.029  1.00  0.00           C  
ATOM   3404  C   PRO B1804      10.460  10.844  48.107  1.00  0.00           C  
ATOM   3405  O   PRO B1804       9.759  10.845  47.094  1.00  0.00           O  
ATOM   3406  CB  PRO B1804      12.605  12.084  47.945  1.00  0.00           C  
ATOM   3407  CG  PRO B1804      12.900  12.270  46.511  1.00  0.00           C  
ATOM   3408  CD  PRO B1804      13.241  10.917  46.001  1.00  0.00           C  
ATOM   3409  N   ARG B1805      10.023  10.995  49.349  1.00  0.00           N  
ATOM   3410  CA  ARG B1805       8.633  11.051  49.740  1.00  0.00           C  
ATOM   3411  C   ARG B1805       8.410  12.323  50.554  1.00  0.00           C  
ATOM   3412  O   ARG B1805       9.135  12.610  51.505  1.00  0.00           O  
ATOM   3413  CB  ARG B1805       8.320   9.828  50.598  1.00  0.00           C  
ATOM   3414  CG  ARG B1805       8.334   8.510  49.828  1.00  0.00           C  
ATOM   3415  CD  ARG B1805       7.065   8.378  48.984  1.00  0.00           C  
ATOM   3416  NE  ARG B1805       6.956   7.098  48.287  1.00  0.00           N  
ATOM   3417  CZ  ARG B1805       7.636   6.753  47.193  1.00  0.00           C  
ATOM   3418  NH1 ARG B1805       8.516   7.578  46.612  1.00  0.00           N  
ATOM   3419  NH2 ARG B1805       7.434   5.557  46.666  1.00  0.00           N  
ATOM   3420  N   PHE B1806       7.431  13.106  50.145  1.00  0.00           N  
ATOM   3421  CA  PHE B1806       7.020  14.283  50.900  1.00  0.00           C  
ATOM   3422  C   PHE B1806       5.614  14.571  50.420  1.00  0.00           C  
ATOM   3423  O   PHE B1806       5.125  13.927  49.494  1.00  0.00           O  
ATOM   3424  CB  PHE B1806       7.970  15.482  50.668  1.00  0.00           C  
ATOM   3425  CG  PHE B1806       8.281  15.736  49.217  1.00  0.00           C  
ATOM   3426  CD1 PHE B1806       7.358  16.379  48.395  1.00  0.00           C  
ATOM   3427  CD2 PHE B1806       9.479  15.315  48.666  1.00  0.00           C  
ATOM   3428  CE1 PHE B1806       7.620  16.589  47.048  1.00  0.00           C  
ATOM   3429  CE2 PHE B1806       9.757  15.523  47.317  1.00  0.00           C  
ATOM   3430  CZ  PHE B1806       8.817  16.172  46.507  1.00  0.00           C  
ATOM   3431  N   VAL B1807       4.965  15.537  51.040  1.00  0.00           N  
ATOM   3432  CA  VAL B1807       3.562  15.775  50.765  1.00  0.00           C  
ATOM   3433  C   VAL B1807       3.353  15.964  49.283  1.00  0.00           C  
ATOM   3434  O   VAL B1807       4.056  16.759  48.659  1.00  0.00           O  
ATOM   3435  CB  VAL B1807       3.027  16.988  51.522  1.00  0.00           C  
ATOM   3436  CG1 VAL B1807       3.855  18.238  51.195  1.00  0.00           C  
ATOM   3437  CG2 VAL B1807       1.527  17.185  51.188  1.00  0.00           C  
ATOM   3438  N   GLY B1808       2.402  15.219  48.723  1.00  0.00           N  
ATOM   3439  CA  GLY B1808       2.054  15.343  47.305  1.00  0.00           C  
ATOM   3440  C   GLY B1808       2.867  14.433  46.403  1.00  0.00           C  
ATOM   3441  O   GLY B1808       2.680  14.444  45.197  1.00  0.00           O  
ATOM   3442  N   ARG B1809       3.782  13.655  46.970  1.00  0.00           N  
ATOM   3443  CA  ARG B1809       4.621  12.775  46.161  1.00  0.00           C  
ATOM   3444  C   ARG B1809       4.806  11.421  46.827  1.00  0.00           C  
ATOM   3445  O   ARG B1809       5.347  11.330  47.912  1.00  0.00           O  
ATOM   3446  CB  ARG B1809       5.984  13.421  45.874  1.00  0.00           C  
ATOM   3447  CG  ARG B1809       6.896  12.553  45.046  1.00  0.00           C  
ATOM   3448  CD  ARG B1809       8.101  13.299  44.534  1.00  0.00           C  
ATOM   3449  NE  ARG B1809       7.761  14.137  43.392  1.00  0.00           N  
ATOM   3450  CZ  ARG B1809       7.503  13.685  42.165  1.00  0.00           C  
ATOM   3451  NH1 ARG B1809       7.539  12.381  41.878  1.00  0.00           N  
ATOM   3452  NH2 ARG B1809       7.199  14.550  41.210  1.00  0.00           N  
ATOM   3453  N   CYS B1810       4.309  10.381  46.166  1.00  0.00           N  
ATOM   3454  CA  CYS B1810       4.509   9.010  46.595  1.00  0.00           C  
ATOM   3455  C   CYS B1810       4.951   8.107  45.440  1.00  0.00           C  
ATOM   3456  O   CYS B1810       4.887   6.888  45.525  1.00  0.00           O  
ATOM   3457  CB  CYS B1810       3.236   8.471  47.227  1.00  0.00           C  
ATOM   3458  SG  CYS B1810       3.613   7.261  48.502  1.00  0.00           S  
ATOM   3459  N   VAL B1811       5.444   8.722  44.382  1.00  0.00           N  
ATOM   3460  CA  VAL B1811       5.800   8.039  43.164  1.00  0.00           C  
ATOM   3461  C   VAL B1811       7.147   8.630  42.819  1.00  0.00           C  
ATOM   3462  O   VAL B1811       7.424   9.765  43.210  1.00  0.00           O  
ATOM   3463  CB  VAL B1811       4.739   8.352  42.061  1.00  0.00           C  
ATOM   3464  CG1 VAL B1811       5.299   8.142  40.667  1.00  0.00           C  
ATOM   3465  CG2 VAL B1811       3.500   7.494  42.261  1.00  0.00           C  
ATOM   3466  N   PRO B1812       8.028   7.855  42.165  1.00  0.00           N  
ATOM   3467  CA  PRO B1812       7.990   6.428  41.857  1.00  0.00           C  
ATOM   3468  C   PRO B1812       7.899   5.567  43.122  1.00  0.00           C  
ATOM   3469  O   PRO B1812       7.094   4.630  43.271  1.00  0.00           O  
ATOM   3470  CB  PRO B1812       9.343   6.182  41.178  1.00  0.00           C  
ATOM   3471  CG  PRO B1812       9.828   7.470  40.777  1.00  0.00           C  
ATOM   3472  CD  PRO B1812       9.291   8.467  41.719  1.00  0.00           C  
ATOM   3473  OXT PRO B1812       8.668   5.829  44.048  1.00  0.00           O  
HETATM 3474  PG  ATP B1549      12.676  20.013  62.790  1.00  0.00           P  
HETATM 3475  O1G ATP B1549      11.233  20.018  62.322  1.00  0.00           O  
HETATM 3476  O2G ATP B1549      12.882  20.804  64.059  1.00  0.00           O  
HETATM 3477  O3G ATP B1549      13.774  20.304  61.788  1.00  0.00           O  
HETATM 3478  PB  ATP B1549      12.427  18.097  64.814  1.00  0.00           P  
HETATM 3479  O1B ATP B1549      13.445  18.634  65.793  1.00  0.00           O  
HETATM 3480  O2B ATP B1549      10.959  18.482  64.872  1.00  0.00           O  
HETATM 3481  O3B ATP B1549      12.908  18.490  63.319  1.00  0.00           O  
HETATM 3482  PA  ATP B1549      13.145  15.529  65.988  1.00  0.00           P  
HETATM 3483  O1A ATP B1549      12.034  15.065  66.861  1.00  0.00           O  
HETATM 3484  O2A ATP B1549      14.340  16.246  66.569  1.00  0.00           O  
HETATM 3485  O3A ATP B1549      12.430  16.481  64.888  1.00  0.00           O  
HETATM 3486  O5' ATP B1549      13.697  14.327  65.054  1.00  0.00           O  
HETATM 3487  C5' ATP B1549      15.060  13.882  65.210  1.00  0.00           C  
HETATM 3488  C4' ATP B1549      15.979  14.161  64.009  1.00  0.00           C  
HETATM 3489  O4' ATP B1549      15.389  13.638  62.827  1.00  0.00           O  
HETATM 3490  C3' ATP B1549      16.309  15.619  63.693  1.00  0.00           C  
HETATM 3491  O3' ATP B1549      17.554  16.104  64.236  1.00  0.00           O  
HETATM 3492  C2' ATP B1549      16.423  15.656  62.184  1.00  0.00           C  
HETATM 3493  O2' ATP B1549      17.795  15.554  61.782  1.00  0.00           O  
HETATM 3494  C1' ATP B1549      15.652  14.465  61.694  1.00  0.00           C  
HETATM 3495  N9  ATP B1549      14.357  14.821  61.090  1.00  0.00           N  
HETATM 3496  C8  ATP B1549      13.269  15.247  61.751  1.00  0.00           C  
HETATM 3497  N7  ATP B1549      12.237  15.456  60.901  1.00  0.00           N  
HETATM 3498  C5  ATP B1549      12.655  15.137  59.675  1.00  0.00           C  
HETATM 3499  C6  ATP B1549      12.065  15.128  58.338  1.00  0.00           C  
HETATM 3500  N6  ATP B1549      10.791  15.503  58.148  1.00  0.00           N  
HETATM 3501  N1  ATP B1549      12.857  14.736  57.324  1.00  0.00           N  
HETATM 3502  C2  ATP B1549      14.146  14.342  57.487  1.00  0.00           C  
HETATM 3503  N3  ATP B1549      14.737  14.334  58.687  1.00  0.00           N  
HETATM 3504  C4  ATP B1549      14.057  14.711  59.795  1.00  0.00           C  
TER
END
