# Supplementary material for: Backbone Brackets and Arginine Tweezers delineate Class I and Class II aminoacyl tRNA synthetases
Source: PLoS Comput Biol. 2018 Apr 16;14(4):e1006101. doi: 10.1371/journal.pcbi.1006101 (PMC5919687; doi:10.1371/journal.pcbi.1006101)
Supplement: S12 File — All structures of Class II aaRS with residues renumbered according to the MSA. (GZ) [file pcbi.1006101.s024.tar.gz › 2zce_A_renum.pdb]

ATOM      1  N   PRO A 257      37.925 117.427   5.841  1.00  0.00           N  
ATOM      2  CA  PRO A 257      38.598 116.738   4.712  1.00  0.00           C  
ATOM      3  C   PRO A 257      38.004 115.343   4.539  1.00  0.00           C  
ATOM      4  O   PRO A 257      37.175 115.111   3.658  1.00  0.00           O  
ATOM      5  CB  PRO A 257      40.082 116.657   5.059  1.00  0.00           C  
ATOM      6  CG  PRO A 257      40.226 117.810   6.068  1.00  0.00           C  
ATOM      7  CD  PRO A 257      38.917 117.779   6.873  1.00  0.00           C  
ATOM      8  N   ALA A 258      38.441 114.415   5.384  1.00  0.00           N  
ATOM      9  CA  ALA A 258      37.931 113.056   5.344  1.00  0.00           C  
ATOM     10  C   ALA A 258      36.449 113.092   5.725  1.00  0.00           C  
ATOM     11  O   ALA A 258      36.022 113.953   6.506  1.00  0.00           O  
ATOM     12  CB  ALA A 258      38.695 112.186   6.322  1.00  0.00           C  
ATOM     13  N   LEU A 259      35.668 112.171   5.165  1.00  0.00           N  
ATOM     14  CA  LEU A 259      34.245 112.106   5.469  1.00  0.00           C  
ATOM     15  C   LEU A 259      34.086 111.388   6.793  1.00  0.00           C  
ATOM     16  O   LEU A 259      34.845 110.465   7.093  1.00  0.00           O  
ATOM     17  CB  LEU A 259      33.514 111.321   4.372  1.00  0.00           C  
ATOM     18  CG  LEU A 259      32.819 112.025   3.204  1.00  0.00           C  
ATOM     19  CD1 LEU A 259      33.468 113.337   2.861  1.00  0.00           C  
ATOM     20  CD2 LEU A 259      32.834 111.080   2.013  1.00  0.00           C  
ATOM     21  N   THR A 261      33.128 111.804   7.615  1.00  0.00           N  
ATOM     22  CA  THR A 261      32.936 111.087   8.862  1.00  0.00           C  
ATOM     23  C   THR A 261      32.199 109.775   8.542  1.00  0.00           C  
ATOM     24  O   THR A 261      31.673 109.599   7.442  1.00  0.00           O  
ATOM     25  CB  THR A 261      32.072 111.887   9.844  1.00  0.00           C  
ATOM     26  OG1 THR A 261      30.749 111.995   9.310  1.00  0.00           O  
ATOM     27  CG2 THR A 261      32.647 113.292  10.057  1.00  0.00           C  
ATOM     28  N   LYS A 262      32.155 108.860   9.503  1.00  0.00           N  
ATOM     29  CA  LYS A 262      31.448 107.607   9.301  1.00  0.00           C  
ATOM     30  C   LYS A 262      29.954 107.899   9.077  1.00  0.00           C  
ATOM     31  O   LYS A 262      29.328 107.314   8.198  1.00  0.00           O  
ATOM     32  CB  LYS A 262      31.630 106.695  10.516  1.00  0.00           C  
ATOM     33  CG  LYS A 262      31.084 105.273  10.319  1.00  0.00           C  
ATOM     34  CD  LYS A 262      31.536 104.684   8.979  1.00  0.00           C  
ATOM     35  CE  LYS A 262      31.197 103.203   8.857  1.00  0.00           C  
ATOM     36  NZ  LYS A 262      29.751 102.933   9.067  1.00  0.00           N  
ATOM     37  N   SER A 263      29.388 108.816   9.860  1.00  0.00           N  
ATOM     38  CA  SER A 263      27.968 109.161   9.712  1.00  0.00           C  
ATOM     39  C   SER A 263      27.683 109.711   8.325  1.00  0.00           C  
ATOM     40  O   SER A 263      26.666 109.376   7.718  1.00  0.00           O  
ATOM     41  CB  SER A 263      27.545 110.203  10.754  1.00  0.00           C  
ATOM     42  OG  SER A 263      27.775 109.741  12.064  1.00  0.00           O  
ATOM     43  N   GLN A 264      28.579 110.555   7.819  1.00  0.00           N  
ATOM     44  CA  GLN A 264      28.396 111.130   6.492  1.00  0.00           C  
ATOM     45  C   GLN A 264      28.486 110.043   5.413  1.00  0.00           C  
ATOM     46  O   GLN A 264      27.780 110.081   4.384  1.00  0.00           O  
ATOM     47  CB  GLN A 264      29.446 112.206   6.214  1.00  0.00           C  
ATOM     48  CG  GLN A 264      29.228 113.547   6.984  1.00  0.00           C  
ATOM     49  CD  GLN A 264      30.370 114.526   6.737  1.00  0.00           C  
ATOM     50  OE1 GLN A 264      31.524 114.115   6.609  1.00  0.00           O  
ATOM     51  NE2 GLN A 264      30.060 115.813   6.674  1.00  0.00           N  
ATOM     52  N   THR A 266      29.378 109.091   5.645  1.00  0.00           N  
ATOM     53  CA  THR A 266      29.556 108.001   4.704  1.00  0.00           C  
ATOM     54  C   THR A 266      28.296 107.147   4.702  1.00  0.00           C  
ATOM     55  O   THR A 266      27.844 106.729   3.646  1.00  0.00           O  
ATOM     56  CB  THR A 266      30.797 107.163   5.071  1.00  0.00           C  
ATOM     57  OG1 THR A 266      31.965 107.908   4.714  1.00  0.00           O  
ATOM     58  CG2 THR A 266      30.800 105.821   4.333  1.00  0.00           C  
ATOM     59  N   ASP A 267      27.737 106.905   5.881  1.00  0.00           N  
ATOM     60  CA  ASP A 267      26.505 106.132   6.007  1.00  0.00           C  
ATOM     61  C   ASP A 267      25.393 106.829   5.225  1.00  0.00           C  
ATOM     62  O   ASP A 267      24.622 106.175   4.519  1.00  0.00           O  
ATOM     63  CB  ASP A 267      26.073 106.033   7.461  1.00  0.00           C  
ATOM     64  CG  ASP A 267      26.912 105.071   8.258  1.00  0.00           C  
ATOM     65  OD1 ASP A 267      27.749 104.368   7.659  1.00  0.00           O  
ATOM     66  OD2 ASP A 267      26.712 105.014   9.487  1.00  0.00           O  
ATOM     67  N   ARG A 268      25.297 108.153   5.372  1.00  0.00           N  
ATOM     68  CA  ARG A 268      24.289 108.933   4.652  1.00  0.00           C  
ATOM     69  C   ARG A 268      24.472 108.797   3.149  1.00  0.00           C  
ATOM     70  O   ARG A 268      23.507 108.610   2.406  1.00  0.00           O  
ATOM     71  CB  ARG A 268      24.374 110.417   5.030  1.00  0.00           C  
ATOM     72  CG  ARG A 268      23.538 111.355   4.136  1.00  0.00           C  
ATOM     73  CD  ARG A 268      22.044 111.029   4.164  1.00  0.00           C  
ATOM     74  NE  ARG A 268      21.299 112.004   3.359  1.00  0.00           N  
ATOM     75  CZ  ARG A 268      20.068 111.823   2.886  1.00  0.00           C  
ATOM     76  NH1 ARG A 268      19.405 110.690   3.126  1.00  0.00           N  
ATOM     77  NH2 ARG A 268      19.494 112.782   2.172  1.00  0.00           N  
ATOM     78  N   LEU A 269      25.707 108.923   2.675  1.00  0.00           N  
ATOM     79  CA  LEU A 269      25.936 108.804   1.233  1.00  0.00           C  
ATOM     80  C   LEU A 269      25.647 107.379   0.727  1.00  0.00           C  
ATOM     81  O   LEU A 269      25.182 107.193  -0.404  1.00  0.00           O  
ATOM     82  CB  LEU A 269      27.380 109.174   0.879  1.00  0.00           C  
ATOM     83  CG  LEU A 269      27.829 110.598   1.219  1.00  0.00           C  
ATOM     84  CD1 LEU A 269      29.282 110.792   0.794  1.00  0.00           C  
ATOM     85  CD2 LEU A 269      26.931 111.600   0.497  1.00  0.00           C  
ATOM     86  N   GLU A 270      25.914 106.380   1.556  1.00  0.00           N  
ATOM     87  CA  GLU A 270      25.689 105.004   1.120  1.00  0.00           C  
ATOM     88  C   GLU A 270      24.200 104.751   0.960  1.00  0.00           C  
ATOM     89  O   GLU A 270      23.794 103.986   0.099  1.00  0.00           O  
ATOM     90  CB  GLU A 270      26.332 104.019   2.095  1.00  0.00           C  
ATOM     91  CG  GLU A 270      27.839 104.285   2.218  1.00  0.00           C  
ATOM     92  CD  GLU A 270      28.642 103.116   2.756  1.00  0.00           C  
ATOM     93  OE1 GLU A 270      28.218 102.491   3.750  1.00  0.00           O  
ATOM     94  OE2 GLU A 270      29.717 102.838   2.183  1.00  0.00           O  
ATOM     95  N   VAL A 271      23.396 105.423   1.780  1.00  0.00           N  
ATOM     96  CA  VAL A 271      21.948 105.302   1.692  1.00  0.00           C  
ATOM     97  C   VAL A 271      21.491 105.801   0.335  1.00  0.00           C  
ATOM     98  O   VAL A 271      20.550 105.258  -0.250  1.00  0.00           O  
ATOM     99  CB  VAL A 271      21.258 106.141   2.792  1.00  0.00           C  
ATOM    100  CG1 VAL A 271      19.815 106.473   2.395  1.00  0.00           C  
ATOM    101  CG2 VAL A 271      21.288 105.364   4.095  1.00  0.00           C  
ATOM    102  N   LEU A 272      22.178 106.821  -0.177  1.00  0.00           N  
ATOM    103  CA  LEU A 272      21.823 107.442  -1.446  1.00  0.00           C  
ATOM    104  C   LEU A 272      22.519 106.820  -2.639  1.00  0.00           C  
ATOM    105  O   LEU A 272      22.280 107.200  -3.773  1.00  0.00           O  
ATOM    106  CB  LEU A 272      22.173 108.942  -1.411  1.00  0.00           C  
ATOM    107  CG  LEU A 272      21.461 109.829  -0.390  1.00  0.00           C  
ATOM    108  CD1 LEU A 272      22.040 111.257  -0.417  1.00  0.00           C  
ATOM    109  CD2 LEU A 272      19.963 109.855  -0.717  1.00  0.00           C  
ATOM    110  N   LEU A 273      23.415 105.891  -2.356  1.00  0.00           N  
ATOM    111  CA  LEU A 273      24.193 105.239  -3.380  1.00  0.00           C  
ATOM    112  C   LEU A 273      23.440 104.044  -3.951  1.00  0.00           C  
ATOM    113  O   LEU A 273      22.785 103.307  -3.224  1.00  0.00           O  
ATOM    114  CB  LEU A 273      25.502 104.777  -2.751  1.00  0.00           C  
ATOM    115  CG  LEU A 273      26.812 104.869  -3.517  1.00  0.00           C  
ATOM    116  CD1 LEU A 273      26.954 106.227  -4.184  1.00  0.00           C  
ATOM    117  CD2 LEU A 273      27.942 104.625  -2.524  1.00  0.00           C  
ATOM    118  N   ASN A 274      23.510 103.868  -5.258  1.00  0.00           N  
ATOM    119  CA  ASN A 274      22.865 102.714  -5.863  1.00  0.00           C  
ATOM    120  C   ASN A 274      23.983 101.789  -6.375  1.00  0.00           C  
ATOM    121  O   ASN A 274      25.112 102.229  -6.594  1.00  0.00           O  
ATOM    122  CB  ASN A 274      21.913 103.163  -6.976  1.00  0.00           C  
ATOM    123  CG  ASN A 274      20.447 103.232  -6.502  1.00  0.00           C  
ATOM    124  OD1 ASN A 274      20.149 103.645  -5.366  1.00  0.00           O  
ATOM    125  ND2 ASN A 274      19.529 102.832  -7.378  1.00  0.00           N  
ATOM    126  N   PRO A 275      23.697 100.488  -6.532  1.00  0.00           N  
ATOM    127  CA  PRO A 275      24.745  99.576  -7.014  1.00  0.00           C  
ATOM    128  C   PRO A 275      25.363 100.049  -8.336  1.00  0.00           C  
ATOM    129  O   PRO A 275      26.526  99.772  -8.633  1.00  0.00           O  
ATOM    130  CB  PRO A 275      24.004  98.247  -7.166  1.00  0.00           C  
ATOM    131  CG  PRO A 275      22.900  98.346  -6.127  1.00  0.00           C  
ATOM    132  CD  PRO A 275      22.430  99.771  -6.298  1.00  0.00           C  
ATOM    133  N   LYS A 276      24.573 100.786  -9.110  1.00  0.00           N  
ATOM    134  CA  LYS A 276      24.989 101.301 -10.412  1.00  0.00           C  
ATOM    135  C   LYS A 276      25.892 102.547 -10.410  1.00  0.00           C  
ATOM    136  O   LYS A 276      26.459 102.898 -11.447  1.00  0.00           O  
ATOM    137  CB  LYS A 276      23.741 101.598 -11.249  1.00  0.00           C  
ATOM    138  CG  LYS A 276      22.766 100.433 -11.358  1.00  0.00           C  
ATOM    139  CD  LYS A 276      23.387  99.270 -12.109  1.00  0.00           C  
ATOM    140  CE  LYS A 276      22.392  98.139 -12.301  1.00  0.00           C  
ATOM    141  NZ  LYS A 276      22.982  97.043 -13.121  1.00  0.00           N  
ATOM    142  N   ASP A 277      26.024 103.222  -9.270  1.00  0.00           N  
ATOM    143  CA  ASP A 277      26.856 104.426  -9.211  1.00  0.00           C  
ATOM    144  C   ASP A 277      28.355 104.139  -9.223  1.00  0.00           C  
ATOM    145  O   ASP A 277      28.825 103.198  -8.582  1.00  0.00           O  
ATOM    146  CB  ASP A 277      26.549 105.249  -7.958  1.00  0.00           C  
ATOM    147  CG  ASP A 277      25.138 105.792  -7.935  1.00  0.00           C  
ATOM    148  OD1 ASP A 277      24.646 106.279  -8.981  1.00  0.00           O  
ATOM    149  OD2 ASP A 277      24.527 105.745  -6.848  1.00  0.00           O  
ATOM    150  N   GLU A 278      29.105 104.969  -9.940  1.00  0.00           N  
ATOM    151  CA  GLU A 278      30.551 104.814 -10.011  1.00  0.00           C  
ATOM    152  C   GLU A 278      31.241 105.981  -9.315  1.00  0.00           C  
ATOM    153  O   GLU A 278      31.064 106.188  -8.111  1.00  0.00           O  
ATOM    154  CB  GLU A 278      31.009 104.734 -11.469  1.00  0.00           C  
ATOM    155  CG  GLU A 278      30.376 103.591 -12.247  1.00  0.00           C  
ATOM    156  CD  GLU A 278      31.101 103.289 -13.546  1.00  0.00           C  
ATOM    157  OE1 GLU A 278      31.219 104.198 -14.396  1.00  0.00           O  
ATOM    158  OE2 GLU A 278      31.553 102.135 -13.717  1.00  0.00           O  
ATOM    159  N   PRO A 296      34.163 116.112  -0.663  1.00  0.00           N  
ATOM    160  CA  PRO A 296      33.400 117.196  -0.024  1.00  0.00           C  
ATOM    161  C   PRO A 296      31.927 116.766   0.138  1.00  0.00           C  
ATOM    162  O   PRO A 296      31.161 116.813  -0.823  1.00  0.00           O  
ATOM    163  CB  PRO A 296      33.589 118.350  -1.001  1.00  0.00           C  
ATOM    164  CG  PRO A 296      33.625 117.655  -2.311  1.00  0.00           C  
ATOM    165  CD  PRO A 296      34.485 116.450  -2.060  1.00  0.00           C  
ATOM    166  N   PHE A 297      31.557 116.372   1.357  1.00  0.00           N  
ATOM    167  CA  PHE A 297      30.218 115.852   1.674  1.00  0.00           C  
ATOM    168  C   PHE A 297      28.970 116.497   1.102  1.00  0.00           C  
ATOM    169  O   PHE A 297      28.184 115.825   0.444  1.00  0.00           O  
ATOM    170  CB  PHE A 297      30.016 115.722   3.193  1.00  0.00           C  
ATOM    171  CG  PHE A 297      28.618 115.253   3.578  1.00  0.00           C  
ATOM    172  CD1 PHE A 297      27.700 116.137   4.143  1.00  0.00           C  
ATOM    173  CD2 PHE A 297      28.214 113.932   3.328  1.00  0.00           C  
ATOM    174  CE1 PHE A 297      26.385 115.719   4.458  1.00  0.00           C  
ATOM    175  CE2 PHE A 297      26.907 113.500   3.637  1.00  0.00           C  
ATOM    176  CZ  PHE A 297      25.987 114.406   4.207  1.00  0.00           C  
ATOM    177  N   ARG A 298      28.747 117.777   1.375  1.00  0.00           N  
ATOM    178  CA  ARG A 298      27.542 118.412   0.876  1.00  0.00           C  
ATOM    179  C   ARG A 298      27.444 118.365  -0.639  1.00  0.00           C  
ATOM    180  O   ARG A 298      26.349 118.344  -1.197  1.00  0.00           O  
ATOM    181  CB  ARG A 298      27.437 119.844   1.405  1.00  0.00           C  
ATOM    182  CG  ARG A 298      27.379 119.878   2.936  1.00  0.00           C  
ATOM    183  CD  ARG A 298      26.917 121.220   3.505  1.00  0.00           C  
ATOM    184  NE  ARG A 298      25.463 121.382   3.462  1.00  0.00           N  
ATOM    185  CZ  ARG A 298      24.595 120.594   4.097  1.00  0.00           C  
ATOM    186  NH1 ARG A 298      25.030 119.577   4.827  1.00  0.00           N  
ATOM    187  NH2 ARG A 298      23.289 120.826   4.012  1.00  0.00           N  
ATOM    188  N   GLU A 303      28.587 118.321  -1.310  1.00  0.00           N  
ATOM    189  CA  GLU A 303      28.588 118.252  -2.770  1.00  0.00           C  
ATOM    190  C   GLU A 303      28.292 116.827  -3.237  1.00  0.00           C  
ATOM    191  O   GLU A 303      27.519 116.628  -4.172  1.00  0.00           O  
ATOM    192  CB  GLU A 303      29.935 118.698  -3.340  1.00  0.00           C  
ATOM    193  CG  GLU A 303      29.954 118.680  -4.853  1.00  0.00           C  
ATOM    194  CD  GLU A 303      28.790 119.459  -5.444  1.00  0.00           C  
ATOM    195  OE1 GLU A 303      28.691 120.675  -5.166  1.00  0.00           O  
ATOM    196  OE2 GLU A 303      27.971 118.858  -6.178  1.00  0.00           O  
ATOM    197  N   LEU A 305      28.914 115.842  -2.590  1.00  0.00           N  
ATOM    198  CA  LEU A 305      28.678 114.438  -2.935  1.00  0.00           C  
ATOM    199  C   LEU A 305      27.194 114.095  -2.694  1.00  0.00           C  
ATOM    200  O   LEU A 305      26.590 113.342  -3.466  1.00  0.00           O  
ATOM    201  CB  LEU A 305      29.537 113.513  -2.073  1.00  0.00           C  
ATOM    202  CG  LEU A 305      30.952 113.038  -2.442  1.00  0.00           C  
ATOM    203  CD1 LEU A 305      31.345 113.532  -3.812  1.00  0.00           C  
ATOM    204  CD2 LEU A 305      31.934 113.512  -1.378  1.00  0.00           C  
ATOM    205  N   GLU A 306      26.618 114.652  -1.623  1.00  0.00           N  
ATOM    206  CA  GLU A 306      25.223 114.391  -1.283  1.00  0.00           C  
ATOM    207  C   GLU A 306      24.274 115.044  -2.267  1.00  0.00           C  
ATOM    208  O   GLU A 306      23.252 114.464  -2.651  1.00  0.00           O  
ATOM    209  CB  GLU A 306      24.897 114.871   0.151  1.00  0.00           C  
ATOM    210  CG  GLU A 306      23.435 114.592   0.539  1.00  0.00           C  
ATOM    211  CD  GLU A 306      23.022 115.207   1.870  1.00  0.00           C  
ATOM    212  OE1 GLU A 306      23.410 116.350   2.142  1.00  0.00           O  
ATOM    213  OE2 GLU A 306      22.287 114.550   2.633  1.00  0.00           O  
ATOM    214  N   SER A 307      24.608 116.253  -2.685  1.00  0.00           N  
ATOM    215  CA  SER A 307      23.771 116.982  -3.629  1.00  0.00           C  
ATOM    216  C   SER A 307      23.738 116.228  -4.956  1.00  0.00           C  
ATOM    217  O   SER A 307      22.694 116.133  -5.604  1.00  0.00           O  
ATOM    218  CB  SER A 307      24.323 118.393  -3.852  1.00  0.00           C  
ATOM    219  OG  SER A 307      23.435 119.157  -4.651  1.00  0.00           O  
ATOM    220  N   GLU A 308      24.892 115.703  -5.354  1.00  0.00           N  
ATOM    221  CA  GLU A 308      25.008 114.951  -6.592  1.00  0.00           C  
ATOM    222  C   GLU A 308      24.102 113.720  -6.556  1.00  0.00           C  
ATOM    223  O   GLU A 308      23.311 113.489  -7.475  1.00  0.00           O  
ATOM    224  CB  GLU A 308      26.462 114.510  -6.803  1.00  0.00           C  
ATOM    225  CG  GLU A 308      26.655 113.482  -7.920  1.00  0.00           C  
ATOM    226  CD  GLU A 308      26.150 113.966  -9.279  1.00  0.00           C  
ATOM    227  OE1 GLU A 308      26.118 113.152 -10.230  1.00  0.00           O  
ATOM    228  OE2 GLU A 308      25.787 115.155  -9.399  1.00  0.00           O  
ATOM    229  N   LEU A 309      24.243 112.929  -5.500  1.00  0.00           N  
ATOM    230  CA  LEU A 309      23.458 111.710  -5.341  1.00  0.00           C  
ATOM    231  C   LEU A 309      21.967 111.998  -5.205  1.00  0.00           C  
ATOM    232  O   LEU A 309      21.147 111.276  -5.777  1.00  0.00           O  
ATOM    233  CB  LEU A 309      23.970 110.915  -4.141  1.00  0.00           C  
ATOM    234  CG  LEU A 309      25.402 110.380  -4.325  1.00  0.00           C  
ATOM    235  CD1 LEU A 309      25.841 109.730  -3.045  1.00  0.00           C  
ATOM    236  CD2 LEU A 309      25.459 109.364  -5.470  1.00  0.00           C  
ATOM    237  N   LEU A 310      21.614 113.033  -4.441  1.00  0.00           N  
ATOM    238  CA  LEU A 310      20.210 113.414  -4.300  1.00  0.00           C  
ATOM    239  C   LEU A 310      19.617 113.685  -5.682  1.00  0.00           C  
ATOM    240  O   LEU A 310      18.513 113.239  -5.999  1.00  0.00           O  
ATOM    241  CB  LEU A 310      20.064 114.681  -3.437  1.00  0.00           C  
ATOM    242  CG  LEU A 310      20.192 114.475  -1.918  1.00  0.00           C  
ATOM    243  CD1 LEU A 310      20.215 115.826  -1.187  1.00  0.00           C  
ATOM    244  CD2 LEU A 310      19.007 113.619  -1.441  1.00  0.00           C  
ATOM    245  N   SER A 311      20.350 114.433  -6.501  1.00  0.00           N  
ATOM    246  CA  SER A 311      19.880 114.769  -7.843  1.00  0.00           C  
ATOM    247  C   SER A 311      19.668 113.504  -8.676  1.00  0.00           C  
ATOM    248  O   SER A 311      18.669 113.364  -9.390  1.00  0.00           O  
ATOM    249  CB  SER A 311      20.893 115.696  -8.527  1.00  0.00           C  
ATOM    250  OG  SER A 311      20.388 116.204  -9.745  1.00  0.00           O  
ATOM    251  N   ARG A 312      20.602 112.573  -8.565  1.00  0.00           N  
ATOM    252  CA  ARG A 312      20.508 111.323  -9.303  1.00  0.00           C  
ATOM    253  C   ARG A 312      19.345 110.457  -8.837  1.00  0.00           C  
ATOM    254  O   ARG A 312      18.683 109.836  -9.656  1.00  0.00           O  
ATOM    255  CB  ARG A 312      21.777 110.502  -9.149  1.00  0.00           C  
ATOM    256  CG  ARG A 312      23.009 111.079  -9.809  1.00  0.00           C  
ATOM    257  CD  ARG A 312      24.174 110.118  -9.627  1.00  0.00           C  
ATOM    258  NE  ARG A 312      25.383 110.577 -10.301  1.00  0.00           N  
ATOM    259  CZ  ARG A 312      26.524 109.898 -10.326  1.00  0.00           C  
ATOM    260  NH1 ARG A 312      26.613 108.724  -9.716  1.00  0.00           N  
ATOM    261  NH2 ARG A 312      27.580 110.394 -10.957  1.00  0.00           N  
ATOM    262  N   ARG A 313      19.119 110.399  -7.526  1.00  0.00           N  
ATOM    263  CA  ARG A 313      18.058 109.568  -6.994  1.00  0.00           C  
ATOM    264  C   ARG A 313      16.696 110.110  -7.344  1.00  0.00           C  
ATOM    265  O   ARG A 313      15.778 109.332  -7.589  1.00  0.00           O  
ATOM    266  CB  ARG A 313      18.210 109.393  -5.482  1.00  0.00           C  
ATOM    267  CG  ARG A 313      19.430 108.572  -5.125  1.00  0.00           C  
ATOM    268  CD  ARG A 313      19.328 107.166  -5.730  1.00  0.00           C  
ATOM    269  NE  ARG A 313      20.573 106.736  -6.337  1.00  0.00           N  
ATOM    270  CZ  ARG A 313      20.976 107.112  -7.539  1.00  0.00           C  
ATOM    271  NH1 ARG A 313      20.221 107.915  -8.263  1.00  0.00           N  
ATOM    272  NH2 ARG A 313      22.143 106.709  -8.005  1.00  0.00           N  
ATOM    273  N   LYS A 314      16.559 111.435  -7.373  1.00  0.00           N  
ATOM    274  CA  LYS A 314      15.287 112.053  -7.739  1.00  0.00           C  
ATOM    275  C   LYS A 314      15.022 111.738  -9.217  1.00  0.00           C  
ATOM    276  O   LYS A 314      13.889 111.451  -9.613  1.00  0.00           O  
ATOM    277  CB  LYS A 314      15.335 113.574  -7.525  1.00  0.00           C  
ATOM    278  CG  LYS A 314      15.379 113.982  -6.047  1.00  0.00           C  
ATOM    279  CD  LYS A 314      15.499 115.505  -5.887  1.00  0.00           C  
ATOM    280  CE  LYS A 314      15.655 115.879  -4.424  1.00  0.00           C  
ATOM    281  NZ  LYS A 314      15.664 117.351  -4.226  1.00  0.00           N  
ATOM    282  N   LYS A 315      16.075 111.790 -10.025  1.00  0.00           N  
ATOM    283  CA  LYS A 315      15.958 111.482 -11.449  1.00  0.00           C  
ATOM    284  C   LYS A 315      15.513 110.021 -11.635  1.00  0.00           C  
ATOM    285  O   LYS A 315      14.658 109.744 -12.459  1.00  0.00           O  
ATOM    286  CB  LYS A 315      17.299 111.711 -12.156  1.00  0.00           C  
ATOM    287  CG  LYS A 315      17.239 112.700 -13.321  1.00  0.00           C  
ATOM    288  CD  LYS A 315      16.704 112.059 -14.614  1.00  0.00           C  
ATOM    289  CE  LYS A 315      15.196 111.776 -14.585  1.00  0.00           C  
ATOM    290  NZ  LYS A 315      14.353 113.015 -14.562  1.00  0.00           N  
ATOM    291  N   ASP A 316      16.102 109.099 -10.872  1.00  0.00           N  
ATOM    292  CA  ASP A 316      15.733 107.693 -10.961  1.00  0.00           C  
ATOM    293  C   ASP A 316      14.244 107.508 -10.623  1.00  0.00           C  
ATOM    294  O   ASP A 316      13.544 106.753 -11.281  1.00  0.00           O  
ATOM    295  CB  ASP A 316      16.552 106.844  -9.985  1.00  0.00           C  
ATOM    296  CG  ASP A 316      18.004 106.692 -10.402  1.00  0.00           C  
ATOM    297  OD1 ASP A 316      18.326 106.913 -11.579  1.00  0.00           O  
ATOM    298  OD2 ASP A 316      18.826 106.323  -9.548  1.00  0.00           O  
ATOM    299  N   LEU A 317      13.771 108.179  -9.577  1.00  0.00           N  
ATOM    300  CA  LEU A 317      12.364 108.073  -9.172  1.00  0.00           C  
ATOM    301  C   LEU A 317      11.472 108.704 -10.242  1.00  0.00           C  
ATOM    302  O   LEU A 317      10.375 108.225 -10.536  1.00  0.00           O  
ATOM    303  CB  LEU A 317      12.169 108.797  -7.835  1.00  0.00           C  
ATOM    304  CG  LEU A 317      11.709 108.159  -6.525  1.00  0.00           C  
ATOM    305  CD1 LEU A 317      11.954 106.665  -6.467  1.00  0.00           C  
ATOM    306  CD2 LEU A 317      12.435 108.886  -5.387  1.00  0.00           C  
ATOM    307  N   GLN A 318      11.936 109.798 -10.828  1.00  0.00           N  
ATOM    308  CA  GLN A 318      11.155 110.452 -11.866  1.00  0.00           C  
ATOM    309  C   GLN A 318      11.000 109.532 -13.088  1.00  0.00           C  
ATOM    310  O   GLN A 318       9.944 109.504 -13.716  1.00  0.00           O  
ATOM    311  CB  GLN A 318      11.823 111.777 -12.282  1.00  0.00           C  
ATOM    312  CG  GLN A 318      11.576 112.933 -11.304  1.00  0.00           C  
ATOM    313  CD  GLN A 318      12.672 114.000 -11.355  1.00  0.00           C  
ATOM    314  OE1 GLN A 318      13.430 114.071 -12.313  1.00  0.00           O  
ATOM    315  NE2 GLN A 318      12.750 114.828 -10.322  1.00  0.00           N  
ATOM    316  N   GLN A 319      12.053 108.798 -13.425  1.00  0.00           N  
ATOM    317  CA  GLN A 319      12.007 107.894 -14.574  1.00  0.00           C  
ATOM    318  C   GLN A 319      11.021 106.750 -14.312  1.00  0.00           C  
ATOM    319  O   GLN A 319      10.262 106.346 -15.197  1.00  0.00           O  
ATOM    320  CB  GLN A 319      13.389 107.311 -14.844  1.00  0.00           C  
ATOM    321  CG  GLN A 319      13.440 106.509 -16.125  1.00  0.00           C  
ATOM    322  CD  GLN A 319      14.573 105.507 -16.141  1.00  0.00           C  
ATOM    323  OE1 GLN A 319      15.739 105.859 -15.946  1.00  0.00           O  
ATOM    324  NE2 GLN A 319      14.236 104.243 -16.377  1.00  0.00           N  
ATOM    325  N   ILE A 320      11.060 106.222 -13.092  1.00  0.00           N  
ATOM    326  CA  ILE A 320      10.154 105.153 -12.686  1.00  0.00           C  
ATOM    327  C   ILE A 320       8.716 105.664 -12.781  1.00  0.00           C  
ATOM    328  O   ILE A 320       7.838 105.017 -13.368  1.00  0.00           O  
ATOM    329  CB  ILE A 320      10.450 104.720 -11.211  1.00  0.00           C  
ATOM    330  CG1 ILE A 320      11.770 103.943 -11.145  1.00  0.00           C  
ATOM    331  CG2 ILE A 320       9.287 103.896 -10.654  1.00  0.00           C  
ATOM    332  CD1 ILE A 320      12.224 103.588  -9.720  1.00  0.00           C  
ATOM    333  N   TYR A 321       8.480 106.855 -12.234  1.00  0.00           N  
ATOM    334  CA  TYR A 321       7.144 107.424 -12.221  1.00  0.00           C  
ATOM    335  C   TYR A 321       6.619 107.682 -13.635  1.00  0.00           C  
ATOM    336  O   TYR A 321       5.422 107.524 -13.912  1.00  0.00           O  
ATOM    337  CB  TYR A 321       7.163 108.716 -11.408  1.00  0.00           C  
ATOM    338  CG  TYR A 321       5.814 109.335 -11.125  1.00  0.00           C  
ATOM    339  CD1 TYR A 321       4.776 108.578 -10.583  1.00  0.00           C  
ATOM    340  CD2 TYR A 321       5.610 110.711 -11.294  1.00  0.00           C  
ATOM    341  CE1 TYR A 321       3.573 109.173 -10.205  1.00  0.00           C  
ATOM    342  CE2 TYR A 321       4.411 111.318 -10.918  1.00  0.00           C  
ATOM    343  CZ  TYR A 321       3.397 110.539 -10.371  1.00  0.00           C  
ATOM    344  OH  TYR A 321       2.221 111.123  -9.967  1.00  0.00           O  
ATOM    345  N   ALA A 322       7.524 108.062 -14.528  1.00  0.00           N  
ATOM    346  CA  ALA A 322       7.155 108.356 -15.914  1.00  0.00           C  
ATOM    347  C   ALA A 322       6.935 107.111 -16.769  1.00  0.00           C  
ATOM    348  O   ALA A 322       6.099 107.101 -17.667  1.00  0.00           O  
ATOM    349  CB  ALA A 322       8.245 109.220 -16.569  1.00  0.00           C  
ATOM    350  N   GLU A 323       7.685 106.058 -16.496  1.00  0.00           N  
ATOM    351  CA  GLU A 323       7.567 104.879 -17.327  1.00  0.00           C  
ATOM    352  C   GLU A 323       6.839 103.682 -16.699  1.00  0.00           C  
ATOM    353  O   GLU A 323       5.611 103.568 -16.773  1.00  0.00           O  
ATOM    354  CB  GLU A 323       8.973 104.496 -17.788  1.00  0.00           C  
ATOM    355  CG  GLU A 323       9.669 105.630 -18.524  1.00  0.00           C  
ATOM    356  CD  GLU A 323      11.170 105.438 -18.644  1.00  0.00           C  
ATOM    357  OE1 GLU A 323      11.838 106.348 -19.182  1.00  0.00           O  
ATOM    358  OE2 GLU A 323      11.683 104.386 -18.200  1.00  0.00           O  
ATOM    359  N   GLU A 324       7.600 102.807 -16.064  1.00  0.00           N  
ATOM    360  CA  GLU A 324       7.059 101.599 -15.445  1.00  0.00           C  
ATOM    361  C   GLU A 324       5.971 101.772 -14.367  1.00  0.00           C  
ATOM    362  O   GLU A 324       4.830 101.333 -14.548  1.00  0.00           O  
ATOM    363  CB  GLU A 324       8.231 100.787 -14.886  1.00  0.00           C  
ATOM    364  CG  GLU A 324       9.496 101.619 -14.596  1.00  0.00           C  
ATOM    365  CD  GLU A 324      10.483 101.635 -15.749  1.00  0.00           C  
ATOM    366  OE1 GLU A 324      10.066 101.955 -16.882  1.00  0.00           O  
ATOM    367  OE2 GLU A 324      11.680 101.332 -15.524  1.00  0.00           O  
ATOM    368  N   ARG A 325       6.344 102.389 -13.248  1.00  0.00           N  
ATOM    369  CA  ARG A 325       5.460 102.639 -12.103  1.00  0.00           C  
ATOM    370  C   ARG A 325       5.152 101.393 -11.274  1.00  0.00           C  
ATOM    371  O   ARG A 325       4.312 101.423 -10.398  1.00  0.00           O  
ATOM    372  CB  ARG A 325       4.146 103.302 -12.549  1.00  0.00           C  
ATOM    373  CG  ARG A 325       4.322 104.809 -12.868  1.00  0.00           C  
ATOM    374  CD  ARG A 325       3.000 105.492 -13.123  1.00  0.00           C  
ATOM    375  NE  ARG A 325       2.340 104.983 -14.322  1.00  0.00           N  
ATOM    376  CZ  ARG A 325       2.748 105.191 -15.570  1.00  0.00           C  
ATOM    377  NH1 ARG A 325       3.833 105.928 -15.829  1.00  0.00           N  
ATOM    378  NH2 ARG A 325       2.082 104.623 -16.567  1.00  0.00           N  
ATOM    379  N   GLU A 332       5.830 100.295 -11.556  1.00  0.00           N  
ATOM    380  CA  GLU A 332       5.594  99.076 -10.786  1.00  0.00           C  
ATOM    381  C   GLU A 332       6.622  98.910  -9.667  1.00  0.00           C  
ATOM    382  O   GLU A 332       7.816  99.186  -9.839  1.00  0.00           O  
ATOM    383  CB  GLU A 332       5.647  97.851 -11.704  1.00  0.00           C  
ATOM    384  CG  GLU A 332       4.489  97.752 -12.693  1.00  0.00           C  
ATOM    385  CD  GLU A 332       4.591  96.478 -13.526  1.00  0.00           C  
ATOM    386  OE1 GLU A 332       4.535  95.369 -12.954  1.00  0.00           O  
ATOM    387  OE2 GLU A 332       4.743  96.584 -14.745  1.00  0.00           O  
ATOM    388  N   ASN A 333       6.150  98.445  -8.525  1.00  0.00           N  
ATOM    389  CA  ASN A 333       7.015  98.215  -7.378  1.00  0.00           C  
ATOM    390  C   ASN A 333       7.779  96.913  -7.610  1.00  0.00           C  
ATOM    391  O   ASN A 333       7.200  95.948  -8.117  1.00  0.00           O  
ATOM    392  CB  ASN A 333       6.142  98.090  -6.123  1.00  0.00           C  
ATOM    393  CG  ASN A 333       6.950  97.774  -4.891  1.00  0.00           C  
ATOM    394  OD1 ASN A 333       7.090  96.621  -4.506  1.00  0.00           O  
ATOM    395  ND2 ASN A 333       7.511  98.803  -4.288  1.00  0.00           N  
ATOM    396  N   TYR A 334       9.059  96.872  -7.244  1.00  0.00           N  
ATOM    397  CA  TYR A 334       9.882  95.657  -7.431  1.00  0.00           C  
ATOM    398  C   TYR A 334       9.329  94.381  -6.814  1.00  0.00           C  
ATOM    399  O   TYR A 334       9.384  93.308  -7.422  1.00  0.00           O  
ATOM    400  CB  TYR A 334      11.282  95.844  -6.847  1.00  0.00           C  
ATOM    401  CG  TYR A 334      12.276  96.552  -7.729  1.00  0.00           C  
ATOM    402  CD1 TYR A 334      13.590  96.753  -7.279  1.00  0.00           C  
ATOM    403  CD2 TYR A 334      11.932  97.012  -8.996  1.00  0.00           C  
ATOM    404  CE1 TYR A 334      14.539  97.395  -8.070  1.00  0.00           C  
ATOM    405  CE2 TYR A 334      12.888  97.670  -9.810  1.00  0.00           C  
ATOM    406  CZ  TYR A 334      14.193  97.845  -9.325  1.00  0.00           C  
ATOM    407  OH  TYR A 334      15.183  98.426 -10.090  1.00  0.00           O  
ATOM    408  N   LEU A 335       8.843  94.490  -5.583  1.00  0.00           N  
ATOM    409  CA  LEU A 335       8.301  93.334  -4.888  1.00  0.00           C  
ATOM    410  C   LEU A 335       6.986  92.911  -5.526  1.00  0.00           C  
ATOM    411  O   LEU A 335       6.750  91.729  -5.736  1.00  0.00           O  
ATOM    412  CB  LEU A 335       8.078  93.652  -3.408  1.00  0.00           C  
ATOM    413  CG  LEU A 335       7.747  92.498  -2.457  1.00  0.00           C  
ATOM    414  CD1 LEU A 335       8.869  91.419  -2.498  1.00  0.00           C  
ATOM    415  CD2 LEU A 335       7.605  93.053  -1.021  1.00  0.00           C  
ATOM    416  N   GLY A 336       6.123  93.872  -5.825  1.00  0.00           N  
ATOM    417  CA  GLY A 336       4.854  93.518  -6.446  1.00  0.00           C  
ATOM    418  C   GLY A 336       5.062  92.874  -7.812  1.00  0.00           C  
ATOM    419  O   GLY A 336       4.413  91.890  -8.159  1.00  0.00           O  
ATOM    420  N   LYS A 337       5.964  93.444  -8.601  1.00  0.00           N  
ATOM    421  CA  LYS A 337       6.258  92.936  -9.931  1.00  0.00           C  
ATOM    422  C   LYS A 337       6.861  91.524  -9.842  1.00  0.00           C  
ATOM    423  O   LYS A 337       6.468  90.630 -10.577  1.00  0.00           O  
ATOM    424  CB  LYS A 337       7.236  93.884 -10.642  1.00  0.00           C  
ATOM    425  CG  LYS A 337       7.412  93.592 -12.127  1.00  0.00           C  
ATOM    426  CD  LYS A 337       8.315  94.622 -12.809  1.00  0.00           C  
ATOM    427  CE  LYS A 337       8.470  94.293 -14.291  1.00  0.00           C  
ATOM    428  NZ  LYS A 337       9.572  95.076 -14.921  1.00  0.00           N  
ATOM    429  N   LEU A 338       7.810  91.316  -8.941  1.00  0.00           N  
ATOM    430  CA  LEU A 338       8.397  89.981  -8.807  1.00  0.00           C  
ATOM    431  C   LEU A 338       7.290  88.975  -8.434  1.00  0.00           C  
ATOM    432  O   LEU A 338       7.209  87.884  -9.006  1.00  0.00           O  
ATOM    433  CB  LEU A 338       9.505  89.963  -7.752  1.00  0.00           C  
ATOM    434  CG  LEU A 338      10.182  88.576  -7.543  1.00  0.00           C  
ATOM    435  CD1 LEU A 338      10.771  88.038  -8.849  1.00  0.00           C  
ATOM    436  CD2 LEU A 338      11.291  88.703  -6.499  1.00  0.00           C  
ATOM    437  N   GLU A 339       6.419  89.339  -7.504  1.00  0.00           N  
ATOM    438  CA  GLU A 339       5.326  88.423  -7.155  1.00  0.00           C  
ATOM    439  C   GLU A 339       4.517  88.058  -8.404  1.00  0.00           C  
ATOM    440  O   GLU A 339       4.120  86.900  -8.578  1.00  0.00           O  
ATOM    441  CB  GLU A 339       4.370  89.055  -6.144  1.00  0.00           C  
ATOM    442  CG  GLU A 339       4.925  89.176  -4.757  1.00  0.00           C  
ATOM    443  CD  GLU A 339       3.879  89.719  -3.817  1.00  0.00           C  
ATOM    444  OE1 GLU A 339       2.685  89.368  -3.989  1.00  0.00           O  
ATOM    445  OE2 GLU A 339       4.252  90.479  -2.917  1.00  0.00           O  
ATOM    446  N   ARG A 340       4.241  89.042  -9.260  1.00  0.00           N  
ATOM    447  CA  ARG A 340       3.459  88.775 -10.467  1.00  0.00           C  
ATOM    448  C   ARG A 340       4.210  87.892 -11.460  1.00  0.00           C  
ATOM    449  O   ARG A 340       3.615  87.019 -12.106  1.00  0.00           O  
ATOM    450  CB  ARG A 340       3.022  90.095 -11.137  1.00  0.00           C  
ATOM    451  CG  ARG A 340       1.946  90.811 -10.324  1.00  0.00           C  
ATOM    452  CD  ARG A 340       1.377  92.027 -11.050  1.00  0.00           C  
ATOM    453  NE  ARG A 340       2.326  93.146 -11.169  1.00  0.00           N  
ATOM    454  CZ  ARG A 340       2.596  94.017 -10.198  1.00  0.00           C  
ATOM    455  NH1 ARG A 340       2.006  93.920  -9.003  1.00  0.00           N  
ATOM    456  NH2 ARG A 340       3.449  95.012 -10.430  1.00  0.00           N  
ATOM    457  N   GLU A 341       5.512  88.119 -11.583  1.00  0.00           N  
ATOM    458  CA  GLU A 341       6.341  87.315 -12.480  1.00  0.00           C  
ATOM    459  C   GLU A 341       6.415  85.863 -11.981  1.00  0.00           C  
ATOM    460  O   GLU A 341       6.331  84.912 -12.768  1.00  0.00           O  
ATOM    461  CB  GLU A 341       7.750  87.920 -12.541  1.00  0.00           C  
ATOM    462  CG  GLU A 341       7.809  89.238 -13.314  1.00  0.00           C  
ATOM    463  CD  GLU A 341       9.179  89.926 -13.225  1.00  0.00           C  
ATOM    464  OE1 GLU A 341       9.435  90.843 -14.025  1.00  0.00           O  
ATOM    465  OE2 GLU A 341       9.995  89.565 -12.352  1.00  0.00           O  
ATOM    466  N   ILE A 342       6.582  85.692 -10.674  1.00  0.00           N  
ATOM    467  CA  ILE A 342       6.655  84.349 -10.098  1.00  0.00           C  
ATOM    468  C   ILE A 342       5.310  83.623 -10.264  1.00  0.00           C  
ATOM    469  O   ILE A 342       5.262  82.427 -10.575  1.00  0.00           O  
ATOM    470  CB  ILE A 342       7.048  84.427  -8.602  1.00  0.00           C  
ATOM    471  CG1 ILE A 342       8.490  84.934  -8.484  1.00  0.00           C  
ATOM    472  CG2 ILE A 342       6.903  83.036  -7.931  1.00  0.00           C  
ATOM    473  CD1 ILE A 342       8.971  85.104  -7.060  1.00  0.00           C  
ATOM    474  N   THR A 343       4.221  84.363 -10.074  1.00  0.00           N  
ATOM    475  CA  THR A 343       2.875  83.814 -10.207  1.00  0.00           C  
ATOM    476  C   THR A 343       2.657  83.258 -11.595  1.00  0.00           C  
ATOM    477  O   THR A 343       2.181  82.140 -11.763  1.00  0.00           O  
ATOM    478  CB  THR A 343       1.829  84.920  -9.923  1.00  0.00           C  
ATOM    479  OG1 THR A 343       1.916  85.264  -8.538  1.00  0.00           O  
ATOM    480  CG2 THR A 343       0.395  84.463 -10.271  1.00  0.00           C  
ATOM    481  N   ARG A 344       3.000  84.057 -12.598  1.00  0.00           N  
ATOM    482  CA  ARG A 344       2.845  83.642 -13.968  1.00  0.00           C  
ATOM    483  C   ARG A 344       3.677  82.388 -14.263  1.00  0.00           C  
ATOM    484  O   ARG A 344       3.215  81.475 -14.967  1.00  0.00           O  
ATOM    485  CB  ARG A 344       3.284  84.766 -14.915  1.00  0.00           C  
ATOM    486  CG  ARG A 344       3.181  84.387 -16.384  1.00  0.00           C  
ATOM    487  CD  ARG A 344       3.742  85.487 -17.278  1.00  0.00           C  
ATOM    488  NE  ARG A 344       2.953  86.716 -17.222  1.00  0.00           N  
ATOM    489  CZ  ARG A 344       1.710  86.836 -17.684  1.00  0.00           C  
ATOM    490  NH1 ARG A 344       1.102  85.796 -18.242  1.00  0.00           N  
ATOM    491  NH2 ARG A 344       1.075  88.000 -17.589  1.00  0.00           N  
ATOM    492  N   PHE A 345       4.907  82.357 -13.754  1.00  0.00           N  
ATOM    493  CA  PHE A 345       5.789  81.215 -13.974  1.00  0.00           C  
ATOM    494  C   PHE A 345       5.148  79.895 -13.496  1.00  0.00           C  
ATOM    495  O   PHE A 345       5.130  78.888 -14.219  1.00  0.00           O  
ATOM    496  CB  PHE A 345       7.116  81.414 -13.232  1.00  0.00           C  
ATOM    497  CG  PHE A 345       8.079  80.259 -13.393  1.00  0.00           C  
ATOM    498  CD1 PHE A 345       8.979  80.223 -14.465  1.00  0.00           C  
ATOM    499  CD2 PHE A 345       8.074  79.197 -12.482  1.00  0.00           C  
ATOM    500  CE1 PHE A 345       9.870  79.143 -14.631  1.00  0.00           C  
ATOM    501  CE2 PHE A 345       8.961  78.107 -12.638  1.00  0.00           C  
ATOM    502  CZ  PHE A 345       9.859  78.087 -13.713  1.00  0.00           C  
ATOM    503  N   PHE A 347       4.628  79.898 -12.278  1.00  0.00           N  
ATOM    504  CA  PHE A 347       4.018  78.681 -11.727  1.00  0.00           C  
ATOM    505  C   PHE A 347       2.637  78.374 -12.266  1.00  0.00           C  
ATOM    506  O   PHE A 347       2.302  77.209 -12.522  1.00  0.00           O  
ATOM    507  CB  PHE A 347       4.029  78.742 -10.198  1.00  0.00           C  
ATOM    508  CG  PHE A 347       5.391  78.512  -9.623  1.00  0.00           C  
ATOM    509  CD1 PHE A 347       5.921  77.219  -9.557  1.00  0.00           C  
ATOM    510  CD2 PHE A 347       6.205  79.592  -9.263  1.00  0.00           C  
ATOM    511  CE1 PHE A 347       7.247  77.002  -9.151  1.00  0.00           C  
ATOM    512  CE2 PHE A 347       7.529  79.388  -8.858  1.00  0.00           C  
ATOM    513  CZ  PHE A 347       8.057  78.086  -8.804  1.00  0.00           C  
ATOM    514  N   VAL A 348       1.826  79.403 -12.467  1.00  0.00           N  
ATOM    515  CA  VAL A 348       0.508  79.153 -13.030  1.00  0.00           C  
ATOM    516  C   VAL A 348       0.702  78.497 -14.405  1.00  0.00           C  
ATOM    517  O   VAL A 348       0.030  77.500 -14.730  1.00  0.00           O  
ATOM    518  CB  VAL A 348      -0.301  80.455 -13.152  1.00  0.00           C  
ATOM    519  CG1 VAL A 348      -1.475  80.282 -14.141  1.00  0.00           C  
ATOM    520  CG2 VAL A 348      -0.833  80.828 -11.768  1.00  0.00           C  
ATOM    521  N   ASP A 349       1.632  79.038 -15.200  1.00  0.00           N  
ATOM    522  CA  ASP A 349       1.909  78.491 -16.530  1.00  0.00           C  
ATOM    523  C   ASP A 349       2.434  77.048 -16.483  1.00  0.00           C  
ATOM    524  O   ASP A 349       2.279  76.303 -17.450  1.00  0.00           O  
ATOM    525  CB  ASP A 349       2.936  79.350 -17.288  1.00  0.00           C  
ATOM    526  CG  ASP A 349       2.347  80.648 -17.834  1.00  0.00           C  
ATOM    527  OD1 ASP A 349       1.112  80.818 -17.827  1.00  0.00           O  
ATOM    528  OD2 ASP A 349       3.139  81.502 -18.291  1.00  0.00           O  
ATOM    529  N   ARG A 352       3.076  76.663 -15.382  1.00  0.00           N  
ATOM    530  CA  ARG A 352       3.600  75.299 -15.234  1.00  0.00           C  
ATOM    531  C   ARG A 352       2.639  74.332 -14.509  1.00  0.00           C  
ATOM    532  O   ARG A 352       3.046  73.270 -14.008  1.00  0.00           O  
ATOM    533  CB  ARG A 352       4.967  75.342 -14.541  1.00  0.00           C  
ATOM    534  CG  ARG A 352       6.137  75.314 -15.546  1.00  0.00           C  
ATOM    535  CD  ARG A 352       7.322  76.181 -15.131  1.00  0.00           C  
ATOM    536  NE  ARG A 352       7.032  77.555 -15.500  1.00  0.00           N  
ATOM    537  CZ  ARG A 352       7.373  78.099 -16.659  1.00  0.00           C  
ATOM    538  NH1 ARG A 352       8.043  77.391 -17.553  1.00  0.00           N  
ATOM    539  NH2 ARG A 352       6.992  79.333 -16.945  1.00  0.00           N  
ATOM    540  N   GLY A 361       1.366  74.715 -14.449  1.00  0.00           N  
ATOM    541  CA  GLY A 361       0.345  73.863 -13.851  1.00  0.00           C  
ATOM    542  C   GLY A 361       0.062  73.955 -12.363  1.00  0.00           C  
ATOM    543  O   GLY A 361      -0.665  73.121 -11.834  1.00  0.00           O  
ATOM    544  N   PHE A 362       0.619  74.949 -11.678  1.00  0.00           N  
ATOM    545  CA  PHE A 362       0.393  75.084 -10.238  1.00  0.00           C  
ATOM    546  C   PHE A 362      -0.783  76.023  -9.935  1.00  0.00           C  
ATOM    547  O   PHE A 362      -0.908  77.078 -10.551  1.00  0.00           O  
ATOM    548  CB  PHE A 362       1.644  75.616  -9.544  1.00  0.00           C  
ATOM    549  CG  PHE A 362       2.813  74.664  -9.555  1.00  0.00           C  
ATOM    550  CD1 PHE A 362       3.529  74.434 -10.727  1.00  0.00           C  
ATOM    551  CD2 PHE A 362       3.225  74.036  -8.384  1.00  0.00           C  
ATOM    552  CE1 PHE A 362       4.656  73.590 -10.729  1.00  0.00           C  
ATOM    553  CE2 PHE A 362       4.340  73.197  -8.381  1.00  0.00           C  
ATOM    554  CZ  PHE A 362       5.052  72.982  -9.561  1.00  0.00           C  
ATOM    555  N   LEU A 363      -1.646  75.603  -9.012  1.00  0.00           N  
ATOM    556  CA  LEU A 363      -2.812  76.381  -8.600  1.00  0.00           C  
ATOM    557  C   LEU A 363      -2.355  77.480  -7.628  1.00  0.00           C  
ATOM    558  O   LEU A 363      -1.606  77.212  -6.686  1.00  0.00           O  
ATOM    559  CB  LEU A 363      -3.835  75.457  -7.902  1.00  0.00           C  
ATOM    560  CG  LEU A 363      -5.170  76.097  -7.492  1.00  0.00           C  
ATOM    561  CD1 LEU A 363      -5.960  76.525  -8.749  1.00  0.00           C  
ATOM    562  CD2 LEU A 363      -5.985  75.119  -6.639  1.00  0.00           C  
ATOM    563  N   GLU A 364      -2.786  78.710  -7.897  1.00  0.00           N  
ATOM    564  CA  GLU A 364      -2.465  79.889  -7.072  1.00  0.00           C  
ATOM    565  C   GLU A 364      -3.343  79.946  -5.811  1.00  0.00           C  
ATOM    566  O   GLU A 364      -4.565  80.064  -5.891  1.00  0.00           O  
ATOM    567  CB  GLU A 364      -2.699  81.187  -7.874  1.00  0.00           C  
ATOM    568  CG  GLU A 364      -2.255  82.434  -7.095  1.00  0.00           C  
ATOM    569  CD  GLU A 364      -2.728  83.767  -7.692  1.00  0.00           C  
ATOM    570  OE1 GLU A 364      -3.598  83.794  -8.597  1.00  0.00           O  
ATOM    571  OE2 GLU A 364      -2.215  84.794  -7.220  1.00  0.00           O  
ATOM    572  N   ILE A 365      -2.699  79.903  -4.659  1.00  0.00           N  
ATOM    573  CA  ILE A 365      -3.385  79.920  -3.383  1.00  0.00           C  
ATOM    574  C   ILE A 365      -3.149  81.267  -2.654  1.00  0.00           C  
ATOM    575  O   ILE A 365      -2.060  81.826  -2.725  1.00  0.00           O  
ATOM    576  CB  ILE A 365      -2.810  78.788  -2.448  1.00  0.00           C  
ATOM    577  CG1 ILE A 365      -2.897  77.410  -3.136  1.00  0.00           C  
ATOM    578  CG2 ILE A 365      -3.521  78.800  -1.084  1.00  0.00           C  
ATOM    579  CD1 ILE A 365      -4.296  76.928  -3.387  1.00  0.00           C  
ATOM    580  N   LYS A 366      -4.179  81.750  -1.962  1.00  0.00           N  
ATOM    581  CA  LYS A 366      -4.082  82.933  -1.102  1.00  0.00           C  
ATOM    582  C   LYS A 366      -4.761  82.493   0.199  1.00  0.00           C  
ATOM    583  O   LYS A 366      -5.981  82.375   0.268  1.00  0.00           O  
ATOM    584  CB  LYS A 366      -4.801  84.155  -1.689  1.00  0.00           C  
ATOM    585  CG  LYS A 366      -4.024  84.795  -2.847  1.00  0.00           C  
ATOM    586  CD  LYS A 366      -2.603  85.224  -2.467  1.00  0.00           C  
ATOM    587  CE  LYS A 366      -1.960  86.020  -3.641  1.00  0.00           C  
ATOM    588  NZ  LYS A 366      -0.521  86.292  -3.391  1.00  0.00           N  
ATOM    589  N   SER A 368      -3.952  82.243   1.217  1.00  0.00           N  
ATOM    590  CA  SER A 368      -4.449  81.785   2.497  1.00  0.00           C  
ATOM    591  C   SER A 368      -4.180  82.836   3.589  1.00  0.00           C  
ATOM    592  O   SER A 368      -3.390  83.770   3.397  1.00  0.00           O  
ATOM    593  CB  SER A 368      -3.804  80.428   2.837  1.00  0.00           C  
ATOM    594  OG  SER A 368      -2.413  80.562   3.073  1.00  0.00           O  
ATOM    595  N   PRO A 370      -4.820  82.682   4.758  1.00  0.00           N  
ATOM    596  CA  PRO A 370      -4.648  83.642   5.852  1.00  0.00           C  
ATOM    597  C   PRO A 370      -3.224  83.882   6.307  1.00  0.00           C  
ATOM    598  O   PRO A 370      -2.389  82.967   6.356  1.00  0.00           O  
ATOM    599  CB  PRO A 370      -5.539  83.068   6.980  1.00  0.00           C  
ATOM    600  CG  PRO A 370      -6.604  82.275   6.226  1.00  0.00           C  
ATOM    601  CD  PRO A 370      -5.749  81.602   5.144  1.00  0.00           C  
ATOM    602  N   ILE A 371      -2.941  85.140   6.628  1.00  0.00           N  
ATOM    603  CA  ILE A 371      -1.640  85.512   7.127  1.00  0.00           C  
ATOM    604  C   ILE A 371      -1.714  85.351   8.652  1.00  0.00           C  
ATOM    605  O   ILE A 371      -0.761  84.939   9.299  1.00  0.00           O  
ATOM    606  CB  ILE A 371      -1.319  86.976   6.725  1.00  0.00           C  
ATOM    607  CG1 ILE A 371      -1.225  87.061   5.185  1.00  0.00           C  
ATOM    608  CG2 ILE A 371      -0.039  87.419   7.380  1.00  0.00           C  
ATOM    609  CD1 ILE A 371      -1.139  88.462   4.623  1.00  0.00           C  
ATOM    610  N   LEU A 372      -2.867  85.684   9.216  1.00  0.00           N  
ATOM    611  CA  LEU A 372      -3.091  85.528  10.652  1.00  0.00           C  
ATOM    612  C   LEU A 372      -3.604  84.094  10.833  1.00  0.00           C  
ATOM    613  O   LEU A 372      -4.696  83.782  10.361  1.00  0.00           O  
ATOM    614  CB  LEU A 372      -4.156  86.525  11.085  1.00  0.00           C  
ATOM    615  CG  LEU A 372      -4.473  86.748  12.554  1.00  0.00           C  
ATOM    616  CD1 LEU A 372      -3.215  87.187  13.307  1.00  0.00           C  
ATOM    617  CD2 LEU A 372      -5.572  87.822  12.627  1.00  0.00           C  
ATOM    618  N   ILE A 373      -2.824  83.239  11.501  1.00  0.00           N  
ATOM    619  CA  ILE A 373      -3.193  81.828  11.700  1.00  0.00           C  
ATOM    620  C   ILE A 373      -3.248  81.360  13.149  1.00  0.00           C  
ATOM    621  O   ILE A 373      -2.683  81.993  14.049  1.00  0.00           O  
ATOM    622  CB  ILE A 373      -2.204  80.842  10.972  1.00  0.00           C  
ATOM    623  CG1 ILE A 373      -0.769  81.058  11.462  1.00  0.00           C  
ATOM    624  CG2 ILE A 373      -2.295  81.010   9.465  1.00  0.00           C  
ATOM    625  CD1 ILE A 373       0.190  79.948  10.993  1.00  0.00           C  
ATOM    626  N   PRO A 374      -3.930  80.229  13.397  1.00  0.00           N  
ATOM    627  CA  PRO A 374      -4.011  79.720  14.774  1.00  0.00           C  
ATOM    628  C   PRO A 374      -2.637  79.351  15.298  1.00  0.00           C  
ATOM    629  O   PRO A 374      -1.811  78.769  14.571  1.00  0.00           O  
ATOM    630  CB  PRO A 374      -4.893  78.466  14.641  1.00  0.00           C  
ATOM    631  CG  PRO A 374      -5.772  78.784  13.464  1.00  0.00           C  
ATOM    632  CD  PRO A 374      -4.791  79.445  12.489  1.00  0.00           C  
ATOM    633  N   LEU A 375      -2.380  79.672  16.555  1.00  0.00           N  
ATOM    634  CA  LEU A 375      -1.109  79.318  17.167  1.00  0.00           C  
ATOM    635  C   LEU A 375      -0.920  77.798  17.101  1.00  0.00           C  
ATOM    636  O   LEU A 375       0.204  77.312  17.011  1.00  0.00           O  
ATOM    637  CB  LEU A 375      -1.078  79.762  18.629  1.00  0.00           C  
ATOM    638  CG  LEU A 375      -0.150  80.907  19.017  1.00  0.00           C  
ATOM    639  CD1 LEU A 375      -0.156  81.021  20.537  1.00  0.00           C  
ATOM    640  CD2 LEU A 375       1.261  80.646  18.512  1.00  0.00           C  
ATOM    641  N   GLU A 376      -2.030  77.057  17.146  1.00  0.00           N  
ATOM    642  CA  GLU A 376      -1.986  75.598  17.089  1.00  0.00           C  
ATOM    643  C   GLU A 376      -1.244  75.073  15.859  1.00  0.00           C  
ATOM    644  O   GLU A 376      -0.638  73.999  15.905  1.00  0.00           O  
ATOM    645  CB  GLU A 376      -3.409  75.011  17.101  1.00  0.00           C  
ATOM    646  CG  GLU A 376      -4.305  75.559  18.201  1.00  0.00           C  
ATOM    647  CD  GLU A 376      -4.942  76.893  17.837  1.00  0.00           C  
ATOM    648  OE1 GLU A 376      -5.969  76.880  17.116  1.00  0.00           O  
ATOM    649  OE2 GLU A 376      -4.417  77.949  18.262  1.00  0.00           O  
ATOM    650  N   TYR A 377      -1.308  75.809  14.751  1.00  0.00           N  
ATOM    651  CA  TYR A 377      -0.618  75.389  13.527  1.00  0.00           C  
ATOM    652  C   TYR A 377       0.885  75.302  13.740  1.00  0.00           C  
ATOM    653  O   TYR A 377       1.544  74.424  13.199  1.00  0.00           O  
ATOM    654  CB  TYR A 377      -0.892  76.374  12.386  1.00  0.00           C  
ATOM    655  CG  TYR A 377      -2.212  76.171  11.709  1.00  0.00           C  
ATOM    656  CD1 TYR A 377      -3.188  75.346  12.272  1.00  0.00           C  
ATOM    657  CD2 TYR A 377      -2.502  76.814  10.511  1.00  0.00           C  
ATOM    658  CE1 TYR A 377      -4.410  75.170  11.659  1.00  0.00           C  
ATOM    659  CE2 TYR A 377      -3.717  76.643   9.895  1.00  0.00           C  
ATOM    660  CZ  TYR A 377      -4.670  75.818  10.476  1.00  0.00           C  
ATOM    661  OH  TYR A 377      -5.892  75.652   9.872  1.00  0.00           O  
ATOM    662  N   ILE A 378       1.420  76.241  14.505  1.00  0.00           N  
ATOM    663  CA  ILE A 378       2.848  76.284  14.815  1.00  0.00           C  
ATOM    664  C   ILE A 378       3.266  75.003  15.540  1.00  0.00           C  
ATOM    665  O   ILE A 378       4.264  74.361  15.190  1.00  0.00           O  
ATOM    666  CB  ILE A 378       3.179  77.481  15.740  1.00  0.00           C  
ATOM    667  CG1 ILE A 378       2.939  78.806  14.999  1.00  0.00           C  
ATOM    668  CG2 ILE A 378       4.614  77.360  16.259  1.00  0.00           C  
ATOM    669  CD1 ILE A 378       3.593  78.875  13.622  1.00  0.00           C  
ATOM    670  N   GLU A 388       2.503  74.655  16.567  1.00  0.00           N  
ATOM    671  CA  GLU A 388       2.772  73.448  17.339  1.00  0.00           C  
ATOM    672  C   GLU A 388       2.692  72.245  16.398  1.00  0.00           C  
ATOM    673  O   GLU A 388       3.584  71.398  16.357  1.00  0.00           O  
ATOM    674  CB  GLU A 388       1.730  73.288  18.451  1.00  0.00           C  
ATOM    675  CG  GLU A 388       1.523  74.527  19.317  1.00  0.00           C  
ATOM    676  CD  GLU A 388       0.421  74.337  20.361  1.00  0.00           C  
ATOM    677  OE1 GLU A 388       0.039  75.335  21.018  1.00  0.00           O  
ATOM    678  OE2 GLU A 388      -0.060  73.191  20.525  1.00  0.00           O  
ATOM    679  N   ARG A 389       1.617  72.197  15.620  1.00  0.00           N  
ATOM    680  CA  ARG A 389       1.393  71.099  14.690  1.00  0.00           C  
ATOM    681  C   ARG A 389       2.493  70.949  13.628  1.00  0.00           C  
ATOM    682  O   ARG A 389       2.617  69.899  12.993  1.00  0.00           O  
ATOM    683  CB  ARG A 389       0.040  71.287  14.022  1.00  0.00           C  
ATOM    684  CG  ARG A 389      -0.497  70.038  13.396  1.00  0.00           C  
ATOM    685  CD  ARG A 389      -1.812  69.688  14.052  1.00  0.00           C  
ATOM    686  NE  ARG A 389      -2.823  70.655  13.687  1.00  0.00           N  
ATOM    687  CZ  ARG A 389      -3.513  70.615  12.557  1.00  0.00           C  
ATOM    688  NH1 ARG A 389      -3.311  69.638  11.685  1.00  0.00           N  
ATOM    689  NH2 ARG A 389      -4.378  71.578  12.284  1.00  0.00           N  
ATOM    690  N   MET A 396       3.277  71.999  13.423  1.00  0.00           N  
ATOM    691  CA  MET A 396       4.377  71.948  12.461  1.00  0.00           C  
ATOM    692  C   MET A 396       5.622  71.364  13.129  1.00  0.00           C  
ATOM    693  O   MET A 396       6.692  71.297  12.529  1.00  0.00           O  
ATOM    694  CB  MET A 396       4.707  73.348  11.937  1.00  0.00           C  
ATOM    695  CG  MET A 396       3.765  73.871  10.849  1.00  0.00           C  
ATOM    696  SD  MET A 396       3.645  72.782   9.415  1.00  0.00           S  
ATOM    697  CE  MET A 396       5.294  72.856   8.814  1.00  0.00           C  
ATOM    698  N   GLY A 397       5.476  70.958  14.384  1.00  0.00           N  
ATOM    699  CA  GLY A 397       6.602  70.389  15.103  1.00  0.00           C  
ATOM    700  C   GLY A 397       7.547  71.455  15.617  1.00  0.00           C  
ATOM    701  O   GLY A 397       8.734  71.198  15.824  1.00  0.00           O  
ATOM    702  N   ILE A 398       7.022  72.659  15.819  1.00  0.00           N  
ATOM    703  CA  ILE A 398       7.836  73.757  16.315  1.00  0.00           C  
ATOM    704  C   ILE A 398       7.554  73.934  17.800  1.00  0.00           C  
ATOM    705  O   ILE A 398       6.609  74.616  18.197  1.00  0.00           O  
ATOM    706  CB  ILE A 398       7.532  75.063  15.544  1.00  0.00           C  
ATOM    707  CG1 ILE A 398       7.860  74.862  14.059  1.00  0.00           C  
ATOM    708  CG2 ILE A 398       8.358  76.217  16.104  1.00  0.00           C  
ATOM    709  CD1 ILE A 398       7.441  76.005  13.172  1.00  0.00           C  
ATOM    710  N   ASP A 399       8.381  73.288  18.610  1.00  0.00           N  
ATOM    711  CA  ASP A 399       8.262  73.340  20.059  1.00  0.00           C  
ATOM    712  C   ASP A 399       9.361  74.231  20.637  1.00  0.00           C  
ATOM    713  O   ASP A 399      10.257  74.674  19.913  1.00  0.00           O  
ATOM    714  CB  ASP A 399       8.375  71.926  20.629  1.00  0.00           C  
ATOM    715  CG  ASP A 399       9.690  71.259  20.265  1.00  0.00           C  
ATOM    716  OD1 ASP A 399      10.070  71.283  19.073  1.00  0.00           O  
ATOM    717  OD2 ASP A 399      10.343  70.704  21.172  1.00  0.00           O  
ATOM    718  N   ASN A 400       9.291  74.479  21.942  1.00  0.00           N  
ATOM    719  CA  ASN A 400      10.258  75.329  22.643  1.00  0.00           C  
ATOM    720  C   ASN A 400      11.693  74.808  22.576  1.00  0.00           C  
ATOM    721  O   ASN A 400      12.550  75.230  23.351  1.00  0.00           O  
ATOM    722  CB  ASN A 400       9.838  75.468  24.105  1.00  0.00           C  
ATOM    723  CG  ASN A 400       8.357  75.747  24.256  1.00  0.00           C  
ATOM    724  OD1 ASN A 400       7.869  76.809  23.868  1.00  0.00           O  
ATOM    725  ND2 ASN A 400       7.629  74.786  24.814  1.00  0.00           N  
ATOM    726  N   ASP A 401      11.949  73.900  21.639  1.00  0.00           N  
ATOM    727  CA  ASP A 401      13.270  73.301  21.469  1.00  0.00           C  
ATOM    728  C   ASP A 401      13.954  73.805  20.194  1.00  0.00           C  
ATOM    729  O   ASP A 401      15.146  73.572  19.982  1.00  0.00           O  
ATOM    730  CB  ASP A 401      13.124  71.775  21.417  1.00  0.00           C  
ATOM    731  CG  ASP A 401      14.455  71.050  21.457  1.00  0.00           C  
ATOM    732  OD1 ASP A 401      14.445  69.808  21.328  1.00  0.00           O  
ATOM    733  OD2 ASP A 401      15.503  71.711  21.623  1.00  0.00           O  
ATOM    734  N   THR A 485      13.195  74.498  19.348  1.00  0.00           N  
ATOM    735  CA  THR A 485      13.732  75.026  18.096  1.00  0.00           C  
ATOM    736  C   THR A 485      13.879  76.542  18.124  1.00  0.00           C  
ATOM    737  O   THR A 485      13.330  77.217  19.001  1.00  0.00           O  
ATOM    738  CB  THR A 485      12.833  74.638  16.897  1.00  0.00           C  
ATOM    739  OG1 THR A 485      13.288  75.311  15.715  1.00  0.00           O  
ATOM    740  CG2 THR A 485      11.387  75.014  17.174  1.00  0.00           C  
ATOM    741  N   GLU A 486      14.630  77.071  17.161  1.00  0.00           N  
ATOM    742  CA  GLU A 486      14.845  78.510  17.064  1.00  0.00           C  
ATOM    743  C   GLU A 486      13.534  79.246  16.776  1.00  0.00           C  
ATOM    744  O   GLU A 486      13.201  80.220  17.454  1.00  0.00           O  
ATOM    745  CB  GLU A 486      15.863  78.826  15.960  1.00  0.00           C  
ATOM    746  CG  GLU A 486      15.955  80.318  15.625  1.00  0.00           C  
ATOM    747  CD  GLU A 486      16.838  80.613  14.421  1.00  0.00           C  
ATOM    748  OE1 GLU A 486      16.747  79.876  13.415  1.00  0.00           O  
ATOM    749  OE2 GLU A 486      17.613  81.593  14.475  1.00  0.00           O  
ATOM    750  N   LEU A 487      12.794  78.767  15.776  1.00  0.00           N  
ATOM    751  CA  LEU A 487      11.533  79.383  15.382  1.00  0.00           C  
ATOM    752  C   LEU A 487      10.550  79.625  16.519  1.00  0.00           C  
ATOM    753  O   LEU A 487       9.812  80.598  16.486  1.00  0.00           O  
ATOM    754  CB  LEU A 487      10.840  78.548  14.301  1.00  0.00           C  
ATOM    755  CG  LEU A 487      11.089  78.907  12.835  1.00  0.00           C  
ATOM    756  CD1 LEU A 487      10.317  77.939  11.952  1.00  0.00           C  
ATOM    757  CD2 LEU A 487      10.654  80.345  12.554  1.00  0.00           C  
ATOM    758  N   SER A 488      10.526  78.741  17.513  1.00  0.00           N  
ATOM    759  CA  SER A 488       9.600  78.896  18.634  1.00  0.00           C  
ATOM    760  C   SER A 488       9.702  80.283  19.248  1.00  0.00           C  
ATOM    761  O   SER A 488       8.701  80.858  19.688  1.00  0.00           O  
ATOM    762  CB  SER A 488       9.868  77.836  19.715  1.00  0.00           C  
ATOM    763  OG  SER A 488      11.212  77.889  20.175  1.00  0.00           O  
ATOM    764  N   LYS A 495      10.910  80.835  19.271  1.00  0.00           N  
ATOM    765  CA  LYS A 495      11.073  82.153  19.856  1.00  0.00           C  
ATOM    766  C   LYS A 495      10.950  83.291  18.851  1.00  0.00           C  
ATOM    767  O   LYS A 495      10.997  84.461  19.218  1.00  0.00           O  
ATOM    768  CB  LYS A 495      12.415  82.260  20.588  1.00  0.00           C  
ATOM    769  CG  LYS A 495      12.470  83.484  21.499  1.00  0.00           C  
ATOM    770  CD  LYS A 495      11.364  83.431  22.561  1.00  0.00           C  
ATOM    771  CE  LYS A 495      10.837  84.821  22.928  1.00  0.00           C  
ATOM    772  NZ  LYS A 495       9.953  85.397  21.867  1.00  0.00           N  
ATOM    773  N   GLN A 496      10.768  82.955  17.583  1.00  0.00           N  
ATOM    774  CA  GLN A 496      10.656  83.998  16.568  1.00  0.00           C  
ATOM    775  C   GLN A 496       9.216  84.326  16.195  1.00  0.00           C  
ATOM    776  O   GLN A 496       8.990  85.148  15.326  1.00  0.00           O  
ATOM    777  CB  GLN A 496      11.409  83.578  15.311  1.00  0.00           C  
ATOM    778  CG  GLN A 496      12.845  83.151  15.560  1.00  0.00           C  
ATOM    779  CD  GLN A 496      13.586  82.876  14.268  1.00  0.00           C  
ATOM    780  OE1 GLN A 496      14.017  83.798  13.579  1.00  0.00           O  
ATOM    781  NE2 GLN A 496      13.722  81.604  13.923  1.00  0.00           N  
ATOM    782  N   ILE A 497       8.252  83.695  16.865  1.00  0.00           N  
ATOM    783  CA  ILE A 497       6.835  83.890  16.571  1.00  0.00           C  
ATOM    784  C   ILE A 497       6.215  85.177  17.080  1.00  0.00           C  
ATOM    785  O   ILE A 497       6.372  85.536  18.242  1.00  0.00           O  
ATOM    786  CB  ILE A 497       5.974  82.721  17.138  1.00  0.00           C  
ATOM    787  CG1 ILE A 497       6.536  81.371  16.678  1.00  0.00           C  
ATOM    788  CG2 ILE A 497       4.526  82.863  16.689  1.00  0.00           C  
ATOM    789  CD1 ILE A 497       6.654  81.210  15.169  1.00  0.00           C  
ATOM    790  N   PHE A 498       5.493  85.859  16.194  1.00  0.00           N  
ATOM    791  CA  PHE A 498       4.775  87.084  16.541  1.00  0.00           C  
ATOM    792  C   PHE A 498       3.368  86.645  16.892  1.00  0.00           C  
ATOM    793  O   PHE A 498       2.587  86.278  16.011  1.00  0.00           O  
ATOM    794  CB  PHE A 498       4.703  88.045  15.348  1.00  0.00           C  
ATOM    795  CG  PHE A 498       5.923  88.911  15.176  1.00  0.00           C  
ATOM    796  CD1 PHE A 498       6.122  90.032  15.983  1.00  0.00           C  
ATOM    797  CD2 PHE A 498       6.849  88.635  14.181  1.00  0.00           C  
ATOM    798  CE1 PHE A 498       7.232  90.867  15.788  1.00  0.00           C  
ATOM    799  CE2 PHE A 498       7.961  89.456  13.977  1.00  0.00           C  
ATOM    800  CZ  PHE A 498       8.155  90.579  14.781  1.00  0.00           C  
ATOM    801  N   ARG A 499       3.045  86.672  18.179  1.00  0.00           N  
ATOM    802  CA  ARG A 499       1.725  86.265  18.644  1.00  0.00           C  
ATOM    803  C   ARG A 499       0.720  87.402  18.562  1.00  0.00           C  
ATOM    804  O   ARG A 499       1.072  88.573  18.687  1.00  0.00           O  
ATOM    805  CB  ARG A 499       1.830  85.743  20.078  1.00  0.00           C  
ATOM    806  CG  ARG A 499       2.787  84.569  20.189  1.00  0.00           C  
ATOM    807  CD  ARG A 499       2.810  83.930  21.568  1.00  0.00           C  
ATOM    808  NE  ARG A 499       3.475  82.629  21.505  1.00  0.00           N  
ATOM    809  CZ  ARG A 499       4.775  82.454  21.278  1.00  0.00           C  
ATOM    810  NH1 ARG A 499       5.278  81.225  21.226  1.00  0.00           N  
ATOM    811  NH2 ARG A 499       5.577  83.503  21.127  1.00  0.00           N  
ATOM    812  N   VAL A 500      -0.531  87.047  18.311  1.00  0.00           N  
ATOM    813  CA  VAL A 500      -1.614  88.012  18.223  1.00  0.00           C  
ATOM    814  C   VAL A 500      -2.729  87.412  19.079  1.00  0.00           C  
ATOM    815  O   VAL A 500      -3.142  86.267  18.854  1.00  0.00           O  
ATOM    816  CB  VAL A 500      -2.096  88.181  16.763  1.00  0.00           C  
ATOM    817  CG1 VAL A 500      -3.294  89.101  16.704  1.00  0.00           C  
ATOM    818  CG2 VAL A 500      -0.958  88.741  15.908  1.00  0.00           C  
ATOM    819  N   ASP A 501      -3.212  88.172  20.061  1.00  0.00           N  
ATOM    820  CA  ASP A 501      -4.254  87.663  20.958  1.00  0.00           C  
ATOM    821  C   ASP A 501      -3.697  86.434  21.667  1.00  0.00           C  
ATOM    822  O   ASP A 501      -2.487  86.253  21.743  1.00  0.00           O  
ATOM    823  CB  ASP A 501      -5.512  87.283  20.179  1.00  0.00           C  
ATOM    824  CG  ASP A 501      -6.246  88.488  19.640  1.00  0.00           C  
ATOM    825  OD1 ASP A 501      -7.203  88.302  18.857  1.00  0.00           O  
ATOM    826  OD2 ASP A 501      -5.869  89.622  20.005  1.00  0.00           O  
ATOM    827  N   LYS A 653      -4.567  85.565  22.164  1.00  0.00           N  
ATOM    828  CA  LYS A 653      -4.080  84.397  22.882  1.00  0.00           C  
ATOM    829  C   LYS A 653      -4.056  83.115  22.062  1.00  0.00           C  
ATOM    830  O   LYS A 653      -3.436  82.133  22.468  1.00  0.00           O  
ATOM    831  CB  LYS A 653      -4.923  84.175  24.143  1.00  0.00           C  
ATOM    832  CG  LYS A 653      -4.264  83.270  25.182  1.00  0.00           C  
ATOM    833  CD  LYS A 653      -2.899  83.819  25.600  1.00  0.00           C  
ATOM    834  CE  LYS A 653      -2.324  83.061  26.783  1.00  0.00           C  
ATOM    835  NZ  LYS A 653      -3.175  83.211  28.000  1.00  0.00           N  
ATOM    836  N   ASN A 654      -4.708  83.126  20.904  1.00  0.00           N  
ATOM    837  CA  ASN A 654      -4.778  81.929  20.081  1.00  0.00           C  
ATOM    838  C   ASN A 654      -4.226  82.032  18.658  1.00  0.00           C  
ATOM    839  O   ASN A 654      -4.189  81.037  17.942  1.00  0.00           O  
ATOM    840  CB  ASN A 654      -6.234  81.469  20.006  1.00  0.00           C  
ATOM    841  CG  ASN A 654      -6.869  81.344  21.378  1.00  0.00           C  
ATOM    842  OD1 ASN A 654      -6.336  80.667  22.257  1.00  0.00           O  
ATOM    843  ND2 ASN A 654      -8.011  82.003  21.570  1.00  0.00           N  
ATOM    844  N   PHE A 655      -3.786  83.216  18.254  1.00  0.00           N  
ATOM    845  CA  PHE A 655      -3.290  83.407  16.896  1.00  0.00           C  
ATOM    846  C   PHE A 655      -1.884  83.963  16.803  1.00  0.00           C  
ATOM    847  O   PHE A 655      -1.266  84.329  17.811  1.00  0.00           O  
ATOM    848  CB  PHE A 655      -4.247  84.317  16.124  1.00  0.00           C  
ATOM    849  CG  PHE A 655      -5.504  83.635  15.684  1.00  0.00           C  
ATOM    850  CD1 PHE A 655      -6.480  83.275  16.611  1.00  0.00           C  
ATOM    851  CD2 PHE A 655      -5.695  83.303  14.342  1.00  0.00           C  
ATOM    852  CE1 PHE A 655      -7.626  82.588  16.210  1.00  0.00           C  
ATOM    853  CE2 PHE A 655      -6.835  82.618  13.927  1.00  0.00           C  
ATOM    854  CZ  PHE A 655      -7.805  82.257  14.864  1.00  0.00           C  
ATOM    855  N   CYS A 656      -1.367  83.989  15.578  1.00  0.00           N  
ATOM    856  CA  CYS A 656      -0.034  84.521  15.331  1.00  0.00           C  
ATOM    857  C   CYS A 656       0.080  84.898  13.856  1.00  0.00           C  
ATOM    858  O   CYS A 656      -0.795  84.577  13.046  1.00  0.00           O  
ATOM    859  CB  CYS A 656       1.043  83.475  15.680  1.00  0.00           C  
ATOM    860  SG  CYS A 656       1.075  81.962  14.608  1.00  0.00           S  
ATOM    861  N   LEU A 657       1.158  85.593  13.527  1.00  0.00           N  
ATOM    862  CA  LEU A 657       1.452  85.959  12.147  1.00  0.00           C  
ATOM    863  C   LEU A 657       2.221  84.736  11.641  1.00  0.00           C  
ATOM    864  O   LEU A 657       3.185  84.317  12.283  1.00  0.00           O  
ATOM    865  CB  LEU A 657       2.361  87.198  12.124  1.00  0.00           C  
ATOM    866  CG  LEU A 657       1.665  88.561  12.235  1.00  0.00           C  
ATOM    867  CD1 LEU A 657       0.575  88.488  13.241  1.00  0.00           C  
ATOM    868  CD2 LEU A 657       2.693  89.664  12.587  1.00  0.00           C  
ATOM    869  N   ARG A 658       1.805  84.170  10.507  1.00  0.00           N  
ATOM    870  CA  ARG A 658       2.459  82.977   9.951  1.00  0.00           C  
ATOM    871  C   ARG A 658       3.945  83.213   9.763  1.00  0.00           C  
ATOM    872  O   ARG A 658       4.338  84.214   9.179  1.00  0.00           O  
ATOM    873  CB  ARG A 658       1.889  82.655   8.560  1.00  0.00           C  
ATOM    874  CG  ARG A 658       1.917  83.934   7.696  1.00  0.00           C  
ATOM    875  CD  ARG A 658       2.126  83.844   6.184  1.00  0.00           C  
ATOM    876  NE  ARG A 658       0.967  83.320   5.512  1.00  0.00           N  
ATOM    877  CZ  ARG A 658       0.495  83.660   4.305  1.00  0.00           C  
ATOM    878  NH1 ARG A 658       1.036  84.589   3.513  1.00  0.00           N  
ATOM    879  NH2 ARG A 658      -0.542  82.973   3.858  1.00  0.00           N  
ATOM    880  N   PRO A 659       4.791  82.289  10.241  1.00  0.00           N  
ATOM    881  CA  PRO A 659       6.240  82.460  10.061  1.00  0.00           C  
ATOM    882  C   PRO A 659       6.646  81.716   8.775  1.00  0.00           C  
ATOM    883  O   PRO A 659       7.784  81.795   8.325  1.00  0.00           O  
ATOM    884  CB  PRO A 659       6.831  81.789  11.305  1.00  0.00           C  
ATOM    885  CG  PRO A 659       5.847  80.650  11.556  1.00  0.00           C  
ATOM    886  CD  PRO A 659       4.490  81.309  11.312  1.00  0.00           C  
ATOM    887  N   MET A 660       5.693  80.973   8.215  1.00  0.00           N  
ATOM    888  CA  MET A 660       5.917  80.207   6.993  1.00  0.00           C  
ATOM    889  C   MET A 660       4.564  79.893   6.356  1.00  0.00           C  
ATOM    890  O   MET A 660       3.513  80.115   6.953  1.00  0.00           O  
ATOM    891  CB  MET A 660       6.641  78.886   7.307  1.00  0.00           C  
ATOM    892  CG  MET A 660       5.690  77.785   7.711  1.00  0.00           C  
ATOM    893  SD  MET A 660       6.048  77.088   9.296  1.00  0.00           S  
ATOM    894  CE  MET A 660       7.649  76.428   8.976  1.00  0.00           C  
ATOM    895  N   LEU A 661       4.605  79.333   5.154  1.00  0.00           N  
ATOM    896  CA  LEU A 661       3.410  78.993   4.403  1.00  0.00           C  
ATOM    897  C   LEU A 661       2.963  77.534   4.513  1.00  0.00           C  
ATOM    898  O   LEU A 661       1.812  77.225   4.246  1.00  0.00           O  
ATOM    899  CB  LEU A 661       3.640  79.330   2.924  1.00  0.00           C  
ATOM    900  CG  LEU A 661       3.176  80.650   2.258  1.00  0.00           C  
ATOM    901  CD1 LEU A 661       2.918  81.768   3.250  1.00  0.00           C  
ATOM    902  CD2 LEU A 661       4.192  81.053   1.194  1.00  0.00           C  
ATOM    903  N   ALA A 662       3.863  76.645   4.917  1.00  0.00           N  
ATOM    904  CA  ALA A 662       3.544  75.212   4.997  1.00  0.00           C  
ATOM    905  C   ALA A 662       2.221  74.767   5.621  1.00  0.00           C  
ATOM    906  O   ALA A 662       1.513  73.956   5.030  1.00  0.00           O  
ATOM    907  CB  ALA A 662       4.708  74.457   5.668  1.00  0.00           C  
ATOM    908  N   PRO A 663       1.867  75.263   6.822  1.00  0.00           N  
ATOM    909  CA  PRO A 663       0.587  74.784   7.367  1.00  0.00           C  
ATOM    910  C   PRO A 663      -0.653  74.905   6.471  1.00  0.00           C  
ATOM    911  O   PRO A 663      -1.357  73.911   6.255  1.00  0.00           O  
ATOM    912  CB  PRO A 663       0.440  75.540   8.708  1.00  0.00           C  
ATOM    913  CG  PRO A 663       1.552  76.536   8.743  1.00  0.00           C  
ATOM    914  CD  PRO A 663       2.616  76.086   7.798  1.00  0.00           C  
ATOM    915  N   ASN A 664      -0.914  76.106   5.953  1.00  0.00           N  
ATOM    916  CA  ASN A 664      -2.055  76.363   5.071  1.00  0.00           C  
ATOM    917  C   ASN A 664      -1.912  75.512   3.794  1.00  0.00           C  
ATOM    918  O   ASN A 664      -2.894  75.005   3.258  1.00  0.00           O  
ATOM    919  CB  ASN A 664      -2.115  77.876   4.657  1.00  0.00           C  
ATOM    920  CG  ASN A 664      -2.418  78.850   5.838  1.00  0.00           C  
ATOM    921  OD1 ASN A 664      -2.011  80.059   5.819  1.00  0.00           O  
ATOM    922  ND2 ASN A 664      -3.154  78.353   6.838  1.00  0.00           N  
ATOM    923  N   LEU A 665      -0.701  75.379   3.276  1.00  0.00           N  
ATOM    924  CA  LEU A 665      -0.528  74.583   2.062  1.00  0.00           C  
ATOM    925  C   LEU A 665      -0.762  73.068   2.324  1.00  0.00           C  
ATOM    926  O   LEU A 665      -1.269  72.365   1.455  1.00  0.00           O  
ATOM    927  CB  LEU A 665       0.853  74.847   1.444  1.00  0.00           C  
ATOM    928  CG  LEU A 665       1.012  76.297   0.895  1.00  0.00           C  
ATOM    929  CD1 LEU A 665       2.423  76.469   0.359  1.00  0.00           C  
ATOM    930  CD2 LEU A 665      -0.007  76.578  -0.223  1.00  0.00           C  
ATOM    931  N   TYR A 666      -0.397  72.588   3.512  1.00  0.00           N  
ATOM    932  CA  TYR A 666      -0.653  71.199   3.915  1.00  0.00           C  
ATOM    933  C   TYR A 666      -2.178  71.022   3.898  1.00  0.00           C  
ATOM    934  O   TYR A 666      -2.697  70.018   3.399  1.00  0.00           O  
ATOM    935  CB  TYR A 666      -0.161  70.964   5.356  1.00  0.00           C  
ATOM    936  CG  TYR A 666       1.132  70.192   5.496  1.00  0.00           C  
ATOM    937  CD1 TYR A 666       2.129  70.637   6.361  1.00  0.00           C  
ATOM    938  CD2 TYR A 666       1.326  68.971   4.834  1.00  0.00           C  
ATOM    939  CE1 TYR A 666       3.281  69.901   6.586  1.00  0.00           C  
ATOM    940  CE2 TYR A 666       2.498  68.208   5.054  1.00  0.00           C  
ATOM    941  CZ  TYR A 666       3.466  68.685   5.934  1.00  0.00           C  
ATOM    942  OH  TYR A 666       4.631  67.975   6.172  1.00  0.00           O  
ATOM    943  N   ASN A 667      -2.903  71.995   4.454  1.00  0.00           N  
ATOM    944  CA  ASN A 667      -4.366  71.900   4.480  1.00  0.00           C  
ATOM    945  C   ASN A 667      -4.950  71.837   3.077  1.00  0.00           C  
ATOM    946  O   ASN A 667      -5.908  71.099   2.829  1.00  0.00           O  
ATOM    947  CB  ASN A 667      -4.996  73.079   5.241  1.00  0.00           C  
ATOM    948  CG  ASN A 667      -4.808  72.963   6.759  1.00  0.00           C  
ATOM    949  OD1 ASN A 667      -4.693  71.851   7.295  1.00  0.00           O  
ATOM    950  ND2 ASN A 667      -4.794  74.104   7.457  1.00  0.00           N  
ATOM    951  N   TYR A 668      -4.387  72.617   2.156  1.00  0.00           N  
ATOM    952  CA  TYR A 668      -4.883  72.610   0.778  1.00  0.00           C  
ATOM    953  C   TYR A 668      -4.522  71.309   0.048  1.00  0.00           C  
ATOM    954  O   TYR A 668      -5.312  70.808  -0.760  1.00  0.00           O  
ATOM    955  CB  TYR A 668      -4.325  73.806  -0.012  1.00  0.00           C  
ATOM    956  CG  TYR A 668      -5.290  74.975  -0.049  1.00  0.00           C  
ATOM    957  CD1 TYR A 668      -5.145  76.055   0.802  1.00  0.00           C  
ATOM    958  CD2 TYR A 668      -6.385  74.951  -0.909  1.00  0.00           C  
ATOM    959  CE1 TYR A 668      -6.078  77.096   0.800  1.00  0.00           C  
ATOM    960  CE2 TYR A 668      -7.314  75.965  -0.927  1.00  0.00           C  
ATOM    961  CZ  TYR A 668      -7.159  77.035  -0.075  1.00  0.00           C  
ATOM    962  OH  TYR A 668      -8.091  78.026  -0.133  1.00  0.00           O  
ATOM    963  N   LEU A 669      -3.328  70.781   0.290  1.00  0.00           N  
ATOM    964  CA  LEU A 669      -2.960  69.512  -0.371  1.00  0.00           C  
ATOM    965  C   LEU A 669      -3.964  68.438   0.033  1.00  0.00           C  
ATOM    966  O   LEU A 669      -4.465  67.695  -0.813  1.00  0.00           O  
ATOM    967  CB  LEU A 669      -1.552  69.060   0.028  1.00  0.00           C  
ATOM    968  CG  LEU A 669      -0.406  69.915  -0.521  1.00  0.00           C  
ATOM    969  CD1 LEU A 669       0.920  69.447   0.068  1.00  0.00           C  
ATOM    970  CD2 LEU A 669      -0.379  69.811  -2.042  1.00  0.00           C  
ATOM    971  N   ARG A 670      -4.279  68.383   1.325  1.00  0.00           N  
ATOM    972  CA  ARG A 670      -5.229  67.400   1.840  1.00  0.00           C  
ATOM    973  C   ARG A 670      -6.622  67.572   1.250  1.00  0.00           C  
ATOM    974  O   ARG A 670      -7.236  66.611   0.791  1.00  0.00           O  
ATOM    975  CB  ARG A 670      -5.327  67.497   3.374  1.00  0.00           C  
ATOM    976  CG  ARG A 670      -6.196  66.416   4.017  1.00  0.00           C  
ATOM    977  CD  ARG A 670      -6.370  66.624   5.523  1.00  0.00           C  
ATOM    978  NE  ARG A 670      -7.109  67.857   5.827  1.00  0.00           N  
ATOM    979  CZ  ARG A 670      -6.560  68.965   6.325  1.00  0.00           C  
ATOM    980  NH1 ARG A 670      -7.322  70.030   6.560  1.00  0.00           N  
ATOM    981  NH2 ARG A 670      -5.259  69.013   6.597  1.00  0.00           N  
ATOM    982  N   LYS A 671      -7.139  68.793   1.282  1.00  0.00           N  
ATOM    983  CA  LYS A 671      -8.476  69.042   0.756  1.00  0.00           C  
ATOM    984  C   LYS A 671      -8.601  68.904  -0.756  1.00  0.00           C  
ATOM    985  O   LYS A 671      -9.582  68.331  -1.263  1.00  0.00           O  
ATOM    986  CB  LYS A 671      -8.957  70.431   1.191  1.00  0.00           C  
ATOM    987  CG  LYS A 671      -9.187  70.524   2.698  1.00  0.00           C  
ATOM    988  CD  LYS A 671      -9.517  71.942   3.127  1.00  0.00           C  
ATOM    989  CE  LYS A 671      -9.878  71.991   4.614  1.00  0.00           C  
ATOM    990  NZ  LYS A 671      -9.969  73.387   5.110  1.00  0.00           N  
ATOM    991  N   LEU A 672      -7.622  69.420  -1.486  1.00  0.00           N  
ATOM    992  CA  LEU A 672      -7.699  69.348  -2.956  1.00  0.00           C  
ATOM    993  C   LEU A 672      -7.570  67.926  -3.510  1.00  0.00           C  
ATOM    994  O   LEU A 672      -8.058  67.634  -4.600  1.00  0.00           O  
ATOM    995  CB  LEU A 672      -6.630  70.244  -3.596  1.00  0.00           C  
ATOM    996  CG  LEU A 672      -6.821  71.742  -3.287  1.00  0.00           C  
ATOM    997  CD1 LEU A 672      -5.654  72.544  -3.893  1.00  0.00           C  
ATOM    998  CD2 LEU A 672      -8.154  72.225  -3.843  1.00  0.00           C  
ATOM    999  N   ASP A 675      -6.926  67.047  -2.757  1.00  0.00           N  
ATOM   1000  CA  ASP A 675      -6.743  65.661  -3.186  1.00  0.00           C  
ATOM   1001  C   ASP A 675      -8.097  64.960  -3.363  1.00  0.00           C  
ATOM   1002  O   ASP A 675      -8.201  63.952  -4.048  1.00  0.00           O  
ATOM   1003  CB  ASP A 675      -5.864  64.927  -2.166  1.00  0.00           C  
ATOM   1004  CG  ASP A 675      -5.334  63.595  -2.689  1.00  0.00           C  
ATOM   1005  OD1 ASP A 675      -4.795  63.550  -3.811  1.00  0.00           O  
ATOM   1006  OD2 ASP A 675      -5.458  62.597  -1.965  1.00  0.00           O  
ATOM   1007  N   ARG A 677      -9.142  65.511  -2.760  1.00  0.00           N  
ATOM   1008  CA  ARG A 677     -10.470  64.930  -2.880  1.00  0.00           C  
ATOM   1009  C   ARG A 677     -11.148  65.388  -4.155  1.00  0.00           C  
ATOM   1010  O   ARG A 677     -12.189  64.851  -4.550  1.00  0.00           O  
ATOM   1011  CB  ARG A 677     -11.329  65.329  -1.676  1.00  0.00           C  
ATOM   1012  CG  ARG A 677     -10.768  64.833  -0.353  1.00  0.00           C  
ATOM   1013  CD  ARG A 677     -11.530  65.418   0.812  1.00  0.00           C  
ATOM   1014  NE  ARG A 677     -12.857  64.835   0.953  1.00  0.00           N  
ATOM   1015  CZ  ARG A 677     -13.091  63.639   1.481  1.00  0.00           C  
ATOM   1016  NH1 ARG A 677     -12.082  62.897   1.923  1.00  0.00           N  
ATOM   1017  NH2 ARG A 677     -14.335  63.185   1.568  1.00  0.00           N  
ATOM   1018  N   ALA A 681     -10.558  66.371  -4.827  1.00  0.00           N  
ATOM   1019  CA  ALA A 681     -11.212  66.889  -6.021  1.00  0.00           C  
ATOM   1020  C   ALA A 681     -10.383  66.943  -7.286  1.00  0.00           C  
ATOM   1021  O   ALA A 681     -10.921  66.866  -8.387  1.00  0.00           O  
ATOM   1022  CB  ALA A 681     -11.757  68.285  -5.729  1.00  0.00           C  
ATOM   1023  N   LEU A 683      -9.076  67.055  -7.132  1.00  0.00           N  
ATOM   1024  CA  LEU A 683      -8.223  67.219  -8.284  1.00  0.00           C  
ATOM   1025  C   LEU A 683      -7.456  65.983  -8.695  1.00  0.00           C  
ATOM   1026  O   LEU A 683      -7.084  65.151  -7.864  1.00  0.00           O  
ATOM   1027  CB  LEU A 683      -7.239  68.381  -8.026  1.00  0.00           C  
ATOM   1028  CG  LEU A 683      -7.864  69.769  -7.737  1.00  0.00           C  
ATOM   1029  CD1 LEU A 683      -6.733  70.827  -7.546  1.00  0.00           C  
ATOM   1030  CD2 LEU A 683      -8.757  70.165  -8.914  1.00  0.00           C  
ATOM   1031  N   PRO A 684      -7.180  65.870  -9.992  1.00  0.00           N  
ATOM   1032  CA  PRO A 684      -6.436  64.720 -10.504  1.00  0.00           C  
ATOM   1033  C   PRO A 684      -4.973  64.781 -10.063  1.00  0.00           C  
ATOM   1034  O   PRO A 684      -4.413  65.859  -9.757  1.00  0.00           O  
ATOM   1035  CB  PRO A 684      -6.619  64.850 -12.017  1.00  0.00           C  
ATOM   1036  CG  PRO A 684      -6.619  66.341 -12.203  1.00  0.00           C  
ATOM   1037  CD  PRO A 684      -7.531  66.806 -11.077  1.00  0.00           C  
ATOM   1038  N   ASP A 685      -4.354  63.613  -9.998  1.00  0.00           N  
ATOM   1039  CA  ASP A 685      -2.969  63.530  -9.602  1.00  0.00           C  
ATOM   1040  C   ASP A 685      -2.073  63.931 -10.762  1.00  0.00           C  
ATOM   1041  O   ASP A 685      -2.336  63.568 -11.900  1.00  0.00           O  
ATOM   1042  CB  ASP A 685      -2.618  62.114  -9.167  1.00  0.00           C  
ATOM   1043  CG  ASP A 685      -1.124  61.894  -9.130  1.00  0.00           C  
ATOM   1044  OD1 ASP A 685      -0.540  61.580 -10.184  1.00  0.00           O  
ATOM   1045  OD2 ASP A 685      -0.522  62.061  -8.064  1.00  0.00           O  
ATOM   1046  N   PRO A 686      -0.986  64.668 -10.490  1.00  0.00           N  
ATOM   1047  CA  PRO A 686      -0.491  65.177  -9.205  1.00  0.00           C  
ATOM   1048  C   PRO A 686      -1.116  66.531  -8.803  1.00  0.00           C  
ATOM   1049  O   PRO A 686      -1.611  67.272  -9.652  1.00  0.00           O  
ATOM   1050  CB  PRO A 686       1.008  65.294  -9.458  1.00  0.00           C  
ATOM   1051  CG  PRO A 686       1.061  65.769 -10.880  1.00  0.00           C  
ATOM   1052  CD  PRO A 686       0.002  64.907 -11.565  1.00  0.00           C  
ATOM   1053  N   ILE A 687      -1.104  66.834  -7.510  1.00  0.00           N  
ATOM   1054  CA  ILE A 687      -1.663  68.093  -7.009  1.00  0.00           C  
ATOM   1055  C   ILE A 687      -0.499  69.089  -7.005  1.00  0.00           C  
ATOM   1056  O   ILE A 687       0.505  68.844  -6.359  1.00  0.00           O  
ATOM   1057  CB  ILE A 687      -2.160  67.968  -5.551  1.00  0.00           C  
ATOM   1058  CG1 ILE A 687      -3.157  66.813  -5.412  1.00  0.00           C  
ATOM   1059  CG2 ILE A 687      -2.778  69.320  -5.082  1.00  0.00           C  
ATOM   1060  CD1 ILE A 687      -4.470  67.009  -6.136  1.00  0.00           C  
ATOM   1061  N   LYS A 688      -0.643  70.214  -7.702  1.00  0.00           N  
ATOM   1062  CA  LYS A 688       0.426  71.215  -7.751  1.00  0.00           C  
ATOM   1063  C   LYS A 688      -0.129  72.562  -7.303  1.00  0.00           C  
ATOM   1064  O   LYS A 688      -1.082  73.069  -7.887  1.00  0.00           O  
ATOM   1065  CB  LYS A 688       0.964  71.308  -9.184  1.00  0.00           C  
ATOM   1066  CG  LYS A 688       1.588  69.986  -9.667  1.00  0.00           C  
ATOM   1067  CD  LYS A 688       1.730  69.905 -11.180  1.00  0.00           C  
ATOM   1068  CE  LYS A 688       2.766  70.843 -11.711  1.00  0.00           C  
ATOM   1069  NZ  LYS A 688       2.972  70.589 -13.183  1.00  0.00           N  
ATOM   1070  N   ILE A 689       0.436  73.124  -6.242  1.00  0.00           N  
ATOM   1071  CA  ILE A 689      -0.050  74.407  -5.752  1.00  0.00           C  
ATOM   1072  C   ILE A 689       1.104  75.300  -5.307  1.00  0.00           C  
ATOM   1073  O   ILE A 689       2.238  74.849  -5.136  1.00  0.00           O  
ATOM   1074  CB  ILE A 689      -1.010  74.232  -4.529  1.00  0.00           C  
ATOM   1075  CG1 ILE A 689      -0.233  73.655  -3.340  1.00  0.00           C  
ATOM   1076  CG2 ILE A 689      -2.178  73.327  -4.890  1.00  0.00           C  
ATOM   1077  CD1 ILE A 689      -1.057  73.492  -2.082  1.00  0.00           C  
ATOM   1078  N   PHE A 690       0.820  76.586  -5.129  1.00  0.00           N  
ATOM   1079  CA  PHE A 690       1.863  77.481  -4.632  1.00  0.00           C  
ATOM   1080  C   PHE A 690       1.187  78.688  -4.021  1.00  0.00           C  
ATOM   1081  O   PHE A 690       0.046  79.017  -4.344  1.00  0.00           O  
ATOM   1082  CB  PHE A 690       2.816  77.992  -5.753  1.00  0.00           C  
ATOM   1083  CG  PHE A 690       2.197  79.047  -6.667  1.00  0.00           C  
ATOM   1084  CD1 PHE A 690       1.299  78.686  -7.674  1.00  0.00           C  
ATOM   1085  CD2 PHE A 690       2.519  80.410  -6.507  1.00  0.00           C  
ATOM   1086  CE1 PHE A 690       0.711  79.669  -8.531  1.00  0.00           C  
ATOM   1087  CE2 PHE A 690       1.941  81.395  -7.353  1.00  0.00           C  
ATOM   1088  CZ  PHE A 690       1.045  81.019  -8.357  1.00  0.00           C  
ATOM   1089  N   GLU A 691       1.910  79.345  -3.131  1.00  0.00           N  
ATOM   1090  CA  GLU A 691       1.409  80.580  -2.559  1.00  0.00           C  
ATOM   1091  C   GLU A 691       2.589  81.532  -2.425  1.00  0.00           C  
ATOM   1092  O   GLU A 691       3.740  81.103  -2.248  1.00  0.00           O  
ATOM   1093  CB  GLU A 691       0.792  80.380  -1.169  1.00  0.00           C  
ATOM   1094  CG  GLU A 691       0.361  81.724  -0.521  1.00  0.00           C  
ATOM   1095  CD  GLU A 691      -0.641  81.567   0.632  1.00  0.00           C  
ATOM   1096  OE1 GLU A 691      -0.936  80.422   1.021  1.00  0.00           O  
ATOM   1097  OE2 GLU A 691      -1.135  82.597   1.145  1.00  0.00           O  
ATOM   1098  N   ILE A 692       2.287  82.820  -2.559  1.00  0.00           N  
ATOM   1099  CA  ILE A 692       3.270  83.865  -2.366  1.00  0.00           C  
ATOM   1100  C   ILE A 692       2.625  84.857  -1.396  1.00  0.00           C  
ATOM   1101  O   ILE A 692       1.509  85.328  -1.633  1.00  0.00           O  
ATOM   1102  CB  ILE A 692       3.568  84.660  -3.648  1.00  0.00           C  
ATOM   1103  CG1 ILE A 692       4.126  83.736  -4.747  1.00  0.00           C  
ATOM   1104  CG2 ILE A 692       4.590  85.782  -3.307  1.00  0.00           C  
ATOM   1105  CD1 ILE A 692       4.192  84.425  -6.124  1.00  0.00           C  
ATOM   1106  N   GLY A 693       3.327  85.194  -0.326  1.00  0.00           N  
ATOM   1107  CA  GLY A 693       2.741  86.144   0.593  1.00  0.00           C  
ATOM   1108  C   GLY A 693       3.631  86.461   1.769  1.00  0.00           C  
ATOM   1109  O   GLY A 693       4.680  85.841   1.979  1.00  0.00           O  
ATOM   1110  N   PRO A 695       3.204  87.439   2.580  1.00  0.00           N  
ATOM   1111  CA  PRO A 695       3.943  87.892   3.763  1.00  0.00           C  
ATOM   1112  C   PRO A 695       4.074  86.806   4.821  1.00  0.00           C  
ATOM   1113  O   PRO A 695       3.127  86.046   5.044  1.00  0.00           O  
ATOM   1114  CB  PRO A 695       3.088  89.055   4.288  1.00  0.00           C  
ATOM   1115  CG  PRO A 695       2.409  89.577   3.064  1.00  0.00           C  
ATOM   1116  CD  PRO A 695       2.033  88.293   2.315  1.00  0.00           C  
ATOM   1117  N   CYS A 696       5.249  86.728   5.434  1.00  0.00           N  
ATOM   1118  CA  CYS A 696       5.523  85.797   6.542  1.00  0.00           C  
ATOM   1119  C   CYS A 696       6.282  86.655   7.551  1.00  0.00           C  
ATOM   1120  O   CYS A 696       6.910  87.633   7.170  1.00  0.00           O  
ATOM   1121  CB  CYS A 696       6.387  84.609   6.106  1.00  0.00           C  
ATOM   1122  SG  CYS A 696       5.446  83.399   5.180  1.00  0.00           S  
ATOM   1123  N   TYR A 697       6.233  86.275   8.825  1.00  0.00           N  
ATOM   1124  CA  TYR A 697       6.845  87.070   9.888  1.00  0.00           C  
ATOM   1125  C   TYR A 697       7.644  86.276  10.911  1.00  0.00           C  
ATOM   1126  O   TYR A 697       7.171  85.243  11.422  1.00  0.00           O  
ATOM   1127  CB  TYR A 697       5.746  87.839  10.656  1.00  0.00           C  
ATOM   1128  CG  TYR A 697       4.957  88.765   9.778  1.00  0.00           C  
ATOM   1129  CD1 TYR A 697       3.980  88.266   8.912  1.00  0.00           C  
ATOM   1130  CD2 TYR A 697       5.263  90.139   9.724  1.00  0.00           C  
ATOM   1131  CE1 TYR A 697       3.334  89.098   8.002  1.00  0.00           C  
ATOM   1132  CE2 TYR A 697       4.618  90.990   8.811  1.00  0.00           C  
ATOM   1133  CZ  TYR A 697       3.657  90.458   7.953  1.00  0.00           C  
ATOM   1134  OH  TYR A 697       3.014  91.271   7.050  1.00  0.00           O  
ATOM   1135  N   ARG A 698       8.833  86.791  11.225  1.00  0.00           N  
ATOM   1136  CA  ARG A 698       9.707  86.182  12.224  1.00  0.00           C  
ATOM   1137  C   ARG A 698      10.519  87.257  12.944  1.00  0.00           C  
ATOM   1138  O   ARG A 698      11.041  88.160  12.309  1.00  0.00           O  
ATOM   1139  CB  ARG A 698      10.687  85.201  11.576  1.00  0.00           C  
ATOM   1140  CG  ARG A 698      10.033  84.078  10.777  1.00  0.00           C  
ATOM   1141  CD  ARG A 698      11.075  83.119  10.197  1.00  0.00           C  
ATOM   1142  NE  ARG A 698      10.415  82.118   9.353  1.00  0.00           N  
ATOM   1143  CZ  ARG A 698      11.027  81.098   8.762  1.00  0.00           C  
ATOM   1144  NH1 ARG A 698      12.336  80.914   8.916  1.00  0.00           N  
ATOM   1145  NH2 ARG A 698      10.322  80.271   8.002  1.00  0.00           N  
ATOM   1146  N   LYS A 699      10.608  87.156  14.269  1.00  0.00           N  
ATOM   1147  CA  LYS A 699      11.421  88.087  15.055  1.00  0.00           C  
ATOM   1148  C   LYS A 699      12.854  87.665  14.766  1.00  0.00           C  
ATOM   1149  O   LYS A 699      13.218  86.501  14.964  1.00  0.00           O  
ATOM   1150  CB  LYS A 699      11.121  87.941  16.548  1.00  0.00           C  
ATOM   1151  CG  LYS A 699       9.748  88.470  16.934  1.00  0.00           C  
ATOM   1152  CD  LYS A 699       9.417  88.232  18.405  1.00  0.00           C  
ATOM   1153  CE  LYS A 699       8.046  88.802  18.733  1.00  0.00           C  
ATOM   1154  NZ  LYS A 699       7.657  88.599  20.155  1.00  0.00           N  
ATOM   1155  N   GLU A 700      13.665  88.596  14.275  1.00  0.00           N  
ATOM   1156  CA  GLU A 700      15.045  88.273  13.930  1.00  0.00           C  
ATOM   1157  C   GLU A 700      16.044  89.237  14.582  1.00  0.00           C  
ATOM   1158  O   GLU A 700      15.692  90.369  14.938  1.00  0.00           O  
ATOM   1159  CB  GLU A 700      15.214  88.315  12.400  1.00  0.00           C  
ATOM   1160  CG  GLU A 700      14.258  87.389  11.610  1.00  0.00           C  
ATOM   1161  CD  GLU A 700      14.761  85.952  11.475  1.00  0.00           C  
ATOM   1162  OE1 GLU A 700      14.024  85.099  10.931  1.00  0.00           O  
ATOM   1163  OE2 GLU A 700      15.894  85.667  11.902  1.00  0.00           O  
ATOM   1164  N   SER A 703      17.286  88.772  14.735  1.00  0.00           N  
ATOM   1165  CA  SER A 703      18.358  89.578  15.311  1.00  0.00           C  
ATOM   1166  C   SER A 703      19.185  90.196  14.188  1.00  0.00           C  
ATOM   1167  O   SER A 703      19.728  91.292  14.336  1.00  0.00           O  
ATOM   1168  CB  SER A 703      19.263  88.721  16.203  1.00  0.00           C  
ATOM   1169  OG  SER A 703      18.586  88.324  17.386  1.00  0.00           O  
ATOM   1170  N   ASP A 713      19.278  89.487  13.067  1.00  0.00           N  
ATOM   1171  CA  ASP A 713      20.029  89.975  11.914  1.00  0.00           C  
ATOM   1172  C   ASP A 713      19.220  91.032  11.165  1.00  0.00           C  
ATOM   1173  O   ASP A 713      17.995  91.075  11.265  1.00  0.00           O  
ATOM   1174  CB  ASP A 713      20.369  88.816  10.969  1.00  0.00           C  
ATOM   1175  CG  ASP A 713      21.032  89.284   9.688  1.00  0.00           C  
ATOM   1176  OD1 ASP A 713      22.022  90.038   9.781  1.00  0.00           O  
ATOM   1177  OD2 ASP A 713      20.571  88.902   8.589  1.00  0.00           O  
ATOM   1178  N   GLY A 714      19.910  91.889  10.421  1.00  0.00           N  
ATOM   1179  CA  GLY A 714      19.219  92.917   9.673  1.00  0.00           C  
ATOM   1180  C   GLY A 714      19.783  93.093   8.277  1.00  0.00           C  
ATOM   1181  O   GLY A 714      19.238  93.847   7.470  1.00  0.00           O  
ATOM   1182  N   LYS A 715      20.869  92.387   7.984  1.00  0.00           N  
ATOM   1183  CA  LYS A 715      21.516  92.485   6.677  1.00  0.00           C  
ATOM   1184  C   LYS A 715      21.027  91.419   5.690  1.00  0.00           C  
ATOM   1185  O   LYS A 715      21.096  91.614   4.477  1.00  0.00           O  
ATOM   1186  CB  LYS A 715      23.033  92.369   6.845  1.00  0.00           C  
ATOM   1187  CG  LYS A 715      23.583  93.116   8.063  1.00  0.00           C  
ATOM   1188  CD  LYS A 715      23.214  94.601   8.046  1.00  0.00           C  
ATOM   1189  CE  LYS A 715      23.709  95.317   9.298  1.00  0.00           C  
ATOM   1190  NZ  LYS A 715      23.117  94.737  10.540  1.00  0.00           N  
ATOM   1191  N   GLU A 716      20.533  90.300   6.217  1.00  0.00           N  
ATOM   1192  CA  GLU A 716      20.034  89.197   5.391  1.00  0.00           C  
ATOM   1193  C   GLU A 716      18.627  88.777   5.807  1.00  0.00           C  
ATOM   1194  O   GLU A 716      17.955  88.039   5.091  1.00  0.00           O  
ATOM   1195  CB  GLU A 716      20.958  87.990   5.530  1.00  0.00           C  
ATOM   1196  CG  GLU A 716      21.448  87.468   4.223  1.00  0.00           C  
ATOM   1197  CD  GLU A 716      22.299  88.476   3.491  1.00  0.00           C  
ATOM   1198  OE1 GLU A 716      23.479  88.642   3.863  1.00  0.00           O  
ATOM   1199  OE2 GLU A 716      21.783  89.110   2.550  1.00  0.00           O  
ATOM   1200  N   HIS A 718      18.197  89.252   6.972  1.00  0.00           N  
ATOM   1201  CA  HIS A 718      16.893  88.916   7.528  1.00  0.00           C  
ATOM   1202  C   HIS A 718      15.966  90.121   7.728  1.00  0.00           C  
ATOM   1203  O   HIS A 718      16.410  91.206   8.089  1.00  0.00           O  
ATOM   1204  CB  HIS A 718      17.070  88.222   8.888  1.00  0.00           C  
ATOM   1205  CG  HIS A 718      17.681  86.858   8.806  1.00  0.00           C  
ATOM   1206  ND1 HIS A 718      19.037  86.655   8.647  1.00  0.00           N  
ATOM   1207  CD2 HIS A 718      17.117  85.628   8.840  1.00  0.00           C  
ATOM   1208  CE1 HIS A 718      19.277  85.357   8.584  1.00  0.00           C  
ATOM   1209  NE2 HIS A 718      18.128  84.713   8.697  1.00  0.00           N  
ATOM   1210  N   LEU A 723      14.674  89.915   7.491  1.00  0.00           N  
ATOM   1211  CA  LEU A 723      13.687  90.955   7.701  1.00  0.00           C  
ATOM   1212  C   LEU A 723      12.710  90.305   8.667  1.00  0.00           C  
ATOM   1213  O   LEU A 723      12.551  89.079   8.656  1.00  0.00           O  
ATOM   1214  CB  LEU A 723      12.963  91.293   6.398  1.00  0.00           C  
ATOM   1215  CG  LEU A 723      13.817  91.885   5.272  1.00  0.00           C  
ATOM   1216  CD1 LEU A 723      13.034  91.879   3.931  1.00  0.00           C  
ATOM   1217  CD2 LEU A 723      14.228  93.305   5.667  1.00  0.00           C  
ATOM   1218  N   GLU A 724      12.062  91.100   9.509  1.00  0.00           N  
ATOM   1219  CA  GLU A 724      11.092  90.527  10.409  1.00  0.00           C  
ATOM   1220  C   GLU A 724       9.824  90.344   9.599  1.00  0.00           C  
ATOM   1221  O   GLU A 724       9.046  89.432   9.846  1.00  0.00           O  
ATOM   1222  CB  GLU A 724      10.878  91.436  11.620  1.00  0.00           C  
ATOM   1223  CG  GLU A 724      12.132  91.494  12.499  1.00  0.00           C  
ATOM   1224  CD  GLU A 724      11.834  91.923  13.913  1.00  0.00           C  
ATOM   1225  OE1 GLU A 724      11.201  92.984  14.082  1.00  0.00           O  
ATOM   1226  OE2 GLU A 724      12.237  91.200  14.852  1.00  0.00           O  
ATOM   1227  N   GLU A 725       9.634  91.213   8.613  1.00  0.00           N  
ATOM   1228  CA  GLU A 725       8.479  91.125   7.727  1.00  0.00           C  
ATOM   1229  C   GLU A 725       9.010  90.780   6.331  1.00  0.00           C  
ATOM   1230  O   GLU A 725       9.667  91.596   5.697  1.00  0.00           O  
ATOM   1231  CB  GLU A 725       7.727  92.460   7.666  1.00  0.00           C  
ATOM   1232  CG  GLU A 725       6.628  92.459   6.602  1.00  0.00           C  
ATOM   1233  CD  GLU A 725       5.767  93.702   6.671  1.00  0.00           C  
ATOM   1234  OE1 GLU A 725       6.333  94.808   6.596  1.00  0.00           O  
ATOM   1235  OE2 GLU A 725       4.537  93.565   6.793  1.00  0.00           O  
ATOM   1236  N   PHE A 726       8.754  89.566   5.851  1.00  0.00           N  
ATOM   1237  CA  PHE A 726       9.259  89.214   4.530  1.00  0.00           C  
ATOM   1238  C   PHE A 726       8.185  88.542   3.685  1.00  0.00           C  
ATOM   1239  O   PHE A 726       7.051  88.386   4.127  1.00  0.00           O  
ATOM   1240  CB  PHE A 726      10.540  88.360   4.624  1.00  0.00           C  
ATOM   1241  CG  PHE A 726      10.346  87.011   5.256  1.00  0.00           C  
ATOM   1242  CD1 PHE A 726      10.215  86.886   6.636  1.00  0.00           C  
ATOM   1243  CD2 PHE A 726      10.319  85.862   4.468  1.00  0.00           C  
ATOM   1244  CE1 PHE A 726      10.063  85.634   7.236  1.00  0.00           C  
ATOM   1245  CE2 PHE A 726      10.168  84.596   5.054  1.00  0.00           C  
ATOM   1246  CZ  PHE A 726      10.041  84.487   6.441  1.00  0.00           C  
ATOM   1247  N   THR A 728       8.543  88.158   2.467  1.00  0.00           N  
ATOM   1248  CA  THR A 728       7.595  87.567   1.534  1.00  0.00           C  
ATOM   1249  C   THR A 728       8.187  86.244   1.053  1.00  0.00           C  
ATOM   1250  O   THR A 728       9.332  86.205   0.594  1.00  0.00           O  
ATOM   1251  CB  THR A 728       7.430  88.494   0.331  1.00  0.00           C  
ATOM   1252  OG1 THR A 728       7.204  89.816   0.813  1.00  0.00           O  
ATOM   1253  CG2 THR A 728       6.237  88.055  -0.582  1.00  0.00           C  
ATOM   1254  N   MET A 730       7.401  85.180   1.180  1.00  0.00           N  
ATOM   1255  CA  MET A 730       7.836  83.855   0.782  1.00  0.00           C  
ATOM   1256  C   MET A 730       7.028  83.348  -0.392  1.00  0.00           C  
ATOM   1257  O   MET A 730       5.845  83.671  -0.543  1.00  0.00           O  
ATOM   1258  CB  MET A 730       7.634  82.855   1.946  1.00  0.00           C  
ATOM   1259  CG  MET A 730       8.348  81.499   1.770  1.00  0.00           C  
ATOM   1260  SD  MET A 730       8.003  80.266   3.087  1.00  0.00           S  
ATOM   1261  CE  MET A 730       9.056  80.860   4.501  1.00  0.00           C  
ATOM   1262  N   LEU A 731       7.702  82.561  -1.224  1.00  0.00           N  
ATOM   1263  CA  LEU A 731       7.060  81.816  -2.306  1.00  0.00           C  
ATOM   1264  C   LEU A 731       7.254  80.370  -1.779  1.00  0.00           C  
ATOM   1265  O   LEU A 731       8.359  80.025  -1.334  1.00  0.00           O  
ATOM   1266  CB  LEU A 731       7.843  81.925  -3.635  1.00  0.00           C  
ATOM   1267  CG  LEU A 731       7.737  80.654  -4.513  1.00  0.00           C  
ATOM   1268  CD1 LEU A 731       6.300  80.477  -5.062  1.00  0.00           C  
ATOM   1269  CD2 LEU A 731       8.746  80.748  -5.648  1.00  0.00           C  
ATOM   1270  N   ASN A 732       6.215  79.540  -1.822  1.00  0.00           N  
ATOM   1271  CA  ASN A 732       6.336  78.135  -1.426  1.00  0.00           C  
ATOM   1272  C   ASN A 732       5.526  77.410  -2.499  1.00  0.00           C  
ATOM   1273  O   ASN A 732       4.324  77.681  -2.662  1.00  0.00           O  
ATOM   1274  CB  ASN A 732       5.694  77.908  -0.043  1.00  0.00           C  
ATOM   1275  CG  ASN A 732       5.961  76.506   0.553  1.00  0.00           C  
ATOM   1276  OD1 ASN A 732       5.941  76.345   1.778  1.00  0.00           O  
ATOM   1277  ND2 ASN A 732       6.176  75.496  -0.297  1.00  0.00           N  
ATOM   1278  N   PHE A 733       6.172  76.550  -3.282  1.00  0.00           N  
ATOM   1279  CA  PHE A 733       5.401  75.783  -4.260  1.00  0.00           C  
ATOM   1280  C   PHE A 733       5.524  74.318  -3.835  1.00  0.00           C  
ATOM   1281  O   PHE A 733       6.448  73.954  -3.105  1.00  0.00           O  
ATOM   1282  CB  PHE A 733       5.913  75.966  -5.703  1.00  0.00           C  
ATOM   1283  CG  PHE A 733       7.334  75.489  -5.930  1.00  0.00           C  
ATOM   1284  CD1 PHE A 733       8.397  76.394  -5.913  1.00  0.00           C  
ATOM   1285  CD2 PHE A 733       7.606  74.140  -6.187  1.00  0.00           C  
ATOM   1286  CE1 PHE A 733       9.689  75.976  -6.148  1.00  0.00           C  
ATOM   1287  CE2 PHE A 733       8.911  73.708  -6.424  1.00  0.00           C  
ATOM   1288  CZ  PHE A 733       9.951  74.622  -6.406  1.00  0.00           C  
ATOM   1289  N   CYS A 734       4.591  73.481  -4.266  1.00  0.00           N  
ATOM   1290  CA  CYS A 734       4.706  72.077  -3.921  1.00  0.00           C  
ATOM   1291  C   CYS A 734       3.873  71.217  -4.833  1.00  0.00           C  
ATOM   1292  O   CYS A 734       2.938  71.682  -5.479  1.00  0.00           O  
ATOM   1293  CB  CYS A 734       4.348  71.831  -2.455  1.00  0.00           C  
ATOM   1294  SG  CYS A 734       2.733  72.400  -1.911  1.00  0.00           S  
ATOM   1295  N   GLN A 735       4.262  69.958  -4.914  1.00  0.00           N  
ATOM   1296  CA  GLN A 735       3.566  69.000  -5.747  1.00  0.00           C  
ATOM   1297  C   GLN A 735       3.416  67.752  -4.894  1.00  0.00           C  
ATOM   1298  O   GLN A 735       4.329  67.406  -4.151  1.00  0.00           O  
ATOM   1299  CB  GLN A 735       4.392  68.681  -6.999  1.00  0.00           C  
ATOM   1300  CG  GLN A 735       3.776  67.585  -7.869  1.00  0.00           C  
ATOM   1301  CD  GLN A 735       4.508  67.416  -9.194  1.00  0.00           C  
ATOM   1302  OE1 GLN A 735       4.633  66.308  -9.719  1.00  0.00           O  
ATOM   1303  NE2 GLN A 735       4.984  68.517  -9.742  1.00  0.00           N  
ATOM   1304  N   MET A 736       2.262  67.105  -4.993  1.00  0.00           N  
ATOM   1305  CA  MET A 736       2.002  65.888  -4.234  1.00  0.00           C  
ATOM   1306  C   MET A 736       1.427  64.785  -5.135  1.00  0.00           C  
ATOM   1307  O   MET A 736       0.519  65.041  -5.923  1.00  0.00           O  
ATOM   1308  CB  MET A 736       1.000  66.164  -3.116  1.00  0.00           C  
ATOM   1309  CG  MET A 736       0.625  64.914  -2.315  1.00  0.00           C  
ATOM   1310  SD  MET A 736      -0.550  65.299  -0.998  1.00  0.00           S  
ATOM   1311  CE  MET A 736      -1.987  65.392  -1.884  1.00  0.00           C  
ATOM   1312  N   GLY A 737       1.941  63.565  -4.975  1.00  0.00           N  
ATOM   1313  CA  GLY A 737       1.458  62.432  -5.759  1.00  0.00           C  
ATOM   1314  C   GLY A 737       2.551  61.940  -6.692  1.00  0.00           C  
ATOM   1315  O   GLY A 737       3.683  61.670  -6.253  1.00  0.00           O  
ATOM   1316  N   SER A 738       2.210  61.833  -7.974  1.00  0.00           N  
ATOM   1317  CA  SER A 738       3.143  61.385  -9.018  1.00  0.00           C  
ATOM   1318  C   SER A 738       4.237  62.399  -9.297  1.00  0.00           C  
ATOM   1319  O   SER A 738       4.046  63.599  -9.103  1.00  0.00           O  
ATOM   1320  CB  SER A 738       2.392  61.143 -10.338  1.00  0.00           C  
ATOM   1321  OG  SER A 738       1.476  60.072 -10.211  1.00  0.00           O  
ATOM   1322  N   GLY A 739       5.381  61.898  -9.762  1.00  0.00           N  
ATOM   1323  CA  GLY A 739       6.504  62.745 -10.123  1.00  0.00           C  
ATOM   1324  C   GLY A 739       7.193  63.544  -9.034  1.00  0.00           C  
ATOM   1325  O   GLY A 739       7.880  64.522  -9.320  1.00  0.00           O  
ATOM   1326  N   CYS A 788       7.021  63.147  -7.784  1.00  0.00           N  
ATOM   1327  CA  CYS A 788       7.659  63.864  -6.697  1.00  0.00           C  
ATOM   1328  C   CYS A 788       9.033  63.324  -6.373  1.00  0.00           C  
ATOM   1329  O   CYS A 788       9.273  62.745  -5.312  1.00  0.00           O  
ATOM   1330  CB  CYS A 788       6.746  63.853  -5.471  1.00  0.00           C  
ATOM   1331  SG  CYS A 788       5.189  64.709  -5.853  1.00  0.00           S  
ATOM   1332  N   THR A 789       9.947  63.539  -7.307  1.00  0.00           N  
ATOM   1333  CA  THR A 789      11.319  63.086  -7.166  1.00  0.00           C  
ATOM   1334  C   THR A 789      12.271  64.258  -6.943  1.00  0.00           C  
ATOM   1335  O   THR A 789      11.941  65.407  -7.231  1.00  0.00           O  
ATOM   1336  CB  THR A 789      11.778  62.374  -8.440  1.00  0.00           C  
ATOM   1337  OG1 THR A 789      11.722  63.304  -9.525  1.00  0.00           O  
ATOM   1338  CG2 THR A 789      10.862  61.186  -8.759  1.00  0.00           C  
ATOM   1339  N   ARG A 790      13.454  63.957  -6.432  1.00  0.00           N  
ATOM   1340  CA  ARG A 790      14.462  64.976  -6.214  1.00  0.00           C  
ATOM   1341  C   ARG A 790      14.827  65.576  -7.571  1.00  0.00           C  
ATOM   1342  O   ARG A 790      15.053  66.779  -7.685  1.00  0.00           O  
ATOM   1343  CB  ARG A 790      15.696  64.361  -5.549  1.00  0.00           C  
ATOM   1344  CG  ARG A 790      16.792  65.363  -5.285  1.00  0.00           C  
ATOM   1345  CD  ARG A 790      17.909  64.814  -4.417  1.00  0.00           C  
ATOM   1346  NE  ARG A 790      19.015  65.765  -4.382  1.00  0.00           N  
ATOM   1347  CZ  ARG A 790      20.140  65.590  -3.698  1.00  0.00           C  
ATOM   1348  NH1 ARG A 790      20.320  64.491  -2.975  1.00  0.00           N  
ATOM   1349  NH2 ARG A 790      21.092  66.512  -3.750  1.00  0.00           N  
ATOM   1350  N   GLU A 791      14.870  64.737  -8.606  1.00  0.00           N  
ATOM   1351  CA  GLU A 791      15.198  65.214  -9.946  1.00  0.00           C  
ATOM   1352  C   GLU A 791      14.192  66.260 -10.437  1.00  0.00           C  
ATOM   1353  O   GLU A 791      14.585  67.280 -10.998  1.00  0.00           O  
ATOM   1354  CB  GLU A 791      15.224  64.053 -10.950  1.00  0.00           C  
ATOM   1355  CG  GLU A 791      15.680  64.457 -12.355  1.00  0.00           C  
ATOM   1356  CD  GLU A 791      15.451  63.371 -13.419  1.00  0.00           C  
ATOM   1357  OE1 GLU A 791      15.946  63.542 -14.557  1.00  0.00           O  
ATOM   1358  OE2 GLU A 791      14.769  62.358 -13.128  1.00  0.00           O  
ATOM   1359  N   ASN A 792      12.898  65.989 -10.253  1.00  0.00           N  
ATOM   1360  CA  ASN A 792      11.867  66.908 -10.691  1.00  0.00           C  
ATOM   1361  C   ASN A 792      12.006  68.215  -9.914  1.00  0.00           C  
ATOM   1362  O   ASN A 792      11.950  69.288 -10.494  1.00  0.00           O  
ATOM   1363  CB  ASN A 792      10.469  66.314 -10.453  1.00  0.00           C  
ATOM   1364  CG  ASN A 792       9.356  67.184 -11.025  1.00  0.00           C  
ATOM   1365  OD1 ASN A 792       8.181  67.005 -10.699  1.00  0.00           O  
ATOM   1366  ND2 ASN A 792       9.720  68.121 -11.893  1.00  0.00           N  
ATOM   1367  N   LEU A 793      12.193  68.104  -8.607  1.00  0.00           N  
ATOM   1368  CA  LEU A 793      12.324  69.276  -7.750  1.00  0.00           C  
ATOM   1369  C   LEU A 793      13.517  70.142  -8.163  1.00  0.00           C  
ATOM   1370  O   LEU A 793      13.397  71.365  -8.311  1.00  0.00           O  
ATOM   1371  CB  LEU A 793      12.451  68.832  -6.288  1.00  0.00           C  
ATOM   1372  CG  LEU A 793      12.731  69.935  -5.261  1.00  0.00           C  
ATOM   1373  CD1 LEU A 793      11.610  71.002  -5.323  1.00  0.00           C  
ATOM   1374  CD2 LEU A 793      12.839  69.313  -3.853  1.00  0.00           C  
ATOM   1375  N   GLU A 794      14.670  69.520  -8.378  1.00  0.00           N  
ATOM   1376  CA  GLU A 794      15.846  70.290  -8.777  1.00  0.00           C  
ATOM   1377  C   GLU A 794      15.631  70.945 -10.128  1.00  0.00           C  
ATOM   1378  O   GLU A 794      16.119  72.049 -10.369  1.00  0.00           O  
ATOM   1379  CB  GLU A 794      17.095  69.402  -8.803  1.00  0.00           C  
ATOM   1380  CG  GLU A 794      17.573  69.026  -7.404  1.00  0.00           C  
ATOM   1381  CD  GLU A 794      18.925  68.316  -7.407  1.00  0.00           C  
ATOM   1382  OE1 GLU A 794      19.576  68.284  -8.469  1.00  0.00           O  
ATOM   1383  OE2 GLU A 794      19.329  67.801  -6.345  1.00  0.00           O  
ATOM   1384  N   SER A 795      14.889  70.266 -11.003  1.00  0.00           N  
ATOM   1385  CA  SER A 795      14.590  70.785 -12.337  1.00  0.00           C  
ATOM   1386  C   SER A 795      13.723  72.052 -12.267  1.00  0.00           C  
ATOM   1387  O   SER A 795      13.977  73.028 -12.963  1.00  0.00           O  
ATOM   1388  CB  SER A 795      13.856  69.727 -13.168  1.00  0.00           C  
ATOM   1389  OG  SER A 795      13.455  70.272 -14.411  1.00  0.00           O  
ATOM   1390  N   ILE A 796      12.687  72.028 -11.440  1.00  0.00           N  
ATOM   1391  CA  ILE A 796      11.822  73.196 -11.315  1.00  0.00           C  
ATOM   1392  C   ILE A 796      12.618  74.375 -10.721  1.00  0.00           C  
ATOM   1393  O   ILE A 796      12.482  75.519 -11.171  1.00  0.00           O  
ATOM   1394  CB  ILE A 796      10.611  72.885 -10.410  1.00  0.00           C  
ATOM   1395  CG1 ILE A 796       9.766  71.771 -11.051  1.00  0.00           C  
ATOM   1396  CG2 ILE A 796       9.748  74.143 -10.234  1.00  0.00           C  
ATOM   1397  CD1 ILE A 796       8.800  71.098 -10.090  1.00  0.00           C  
ATOM   1398  N   ILE A 797      13.435  74.084  -9.712  1.00  0.00           N  
ATOM   1399  CA  ILE A 797      14.244  75.102  -9.061  1.00  0.00           C  
ATOM   1400  C   ILE A 797      15.179  75.731 -10.092  1.00  0.00           C  
ATOM   1401  O   ILE A 797      15.323  76.962 -10.160  1.00  0.00           O  
ATOM   1402  CB  ILE A 797      15.074  74.491  -7.881  1.00  0.00           C  
ATOM   1403  CG1 ILE A 797      14.132  74.161  -6.721  1.00  0.00           C  
ATOM   1404  CG2 ILE A 797      16.212  75.475  -7.406  1.00  0.00           C  
ATOM   1405  CD1 ILE A 797      14.782  73.287  -5.631  1.00  0.00           C  
ATOM   1406  N   THR A 798      15.791  74.879 -10.909  1.00  0.00           N  
ATOM   1407  CA  THR A 798      16.716  75.330 -11.922  1.00  0.00           C  
ATOM   1408  C   THR A 798      16.058  76.184 -12.984  1.00  0.00           C  
ATOM   1409  O   THR A 798      16.576  77.237 -13.329  1.00  0.00           O  
ATOM   1410  CB  THR A 798      17.422  74.121 -12.582  1.00  0.00           C  
ATOM   1411  OG1 THR A 798      18.168  73.424 -11.583  1.00  0.00           O  
ATOM   1412  CG2 THR A 798      18.355  74.577 -13.677  1.00  0.00           C  
ATOM   1413  N   ASP A 799      14.939  75.730 -13.535  1.00  0.00           N  
ATOM   1414  CA  ASP A 799      14.261  76.521 -14.544  1.00  0.00           C  
ATOM   1415  C   ASP A 799      13.776  77.835 -13.919  1.00  0.00           C  
ATOM   1416  O   ASP A 799      13.829  78.865 -14.558  1.00  0.00           O  
ATOM   1417  CB  ASP A 799      13.067  75.774 -15.117  1.00  0.00           C  
ATOM   1418  CG  ASP A 799      13.479  74.552 -15.959  1.00  0.00           C  
ATOM   1419  OD1 ASP A 799      12.574  73.827 -16.398  1.00  0.00           O  
ATOM   1420  OD2 ASP A 799      14.691  74.323 -16.188  1.00  0.00           O  
ATOM   1421  N   PHE A 800      13.306  77.774 -12.674  1.00  0.00           N  
ATOM   1422  CA  PHE A 800      12.792  78.962 -11.984  1.00  0.00           C  
ATOM   1423  C   PHE A 800      13.874  80.035 -11.845  1.00  0.00           C  
ATOM   1424  O   PHE A 800      13.697  81.182 -12.279  1.00  0.00           O  
ATOM   1425  CB  PHE A 800      12.258  78.554 -10.610  1.00  0.00           C  
ATOM   1426  CG  PHE A 800      11.846  79.719  -9.723  1.00  0.00           C  
ATOM   1427  CD1 PHE A 800      10.917  80.664 -10.166  1.00  0.00           C  
ATOM   1428  CD2 PHE A 800      12.368  79.841  -8.440  1.00  0.00           C  
ATOM   1429  CE1 PHE A 800      10.505  81.730  -9.330  1.00  0.00           C  
ATOM   1430  CE2 PHE A 800      11.965  80.903  -7.598  1.00  0.00           C  
ATOM   1431  CZ  PHE A 800      11.038  81.840  -8.048  1.00  0.00           C  
ATOM   1432  N   LEU A 801      15.006  79.662 -11.255  1.00  0.00           N  
ATOM   1433  CA  LEU A 801      16.088  80.622 -11.067  1.00  0.00           C  
ATOM   1434  C   LEU A 801      16.755  81.064 -12.361  1.00  0.00           C  
ATOM   1435  O   LEU A 801      17.171  82.225 -12.475  1.00  0.00           O  
ATOM   1436  CB  LEU A 801      17.111  80.079 -10.074  1.00  0.00           C  
ATOM   1437  CG  LEU A 801      16.526  79.928  -8.666  1.00  0.00           C  
ATOM   1438  CD1 LEU A 801      17.588  79.419  -7.731  1.00  0.00           C  
ATOM   1439  CD2 LEU A 801      16.002  81.283  -8.157  1.00  0.00           C  
ATOM   1440  N   ASN A 802      16.857  80.174 -13.349  1.00  0.00           N  
ATOM   1441  CA  ASN A 802      17.440  80.587 -14.629  1.00  0.00           C  
ATOM   1442  C   ASN A 802      16.471  81.548 -15.316  1.00  0.00           C  
ATOM   1443  O   ASN A 802      16.890  82.427 -16.093  1.00  0.00           O  
ATOM   1444  CB  ASN A 802      17.700  79.383 -15.549  1.00  0.00           C  
ATOM   1445  CG  ASN A 802      18.962  78.617 -15.174  1.00  0.00           C  
ATOM   1446  OD1 ASN A 802      19.132  77.455 -15.558  1.00  0.00           O  
ATOM   1447  ND2 ASN A 802      19.855  79.262 -14.430  1.00  0.00           N  
ATOM   1448  N   HIS A 803      15.172  81.353 -15.069  1.00  0.00           N  
ATOM   1449  CA  HIS A 803      14.145  82.242 -15.627  1.00  0.00           C  
ATOM   1450  C   HIS A 803      14.331  83.674 -15.044  1.00  0.00           C  
ATOM   1451  O   HIS A 803      14.303  84.671 -15.775  1.00  0.00           O  
ATOM   1452  CB  HIS A 803      12.749  81.714 -15.258  1.00  0.00           C  
ATOM   1453  CG  HIS A 803      11.618  82.581 -15.729  1.00  0.00           C  
ATOM   1454  ND1 HIS A 803      11.207  82.631 -17.041  1.00  0.00           N  
ATOM   1455  CD2 HIS A 803      10.787  83.408 -15.047  1.00  0.00           C  
ATOM   1456  CE1 HIS A 803      10.172  83.445 -17.153  1.00  0.00           C  
ATOM   1457  NE2 HIS A 803       9.895  83.930 -15.956  1.00  0.00           N  
ATOM   1458  N   LEU A 807      14.496  83.760 -13.727  1.00  0.00           N  
ATOM   1459  CA  LEU A 807      14.677  85.050 -13.059  1.00  0.00           C  
ATOM   1460  C   LEU A 807      16.059  85.645 -13.290  1.00  0.00           C  
ATOM   1461  O   LEU A 807      16.254  86.847 -13.118  1.00  0.00           O  
ATOM   1462  CB  LEU A 807      14.440  84.918 -11.548  1.00  0.00           C  
ATOM   1463  CG  LEU A 807      13.014  84.525 -11.111  1.00  0.00           C  
ATOM   1464  CD1 LEU A 807      12.954  84.458  -9.568  1.00  0.00           C  
ATOM   1465  CD2 LEU A 807      12.005  85.558 -11.667  1.00  0.00           C  
ATOM   1466  N   GLY A 808      17.022  84.804 -13.661  1.00  0.00           N  
ATOM   1467  CA  GLY A 808      18.365  85.288 -13.902  1.00  0.00           C  
ATOM   1468  C   GLY A 808      19.130  85.455 -12.611  1.00  0.00           C  
ATOM   1469  O   GLY A 808      19.782  86.476 -12.391  1.00  0.00           O  
ATOM   1470  N   ILE A1143      19.052  84.445 -11.755  1.00  0.00           N  
ATOM   1471  CA  ILE A1143      19.730  84.461 -10.471  1.00  0.00           C  
ATOM   1472  C   ILE A1143      20.635  83.244 -10.344  1.00  0.00           C  
ATOM   1473  O   ILE A1143      20.180  82.092 -10.458  1.00  0.00           O  
ATOM   1474  CB  ILE A1143      18.695  84.492  -9.337  1.00  0.00           C  
ATOM   1475  CG1 ILE A1143      17.960  85.854  -9.381  1.00  0.00           C  
ATOM   1476  CG2 ILE A1143      19.377  84.233  -7.997  1.00  0.00           C  
ATOM   1477  CD1 ILE A1143      16.721  85.922  -8.527  1.00  0.00           C  
ATOM   1478  N   ASP A1154      21.924  83.500 -10.112  1.00  0.00           N  
ATOM   1479  CA  ASP A1154      22.901  82.430  -9.999  1.00  0.00           C  
ATOM   1480  C   ASP A1154      22.677  81.653  -8.716  1.00  0.00           C  
ATOM   1481  O   ASP A1154      22.285  82.230  -7.699  1.00  0.00           O  
ATOM   1482  CB  ASP A1154      24.323  83.007 -10.041  1.00  0.00           C  
ATOM   1483  CG  ASP A1154      25.374  81.925 -10.209  1.00  0.00           C  
ATOM   1484  OD1 ASP A1154      25.211  81.099 -11.129  1.00  0.00           O  
ATOM   1485  OD2 ASP A1154      26.348  81.896  -9.431  1.00  0.00           O  
ATOM   1486  N   PHE A1155      22.918  80.343  -8.747  1.00  0.00           N  
ATOM   1487  CA  PHE A1155      22.681  79.532  -7.554  1.00  0.00           C  
ATOM   1488  C   PHE A1155      23.430  78.206  -7.585  1.00  0.00           C  
ATOM   1489  O   PHE A1155      23.977  77.817  -8.601  1.00  0.00           O  
ATOM   1490  CB  PHE A1155      21.191  79.190  -7.445  1.00  0.00           C  
ATOM   1491  CG  PHE A1155      20.727  78.208  -8.492  1.00  0.00           C  
ATOM   1492  CD1 PHE A1155      20.484  78.627  -9.802  1.00  0.00           C  
ATOM   1493  CD2 PHE A1155      20.623  76.843  -8.190  1.00  0.00           C  
ATOM   1494  CE1 PHE A1155      20.152  77.701 -10.801  1.00  0.00           C  
ATOM   1495  CE2 PHE A1155      20.291  75.910  -9.183  1.00  0.00           C  
ATOM   1496  CZ  PHE A1155      20.059  76.336 -10.484  1.00  0.00           C  
ATOM   1497  N   LYS A1156      23.366  77.503  -6.463  1.00  0.00           N  
ATOM   1498  CA  LYS A1156      23.975  76.198  -6.300  1.00  0.00           C  
ATOM   1499  C   LYS A1156      23.056  75.414  -5.363  1.00  0.00           C  
ATOM   1500  O   LYS A1156      22.653  75.933  -4.321  1.00  0.00           O  
ATOM   1501  CB  LYS A1156      25.350  76.334  -5.643  1.00  0.00           C  
ATOM   1502  CG  LYS A1156      26.359  75.324  -6.131  1.00  0.00           C  
ATOM   1503  CD  LYS A1156      26.673  75.558  -7.611  1.00  0.00           C  
ATOM   1504  CE  LYS A1156      27.766  74.620  -8.117  1.00  0.00           C  
ATOM   1505  NZ  LYS A1156      28.070  74.851  -9.559  1.00  0.00           N  
ATOM   1506  N   ILE A1157      22.713  74.183  -5.728  1.00  0.00           N  
ATOM   1507  CA  ILE A1157      21.873  73.357  -4.869  1.00  0.00           C  
ATOM   1508  C   ILE A1157      22.794  72.460  -4.035  1.00  0.00           C  
ATOM   1509  O   ILE A1157      23.670  71.789  -4.580  1.00  0.00           O  
ATOM   1510  CB  ILE A1157      20.907  72.482  -5.688  1.00  0.00           C  
ATOM   1511  CG1 ILE A1157      19.972  73.360  -6.517  1.00  0.00           C  
ATOM   1512  CG2 ILE A1157      20.113  71.599  -4.738  1.00  0.00           C  
ATOM   1513  CD1 ILE A1157      18.971  72.597  -7.347  1.00  0.00           C  
ATOM   1514  N   VAL A1158      22.613  72.456  -2.720  1.00  0.00           N  
ATOM   1515  CA  VAL A1158      23.459  71.644  -1.851  1.00  0.00           C  
ATOM   1516  C   VAL A1158      22.654  70.907  -0.799  1.00  0.00           C  
ATOM   1517  O   VAL A1158      21.613  71.383  -0.354  1.00  0.00           O  
ATOM   1518  CB  VAL A1158      24.540  72.514  -1.119  1.00  0.00           C  
ATOM   1519  CG1 VAL A1158      25.317  73.355  -2.119  1.00  0.00           C  
ATOM   1520  CG2 VAL A1158      23.880  73.408  -0.094  1.00  0.00           C  
ATOM   1521  N   GLY A1159      23.149  69.739  -0.392  1.00  0.00           N  
ATOM   1522  CA  GLY A1159      22.460  68.967   0.620  1.00  0.00           C  
ATOM   1523  C   GLY A1159      22.525  69.625   1.990  1.00  0.00           C  
ATOM   1524  O   GLY A1159      23.404  70.455   2.261  1.00  0.00           O  
ATOM   1525  N   ASP A1160      21.581  69.254   2.849  1.00  0.00           N  
ATOM   1526  CA  ASP A1160      21.490  69.774   4.211  1.00  0.00           C  
ATOM   1527  C   ASP A1160      20.930  68.719   5.164  1.00  0.00           C  
ATOM   1528  O   ASP A1160      21.477  67.605   5.280  1.00  0.00           O  
ATOM   1529  CB  ASP A1160      20.600  71.021   4.270  1.00  0.00           C  
ATOM   1530  CG  ASP A1160      20.336  71.482   5.714  1.00  0.00           C  
ATOM   1531  OD1 ASP A1160      21.279  71.389   6.543  1.00  0.00           O  
ATOM   1532  OD2 ASP A1160      19.207  71.942   6.031  1.00  0.00           O  
ATOM   1533  N   GLY A1456      13.403  62.744   5.678  1.00  0.00           N  
ATOM   1534  CA  GLY A1456      13.179  63.261   4.340  1.00  0.00           C  
ATOM   1535  C   GLY A1456      14.407  63.953   3.784  1.00  0.00           C  
ATOM   1536  O   GLY A1456      15.264  64.410   4.538  1.00  0.00           O  
ATOM   1537  N   ASP A1457      14.488  64.036   2.460  1.00  0.00           N  
ATOM   1538  CA  ASP A1457      15.621  64.666   1.784  1.00  0.00           C  
ATOM   1539  C   ASP A1457      15.474  66.197   1.788  1.00  0.00           C  
ATOM   1540  O   ASP A1457      14.477  66.730   1.310  1.00  0.00           O  
ATOM   1541  CB  ASP A1457      15.702  64.130   0.351  1.00  0.00           C  
ATOM   1542  CG  ASP A1457      17.052  64.362  -0.288  1.00  0.00           C  
ATOM   1543  OD1 ASP A1457      17.281  63.813  -1.386  1.00  0.00           O  
ATOM   1544  OD2 ASP A1457      17.881  65.091   0.298  1.00  0.00           O  
ATOM   1545  N   THR A1458      16.475  66.888   2.335  1.00  0.00           N  
ATOM   1546  CA  THR A1458      16.465  68.351   2.442  1.00  0.00           C  
ATOM   1547  C   THR A1458      17.613  69.008   1.687  1.00  0.00           C  
ATOM   1548  O   THR A1458      18.774  68.640   1.870  1.00  0.00           O  
ATOM   1549  CB  THR A1458      16.551  68.772   3.907  1.00  0.00           C  
ATOM   1550  OG1 THR A1458      15.516  68.108   4.638  1.00  0.00           O  
ATOM   1551  CG2 THR A1458      16.390  70.282   4.045  1.00  0.00           C  
ATOM   1552  N   LEU A1459      17.288  69.991   0.850  1.00  0.00           N  
ATOM   1553  CA  LEU A1459      18.299  70.689   0.056  1.00  0.00           C  
ATOM   1554  C   LEU A1459      18.220  72.194   0.259  1.00  0.00           C  
ATOM   1555  O   LEU A1459      17.152  72.736   0.532  1.00  0.00           O  
ATOM   1556  CB  LEU A1459      18.091  70.445  -1.436  1.00  0.00           C  
ATOM   1557  CG  LEU A1459      17.519  69.156  -2.005  1.00  0.00           C  
ATOM   1558  CD1 LEU A1459      17.112  69.420  -3.452  1.00  0.00           C  
ATOM   1559  CD2 LEU A1459      18.539  68.032  -1.921  1.00  0.00           C  
ATOM   1560  N   ASP A1460      19.355  72.865   0.108  1.00  0.00           N  
ATOM   1561  CA  ASP A1460      19.387  74.313   0.226  1.00  0.00           C  
ATOM   1562  C   ASP A1460      19.898  74.887  -1.085  1.00  0.00           C  
ATOM   1563  O   ASP A1460      20.873  74.398  -1.648  1.00  0.00           O  
ATOM   1564  CB  ASP A1460      20.283  74.739   1.387  1.00  0.00           C  
ATOM   1565  CG  ASP A1460      19.675  74.406   2.737  1.00  0.00           C  
ATOM   1566  OD1 ASP A1460      20.444  74.223   3.701  1.00  0.00           O  
ATOM   1567  OD2 ASP A1460      18.428  74.333   2.840  1.00  0.00           O  
ATOM   1568  N   VAL A1461      19.202  75.906  -1.581  1.00  0.00           N  
ATOM   1569  CA  VAL A1461      19.564  76.585  -2.818  1.00  0.00           C  
ATOM   1570  C   VAL A1461      20.313  77.824  -2.365  1.00  0.00           C  
ATOM   1571  O   VAL A1461      19.728  78.743  -1.782  1.00  0.00           O  
ATOM   1572  CB  VAL A1461      18.305  76.986  -3.599  1.00  0.00           C  
ATOM   1573  CG1 VAL A1461      18.684  77.567  -4.955  1.00  0.00           C  
ATOM   1574  CG2 VAL A1461      17.403  75.769  -3.731  1.00  0.00           C  
ATOM   1575  N   MET A1462      21.610  77.842  -2.641  1.00  0.00           N  
ATOM   1576  CA  MET A1462      22.473  78.927  -2.201  1.00  0.00           C  
ATOM   1577  C   MET A1462      22.955  79.864  -3.287  1.00  0.00           C  
ATOM   1578  O   MET A1462      23.111  79.472  -4.431  1.00  0.00           O  
ATOM   1579  CB  MET A1462      23.720  78.347  -1.537  1.00  0.00           C  
ATOM   1580  CG  MET A1462      23.461  77.285  -0.510  1.00  0.00           C  
ATOM   1581  SD  MET A1462      22.674  77.946   0.952  1.00  0.00           S  
ATOM   1582  CE  MET A1462      23.930  79.171   1.456  1.00  0.00           C  
ATOM   1583  N   HIS A1463      23.166  81.119  -2.908  1.00  0.00           N  
ATOM   1584  CA  HIS A1463      23.762  82.097  -3.805  1.00  0.00           C  
ATOM   1585  C   HIS A1463      24.976  82.531  -2.974  1.00  0.00           C  
ATOM   1586  O   HIS A1463      24.849  83.344  -2.047  1.00  0.00           O  
ATOM   1587  CB  HIS A1463      22.870  83.304  -4.057  1.00  0.00           C  
ATOM   1588  CG  HIS A1463      23.489  84.289  -4.999  1.00  0.00           C  
ATOM   1589  ND1 HIS A1463      24.273  85.341  -4.571  1.00  0.00           N  
ATOM   1590  CD2 HIS A1463      23.528  84.317  -6.351  1.00  0.00           C  
ATOM   1591  CE1 HIS A1463      24.773  85.968  -5.620  1.00  0.00           C  
ATOM   1592  NE2 HIS A1463      24.337  85.367  -6.713  1.00  0.00           N  
ATOM   1593  N   GLY A1464      26.144  81.965  -3.273  1.00  0.00           N  
ATOM   1594  CA  GLY A1464      27.308  82.303  -2.472  1.00  0.00           C  
ATOM   1595  C   GLY A1464      26.974  81.777  -1.095  1.00  0.00           C  
ATOM   1596  O   GLY A1464      26.549  80.635  -0.970  1.00  0.00           O  
ATOM   1597  N   ASP A1693      27.129  82.590  -0.057  1.00  0.00           N  
ATOM   1598  CA  ASP A1693      26.803  82.120   1.293  1.00  0.00           C  
ATOM   1599  C   ASP A1693      25.372  82.457   1.723  1.00  0.00           C  
ATOM   1600  O   ASP A1693      24.992  82.230   2.875  1.00  0.00           O  
ATOM   1601  CB  ASP A1693      27.787  82.704   2.312  1.00  0.00           C  
ATOM   1602  CG  ASP A1693      28.065  84.171   2.077  1.00  0.00           C  
ATOM   1603  OD1 ASP A1693      27.098  84.949   1.916  1.00  0.00           O  
ATOM   1604  OD2 ASP A1693      29.258  84.550   2.059  1.00  0.00           O  
ATOM   1605  N   LEU A1700      24.582  82.985   0.794  1.00  0.00           N  
ATOM   1606  CA  LEU A1700      23.200  83.362   1.084  1.00  0.00           C  
ATOM   1607  C   LEU A1700      22.200  82.261   0.708  1.00  0.00           C  
ATOM   1608  O   LEU A1700      22.193  81.765  -0.417  1.00  0.00           O  
ATOM   1609  CB  LEU A1700      22.848  84.643   0.322  1.00  0.00           C  
ATOM   1610  CG  LEU A1700      21.404  85.124   0.455  1.00  0.00           C  
ATOM   1611  CD1 LEU A1700      21.129  85.503   1.891  1.00  0.00           C  
ATOM   1612  CD2 LEU A1700      21.176  86.309  -0.477  1.00  0.00           C  
ATOM   1613  N   GLU A1701      21.356  81.881   1.655  1.00  0.00           N  
ATOM   1614  CA  GLU A1701      20.356  80.866   1.384  1.00  0.00           C  
ATOM   1615  C   GLU A1701      19.133  81.496   0.709  1.00  0.00           C  
ATOM   1616  O   GLU A1701      18.429  82.334   1.295  1.00  0.00           O  
ATOM   1617  CB  GLU A1701      19.897  80.193   2.669  1.00  0.00           C  
ATOM   1618  CG  GLU A1701      18.793  79.176   2.424  1.00  0.00           C  
ATOM   1619  CD  GLU A1701      18.204  78.644   3.709  1.00  0.00           C  
ATOM   1620  OE1 GLU A1701      18.948  78.023   4.486  1.00  0.00           O  
ATOM   1621  OE2 GLU A1701      16.998  78.849   3.945  1.00  0.00           O  
ATOM   1622  N   LEU A1702      18.897  81.074  -0.521  1.00  0.00           N  
ATOM   1623  CA  LEU A1702      17.769  81.534  -1.321  1.00  0.00           C  
ATOM   1624  C   LEU A1702      16.532  80.716  -0.987  1.00  0.00           C  
ATOM   1625  O   LEU A1702      15.417  81.235  -0.946  1.00  0.00           O  
ATOM   1626  CB  LEU A1702      18.080  81.344  -2.803  1.00  0.00           C  
ATOM   1627  CG  LEU A1702      18.505  82.515  -3.689  1.00  0.00           C  
ATOM   1628  CD1 LEU A1702      19.161  83.626  -2.906  1.00  0.00           C  
ATOM   1629  CD2 LEU A1702      19.407  81.975  -4.772  1.00  0.00           C  
ATOM   1630  N   SER A1703      16.741  79.431  -0.732  1.00  0.00           N  
ATOM   1631  CA  SER A1703      15.626  78.532  -0.472  1.00  0.00           C  
ATOM   1632  C   SER A1703      15.997  77.276   0.280  1.00  0.00           C  
ATOM   1633  O   SER A1703      17.146  76.846   0.262  1.00  0.00           O  
ATOM   1634  CB  SER A1703      15.018  78.091  -1.814  1.00  0.00           C  
ATOM   1635  OG  SER A1703      14.124  76.991  -1.646  1.00  0.00           O  
ATOM   1636  N   SER A1704      14.996  76.700   0.933  1.00  0.00           N  
ATOM   1637  CA  SER A1704      15.123  75.410   1.598  1.00  0.00           C  
ATOM   1638  C   SER A1704      14.077  74.579   0.861  1.00  0.00           C  
ATOM   1639  O   SER A1704      12.922  75.008   0.680  1.00  0.00           O  
ATOM   1640  CB  SER A1704      14.787  75.484   3.076  1.00  0.00           C  
ATOM   1641  OG  SER A1704      15.951  75.819   3.804  1.00  0.00           O  
ATOM   1642  N   ALA A1705      14.486  73.410   0.398  1.00  0.00           N  
ATOM   1643  CA  ALA A1705      13.571  72.557  -0.340  1.00  0.00           C  
ATOM   1644  C   ALA A1705      13.589  71.151   0.232  1.00  0.00           C  
ATOM   1645  O   ALA A1705      14.591  70.729   0.814  1.00  0.00           O  
ATOM   1646  CB  ALA A1705      13.961  72.554  -1.810  1.00  0.00           C  
ATOM   1647  N   VAL A1706      12.478  70.434   0.099  1.00  0.00           N  
ATOM   1648  CA  VAL A1706      12.443  69.079   0.617  1.00  0.00           C  
ATOM   1649  C   VAL A1706      11.689  68.087  -0.238  1.00  0.00           C  
ATOM   1650  O   VAL A1706      10.711  68.421  -0.920  1.00  0.00           O  
ATOM   1651  CB  VAL A1706      11.905  69.016   2.098  1.00  0.00           C  
ATOM   1652  CG1 VAL A1706      11.696  70.410   2.662  1.00  0.00           C  
ATOM   1653  CG2 VAL A1706      10.647  68.192   2.185  1.00  0.00           C  
ATOM   1654  N   VAL A1707      12.193  66.859  -0.230  1.00  0.00           N  
ATOM   1655  CA  VAL A1707      11.555  65.772  -0.945  1.00  0.00           C  
ATOM   1656  C   VAL A1707      10.896  64.955   0.152  1.00  0.00           C  
ATOM   1657  O   VAL A1707      11.582  64.403   1.021  1.00  0.00           O  
ATOM   1658  CB  VAL A1707      12.581  64.864  -1.677  1.00  0.00           C  
ATOM   1659  CG1 VAL A1707      11.857  63.718  -2.366  1.00  0.00           C  
ATOM   1660  CG2 VAL A1707      13.386  65.684  -2.687  1.00  0.00           C  
ATOM   1661  N   GLY A1708       9.575  64.888   0.133  1.00  0.00           N  
ATOM   1662  CA  GLY A1708       8.886  64.096   1.134  1.00  0.00           C  
ATOM   1663  C   GLY A1708       8.796  62.667   0.605  1.00  0.00           C  
ATOM   1664  O   GLY A1708       9.380  62.359  -0.427  1.00  0.00           O  
ATOM   1665  N   PRO A1709       8.047  61.782   1.268  1.00  0.00           N  
ATOM   1666  CA  PRO A1709       7.310  62.125   2.480  1.00  0.00           C  
ATOM   1667  C   PRO A1709       8.188  62.259   3.713  1.00  0.00           C  
ATOM   1668  O   PRO A1709       9.365  61.890   3.701  1.00  0.00           O  
ATOM   1669  CB  PRO A1709       6.270  61.006   2.586  1.00  0.00           C  
ATOM   1670  CG  PRO A1709       6.906  59.855   1.871  1.00  0.00           C  
ATOM   1671  CD  PRO A1709       7.611  60.485   0.715  1.00  0.00           C  
ATOM   1672  N   ILE A1710       7.617  62.846   4.762  1.00  0.00           N  
ATOM   1673  CA  ILE A1710       8.317  63.025   6.025  1.00  0.00           C  
ATOM   1674  C   ILE A1710       7.334  62.690   7.141  1.00  0.00           C  
ATOM   1675  O   ILE A1710       6.125  62.698   6.928  1.00  0.00           O  
ATOM   1676  CB  ILE A1710       8.875  64.474   6.212  1.00  0.00           C  
ATOM   1677  CG1 ILE A1710       7.745  65.509   6.149  1.00  0.00           C  
ATOM   1678  CG2 ILE A1710       9.972  64.751   5.177  1.00  0.00           C  
ATOM   1679  CD1 ILE A1710       8.205  66.892   6.549  1.00  0.00           C  
ATOM   1680  N   PRO A1711       7.840  62.366   8.343  1.00  0.00           N  
ATOM   1681  CA  PRO A1711       6.984  62.016   9.489  1.00  0.00           C  
ATOM   1682  C   PRO A1711       5.901  63.056   9.791  1.00  0.00           C  
ATOM   1683  O   PRO A1711       4.765  62.715  10.128  1.00  0.00           O  
ATOM   1684  CB  PRO A1711       7.986  61.874  10.636  1.00  0.00           C  
ATOM   1685  CG  PRO A1711       9.239  61.396   9.925  1.00  0.00           C  
ATOM   1686  CD  PRO A1711       9.267  62.299   8.711  1.00  0.00           C  
ATOM   1687  N   LEU A1760       6.257  64.327   9.653  1.00  0.00           N  
ATOM   1688  CA  LEU A1760       5.313  65.407   9.911  1.00  0.00           C  
ATOM   1689  C   LEU A1760       3.999  65.317   9.104  1.00  0.00           C  
ATOM   1690  O   LEU A1760       2.938  65.734   9.584  1.00  0.00           O  
ATOM   1691  CB  LEU A1760       6.006  66.740   9.644  1.00  0.00           C  
ATOM   1692  CG  LEU A1760       5.176  67.999   9.884  1.00  0.00           C  
ATOM   1693  CD1 LEU A1760       4.730  68.043  11.341  1.00  0.00           C  
ATOM   1694  CD2 LEU A1760       6.015  69.225   9.532  1.00  0.00           C  
ATOM   1695  N   ASP A1764       4.062  64.765   7.892  1.00  0.00           N  
ATOM   1696  CA  ASP A1764       2.878  64.636   7.026  1.00  0.00           C  
ATOM   1697  C   ASP A1764       1.648  64.018   7.690  1.00  0.00           C  
ATOM   1698  O   ASP A1764       0.501  64.398   7.423  1.00  0.00           O  
ATOM   1699  CB  ASP A1764       3.221  63.787   5.797  1.00  0.00           C  
ATOM   1700  CG  ASP A1764       4.367  64.362   4.977  1.00  0.00           C  
ATOM   1701  OD1 ASP A1764       4.911  63.606   4.147  1.00  0.00           O  
ATOM   1702  OD2 ASP A1764       4.718  65.557   5.138  1.00  0.00           O  
ATOM   1703  N   ARG A1765       1.889  63.032   8.536  1.00  0.00           N  
ATOM   1704  CA  ARG A1765       0.805  62.334   9.214  1.00  0.00           C  
ATOM   1705  C   ARG A1765      -0.049  63.307  10.022  1.00  0.00           C  
ATOM   1706  O   ARG A1765      -1.279  63.200  10.060  1.00  0.00           O  
ATOM   1707  CB  ARG A1765       1.410  61.258  10.127  1.00  0.00           C  
ATOM   1708  CG  ARG A1765       0.421  60.315  10.767  1.00  0.00           C  
ATOM   1709  CD  ARG A1765       1.183  59.241  11.540  1.00  0.00           C  
ATOM   1710  NE  ARG A1765       2.039  58.442  10.667  1.00  0.00           N  
ATOM   1711  CZ  ARG A1765       2.953  57.577  11.097  1.00  0.00           C  
ATOM   1712  NH1 ARG A1765       3.138  57.392  12.399  1.00  0.00           N  
ATOM   1713  NH2 ARG A1765       3.680  56.892  10.222  1.00  0.00           N  
ATOM   1714  N   GLU A1767       0.592  64.265  10.677  1.00  0.00           N  
ATOM   1715  CA  GLU A1767      -0.182  65.215  11.468  1.00  0.00           C  
ATOM   1716  C   GLU A1767      -1.144  66.059  10.640  1.00  0.00           C  
ATOM   1717  O   GLU A1767      -2.117  66.596  11.172  1.00  0.00           O  
ATOM   1718  CB  GLU A1767       0.734  66.154  12.246  1.00  0.00           C  
ATOM   1719  CG  GLU A1767      -0.062  67.162  13.067  1.00  0.00           C  
ATOM   1720  CD  GLU A1767      -0.960  66.512  14.133  1.00  0.00           C  
ATOM   1721  OE1 GLU A1767      -1.963  67.132  14.552  1.00  0.00           O  
ATOM   1722  OE2 GLU A1767      -0.654  65.385  14.564  1.00  0.00           O  
ATOM   1723  N   TRP A1768      -0.875  66.175   9.340  1.00  0.00           N  
ATOM   1724  CA  TRP A1768      -1.717  66.981   8.464  1.00  0.00           C  
ATOM   1725  C   TRP A1768      -2.639  66.160   7.571  1.00  0.00           C  
ATOM   1726  O   TRP A1768      -3.307  66.702   6.693  1.00  0.00           O  
ATOM   1727  CB  TRP A1768      -0.833  67.918   7.626  1.00  0.00           C  
ATOM   1728  CG  TRP A1768      -0.072  68.871   8.499  1.00  0.00           C  
ATOM   1729  CD1 TRP A1768       1.133  68.656   9.092  1.00  0.00           C  
ATOM   1730  CD2 TRP A1768      -0.539  70.141   8.989  1.00  0.00           C  
ATOM   1731  NE1 TRP A1768       1.447  69.703   9.928  1.00  0.00           N  
ATOM   1732  CE2 TRP A1768       0.437  70.628   9.881  1.00  0.00           C  
ATOM   1733  CE3 TRP A1768      -1.693  70.908   8.761  1.00  0.00           C  
ATOM   1734  CZ2 TRP A1768       0.300  71.857  10.552  1.00  0.00           C  
ATOM   1735  CZ3 TRP A1768      -1.831  72.138   9.431  1.00  0.00           C  
ATOM   1736  CH2 TRP A1768      -0.840  72.592  10.311  1.00  0.00           C  
ATOM   1737  N   GLY A1770      -2.691  64.852   7.800  1.00  0.00           N  
ATOM   1738  CA  GLY A1770      -3.581  64.021   7.000  1.00  0.00           C  
ATOM   1739  C   GLY A1770      -3.078  63.773   5.588  1.00  0.00           C  
ATOM   1740  O   GLY A1770      -3.867  63.528   4.680  1.00  0.00           O  
ATOM   1741  N   ILE A1771      -1.760  63.836   5.424  1.00  0.00           N  
ATOM   1742  CA  ILE A1771      -1.090  63.622   4.147  1.00  0.00           C  
ATOM   1743  C   ILE A1771      -0.354  62.285   4.201  1.00  0.00           C  
ATOM   1744  O   ILE A1771       0.374  62.021   5.159  1.00  0.00           O  
ATOM   1745  CB  ILE A1771      -0.045  64.741   3.873  1.00  0.00           C  
ATOM   1746  CG1 ILE A1771      -0.768  66.063   3.595  1.00  0.00           C  
ATOM   1747  CG2 ILE A1771       0.841  64.377   2.711  1.00  0.00           C  
ATOM   1748  CD1 ILE A1771      -1.758  65.983   2.453  1.00  0.00           C  
ATOM   1749  N   ASP A1772      -0.534  61.471   3.168  1.00  0.00           N  
ATOM   1750  CA  ASP A1772       0.117  60.164   3.100  1.00  0.00           C  
ATOM   1751  C   ASP A1772       0.682  59.874   1.702  1.00  0.00           C  
ATOM   1752  O   ASP A1772       0.852  58.712   1.320  1.00  0.00           O  
ATOM   1753  CB  ASP A1772      -0.885  59.064   3.482  1.00  0.00           C  
ATOM   1754  CG  ASP A1772      -0.212  57.731   3.783  1.00  0.00           C  
ATOM   1755  OD1 ASP A1772      -0.942  56.733   3.991  1.00  0.00           O  
ATOM   1756  OD2 ASP A1772       1.042  57.677   3.824  1.00  0.00           O  
ATOM   1757  N   LYS A1773       0.967  60.919   0.930  1.00  0.00           N  
ATOM   1758  CA  LYS A1773       1.517  60.714  -0.401  1.00  0.00           C  
ATOM   1759  C   LYS A1773       2.880  61.365  -0.522  1.00  0.00           C  
ATOM   1760  O   LYS A1773       3.266  62.195   0.305  1.00  0.00           O  
ATOM   1761  CB  LYS A1773       0.590  61.288  -1.477  1.00  0.00           C  
ATOM   1762  CG  LYS A1773      -0.737  60.563  -1.652  1.00  0.00           C  
ATOM   1763  CD  LYS A1773      -1.510  61.137  -2.833  1.00  0.00           C  
ATOM   1764  CE  LYS A1773      -2.829  60.407  -3.049  1.00  0.00           C  
ATOM   1765  NZ  LYS A1773      -3.500  60.926  -4.265  1.00  0.00           N  
ATOM   1766  N   PRO A1774       3.666  60.950  -1.520  1.00  0.00           N  
ATOM   1767  CA  PRO A1774       4.967  61.607  -1.622  1.00  0.00           C  
ATOM   1768  C   PRO A1774       4.718  63.042  -2.121  1.00  0.00           C  
ATOM   1769  O   PRO A1774       3.666  63.337  -2.699  1.00  0.00           O  
ATOM   1770  CB  PRO A1774       5.708  60.761  -2.656  1.00  0.00           C  
ATOM   1771  CG  PRO A1774       4.605  60.255  -3.533  1.00  0.00           C  
ATOM   1772  CD  PRO A1774       3.505  59.903  -2.553  1.00  0.00           C  
ATOM   1773  N   TRP A1775       5.679  63.919  -1.886  1.00  0.00           N  
ATOM   1774  CA  TRP A1775       5.551  65.296  -2.347  1.00  0.00           C  
ATOM   1775  C   TRP A1775       6.921  65.930  -2.394  1.00  0.00           C  
ATOM   1776  O   TRP A1775       7.883  65.372  -1.873  1.00  0.00           O  
ATOM   1777  CB  TRP A1775       4.656  66.096  -1.396  1.00  0.00           C  
ATOM   1778  CG  TRP A1775       5.188  66.151   0.011  1.00  0.00           C  
ATOM   1779  CD1 TRP A1775       4.988  65.225   0.999  1.00  0.00           C  
ATOM   1780  CD2 TRP A1775       6.025  67.172   0.585  1.00  0.00           C  
ATOM   1781  NE1 TRP A1775       5.647  65.605   2.148  1.00  0.00           N  
ATOM   1782  CE2 TRP A1775       6.287  66.795   1.923  1.00  0.00           C  
ATOM   1783  CE3 TRP A1775       6.575  68.369   0.099  1.00  0.00           C  
ATOM   1784  CZ2 TRP A1775       7.076  67.573   2.784  1.00  0.00           C  
ATOM   1785  CZ3 TRP A1775       7.360  69.145   0.958  1.00  0.00           C  
ATOM   1786  CH2 TRP A1775       7.601  68.744   2.281  1.00  0.00           C  
ATOM   1787  N   ILE A1776       7.004  67.083  -3.059  1.00  0.00           N  
ATOM   1788  CA  ILE A1776       8.237  67.862  -3.148  1.00  0.00           C  
ATOM   1789  C   ILE A1776       7.794  69.318  -2.985  1.00  0.00           C  
ATOM   1790  O   ILE A1776       6.648  69.677  -3.315  1.00  0.00           O  
ATOM   1791  CB  ILE A1776       8.967  67.731  -4.523  1.00  0.00           C  
ATOM   1792  CG1 ILE A1776       7.964  67.860  -5.667  1.00  0.00           C  
ATOM   1793  CG2 ILE A1776       9.770  66.395  -4.597  1.00  0.00           C  
ATOM   1794  CD1 ILE A1776       8.637  68.029  -7.044  1.00  0.00           C  
ATOM   1795  N   GLY A1777       8.680  70.152  -2.471  1.00  0.00           N  
ATOM   1796  CA  GLY A1777       8.313  71.549  -2.305  1.00  0.00           C  
ATOM   1797  C   GLY A1777       9.532  72.362  -1.957  1.00  0.00           C  
ATOM   1798  O   GLY A1777      10.561  71.794  -1.576  1.00  0.00           O  
ATOM   1799  N   ALA A1778       9.422  73.684  -2.088  1.00  0.00           N  
ATOM   1800  CA  ALA A1778      10.534  74.577  -1.770  1.00  0.00           C  
ATOM   1801  C   ALA A1778       9.967  75.939  -1.408  1.00  0.00           C  
ATOM   1802  O   ALA A1778       8.934  76.336  -1.942  1.00  0.00           O  
ATOM   1803  CB  ALA A1778      11.462  74.728  -2.971  1.00  0.00           C  
ATOM   1804  N   GLY A1779      10.660  76.637  -0.508  1.00  0.00           N  
ATOM   1805  CA  GLY A1779      10.263  77.971  -0.084  1.00  0.00           C  
ATOM   1806  C   GLY A1779      11.400  78.931  -0.383  1.00  0.00           C  
ATOM   1807  O   GLY A1779      12.551  78.666  -0.024  1.00  0.00           O  
ATOM   1808  N   PHE A1782      11.072  80.040  -1.046  1.00  0.00           N  
ATOM   1809  CA  PHE A1782      12.032  81.080  -1.445  1.00  0.00           C  
ATOM   1810  C   PHE A1782      11.652  82.433  -0.831  1.00  0.00           C  
ATOM   1811  O   PHE A1782      10.483  82.772  -0.775  1.00  0.00           O  
ATOM   1812  CB  PHE A1782      12.014  81.295  -2.968  1.00  0.00           C  
ATOM   1813  CG  PHE A1782      12.776  80.266  -3.759  1.00  0.00           C  
ATOM   1814  CD1 PHE A1782      12.234  79.005  -4.002  1.00  0.00           C  
ATOM   1815  CD2 PHE A1782      14.039  80.565  -4.261  1.00  0.00           C  
ATOM   1816  CE1 PHE A1782      12.954  78.047  -4.743  1.00  0.00           C  
ATOM   1817  CE2 PHE A1782      14.768  79.626  -5.000  1.00  0.00           C  
ATOM   1818  CZ  PHE A1782      14.220  78.359  -5.241  1.00  0.00           C  
ATOM   1819  N   GLY A1783      12.639  83.211  -0.401  1.00  0.00           N  
ATOM   1820  CA  GLY A1783      12.331  84.533   0.125  1.00  0.00           C  
ATOM   1821  C   GLY A1783      12.443  85.516  -1.025  1.00  0.00           C  
ATOM   1822  O   GLY A1783      13.506  85.645  -1.622  1.00  0.00           O  
ATOM   1823  N   LEU A1784      11.361  86.212  -1.353  1.00  0.00           N  
ATOM   1824  CA  LEU A1784      11.396  87.180  -2.467  1.00  0.00           C  
ATOM   1825  C   LEU A1784      12.375  88.357  -2.274  1.00  0.00           C  
ATOM   1826  O   LEU A1784      12.998  88.830  -3.237  1.00  0.00           O  
ATOM   1827  CB  LEU A1784       9.986  87.726  -2.740  1.00  0.00           C  
ATOM   1828  CG  LEU A1784       9.185  86.883  -3.750  1.00  0.00           C  
ATOM   1829  CD1 LEU A1784       8.838  85.530  -3.115  1.00  0.00           C  
ATOM   1830  CD2 LEU A1784       7.926  87.639  -4.177  1.00  0.00           C  
ATOM   1831  N   GLU A1785      12.510  88.837  -1.051  1.00  0.00           N  
ATOM   1832  CA  GLU A1785      13.430  89.953  -0.808  1.00  0.00           C  
ATOM   1833  C   GLU A1785      14.863  89.500  -1.030  1.00  0.00           C  
ATOM   1834  O   GLU A1785      15.691  90.279  -1.508  1.00  0.00           O  
ATOM   1835  CB  GLU A1785      13.240  90.539   0.604  1.00  0.00           C  
ATOM   1836  CG  GLU A1785      11.900  91.293   0.776  1.00  0.00           C  
ATOM   1837  CD  GLU A1785      10.752  90.372   1.178  1.00  0.00           C  
ATOM   1838  OE1 GLU A1785      10.989  89.144   1.317  1.00  0.00           O  
ATOM   1839  OE2 GLU A1785       9.617  90.877   1.369  1.00  0.00           O  
ATOM   1840  N   ARG A1786      15.171  88.242  -0.708  1.00  0.00           N  
ATOM   1841  CA  ARG A1786      16.525  87.745  -0.967  1.00  0.00           C  
ATOM   1842  C   ARG A1786      16.778  87.630  -2.463  1.00  0.00           C  
ATOM   1843  O   ARG A1786      17.872  87.941  -2.935  1.00  0.00           O  
ATOM   1844  CB  ARG A1786      16.764  86.397  -0.296  1.00  0.00           C  
ATOM   1845  CG  ARG A1786      16.962  86.564   1.187  1.00  0.00           C  
ATOM   1846  CD  ARG A1786      17.344  85.285   1.883  1.00  0.00           C  
ATOM   1847  NE  ARG A1786      17.608  85.561   3.289  1.00  0.00           N  
ATOM   1848  CZ  ARG A1786      17.994  84.645   4.169  1.00  0.00           C  
ATOM   1849  NH1 ARG A1786      18.169  83.391   3.783  1.00  0.00           N  
ATOM   1850  NH2 ARG A1786      18.178  84.979   5.437  1.00  0.00           N  
ATOM   1851  N   LEU A1787      15.766  87.203  -3.214  1.00  0.00           N  
ATOM   1852  CA  LEU A1787      15.916  87.107  -4.672  1.00  0.00           C  
ATOM   1853  C   LEU A1787      16.171  88.515  -5.240  1.00  0.00           C  
ATOM   1854  O   LEU A1787      17.061  88.727  -6.063  1.00  0.00           O  
ATOM   1855  CB  LEU A1787      14.640  86.532  -5.305  1.00  0.00           C  
ATOM   1856  CG  LEU A1787      14.301  85.071  -4.985  1.00  0.00           C  
ATOM   1857  CD1 LEU A1787      12.961  84.716  -5.636  1.00  0.00           C  
ATOM   1858  CD2 LEU A1787      15.407  84.155  -5.531  1.00  0.00           C  
ATOM   1859  N   LEU A1788      15.369  89.485  -4.820  1.00  0.00           N  
ATOM   1860  CA  LEU A1788      15.572  90.852  -5.315  1.00  0.00           C  
ATOM   1861  C   LEU A1788      16.965  91.382  -4.940  1.00  0.00           C  
ATOM   1862  O   LEU A1788      17.636  92.056  -5.728  1.00  0.00           O  
ATOM   1863  CB  LEU A1788      14.521  91.783  -4.699  1.00  0.00           C  
ATOM   1864  CG  LEU A1788      13.093  91.635  -5.200  1.00  0.00           C  
ATOM   1865  CD1 LEU A1788      12.156  92.505  -4.335  1.00  0.00           C  
ATOM   1866  CD2 LEU A1788      13.043  92.066  -6.679  1.00  0.00           C  
ATOM   1867  N   LYS A1789      17.359  91.126  -3.704  1.00  0.00           N  
ATOM   1868  CA  LYS A1789      18.654  91.578  -3.198  1.00  0.00           C  
ATOM   1869  C   LYS A1789      19.777  91.101  -4.120  1.00  0.00           C  
ATOM   1870  O   LYS A1789      20.651  91.878  -4.530  1.00  0.00           O  
ATOM   1871  CB  LYS A1789      18.861  91.027  -1.785  1.00  0.00           C  
ATOM   1872  CG  LYS A1789      20.172  91.386  -1.130  1.00  0.00           C  
ATOM   1873  CD  LYS A1789      20.211  90.829   0.290  1.00  0.00           C  
ATOM   1874  CE  LYS A1789      21.421  91.359   1.046  1.00  0.00           C  
ATOM   1875  NZ  LYS A1789      22.673  90.822   0.479  1.00  0.00           N  
ATOM   1876  N   VAL A1790      19.737  89.819  -4.460  1.00  0.00           N  
ATOM   1877  CA  VAL A1790      20.752  89.244  -5.318  1.00  0.00           C  
ATOM   1878  C   VAL A1790      20.652  89.808  -6.720  1.00  0.00           C  
ATOM   1879  O   VAL A1790      21.637  90.262  -7.293  1.00  0.00           O  
ATOM   1880  CB  VAL A1790      20.610  87.700  -5.351  1.00  0.00           C  
ATOM   1881  CG1 VAL A1790      21.441  87.116  -6.467  1.00  0.00           C  
ATOM   1882  CG2 VAL A1790      21.040  87.134  -4.016  1.00  0.00           C  
ATOM   1883  N   LYS A1791      19.445  89.805  -7.266  1.00  0.00           N  
ATOM   1884  CA  LYS A1791      19.247  90.290  -8.618  1.00  0.00           C  
ATOM   1885  C   LYS A1791      19.637  91.746  -8.832  1.00  0.00           C  
ATOM   1886  O   LYS A1791      20.156  92.112  -9.899  1.00  0.00           O  
ATOM   1887  CB  LYS A1791      17.790  90.104  -9.034  1.00  0.00           C  
ATOM   1888  CG  LYS A1791      17.543  90.434 -10.493  1.00  0.00           C  
ATOM   1889  CD  LYS A1791      16.062  90.413 -10.796  1.00  0.00           C  
ATOM   1890  CE  LYS A1791      15.782  90.731 -12.258  1.00  0.00           C  
ATOM   1891  NZ  LYS A1791      14.330  91.009 -12.493  1.00  0.00           N  
ATOM   1892  N   HIS A1792      19.389  92.580  -7.831  1.00  0.00           N  
ATOM   1893  CA  HIS A1792      19.687  94.006  -7.972  1.00  0.00           C  
ATOM   1894  C   HIS A1792      20.991  94.436  -7.325  1.00  0.00           C  
ATOM   1895  O   HIS A1792      21.314  95.614  -7.301  1.00  0.00           O  
ATOM   1896  CB  HIS A1792      18.519  94.821  -7.411  1.00  0.00           C  
ATOM   1897  CG  HIS A1792      17.278  94.701  -8.231  1.00  0.00           C  
ATOM   1898  ND1 HIS A1792      17.155  95.293  -9.467  1.00  0.00           N  
ATOM   1899  CD2 HIS A1792      16.154  93.961  -8.055  1.00  0.00           C  
ATOM   1900  CE1 HIS A1792      16.012  94.921 -10.021  1.00  0.00           C  
ATOM   1901  NE2 HIS A1792      15.388  94.113  -9.185  1.00  0.00           N  
ATOM   1902  N   ASP A1793      21.717  93.462  -6.790  1.00  0.00           N  
ATOM   1903  CA  ASP A1793      22.985  93.698  -6.142  1.00  0.00           C  
ATOM   1904  C   ASP A1793      22.869  94.661  -4.968  1.00  0.00           C  
ATOM   1905  O   ASP A1793      23.748  95.514  -4.784  1.00  0.00           O  
ATOM   1906  CB  ASP A1793      24.000  94.224  -7.180  1.00  0.00           C  
ATOM   1907  CG  ASP A1793      25.431  94.163  -6.681  1.00  0.00           C  
ATOM   1908  OD1 ASP A1793      25.738  93.277  -5.858  1.00  0.00           O  
ATOM   1909  OD2 ASP A1793      26.258  94.989  -7.123  1.00  0.00           O  
ATOM   1910  N   PHE A1794      21.794  94.529  -4.184  1.00  0.00           N  
ATOM   1911  CA  PHE A1794      21.591  95.370  -2.999  1.00  0.00           C  
ATOM   1912  C   PHE A1794      22.468  94.786  -1.903  1.00  0.00           C  
ATOM   1913  O   PHE A1794      22.475  93.580  -1.706  1.00  0.00           O  
ATOM   1914  CB  PHE A1794      20.133  95.334  -2.502  1.00  0.00           C  
ATOM   1915  CG  PHE A1794      19.137  95.947  -3.442  1.00  0.00           C  
ATOM   1916  CD1 PHE A1794      19.470  97.056  -4.216  1.00  0.00           C  
ATOM   1917  CD2 PHE A1794      17.837  95.457  -3.502  1.00  0.00           C  
ATOM   1918  CE1 PHE A1794      18.527  97.668  -5.032  1.00  0.00           C  
ATOM   1919  CE2 PHE A1794      16.877  96.068  -4.318  1.00  0.00           C  
ATOM   1920  CZ  PHE A1794      17.224  97.169  -5.081  1.00  0.00           C  
ATOM   1921  N   LYS A1795      23.190  95.628  -1.173  1.00  0.00           N  
ATOM   1922  CA  LYS A1795      24.056  95.132  -0.106  1.00  0.00           C  
ATOM   1923  C   LYS A1795      23.263  94.782   1.153  1.00  0.00           C  
ATOM   1924  O   LYS A1795      23.574  93.815   1.854  1.00  0.00           O  
ATOM   1925  CB  LYS A1795      25.125  96.174   0.237  1.00  0.00           C  
ATOM   1926  CG  LYS A1795      26.098  95.724   1.323  1.00  0.00           C  
ATOM   1927  CD  LYS A1795      27.099  96.820   1.701  1.00  0.00           C  
ATOM   1928  CE  LYS A1795      28.070  97.142   0.562  1.00  0.00           C  
ATOM   1929  NZ  LYS A1795      27.410  97.760  -0.624  1.00  0.00           N  
ATOM   1930  N   ASN A1796      22.243  95.577   1.441  1.00  0.00           N  
ATOM   1931  CA  ASN A1796      21.410  95.347   2.611  1.00  0.00           C  
ATOM   1932  C   ASN A1796      20.005  94.963   2.141  1.00  0.00           C  
ATOM   1933  O   ASN A1796      19.428  95.647   1.302  1.00  0.00           O  
ATOM   1934  CB  ASN A1796      21.335  96.618   3.462  1.00  0.00           C  
ATOM   1935  CG  ASN A1796      20.745  96.360   4.835  1.00  0.00           C  
ATOM   1936  OD1 ASN A1796      21.431  96.482   5.853  1.00  0.00           O  
ATOM   1937  ND2 ASN A1796      19.473  95.988   4.871  1.00  0.00           N  
ATOM   1938  N   ILE A1797      19.456  93.894   2.711  1.00  0.00           N  
ATOM   1939  CA  ILE A1797      18.136  93.401   2.322  1.00  0.00           C  
ATOM   1940  C   ILE A1797      17.012  94.402   2.565  1.00  0.00           C  
ATOM   1941  O   ILE A1797      15.956  94.326   1.935  1.00  0.00           O  
ATOM   1942  CB  ILE A1797      17.815  92.056   3.032  1.00  0.00           C  
ATOM   1943  CG1 ILE A1797      16.547  91.442   2.429  1.00  0.00           C  
ATOM   1944  CG2 ILE A1797      17.685  92.263   4.536  1.00  0.00           C  
ATOM   1945  CD1 ILE A1797      16.324  90.002   2.830  1.00  0.00           C  
ATOM   1946  N   LYS A1798      17.230  95.359   3.465  1.00  0.00           N  
ATOM   1947  CA  LYS A1798      16.195  96.365   3.719  1.00  0.00           C  
ATOM   1948  C   LYS A1798      15.831  97.132   2.458  1.00  0.00           C  
ATOM   1949  O   LYS A1798      14.746  97.690   2.370  1.00  0.00           O  
ATOM   1950  CB  LYS A1798      16.640  97.353   4.806  1.00  0.00           C  
ATOM   1951  CG  LYS A1798      16.823  96.729   6.175  1.00  0.00           C  
ATOM   1952  CD  LYS A1798      17.288  97.770   7.196  1.00  0.00           C  
ATOM   1953  CE  LYS A1798      17.920  97.108   8.413  1.00  0.00           C  
ATOM   1954  NZ  LYS A1798      17.030  96.085   9.023  1.00  0.00           N  
ATOM   1955  N   ARG A1799      16.724  97.149   1.465  1.00  0.00           N  
ATOM   1956  CA  ARG A1799      16.431  97.862   0.215  1.00  0.00           C  
ATOM   1957  C   ARG A1799      15.364  97.178  -0.633  1.00  0.00           C  
ATOM   1958  O   ARG A1799      14.820  97.778  -1.549  1.00  0.00           O  
ATOM   1959  CB  ARG A1799      17.694  97.986  -0.640  1.00  0.00           C  
ATOM   1960  CG  ARG A1799      18.745  98.893  -0.051  1.00  0.00           C  
ATOM   1961  CD  ARG A1799      19.118  99.929  -1.059  1.00  0.00           C  
ATOM   1962  NE  ARG A1799      20.240 100.734  -0.600  1.00  0.00           N  
ATOM   1963  CZ  ARG A1799      20.829 101.663  -1.337  1.00  0.00           C  
ATOM   1964  NH1 ARG A1799      20.392 101.904  -2.563  1.00  0.00           N  
ATOM   1965  NH2 ARG A1799      21.876 102.322  -0.858  1.00  0.00           N  
ATOM   1966  N   ALA A1800      15.087  95.915  -0.321  1.00  0.00           N  
ATOM   1967  CA  ALA A1800      14.121  95.095  -1.057  1.00  0.00           C  
ATOM   1968  C   ALA A1800      12.819  94.879  -0.275  1.00  0.00           C  
ATOM   1969  O   ALA A1800      11.858  94.310  -0.795  1.00  0.00           O  
ATOM   1970  CB  ALA A1800      14.767  93.707  -1.354  1.00  0.00           C  
ATOM   1971  N   ALA A1801      12.797  95.326   0.974  1.00  0.00           N  
ATOM   1972  CA  ALA A1801      11.641  95.128   1.838  1.00  0.00           C  
ATOM   1973  C   ALA A1801      10.489  96.118   1.694  1.00  0.00           C  
ATOM   1974  O   ALA A1801      10.661  97.218   1.167  1.00  0.00           O  
ATOM   1975  CB  ALA A1801      12.110  95.130   3.314  1.00  0.00           C  
ATOM   1976  N   ARG A1802       9.312  95.692   2.163  1.00  0.00           N  
ATOM   1977  CA  ARG A1802       8.150  96.561   2.240  1.00  0.00           C  
ATOM   1978  C   ARG A1802       8.715  97.638   3.140  1.00  0.00           C  
ATOM   1979  O   ARG A1802       9.305  97.337   4.174  1.00  0.00           O  
ATOM   1980  CB  ARG A1802       7.008  95.878   2.970  1.00  0.00           C  
ATOM   1981  CG  ARG A1802       6.268  94.894   2.110  1.00  0.00           C  
ATOM   1982  CD  ARG A1802       5.231  94.162   2.930  1.00  0.00           C  
ATOM   1983  NE  ARG A1802       4.427  93.324   2.058  1.00  0.00           N  
ATOM   1984  CZ  ARG A1802       3.373  93.756   1.378  1.00  0.00           C  
ATOM   1985  NH1 ARG A1802       2.972  95.030   1.478  1.00  0.00           N  
ATOM   1986  NH2 ARG A1802       2.743  92.916   0.574  1.00  0.00           N  
ATOM   1987  N   SER A1803       8.535  98.893   2.776  1.00  0.00           N  
ATOM   1988  CA  SER A1803       9.154  99.926   3.582  1.00  0.00           C  
ATOM   1989  C   SER A1803       8.727 101.315   3.169  1.00  0.00           C  
ATOM   1990  O   SER A1803       8.145 101.510   2.096  1.00  0.00           O  
ATOM   1991  CB  SER A1803      10.688  99.771   3.472  1.00  0.00           C  
ATOM   1992  OG  SER A1803      11.399 100.998   3.504  1.00  0.00           O  
ATOM   1993  N   GLY A1804       8.988 102.265   4.058  1.00  0.00           N  
ATOM   1994  CA  GLY A1804       8.667 103.650   3.789  1.00  0.00           C  
ATOM   1995  C   GLY A1804       9.973 104.367   3.498  1.00  0.00           C  
ATOM   1996  O   GLY A1804       9.954 105.542   3.131  1.00  0.00           O  
ATOM   1997  N   SER A1805      11.089 103.638   3.624  1.00  0.00           N  
ATOM   1998  CA  SER A1805      12.457 104.163   3.440  1.00  0.00           C  
ATOM   1999  C   SER A1805      13.129 103.947   2.083  1.00  0.00           C  
ATOM   2000  O   SER A1805      14.125 104.609   1.769  1.00  0.00           O  
ATOM   2001  CB  SER A1805      13.378 103.590   4.523  1.00  0.00           C  
ATOM   2002  OG  SER A1805      12.896 103.902   5.815  1.00  0.00           O  
ATOM   2003  N   TYR A1806      12.638 102.989   1.306  1.00  0.00           N  
ATOM   2004  CA  TYR A1806      13.185 102.752  -0.026  1.00  0.00           C  
ATOM   2005  C   TYR A1806      12.049 102.443  -0.987  1.00  0.00           C  
ATOM   2006  O   TYR A1806      11.033 101.863  -0.586  1.00  0.00           O  
ATOM   2007  CB  TYR A1806      14.159 101.571  -0.043  1.00  0.00           C  
ATOM   2008  CG  TYR A1806      15.434 101.826   0.700  1.00  0.00           C  
ATOM   2009  CD1 TYR A1806      15.554 101.490   2.041  1.00  0.00           C  
ATOM   2010  CD2 TYR A1806      16.497 102.483   0.082  1.00  0.00           C  
ATOM   2011  CE1 TYR A1806      16.700 101.811   2.759  1.00  0.00           C  
ATOM   2012  CE2 TYR A1806      17.654 102.805   0.794  1.00  0.00           C  
ATOM   2013  CZ  TYR A1806      17.742 102.466   2.131  1.00  0.00           C  
ATOM   2014  OH  TYR A1806      18.882 102.781   2.848  1.00  0.00           O  
ATOM   2015  N   TYR A1807      12.211 102.858  -2.241  1.00  0.00           N  
ATOM   2016  CA  TYR A1807      11.232 102.542  -3.279  1.00  0.00           C  
ATOM   2017  C   TYR A1807      12.050 101.957  -4.419  1.00  0.00           C  
ATOM   2018  O   TYR A1807      12.845 102.662  -5.041  1.00  0.00           O  
ATOM   2019  CB  TYR A1807      10.463 103.768  -3.783  1.00  0.00           C  
ATOM   2020  CG  TYR A1807       9.379 103.337  -4.755  1.00  0.00           C  
ATOM   2021  CD1 TYR A1807       8.134 102.858  -4.290  1.00  0.00           C  
ATOM   2022  CD2 TYR A1807       9.654 103.236  -6.122  1.00  0.00           C  
ATOM   2023  CE1 TYR A1807       7.210 102.286  -5.165  1.00  0.00           C  
ATOM   2024  CE2 TYR A1807       8.741 102.664  -7.005  1.00  0.00           C  
ATOM   2025  CZ  TYR A1807       7.521 102.187  -6.520  1.00  0.00           C  
ATOM   2026  OH  TYR A1807       6.630 101.617  -7.396  1.00  0.00           O  
ATOM   2027  N   ASN A1808      11.866 100.661  -4.686  1.00  0.00           N  
ATOM   2028  CA  ASN A1808      12.624  99.974  -5.729  1.00  0.00           C  
ATOM   2029  C   ASN A1808      14.119 100.197  -5.537  1.00  0.00           C  
ATOM   2030  O   ASN A1808      14.856 100.439  -6.486  1.00  0.00           O  
ATOM   2031  CB  ASN A1808      12.184 100.434  -7.132  1.00  0.00           C  
ATOM   2032  CG  ASN A1808      10.791  99.923  -7.490  1.00  0.00           C  
ATOM   2033  OD1 ASN A1808      10.132  99.323  -6.650  1.00  0.00           O  
ATOM   2034  ND2 ASN A1808      10.336 100.167  -8.721  1.00  0.00           N  
ATOM   2035  N   GLY A1809      14.560 100.114  -4.293  1.00  0.00           N  
ATOM   2036  CA  GLY A1809      15.974 100.287  -4.011  1.00  0.00           C  
ATOM   2037  C   GLY A1809      16.469 101.723  -3.909  1.00  0.00           C  
ATOM   2038  O   GLY A1809      17.633 101.937  -3.582  1.00  0.00           O  
ATOM   2039  N   ILE A1810      15.600 102.696  -4.178  1.00  0.00           N  
ATOM   2040  CA  ILE A1810      15.984 104.098  -4.099  1.00  0.00           C  
ATOM   2041  C   ILE A1810      15.504 104.693  -2.784  1.00  0.00           C  
ATOM   2042  O   ILE A1810      14.337 104.527  -2.399  1.00  0.00           O  
ATOM   2043  CB  ILE A1810      15.368 104.887  -5.264  1.00  0.00           C  
ATOM   2044  CG1 ILE A1810      15.890 104.320  -6.588  1.00  0.00           C  
ATOM   2045  CG2 ILE A1810      15.689 106.379  -5.127  1.00  0.00           C  
ATOM   2046  CD1 ILE A1810      14.901 104.464  -7.718  1.00  0.00           C  
ATOM   2047  N   SER A1811      16.395 105.404  -2.096  1.00  0.00           N  
ATOM   2048  CA  SER A1811      16.018 106.019  -0.830  1.00  0.00           C  
ATOM   2049  C   SER A1811      14.891 107.030  -1.033  1.00  0.00           C  
ATOM   2050  O   SER A1811      14.874 107.777  -2.019  1.00  0.00           O  
ATOM   2051  CB  SER A1811      17.227 106.726  -0.180  1.00  0.00           C  
ATOM   2052  OG  SER A1811      16.814 107.541   0.915  1.00  0.00           O  
ATOM   2053  N   THR A1812      13.921 107.014  -0.122  1.00  0.00           N  
ATOM   2054  CA  THR A1812      12.838 107.968  -0.189  1.00  0.00           C  
ATOM   2055  C   THR A1812      13.141 109.147   0.756  1.00  0.00           C  
ATOM   2056  O   THR A1812      12.293 110.001   0.945  1.00  0.00           O  
ATOM   2057  CB  THR A1812      11.493 107.350   0.249  1.00  0.00           C  
ATOM   2058  OG1 THR A1812      11.636 106.806   1.563  1.00  0.00           O  
ATOM   2059  CG2 THR A1812      11.064 106.250  -0.726  1.00  0.00           C  
ATOM   2060  N   ASN A1813      14.324 109.174   1.366  1.00  0.00           N  
ATOM   2061  CA  ASN A1813      14.690 110.289   2.266  1.00  0.00           C  
ATOM   2062  C   ASN A1813      15.595 111.210   1.460  1.00  0.00           C  
ATOM   2063  O   ASN A1813      16.824 111.195   1.613  1.00  0.00           O  
ATOM   2064  CB  ASN A1813      15.430 109.763   3.494  1.00  0.00           C  
ATOM   2065  CG  ASN A1813      14.536 108.890   4.384  1.00  0.00           C  
ATOM   2066  OD1 ASN A1813      14.892 107.765   4.738  1.00  0.00           O  
ATOM   2067  ND2 ASN A1813      13.373 109.413   4.741  1.00  0.00           N  
ATOM   2068  N   LEU A1814      14.963 111.996   0.604  1.00  0.00           N  
ATOM   2069  CA  LEU A1814      15.654 112.875  -0.321  1.00  0.00           C  
ATOM   2070  C   LEU A1814      15.520 114.372  -0.011  1.00  0.00           C  
ATOM   2071  O   LEU A1814      15.644 115.163  -0.963  1.00  0.00           O  
ATOM   2072  CB  LEU A1814      15.135 112.590  -1.739  1.00  0.00           C  
ATOM   2073  CG  LEU A1814      15.301 111.133  -2.220  1.00  0.00           C  
ATOM   2074  CD1 LEU A1814      14.700 110.955  -3.599  1.00  0.00           C  
ATOM   2075  CD2 LEU A1814      16.792 110.753  -2.232  1.00  0.00           C  
ATOM   2076  OXT LEU A1814      15.321 114.732   1.169  1.00  0.00           O  
HETATM 2077  PG  ANP A 501      17.968  81.326   7.476  1.00  0.00           P  
HETATM 2078  O1G ANP A 501      17.366  82.019   8.638  1.00  0.00           O  
HETATM 2079  O2G ANP A 501      18.716  82.351   6.484  1.00  0.00           O  
HETATM 2080  O3G ANP A 501      19.089  80.254   7.912  1.00  0.00           O  
HETATM 2081  PB  ANP A 501      15.700  79.835   7.415  1.00  0.00           P  
HETATM 2082  O1B ANP A 501      14.996  80.681   8.403  1.00  0.00           O  
HETATM 2083  O2B ANP A 501      15.798  78.360   7.490  1.00  0.00           O  
HETATM 2084  N3B ANP A 501      16.899  80.517   6.555  1.00  0.00           N  
HETATM 2085  PA  ANP A 501      13.445  78.907   5.910  1.00  0.00           P  
HETATM 2086  O1A ANP A 501      14.042  77.778   5.160  1.00  0.00           O  
HETATM 2087  O2A ANP A 501      12.739  78.617   7.177  1.00  0.00           O  
HETATM 2088  O3A ANP A 501      14.623  79.972   6.215  1.00  0.00           O  
HETATM 2089  O5' ANP A 501      12.439  79.679   4.914  1.00  0.00           O  
HETATM 2090  C5' ANP A 501      12.571  79.588   3.491  1.00  0.00           C  
HETATM 2091  C4' ANP A 501      13.191  80.854   2.892  1.00  0.00           C  
HETATM 2092  O4' ANP A 501      12.509  82.035   3.343  1.00  0.00           O  
HETATM 2093  C3' ANP A 501      14.641  81.083   3.313  1.00  0.00           C  
HETATM 2094  O3' ANP A 501      15.492  80.249   2.521  1.00  0.00           O  
HETATM 2095  C2' ANP A 501      14.783  82.539   2.870  1.00  0.00           C  
HETATM 2096  O2' ANP A 501      14.897  82.640   1.447  1.00  0.00           O  
HETATM 2097  C1' ANP A 501      13.443  83.132   3.314  1.00  0.00           C  
HETATM 2098  N9  ANP A 501      13.523  83.712   4.675  1.00  0.00           N  
HETATM 2099  C8  ANP A 501      13.412  83.057   5.830  1.00  0.00           C  
HETATM 2100  N7  ANP A 501      13.484  83.917   6.845  1.00  0.00           N  
HETATM 2101  C5  ANP A 501      13.646  85.133   6.333  1.00  0.00           C  
HETATM 2102  C6  ANP A 501      13.790  86.407   6.870  1.00  0.00           C  
HETATM 2103  N6  ANP A 501      13.751  86.590   8.187  1.00  0.00           N  
HETATM 2104  N1  ANP A 501      13.961  87.450   6.044  1.00  0.00           N  
HETATM 2105  C2  ANP A 501      13.990  87.291   4.731  1.00  0.00           C  
HETATM 2106  N3  ANP A 501      13.851  86.094   4.187  1.00  0.00           N  
HETATM 2107  C4  ANP A 501      13.679  85.004   4.951  1.00  0.00           C  
HETATM 2108  CB2 PYL A 601       3.201  72.119   2.156  1.00  0.00           C  
HETATM 2109  CG2 PYL A 601       4.582  71.466   2.072  1.00  0.00           C  
HETATM 2110  CD2 PYL A 601       4.611  70.189   2.914  1.00  0.00           C  
HETATM 2111  CE2 PYL A 601       5.221  70.691   4.223  1.00  0.00           C  
HETATM 2112  N2  PYL A 601       6.131  71.603   3.894  1.00  0.00           N  
HETATM 2113  CA2 PYL A 601       5.654  72.347   2.719  1.00  0.00           C  
HETATM 2114  C2  PYL A 601       6.832  72.591   1.771  1.00  0.00           C  
HETATM 2115  O2  PYL A 601       6.657  72.869   0.586  1.00  0.00           O  
HETATM 2116  NZ  PYL A 601       8.028  72.461   2.341  1.00  0.00           N  
HETATM 2117  CE  PYL A 601       9.287  72.659   1.609  1.00  0.00           C  
HETATM 2118  CD  PYL A 601      10.134  73.709   2.333  1.00  0.00           C  
HETATM 2119  CG  PYL A 601       9.443  75.074   2.321  1.00  0.00           C  
HETATM 2120  CB  PYL A 601      10.205  76.153   3.093  1.00  0.00           C  
HETATM 2121  CA  PYL A 601      10.134  75.964   4.610  1.00  0.00           C  
HETATM 2122  C   PYL A 601      10.740  77.188   5.302  1.00  0.00           C  
HETATM 2123  OXT PYL A 601      11.984  77.316   5.275  1.00  0.00           O  
HETATM 2124  O   PYL A 601       9.934  77.976   5.843  1.00  0.00           O  
HETATM 2125  N   PYL A 601       8.733  75.825   5.035  1.00  0.00           N  
TER
END
