# Supplementary material for: Backbone Brackets and Arginine Tweezers delineate Class I and Class II aminoacyl tRNA synthetases
Source: PLoS Comput Biol. 2018 Apr 16;14(4):e1006101. doi: 10.1371/journal.pcbi.1006101 (PMC5919687; doi:10.1371/journal.pcbi.1006101)
Supplement: S12 File — All structures of Class II aaRS with residues renumbered according to the MSA. (GZ) [file pcbi.1006101.s024.tar.gz › 2zim_A_renum.pdb]

ATOM      1  N   PRO A 257      31.002  -1.151  34.760  1.00  0.00           N  
ATOM      2  CA  PRO A 257      30.044  -1.397  33.662  1.00  0.00           C  
ATOM      3  C   PRO A 257      29.049  -0.221  33.403  1.00  0.00           C  
ATOM      4  O   PRO A 257      29.250   0.516  32.446  1.00  0.00           O  
ATOM      5  CB  PRO A 257      29.322  -2.716  34.085  1.00  0.00           C  
ATOM      6  CG  PRO A 257      30.001  -3.163  35.436  1.00  0.00           C  
ATOM      7  CD  PRO A 257      30.641  -1.886  35.991  1.00  0.00           C  
ATOM      8  N   ALA A 258      27.998  -0.057  34.221  1.00  0.00           N  
ATOM      9  CA  ALA A 258      27.056   1.067  34.075  1.00  0.00           C  
ATOM     10  C   ALA A 258      27.731   2.421  34.427  1.00  0.00           C  
ATOM     11  O   ALA A 258      28.632   2.463  35.283  1.00  0.00           O  
ATOM     12  CB  ALA A 258      25.858   0.850  34.970  1.00  0.00           C  
ATOM     13  N   LEU A 259      27.290   3.516  33.805  1.00  0.00           N  
ATOM     14  CA  LEU A 259      27.825   4.853  34.132  1.00  0.00           C  
ATOM     15  C   LEU A 259      27.385   5.287  35.514  1.00  0.00           C  
ATOM     16  O   LEU A 259      26.220   5.113  35.843  1.00  0.00           O  
ATOM     17  CB  LEU A 259      27.363   5.875  33.090  1.00  0.00           C  
ATOM     18  CG  LEU A 259      28.341   6.354  32.010  1.00  0.00           C  
ATOM     19  CD1 LEU A 259      29.455   5.362  31.683  1.00  0.00           C  
ATOM     20  CD2 LEU A 259      27.599   6.783  30.752  1.00  0.00           C  
ATOM     21  N   THR A 261      28.272   5.862  36.326  1.00  0.00           N  
ATOM     22  CA  THR A 261      27.794   6.455  37.588  1.00  0.00           C  
ATOM     23  C   THR A 261      27.000   7.764  37.327  1.00  0.00           C  
ATOM     24  O   THR A 261      27.096   8.365  36.262  1.00  0.00           O  
ATOM     25  CB  THR A 261      28.893   6.751  38.595  1.00  0.00           C  
ATOM     26  OG1 THR A 261      29.692   7.838  38.117  1.00  0.00           O  
ATOM     27  CG2 THR A 261      29.772   5.506  38.887  1.00  0.00           C  
ATOM     28  N   LYS A 262      26.201   8.172  38.293  1.00  0.00           N  
ATOM     29  CA  LYS A 262      25.494   9.444  38.208  1.00  0.00           C  
ATOM     30  C   LYS A 262      26.541  10.574  38.067  1.00  0.00           C  
ATOM     31  O   LYS A 262      26.371  11.441  37.249  1.00  0.00           O  
ATOM     32  CB  LYS A 262      24.560   9.640  39.407  1.00  0.00           C  
ATOM     33  CG  LYS A 262      23.624  10.877  39.332  1.00  0.00           C  
ATOM     34  CD  LYS A 262      22.920  11.042  37.928  1.00  0.00           C  
ATOM     35  CE  LYS A 262      21.876  12.191  37.915  1.00  0.00           C  
ATOM     36  NZ  LYS A 262      22.468  13.492  38.406  1.00  0.00           N  
ATOM     37  N   SER A 263      27.663  10.516  38.783  1.00  0.00           N  
ATOM     38  CA  SER A 263      28.680  11.550  38.582  1.00  0.00           C  
ATOM     39  C   SER A 263      29.263  11.566  37.176  1.00  0.00           C  
ATOM     40  O   SER A 263      29.458  12.635  36.622  1.00  0.00           O  
ATOM     41  CB  SER A 263      29.787  11.454  39.606  1.00  0.00           C  
ATOM     42  OG  SER A 263      29.225  11.502  40.882  1.00  0.00           O  
ATOM     43  N   GLN A 264      29.516  10.390  36.595  1.00  0.00           N  
ATOM     44  CA  GLN A 264      30.073  10.329  35.253  1.00  0.00           C  
ATOM     45  C   GLN A 264      29.065  10.877  34.244  1.00  0.00           C  
ATOM     46  O   GLN A 264      29.428  11.574  33.308  1.00  0.00           O  
ATOM     47  CB  GLN A 264      30.525   8.920  34.877  1.00  0.00           C  
ATOM     48  CG  GLN A 264      31.868   8.513  35.518  1.00  0.00           C  
ATOM     49  CD  GLN A 264      32.104   6.983  35.498  1.00  0.00           C  
ATOM     50  OE1 GLN A 264      31.152   6.195  35.404  1.00  0.00           O  
ATOM     51  NE2 GLN A 264      33.365   6.576  35.590  1.00  0.00           N  
ATOM     52  N   THR A 266      27.796  10.550  34.447  1.00  0.00           N  
ATOM     53  CA  THR A 266      26.714  11.046  33.588  1.00  0.00           C  
ATOM     54  C   THR A 266      26.567  12.585  33.705  1.00  0.00           C  
ATOM     55  O   THR A 266      26.354  13.237  32.725  1.00  0.00           O  
ATOM     56  CB  THR A 266      25.371  10.302  33.931  1.00  0.00           C  
ATOM     57  OG1 THR A 266      25.487   8.943  33.491  1.00  0.00           O  
ATOM     58  CG2 THR A 266      24.243  10.899  33.159  1.00  0.00           C  
ATOM     59  N   ASP A 267      26.646  13.152  34.906  1.00  0.00           N  
ATOM     60  CA  ASP A 267      26.692  14.626  35.043  1.00  0.00           C  
ATOM     61  C   ASP A 267      27.850  15.208  34.235  1.00  0.00           C  
ATOM     62  O   ASP A 267      27.672  16.179  33.535  1.00  0.00           O  
ATOM     63  CB  ASP A 267      26.806  15.065  36.495  1.00  0.00           C  
ATOM     64  CG  ASP A 267      25.562  14.745  37.320  1.00  0.00           C  
ATOM     65  OD1 ASP A 267      24.507  14.328  36.773  1.00  0.00           O  
ATOM     66  OD2 ASP A 267      25.644  14.963  38.539  1.00  0.00           O  
ATOM     67  N   ARG A 268      29.016  14.549  34.266  1.00  0.00           N  
ATOM     68  CA  ARG A 268      30.198  15.038  33.572  1.00  0.00           C  
ATOM     69  C   ARG A 268      30.014  15.038  32.080  1.00  0.00           C  
ATOM     70  O   ARG A 268      30.402  16.019  31.367  1.00  0.00           O  
ATOM     71  CB  ARG A 268      31.453  14.209  33.973  1.00  0.00           C  
ATOM     72  CG  ARG A 268      32.690  14.470  33.078  1.00  0.00           C  
ATOM     73  CD  ARG A 268      33.213  15.899  33.226  1.00  0.00           C  
ATOM     74  NE  ARG A 268      34.392  16.169  32.366  1.00  0.00           N  
ATOM     75  CZ  ARG A 268      34.770  17.384  31.962  1.00  0.00           C  
ATOM     76  NH1 ARG A 268      34.038  18.473  32.277  1.00  0.00           N  
ATOM     77  NH2 ARG A 268      35.869  17.532  31.210  1.00  0.00           N  
ATOM     78  N   LEU A 269      29.457  13.941  31.561  1.00  0.00           N  
ATOM     79  CA  LEU A 269      29.208  13.848  30.094  1.00  0.00           C  
ATOM     80  C   LEU A 269      28.111  14.827  29.660  1.00  0.00           C  
ATOM     81  O   LEU A 269      28.178  15.384  28.597  1.00  0.00           O  
ATOM     82  CB  LEU A 269      28.786  12.427  29.680  1.00  0.00           C  
ATOM     83  CG  LEU A 269      29.809  11.315  29.961  1.00  0.00           C  
ATOM     84  CD1 LEU A 269      29.212   9.958  29.642  1.00  0.00           C  
ATOM     85  CD2 LEU A 269      31.081  11.550  29.192  1.00  0.00           C  
ATOM     86  N   GLU A 270      27.116  15.030  30.498  1.00  0.00           N  
ATOM     87  CA  GLU A 270      26.071  15.988  30.200  1.00  0.00           C  
ATOM     88  C   GLU A 270      26.578  17.428  30.157  1.00  0.00           C  
ATOM     89  O   GLU A 270      26.059  18.208  29.386  1.00  0.00           O  
ATOM     90  CB  GLU A 270      24.920  15.816  31.133  1.00  0.00           C  
ATOM     91  CG  GLU A 270      24.116  14.593  30.688  1.00  0.00           C  
ATOM     92  CD  GLU A 270      22.919  14.296  31.559  1.00  0.00           C  
ATOM     93  OE1 GLU A 270      22.761  14.941  32.643  1.00  0.00           O  
ATOM     94  OE2 GLU A 270      22.149  13.395  31.144  1.00  0.00           O  
ATOM     95  N   VAL A 271      27.613  17.744  30.950  1.00  0.00           N  
ATOM     96  CA  VAL A 271      28.291  19.032  30.821  1.00  0.00           C  
ATOM     97  C   VAL A 271      28.861  19.193  29.434  1.00  0.00           C  
ATOM     98  O   VAL A 271      28.806  20.283  28.872  1.00  0.00           O  
ATOM     99  CB  VAL A 271      29.374  19.249  31.940  1.00  0.00           C  
ATOM    100  CG1 VAL A 271      30.361  20.370  31.576  1.00  0.00           C  
ATOM    101  CG2 VAL A 271      28.694  19.509  33.225  1.00  0.00           C  
ATOM    102  N   LEU A 272      29.388  18.104  28.871  1.00  0.00           N  
ATOM    103  CA  LEU A 272      30.083  18.097  27.576  1.00  0.00           C  
ATOM    104  C   LEU A 272      29.223  17.884  26.326  1.00  0.00           C  
ATOM    105  O   LEU A 272      29.708  18.013  25.199  1.00  0.00           O  
ATOM    106  CB  LEU A 272      31.214  17.032  27.597  1.00  0.00           C  
ATOM    107  CG  LEU A 272      32.406  17.256  28.520  1.00  0.00           C  
ATOM    108  CD1 LEU A 272      33.273  15.965  28.615  1.00  0.00           C  
ATOM    109  CD2 LEU A 272      33.261  18.513  28.078  1.00  0.00           C  
ATOM    110  N   LEU A 273      27.966  17.525  26.540  1.00  0.00           N  
ATOM    111  CA  LEU A 273      27.018  17.179  25.507  1.00  0.00           C  
ATOM    112  C   LEU A 273      26.359  18.444  24.937  1.00  0.00           C  
ATOM    113  O   LEU A 273      25.877  19.265  25.685  1.00  0.00           O  
ATOM    114  CB  LEU A 273      25.958  16.276  26.147  1.00  0.00           C  
ATOM    115  CG  LEU A 273      25.212  15.206  25.349  1.00  0.00           C  
ATOM    116  CD1 LEU A 273      26.157  14.316  24.526  1.00  0.00           C  
ATOM    117  CD2 LEU A 273      24.402  14.374  26.334  1.00  0.00           C  
ATOM    118  N   ASN A 274      26.382  18.628  23.615  1.00  0.00           N  
ATOM    119  CA  ASN A 274      25.595  19.697  22.992  1.00  0.00           C  
ATOM    120  C   ASN A 274      24.261  19.132  22.458  1.00  0.00           C  
ATOM    121  O   ASN A 274      24.140  17.913  22.210  1.00  0.00           O  
ATOM    122  CB  ASN A 274      26.386  20.450  21.921  1.00  0.00           C  
ATOM    123  CG  ASN A 274      27.326  21.563  22.513  1.00  0.00           C  
ATOM    124  OD1 ASN A 274      27.485  21.737  23.766  1.00  0.00           O  
ATOM    125  ND2 ASN A 274      27.975  22.312  21.587  1.00  0.00           N  
ATOM    126  N   PRO A 275      23.225  20.001  22.325  1.00  0.00           N  
ATOM    127  CA  PRO A 275      21.915  19.481  21.843  1.00  0.00           C  
ATOM    128  C   PRO A 275      22.014  18.680  20.488  1.00  0.00           C  
ATOM    129  O   PRO A 275      21.347  17.646  20.304  1.00  0.00           O  
ATOM    130  CB  PRO A 275      21.068  20.752  21.713  1.00  0.00           C  
ATOM    131  CG  PRO A 275      21.734  21.756  22.649  1.00  0.00           C  
ATOM    132  CD  PRO A 275      23.191  21.459  22.593  1.00  0.00           C  
ATOM    133  N   LYS A 276      22.898  19.129  19.596  1.00  0.00           N  
ATOM    134  CA  LYS A 276      23.080  18.505  18.270  1.00  0.00           C  
ATOM    135  C   LYS A 276      23.745  17.091  18.250  1.00  0.00           C  
ATOM    136  O   LYS A 276      23.562  16.331  17.284  1.00  0.00           O  
ATOM    137  CB  LYS A 276      23.838  19.482  17.345  1.00  0.00           C  
ATOM    138  CG  LYS A 276      23.369  20.963  17.458  1.00  0.00           C  
ATOM    139  CD  LYS A 276      22.061  21.219  16.697  1.00  0.00           C  
ATOM    140  CE  LYS A 276      21.876  22.711  16.416  1.00  0.00           C  
ATOM    141  NZ  LYS A 276      21.115  22.979  15.151  1.00  0.00           N  
ATOM    142  N   ASP A 277      24.504  16.747  19.301  1.00  0.00           N  
ATOM    143  CA  ASP A 277      25.193  15.431  19.403  1.00  0.00           C  
ATOM    144  C   ASP A 277      24.215  14.260  19.317  1.00  0.00           C  
ATOM    145  O   ASP A 277      23.183  14.268  20.003  1.00  0.00           O  
ATOM    146  CB  ASP A 277      25.934  15.288  20.742  1.00  0.00           C  
ATOM    147  CG  ASP A 277      27.163  16.159  20.850  1.00  0.00           C  
ATOM    148  OD1 ASP A 277      27.792  16.533  19.841  1.00  0.00           O  
ATOM    149  OD2 ASP A 277      27.504  16.462  21.994  1.00  0.00           O  
ATOM    150  N   GLU A 278      24.548  13.244  18.520  1.00  0.00           N  
ATOM    151  CA  GLU A 278      23.712  12.052  18.462  1.00  0.00           C  
ATOM    152  C   GLU A 278      24.362  10.873  19.175  1.00  0.00           C  
ATOM    153  O   GLU A 278      24.340  10.807  20.408  1.00  0.00           O  
ATOM    154  CB  GLU A 278      23.323  11.713  17.014  1.00  0.00           C  
ATOM    155  CG  GLU A 278      22.194  12.621  16.453  1.00  0.00           C  
ATOM    156  CD  GLU A 278      22.027  12.564  14.917  1.00  0.00           C  
ATOM    157  OE1 GLU A 278      22.936  12.062  14.193  1.00  0.00           O  
ATOM    158  OE2 GLU A 278      20.970  13.043  14.432  1.00  0.00           O  
ATOM    159  N   SER A 291      26.927   3.500  25.326  1.00  0.00           N  
ATOM    160  CA  SER A 291      26.913   2.121  25.856  1.00  0.00           C  
ATOM    161  C   SER A 291      27.101   1.064  24.741  1.00  0.00           C  
ATOM    162  O   SER A 291      26.685   1.284  23.598  1.00  0.00           O  
ATOM    163  CB  SER A 291      25.646   1.843  26.700  1.00  0.00           C  
ATOM    164  OG  SER A 291      24.468   1.959  25.916  1.00  0.00           O  
ATOM    165  N   GLY A 292      27.803  -0.034  25.050  1.00  0.00           N  
ATOM    166  CA  GLY A 292      28.581  -0.172  26.300  1.00  0.00           C  
ATOM    167  C   GLY A 292      30.007   0.338  26.104  1.00  0.00           C  
ATOM    168  O   GLY A 292      30.995  -0.412  26.290  1.00  0.00           O  
ATOM    169  N   LYS A 293      30.122   1.607  25.690  1.00  0.00           N  
ATOM    170  CA  LYS A 293      31.439   2.252  25.609  1.00  0.00           C  
ATOM    171  C   LYS A 293      31.760   2.798  27.012  1.00  0.00           C  
ATOM    172  O   LYS A 293      30.851   3.305  27.707  1.00  0.00           O  
ATOM    173  CB  LYS A 293      31.467   3.331  24.520  1.00  0.00           C  
ATOM    174  CG  LYS A 293      32.862   3.607  23.929  1.00  0.00           C  
ATOM    175  CD  LYS A 293      32.773   3.922  22.418  1.00  0.00           C  
ATOM    176  CE  LYS A 293      33.927   4.813  21.921  1.00  0.00           C  
ATOM    177  NZ  LYS A 293      35.334   4.220  22.001  1.00  0.00           N  
ATOM    178  N   PRO A 296      33.016   2.620  27.465  1.00  0.00           N  
ATOM    179  CA  PRO A 296      33.374   3.123  28.781  1.00  0.00           C  
ATOM    180  C   PRO A 296      33.325   4.690  28.890  1.00  0.00           C  
ATOM    181  O   PRO A 296      33.434   5.391  27.875  1.00  0.00           O  
ATOM    182  CB  PRO A 296      34.808   2.603  28.997  1.00  0.00           C  
ATOM    183  CG  PRO A 296      35.307   2.182  27.673  1.00  0.00           C  
ATOM    184  CD  PRO A 296      34.145   1.977  26.770  1.00  0.00           C  
ATOM    185  N   PHE A 297      33.139   5.186  30.113  1.00  0.00           N  
ATOM    186  CA  PHE A 297      33.234   6.624  30.440  1.00  0.00           C  
ATOM    187  C   PHE A 297      34.378   7.332  29.750  1.00  0.00           C  
ATOM    188  O   PHE A 297      34.164   8.306  29.047  1.00  0.00           O  
ATOM    189  CB  PHE A 297      33.372   6.831  31.959  1.00  0.00           C  
ATOM    190  CG  PHE A 297      33.585   8.297  32.369  1.00  0.00           C  
ATOM    191  CD1 PHE A 297      32.548   9.224  32.257  1.00  0.00           C  
ATOM    192  CD2 PHE A 297      34.838   8.736  32.821  1.00  0.00           C  
ATOM    193  CE1 PHE A 297      32.735  10.582  32.606  1.00  0.00           C  
ATOM    194  CE2 PHE A 297      35.030  10.091  33.189  1.00  0.00           C  
ATOM    195  CZ  PHE A 297      33.964  11.014  33.076  1.00  0.00           C  
ATOM    196  N   ARG A 298      35.598   6.841  29.953  1.00  0.00           N  
ATOM    197  CA  ARG A 298      36.784   7.523  29.474  1.00  0.00           C  
ATOM    198  C   ARG A 298      36.777   7.755  27.959  1.00  0.00           C  
ATOM    199  O   ARG A 298      37.287   8.781  27.476  1.00  0.00           O  
ATOM    200  CB  ARG A 298      38.055   6.826  29.937  1.00  0.00           C  
ATOM    201  CG  ARG A 298      38.325   5.486  29.266  1.00  0.00           C  
ATOM    202  CD  ARG A 298      39.126   4.557  30.201  1.00  0.00           C  
ATOM    203  NE  ARG A 298      39.104   3.148  29.757  1.00  0.00           N  
ATOM    204  CZ  ARG A 298      38.345   2.174  30.281  1.00  0.00           C  
ATOM    205  NH1 ARG A 298      37.516   2.416  31.296  1.00  0.00           N  
ATOM    206  NH2 ARG A 298      38.418   0.932  29.786  1.00  0.00           N  
ATOM    207  N   GLU A 303      36.179   6.829  27.213  1.00  0.00           N  
ATOM    208  CA  GLU A 303      36.124   6.986  25.757  1.00  0.00           C  
ATOM    209  C   GLU A 303      35.016   7.920  25.318  1.00  0.00           C  
ATOM    210  O   GLU A 303      35.212   8.641  24.369  1.00  0.00           O  
ATOM    211  CB  GLU A 303      35.943   5.638  25.022  1.00  0.00           C  
ATOM    212  CG  GLU A 303      37.211   4.733  25.028  1.00  0.00           C  
ATOM    213  CD  GLU A 303      36.873   3.255  24.697  1.00  0.00           C  
ATOM    214  OE1 GLU A 303      35.854   3.016  24.001  1.00  0.00           O  
ATOM    215  OE2 GLU A 303      37.629   2.357  25.139  1.00  0.00           O  
ATOM    216  N   LEU A 305      33.843   7.829  25.959  1.00  0.00           N  
ATOM    217  CA  LEU A 305      32.725   8.780  25.729  1.00  0.00           C  
ATOM    218  C   LEU A 305      33.175  10.220  26.095  1.00  0.00           C  
ATOM    219  O   LEU A 305      32.894  11.149  25.360  1.00  0.00           O  
ATOM    220  CB  LEU A 305      31.484   8.412  26.558  1.00  0.00           C  
ATOM    221  CG  LEU A 305      30.795   7.048  26.346  1.00  0.00           C  
ATOM    222  CD1 LEU A 305      29.701   6.795  27.383  1.00  0.00           C  
ATOM    223  CD2 LEU A 305      30.227   6.948  24.907  1.00  0.00           C  
ATOM    224  N   GLU A 306      33.874  10.369  27.226  1.00  0.00           N  
ATOM    225  CA  GLU A 306      34.390  11.664  27.653  1.00  0.00           C  
ATOM    226  C   GLU A 306      35.418  12.181  26.685  1.00  0.00           C  
ATOM    227  O   GLU A 306      35.374  13.344  26.290  1.00  0.00           O  
ATOM    228  CB  GLU A 306      34.984  11.612  29.067  1.00  0.00           C  
ATOM    229  CG  GLU A 306      35.278  13.037  29.568  1.00  0.00           C  
ATOM    230  CD  GLU A 306      36.213  13.089  30.772  1.00  0.00           C  
ATOM    231  OE1 GLU A 306      37.074  12.210  30.917  1.00  0.00           O  
ATOM    232  OE2 GLU A 306      36.085  14.057  31.549  1.00  0.00           O  
ATOM    233  N   SER A 307      36.359  11.321  26.296  1.00  0.00           N  
ATOM    234  CA  SER A 307      37.371  11.715  25.337  1.00  0.00           C  
ATOM    235  C   SER A 307      36.763  12.182  23.997  1.00  0.00           C  
ATOM    236  O   SER A 307      37.240  13.157  23.367  1.00  0.00           O  
ATOM    237  CB  SER A 307      38.372  10.567  25.128  1.00  0.00           C  
ATOM    238  OG  SER A 307      39.155  10.869  24.004  1.00  0.00           O  
ATOM    239  N   GLU A 308      35.705  11.493  23.563  1.00  0.00           N  
ATOM    240  CA  GLU A 308      35.030  11.835  22.288  1.00  0.00           C  
ATOM    241  C   GLU A 308      34.358  13.208  22.395  1.00  0.00           C  
ATOM    242  O   GLU A 308      34.488  14.059  21.505  1.00  0.00           O  
ATOM    243  CB  GLU A 308      33.986  10.736  21.936  1.00  0.00           C  
ATOM    244  CG  GLU A 308      33.006  11.079  20.761  1.00  0.00           C  
ATOM    245  CD  GLU A 308      33.704  11.392  19.387  1.00  0.00           C  
ATOM    246  OE1 GLU A 308      34.924  11.101  19.223  1.00  0.00           O  
ATOM    247  OE2 GLU A 308      33.025  11.943  18.464  1.00  0.00           O  
ATOM    248  N   LEU A 309      33.660  13.420  23.509  1.00  0.00           N  
ATOM    249  CA  LEU A 309      32.957  14.698  23.758  1.00  0.00           C  
ATOM    250  C   LEU A 309      33.932  15.844  23.916  1.00  0.00           C  
ATOM    251  O   LEU A 309      33.694  16.898  23.346  1.00  0.00           O  
ATOM    252  CB  LEU A 309      31.998  14.575  24.941  1.00  0.00           C  
ATOM    253  CG  LEU A 309      30.824  13.619  24.694  1.00  0.00           C  
ATOM    254  CD1 LEU A 309      29.960  13.531  25.931  1.00  0.00           C  
ATOM    255  CD2 LEU A 309      29.964  14.044  23.452  1.00  0.00           C  
ATOM    256  N   LEU A 310      35.041  15.626  24.638  1.00  0.00           N  
ATOM    257  CA  LEU A 310      36.115  16.617  24.779  1.00  0.00           C  
ATOM    258  C   LEU A 310      36.616  17.061  23.430  1.00  0.00           C  
ATOM    259  O   LEU A 310      36.843  18.247  23.185  1.00  0.00           O  
ATOM    260  CB  LEU A 310      37.319  16.100  25.614  1.00  0.00           C  
ATOM    261  CG  LEU A 310      37.073  16.084  27.140  1.00  0.00           C  
ATOM    262  CD1 LEU A 310      38.277  15.489  27.929  1.00  0.00           C  
ATOM    263  CD2 LEU A 310      36.787  17.521  27.626  1.00  0.00           C  
ATOM    264  N   SER A 311      36.790  16.090  22.550  1.00  0.00           N  
ATOM    265  CA  SER A 311      37.317  16.348  21.230  1.00  0.00           C  
ATOM    266  C   SER A 311      36.310  17.179  20.385  1.00  0.00           C  
ATOM    267  O   SER A 311      36.699  18.131  19.736  1.00  0.00           O  
ATOM    268  CB  SER A 311      37.782  15.014  20.602  1.00  0.00           C  
ATOM    269  OG  SER A 311      38.038  15.188  19.229  1.00  0.00           O  
ATOM    270  N   ARG A 312      35.032  16.837  20.423  1.00  0.00           N  
ATOM    271  CA  ARG A 312      34.003  17.579  19.705  1.00  0.00           C  
ATOM    272  C   ARG A 312      33.843  19.003  20.216  1.00  0.00           C  
ATOM    273  O   ARG A 312      33.704  19.917  19.416  1.00  0.00           O  
ATOM    274  CB  ARG A 312      32.658  16.882  19.839  1.00  0.00           C  
ATOM    275  CG  ARG A 312      32.596  15.495  19.207  1.00  0.00           C  
ATOM    276  CD  ARG A 312      31.133  15.090  19.123  1.00  0.00           C  
ATOM    277  NE  ARG A 312      30.936  13.684  18.780  1.00  0.00           N  
ATOM    278  CZ  ARG A 312      29.763  13.149  18.443  1.00  0.00           C  
ATOM    279  NH1 ARG A 312      28.662  13.910  18.395  1.00  0.00           N  
ATOM    280  NH2 ARG A 312      29.691  11.848  18.136  1.00  0.00           N  
ATOM    281  N   ARG A 313      33.865  19.188  21.544  1.00  0.00           N  
ATOM    282  CA  ARG A 313      33.781  20.534  22.113  1.00  0.00           C  
ATOM    283  C   ARG A 313      34.967  21.404  21.815  1.00  0.00           C  
ATOM    284  O   ARG A 313      34.774  22.574  21.537  1.00  0.00           O  
ATOM    285  CB  ARG A 313      33.476  20.483  23.601  1.00  0.00           C  
ATOM    286  CG  ARG A 313      32.222  19.682  23.891  1.00  0.00           C  
ATOM    287  CD  ARG A 313      30.924  20.393  23.425  1.00  0.00           C  
ATOM    288  NE  ARG A 313      30.555  20.095  22.039  1.00  0.00           N  
ATOM    289  CZ  ARG A 313      29.910  18.991  21.655  1.00  0.00           C  
ATOM    290  NH1 ARG A 313      29.563  18.077  22.545  1.00  0.00           N  
ATOM    291  NH2 ARG A 313      29.598  18.794  20.366  1.00  0.00           N  
ATOM    292  N   LYS A 314      36.188  20.853  21.853  1.00  0.00           N  
ATOM    293  CA  LYS A 314      37.373  21.603  21.431  1.00  0.00           C  
ATOM    294  C   LYS A 314      37.249  22.079  19.994  1.00  0.00           C  
ATOM    295  O   LYS A 314      37.592  23.219  19.684  1.00  0.00           O  
ATOM    296  CB  LYS A 314      38.677  20.800  21.588  1.00  0.00           C  
ATOM    297  CG  LYS A 314      39.109  20.658  23.015  1.00  0.00           C  
ATOM    298  CD  LYS A 314      40.241  19.608  23.192  1.00  0.00           C  
ATOM    299  CE  LYS A 314      40.489  19.399  24.681  1.00  0.00           C  
ATOM    300  NZ  LYS A 314      41.695  18.573  24.902  1.00  0.00           N  
ATOM    301  N   LYS A 315      36.824  21.171  19.112  1.00  0.00           N  
ATOM    302  CA  LYS A 315      36.560  21.506  17.710  1.00  0.00           C  
ATOM    303  C   LYS A 315      35.459  22.590  17.505  1.00  0.00           C  
ATOM    304  O   LYS A 315      35.662  23.488  16.691  1.00  0.00           O  
ATOM    305  CB  LYS A 315      36.222  20.243  16.929  1.00  0.00           C  
ATOM    306  CG  LYS A 315      37.449  19.586  16.351  1.00  0.00           C  
ATOM    307  CD  LYS A 315      37.190  18.104  15.981  1.00  0.00           C  
ATOM    308  CE  LYS A 315      38.558  17.385  15.863  1.00  0.00           C  
ATOM    309  NZ  LYS A 315      38.580  16.172  14.977  1.00  0.00           N  
ATOM    310  N   ASP A 316      34.329  22.494  18.225  1.00  0.00           N  
ATOM    311  CA  ASP A 316      33.303  23.557  18.281  1.00  0.00           C  
ATOM    312  C   ASP A 316      33.973  24.935  18.568  1.00  0.00           C  
ATOM    313  O   ASP A 316      33.730  25.885  17.858  1.00  0.00           O  
ATOM    314  CB  ASP A 316      32.194  23.244  19.331  1.00  0.00           C  
ATOM    315  CG  ASP A 316      31.309  22.111  18.913  1.00  0.00           C  
ATOM    316  OD1 ASP A 316      30.539  21.580  19.742  1.00  0.00           O  
ATOM    317  OD2 ASP A 316      31.413  21.695  17.748  1.00  0.00           O  
ATOM    318  N   LEU A 317      34.853  25.009  19.571  1.00  0.00           N  
ATOM    319  CA  LEU A 317      35.511  26.269  19.961  1.00  0.00           C  
ATOM    320  C   LEU A 317      36.516  26.718  18.899  1.00  0.00           C  
ATOM    321  O   LEU A 317      36.596  27.900  18.581  1.00  0.00           O  
ATOM    322  CB  LEU A 317      36.201  26.164  21.329  1.00  0.00           C  
ATOM    323  CG  LEU A 317      35.331  26.086  22.589  1.00  0.00           C  
ATOM    324  CD1 LEU A 317      36.162  25.740  23.881  1.00  0.00           C  
ATOM    325  CD2 LEU A 317      34.495  27.355  22.791  1.00  0.00           C  
ATOM    326  N   GLN A 318      37.292  25.765  18.366  1.00  0.00           N  
ATOM    327  CA  GLN A 318      38.174  26.033  17.252  1.00  0.00           C  
ATOM    328  C   GLN A 318      37.400  26.597  16.051  1.00  0.00           C  
ATOM    329  O   GLN A 318      37.834  27.578  15.490  1.00  0.00           O  
ATOM    330  CB  GLN A 318      38.972  24.777  16.875  1.00  0.00           C  
ATOM    331  CG  GLN A 318      40.018  24.374  17.883  1.00  0.00           C  
ATOM    332  CD  GLN A 318      40.344  22.848  17.833  1.00  0.00           C  
ATOM    333  OE1 GLN A 318      40.867  22.291  18.794  1.00  0.00           O  
ATOM    334  NE2 GLN A 318      39.989  22.186  16.742  1.00  0.00           N  
ATOM    335  N   GLN A 319      36.243  26.038  15.715  1.00  0.00           N  
ATOM    336  CA  GLN A 319      35.391  26.587  14.640  1.00  0.00           C  
ATOM    337  C   GLN A 319      34.853  28.010  14.897  1.00  0.00           C  
ATOM    338  O   GLN A 319      34.911  28.873  14.008  1.00  0.00           O  
ATOM    339  CB  GLN A 319      34.229  25.647  14.281  1.00  0.00           C  
ATOM    340  CG  GLN A 319      33.622  26.058  12.954  1.00  0.00           C  
ATOM    341  CD  GLN A 319      32.410  25.237  12.503  1.00  0.00           C  
ATOM    342  OE1 GLN A 319      31.827  24.414  13.267  1.00  0.00           O  
ATOM    343  NE2 GLN A 319      32.009  25.459  11.234  1.00  0.00           N  
ATOM    344  N   ILE A 320      34.326  28.267  16.093  1.00  0.00           N  
ATOM    345  CA  ILE A 320      33.943  29.655  16.441  1.00  0.00           C  
ATOM    346  C   ILE A 320      35.143  30.572  16.244  1.00  0.00           C  
ATOM    347  O   ILE A 320      35.055  31.649  15.628  1.00  0.00           O  
ATOM    348  CB  ILE A 320      33.396  29.794  17.889  1.00  0.00           C  
ATOM    349  CG1 ILE A 320      32.057  29.045  17.990  1.00  0.00           C  
ATOM    350  CG2 ILE A 320      33.078  31.275  18.170  1.00  0.00           C  
ATOM    351  CD1 ILE A 320      31.746  28.531  19.379  1.00  0.00           C  
ATOM    352  N   TYR A 321      36.283  30.133  16.747  1.00  0.00           N  
ATOM    353  CA  TYR A 321      37.428  31.011  16.791  1.00  0.00           C  
ATOM    354  C   TYR A 321      38.005  31.317  15.407  1.00  0.00           C  
ATOM    355  O   TYR A 321      38.491  32.430  15.156  1.00  0.00           O  
ATOM    356  CB  TYR A 321      38.449  30.380  17.693  1.00  0.00           C  
ATOM    357  CG  TYR A 321      39.680  31.191  18.005  1.00  0.00           C  
ATOM    358  CD1 TYR A 321      39.585  32.469  18.547  1.00  0.00           C  
ATOM    359  CD2 TYR A 321      40.958  30.618  17.829  1.00  0.00           C  
ATOM    360  CE1 TYR A 321      40.719  33.199  18.871  1.00  0.00           C  
ATOM    361  CE2 TYR A 321      42.123  31.317  18.170  1.00  0.00           C  
ATOM    362  CZ  TYR A 321      41.984  32.631  18.693  1.00  0.00           C  
ATOM    363  OH  TYR A 321      43.099  33.358  19.051  1.00  0.00           O  
ATOM    364  N   ALA A 322      37.973  30.313  14.532  1.00  0.00           N  
ATOM    365  CA  ALA A 322      38.422  30.469  13.148  1.00  0.00           C  
ATOM    366  C   ALA A 322      37.442  31.298  12.312  1.00  0.00           C  
ATOM    367  O   ALA A 322      37.871  32.044  11.439  1.00  0.00           O  
ATOM    368  CB  ALA A 322      38.601  29.091  12.472  1.00  0.00           C  
ATOM    369  N   GLU A 323      36.144  31.136  12.541  1.00  0.00           N  
ATOM    370  CA  GLU A 323      35.169  31.751  11.657  1.00  0.00           C  
ATOM    371  C   GLU A 323      34.514  32.988  12.290  1.00  0.00           C  
ATOM    372  O   GLU A 323      35.016  34.096  12.160  1.00  0.00           O  
ATOM    373  CB  GLU A 323      34.148  30.720  11.191  1.00  0.00           C  
ATOM    374  CG  GLU A 323      34.730  29.595  10.298  1.00  0.00           C  
ATOM    375  CD  GLU A 323      33.809  28.337  10.281  1.00  0.00           C  
ATOM    376  OE1 GLU A 323      34.237  27.264   9.771  1.00  0.00           O  
ATOM    377  OE2 GLU A 323      32.664  28.412  10.818  1.00  0.00           O  
ATOM    378  N   GLU A 324      33.455  32.823  13.054  1.00  0.00           N  
ATOM    379  CA  GLU A 324      32.692  34.002  13.475  1.00  0.00           C  
ATOM    380  C   GLU A 324      33.260  34.860  14.660  1.00  0.00           C  
ATOM    381  O   GLU A 324      33.295  36.080  14.591  1.00  0.00           O  
ATOM    382  CB  GLU A 324      31.231  33.576  13.680  1.00  0.00           C  
ATOM    383  CG  GLU A 324      30.265  34.762  13.804  1.00  0.00           C  
ATOM    384  CD  GLU A 324      28.846  34.275  13.908  1.00  0.00           C  
ATOM    385  OE1 GLU A 324      28.249  34.038  12.821  1.00  0.00           O  
ATOM    386  OE2 GLU A 324      28.372  34.072  15.060  1.00  0.00           O  
ATOM    387  N   ARG A 325      33.683  34.210  15.726  1.00  0.00           N  
ATOM    388  CA  ARG A 325      34.245  34.860  16.902  1.00  0.00           C  
ATOM    389  C   ARG A 325      33.261  35.695  17.755  1.00  0.00           C  
ATOM    390  O   ARG A 325      33.694  36.434  18.609  1.00  0.00           O  
ATOM    391  CB  ARG A 325      35.514  35.684  16.557  1.00  0.00           C  
ATOM    392  CG  ARG A 325      36.743  34.791  16.239  1.00  0.00           C  
ATOM    393  CD  ARG A 325      37.969  35.591  15.924  1.00  0.00           C  
ATOM    394  NE  ARG A 325      37.781  36.374  14.720  1.00  0.00           N  
ATOM    395  CZ  ARG A 325      37.841  35.890  13.479  1.00  0.00           C  
ATOM    396  NH1 ARG A 325      38.096  34.606  13.248  1.00  0.00           N  
ATOM    397  NH2 ARG A 325      37.653  36.702  12.461  1.00  0.00           N  
ATOM    398  N   GLU A 332      31.952  35.565  17.512  1.00  0.00           N  
ATOM    399  CA  GLU A 332      30.975  36.325  18.288  1.00  0.00           C  
ATOM    400  C   GLU A 332      30.379  35.529  19.444  1.00  0.00           C  
ATOM    401  O   GLU A 332      30.050  34.327  19.320  1.00  0.00           O  
ATOM    402  CB  GLU A 332      29.856  36.838  17.392  1.00  0.00           C  
ATOM    403  CG  GLU A 332      30.325  37.869  16.376  1.00  0.00           C  
ATOM    404  CD  GLU A 332      29.178  38.354  15.529  1.00  0.00           C  
ATOM    405  OE1 GLU A 332      28.232  38.877  16.088  1.00  0.00           O  
ATOM    406  OE2 GLU A 332      29.218  38.215  14.303  1.00  0.00           O  
ATOM    407  N   ASN A 333      30.232  36.220  20.568  1.00  0.00           N  
ATOM    408  CA  ASN A 333      29.551  35.676  21.716  1.00  0.00           C  
ATOM    409  C   ASN A 333      28.033  35.696  21.466  1.00  0.00           C  
ATOM    410  O   ASN A 333      27.523  36.683  20.991  1.00  0.00           O  
ATOM    411  CB  ASN A 333      29.956  36.443  23.009  1.00  0.00           C  
ATOM    412  CG  ASN A 333      29.262  35.894  24.224  1.00  0.00           C  
ATOM    413  OD1 ASN A 333      28.189  36.334  24.562  1.00  0.00           O  
ATOM    414  ND2 ASN A 333      29.819  34.867  24.825  1.00  0.00           N  
ATOM    415  N   TYR A 334      27.326  34.615  21.803  1.00  0.00           N  
ATOM    416  CA  TYR A 334      25.879  34.520  21.573  1.00  0.00           C  
ATOM    417  C   TYR A 334      25.050  35.604  22.232  1.00  0.00           C  
ATOM    418  O   TYR A 334      24.107  36.116  21.608  1.00  0.00           O  
ATOM    419  CB  TYR A 334      25.289  33.214  22.068  1.00  0.00           C  
ATOM    420  CG  TYR A 334      25.503  32.050  21.187  1.00  0.00           C  
ATOM    421  CD1 TYR A 334      26.050  32.191  19.929  1.00  0.00           C  
ATOM    422  CD2 TYR A 334      25.108  30.770  21.617  1.00  0.00           C  
ATOM    423  CE1 TYR A 334      26.223  31.092  19.111  1.00  0.00           C  
ATOM    424  CE2 TYR A 334      25.288  29.668  20.807  1.00  0.00           C  
ATOM    425  CZ  TYR A 334      25.832  29.838  19.569  1.00  0.00           C  
ATOM    426  OH  TYR A 334      25.989  28.721  18.769  1.00  0.00           O  
ATOM    427  N   LEU A 335      25.408  35.930  23.470  1.00  0.00           N  
ATOM    428  CA  LEU A 335      24.706  36.945  24.213  1.00  0.00           C  
ATOM    429  C   LEU A 335      24.958  38.330  23.611  1.00  0.00           C  
ATOM    430  O   LEU A 335      24.023  39.105  23.453  1.00  0.00           O  
ATOM    431  CB  LEU A 335      25.045  36.856  25.718  1.00  0.00           C  
ATOM    432  CG  LEU A 335      24.282  37.730  26.711  1.00  0.00           C  
ATOM    433  CD1 LEU A 335      22.777  37.451  26.628  1.00  0.00           C  
ATOM    434  CD2 LEU A 335      24.803  37.523  28.146  1.00  0.00           C  
ATOM    435  N   GLY A 336      26.215  38.632  23.245  1.00  0.00           N  
ATOM    436  CA  GLY A 336      26.504  39.915  22.631  1.00  0.00           C  
ATOM    437  C   GLY A 336      25.826  40.020  21.283  1.00  0.00           C  
ATOM    438  O   GLY A 336      25.216  41.024  20.974  1.00  0.00           O  
ATOM    439  N   LYS A 337      25.907  38.951  20.490  1.00  0.00           N  
ATOM    440  CA  LYS A 337      25.302  38.839  19.168  1.00  0.00           C  
ATOM    441  C   LYS A 337      23.780  38.986  19.198  1.00  0.00           C  
ATOM    442  O   LYS A 337      23.201  39.740  18.418  1.00  0.00           O  
ATOM    443  CB  LYS A 337      25.770  37.546  18.479  1.00  0.00           C  
ATOM    444  CG  LYS A 337      25.470  37.553  16.968  1.00  0.00           C  
ATOM    445  CD  LYS A 337      25.681  36.152  16.370  1.00  0.00           C  
ATOM    446  CE  LYS A 337      25.279  36.115  14.914  1.00  0.00           C  
ATOM    447  NZ  LYS A 337      25.566  34.711  14.493  1.00  0.00           N  
ATOM    448  N   LEU A 338      23.132  38.304  20.128  1.00  0.00           N  
ATOM    449  CA  LEU A 338      21.695  38.426  20.288  1.00  0.00           C  
ATOM    450  C   LEU A 338      21.294  39.885  20.640  1.00  0.00           C  
ATOM    451  O   LEU A 338      20.392  40.434  20.053  1.00  0.00           O  
ATOM    452  CB  LEU A 338      21.169  37.455  21.339  1.00  0.00           C  
ATOM    453  CG  LEU A 338      19.611  37.525  21.439  1.00  0.00           C  
ATOM    454  CD1 LEU A 338      18.923  37.132  20.133  1.00  0.00           C  
ATOM    455  CD2 LEU A 338      19.099  36.643  22.580  1.00  0.00           C  
ATOM    456  N   GLU A 339      22.035  40.507  21.541  1.00  0.00           N  
ATOM    457  CA  GLU A 339      21.844  41.899  21.824  1.00  0.00           C  
ATOM    458  C   GLU A 339      21.939  42.794  20.563  1.00  0.00           C  
ATOM    459  O   GLU A 339      21.075  43.665  20.336  1.00  0.00           O  
ATOM    460  CB  GLU A 339      22.766  42.379  22.937  1.00  0.00           C  
ATOM    461  CG  GLU A 339      22.682  43.876  22.992  1.00  0.00           C  
ATOM    462  CD  GLU A 339      23.485  44.584  24.064  1.00  0.00           C  
ATOM    463  OE1 GLU A 339      23.846  43.931  25.053  1.00  0.00           O  
ATOM    464  OE2 GLU A 339      23.728  45.842  23.854  1.00  0.00           O  
ATOM    465  N   ARG A 340      22.963  42.598  19.738  1.00  0.00           N  
ATOM    466  CA  ARG A 340      23.102  43.395  18.514  1.00  0.00           C  
ATOM    467  C   ARG A 340      21.927  43.213  17.536  1.00  0.00           C  
ATOM    468  O   ARG A 340      21.476  44.198  16.910  1.00  0.00           O  
ATOM    469  CB  ARG A 340      24.452  43.093  17.792  1.00  0.00           C  
ATOM    470  CG  ARG A 340      25.681  43.528  18.636  1.00  0.00           C  
ATOM    471  CD  ARG A 340      27.005  43.359  17.855  1.00  0.00           C  
ATOM    472  NE  ARG A 340      27.477  41.962  17.779  1.00  0.00           N  
ATOM    473  CZ  ARG A 340      28.151  41.314  18.743  1.00  0.00           C  
ATOM    474  NH1 ARG A 340      28.393  41.867  19.924  1.00  0.00           N  
ATOM    475  NH2 ARG A 340      28.560  40.067  18.540  1.00  0.00           N  
ATOM    476  N   GLU A 341      21.464  41.964  17.404  1.00  0.00           N  
ATOM    477  CA  GLU A 341      20.375  41.606  16.490  1.00  0.00           C  
ATOM    478  C   GLU A 341      19.037  42.225  16.964  1.00  0.00           C  
ATOM    479  O   GLU A 341      18.271  42.779  16.134  1.00  0.00           O  
ATOM    480  CB  GLU A 341      20.227  40.078  16.404  1.00  0.00           C  
ATOM    481  CG  GLU A 341      21.395  39.390  15.709  1.00  0.00           C  
ATOM    482  CD  GLU A 341      21.294  37.855  15.718  1.00  0.00           C  
ATOM    483  OE1 GLU A 341      22.022  37.216  14.915  1.00  0.00           O  
ATOM    484  OE2 GLU A 341      20.532  37.276  16.538  1.00  0.00           O  
ATOM    485  N   ILE A 342      18.781  42.135  18.269  1.00  0.00           N  
ATOM    486  CA  ILE A 342      17.590  42.757  18.889  1.00  0.00           C  
ATOM    487  C   ILE A 342      17.647  44.286  18.764  1.00  0.00           C  
ATOM    488  O   ILE A 342      16.644  44.928  18.436  1.00  0.00           O  
ATOM    489  CB  ILE A 342      17.458  42.364  20.352  1.00  0.00           C  
ATOM    490  CG1 ILE A 342      17.289  40.850  20.451  1.00  0.00           C  
ATOM    491  CG2 ILE A 342      16.301  43.118  21.028  1.00  0.00           C  
ATOM    492  CD1 ILE A 342      17.089  40.324  21.874  1.00  0.00           C  
ATOM    493  N   THR A 343      18.829  44.863  19.030  1.00  0.00           N  
ATOM    494  CA  THR A 343      19.060  46.275  18.830  1.00  0.00           C  
ATOM    495  C   THR A 343      18.686  46.741  17.400  1.00  0.00           C  
ATOM    496  O   THR A 343      17.977  47.727  17.212  1.00  0.00           O  
ATOM    497  CB  THR A 343      20.514  46.633  19.163  1.00  0.00           C  
ATOM    498  OG1 THR A 343      20.735  46.383  20.560  1.00  0.00           O  
ATOM    499  CG2 THR A 343      20.795  48.058  18.853  1.00  0.00           C  
ATOM    500  N   ARG A 344      19.215  46.051  16.402  1.00  0.00           N  
ATOM    501  CA  ARG A 344      18.902  46.337  15.021  1.00  0.00           C  
ATOM    502  C   ARG A 344      17.384  46.261  14.763  1.00  0.00           C  
ATOM    503  O   ARG A 344      16.805  47.150  14.086  1.00  0.00           O  
ATOM    504  CB  ARG A 344      19.636  45.354  14.112  1.00  0.00           C  
ATOM    505  CG  ARG A 344      19.439  45.691  12.687  1.00  0.00           C  
ATOM    506  CD  ARG A 344      20.477  45.042  11.801  1.00  0.00           C  
ATOM    507  NE  ARG A 344      20.181  45.342  10.385  1.00  0.00           N  
ATOM    508  CZ  ARG A 344      20.387  44.513   9.350  1.00  0.00           C  
ATOM    509  NH1 ARG A 344      20.905  43.293   9.523  1.00  0.00           N  
ATOM    510  NH2 ARG A 344      20.071  44.917   8.127  1.00  0.00           N  
ATOM    511  N   PHE A 345      16.744  45.211  15.289  1.00  0.00           N  
ATOM    512  CA  PHE A 345      15.328  45.035  15.098  1.00  0.00           C  
ATOM    513  C   PHE A 345      14.536  46.281  15.585  1.00  0.00           C  
ATOM    514  O   PHE A 345      13.695  46.823  14.865  1.00  0.00           O  
ATOM    515  CB  PHE A 345      14.851  43.724  15.732  1.00  0.00           C  
ATOM    516  CG  PHE A 345      13.371  43.493  15.609  1.00  0.00           C  
ATOM    517  CD1 PHE A 345      12.863  42.703  14.576  1.00  0.00           C  
ATOM    518  CD2 PHE A 345      12.484  44.061  16.526  1.00  0.00           C  
ATOM    519  CE1 PHE A 345      11.477  42.496  14.450  1.00  0.00           C  
ATOM    520  CE2 PHE A 345      11.113  43.868  16.422  1.00  0.00           C  
ATOM    521  CZ  PHE A 345      10.611  43.069  15.354  1.00  0.00           C  
ATOM    522  N   PHE A 347      14.823  46.751  16.787  1.00  0.00           N  
ATOM    523  CA  PHE A 347      14.042  47.832  17.380  1.00  0.00           C  
ATOM    524  C   PHE A 347      14.410  49.188  16.842  1.00  0.00           C  
ATOM    525  O   PHE A 347      13.517  49.992  16.592  1.00  0.00           O  
ATOM    526  CB  PHE A 347      14.055  47.758  18.909  1.00  0.00           C  
ATOM    527  CG  PHE A 347      13.172  46.678  19.417  1.00  0.00           C  
ATOM    528  CD1 PHE A 347      11.774  46.876  19.466  1.00  0.00           C  
ATOM    529  CD2 PHE A 347      13.707  45.413  19.754  1.00  0.00           C  
ATOM    530  CE1 PHE A 347      10.920  45.839  19.890  1.00  0.00           C  
ATOM    531  CE2 PHE A 347      12.868  44.373  20.165  1.00  0.00           C  
ATOM    532  CZ  PHE A 347      11.451  44.576  20.209  1.00  0.00           C  
ATOM    533  N   VAL A 348      15.700  49.421  16.571  1.00  0.00           N  
ATOM    534  CA  VAL A 348      16.114  50.643  15.892  1.00  0.00           C  
ATOM    535  C   VAL A 348      15.409  50.790  14.532  1.00  0.00           C  
ATOM    536  O   VAL A 348      14.814  51.867  14.217  1.00  0.00           O  
ATOM    537  CB  VAL A 348      17.647  50.654  15.734  1.00  0.00           C  
ATOM    538  CG1 VAL A 348      18.086  51.566  14.629  1.00  0.00           C  
ATOM    539  CG2 VAL A 348      18.296  51.066  17.070  1.00  0.00           C  
ATOM    540  N   ASP A 349      15.464  49.717  13.730  1.00  0.00           N  
ATOM    541  CA  ASP A 349      14.778  49.669  12.456  1.00  0.00           C  
ATOM    542  C   ASP A 349      13.266  49.948  12.559  1.00  0.00           C  
ATOM    543  O   ASP A 349      12.708  50.474  11.646  1.00  0.00           O  
ATOM    544  CB  ASP A 349      15.014  48.343  11.716  1.00  0.00           C  
ATOM    545  CG  ASP A 349      16.432  48.226  11.142  1.00  0.00           C  
ATOM    546  OD1 ASP A 349      16.809  47.112  10.727  1.00  0.00           O  
ATOM    547  OD2 ASP A 349      17.188  49.210  11.127  1.00  0.00           O  
ATOM    548  N   ARG A 352      12.618  49.573  13.648  1.00  0.00           N  
ATOM    549  CA  ARG A 352      11.184  49.839  13.814  1.00  0.00           C  
ATOM    550  C   ARG A 352      10.889  51.152  14.538  1.00  0.00           C  
ATOM    551  O   ARG A 352       9.771  51.386  14.956  1.00  0.00           O  
ATOM    552  CB  ARG A 352      10.499  48.633  14.453  1.00  0.00           C  
ATOM    553  CG  ARG A 352      10.319  47.560  13.367  1.00  0.00           C  
ATOM    554  CD  ARG A 352      10.210  46.144  13.903  1.00  0.00           C  
ATOM    555  NE  ARG A 352      10.343  45.154  12.820  1.00  0.00           N  
ATOM    556  CZ  ARG A 352      11.485  44.904  12.152  1.00  0.00           C  
ATOM    557  NH1 ARG A 352      12.623  45.574  12.421  1.00  0.00           N  
ATOM    558  NH2 ARG A 352      11.494  43.981  11.175  1.00  0.00           N  
ATOM    559  N   GLY A 361      11.898  52.001  14.720  1.00  0.00           N  
ATOM    560  CA  GLY A 361      11.627  53.370  15.185  1.00  0.00           C  
ATOM    561  C   GLY A 361      11.757  53.593  16.688  1.00  0.00           C  
ATOM    562  O   GLY A 361      11.306  54.637  17.208  1.00  0.00           O  
ATOM    563  N   PHE A 362      12.366  52.623  17.385  1.00  0.00           N  
ATOM    564  CA  PHE A 362      12.589  52.730  18.841  1.00  0.00           C  
ATOM    565  C   PHE A 362      13.965  53.273  19.133  1.00  0.00           C  
ATOM    566  O   PHE A 362      14.955  52.793  18.561  1.00  0.00           O  
ATOM    567  CB  PHE A 362      12.443  51.391  19.512  1.00  0.00           C  
ATOM    568  CG  PHE A 362      11.047  50.831  19.470  1.00  0.00           C  
ATOM    569  CD1 PHE A 362      10.246  50.841  20.607  1.00  0.00           C  
ATOM    570  CD2 PHE A 362      10.549  50.240  18.291  1.00  0.00           C  
ATOM    571  CE1 PHE A 362       8.971  50.308  20.580  1.00  0.00           C  
ATOM    572  CE2 PHE A 362       9.267  49.684  18.268  1.00  0.00           C  
ATOM    573  CZ  PHE A 362       8.493  49.719  19.411  1.00  0.00           C  
ATOM    574  N   LEU A 363      14.030  54.286  20.007  1.00  0.00           N  
ATOM    575  CA  LEU A 363      15.281  54.913  20.409  1.00  0.00           C  
ATOM    576  C   LEU A 363      16.064  53.987  21.404  1.00  0.00           C  
ATOM    577  O   LEU A 363      15.495  53.531  22.405  1.00  0.00           O  
ATOM    578  CB  LEU A 363      15.010  56.276  21.042  1.00  0.00           C  
ATOM    579  CG  LEU A 363      16.283  57.048  21.425  1.00  0.00           C  
ATOM    580  CD1 LEU A 363      17.044  57.587  20.182  1.00  0.00           C  
ATOM    581  CD2 LEU A 363      15.912  58.167  22.436  1.00  0.00           C  
ATOM    582  N   GLU A 364      17.338  53.696  21.090  1.00  0.00           N  
ATOM    583  CA  GLU A 364      18.205  52.848  21.950  1.00  0.00           C  
ATOM    584  C   GLU A 364      18.684  53.599  23.206  1.00  0.00           C  
ATOM    585  O   GLU A 364      19.334  54.657  23.127  1.00  0.00           O  
ATOM    586  CB  GLU A 364      19.432  52.336  21.142  1.00  0.00           C  
ATOM    587  CG  GLU A 364      20.396  51.487  21.996  1.00  0.00           C  
ATOM    588  CD  GLU A 364      21.710  51.173  21.313  1.00  0.00           C  
ATOM    589  OE1 GLU A 364      22.151  51.909  20.406  1.00  0.00           O  
ATOM    590  OE2 GLU A 364      22.348  50.209  21.752  1.00  0.00           O  
ATOM    591  N   ILE A 365      18.319  53.067  24.363  1.00  0.00           N  
ATOM    592  CA  ILE A 365      18.726  53.650  25.639  1.00  0.00           C  
ATOM    593  C   ILE A 365      19.843  52.802  26.265  1.00  0.00           C  
ATOM    594  O   ILE A 365      19.794  51.584  26.147  1.00  0.00           O  
ATOM    595  CB  ILE A 365      17.483  53.699  26.639  1.00  0.00           C  
ATOM    596  CG1 ILE A 365      16.226  54.365  25.983  1.00  0.00           C  
ATOM    597  CG2 ILE A 365      17.869  54.376  27.974  1.00  0.00           C  
ATOM    598  CD1 ILE A 365      16.400  55.871  25.522  1.00  0.00           C  
ATOM    599  N   LYS A 366      20.776  53.468  26.966  1.00  0.00           N  
ATOM    600  CA  LYS A 366      21.790  52.865  27.865  1.00  0.00           C  
ATOM    601  C   LYS A 366      21.763  53.641  29.187  1.00  0.00           C  
ATOM    602  O   LYS A 366      22.362  54.701  29.314  1.00  0.00           O  
ATOM    603  CB  LYS A 366      23.212  52.824  27.235  1.00  0.00           C  
ATOM    604  CG  LYS A 366      23.342  51.813  26.020  1.00  0.00           C  
ATOM    605  CD  LYS A 366      23.117  50.343  26.454  1.00  0.00           C  
ATOM    606  CE  LYS A 366      23.417  49.278  25.342  1.00  0.00           C  
ATOM    607  NZ  LYS A 366      22.696  47.973  25.638  1.00  0.00           N  
ATOM    608  N   SER A 368      21.060  53.125  30.171  1.00  0.00           N  
ATOM    609  CA  SER A 368      20.869  53.820  31.436  1.00  0.00           C  
ATOM    610  C   SER A 368      21.612  53.093  32.541  1.00  0.00           C  
ATOM    611  O   SER A 368      22.105  51.972  32.323  1.00  0.00           O  
ATOM    612  CB  SER A 368      19.361  53.943  31.773  1.00  0.00           C  
ATOM    613  OG  SER A 368      18.773  52.702  32.135  1.00  0.00           O  
ATOM    614  N   PRO A 370      21.685  53.708  33.746  1.00  0.00           N  
ATOM    615  CA  PRO A 370      22.481  53.062  34.766  1.00  0.00           C  
ATOM    616  C   PRO A 370      22.009  51.672  35.173  1.00  0.00           C  
ATOM    617  O   PRO A 370      20.813  51.384  35.176  1.00  0.00           O  
ATOM    618  CB  PRO A 370      22.426  54.066  35.949  1.00  0.00           C  
ATOM    619  CG  PRO A 370      22.130  55.439  35.301  1.00  0.00           C  
ATOM    620  CD  PRO A 370      21.139  55.018  34.214  1.00  0.00           C  
ATOM    621  N   ILE A 371      22.971  50.815  35.526  1.00  0.00           N  
ATOM    622  CA  ILE A 371      22.683  49.493  36.054  1.00  0.00           C  
ATOM    623  C   ILE A 371      22.570  49.629  37.567  1.00  0.00           C  
ATOM    624  O   ILE A 371      21.761  48.984  38.166  1.00  0.00           O  
ATOM    625  CB  ILE A 371      23.795  48.420  35.645  1.00  0.00           C  
ATOM    626  CG1 ILE A 371      23.758  48.118  34.136  1.00  0.00           C  
ATOM    627  CG2 ILE A 371      23.566  47.107  36.408  1.00  0.00           C  
ATOM    628  CD1 ILE A 371      25.079  47.791  33.524  1.00  0.00           C  
ATOM    629  N   LEU A 372      23.442  50.446  38.168  1.00  0.00           N  
ATOM    630  CA  LEU A 372      23.356  50.754  39.597  1.00  0.00           C  
ATOM    631  C   LEU A 372      22.367  51.912  39.784  1.00  0.00           C  
ATOM    632  O   LEU A 372      22.584  53.007  39.273  1.00  0.00           O  
ATOM    633  CB  LEU A 372      24.726  51.167  40.156  1.00  0.00           C  
ATOM    634  CG  LEU A 372      25.206  51.520  41.465  1.00  0.00           C  
ATOM    635  CD1 LEU A 372      26.673  50.996  41.609  1.00  0.00           C  
ATOM    636  CD2 LEU A 372      24.796  49.447  42.028  1.00  0.00           C  
ATOM    637  N   ILE A 373      21.263  51.642  40.488  1.00  0.00           N  
ATOM    638  CA  ILE A 373      20.150  52.596  40.581  1.00  0.00           C  
ATOM    639  C   ILE A 373      19.786  52.969  42.053  1.00  0.00           C  
ATOM    640  O   ILE A 373      20.070  52.185  42.960  1.00  0.00           O  
ATOM    641  CB  ILE A 373      18.889  52.111  39.811  1.00  0.00           C  
ATOM    642  CG1 ILE A 373      18.251  50.937  40.498  1.00  0.00           C  
ATOM    643  CG2 ILE A 373      19.200  51.903  38.313  1.00  0.00           C  
ATOM    644  CD1 ILE A 373      16.893  50.548  39.988  1.00  0.00           C  
ATOM    645  N   PRO A 374      19.160  54.163  42.275  1.00  0.00           N  
ATOM    646  CA  PRO A 374      18.743  54.488  43.659  1.00  0.00           C  
ATOM    647  C   PRO A 374      17.818  53.409  44.187  1.00  0.00           C  
ATOM    648  O   PRO A 374      16.953  52.913  43.454  1.00  0.00           O  
ATOM    649  CB  PRO A 374      17.969  55.803  43.493  1.00  0.00           C  
ATOM    650  CG  PRO A 374      18.580  56.433  42.266  1.00  0.00           C  
ATOM    651  CD  PRO A 374      18.747  55.221  41.332  1.00  0.00           C  
ATOM    652  N   LEU A 375      17.997  53.020  45.438  1.00  0.00           N  
ATOM    653  CA  LEU A 375      17.033  52.134  46.088  1.00  0.00           C  
ATOM    654  C   LEU A 375      15.624  52.708  46.097  1.00  0.00           C  
ATOM    655  O   LEU A 375      14.646  51.923  46.100  1.00  0.00           O  
ATOM    656  CB  LEU A 375      17.427  51.897  47.548  1.00  0.00           C  
ATOM    657  CG  LEU A 375      18.080  50.616  48.029  1.00  0.00           C  
ATOM    658  CD1 LEU A 375      18.377  50.822  49.538  1.00  0.00           C  
ATOM    659  CD2 LEU A 375      17.163  49.439  47.807  1.00  0.00           C  
ATOM    660  N   GLU A 376      15.521  54.057  46.181  1.00  0.00           N  
ATOM    661  CA  GLU A 376      14.195  54.739  46.141  1.00  0.00           C  
ATOM    662  C   GLU A 376      13.375  54.326  44.920  1.00  0.00           C  
ATOM    663  O   GLU A 376      12.138  54.273  44.996  1.00  0.00           O  
ATOM    664  CB  GLU A 376      14.281  56.297  46.268  1.00  0.00           C  
ATOM    665  CG  GLU A 376      12.855  56.969  46.531  1.00  0.00           C  
ATOM    666  CD  GLU A 376      12.764  58.574  46.641  1.00  0.00           C  
ATOM    667  OE1 GLU A 376      11.699  59.077  47.156  1.00  0.00           O  
ATOM    668  OE2 GLU A 376      13.707  59.322  46.207  1.00  0.00           O  
ATOM    669  N   TYR A 377      14.036  53.987  43.797  1.00  0.00           N  
ATOM    670  CA  TYR A 377      13.291  53.558  42.569  1.00  0.00           C  
ATOM    671  C   TYR A 377      12.494  52.296  42.775  1.00  0.00           C  
ATOM    672  O   TYR A 377      11.490  52.073  42.106  1.00  0.00           O  
ATOM    673  CB  TYR A 377      14.232  53.336  41.365  1.00  0.00           C  
ATOM    674  CG  TYR A 377      14.761  54.574  40.704  1.00  0.00           C  
ATOM    675  CD1 TYR A 377      14.694  55.822  41.342  1.00  0.00           C  
ATOM    676  CD2 TYR A 377      15.342  54.508  39.439  1.00  0.00           C  
ATOM    677  CE1 TYR A 377      15.179  56.961  40.726  1.00  0.00           C  
ATOM    678  CE2 TYR A 377      15.850  55.647  38.824  1.00  0.00           C  
ATOM    679  CZ  TYR A 377      15.749  56.872  39.470  1.00  0.00           C  
ATOM    680  OH  TYR A 377      16.258  58.010  38.866  1.00  0.00           O  
ATOM    681  N   ILE A 378      12.973  51.431  43.654  1.00  0.00           N  
ATOM    682  CA  ILE A 378      12.317  50.155  43.930  1.00  0.00           C  
ATOM    683  C   ILE A 378      10.980  50.356  44.683  1.00  0.00           C  
ATOM    684  O   ILE A 378       9.954  49.784  44.332  1.00  0.00           O  
ATOM    685  CB  ILE A 378      13.260  49.215  44.768  1.00  0.00           C  
ATOM    686  CG1 ILE A 378      14.581  48.887  43.989  1.00  0.00           C  
ATOM    687  CG2 ILE A 378      12.514  47.924  45.222  1.00  0.00           C  
ATOM    688  CD1 ILE A 378      14.370  48.312  42.580  1.00  0.00           C  
ATOM    689  N   GLU A 388      11.052  51.157  45.732  1.00  0.00           N  
ATOM    690  CA  GLU A 388       9.918  51.586  46.507  1.00  0.00           C  
ATOM    691  C   GLU A 388       8.946  52.311  45.559  1.00  0.00           C  
ATOM    692  O   GLU A 388       7.793  51.919  45.485  1.00  0.00           O  
ATOM    693  CB  GLU A 388      10.479  52.437  47.656  1.00  0.00           C  
ATOM    694  CG  GLU A 388       9.532  53.406  48.308  1.00  0.00           C  
ATOM    695  CD  GLU A 388      10.242  54.739  48.649  1.00  0.00           C  
ATOM    696  OE1 GLU A 388      11.275  54.652  49.377  1.00  0.00           O  
ATOM    697  OE2 GLU A 388       9.788  55.840  48.168  1.00  0.00           O  
ATOM    698  N   ARG A 389       9.418  53.311  44.780  1.00  0.00           N  
ATOM    699  CA  ARG A 389       8.534  54.026  43.837  1.00  0.00           C  
ATOM    700  C   ARG A 389       7.979  53.124  42.719  1.00  0.00           C  
ATOM    701  O   ARG A 389       7.040  53.513  42.008  1.00  0.00           O  
ATOM    702  CB  ARG A 389       9.498  55.047  43.096  1.00  0.00           C  
ATOM    703  CG  ARG A 389       9.760  56.296  44.214  1.00  0.00           C  
ATOM    704  CD  ARG A 389      10.135  57.547  43.442  1.00  0.00           C  
ATOM    705  NE  ARG A 389      11.461  58.001  43.815  1.00  0.00           N  
ATOM    706  CZ  ARG A 389      10.390  59.304  41.139  1.00  0.00           C  
ATOM    707  NH1 ARG A 389      12.059  58.484  41.645  1.00  0.00           N  
ATOM    708  NH2 ARG A 389      13.569  58.850  43.392  1.00  0.00           N  
ATOM    709  N   MET A 396       8.530  51.928  42.558  1.00  0.00           N  
ATOM    710  CA  MET A 396       7.967  50.935  41.609  1.00  0.00           C  
ATOM    711  C   MET A 396       6.800  50.179  42.229  1.00  0.00           C  
ATOM    712  O   MET A 396       6.167  49.337  41.572  1.00  0.00           O  
ATOM    713  CB  MET A 396       9.028  49.919  41.118  1.00  0.00           C  
ATOM    714  CG  MET A 396       9.882  50.422  39.925  1.00  0.00           C  
ATOM    715  SD  MET A 396       8.919  51.069  38.507  1.00  0.00           S  
ATOM    716  CE  MET A 396       8.134  49.623  37.823  1.00  0.00           C  
ATOM    717  N   GLY A 397       6.555  50.462  43.509  1.00  0.00           N  
ATOM    718  CA  GLY A 397       5.538  49.758  44.282  1.00  0.00           C  
ATOM    719  C   GLY A 397       5.985  48.384  44.765  1.00  0.00           C  
ATOM    720  O   GLY A 397       5.158  47.508  44.996  1.00  0.00           O  
ATOM    721  N   ILE A 398       7.296  48.197  44.933  1.00  0.00           N  
ATOM    722  CA  ILE A 398       7.835  46.908  45.388  1.00  0.00           C  
ATOM    723  C   ILE A 398       8.150  47.036  46.868  1.00  0.00           C  
ATOM    724  O   ILE A 398       9.100  47.738  47.244  1.00  0.00           O  
ATOM    725  CB  ILE A 398       9.121  46.479  44.573  1.00  0.00           C  
ATOM    726  CG1 ILE A 398       8.842  46.359  43.060  1.00  0.00           C  
ATOM    727  CG2 ILE A 398       9.748  45.189  45.111  1.00  0.00           C  
ATOM    728  CD1 ILE A 398      10.083  46.687  42.192  1.00  0.00           C  
ATOM    729  N   ASP A 399       7.325  46.409  47.710  1.00  0.00           N  
ATOM    730  CA  ASP A 399       7.713  46.115  49.118  1.00  0.00           C  
ATOM    731  C   ASP A 399       6.923  44.933  49.667  1.00  0.00           C  
ATOM    732  O   ASP A 399       6.876  43.863  49.049  1.00  0.00           O  
ATOM    733  CB  ASP A 399       7.576  47.347  50.034  1.00  0.00           C  
ATOM    734  CG  ASP A 399       6.224  48.063  49.871  1.00  0.00           C  
ATOM    735  OD1 ASP A 399       5.267  47.462  49.303  1.00  0.00           O  
ATOM    736  OD2 ASP A 399       6.127  49.237  50.320  1.00  0.00           O  
ATOM    737  N   GLU A 486       9.240  39.900  48.815  1.00  0.00           N  
ATOM    738  CA  GLU A 486       8.744  39.202  47.611  1.00  0.00           C  
ATOM    739  C   GLU A 486       9.762  39.319  46.434  1.00  0.00           C  
ATOM    740  O   GLU A 486      10.804  38.644  46.445  1.00  0.00           O  
ATOM    741  CB  GLU A 486       7.340  39.720  47.220  1.00  0.00           C  
ATOM    742  CG  GLU A 486       6.234  39.389  48.239  1.00  0.00           C  
ATOM    743  CD  GLU A 486       4.852  39.130  47.590  1.00  0.00           C  
ATOM    744  OE1 GLU A 486       4.778  38.410  46.544  1.00  0.00           O  
ATOM    745  OE2 GLU A 486       3.833  39.640  48.137  1.00  0.00           O  
ATOM    746  N   LEU A 487       9.476  40.168  45.439  1.00  0.00           N  
ATOM    747  CA  LEU A 487      10.530  40.675  44.574  1.00  0.00           C  
ATOM    748  C   LEU A 487      11.499  41.491  45.455  1.00  0.00           C  
ATOM    749  O   LEU A 487      12.677  41.654  45.123  1.00  0.00           O  
ATOM    750  CB  LEU A 487       9.967  41.570  43.460  1.00  0.00           C  
ATOM    751  CG  LEU A 487      10.568  41.506  42.039  1.00  0.00           C  
ATOM    752  CD1 LEU A 487       9.847  42.466  41.095  1.00  0.00           C  
ATOM    753  CD2 LEU A 487      12.102  41.669  41.904  1.00  0.00           C  
ATOM    754  N   SER A 488      10.995  41.979  46.590  1.00  0.00           N  
ATOM    755  CA  SER A 488      11.802  42.792  47.496  1.00  0.00           C  
ATOM    756  C   SER A 488      12.950  42.036  48.170  1.00  0.00           C  
ATOM    757  O   SER A 488      13.999  42.616  48.471  1.00  0.00           O  
ATOM    758  CB  SER A 488      10.934  43.478  48.552  1.00  0.00           C  
ATOM    759  OG  SER A 488      11.709  44.496  49.168  1.00  0.00           O  
ATOM    760  N   LYS A 495      12.755  40.743  48.397  1.00  0.00           N  
ATOM    761  CA  LYS A 495      13.820  39.916  48.974  1.00  0.00           C  
ATOM    762  C   LYS A 495      14.904  39.623  47.908  1.00  0.00           C  
ATOM    763  O   LYS A 495      16.030  39.239  48.213  1.00  0.00           O  
ATOM    764  CB  LYS A 495      13.236  38.631  49.611  1.00  0.00           C  
ATOM    765  CG  LYS A 495      12.360  38.877  50.911  1.00  0.00           C  
ATOM    766  CD  LYS A 495      11.323  37.721  51.135  1.00  0.00           C  
ATOM    767  CE  LYS A 495      10.425  37.919  52.386  1.00  0.00           C  
ATOM    768  NZ  LYS A 495      11.137  37.642  53.702  1.00  0.00           N  
ATOM    769  N   GLN A 496      14.556  39.878  46.655  1.00  0.00           N  
ATOM    770  CA  GLN A 496      15.433  39.543  45.532  1.00  0.00           C  
ATOM    771  C   GLN A 496      16.389  40.668  45.132  1.00  0.00           C  
ATOM    772  O   GLN A 496      17.247  40.450  44.315  1.00  0.00           O  
ATOM    773  CB  GLN A 496      14.592  39.123  44.342  1.00  0.00           C  
ATOM    774  CG  GLN A 496      13.724  37.950  44.618  1.00  0.00           C  
ATOM    775  CD  GLN A 496      13.075  37.480  43.339  1.00  0.00           C  
ATOM    776  OE1 GLN A 496      11.932  37.791  43.069  1.00  0.00           O  
ATOM    777  NE2 GLN A 496      13.823  36.791  42.521  1.00  0.00           N  
ATOM    778  N   ILE A 497      16.259  41.840  45.747  1.00  0.00           N  
ATOM    779  CA  ILE A 497      17.069  43.011  45.410  1.00  0.00           C  
ATOM    780  C   ILE A 497      18.499  42.887  45.925  1.00  0.00           C  
ATOM    781  O   ILE A 497      18.699  42.742  47.108  1.00  0.00           O  
ATOM    782  CB  ILE A 497      16.434  44.355  45.961  1.00  0.00           C  
ATOM    783  CG1 ILE A 497      15.000  44.563  45.480  1.00  0.00           C  
ATOM    784  CG2 ILE A 497      17.249  45.571  45.595  1.00  0.00           C  
ATOM    785  CD1 ILE A 497      14.766  44.377  44.005  1.00  0.00           C  
ATOM    786  N   PHE A 498      19.499  42.995  45.051  1.00  0.00           N  
ATOM    787  CA  PHE A 498      20.876  43.102  45.510  1.00  0.00           C  
ATOM    788  C   PHE A 498      21.186  44.561  45.852  1.00  0.00           C  
ATOM    789  O   PHE A 498      21.329  45.424  44.955  1.00  0.00           O  
ATOM    790  CB  PHE A 498      21.875  42.669  44.437  1.00  0.00           C  
ATOM    791  CG  PHE A 498      21.973  41.181  44.199  1.00  0.00           C  
ATOM    792  CD1 PHE A 498      22.817  40.375  44.995  1.00  0.00           C  
ATOM    793  CD2 PHE A 498      21.326  40.604  43.104  1.00  0.00           C  
ATOM    794  CE1 PHE A 498      22.971  39.021  44.708  1.00  0.00           C  
ATOM    795  CE2 PHE A 498      21.444  39.236  42.821  1.00  0.00           C  
ATOM    796  CZ  PHE A 498      22.268  38.435  43.606  1.00  0.00           C  
ATOM    797  N   ARG A 499      21.312  44.847  47.144  1.00  0.00           N  
ATOM    798  CA  ARG A 499      21.667  46.194  47.600  1.00  0.00           C  
ATOM    799  C   ARG A 499      23.162  46.493  47.522  1.00  0.00           C  
ATOM    800  O   ARG A 499      23.981  45.580  47.587  1.00  0.00           O  
ATOM    801  CB  ARG A 499      21.125  46.423  48.999  1.00  0.00           C  
ATOM    802  CG  ARG A 499      19.608  46.298  49.037  1.00  0.00           C  
ATOM    803  CD  ARG A 499      19.139  46.252  50.448  1.00  0.00           C  
ATOM    804  NE  ARG A 499      17.860  46.933  50.629  1.00  0.00           N  
ATOM    805  CZ  ARG A 499      17.256  47.099  51.814  1.00  0.00           C  
ATOM    806  NH1 ARG A 499      17.813  46.627  52.949  1.00  0.00           N  
ATOM    807  NH2 ARG A 499      16.084  47.738  51.869  1.00  0.00           N  
ATOM    808  N   VAL A 500      23.505  47.762  47.316  1.00  0.00           N  
ATOM    809  CA  VAL A 500      24.879  48.201  47.179  1.00  0.00           C  
ATOM    810  C   VAL A 500      24.931  49.527  47.928  1.00  0.00           C  
ATOM    811  O   VAL A 500      24.106  50.418  47.643  1.00  0.00           O  
ATOM    812  CB  VAL A 500      25.273  48.442  45.674  1.00  0.00           C  
ATOM    813  CG1 VAL A 500      26.657  48.974  45.567  1.00  0.00           C  
ATOM    814  CG2 VAL A 500      25.114  47.163  44.818  1.00  0.00           C  
ATOM    815  N   ASP A 501      25.867  49.693  48.869  1.00  0.00           N  
ATOM    816  CA  ASP A 501      25.904  50.930  49.701  1.00  0.00           C  
ATOM    817  C   ASP A 501      24.565  51.094  50.437  1.00  0.00           C  
ATOM    818  O   ASP A 501      23.738  50.164  50.449  1.00  0.00           O  
ATOM    819  CB  ASP A 501      26.189  52.180  48.846  1.00  0.00           C  
ATOM    820  CG  ASP A 501      27.668  52.501  48.725  1.00  0.00           C  
ATOM    821  OD1 ASP A 501      28.484  52.009  49.545  1.00  0.00           O  
ATOM    822  OD2 ASP A 501      28.029  53.296  47.827  1.00  0.00           O  
ATOM    823  N   LYS A 653      24.324  52.265  51.039  1.00  0.00           N  
ATOM    824  CA  LYS A 653      23.072  52.445  51.794  1.00  0.00           C  
ATOM    825  C   LYS A 653      21.933  52.844  50.881  1.00  0.00           C  
ATOM    826  O   LYS A 653      20.783  52.516  51.157  1.00  0.00           O  
ATOM    827  CB  LYS A 653      23.211  53.442  52.972  1.00  0.00           C  
ATOM    828  CG  LYS A 653      24.246  54.623  52.781  1.00  0.00           C  
ATOM    829  CD  LYS A 653      24.617  55.309  54.140  1.00  0.00           C  
ATOM    830  CE  LYS A 653      25.189  54.286  55.201  1.00  0.00           C  
ATOM    831  NZ  LYS A 653      25.419  54.847  56.598  1.00  0.00           N  
ATOM    832  N   ASN A 654      22.291  53.510  49.780  1.00  0.00           N  
ATOM    833  CA  ASN A 654      21.363  54.224  48.909  1.00  0.00           C  
ATOM    834  C   ASN A 654      21.058  53.606  47.525  1.00  0.00           C  
ATOM    835  O   ASN A 654      20.103  54.011  46.884  1.00  0.00           O  
ATOM    836  CB  ASN A 654      21.896  55.646  48.718  1.00  0.00           C  
ATOM    837  CG  ASN A 654      21.921  56.423  50.029  1.00  0.00           C  
ATOM    838  OD1 ASN A 654      22.984  56.876  50.496  1.00  0.00           O  
ATOM    839  ND2 ASN A 654      20.758  56.515  50.668  1.00  0.00           N  
ATOM    840  N   PHE A 655      21.871  52.638  47.094  1.00  0.00           N  
ATOM    841  CA  PHE A 655      21.824  52.076  45.745  1.00  0.00           C  
ATOM    842  C   PHE A 655      21.570  50.575  45.739  1.00  0.00           C  
ATOM    843  O   PHE A 655      21.582  49.909  46.795  1.00  0.00           O  
ATOM    844  CB  PHE A 655      23.086  52.455  44.954  1.00  0.00           C  
ATOM    845  CG  PHE A 655      23.088  53.872  44.468  1.00  0.00           C  
ATOM    846  CD1 PHE A 655      23.481  54.923  45.316  1.00  0.00           C  
ATOM    847  CD2 PHE A 655      22.660  54.179  43.176  1.00  0.00           C  
ATOM    848  CE1 PHE A 655      23.465  56.274  44.862  1.00  0.00           C  
ATOM    849  CE2 PHE A 655      22.632  55.500  42.697  1.00  0.00           C  
ATOM    850  CZ  PHE A 655      23.027  56.561  43.541  1.00  0.00           C  
ATOM    851  N   CYS A 656      21.269  50.053  44.554  1.00  0.00           N  
ATOM    852  CA  CYS A 656      21.015  48.620  44.338  1.00  0.00           C  
ATOM    853  C   CYS A 656      21.324  48.293  42.853  1.00  0.00           C  
ATOM    854  O   CYS A 656      21.467  49.203  42.038  1.00  0.00           O  
ATOM    855  CB  CYS A 656      19.567  48.241  44.728  1.00  0.00           C  
ATOM    856  SG  CYS A 656      18.251  48.843  43.554  1.00  0.00           S  
ATOM    857  N   LEU A 657      21.436  47.004  42.521  1.00  0.00           N  
ATOM    858  CA  LEU A 657      21.548  46.542  41.155  1.00  0.00           C  
ATOM    859  C   LEU A 657      20.117  46.475  40.647  1.00  0.00           C  
ATOM    860  O   LEU A 657      19.261  45.874  41.301  1.00  0.00           O  
ATOM    861  CB  LEU A 657      22.194  45.145  41.112  1.00  0.00           C  
ATOM    862  CG  LEU A 657      23.668  45.111  41.602  1.00  0.00           C  
ATOM    863  CD1 LEU A 657      24.233  43.670  41.543  1.00  0.00           C  
ATOM    864  CD2 LEU A 657      24.478  46.038  40.711  1.00  0.00           C  
ATOM    865  N   ARG A 658      19.849  47.064  39.487  1.00  0.00           N  
ATOM    866  CA  ARG A 658      18.469  47.117  39.002  1.00  0.00           C  
ATOM    867  C   ARG A 658      17.961  45.726  38.759  1.00  0.00           C  
ATOM    868  O   ARG A 658      18.615  44.944  38.132  1.00  0.00           O  
ATOM    869  CB  ARG A 658      18.333  47.995  37.734  1.00  0.00           C  
ATOM    870  CG  ARG A 658      19.037  47.430  36.488  1.00  0.00           C  
ATOM    871  CD  ARG A 658      19.141  48.429  35.384  1.00  0.00           C  
ATOM    872  NE  ARG A 658      19.780  47.766  34.247  1.00  0.00           N  
ATOM    873  CZ  ARG A 658      20.185  48.348  33.131  1.00  0.00           C  
ATOM    874  NH1 ARG A 658      20.102  49.694  32.944  1.00  0.00           N  
ATOM    875  NH2 ARG A 658      20.692  47.566  32.188  1.00  0.00           N  
ATOM    876  N   PRO A 659      16.765  45.404  39.267  1.00  0.00           N  
ATOM    877  CA  PRO A 659      16.144  44.105  38.954  1.00  0.00           C  
ATOM    878  C   PRO A 659      15.316  44.081  37.649  1.00  0.00           C  
ATOM    879  O   PRO A 659      14.815  43.034  37.250  1.00  0.00           O  
ATOM    880  CB  PRO A 659      15.201  43.884  40.151  1.00  0.00           C  
ATOM    881  CG  PRO A 659      14.793  45.285  40.552  1.00  0.00           C  
ATOM    882  CD  PRO A 659      15.978  46.224  40.219  1.00  0.00           C  
ATOM    883  N   MET A 660      15.119  45.247  37.061  1.00  0.00           N  
ATOM    884  CA  MET A 660      14.280  45.445  35.869  1.00  0.00           C  
ATOM    885  C   MET A 660      14.677  46.783  35.261  1.00  0.00           C  
ATOM    886  O   MET A 660      15.404  47.540  35.895  1.00  0.00           O  
ATOM    887  CB  MET A 660      12.776  45.438  36.227  1.00  0.00           C  
ATOM    888  CG  MET A 660      12.366  46.593  37.179  1.00  0.00           C  
ATOM    889  SD  MET A 660      10.635  46.443  37.572  1.00  0.00           S  
ATOM    890  CE  MET A 660      10.554  45.034  38.655  1.00  0.00           C  
ATOM    891  N   LEU A 661      14.218  47.051  34.031  1.00  0.00           N  
ATOM    892  CA  LEU A 661      14.582  48.280  33.328  1.00  0.00           C  
ATOM    893  C   LEU A 661      13.565  49.376  33.547  1.00  0.00           C  
ATOM    894  O   LEU A 661      13.857  50.508  33.305  1.00  0.00           O  
ATOM    895  CB  LEU A 661      14.760  48.026  31.817  1.00  0.00           C  
ATOM    896  CG  LEU A 661      15.881  46.989  31.497  1.00  0.00           C  
ATOM    897  CD1 LEU A 661      15.939  46.567  30.036  1.00  0.00           C  
ATOM    898  CD2 LEU A 661      17.217  47.457  32.064  1.00  0.00           C  
ATOM    899  N   ALA A 662      12.382  49.014  34.032  1.00  0.00           N  
ATOM    900  CA  ALA A 662      11.201  49.919  34.127  1.00  0.00           C  
ATOM    901  C   ALA A 662      11.391  51.256  34.811  1.00  0.00           C  
ATOM    902  O   ALA A 662      10.995  52.283  34.260  1.00  0.00           O  
ATOM    903  CB  ALA A 662      10.033  49.165  34.780  1.00  0.00           C  
ATOM    904  N   PRO A 663      11.968  51.279  36.033  1.00  0.00           N  
ATOM    905  CA  PRO A 663      12.125  52.632  36.551  1.00  0.00           C  
ATOM    906  C   PRO A 663      12.903  53.658  35.681  1.00  0.00           C  
ATOM    907  O   PRO A 663      12.433  54.801  35.538  1.00  0.00           O  
ATOM    908  CB  PRO A 663      12.801  52.411  37.936  1.00  0.00           C  
ATOM    909  CG  PRO A 663      13.393  51.052  37.867  1.00  0.00           C  
ATOM    910  CD  PRO A 663      12.437  50.268  37.010  1.00  0.00           C  
ATOM    911  N   ASN A 664      14.067  53.293  35.118  1.00  0.00           N  
ATOM    912  CA  ASN A 664      14.816  54.233  34.294  1.00  0.00           C  
ATOM    913  C   ASN A 664      14.043  54.543  33.008  1.00  0.00           C  
ATOM    914  O   ASN A 664      14.161  55.639  32.490  1.00  0.00           O  
ATOM    915  CB  ASN A 664      16.234  53.706  33.888  1.00  0.00           C  
ATOM    916  CG  ASN A 664      17.162  53.407  35.099  1.00  0.00           C  
ATOM    917  OD1 ASN A 664      16.919  53.858  36.230  1.00  0.00           O  
ATOM    918  ND2 ASN A 664      18.264  52.622  34.837  1.00  0.00           N  
ATOM    919  N   LEU A 665      13.298  53.582  32.473  1.00  0.00           N  
ATOM    920  CA  LEU A 665      12.549  53.841  31.233  1.00  0.00           C  
ATOM    921  C   LEU A 665      11.307  54.773  31.478  1.00  0.00           C  
ATOM    922  O   LEU A 665      11.019  55.612  30.662  1.00  0.00           O  
ATOM    923  CB  LEU A 665      12.164  52.563  30.510  1.00  0.00           C  
ATOM    924  CG  LEU A 665      13.329  51.692  29.970  1.00  0.00           C  
ATOM    925  CD1 LEU A 665      12.789  50.412  29.394  1.00  0.00           C  
ATOM    926  CD2 LEU A 665      14.282  52.359  28.978  1.00  0.00           C  
ATOM    927  N   TYR A 666      10.652  54.637  32.630  1.00  0.00           N  
ATOM    928  CA  TYR A 666       9.654  55.600  33.115  1.00  0.00           C  
ATOM    929  C   TYR A 666      10.259  56.980  33.071  1.00  0.00           C  
ATOM    930  O   TYR A 666       9.685  57.879  32.467  1.00  0.00           O  
ATOM    931  CB  TYR A 666       9.262  55.253  34.548  1.00  0.00           C  
ATOM    932  CG  TYR A 666       7.934  54.558  34.698  1.00  0.00           C  
ATOM    933  CD1 TYR A 666       6.806  54.951  33.952  1.00  0.00           C  
ATOM    934  CD2 TYR A 666       7.780  53.543  35.646  1.00  0.00           C  
ATOM    935  CE1 TYR A 666       5.548  54.314  34.134  1.00  0.00           C  
ATOM    936  CE2 TYR A 666       6.564  52.906  35.839  1.00  0.00           C  
ATOM    937  CZ  TYR A 666       5.441  53.299  35.110  1.00  0.00           C  
ATOM    938  OH  TYR A 666       4.238  52.645  35.378  1.00  0.00           O  
ATOM    939  N   ASN A 667      11.444  57.148  33.640  1.00  0.00           N  
ATOM    940  CA  ASN A 667      12.067  58.480  33.662  1.00  0.00           C  
ATOM    941  C   ASN A 667      12.386  59.017  32.274  1.00  0.00           C  
ATOM    942  O   ASN A 667      12.168  60.203  32.013  1.00  0.00           O  
ATOM    943  CB  ASN A 667      13.337  58.508  34.501  1.00  0.00           C  
ATOM    944  CG  ASN A 667      13.065  58.453  36.005  1.00  0.00           C  
ATOM    945  OD1 ASN A 667      12.012  58.895  36.476  1.00  0.00           O  
ATOM    946  ND2 ASN A 667      14.019  57.889  36.764  1.00  0.00           N  
ATOM    947  N   TYR A 668      12.918  58.155  31.393  1.00  0.00           N  
ATOM    948  CA  TYR A 668      13.178  58.525  29.992  1.00  0.00           C  
ATOM    949  C   TYR A 668      11.885  58.902  29.204  1.00  0.00           C  
ATOM    950  O   TYR A 668      11.903  59.865  28.440  1.00  0.00           O  
ATOM    951  CB  TYR A 668      13.941  57.409  29.245  1.00  0.00           C  
ATOM    952  CG  TYR A 668      15.418  57.659  29.160  1.00  0.00           C  
ATOM    953  CD1 TYR A 668      15.937  58.492  28.145  1.00  0.00           C  
ATOM    954  CD2 TYR A 668      16.288  57.152  30.122  1.00  0.00           C  
ATOM    955  CE1 TYR A 668      17.274  58.781  28.078  1.00  0.00           C  
ATOM    956  CE2 TYR A 668      17.680  57.441  30.078  1.00  0.00           C  
ATOM    957  CZ  TYR A 668      18.135  58.231  29.022  1.00  0.00           C  
ATOM    958  OH  TYR A 668      19.435  58.532  28.912  1.00  0.00           O  
ATOM    959  N   LEU A 669      10.835  58.097  29.340  1.00  0.00           N  
ATOM    960  CA  LEU A 669       9.499  58.419  28.799  1.00  0.00           C  
ATOM    961  C   LEU A 669       9.070  59.844  29.203  1.00  0.00           C  
ATOM    962  O   LEU A 669       8.817  60.654  28.346  1.00  0.00           O  
ATOM    963  CB  LEU A 669       8.441  57.370  29.214  1.00  0.00           C  
ATOM    964  CG  LEU A 669       8.494  55.968  28.535  1.00  0.00           C  
ATOM    965  CD1 LEU A 669       7.360  55.085  28.980  1.00  0.00           C  
ATOM    966  CD2 LEU A 669       8.480  56.066  26.971  1.00  0.00           C  
ATOM    967  N   ARG A 670       9.083  60.173  30.487  1.00  0.00           N  
ATOM    968  CA  ARG A 670       8.719  61.517  30.902  1.00  0.00           C  
ATOM    969  C   ARG A 670       9.616  62.597  30.332  1.00  0.00           C  
ATOM    970  O   ARG A 670       9.119  63.630  29.839  1.00  0.00           O  
ATOM    971  CB  ARG A 670       8.673  61.616  32.440  1.00  0.00           C  
ATOM    972  CG  ARG A 670       8.276  63.032  33.028  1.00  0.00           C  
ATOM    973  CD  ARG A 670       8.452  63.072  34.541  1.00  0.00           C  
ATOM    974  NE  ARG A 670       9.884  63.071  34.925  1.00  0.00           N  
ATOM    975  CZ  ARG A 670      10.549  62.038  35.450  1.00  0.00           C  
ATOM    976  NH1 ARG A 670       9.959  60.866  35.696  1.00  0.00           N  
ATOM    977  NH2 ARG A 670      11.840  62.185  35.712  1.00  0.00           N  
ATOM    978  N   LYS A 671      10.940  62.407  30.438  1.00  0.00           N  
ATOM    979  CA  LYS A 671      11.876  63.420  29.978  1.00  0.00           C  
ATOM    980  C   LYS A 671      11.805  63.665  28.474  1.00  0.00           C  
ATOM    981  O   LYS A 671      11.830  64.841  28.006  1.00  0.00           O  
ATOM    982  CB  LYS A 671      13.305  63.105  30.409  1.00  0.00           C  
ATOM    983  CG  LYS A 671      13.510  63.189  31.910  1.00  0.00           C  
ATOM    984  CD  LYS A 671      14.925  62.883  32.216  1.00  0.00           C  
ATOM    985  CE  LYS A 671      15.113  62.309  33.574  1.00  0.00           C  
ATOM    986  NZ  LYS A 671      15.600  63.433  34.331  1.00  0.00           N  
ATOM    987  N   LEU A 672      11.689  62.575  27.723  1.00  0.00           N  
ATOM    988  CA  LEU A 672      11.708  62.661  26.257  1.00  0.00           C  
ATOM    989  C   LEU A 672      10.387  63.202  25.680  1.00  0.00           C  
ATOM    990  O   LEU A 672      10.353  63.655  24.582  1.00  0.00           O  
ATOM    991  CB  LEU A 672      11.983  61.289  25.654  1.00  0.00           C  
ATOM    992  CG  LEU A 672      13.385  60.683  25.869  1.00  0.00           C  
ATOM    993  CD1 LEU A 672      13.361  59.225  25.410  1.00  0.00           C  
ATOM    994  CD2 LEU A 672      14.443  61.511  25.139  1.00  0.00           C  
ATOM    995  N   ASP A 675       9.291  63.051  26.415  1.00  0.00           N  
ATOM    996  CA  ASP A 675       8.002  63.643  26.021  1.00  0.00           C  
ATOM    997  C   ASP A 675       8.052  65.178  25.812  1.00  0.00           C  
ATOM    998  O   ASP A 675       7.252  65.725  25.027  1.00  0.00           O  
ATOM    999  CB  ASP A 675       6.897  63.234  27.019  1.00  0.00           C  
ATOM   1000  CG  ASP A 675       5.495  63.549  26.489  1.00  0.00           C  
ATOM   1001  OD1 ASP A 675       5.156  63.073  25.375  1.00  0.00           O  
ATOM   1002  OD2 ASP A 675       4.771  64.290  27.196  1.00  0.00           O  
ATOM   1003  N   ARG A 677       9.027  65.844  26.441  1.00  0.00           N  
ATOM   1004  CA  ARG A 677       9.282  67.246  26.240  1.00  0.00           C  
ATOM   1005  C   ARG A 677      10.028  67.544  24.960  1.00  0.00           C  
ATOM   1006  O   ARG A 677      10.136  68.713  24.580  1.00  0.00           O  
ATOM   1007  CB  ARG A 677      10.058  67.807  27.425  1.00  0.00           C  
ATOM   1008  CG  ARG A 677       9.366  67.491  28.759  1.00  0.00           C  
ATOM   1009  CD  ARG A 677      10.044  68.201  29.924  1.00  0.00           C  
ATOM   1010  NE  ARG A 677       9.426  69.494  30.126  1.00  0.00           N  
ATOM   1011  CZ  ARG A 677       9.459  70.193  31.259  1.00  0.00           C  
ATOM   1012  NH1 ARG A 677      10.105  69.746  32.341  1.00  0.00           N  
ATOM   1013  NH2 ARG A 677       8.844  71.368  31.305  1.00  0.00           N  
ATOM   1014  N   ALA A 681      10.568  66.522  24.289  1.00  0.00           N  
ATOM   1015  CA  ALA A 681      11.433  66.793  23.140  1.00  0.00           C  
ATOM   1016  C   ALA A 681      10.961  66.134  21.863  1.00  0.00           C  
ATOM   1017  O   ALA A 681      11.200  66.662  20.777  1.00  0.00           O  
ATOM   1018  CB  ALA A 681      12.909  66.418  23.423  1.00  0.00           C  
ATOM   1019  N   LEU A 683      10.302  64.991  21.989  1.00  0.00           N  
ATOM   1020  CA  LEU A 683      10.117  64.108  20.856  1.00  0.00           C  
ATOM   1021  C   LEU A 683       8.661  64.047  20.474  1.00  0.00           C  
ATOM   1022  O   LEU A 683       7.805  64.166  21.355  1.00  0.00           O  
ATOM   1023  CB  LEU A 683      10.631  62.679  21.139  1.00  0.00           C  
ATOM   1024  CG  LEU A 683      12.117  62.438  21.477  1.00  0.00           C  
ATOM   1025  CD1 LEU A 683      12.376  60.912  21.549  1.00  0.00           C  
ATOM   1026  CD2 LEU A 683      12.963  63.104  20.422  1.00  0.00           C  
ATOM   1027  N   PRO A 684       8.382  63.839  19.156  1.00  0.00           N  
ATOM   1028  CA  PRO A 684       6.988  63.739  18.708  1.00  0.00           C  
ATOM   1029  C   PRO A 684       6.335  62.437  19.155  1.00  0.00           C  
ATOM   1030  O   PRO A 684       7.005  61.422  19.364  1.00  0.00           O  
ATOM   1031  CB  PRO A 684       7.096  63.813  17.178  1.00  0.00           C  
ATOM   1032  CG  PRO A 684       8.447  63.167  16.891  1.00  0.00           C  
ATOM   1033  CD  PRO A 684       9.327  63.739  18.032  1.00  0.00           C  
ATOM   1034  N   ASP A 685       5.020  62.509  19.301  1.00  0.00           N  
ATOM   1035  CA  ASP A 685       4.183  61.388  19.632  1.00  0.00           C  
ATOM   1036  C   ASP A 685       4.116  60.425  18.427  1.00  0.00           C  
ATOM   1037  O   ASP A 685       4.005  60.879  17.293  1.00  0.00           O  
ATOM   1038  CB  ASP A 685       2.797  61.910  20.048  1.00  0.00           C  
ATOM   1039  CG  ASP A 685       1.756  60.811  20.134  1.00  0.00           C  
ATOM   1040  OD1 ASP A 685       1.680  60.128  21.159  1.00  0.00           O  
ATOM   1041  OD2 ASP A 685       0.964  60.648  19.183  1.00  0.00           O  
ATOM   1042  N   PRO A 686       4.188  59.087  18.662  1.00  0.00           N  
ATOM   1043  CA  PRO A 686       4.390  58.417  19.933  1.00  0.00           C  
ATOM   1044  C   PRO A 686       5.890  58.277  20.263  1.00  0.00           C  
ATOM   1045  O   PRO A 686       6.711  58.305  19.390  1.00  0.00           O  
ATOM   1046  CB  PRO A 686       3.778  57.042  19.684  1.00  0.00           C  
ATOM   1047  CG  PRO A 686       4.019  56.774  18.259  1.00  0.00           C  
ATOM   1048  CD  PRO A 686       3.985  58.123  17.564  1.00  0.00           C  
ATOM   1049  N   ILE A 687       6.202  58.110  21.525  1.00  0.00           N  
ATOM   1050  CA  ILE A 687       7.590  57.979  21.950  1.00  0.00           C  
ATOM   1051  C   ILE A 687       7.862  56.466  22.030  1.00  0.00           C  
ATOM   1052  O   ILE A 687       7.162  55.727  22.764  1.00  0.00           O  
ATOM   1053  CB  ILE A 687       7.796  58.760  23.255  1.00  0.00           C  
ATOM   1054  CG1 ILE A 687       7.721  60.266  22.882  1.00  0.00           C  
ATOM   1055  CG2 ILE A 687       9.111  58.380  23.929  1.00  0.00           C  
ATOM   1056  CD1 ILE A 687       7.639  61.160  23.999  1.00  0.00           C  
ATOM   1057  N   LYS A 688       8.833  56.016  21.217  1.00  0.00           N  
ATOM   1058  CA  LYS A 688       9.209  54.585  21.162  1.00  0.00           C  
ATOM   1059  C   LYS A 688      10.653  54.394  21.646  1.00  0.00           C  
ATOM   1060  O   LYS A 688      11.561  55.001  21.102  1.00  0.00           O  
ATOM   1061  CB  LYS A 688       9.014  54.051  19.735  1.00  0.00           C  
ATOM   1062  CG  LYS A 688       7.541  54.104  19.261  1.00  0.00           C  
ATOM   1063  CD  LYS A 688       7.406  54.066  17.768  1.00  0.00           C  
ATOM   1064  CE  LYS A 688       7.439  52.680  17.227  1.00  0.00           C  
ATOM   1065  NZ  LYS A 688       7.444  52.728  15.737  1.00  0.00           N  
ATOM   1066  N   ILE A 689      10.855  53.654  22.738  1.00  0.00           N  
ATOM   1067  CA  ILE A 689      12.239  53.493  23.277  1.00  0.00           C  
ATOM   1068  C   ILE A 689      12.465  52.036  23.683  1.00  0.00           C  
ATOM   1069  O   ILE A 689      11.504  51.271  23.899  1.00  0.00           O  
ATOM   1070  CB  ILE A 689      12.576  54.466  24.458  1.00  0.00           C  
ATOM   1071  CG1 ILE A 689      11.923  53.979  25.763  1.00  0.00           C  
ATOM   1072  CG2 ILE A 689      12.333  55.970  24.057  1.00  0.00           C  
ATOM   1073  CD1 ILE A 689      12.055  54.844  27.013  1.00  0.00           C  
ATOM   1074  N   PHE A 690      13.725  51.645  23.810  1.00  0.00           N  
ATOM   1075  CA  PHE A 690      14.052  50.286  24.329  1.00  0.00           C  
ATOM   1076  C   PHE A 690      15.426  50.326  25.015  1.00  0.00           C  
ATOM   1077  O   PHE A 690      16.274  51.164  24.700  1.00  0.00           O  
ATOM   1078  CB  PHE A 690      14.017  49.173  23.222  1.00  0.00           C  
ATOM   1079  CG  PHE A 690      15.204  49.206  22.273  1.00  0.00           C  
ATOM   1080  CD1 PHE A 690      16.298  48.322  22.457  1.00  0.00           C  
ATOM   1081  CD2 PHE A 690      15.265  50.159  21.231  1.00  0.00           C  
ATOM   1082  CE1 PHE A 690      17.411  48.379  21.610  1.00  0.00           C  
ATOM   1083  CE2 PHE A 690      16.364  50.227  20.372  1.00  0.00           C  
ATOM   1084  CZ  PHE A 690      17.432  49.318  20.553  1.00  0.00           C  
ATOM   1085  N   GLU A 691      15.616  49.427  25.974  1.00  0.00           N  
ATOM   1086  CA  GLU A 691      16.947  49.209  26.504  1.00  0.00           C  
ATOM   1087  C   GLU A 691      17.167  47.709  26.534  1.00  0.00           C  
ATOM   1088  O   GLU A 691      16.215  46.959  26.713  1.00  0.00           O  
ATOM   1089  CB  GLU A 691      17.110  49.819  27.902  1.00  0.00           C  
ATOM   1090  CG  GLU A 691      18.488  49.528  28.525  1.00  0.00           C  
ATOM   1091  CD  GLU A 691      18.814  50.476  29.644  1.00  0.00           C  
ATOM   1092  OE1 GLU A 691      17.902  51.243  30.102  1.00  0.00           O  
ATOM   1093  OE2 GLU A 691      19.996  50.500  30.053  1.00  0.00           O  
ATOM   1094  N   ILE A 692      18.419  47.297  26.333  1.00  0.00           N  
ATOM   1095  CA  ILE A 692      18.869  45.935  26.616  1.00  0.00           C  
ATOM   1096  C   ILE A 692      20.053  46.033  27.583  1.00  0.00           C  
ATOM   1097  O   ILE A 692      21.002  46.767  27.310  1.00  0.00           O  
ATOM   1098  CB  ILE A 692      19.382  45.203  25.343  1.00  0.00           C  
ATOM   1099  CG1 ILE A 692      18.284  45.184  24.240  1.00  0.00           C  
ATOM   1100  CG2 ILE A 692      19.865  43.784  25.700  1.00  0.00           C  
ATOM   1101  CD1 ILE A 692      18.865  44.874  22.847  1.00  0.00           C  
ATOM   1102  N   GLY A 693      20.016  45.282  28.680  1.00  0.00           N  
ATOM   1103  CA  GLY A 693      21.147  45.313  29.589  1.00  0.00           C  
ATOM   1104  C   GLY A 693      20.984  44.450  30.808  1.00  0.00           C  
ATOM   1105  O   GLY A 693      19.931  43.852  31.005  1.00  0.00           O  
ATOM   1106  N   PRO A 695      22.067  44.337  31.606  1.00  0.00           N  
ATOM   1107  CA  PRO A 695      22.086  43.517  32.835  1.00  0.00           C  
ATOM   1108  C   PRO A 695      21.013  43.919  33.848  1.00  0.00           C  
ATOM   1109  O   PRO A 695      20.768  45.122  34.054  1.00  0.00           O  
ATOM   1110  CB  PRO A 695      23.489  43.791  33.423  1.00  0.00           C  
ATOM   1111  CG  PRO A 695      24.314  44.081  32.195  1.00  0.00           C  
ATOM   1112  CD  PRO A 695      23.379  44.977  31.368  1.00  0.00           C  
ATOM   1113  N   CYS A 696      20.399  42.908  34.435  1.00  0.00           N  
ATOM   1114  CA  CYS A 696      19.495  43.037  35.555  1.00  0.00           C  
ATOM   1115  C   CYS A 696      19.869  41.900  36.499  1.00  0.00           C  
ATOM   1116  O   CYS A 696      20.435  40.900  36.073  1.00  0.00           O  
ATOM   1117  CB  CYS A 696      18.011  42.912  35.128  1.00  0.00           C  
ATOM   1118  SG  CYS A 696      17.405  44.330  34.148  1.00  0.00           S  
ATOM   1119  N   TYR A 697      19.535  42.098  37.775  1.00  0.00           N  
ATOM   1120  CA  TYR A 697      19.936  41.234  38.887  1.00  0.00           C  
ATOM   1121  C   TYR A 697      18.783  40.960  39.846  1.00  0.00           C  
ATOM   1122  O   TYR A 697      18.155  41.910  40.369  1.00  0.00           O  
ATOM   1123  CB  TYR A 697      21.046  41.955  39.686  1.00  0.00           C  
ATOM   1124  CG  TYR A 697      22.242  42.137  38.812  1.00  0.00           C  
ATOM   1125  CD1 TYR A 697      22.354  43.261  37.976  1.00  0.00           C  
ATOM   1126  CD2 TYR A 697      23.236  41.145  38.753  1.00  0.00           C  
ATOM   1127  CE1 TYR A 697      23.441  43.396  37.107  1.00  0.00           C  
ATOM   1128  CE2 TYR A 697      24.333  41.266  37.903  1.00  0.00           C  
ATOM   1129  CZ  TYR A 697      24.436  42.367  37.103  1.00  0.00           C  
ATOM   1130  OH  TYR A 697      25.476  42.444  36.283  1.00  0.00           O  
ATOM   1131  N   ARG A 698      18.578  39.681  40.136  1.00  0.00           N  
ATOM   1132  CA  ARG A 698      17.601  39.227  41.137  1.00  0.00           C  
ATOM   1133  C   ARG A 698      18.207  38.038  41.918  1.00  0.00           C  
ATOM   1134  O   ARG A 698      18.588  37.065  41.300  1.00  0.00           O  
ATOM   1135  CB  ARG A 698      16.297  38.786  40.448  1.00  0.00           C  
ATOM   1136  CG  ARG A 698      15.508  39.940  39.839  1.00  0.00           C  
ATOM   1137  CD  ARG A 698      14.286  39.451  39.087  1.00  0.00           C  
ATOM   1138  NE  ARG A 698      13.831  40.478  38.165  1.00  0.00           N  
ATOM   1139  CZ  ARG A 698      12.666  40.481  37.529  1.00  0.00           C  
ATOM   1140  NH1 ARG A 698      11.762  39.516  37.757  1.00  0.00           N  
ATOM   1141  NH2 ARG A 698      12.420  41.467  36.675  1.00  0.00           N  
ATOM   1142  N   LYS A 699      18.318  38.137  43.249  1.00  0.00           N  
ATOM   1143  CA  LYS A 699      18.659  36.951  44.116  1.00  0.00           C  
ATOM   1144  C   LYS A 699      17.591  35.890  43.893  1.00  0.00           C  
ATOM   1145  O   LYS A 699      16.404  36.199  44.031  1.00  0.00           O  
ATOM   1146  CB  LYS A 699      18.653  37.305  45.596  1.00  0.00           C  
ATOM   1147  CG  LYS A 699      19.712  38.258  46.024  1.00  0.00           C  
ATOM   1148  CD  LYS A 699      19.515  38.681  47.452  1.00  0.00           C  
ATOM   1149  CE  LYS A 699      20.834  39.184  47.950  1.00  0.00           C  
ATOM   1150  NZ  LYS A 699      20.705  40.229  49.010  1.00  0.00           N  
ATOM   1151  N   GLU A 700      17.992  34.672  43.519  1.00  0.00           N  
ATOM   1152  CA  GLU A 700      17.052  33.654  42.995  1.00  0.00           C  
ATOM   1153  C   GLU A 700      17.371  32.294  43.638  1.00  0.00           C  
ATOM   1154  O   GLU A 700      18.552  31.915  43.740  1.00  0.00           O  
ATOM   1155  CB  GLU A 700      17.128  33.525  41.435  1.00  0.00           C  
ATOM   1156  CG  GLU A 700      16.683  34.749  40.594  1.00  0.00           C  
ATOM   1157  CD  GLU A 700      15.151  34.861  40.424  1.00  0.00           C  
ATOM   1158  OE1 GLU A 700      14.443  33.870  40.698  1.00  0.00           O  
ATOM   1159  OE2 GLU A 700      14.626  35.933  40.007  1.00  0.00           O  
ATOM   1160  N   SER A 703      16.320  31.569  44.054  1.00  0.00           N  
ATOM   1161  CA  SER A 703      16.459  30.224  44.674  1.00  0.00           C  
ATOM   1162  C   SER A 703      16.596  29.081  43.641  1.00  0.00           C  
ATOM   1163  O   SER A 703      17.132  27.991  43.947  1.00  0.00           O  
ATOM   1164  CB  SER A 703      15.307  29.928  45.679  1.00  0.00           C  
ATOM   1165  OG  SER A 703      14.016  30.077  45.089  1.00  0.00           O  
ATOM   1166  N   ASP A 713      16.113  29.342  42.422  1.00  0.00           N  
ATOM   1167  CA  ASP A 713      16.101  28.347  41.333  1.00  0.00           C  
ATOM   1168  C   ASP A 713      17.386  28.495  40.487  1.00  0.00           C  
ATOM   1169  O   ASP A 713      18.175  29.457  40.669  1.00  0.00           O  
ATOM   1170  CB  ASP A 713      14.827  28.494  40.439  1.00  0.00           C  
ATOM   1171  CG  ASP A 713      13.559  28.890  41.236  1.00  0.00           C  
ATOM   1172  OD1 ASP A 713      13.096  28.081  42.086  1.00  0.00           O  
ATOM   1173  OD2 ASP A 713      13.011  29.998  41.006  1.00  0.00           O  
ATOM   1174  N   GLY A 714      17.579  27.550  39.561  1.00  0.00           N  
ATOM   1175  CA  GLY A 714      18.720  27.611  38.649  1.00  0.00           C  
ATOM   1176  C   GLY A 714      18.434  27.116  37.241  1.00  0.00           C  
ATOM   1177  O   GLY A 714      19.272  27.308  36.346  1.00  0.00           O  
ATOM   1178  N   LYS A 715      17.266  26.491  37.045  1.00  0.00           N  
ATOM   1179  CA  LYS A 715      16.897  25.815  35.777  1.00  0.00           C  
ATOM   1180  C   LYS A 715      16.414  26.807  34.683  1.00  0.00           C  
ATOM   1181  O   LYS A 715      16.772  26.661  33.487  1.00  0.00           O  
ATOM   1182  CB  LYS A 715      15.799  24.754  36.028  1.00  0.00           C  
ATOM   1183  CG  LYS A 715      15.839  24.054  37.417  1.00  0.00           C  
ATOM   1184  CD  LYS A 715      14.530  23.329  37.746  1.00  0.00           C  
ATOM   1185  CE  LYS A 715      14.799  22.003  38.513  1.00  0.00           C  
ATOM   1186  NZ  LYS A 715      13.614  21.056  38.483  1.00  0.00           N  
ATOM   1187  N   GLU A 716      15.583  27.783  35.097  1.00  0.00           N  
ATOM   1188  CA  GLU A 716      15.131  28.895  34.232  1.00  0.00           C  
ATOM   1189  C   GLU A 716      15.504  30.280  34.805  1.00  0.00           C  
ATOM   1190  O   GLU A 716      15.237  31.276  34.177  1.00  0.00           O  
ATOM   1191  CB  GLU A 716      13.622  28.837  33.970  1.00  0.00           C  
ATOM   1192  CG  GLU A 716      13.024  27.460  33.916  1.00  0.00           C  
ATOM   1193  CD  GLU A 716      13.411  26.714  32.675  1.00  0.00           C  
ATOM   1194  OE1 GLU A 716      14.555  26.917  32.216  1.00  0.00           O  
ATOM   1195  OE2 GLU A 716      12.559  25.968  32.133  1.00  0.00           O  
ATOM   1196  N   HIS A 718      16.116  30.310  35.993  1.00  0.00           N  
ATOM   1197  CA  HIS A 718      16.493  31.550  36.679  1.00  0.00           C  
ATOM   1198  C   HIS A 718      17.996  31.779  36.874  1.00  0.00           C  
ATOM   1199  O   HIS A 718      18.737  30.859  37.269  1.00  0.00           O  
ATOM   1200  CB  HIS A 718      15.778  31.647  38.016  1.00  0.00           C  
ATOM   1201  CG  HIS A 718      14.292  31.790  37.874  1.00  0.00           C  
ATOM   1202  ND1 HIS A 718      13.463  30.716  37.624  1.00  0.00           N  
ATOM   1203  CD2 HIS A 718      13.492  32.887  37.906  1.00  0.00           C  
ATOM   1204  CE1 HIS A 718      12.214  31.142  37.540  1.00  0.00           C  
ATOM   1205  NE2 HIS A 718      12.207  32.457  37.691  1.00  0.00           N  
ATOM   1206  N   LEU A 723      18.428  33.009  36.571  1.00  0.00           N  
ATOM   1207  CA  LEU A 723      19.775  33.450  36.798  1.00  0.00           C  
ATOM   1208  C   LEU A 723      19.720  34.612  37.756  1.00  0.00           C  
ATOM   1209  O   LEU A 723      18.765  35.382  37.749  1.00  0.00           O  
ATOM   1210  CB  LEU A 723      20.416  33.920  35.476  1.00  0.00           C  
ATOM   1211  CG  LEU A 723      20.598  32.862  34.388  1.00  0.00           C  
ATOM   1212  CD1 LEU A 723      20.866  33.497  32.982  1.00  0.00           C  
ATOM   1213  CD2 LEU A 723      21.696  31.796  34.795  1.00  0.00           C  
ATOM   1214  N   GLU A 724      20.752  34.767  38.578  1.00  0.00           N  
ATOM   1215  CA  GLU A 724      20.816  35.896  39.456  1.00  0.00           C  
ATOM   1216  C   GLU A 724      21.275  37.111  38.681  1.00  0.00           C  
ATOM   1217  O   GLU A 724      20.818  38.196  38.964  1.00  0.00           O  
ATOM   1218  CB  GLU A 724      21.762  35.620  40.628  1.00  0.00           C  
ATOM   1219  CG  GLU A 724      21.185  34.587  41.581  1.00  0.00           C  
ATOM   1220  CD  GLU A 724      21.910  34.565  42.890  1.00  0.00           C  
ATOM   1221  OE1 GLU A 724      23.139  34.452  42.893  1.00  0.00           O  
ATOM   1222  OE2 GLU A 724      21.236  34.711  43.911  1.00  0.00           O  
ATOM   1223  N   GLU A 725      22.163  36.897  37.700  1.00  0.00           N  
ATOM   1224  CA  GLU A 725      22.623  37.905  36.744  1.00  0.00           C  
ATOM   1225  C   GLU A 725      22.119  37.562  35.339  1.00  0.00           C  
ATOM   1226  O   GLU A 725      22.510  36.540  34.771  1.00  0.00           O  
ATOM   1227  CB  GLU A 725      24.144  37.940  36.726  1.00  0.00           C  
ATOM   1228  CG  GLU A 725      24.769  38.823  35.567  1.00  0.00           C  
ATOM   1229  CD  GLU A 725      26.301  38.909  35.731  1.00  0.00           C  
ATOM   1230  OE1 GLU A 725      26.970  37.845  35.697  1.00  0.00           O  
ATOM   1231  OE2 GLU A 725      26.809  40.009  35.996  1.00  0.00           O  
ATOM   1232  N   PHE A 726      21.238  38.415  34.790  1.00  0.00           N  
ATOM   1233  CA  PHE A 726      20.618  38.169  33.495  1.00  0.00           C  
ATOM   1234  C   PHE A 726      20.578  39.452  32.678  1.00  0.00           C  
ATOM   1235  O   PHE A 726      21.110  40.461  33.107  1.00  0.00           O  
ATOM   1236  CB  PHE A 726      19.234  37.489  33.645  1.00  0.00           C  
ATOM   1237  CG  PHE A 726      18.135  38.376  34.266  1.00  0.00           C  
ATOM   1238  CD1 PHE A 726      18.041  38.535  35.662  1.00  0.00           C  
ATOM   1239  CD2 PHE A 726      17.151  38.969  33.449  1.00  0.00           C  
ATOM   1240  CE1 PHE A 726      17.045  39.350  36.250  1.00  0.00           C  
ATOM   1241  CE2 PHE A 726      16.136  39.759  34.013  1.00  0.00           C  
ATOM   1242  CZ  PHE A 726      16.067  39.951  35.414  1.00  0.00           C  
ATOM   1243  N   THR A 728      20.071  39.361  31.449  1.00  0.00           N  
ATOM   1244  CA  THR A 728      20.054  40.445  30.523  1.00  0.00           C  
ATOM   1245  C   THR A 728      18.590  40.570  30.095  1.00  0.00           C  
ATOM   1246  O   THR A 728      17.986  39.612  29.627  1.00  0.00           O  
ATOM   1247  CB  THR A 728      20.962  40.178  29.297  1.00  0.00           C  
ATOM   1248  OG1 THR A 728      22.260  39.753  29.752  1.00  0.00           O  
ATOM   1249  CG2 THR A 728      21.087  41.482  28.390  1.00  0.00           C  
ATOM   1250  N   MET A 730      18.020  41.746  30.304  1.00  0.00           N  
ATOM   1251  CA  MET A 730      16.640  42.080  29.923  1.00  0.00           C  
ATOM   1252  C   MET A 730      16.617  42.942  28.693  1.00  0.00           C  
ATOM   1253  O   MET A 730      17.411  43.885  28.623  1.00  0.00           O  
ATOM   1254  CB  MET A 730      15.780  42.529  30.990  1.00  0.00           C  
ATOM   1255  CG  MET A 730      14.339  42.977  30.799  1.00  0.00           C  
ATOM   1256  SD  MET A 730      13.199  43.113  31.865  1.00  0.00           S  
ATOM   1257  CE  MET A 730      13.569  42.431  33.494  1.00  0.00           C  
ATOM   1258  N   LEU A 731      15.700  42.655  27.775  1.00  0.00           N  
ATOM   1259  CA  LEU A 731      15.228  43.620  26.794  1.00  0.00           C  
ATOM   1260  C   LEU A 731      13.876  44.192  27.328  1.00  0.00           C  
ATOM   1261  O   LEU A 731      12.950  43.445  27.605  1.00  0.00           O  
ATOM   1262  CB  LEU A 731      14.980  42.962  25.424  1.00  0.00           C  
ATOM   1263  CG  LEU A 731      13.908  43.626  24.524  1.00  0.00           C  
ATOM   1264  CD1 LEU A 731      14.414  44.955  23.878  1.00  0.00           C  
ATOM   1265  CD2 LEU A 731      13.448  42.641  23.413  1.00  0.00           C  
ATOM   1266  N   ASN A 732      13.730  45.495  27.350  1.00  0.00           N  
ATOM   1267  CA  ASN A 732      12.423  46.107  27.596  1.00  0.00           C  
ATOM   1268  C   ASN A 732      12.223  47.143  26.486  1.00  0.00           C  
ATOM   1269  O   ASN A 732      12.977  48.123  26.426  1.00  0.00           O  
ATOM   1270  CB  ASN A 732      12.446  46.775  28.989  1.00  0.00           C  
ATOM   1271  CG  ASN A 732      11.051  47.247  29.542  1.00  0.00           C  
ATOM   1272  OD1 ASN A 732      10.936  47.436  30.741  1.00  0.00           O  
ATOM   1273  ND2 ASN A 732      10.049  47.477  28.684  1.00  0.00           N  
ATOM   1274  N   PHE A 733      11.229  46.925  25.612  1.00  0.00           N  
ATOM   1275  CA  PHE A 733      10.774  47.988  24.685  1.00  0.00           C  
ATOM   1276  C   PHE A 733       9.452  48.605  25.193  1.00  0.00           C  
ATOM   1277  O   PHE A 733       8.697  47.962  25.933  1.00  0.00           O  
ATOM   1278  CB  PHE A 733      10.620  47.489  23.245  1.00  0.00           C  
ATOM   1279  CG  PHE A 733       9.520  46.451  23.050  1.00  0.00           C  
ATOM   1280  CD1 PHE A 733       9.794  45.086  23.171  1.00  0.00           C  
ATOM   1281  CD2 PHE A 733       8.218  46.839  22.735  1.00  0.00           C  
ATOM   1282  CE1 PHE A 733       8.814  44.146  23.001  1.00  0.00           C  
ATOM   1283  CE2 PHE A 733       7.210  45.871  22.578  1.00  0.00           C  
ATOM   1284  CZ  PHE A 733       7.512  44.537  22.692  1.00  0.00           C  
ATOM   1285  N   CYS A 734       9.180  49.846  24.792  1.00  0.00           N  
ATOM   1286  CA  CYS A 734       7.904  50.458  25.151  1.00  0.00           C  
ATOM   1287  C   CYS A 734       7.557  51.617  24.251  1.00  0.00           C  
ATOM   1288  O   CYS A 734       8.425  52.228  23.609  1.00  0.00           O  
ATOM   1289  CB  CYS A 734       7.834  50.891  26.627  1.00  0.00           C  
ATOM   1290  SG  CYS A 734       9.093  52.076  27.112  1.00  0.00           S  
ATOM   1291  N   GLN A 735       6.263  51.893  24.183  1.00  0.00           N  
ATOM   1292  CA  GLN A 735       5.759  53.038  23.407  1.00  0.00           C  
ATOM   1293  C   GLN A 735       4.783  53.857  24.289  1.00  0.00           C  
ATOM   1294  O   GLN A 735       4.084  53.292  25.133  1.00  0.00           O  
ATOM   1295  CB  GLN A 735       5.078  52.529  22.101  1.00  0.00           C  
ATOM   1296  CG  GLN A 735       4.494  53.620  21.177  1.00  0.00           C  
ATOM   1297  CD  GLN A 735       4.005  53.006  19.885  1.00  0.00           C  
ATOM   1298  OE1 GLN A 735       4.628  52.085  19.363  1.00  0.00           O  
ATOM   1299  NE2 GLN A 735       2.873  53.489  19.368  1.00  0.00           N  
ATOM   1300  N   MET A 736       4.755  55.171  24.124  1.00  0.00           N  
ATOM   1301  CA  MET A 736       3.810  55.987  24.913  1.00  0.00           C  
ATOM   1302  C   MET A 736       3.190  57.075  23.994  1.00  0.00           C  
ATOM   1303  O   MET A 736       3.895  57.656  23.159  1.00  0.00           O  
ATOM   1304  CB  MET A 736       4.521  56.648  26.125  1.00  0.00           C  
ATOM   1305  CG  MET A 736       3.697  57.658  26.901  1.00  0.00           C  
ATOM   1306  SD  MET A 736       4.671  58.492  28.139  1.00  0.00           S  
ATOM   1307  CE  MET A 736       5.645  59.670  27.281  1.00  0.00           C  
ATOM   1308  N   GLY A 737       1.892  57.333  24.184  1.00  0.00           N  
ATOM   1309  CA  GLY A 737       1.091  58.252  23.329  1.00  0.00           C  
ATOM   1310  C   GLY A 737       0.146  57.448  22.433  1.00  0.00           C  
ATOM   1311  O   GLY A 737      -0.564  56.524  22.889  1.00  0.00           O  
ATOM   1312  N   SER A 738       0.143  57.787  21.153  1.00  0.00           N  
ATOM   1313  CA  SER A 738      -0.754  57.141  20.196  1.00  0.00           C  
ATOM   1314  C   SER A 738      -0.321  55.750  19.713  1.00  0.00           C  
ATOM   1315  O   SER A 738       0.838  55.334  20.050  1.00  0.00           O  
ATOM   1316  CB  SER A 738      -0.848  57.980  18.913  1.00  0.00           C  
ATOM   1317  OG  SER A 738       0.347  57.924  18.160  1.00  0.00           O  
ATOM   1318  N   GLY A 739      -1.321  54.895  19.447  1.00  0.00           N  
ATOM   1319  CA  GLY A 739      -1.076  53.531  19.005  1.00  0.00           C  
ATOM   1320  C   GLY A 739      -0.761  52.554  20.118  1.00  0.00           C  
ATOM   1321  O   GLY A 739      -0.269  51.477  19.869  1.00  0.00           O  
ATOM   1322  N   CYS A 788      -1.052  52.916  21.356  1.00  0.00           N  
ATOM   1323  CA  CYS A 788      -0.717  52.044  22.490  1.00  0.00           C  
ATOM   1324  C   CYS A 788      -1.828  51.082  22.798  1.00  0.00           C  
ATOM   1325  O   CYS A 788      -2.452  51.110  23.863  1.00  0.00           O  
ATOM   1326  CB  CYS A 788      -0.253  52.827  23.720  1.00  0.00           C  
ATOM   1327  SG  CYS A 788       1.250  53.735  23.362  1.00  0.00           S  
ATOM   1328  N   THR A 789      -2.050  50.209  21.835  1.00  0.00           N  
ATOM   1329  CA  THR A 789      -3.065  49.184  21.966  1.00  0.00           C  
ATOM   1330  C   THR A 789      -2.508  47.794  22.190  1.00  0.00           C  
ATOM   1331  O   THR A 789      -1.329  47.487  21.866  1.00  0.00           O  
ATOM   1332  CB  THR A 789      -3.929  49.131  20.697  1.00  0.00           C  
ATOM   1333  OG1 THR A 789      -3.121  48.672  19.618  1.00  0.00           O  
ATOM   1334  CG2 THR A 789      -4.537  50.560  20.361  1.00  0.00           C  
ATOM   1335  N   ARG A 790      -3.382  46.943  22.723  1.00  0.00           N  
ATOM   1336  CA  ARG A 790      -3.084  45.576  22.932  1.00  0.00           C  
ATOM   1337  C   ARG A 790      -2.781  44.917  21.609  1.00  0.00           C  
ATOM   1338  O   ARG A 790      -1.860  44.088  21.533  1.00  0.00           O  
ATOM   1339  CB  ARG A 790      -4.203  44.864  23.674  1.00  0.00           C  
ATOM   1340  CG  ARG A 790      -3.956  43.356  23.727  1.00  0.00           C  
ATOM   1341  CD  ARG A 790      -4.761  42.621  24.774  1.00  0.00           C  
ATOM   1342  NE  ARG A 790      -4.583  41.198  24.497  1.00  0.00           N  
ATOM   1343  CZ  ARG A 790      -5.126  40.191  25.180  1.00  0.00           C  
ATOM   1344  NH1 ARG A 790      -5.901  40.438  26.234  1.00  0.00           N  
ATOM   1345  NH2 ARG A 790      -4.870  38.927  24.807  1.00  0.00           N  
ATOM   1346  N   GLU A 791      -3.515  45.270  20.550  1.00  0.00           N  
ATOM   1347  CA  GLU A 791      -3.234  44.694  19.246  1.00  0.00           C  
ATOM   1348  C   GLU A 791      -1.815  45.060  18.731  1.00  0.00           C  
ATOM   1349  O   GLU A 791      -1.125  44.201  18.137  1.00  0.00           O  
ATOM   1350  CB  GLU A 791      -4.249  45.172  18.225  1.00  0.00           C  
ATOM   1351  CG  GLU A 791      -3.942  44.719  16.832  1.00  0.00           C  
ATOM   1352  CD  GLU A 791      -4.755  45.445  15.762  1.00  0.00           C  
ATOM   1353  OE1 GLU A 791      -4.657  46.714  15.620  1.00  0.00           O  
ATOM   1354  OE2 GLU A 791      -5.487  44.716  15.055  1.00  0.00           O  
ATOM   1355  N   ASN A 792      -1.421  46.331  18.888  1.00  0.00           N  
ATOM   1356  CA  ASN A 792      -0.119  46.737  18.438  1.00  0.00           C  
ATOM   1357  C   ASN A 792       0.974  46.069  19.292  1.00  0.00           C  
ATOM   1358  O   ASN A 792       1.942  45.595  18.761  1.00  0.00           O  
ATOM   1359  CB  ASN A 792       0.027  48.254  18.387  1.00  0.00           C  
ATOM   1360  CG  ASN A 792      -0.687  48.854  17.182  1.00  0.00           C  
ATOM   1361  OD1 ASN A 792      -0.910  48.164  16.161  1.00  0.00           O  
ATOM   1362  ND2 ASN A 792      -1.074  50.132  17.289  1.00  0.00           N  
ATOM   1363  N   LEU A 793       0.759  45.987  20.594  1.00  0.00           N  
ATOM   1364  CA  LEU A 793       1.668  45.289  21.461  1.00  0.00           C  
ATOM   1365  C   LEU A 793       1.862  43.864  20.978  1.00  0.00           C  
ATOM   1366  O   LEU A 793       2.988  43.435  20.757  1.00  0.00           O  
ATOM   1367  CB  LEU A 793       1.223  45.351  22.926  1.00  0.00           C  
ATOM   1368  CG  LEU A 793       2.097  44.625  23.941  1.00  0.00           C  
ATOM   1369  CD1 LEU A 793       3.626  45.105  23.902  1.00  0.00           C  
ATOM   1370  CD2 LEU A 793       1.478  44.744  25.347  1.00  0.00           C  
ATOM   1371  N   GLU A 794       0.785  43.133  20.760  1.00  0.00           N  
ATOM   1372  CA  GLU A 794       0.920  41.758  20.355  1.00  0.00           C  
ATOM   1373  C   GLU A 794       1.623  41.593  18.997  1.00  0.00           C  
ATOM   1374  O   GLU A 794       2.371  40.631  18.784  1.00  0.00           O  
ATOM   1375  CB  GLU A 794      -0.456  41.078  20.354  1.00  0.00           C  
ATOM   1376  CG  GLU A 794      -1.010  40.905  21.771  1.00  0.00           C  
ATOM   1377  CD  GLU A 794      -2.244  40.004  21.806  1.00  0.00           C  
ATOM   1378  OE1 GLU A 794      -2.786  39.750  22.887  1.00  0.00           O  
ATOM   1379  OE2 GLU A 794      -2.678  39.559  20.731  1.00  0.00           O  
ATOM   1380  N   SER A 795       1.351  42.517  18.080  1.00  0.00           N  
ATOM   1381  CA  SER A 795       1.942  42.509  16.744  1.00  0.00           C  
ATOM   1382  C   SER A 795       3.477  42.690  16.786  1.00  0.00           C  
ATOM   1383  O   SER A 795       4.205  42.016  16.066  1.00  0.00           O  
ATOM   1384  CB  SER A 795       1.291  43.627  15.900  1.00  0.00           C  
ATOM   1385  OG  SER A 795       2.065  43.890  14.729  1.00  0.00           O  
ATOM   1386  N   ILE A 796       3.960  43.593  17.642  1.00  0.00           N  
ATOM   1387  CA  ILE A 796       5.387  43.799  17.803  1.00  0.00           C  
ATOM   1388  C   ILE A 796       6.018  42.541  18.383  1.00  0.00           C  
ATOM   1389  O   ILE A 796       7.013  42.062  17.834  1.00  0.00           O  
ATOM   1390  CB  ILE A 796       5.727  45.007  18.689  1.00  0.00           C  
ATOM   1391  CG1 ILE A 796       5.122  46.290  18.067  1.00  0.00           C  
ATOM   1392  CG2 ILE A 796       7.266  45.111  18.823  1.00  0.00           C  
ATOM   1393  CD1 ILE A 796       5.019  47.478  19.068  1.00  0.00           C  
ATOM   1394  N   ILE A 797       5.423  42.015  19.456  1.00  0.00           N  
ATOM   1395  CA  ILE A 797       5.866  40.770  20.052  1.00  0.00           C  
ATOM   1396  C   ILE A 797       5.955  39.655  19.011  1.00  0.00           C  
ATOM   1397  O   ILE A 797       6.968  38.933  18.953  1.00  0.00           O  
ATOM   1398  CB  ILE A 797       4.941  40.260  21.212  1.00  0.00           C  
ATOM   1399  CG1 ILE A 797       5.120  41.146  22.449  1.00  0.00           C  
ATOM   1400  CG2 ILE A 797       5.314  38.804  21.564  1.00  0.00           C  
ATOM   1401  CD1 ILE A 797       3.894  41.154  23.437  1.00  0.00           C  
ATOM   1402  N   THR A 798       4.891  39.519  18.200  1.00  0.00           N  
ATOM   1403  CA  THR A 798       4.807  38.517  17.142  1.00  0.00           C  
ATOM   1404  C   THR A 798       5.864  38.722  16.048  1.00  0.00           C  
ATOM   1405  O   THR A 798       6.554  37.777  15.664  1.00  0.00           O  
ATOM   1406  CB  THR A 798       3.318  38.463  16.525  1.00  0.00           C  
ATOM   1407  OG1 THR A 798       2.378  38.230  17.573  1.00  0.00           O  
ATOM   1408  CG2 THR A 798       3.178  37.387  15.487  1.00  0.00           C  
ATOM   1409  N   ASP A 799       5.997  39.941  15.519  1.00  0.00           N  
ATOM   1410  CA  ASP A 799       7.012  40.163  14.536  1.00  0.00           C  
ATOM   1411  C   ASP A 799       8.399  39.874  15.117  1.00  0.00           C  
ATOM   1412  O   ASP A 799       9.235  39.326  14.422  1.00  0.00           O  
ATOM   1413  CB  ASP A 799       6.962  41.570  13.924  1.00  0.00           C  
ATOM   1414  CG  ASP A 799       5.606  41.864  13.201  1.00  0.00           C  
ATOM   1415  OD1 ASP A 799       4.695  40.979  13.073  1.00  0.00           O  
ATOM   1416  OD2 ASP A 799       5.458  43.011  12.786  1.00  0.00           O  
ATOM   1417  N   PHE A 800       8.626  40.276  16.365  1.00  0.00           N  
ATOM   1418  CA  PHE A 800       9.921  40.105  17.023  1.00  0.00           C  
ATOM   1419  C   PHE A 800      10.322  38.647  17.097  1.00  0.00           C  
ATOM   1420  O   PHE A 800      11.394  38.272  16.643  1.00  0.00           O  
ATOM   1421  CB  PHE A 800       9.869  40.748  18.431  1.00  0.00           C  
ATOM   1422  CG  PHE A 800      11.110  40.545  19.273  1.00  0.00           C  
ATOM   1423  CD1 PHE A 800      12.391  40.780  18.757  1.00  0.00           C  
ATOM   1424  CD2 PHE A 800      10.999  40.169  20.597  1.00  0.00           C  
ATOM   1425  CE1 PHE A 800      13.542  40.637  19.542  1.00  0.00           C  
ATOM   1426  CE2 PHE A 800      12.178  40.007  21.377  1.00  0.00           C  
ATOM   1427  CZ  PHE A 800      13.435  40.257  20.826  1.00  0.00           C  
ATOM   1428  N   LEU A 801       9.473  37.821  17.684  1.00  0.00           N  
ATOM   1429  CA  LEU A 801       9.796  36.399  17.874  1.00  0.00           C  
ATOM   1430  C   LEU A 801       9.843  35.599  16.601  1.00  0.00           C  
ATOM   1431  O   LEU A 801      10.646  34.659  16.507  1.00  0.00           O  
ATOM   1432  CB  LEU A 801       8.884  35.729  18.898  1.00  0.00           C  
ATOM   1433  CG  LEU A 801       9.006  36.414  20.260  1.00  0.00           C  
ATOM   1434  CD1 LEU A 801       8.070  35.675  21.231  1.00  0.00           C  
ATOM   1435  CD2 LEU A 801      10.442  36.295  20.769  1.00  0.00           C  
ATOM   1436  N   ASN A 802       9.001  35.962  15.624  1.00  0.00           N  
ATOM   1437  CA  ASN A 802       9.069  35.341  14.301  1.00  0.00           C  
ATOM   1438  C   ASN A 802      10.357  35.718  13.610  1.00  0.00           C  
ATOM   1439  O   ASN A 802      10.900  34.942  12.841  1.00  0.00           O  
ATOM   1440  CB  ASN A 802       7.837  35.697  13.425  1.00  0.00           C  
ATOM   1441  CG  ASN A 802       6.580  34.991  13.872  1.00  0.00           C  
ATOM   1442  OD1 ASN A 802       6.637  33.938  14.516  1.00  0.00           O  
ATOM   1443  ND2 ASN A 802       5.423  35.587  13.566  1.00  0.00           N  
ATOM   1444  N   HIS A 803      10.841  36.925  13.864  1.00  0.00           N  
ATOM   1445  CA  HIS A 803      12.115  37.351  13.284  1.00  0.00           C  
ATOM   1446  C   HIS A 803      13.259  36.520  13.903  1.00  0.00           C  
ATOM   1447  O   HIS A 803      14.189  36.091  13.191  1.00  0.00           O  
ATOM   1448  CB  HIS A 803      12.326  38.844  13.551  1.00  0.00           C  
ATOM   1449  CG  HIS A 803      13.689  39.351  13.211  1.00  0.00           C  
ATOM   1450  ND1 HIS A 803      14.068  39.674  11.928  1.00  0.00           N  
ATOM   1451  CD2 HIS A 803      14.723  39.718  14.007  1.00  0.00           C  
ATOM   1452  CE1 HIS A 803      15.298  40.154  11.935  1.00  0.00           C  
ATOM   1453  NE2 HIS A 803      15.710  40.209  13.189  1.00  0.00           N  
ATOM   1454  N   LEU A 807      13.168  36.287  15.216  1.00  0.00           N  
ATOM   1455  CA  LEU A 807      14.202  35.526  15.928  1.00  0.00           C  
ATOM   1456  C   LEU A 807      14.117  34.025  15.669  1.00  0.00           C  
ATOM   1457  O   LEU A 807      15.080  33.301  15.920  1.00  0.00           O  
ATOM   1458  CB  LEU A 807      14.163  35.820  17.431  1.00  0.00           C  
ATOM   1459  CG  LEU A 807      14.613  37.199  17.943  1.00  0.00           C  
ATOM   1460  CD1 LEU A 807      14.634  37.105  19.439  1.00  0.00           C  
ATOM   1461  CD2 LEU A 807      16.019  37.563  17.440  1.00  0.00           C  
ATOM   1462  N   GLY A 808      12.983  33.561  15.122  1.00  0.00           N  
ATOM   1463  CA  GLY A 808      12.760  32.122  14.889  1.00  0.00           C  
ATOM   1464  C   GLY A 808      12.422  31.404  16.186  1.00  0.00           C  
ATOM   1465  O   GLY A 808      12.841  30.253  16.378  1.00  0.00           O  
ATOM   1466  N   ILE A1143      11.647  32.055  17.069  1.00  0.00           N  
ATOM   1467  CA  ILE A1143      11.295  31.480  18.386  1.00  0.00           C  
ATOM   1468  C   ILE A1143       9.777  31.272  18.529  1.00  0.00           C  
ATOM   1469  O   ILE A1143       8.987  32.223  18.375  1.00  0.00           O  
ATOM   1470  CB  ILE A1143      11.882  32.326  19.588  1.00  0.00           C  
ATOM   1471  CG1 ILE A1143      13.420  32.160  19.637  1.00  0.00           C  
ATOM   1472  CG2 ILE A1143      11.301  31.892  20.941  1.00  0.00           C  
ATOM   1473  CD1 ILE A1143      14.133  33.324  20.281  1.00  0.00           C  
ATOM   1474  N   ASP A1154       9.384  30.025  18.807  1.00  0.00           N  
ATOM   1475  CA  ASP A1154       7.970  29.647  18.880  1.00  0.00           C  
ATOM   1476  C   ASP A1154       7.407  30.149  20.181  1.00  0.00           C  
ATOM   1477  O   ASP A1154       8.128  30.173  21.158  1.00  0.00           O  
ATOM   1478  CB  ASP A1154       7.799  28.138  18.793  1.00  0.00           C  
ATOM   1479  CG  ASP A1154       6.341  27.739  18.649  1.00  0.00           C  
ATOM   1480  OD1 ASP A1154       5.631  28.413  17.879  1.00  0.00           O  
ATOM   1481  OD2 ASP A1154       5.895  26.773  19.329  1.00  0.00           O  
ATOM   1482  N   PHE A1155       6.136  30.585  20.206  1.00  0.00           N  
ATOM   1483  CA  PHE A1155       5.584  31.206  21.407  1.00  0.00           C  
ATOM   1484  C   PHE A1155       4.062  31.162  21.395  1.00  0.00           C  
ATOM   1485  O   PHE A1155       3.468  30.968  20.354  1.00  0.00           O  
ATOM   1486  CB  PHE A1155       6.032  32.672  21.504  1.00  0.00           C  
ATOM   1487  CG  PHE A1155       5.373  33.593  20.483  1.00  0.00           C  
ATOM   1488  CD1 PHE A1155       5.829  33.632  19.152  1.00  0.00           C  
ATOM   1489  CD2 PHE A1155       4.272  34.408  20.865  1.00  0.00           C  
ATOM   1490  CE1 PHE A1155       5.198  34.467  18.210  1.00  0.00           C  
ATOM   1491  CE2 PHE A1155       3.644  35.240  19.951  1.00  0.00           C  
ATOM   1492  CZ  PHE A1155       4.087  35.272  18.617  1.00  0.00           C  
ATOM   1493  N   LYS A1156       3.458  31.385  22.555  1.00  0.00           N  
ATOM   1494  CA  LYS A1156       2.054  31.734  22.650  1.00  0.00           C  
ATOM   1495  C   LYS A1156       1.894  32.850  23.701  1.00  0.00           C  
ATOM   1496  O   LYS A1156       2.648  32.905  24.667  1.00  0.00           O  
ATOM   1497  CB  LYS A1156       1.169  30.493  22.944  1.00  0.00           C  
ATOM   1498  CG  LYS A1156       1.347  29.879  24.333  1.00  0.00           C  
ATOM   1499  CD  LYS A1156       0.352  28.670  24.539  1.00  0.00           C  
ATOM   1500  CE  LYS A1156      -0.162  28.509  26.006  1.00  0.00           C  
ATOM   1501  NZ  LYS A1156      -1.697  28.473  26.081  1.00  0.00           N  
ATOM   1502  N   ILE A1157       0.941  33.748  23.461  1.00  0.00           N  
ATOM   1503  CA  ILE A1157       0.622  34.867  24.346  1.00  0.00           C  
ATOM   1504  C   ILE A1157      -0.611  34.501  25.192  1.00  0.00           C  
ATOM   1505  O   ILE A1157      -1.676  34.259  24.651  1.00  0.00           O  
ATOM   1506  CB  ILE A1157       0.346  36.169  23.548  1.00  0.00           C  
ATOM   1507  CG1 ILE A1157       1.582  36.576  22.740  1.00  0.00           C  
ATOM   1508  CG2 ILE A1157      -0.064  37.291  24.477  1.00  0.00           C  
ATOM   1509  CD1 ILE A1157       1.331  37.650  21.698  1.00  0.00           C  
ATOM   1510  N   VAL A1158      -0.434  34.475  26.514  1.00  0.00           N  
ATOM   1511  CA  VAL A1158      -1.456  34.111  27.498  1.00  0.00           C  
ATOM   1512  C   VAL A1158      -1.712  35.304  28.432  1.00  0.00           C  
ATOM   1513  O   VAL A1158      -0.774  35.946  28.875  1.00  0.00           O  
ATOM   1514  CB  VAL A1158      -0.947  32.923  28.369  1.00  0.00           C  
ATOM   1515  CG1 VAL A1158      -1.973  32.518  29.402  1.00  0.00           C  
ATOM   1516  CG2 VAL A1158      -0.595  31.730  27.513  1.00  0.00           C  
ATOM   1517  N   GLY A1159      -2.968  35.592  28.766  1.00  0.00           N  
ATOM   1518  CA  GLY A1159      -3.251  36.524  29.870  1.00  0.00           C  
ATOM   1519  C   GLY A1159      -2.770  36.031  31.239  1.00  0.00           C  
ATOM   1520  O   GLY A1159      -2.877  34.851  31.539  1.00  0.00           O  
ATOM   1521  N   ASP A1160      -2.216  36.930  32.063  1.00  0.00           N  
ATOM   1522  CA  ASP A1160      -1.806  36.615  33.448  1.00  0.00           C  
ATOM   1523  C   ASP A1160      -1.835  37.891  34.298  1.00  0.00           C  
ATOM   1524  O   ASP A1160      -2.459  38.876  33.910  1.00  0.00           O  
ATOM   1525  CB  ASP A1160      -0.422  35.921  33.492  1.00  0.00           C  
ATOM   1526  CG  ASP A1160      -0.189  35.081  34.793  1.00  0.00           C  
ATOM   1527  OD1 ASP A1160      -1.145  34.454  35.325  1.00  0.00           O  
ATOM   1528  OD2 ASP A1160       0.976  35.031  35.281  1.00  0.00           O  
ATOM   1529  N   SER A1443      -1.180  37.866  35.461  1.00  0.00           N  
ATOM   1530  CA  SER A1443      -1.051  39.062  36.312  1.00  0.00           C  
ATOM   1531  C   SER A1443       0.209  39.017  37.195  1.00  0.00           C  
ATOM   1532  O   SER A1443       0.809  37.948  37.375  1.00  0.00           O  
ATOM   1533  CB  SER A1443      -2.296  39.228  37.196  1.00  0.00           C  
ATOM   1534  OG  SER A1443      -2.308  38.253  38.215  1.00  0.00           O  
ATOM   1535  N   CYS A1444       0.596  40.170  37.748  1.00  0.00           N  
ATOM   1536  CA  CYS A1444       1.654  40.229  38.768  1.00  0.00           C  
ATOM   1537  C   CYS A1444       1.444  41.417  39.712  1.00  0.00           C  
ATOM   1538  O   CYS A1444       0.660  42.322  39.414  1.00  0.00           O  
ATOM   1539  CB  CYS A1444       3.058  40.301  38.129  1.00  0.00           C  
ATOM   1540  SG  CYS A1444       3.419  41.874  37.289  1.00  0.00           S  
ATOM   1541  N   MET A1445       2.179  41.413  40.827  1.00  0.00           N  
ATOM   1542  CA  MET A1445       2.097  42.470  41.873  1.00  0.00           C  
ATOM   1543  C   MET A1445       2.402  43.911  41.440  1.00  0.00           C  
ATOM   1544  O   MET A1445       1.622  44.816  41.764  1.00  0.00           O  
ATOM   1545  CB  MET A1445       2.974  42.110  43.080  1.00  0.00           C  
ATOM   1546  CG  MET A1445       2.614  40.771  43.717  1.00  0.00           C  
ATOM   1547  SD  MET A1445       0.938  40.783  44.404  1.00  0.00           S  
ATOM   1548  CE  MET A1445       1.148  41.895  45.817  1.00  0.00           C  
ATOM   1549  N   VAL A1446       3.529  44.132  40.747  1.00  0.00           N  
ATOM   1550  CA  VAL A1446       3.893  45.483  40.243  1.00  0.00           C  
ATOM   1551  C   VAL A1446       2.849  46.118  39.239  1.00  0.00           C  
ATOM   1552  O   VAL A1446       2.467  47.302  39.375  1.00  0.00           O  
ATOM   1553  CB  VAL A1446       5.399  45.528  39.681  1.00  0.00           C  
ATOM   1554  CG1 VAL A1446       5.793  46.918  39.196  1.00  0.00           C  
ATOM   1555  CG2 VAL A1446       6.406  45.061  40.740  1.00  0.00           C  
ATOM   1556  N   TYR A1448       2.367  45.316  38.282  1.00  0.00           N  
ATOM   1557  CA  TYR A1448       1.720  45.855  37.060  1.00  0.00           C  
ATOM   1558  C   TYR A1448       0.196  45.763  36.860  1.00  0.00           C  
ATOM   1559  O   TYR A1448      -0.419  46.704  36.363  1.00  0.00           O  
ATOM   1560  CB  TYR A1448       2.415  45.307  35.802  1.00  0.00           C  
ATOM   1561  CG  TYR A1448       3.750  45.962  35.533  1.00  0.00           C  
ATOM   1562  CD1 TYR A1448       3.817  47.265  35.011  1.00  0.00           C  
ATOM   1563  CD2 TYR A1448       4.943  45.296  35.808  1.00  0.00           C  
ATOM   1564  CE1 TYR A1448       5.031  47.887  34.785  1.00  0.00           C  
ATOM   1565  CE2 TYR A1448       6.165  45.915  35.582  1.00  0.00           C  
ATOM   1566  CZ  TYR A1448       6.196  47.201  35.067  1.00  0.00           C  
ATOM   1567  OH  TYR A1448       7.384  47.794  34.827  1.00  0.00           O  
ATOM   1568  N   GLY A1456      -0.405  44.627  37.198  1.00  0.00           N  
ATOM   1569  CA  GLY A1456      -1.723  44.297  36.639  1.00  0.00           C  
ATOM   1570  C   GLY A1456      -1.905  42.827  36.879  1.00  0.00           C  
ATOM   1571  O   GLY A1456      -1.522  42.370  37.960  1.00  0.00           O  
ATOM   1572  N   ASP A1457      -2.447  42.032  35.950  1.00  0.00           N  
ATOM   1573  CA  ASP A1457      -2.803  42.312  34.544  1.00  0.00           C  
ATOM   1574  C   ASP A1457      -1.676  42.413  33.497  1.00  0.00           C  
ATOM   1575  O   ASP A1457      -1.320  43.486  33.011  1.00  0.00           O  
ATOM   1576  CB  ASP A1457      -4.051  43.184  34.346  1.00  0.00           C  
ATOM   1577  CG  ASP A1457      -5.369  42.368  34.544  1.00  0.00           C  
ATOM   1578  OD1 ASP A1457      -5.499  41.564  35.512  1.00  0.00           O  
ATOM   1579  OD2 ASP A1457      -6.280  42.525  33.712  1.00  0.00           O  
ATOM   1580  N   THR A1458      -1.152  41.262  33.141  1.00  0.00           N  
ATOM   1581  CA  THR A1458      -0.142  41.202  32.112  1.00  0.00           C  
ATOM   1582  C   THR A1458      -0.589  40.291  30.976  1.00  0.00           C  
ATOM   1583  O   THR A1458      -1.611  39.592  31.087  1.00  0.00           O  
ATOM   1584  CB  THR A1458       1.244  40.716  32.679  1.00  0.00           C  
ATOM   1585  OG1 THR A1458       1.131  39.372  33.165  1.00  0.00           O  
ATOM   1586  CG2 THR A1458       1.761  41.642  33.787  1.00  0.00           C  
ATOM   1587  N   LEU A1459       0.167  40.325  29.882  1.00  0.00           N  
ATOM   1588  CA  LEU A1459       0.200  39.239  28.908  1.00  0.00           C  
ATOM   1589  C   LEU A1459       1.522  38.532  29.118  1.00  0.00           C  
ATOM   1590  O   LEU A1459       2.561  39.168  29.209  1.00  0.00           O  
ATOM   1591  CB  LEU A1459       0.139  39.774  27.474  1.00  0.00           C  
ATOM   1592  CG  LEU A1459      -1.032  40.679  27.138  1.00  0.00           C  
ATOM   1593  CD1 LEU A1459      -0.806  41.301  25.777  1.00  0.00           C  
ATOM   1594  CD2 LEU A1459      -2.325  39.846  27.188  1.00  0.00           C  
ATOM   1595  N   ASP A1460       1.494  37.222  29.186  1.00  0.00           N  
ATOM   1596  CA  ASP A1460       2.711  36.481  29.307  1.00  0.00           C  
ATOM   1597  C   ASP A1460       2.954  35.794  27.995  1.00  0.00           C  
ATOM   1598  O   ASP A1460       2.053  35.187  27.422  1.00  0.00           O  
ATOM   1599  CB  ASP A1460       2.620  35.447  30.417  1.00  0.00           C  
ATOM   1600  CG  ASP A1460       2.775  36.041  31.795  1.00  0.00           C  
ATOM   1601  OD1 ASP A1460       3.086  37.248  31.982  1.00  0.00           O  
ATOM   1602  OD2 ASP A1460       2.585  35.267  32.736  1.00  0.00           O  
ATOM   1603  N   VAL A1461       4.198  35.893  27.523  1.00  0.00           N  
ATOM   1604  CA  VAL A1461       4.629  35.283  26.281  1.00  0.00           C  
ATOM   1605  C   VAL A1461       5.384  33.997  26.673  1.00  0.00           C  
ATOM   1606  O   VAL A1461       6.448  34.039  27.294  1.00  0.00           O  
ATOM   1607  CB  VAL A1461       5.534  36.279  25.460  1.00  0.00           C  
ATOM   1608  CG1 VAL A1461       5.864  35.718  24.124  1.00  0.00           C  
ATOM   1609  CG2 VAL A1461       4.867  37.660  25.332  1.00  0.00           C  
ATOM   1610  N   MET A1462       4.819  32.856  26.299  1.00  0.00           N  
ATOM   1611  CA  MET A1462       5.272  31.582  26.827  1.00  0.00           C  
ATOM   1612  C   MET A1462       5.897  30.767  25.734  1.00  0.00           C  
ATOM   1613  O   MET A1462       5.449  30.832  24.566  1.00  0.00           O  
ATOM   1614  CB  MET A1462       4.096  30.799  27.431  1.00  0.00           C  
ATOM   1615  CG  MET A1462       3.408  31.529  28.529  1.00  0.00           C  
ATOM   1616  SD  MET A1462       4.370  31.857  30.006  1.00  0.00           S  
ATOM   1617  CE  MET A1462       4.841  30.166  30.471  1.00  0.00           C  
ATOM   1618  N   HIS A1463       6.937  30.021  26.095  1.00  0.00           N  
ATOM   1619  CA  HIS A1463       7.422  28.962  25.240  1.00  0.00           C  
ATOM   1620  C   HIS A1463       7.240  27.607  25.985  1.00  0.00           C  
ATOM   1621  O   HIS A1463       7.983  27.299  26.911  1.00  0.00           O  
ATOM   1622  CB  HIS A1463       8.883  29.207  24.850  1.00  0.00           C  
ATOM   1623  CG  HIS A1463       9.437  28.126  23.983  1.00  0.00           C  
ATOM   1624  ND1 HIS A1463       9.411  28.186  22.602  1.00  0.00           N  
ATOM   1625  CD2 HIS A1463       9.979  26.928  24.298  1.00  0.00           C  
ATOM   1626  CE1 HIS A1463       9.925  27.075  22.104  1.00  0.00           C  
ATOM   1627  NE2 HIS A1463      10.275  26.296  23.113  1.00  0.00           N  
ATOM   1628  N   GLY A1464       6.223  26.820  25.618  1.00  0.00           N  
ATOM   1629  CA  GLY A1464       5.763  25.725  26.508  1.00  0.00           C  
ATOM   1630  C   GLY A1464       5.526  26.329  27.882  1.00  0.00           C  
ATOM   1631  O   GLY A1464       4.801  27.309  28.003  1.00  0.00           O  
ATOM   1632  N   ASP A1693       6.171  25.800  28.918  1.00  0.00           N  
ATOM   1633  CA  ASP A1693       5.974  26.354  30.261  1.00  0.00           C  
ATOM   1634  C   ASP A1693       7.017  27.411  30.684  1.00  0.00           C  
ATOM   1635  O   ASP A1693       7.021  27.867  31.829  1.00  0.00           O  
ATOM   1636  CB  ASP A1693       5.803  25.231  31.322  1.00  0.00           C  
ATOM   1637  CG  ASP A1693       6.952  24.178  31.294  1.00  0.00           C  
ATOM   1638  OD1 ASP A1693       7.970  24.332  30.531  1.00  0.00           O  
ATOM   1639  OD2 ASP A1693       6.823  23.166  32.047  1.00  0.00           O  
ATOM   1640  N   LEU A1700       7.861  27.840  29.731  1.00  0.00           N  
ATOM   1641  CA  LEU A1700       8.893  28.873  30.013  1.00  0.00           C  
ATOM   1642  C   LEU A1700       8.369  30.292  29.709  1.00  0.00           C  
ATOM   1643  O   LEU A1700       7.937  30.575  28.604  1.00  0.00           O  
ATOM   1644  CB  LEU A1700      10.175  28.571  29.248  1.00  0.00           C  
ATOM   1645  CG  LEU A1700      11.362  29.527  29.346  1.00  0.00           C  
ATOM   1646  CD1 LEU A1700      11.912  29.549  30.746  1.00  0.00           C  
ATOM   1647  CD2 LEU A1700      12.445  29.107  28.370  1.00  0.00           C  
ATOM   1648  N   GLU A1701       8.386  31.168  30.710  1.00  0.00           N  
ATOM   1649  CA  GLU A1701       8.072  32.579  30.480  1.00  0.00           C  
ATOM   1650  C   GLU A1701       9.217  33.331  29.729  1.00  0.00           C  
ATOM   1651  O   GLU A1701      10.308  33.549  30.270  1.00  0.00           O  
ATOM   1652  CB  GLU A1701       7.711  33.284  31.766  1.00  0.00           C  
ATOM   1653  CG  GLU A1701       7.208  34.722  31.506  1.00  0.00           C  
ATOM   1654  CD  GLU A1701       7.266  35.601  32.742  1.00  0.00           C  
ATOM   1655  OE1 GLU A1701       6.410  35.368  33.635  1.00  0.00           O  
ATOM   1656  OE2 GLU A1701       8.150  36.499  32.849  1.00  0.00           O  
ATOM   1657  N   LEU A1702       8.945  33.722  28.484  1.00  0.00           N  
ATOM   1658  CA  LEU A1702       9.869  34.540  27.724  1.00  0.00           C  
ATOM   1659  C   LEU A1702       9.718  36.004  28.086  1.00  0.00           C  
ATOM   1660  O   LEU A1702      10.707  36.720  28.170  1.00  0.00           O  
ATOM   1661  CB  LEU A1702       9.664  34.378  26.218  1.00  0.00           C  
ATOM   1662  CG  LEU A1702       9.888  32.993  25.653  1.00  0.00           C  
ATOM   1663  CD1 LEU A1702       9.575  32.972  24.159  1.00  0.00           C  
ATOM   1664  CD2 LEU A1702      11.282  32.451  25.996  1.00  0.00           C  
ATOM   1665  N   SER A1703       8.481  36.443  28.293  1.00  0.00           N  
ATOM   1666  CA  SER A1703       8.203  37.853  28.515  1.00  0.00           C  
ATOM   1667  C   SER A1703       6.974  38.069  29.388  1.00  0.00           C  
ATOM   1668  O   SER A1703       6.038  37.262  29.350  1.00  0.00           O  
ATOM   1669  CB  SER A1703       7.980  38.582  27.194  1.00  0.00           C  
ATOM   1670  OG  SER A1703       7.627  39.964  27.403  1.00  0.00           O  
ATOM   1671  N   SER A1704       7.019  39.160  30.172  1.00  0.00           N  
ATOM   1672  CA  SER A1704       5.838  39.859  30.654  1.00  0.00           C  
ATOM   1673  C   SER A1704       5.658  41.155  29.910  1.00  0.00           C  
ATOM   1674  O   SER A1704       6.627  41.934  29.746  1.00  0.00           O  
ATOM   1675  CB  SER A1704       5.978  40.175  32.121  1.00  0.00           C  
ATOM   1676  OG  SER A1704       5.603  39.008  32.831  1.00  0.00           O  
ATOM   1677  N   ALA A1705       4.403  41.385  29.490  1.00  0.00           N  
ATOM   1678  CA  ALA A1705       3.979  42.547  28.730  1.00  0.00           C  
ATOM   1679  C   ALA A1705       2.715  43.158  29.351  1.00  0.00           C  
ATOM   1680  O   ALA A1705       1.859  42.421  29.842  1.00  0.00           O  
ATOM   1681  CB  ALA A1705       3.732  42.185  27.288  1.00  0.00           C  
ATOM   1682  N   VAL A1706       2.594  44.483  29.226  1.00  0.00           N  
ATOM   1683  CA  VAL A1706       1.551  45.304  29.851  1.00  0.00           C  
ATOM   1684  C   VAL A1706       1.006  46.370  28.865  1.00  0.00           C  
ATOM   1685  O   VAL A1706       1.770  47.014  28.131  1.00  0.00           O  
ATOM   1686  CB  VAL A1706       2.099  45.981  31.124  1.00  0.00           C  
ATOM   1687  CG1 VAL A1706       1.015  46.802  31.803  1.00  0.00           C  
ATOM   1688  CG2 VAL A1706       2.720  44.915  32.100  1.00  0.00           C  
ATOM   1689  N   VAL A1707      -0.327  46.496  28.810  1.00  0.00           N  
ATOM   1690  CA  VAL A1707      -0.996  47.643  28.181  1.00  0.00           C  
ATOM   1691  C   VAL A1707      -1.338  48.632  29.287  1.00  0.00           C  
ATOM   1692  O   VAL A1707      -2.157  48.317  30.159  1.00  0.00           O  
ATOM   1693  CB  VAL A1707      -2.286  47.199  27.372  1.00  0.00           C  
ATOM   1694  CG1 VAL A1707      -2.882  48.375  26.595  1.00  0.00           C  
ATOM   1695  CG2 VAL A1707      -1.952  46.051  26.421  1.00  0.00           C  
ATOM   1696  N   GLY A1708      -0.689  49.800  29.302  1.00  0.00           N  
ATOM   1697  CA  GLY A1708      -1.039  50.843  30.251  1.00  0.00           C  
ATOM   1698  C   GLY A1708      -2.237  51.665  29.718  1.00  0.00           C  
ATOM   1699  O   GLY A1708      -2.759  51.402  28.635  1.00  0.00           O  
ATOM   1700  N   PRO A1709      -2.672  52.679  30.457  1.00  0.00           N  
ATOM   1701  CA  PRO A1709      -2.122  53.184  31.701  1.00  0.00           C  
ATOM   1702  C   PRO A1709      -2.434  52.311  32.866  1.00  0.00           C  
ATOM   1703  O   PRO A1709      -3.224  51.362  32.753  1.00  0.00           O  
ATOM   1704  CB  PRO A1709      -2.786  54.568  31.888  1.00  0.00           C  
ATOM   1705  CG  PRO A1709      -3.768  54.741  30.784  1.00  0.00           C  
ATOM   1706  CD  PRO A1709      -3.855  53.439  29.996  1.00  0.00           C  
ATOM   1707  N   ILE A1710      -1.768  52.606  33.983  1.00  0.00           N  
ATOM   1708  CA  ILE A1710      -1.947  51.913  35.241  1.00  0.00           C  
ATOM   1709  C   ILE A1710      -1.740  53.016  36.287  1.00  0.00           C  
ATOM   1710  O   ILE A1710      -1.198  54.082  35.942  1.00  0.00           O  
ATOM   1711  CB  ILE A1710      -0.943  50.722  35.399  1.00  0.00           C  
ATOM   1712  CG1 ILE A1710       0.511  51.223  35.438  1.00  0.00           C  
ATOM   1713  CG2 ILE A1710      -1.152  49.668  34.285  1.00  0.00           C  
ATOM   1714  CD1 ILE A1710       1.491  50.188  35.846  1.00  0.00           C  
ATOM   1715  N   PRO A1711      -2.220  52.805  37.543  1.00  0.00           N  
ATOM   1716  CA  PRO A1711      -2.095  53.866  38.583  1.00  0.00           C  
ATOM   1717  C   PRO A1711      -0.660  54.188  38.970  1.00  0.00           C  
ATOM   1718  O   PRO A1711      -0.379  55.342  39.338  1.00  0.00           O  
ATOM   1719  CB  PRO A1711      -2.879  53.326  39.813  1.00  0.00           C  
ATOM   1720  CG  PRO A1711      -3.061  51.864  39.631  1.00  0.00           C  
ATOM   1721  CD  PRO A1711      -2.927  51.592  38.052  1.00  0.00           C  
ATOM   1722  N   LEU A1760       0.254  53.218  38.826  1.00  0.00           N  
ATOM   1723  CA  LEU A1760       1.684  53.471  39.077  1.00  0.00           C  
ATOM   1724  C   LEU A1760       2.280  54.617  38.254  1.00  0.00           C  
ATOM   1725  O   LEU A1760       3.183  55.307  38.727  1.00  0.00           O  
ATOM   1726  CB  LEU A1760       2.496  52.189  38.875  1.00  0.00           C  
ATOM   1727  CG  LEU A1760       3.996  52.110  39.168  1.00  0.00           C  
ATOM   1728  CD1 LEU A1760       4.291  52.385  40.644  1.00  0.00           C  
ATOM   1729  CD2 LEU A1760       4.536  50.704  38.733  1.00  0.00           C  
ATOM   1730  N   ASP A1764       1.768  54.849  37.047  1.00  0.00           N  
ATOM   1731  CA  ASP A1764       2.279  55.918  36.154  1.00  0.00           C  
ATOM   1732  C   ASP A1764       2.450  57.293  36.779  1.00  0.00           C  
ATOM   1733  O   ASP A1764       3.409  58.025  36.469  1.00  0.00           O  
ATOM   1734  CB  ASP A1764       1.369  56.070  34.942  1.00  0.00           C  
ATOM   1735  CG  ASP A1764       1.242  54.785  34.132  1.00  0.00           C  
ATOM   1736  OD1 ASP A1764       2.083  53.843  34.309  1.00  0.00           O  
ATOM   1737  OD2 ASP A1764       0.295  54.710  33.306  1.00  0.00           O  
ATOM   1738  N   ARG A1765       1.491  57.645  37.636  1.00  0.00           N  
ATOM   1739  CA  ARG A1765       1.384  58.968  38.283  1.00  0.00           C  
ATOM   1740  C   ARG A1765       2.605  59.214  39.137  1.00  0.00           C  
ATOM   1741  O   ARG A1765       3.135  60.321  39.137  1.00  0.00           O  
ATOM   1742  CB  ARG A1765       0.118  59.007  39.184  1.00  0.00           C  
ATOM   1743  CG  ARG A1765      -0.698  60.329  39.193  1.00  0.00           C  
ATOM   1744  CD  ARG A1765      -2.099  60.052  39.881  1.00  0.00           C  
ATOM   1745  NE  ARG A1765      -3.117  61.083  39.608  1.00  0.00           N  
ATOM   1746  CZ  ARG A1765      -4.271  61.203  40.294  1.00  0.00           C  
ATOM   1747  NH1 ARG A1765      -4.569  60.348  41.295  1.00  0.00           N  
ATOM   1748  NH2 ARG A1765      -5.143  62.165  39.995  1.00  0.00           N  
ATOM   1749  N   GLU A1767       3.057  58.188  39.860  1.00  0.00           N  
ATOM   1750  CA  GLU A1767       4.332  58.303  40.601  1.00  0.00           C  
ATOM   1751  C   GLU A1767       5.515  58.718  39.732  1.00  0.00           C  
ATOM   1752  O   GLU A1767       6.473  59.321  40.243  1.00  0.00           O  
ATOM   1753  CB  GLU A1767       4.733  57.039  41.361  1.00  0.00           C  
ATOM   1754  CG  GLU A1767       6.117  57.307  42.149  1.00  0.00           C  
ATOM   1755  CD  GLU A1767       6.056  58.466  43.251  1.00  0.00           C  
ATOM   1756  OE1 GLU A1767       4.992  58.576  43.888  1.00  0.00           O  
ATOM   1757  OE2 GLU A1767       7.074  59.200  43.514  1.00  0.00           O  
ATOM   1758  N   TRP A1768       5.430  58.461  38.423  1.00  0.00           N  
ATOM   1759  CA  TRP A1768       6.577  58.719  37.533  1.00  0.00           C  
ATOM   1760  C   TRP A1768       6.358  59.911  36.621  1.00  0.00           C  
ATOM   1761  O   TRP A1768       7.133  60.140  35.680  1.00  0.00           O  
ATOM   1762  CB  TRP A1768       6.919  57.438  36.755  1.00  0.00           C  
ATOM   1763  CG  TRP A1768       7.359  56.323  37.715  1.00  0.00           C  
ATOM   1764  CD1 TRP A1768       6.539  55.397  38.348  1.00  0.00           C  
ATOM   1765  CD2 TRP A1768       8.703  56.031  38.154  1.00  0.00           C  
ATOM   1766  NE1 TRP A1768       7.297  54.531  39.112  1.00  0.00           N  
ATOM   1767  CE2 TRP A1768       8.622  54.903  39.032  1.00  0.00           C  
ATOM   1768  CE3 TRP A1768       9.958  56.593  37.889  1.00  0.00           C  
ATOM   1769  CZ2 TRP A1768       9.754  54.358  39.677  1.00  0.00           C  
ATOM   1770  CZ3 TRP A1768      11.101  56.029  38.523  1.00  0.00           C  
ATOM   1771  CH2 TRP A1768      10.971  54.938  39.425  1.00  0.00           C  
ATOM   1772  N   GLY A1770       5.308  60.707  36.905  1.00  0.00           N  
ATOM   1773  CA  GLY A1770       5.003  61.872  36.049  1.00  0.00           C  
ATOM   1774  C   GLY A1770       4.498  61.446  34.681  1.00  0.00           C  
ATOM   1775  O   GLY A1770       4.660  62.147  33.703  1.00  0.00           O  
ATOM   1776  N   ILE A1771       3.853  60.304  34.610  1.00  0.00           N  
ATOM   1777  CA  ILE A1771       3.380  59.786  33.302  1.00  0.00           C  
ATOM   1778  C   ILE A1771       1.851  59.823  33.323  1.00  0.00           C  
ATOM   1779  O   ILE A1771       1.237  59.309  34.267  1.00  0.00           O  
ATOM   1780  CB  ILE A1771       3.900  58.321  33.006  1.00  0.00           C  
ATOM   1781  CG1 ILE A1771       5.450  58.287  32.842  1.00  0.00           C  
ATOM   1782  CG2 ILE A1771       3.159  57.671  31.818  1.00  0.00           C  
ATOM   1783  CD1 ILE A1771       5.973  59.101  31.687  1.00  0.00           C  
ATOM   1784  N   ASP A1772       1.269  60.447  32.294  1.00  0.00           N  
ATOM   1785  CA  ASP A1772      -0.209  60.569  32.179  1.00  0.00           C  
ATOM   1786  C   ASP A1772      -0.690  60.297  30.729  1.00  0.00           C  
ATOM   1787  O   ASP A1772      -1.606  60.995  30.241  1.00  0.00           O  
ATOM   1788  CB  ASP A1772      -0.664  61.971  32.613  1.00  0.00           C  
ATOM   1789  CG  ASP A1772      -2.188  62.032  33.049  1.00  0.00           C  
ATOM   1790  OD1 ASP A1772      -2.957  61.010  32.924  1.00  0.00           O  
ATOM   1791  OD2 ASP A1772      -2.604  63.136  33.542  1.00  0.00           O  
ATOM   1792  N   LYS A1773      -0.037  59.342  30.036  1.00  0.00           N  
ATOM   1793  CA  LYS A1773      -0.407  58.964  28.652  1.00  0.00           C  
ATOM   1794  C   LYS A1773      -0.584  57.463  28.541  1.00  0.00           C  
ATOM   1795  O   LYS A1773      -0.167  56.736  29.431  1.00  0.00           O  
ATOM   1796  CB  LYS A1773       0.625  59.436  27.629  1.00  0.00           C  
ATOM   1797  CG  LYS A1773       0.705  60.898  27.431  1.00  0.00           C  
ATOM   1798  CD  LYS A1773       1.436  61.238  26.143  1.00  0.00           C  
ATOM   1799  CE  LYS A1773       1.726  62.735  26.039  1.00  0.00           C  
ATOM   1800  NZ  LYS A1773       2.161  62.961  24.633  1.00  0.00           N  
ATOM   1801  N   PRO A1774      -1.277  56.999  27.483  1.00  0.00           N  
ATOM   1802  CA  PRO A1774      -1.314  55.560  27.248  1.00  0.00           C  
ATOM   1803  C   PRO A1774       0.123  55.039  26.929  1.00  0.00           C  
ATOM   1804  O   PRO A1774       0.968  55.761  26.345  1.00  0.00           O  
ATOM   1805  CB  PRO A1774      -2.200  55.417  25.968  1.00  0.00           C  
ATOM   1806  CG  PRO A1774      -2.942  56.733  25.820  1.00  0.00           C  
ATOM   1807  CD  PRO A1774      -2.043  57.768  26.458  1.00  0.00           C  
ATOM   1808  N   TRP A1775       0.383  53.804  27.310  1.00  0.00           N  
ATOM   1809  CA  TRP A1775       1.653  53.179  26.964  1.00  0.00           C  
ATOM   1810  C   TRP A1775       1.441  51.714  26.803  1.00  0.00           C  
ATOM   1811  O   TRP A1775       0.439  51.160  27.274  1.00  0.00           O  
ATOM   1812  CB  TRP A1775       2.726  53.510  27.980  1.00  0.00           C  
ATOM   1813  CG  TRP A1775       2.495  52.963  29.355  1.00  0.00           C  
ATOM   1814  CD1 TRP A1775       1.898  53.614  30.402  1.00  0.00           C  
ATOM   1815  CD2 TRP A1775       2.892  51.666  29.853  1.00  0.00           C  
ATOM   1816  NE1 TRP A1775       1.893  52.815  31.506  1.00  0.00           N  
ATOM   1817  CE2 TRP A1775       2.502  51.610  31.203  1.00  0.00           C  
ATOM   1818  CE3 TRP A1775       3.548  50.560  29.287  1.00  0.00           C  
ATOM   1819  CZ2 TRP A1775       2.744  50.466  32.019  1.00  0.00           C  
ATOM   1820  CZ3 TRP A1775       3.777  49.413  30.083  1.00  0.00           C  
ATOM   1821  CH2 TRP A1775       3.384  49.385  31.439  1.00  0.00           C  
ATOM   1822  N   ILE A1776       2.339  51.095  26.048  1.00  0.00           N  
ATOM   1823  CA  ILE A1776       2.448  49.638  25.962  1.00  0.00           C  
ATOM   1824  C   ILE A1776       3.924  49.186  26.129  1.00  0.00           C  
ATOM   1825  O   ILE A1776       4.852  49.929  25.804  1.00  0.00           O  
ATOM   1826  CB  ILE A1776       1.906  49.069  24.592  1.00  0.00           C  
ATOM   1827  CG1 ILE A1776       2.513  49.813  23.370  1.00  0.00           C  
ATOM   1828  CG2 ILE A1776       0.369  49.003  24.610  1.00  0.00           C  
ATOM   1829  CD1 ILE A1776       2.473  49.003  22.055  1.00  0.00           C  
ATOM   1830  N   GLY A1777       4.156  47.979  26.616  1.00  0.00           N  
ATOM   1831  CA  GLY A1777       5.579  47.575  26.744  1.00  0.00           C  
ATOM   1832  C   GLY A1777       5.761  46.134  27.118  1.00  0.00           C  
ATOM   1833  O   GLY A1777       4.817  45.507  27.600  1.00  0.00           O  
ATOM   1834  N   ALA A1778       6.982  45.620  26.908  1.00  0.00           N  
ATOM   1835  CA  ALA A1778       7.330  44.231  27.260  1.00  0.00           C  
ATOM   1836  C   ALA A1778       8.819  44.064  27.634  1.00  0.00           C  
ATOM   1837  O   ALA A1778       9.688  44.746  27.081  1.00  0.00           O  
ATOM   1838  CB  ALA A1778       6.970  43.272  26.109  1.00  0.00           C  
ATOM   1839  N   GLY A1779       9.099  43.127  28.545  1.00  0.00           N  
ATOM   1840  CA  GLY A1779      10.466  42.780  28.932  1.00  0.00           C  
ATOM   1841  C   GLY A1779      10.719  41.322  28.670  1.00  0.00           C  
ATOM   1842  O   GLY A1779       9.889  40.471  29.020  1.00  0.00           O  
ATOM   1843  N   PHE A1782      11.845  41.037  28.002  1.00  0.00           N  
ATOM   1844  CA  PHE A1782      12.236  39.684  27.620  1.00  0.00           C  
ATOM   1845  C   PHE A1782      13.614  39.389  28.231  1.00  0.00           C  
ATOM   1846  O   PHE A1782      14.482  40.260  28.240  1.00  0.00           O  
ATOM   1847  CB  PHE A1782      12.427  39.588  26.099  1.00  0.00           C  
ATOM   1848  CG  PHE A1782      11.167  39.481  25.312  1.00  0.00           C  
ATOM   1849  CD1 PHE A1782      10.337  40.603  25.128  1.00  0.00           C  
ATOM   1850  CD2 PHE A1782      10.787  38.234  24.760  1.00  0.00           C  
ATOM   1851  CE1 PHE A1782       9.140  40.485  24.368  1.00  0.00           C  
ATOM   1852  CE2 PHE A1782       9.609  38.098  24.007  1.00  0.00           C  
ATOM   1853  CZ  PHE A1782       8.782  39.240  23.809  1.00  0.00           C  
ATOM   1854  N   GLY A1783      13.824  38.134  28.643  1.00  0.00           N  
ATOM   1855  CA  GLY A1783      15.129  37.695  29.128  1.00  0.00           C  
ATOM   1856  C   GLY A1783      15.899  37.205  27.916  1.00  0.00           C  
ATOM   1857  O   GLY A1783      15.474  36.283  27.256  1.00  0.00           O  
ATOM   1858  N   LEU A1784      17.021  37.832  27.595  1.00  0.00           N  
ATOM   1859  CA  LEU A1784      17.868  37.331  26.482  1.00  0.00           C  
ATOM   1860  C   LEU A1784      18.369  35.907  26.701  1.00  0.00           C  
ATOM   1861  O   LEU A1784      18.404  35.135  25.771  1.00  0.00           O  
ATOM   1862  CB  LEU A1784      19.050  38.283  26.221  1.00  0.00           C  
ATOM   1863  CG  LEU A1784      18.714  39.402  25.227  1.00  0.00           C  
ATOM   1864  CD1 LEU A1784      17.682  40.432  25.890  1.00  0.00           C  
ATOM   1865  CD2 LEU A1784      19.952  40.130  24.753  1.00  0.00           C  
ATOM   1866  N   GLU A1785      18.770  35.547  27.931  1.00  0.00           N  
ATOM   1867  CA  GLU A1785      19.213  34.134  28.212  1.00  0.00           C  
ATOM   1868  C   GLU A1785      18.099  33.104  28.012  1.00  0.00           C  
ATOM   1869  O   GLU A1785      18.337  32.041  27.431  1.00  0.00           O  
ATOM   1870  CB  GLU A1785      19.811  34.038  29.613  1.00  0.00           C  
ATOM   1871  CG  GLU A1785      21.108  34.921  29.806  1.00  0.00           C  
ATOM   1872  CD  GLU A1785      20.804  36.369  30.228  1.00  0.00           C  
ATOM   1873  OE1 GLU A1785      19.595  36.775  30.363  1.00  0.00           O  
ATOM   1874  OE2 GLU A1785      21.784  37.104  30.438  1.00  0.00           O  
ATOM   1875  N   ARG A1786      16.866  33.436  28.415  1.00  0.00           N  
ATOM   1876  CA  ARG A1786      15.680  32.600  28.038  1.00  0.00           C  
ATOM   1877  C   ARG A1786      15.538  32.442  26.542  1.00  0.00           C  
ATOM   1878  O   ARG A1786      15.401  31.332  26.049  1.00  0.00           O  
ATOM   1879  CB  ARG A1786      14.377  33.122  28.644  1.00  0.00           C  
ATOM   1880  CG  ARG A1786      14.466  33.198  30.134  1.00  0.00           C  
ATOM   1881  CD  ARG A1786      13.263  32.656  30.803  1.00  0.00           C  
ATOM   1882  NE  ARG A1786      13.497  32.524  32.230  1.00  0.00           N  
ATOM   1883  CZ  ARG A1786      12.603  32.853  33.156  1.00  0.00           C  
ATOM   1884  NH1 ARG A1786      11.406  33.296  32.790  1.00  0.00           N  
ATOM   1885  NH2 ARG A1786      12.897  32.737  34.451  1.00  0.00           N  
ATOM   1886  N   LEU A1787      15.571  33.535  25.798  1.00  0.00           N  
ATOM   1887  CA  LEU A1787      15.508  33.423  24.342  1.00  0.00           C  
ATOM   1888  C   LEU A1787      16.619  32.499  23.770  1.00  0.00           C  
ATOM   1889  O   LEU A1787      16.361  31.665  22.896  1.00  0.00           O  
ATOM   1890  CB  LEU A1787      15.593  34.837  23.713  1.00  0.00           C  
ATOM   1891  CG  LEU A1787      14.432  35.819  24.004  1.00  0.00           C  
ATOM   1892  CD1 LEU A1787      14.756  37.258  23.428  1.00  0.00           C  
ATOM   1893  CD2 LEU A1787      13.164  35.249  23.356  1.00  0.00           C  
ATOM   1894  N   LEU A1788      17.865  32.698  24.224  1.00  0.00           N  
ATOM   1895  CA  LEU A1788      18.993  31.863  23.749  1.00  0.00           C  
ATOM   1896  C   LEU A1788      18.751  30.401  24.110  1.00  0.00           C  
ATOM   1897  O   LEU A1788      18.990  29.505  23.312  1.00  0.00           O  
ATOM   1898  CB  LEU A1788      20.319  32.319  24.368  1.00  0.00           C  
ATOM   1899  CG  LEU A1788      20.988  33.569  23.815  1.00  0.00           C  
ATOM   1900  CD1 LEU A1788      22.272  33.754  24.589  1.00  0.00           C  
ATOM   1901  CD2 LEU A1788      21.317  33.409  22.301  1.00  0.00           C  
ATOM   1902  N   LYS A1789      18.264  30.188  25.310  1.00  0.00           N  
ATOM   1903  CA  LYS A1789      17.971  28.853  25.808  1.00  0.00           C  
ATOM   1904  C   LYS A1789      17.001  28.087  24.878  1.00  0.00           C  
ATOM   1905  O   LYS A1789      17.272  26.942  24.511  1.00  0.00           O  
ATOM   1906  CB  LYS A1789      17.403  28.934  27.228  1.00  0.00           C  
ATOM   1907  CG  LYS A1789      17.141  27.544  27.867  1.00  0.00           C  
ATOM   1908  CD  LYS A1789      16.393  27.659  29.197  1.00  0.00           C  
ATOM   1909  CE  LYS A1789      16.218  26.275  29.882  1.00  0.00           C  
ATOM   1910  NZ  LYS A1789      15.501  25.242  29.079  1.00  0.00           N  
ATOM   1911  N   VAL A1790      15.901  28.744  24.481  1.00  0.00           N  
ATOM   1912  CA  VAL A1790      14.910  28.191  23.524  1.00  0.00           C  
ATOM   1913  C   VAL A1790      15.560  28.035  22.140  1.00  0.00           C  
ATOM   1914  O   VAL A1790      15.564  26.962  21.561  1.00  0.00           O  
ATOM   1915  CB  VAL A1790      13.640  29.107  23.473  1.00  0.00           C  
ATOM   1916  CG1 VAL A1790      12.726  28.641  22.414  1.00  0.00           C  
ATOM   1917  CG2 VAL A1790      12.915  29.038  24.788  1.00  0.00           C  
ATOM   1918  N   LYS A1791      16.141  29.107  21.621  1.00  0.00           N  
ATOM   1919  CA  LYS A1791      16.758  29.080  20.332  1.00  0.00           C  
ATOM   1920  C   LYS A1791      17.874  28.022  20.168  1.00  0.00           C  
ATOM   1921  O   LYS A1791      17.975  27.389  19.102  1.00  0.00           O  
ATOM   1922  CB  LYS A1791      17.284  30.468  19.960  1.00  0.00           C  
ATOM   1923  CG  LYS A1791      18.174  30.432  18.702  1.00  0.00           C  
ATOM   1924  CD  LYS A1791      18.463  31.805  18.184  1.00  0.00           C  
ATOM   1925  CE  LYS A1791      19.375  31.694  16.943  1.00  0.00           C  
ATOM   1926  NZ  LYS A1791      19.970  33.013  16.603  1.00  0.00           N  
ATOM   1927  N   HIS A1792      18.720  27.817  21.186  1.00  0.00           N  
ATOM   1928  CA  HIS A1792      19.774  26.835  21.001  1.00  0.00           C  
ATOM   1929  C   HIS A1792      19.413  25.474  21.623  1.00  0.00           C  
ATOM   1930  O   HIS A1792      20.187  24.539  21.531  1.00  0.00           O  
ATOM   1931  CB  HIS A1792      21.129  27.378  21.444  1.00  0.00           C  
ATOM   1932  CG  HIS A1792      21.552  28.587  20.688  1.00  0.00           C  
ATOM   1933  ND1 HIS A1792      22.202  28.519  19.468  1.00  0.00           N  
ATOM   1934  CD2 HIS A1792      21.359  29.908  20.940  1.00  0.00           C  
ATOM   1935  CE1 HIS A1792      22.405  29.748  19.011  1.00  0.00           C  
ATOM   1936  NE2 HIS A1792      21.904  30.606  19.888  1.00  0.00           N  
ATOM   1937  N   ASP A1793      18.218  25.364  22.214  1.00  0.00           N  
ATOM   1938  CA  ASP A1793      17.754  24.100  22.796  1.00  0.00           C  
ATOM   1939  C   ASP A1793      18.658  23.648  23.965  1.00  0.00           C  
ATOM   1940  O   ASP A1793      18.958  22.450  24.096  1.00  0.00           O  
ATOM   1941  CB  ASP A1793      17.637  23.001  21.715  1.00  0.00           C  
ATOM   1942  CG  ASP A1793      16.758  21.813  22.153  1.00  0.00           C  
ATOM   1943  OD1 ASP A1793      15.916  21.963  23.066  1.00  0.00           O  
ATOM   1944  OD2 ASP A1793      16.899  20.716  21.559  1.00  0.00           O  
ATOM   1945  N   PHE A1794      19.091  24.612  24.793  1.00  0.00           N  
ATOM   1946  CA  PHE A1794      19.913  24.341  25.958  1.00  0.00           C  
ATOM   1947  C   PHE A1794      18.996  23.803  27.076  1.00  0.00           C  
ATOM   1948  O   PHE A1794      17.940  24.391  27.335  1.00  0.00           O  
ATOM   1949  CB  PHE A1794      20.552  25.636  26.481  1.00  0.00           C  
ATOM   1950  CG  PHE A1794      21.565  26.285  25.562  1.00  0.00           C  
ATOM   1951  CD1 PHE A1794      22.450  25.525  24.789  1.00  0.00           C  
ATOM   1952  CD2 PHE A1794      21.702  27.678  25.558  1.00  0.00           C  
ATOM   1953  CE1 PHE A1794      23.391  26.133  23.943  1.00  0.00           C  
ATOM   1954  CE2 PHE A1794      22.668  28.311  24.757  1.00  0.00           C  
ATOM   1955  CZ  PHE A1794      23.538  27.534  23.957  1.00  0.00           C  
ATOM   1956  N   LYS A1795      19.419  22.733  27.763  1.00  0.00           N  
ATOM   1957  CA  LYS A1795      18.629  22.085  28.835  1.00  0.00           C  
ATOM   1958  C   LYS A1795      18.672  22.968  30.061  1.00  0.00           C  
ATOM   1959  O   LYS A1795      17.691  23.102  30.774  1.00  0.00           O  
ATOM   1960  CB  LYS A1795      19.205  20.704  29.199  1.00  0.00           C  
ATOM   1961  CG  LYS A1795      18.800  19.507  28.293  1.00  0.00           C  
ATOM   1962  CD  LYS A1795      19.276  18.099  28.928  1.00  0.00           C  
ATOM   1963  CE  LYS A1795      19.975  17.178  27.845  1.00  0.00           C  
ATOM   1964  NZ  LYS A1795      20.653  15.924  28.367  1.00  0.00           N  
ATOM   1965  N   ASN A1796      19.817  23.580  30.296  1.00  0.00           N  
ATOM   1966  CA  ASN A1796      19.968  24.509  31.395  1.00  0.00           C  
ATOM   1967  C   ASN A1796      20.287  25.932  30.927  1.00  0.00           C  
ATOM   1968  O   ASN A1796      21.187  26.114  30.117  1.00  0.00           O  
ATOM   1969  CB  ASN A1796      21.073  24.034  32.344  1.00  0.00           C  
ATOM   1970  CG  ASN A1796      20.974  24.700  33.707  1.00  0.00           C  
ATOM   1971  OD1 ASN A1796      20.351  24.166  34.647  1.00  0.00           O  
ATOM   1972  ND2 ASN A1796      21.509  25.886  33.808  1.00  0.00           N  
ATOM   1973  N   ILE A1797      19.579  26.910  31.485  1.00  0.00           N  
ATOM   1974  CA  ILE A1797      19.789  28.330  31.206  1.00  0.00           C  
ATOM   1975  C   ILE A1797      21.204  28.885  31.539  1.00  0.00           C  
ATOM   1976  O   ILE A1797      21.642  29.886  30.938  1.00  0.00           O  
ATOM   1977  CB  ILE A1797      18.720  29.214  31.899  1.00  0.00           C  
ATOM   1978  CG1 ILE A1797      18.743  30.642  31.317  1.00  0.00           C  
ATOM   1979  CG2 ILE A1797      18.886  29.205  33.423  1.00  0.00           C  
ATOM   1980  CD1 ILE A1797      17.505  31.508  31.781  1.00  0.00           C  
ATOM   1981  N   LYS A1798      21.931  28.240  32.454  1.00  0.00           N  
ATOM   1982  CA  LYS A1798      23.347  28.626  32.683  1.00  0.00           C  
ATOM   1983  C   LYS A1798      24.228  28.560  31.428  1.00  0.00           C  
ATOM   1984  O   LYS A1798      25.224  29.245  31.339  1.00  0.00           O  
ATOM   1985  CB  LYS A1798      23.945  27.805  33.834  1.00  0.00           C  
ATOM   1986  CG  LYS A1798      23.393  28.207  35.219  1.00  0.00           C  
ATOM   1987  CD  LYS A1798      23.977  27.248  36.313  1.00  0.00           C  
ATOM   1988  CE  LYS A1798      23.059  27.207  37.555  1.00  0.00           C  
ATOM   1989  NZ  LYS A1798      22.917  25.756  38.016  1.00  0.00           N  
ATOM   1990  N   ARG A1799      23.829  27.770  30.424  1.00  0.00           N  
ATOM   1991  CA  ARG A1799      24.586  27.687  29.149  1.00  0.00           C  
ATOM   1992  C   ARG A1799      24.529  28.985  28.307  1.00  0.00           C  
ATOM   1993  O   ARG A1799      25.369  29.190  27.416  1.00  0.00           O  
ATOM   1994  CB  ARG A1799      24.091  26.509  28.304  1.00  0.00           C  
ATOM   1995  CG  ARG A1799      24.347  25.206  28.996  1.00  0.00           C  
ATOM   1996  CD  ARG A1799      24.978  24.279  28.009  1.00  0.00           C  
ATOM   1997  NE  ARG A1799      25.133  22.929  28.589  1.00  0.00           N  
ATOM   1998  CZ  ARG A1799      25.720  21.919  27.958  1.00  0.00           C  
ATOM   1999  NH1 ARG A1799      26.200  22.079  26.730  1.00  0.00           N  
ATOM   2000  NH2 ARG A1799      25.786  20.740  28.540  1.00  0.00           N  
ATOM   2001  N   ALA A1800      23.520  29.824  28.623  1.00  0.00           N  
ATOM   2002  CA  ALA A1800      23.179  31.088  27.938  1.00  0.00           C  
ATOM   2003  C   ALA A1800      23.620  32.327  28.735  1.00  0.00           C  
ATOM   2004  O   ALA A1800      23.432  33.452  28.267  1.00  0.00           O  
ATOM   2005  CB  ALA A1800      21.653  31.139  27.702  1.00  0.00           C  
ATOM   2006  N   ALA A1801      24.166  32.123  29.943  1.00  0.00           N  
ATOM   2007  CA  ALA A1801      24.548  33.227  30.821  1.00  0.00           C  
ATOM   2008  C   ALA A1801      25.957  33.738  30.519  1.00  0.00           C  
ATOM   2009  O   ALA A1801      26.759  33.003  29.923  1.00  0.00           O  
ATOM   2010  CB  ALA A1801      24.475  32.772  32.310  1.00  0.00           C  
ATOM   2011  N   ARG A1802      26.224  35.003  30.908  1.00  0.00           N  
ATOM   2012  CA  ARG A1802      27.571  35.494  31.241  1.00  0.00           C  
ATOM   2013  C   ARG A1802      28.164  34.452  32.185  1.00  0.00           C  
ATOM   2014  O   ARG A1802      27.538  34.095  33.208  1.00  0.00           O  
ATOM   2015  CB  ARG A1802      27.509  36.812  32.014  1.00  0.00           C  
ATOM   2016  CG  ARG A1802      26.938  38.001  31.261  1.00  0.00           C  
ATOM   2017  CD  ARG A1802      27.023  39.271  32.091  1.00  0.00           C  
ATOM   2018  NE  ARG A1802      26.686  40.399  31.238  1.00  0.00           N  
ATOM   2019  CZ  ARG A1802      27.534  41.126  30.534  1.00  0.00           C  
ATOM   2020  NH1 ARG A1802      28.864  40.932  30.589  1.00  0.00           N  
ATOM   2021  NH2 ARG A1802      27.048  42.096  29.790  1.00  0.00           N  
ATOM   2022  N   SER A1803      29.349  33.953  31.858  1.00  0.00           N  
ATOM   2023  CA  SER A1803      29.823  32.745  32.528  1.00  0.00           C  
ATOM   2024  C   SER A1803      31.304  32.562  32.214  1.00  0.00           C  
ATOM   2025  O   SER A1803      31.794  33.001  31.193  1.00  0.00           O  
ATOM   2026  CB  SER A1803      29.029  31.536  32.047  1.00  0.00           C  
ATOM   2027  OG  SER A1803      29.268  30.359  32.819  1.00  0.00           O  
ATOM   2028  N   GLU A1804      32.013  31.984  33.156  1.00  0.00           N  
ATOM   2029  CA  GLU A1804      33.356  31.482  32.919  1.00  0.00           C  
ATOM   2030  C   GLU A1804      33.318  29.956  32.646  1.00  0.00           C  
ATOM   2031  O   GLU A1804      34.316  29.400  32.231  1.00  0.00           O  
ATOM   2032  CB  GLU A1804      34.213  31.769  34.126  1.00  0.00           C  
ATOM   2033  CG  GLU A1804      34.469  33.280  34.353  1.00  0.00           C  
ATOM   2034  CD  GLU A1804      35.270  33.473  35.588  1.00  0.00           C  
ATOM   2035  OE1 GLU A1804      34.757  33.213  36.702  1.00  0.00           O  
ATOM   2036  OE2 GLU A1804      36.433  33.879  35.464  1.00  0.00           O  
ATOM   2037  N   SER A1805      32.177  29.302  32.840  1.00  0.00           N  
ATOM   2038  CA  SER A1805      32.008  27.849  32.597  1.00  0.00           C  
ATOM   2039  C   SER A1805      31.440  27.433  31.238  1.00  0.00           C  
ATOM   2040  O   SER A1805      31.499  26.248  30.853  1.00  0.00           O  
ATOM   2041  CB  SER A1805      31.014  27.325  33.620  1.00  0.00           C  
ATOM   2042  OG  SER A1805      31.658  27.462  34.835  1.00  0.00           O  
ATOM   2043  N   TYR A1806      30.786  28.376  30.570  1.00  0.00           N  
ATOM   2044  CA  TYR A1806      30.233  28.100  29.255  1.00  0.00           C  
ATOM   2045  C   TYR A1806      30.515  29.288  28.364  1.00  0.00           C  
ATOM   2046  O   TYR A1806      30.444  30.439  28.812  1.00  0.00           O  
ATOM   2047  CB  TYR A1806      28.726  27.793  29.307  1.00  0.00           C  
ATOM   2048  CG  TYR A1806      28.417  26.474  29.971  1.00  0.00           C  
ATOM   2049  CD1 TYR A1806      28.587  25.272  29.277  1.00  0.00           C  
ATOM   2050  CD2 TYR A1806      28.032  26.427  31.300  1.00  0.00           C  
ATOM   2051  CE1 TYR A1806      28.335  24.077  29.871  1.00  0.00           C  
ATOM   2052  CE2 TYR A1806      27.784  25.216  31.931  1.00  0.00           C  
ATOM   2053  CZ  TYR A1806      27.958  24.053  31.200  1.00  0.00           C  
ATOM   2054  OH  TYR A1806      27.678  22.864  31.791  1.00  0.00           O  
ATOM   2055  N   TYR A1807      30.854  28.984  27.115  1.00  0.00           N  
ATOM   2056  CA  TYR A1807      31.035  29.972  26.077  1.00  0.00           C  
ATOM   2057  C   TYR A1807      30.105  29.492  24.933  1.00  0.00           C  
ATOM   2058  O   TYR A1807      30.263  28.370  24.406  1.00  0.00           O  
ATOM   2059  CB  TYR A1807      32.493  30.035  25.592  1.00  0.00           C  
ATOM   2060  CG  TYR A1807      32.629  31.126  24.559  1.00  0.00           C  
ATOM   2061  CD1 TYR A1807      32.826  32.452  24.932  1.00  0.00           C  
ATOM   2062  CD2 TYR A1807      32.459  30.832  23.200  1.00  0.00           C  
ATOM   2063  CE1 TYR A1807      32.854  33.460  23.958  1.00  0.00           C  
ATOM   2064  CE2 TYR A1807      32.465  31.824  22.243  1.00  0.00           C  
ATOM   2065  CZ  TYR A1807      32.691  33.118  22.630  1.00  0.00           C  
ATOM   2066  OH  TYR A1807      32.729  34.067  21.655  1.00  0.00           O  
ATOM   2067  N   ASN A1808      29.127  30.309  24.579  1.00  0.00           N  
ATOM   2068  CA  ASN A1808      28.169  29.920  23.545  1.00  0.00           C  
ATOM   2069  C   ASN A1808      27.589  28.523  23.808  1.00  0.00           C  
ATOM   2070  O   ASN A1808      27.386  27.750  22.855  1.00  0.00           O  
ATOM   2071  CB  ASN A1808      28.786  29.995  22.131  1.00  0.00           C  
ATOM   2072  CG  ASN A1808      29.030  31.437  21.688  1.00  0.00           C  
ATOM   2073  OD1 ASN A1808      28.684  32.368  22.415  1.00  0.00           O  
ATOM   2074  ND2 ASN A1808      29.532  31.620  20.474  1.00  0.00           N  
ATOM   2075  N   GLY A1809      27.333  28.208  25.082  1.00  0.00           N  
ATOM   2076  CA  GLY A1809      26.759  26.912  25.421  1.00  0.00           C  
ATOM   2077  C   GLY A1809      27.761  25.744  25.390  1.00  0.00           C  
ATOM   2078  O   GLY A1809      27.352  24.605  25.561  1.00  0.00           O  
ATOM   2079  N   ILE A1810      29.048  26.031  25.149  1.00  0.00           N  
ATOM   2080  CA  ILE A1810      30.109  25.006  25.146  1.00  0.00           C  
ATOM   2081  C   ILE A1810      30.852  25.091  26.443  1.00  0.00           C  
ATOM   2082  O   ILE A1810      31.323  26.189  26.829  1.00  0.00           O  
ATOM   2083  CB  ILE A1810      31.116  25.153  23.962  1.00  0.00           C  
ATOM   2084  CG1 ILE A1810      30.386  25.046  22.586  1.00  0.00           C  
ATOM   2085  CG2 ILE A1810      32.248  24.075  24.073  1.00  0.00           C  
ATOM   2086  CD1 ILE A1810      30.989  25.989  21.523  1.00  0.00           C  
ATOM   2087  N   SER A1811      30.985  23.943  27.115  1.00  0.00           N  
ATOM   2088  CA  SER A1811      31.827  23.873  28.333  1.00  0.00           C  
ATOM   2089  C   SER A1811      33.222  24.430  28.027  1.00  0.00           C  
ATOM   2090  O   SER A1811      33.829  24.105  26.962  1.00  0.00           O  
ATOM   2091  CB  SER A1811      31.935  22.441  28.905  1.00  0.00           C  
ATOM   2092  OG  SER A1811      32.716  22.429  30.119  1.00  0.00           O  
ATOM   2093  N   THR A1812      33.677  25.318  28.907  1.00  0.00           N  
ATOM   2094  CA  THR A1812      35.041  25.803  28.910  1.00  0.00           C  
ATOM   2095  C   THR A1812      35.958  24.963  29.811  1.00  0.00           C  
ATOM   2096  O   THR A1812      37.116  25.276  29.911  1.00  0.00           O  
ATOM   2097  CB  THR A1812      35.162  27.264  29.457  1.00  0.00           C  
ATOM   2098  OG1 THR A1812      34.658  27.316  30.803  1.00  0.00           O  
ATOM   2099  CG2 THR A1812      34.386  28.265  28.576  1.00  0.00           C  
ATOM   2100  N   ASN A1813      35.413  23.962  30.495  1.00  0.00           N  
ATOM   2101  CA  ASN A1813      36.184  23.030  31.359  1.00  0.00           C  
ATOM   2102  C   ASN A1813      36.517  21.735  30.602  1.00  0.00           C  
ATOM   2103  O   ASN A1813      35.869  20.694  30.797  1.00  0.00           O  
ATOM   2104  CB  ASN A1813      35.436  22.765  32.688  1.00  0.00           C  
ATOM   2105  CG  ASN A1813      35.143  24.106  33.485  1.00  0.00           C  
ATOM   2106  OD1 ASN A1813      33.992  24.403  33.861  1.00  0.00           O  
ATOM   2107  ND2 ASN A1813      36.179  24.910  33.684  1.00  0.00           N  
ATOM   2108  N   LEU A1814      37.509  21.850  29.727  1.00  0.00           N  
ATOM   2109  CA  LEU A1814      37.857  20.866  28.703  1.00  0.00           C  
ATOM   2110  C   LEU A1814      39.175  20.132  29.011  1.00  0.00           C  
ATOM   2111  O   LEU A1814      39.996  19.820  28.119  1.00  0.00           O  
ATOM   2112  CB  LEU A1814      37.962  21.564  27.341  1.00  0.00           C  
ATOM   2113  CG  LEU A1814      36.608  22.082  26.854  1.00  0.00           C  
ATOM   2114  CD1 LEU A1814      36.738  22.638  25.490  1.00  0.00           C  
ATOM   2115  CD2 LEU A1814      35.495  20.984  26.907  1.00  0.00           C  
ATOM   2116  OXT LEU A1814      39.452  19.855  30.194  1.00  0.00           O  
HETATM 2117  C4  YLY A   1      14.790  36.449  33.970  1.00  0.00           C  
HETATM 2118  C5  YLY A   1      14.875  36.434  35.351  1.00  0.00           C  
HETATM 2119  C6  YLY A   1      15.870  35.653  35.938  1.00  0.00           C  
HETATM 2120  C8  YLY A   1      13.213  37.770  34.783  1.00  0.00           C  
HETATM 2121  N1  YLY A   1      16.704  34.965  35.147  1.00  0.00           N  
HETATM 2122  N3  YLY A   1      15.643  35.727  33.204  1.00  0.00           N  
HETATM 2123  CAA YLY A   1       9.445  50.184  30.855  1.00  0.00           C  
HETATM 2124  CBF YLY A   1       8.104  50.884  30.776  1.00  0.00           C  
HETATM 2125  CAP YLY A   1       8.058  51.986  31.802  1.00  0.00           C  
HETATM 2126  CAJ YLY A   1       7.604  51.187  33.005  1.00  0.00           C  
HETATM 2127  NAS YLY A   1       7.446  49.945  32.747  1.00  0.00           N  
HETATM 2128  CBK YLY A   1       7.180  49.836  31.321  1.00  0.00           C  
HETATM 2129  CBA YLY A   1       7.202  48.486  30.679  1.00  0.00           C  
HETATM 2130  OAD YLY A   1       7.584  48.291  29.514  1.00  0.00           O  
HETATM 2131  NAW YLY A   1       6.580  47.583  31.427  1.00  0.00           N  
HETATM 2132  CAO YLY A   1       6.031  46.373  30.824  1.00  0.00           C  
HETATM 2133  CAM YLY A   1       6.644  45.087  31.413  1.00  0.00           C  
HETATM 2134  CAN YLY A   1       8.185  45.119  31.445  1.00  0.00           C  
HETATM 2135  CB  YLY A   1       8.885  44.034  32.275  1.00  0.00           C  
HETATM 2136  CA  YLY A   1       8.736  44.106  33.813  1.00  0.00           C  
HETATM 2137  N   YLY A   1       9.280  45.338  34.368  1.00  0.00           N  
HETATM 2138  C   YLY A   1       9.512  42.932  34.349  1.00  0.00           C  
HETATM 2139  O   YLY A   1      10.512  43.113  35.042  1.00  0.00           O  
HETATM 2140  OAY YLY A   1       9.019  41.598  33.987  1.00  0.00           O  
HETATM 2141  PBN YLY A   1       9.467  40.159  34.545  1.00  0.00           P  
HETATM 2142  OAI YLY A   1       8.522  39.224  33.942  1.00  0.00           O  
HETATM 2143  OAF YLY A   1       9.751  40.231  36.012  1.00  0.00           O  
HETATM 2144  O5' YLY A   1      10.842  40.152  33.693  1.00  0.00           O  
HETATM 2145  C5' YLY A   1      10.767  40.111  32.250  1.00  0.00           C  
HETATM 2146  C4' YLY A   1      11.577  38.940  31.692  1.00  0.00           C  
HETATM 2147  O4' YLY A   1      12.920  38.943  32.213  1.00  0.00           O  
HETATM 2148  C3' YLY A   1      11.025  37.591  32.127  1.00  0.00           C  
HETATM 2149  O3' YLY A   1       9.955  37.150  31.300  1.00  0.00           O  
HETATM 2150  C2' YLY A   1      12.216  36.677  31.939  1.00  0.00           C  
HETATM 2151  O2' YLY A   1      12.280  36.331  30.570  1.00  0.00           O  
HETATM 2152  C1' YLY A   1      13.369  37.576  32.260  1.00  0.00           C  
HETATM 2153  N9  YLY A   1      13.777  37.287  33.651  1.00  0.00           N  
HETATM 2154  N7  YLY A   1      13.889  37.246  35.843  1.00  0.00           N  
HETATM 2155  C2  YLY A   1      16.590  34.993  33.807  1.00  0.00           C  
HETATM 2156  N6  YLY A   1      16.019  35.641  37.274  1.00  0.00           N  
TER
END
