# Supplementary material for: Backbone Brackets and Arginine Tweezers delineate Class I and Class II aminoacyl tRNA synthetases
Source: PLoS Comput Biol. 2018 Apr 16;14(4):e1006101. doi: 10.1371/journal.pcbi.1006101 (PMC5919687; doi:10.1371/journal.pcbi.1006101)
Supplement: S12 File — All structures of Class II aaRS with residues renumbered according to the MSA. (GZ) [file pcbi.1006101.s024.tar.gz › 2zin_A_renum.pdb]

ATOM      1  N   PRO A 257     -31.032  -0.944  -5.835  1.00  0.00           N  
ATOM      2  CA  PRO A 257     -29.827  -1.331  -5.062  1.00  0.00           C  
ATOM      3  C   PRO A 257     -28.941  -0.104  -4.857  1.00  0.00           C  
ATOM      4  O   PRO A 257     -29.263   0.783  -4.067  1.00  0.00           O  
ATOM      5  CB  PRO A 257     -29.091  -2.391  -5.876  1.00  0.00           C  
ATOM      6  CG  PRO A 257     -30.200  -2.901  -6.813  1.00  0.00           C  
ATOM      7  CD  PRO A 257     -31.045  -1.655  -7.124  1.00  0.00           C  
ATOM      8  N   ALA A 258     -27.822  -0.057  -5.571  1.00  0.00           N  
ATOM      9  CA  ALA A 258     -26.912   1.074  -5.471  1.00  0.00           C  
ATOM     10  C   ALA A 258     -27.620   2.361  -5.926  1.00  0.00           C  
ATOM     11  O   ALA A 258     -28.495   2.330  -6.800  1.00  0.00           O  
ATOM     12  CB  ALA A 258     -25.679   0.822  -6.330  1.00  0.00           C  
ATOM     13  N   LEU A 259     -27.248   3.486  -5.320  1.00  0.00           N  
ATOM     14  CA  LEU A 259     -27.833   4.774  -5.676  1.00  0.00           C  
ATOM     15  C   LEU A 259     -27.264   5.211  -6.998  1.00  0.00           C  
ATOM     16  O   LEU A 259     -26.082   5.008  -7.253  1.00  0.00           O  
ATOM     17  CB  LEU A 259     -27.467   5.833  -4.632  1.00  0.00           C  
ATOM     18  CG  LEU A 259     -28.347   6.103  -3.405  1.00  0.00           C  
ATOM     19  CD1 LEU A 259     -29.402   5.031  -3.189  1.00  0.00           C  
ATOM     20  CD2 LEU A 259     -27.424   6.226  -2.210  1.00  0.00           C  
ATOM     21  N   THR A 261     -28.089   5.822  -7.843  1.00  0.00           N  
ATOM     22  CA  THR A 261     -27.592   6.332  -9.117  1.00  0.00           C  
ATOM     23  C   THR A 261     -26.818   7.637  -8.823  1.00  0.00           C  
ATOM     24  O   THR A 261     -26.917   8.199  -7.728  1.00  0.00           O  
ATOM     25  CB  THR A 261     -28.747   6.685 -10.061  1.00  0.00           C  
ATOM     26  OG1 THR A 261     -29.506   7.759  -9.490  1.00  0.00           O  
ATOM     27  CG2 THR A 261     -29.667   5.487 -10.264  1.00  0.00           C  
ATOM     28  N   LYS A 262     -26.048   8.118  -9.792  1.00  0.00           N  
ATOM     29  CA  LYS A 262     -25.321   9.363  -9.604  1.00  0.00           C  
ATOM     30  C   LYS A 262     -26.338  10.497  -9.382  1.00  0.00           C  
ATOM     31  O   LYS A 262     -26.156  11.364  -8.523  1.00  0.00           O  
ATOM     32  CB  LYS A 262     -24.453   9.659 -10.831  1.00  0.00           C  
ATOM     33  CG  LYS A 262     -23.564  10.908 -10.683  1.00  0.00           C  
ATOM     34  CD  LYS A 262     -22.799  10.886  -9.351  1.00  0.00           C  
ATOM     35  CE  LYS A 262     -21.661  11.902  -9.326  1.00  0.00           C  
ATOM     36  NZ  LYS A 262     -22.107  13.262  -9.720  1.00  0.00           N  
ATOM     37  N   SER A 263     -27.420  10.490 -10.151  1.00  0.00           N  
ATOM     38  CA  SER A 263     -28.440  11.534  -9.992  1.00  0.00           C  
ATOM     39  C   SER A 263     -29.033  11.514  -8.584  1.00  0.00           C  
ATOM     40  O   SER A 263     -29.271  12.571  -7.990  1.00  0.00           O  
ATOM     41  CB  SER A 263     -29.551  11.356 -11.032  1.00  0.00           C  
ATOM     42  OG  SER A 263     -29.014  11.482 -12.333  1.00  0.00           O  
ATOM     43  N   GLN A 264     -29.256  10.320  -8.037  1.00  0.00           N  
ATOM     44  CA  GLN A 264     -29.807  10.213  -6.688  1.00  0.00           C  
ATOM     45  C   GLN A 264     -28.801  10.711  -5.634  1.00  0.00           C  
ATOM     46  O   GLN A 264     -29.180  11.340  -4.633  1.00  0.00           O  
ATOM     47  CB  GLN A 264     -30.224   8.771  -6.378  1.00  0.00           C  
ATOM     48  CG  GLN A 264     -31.549   8.351  -7.049  1.00  0.00           C  
ATOM     49  CD  GLN A 264     -31.882   6.876  -6.813  1.00  0.00           C  
ATOM     50  OE1 GLN A 264     -30.988   6.059  -6.606  1.00  0.00           O  
ATOM     51  NE2 GLN A 264     -33.166   6.535  -6.855  1.00  0.00           N  
ATOM     52  N   THR A 266     -27.523  10.432  -5.855  1.00  0.00           N  
ATOM     53  CA  THR A 266     -26.507  10.886  -4.918  1.00  0.00           C  
ATOM     54  C   THR A 266     -26.434  12.410  -4.955  1.00  0.00           C  
ATOM     55  O   THR A 266     -26.310  13.039  -3.913  1.00  0.00           O  
ATOM     56  CB  THR A 266     -25.131  10.271  -5.256  1.00  0.00           C  
ATOM     57  OG1 THR A 266     -25.178   8.874  -4.962  1.00  0.00           O  
ATOM     58  CG2 THR A 266     -24.022  10.920  -4.440  1.00  0.00           C  
ATOM     59  N   ASP A 267     -26.500  12.997  -6.151  1.00  0.00           N  
ATOM     60  CA  ASP A 267     -26.481  14.454  -6.286  1.00  0.00           C  
ATOM     61  C   ASP A 267     -27.668  15.057  -5.523  1.00  0.00           C  
ATOM     62  O   ASP A 267     -27.524  16.073  -4.843  1.00  0.00           O  
ATOM     63  CB  ASP A 267     -26.590  14.884  -7.759  1.00  0.00           C  
ATOM     64  CG  ASP A 267     -25.328  14.611  -8.549  1.00  0.00           C  
ATOM     65  OD1 ASP A 267     -24.307  14.244  -7.935  1.00  0.00           O  
ATOM     66  OD2 ASP A 267     -25.360  14.779  -9.787  1.00  0.00           O  
ATOM     67  N   ARG A 268     -28.845  14.441  -5.649  1.00  0.00           N  
ATOM     68  CA  ARG A 268     -30.038  14.941  -4.959  1.00  0.00           C  
ATOM     69  C   ARG A 268     -29.811  14.910  -3.455  1.00  0.00           C  
ATOM     70  O   ARG A 268     -30.081  15.892  -2.748  1.00  0.00           O  
ATOM     71  CB  ARG A 268     -31.267  14.095  -5.331  1.00  0.00           C  
ATOM     72  CG  ARG A 268     -32.522  14.357  -4.498  1.00  0.00           C  
ATOM     73  CD  ARG A 268     -33.006  15.792  -4.556  1.00  0.00           C  
ATOM     74  NE  ARG A 268     -34.170  15.960  -3.680  1.00  0.00           N  
ATOM     75  CZ  ARG A 268     -34.601  17.129  -3.218  1.00  0.00           C  
ATOM     76  NH1 ARG A 268     -33.964  18.255  -3.540  1.00  0.00           N  
ATOM     77  NH2 ARG A 268     -35.683  17.183  -2.453  1.00  0.00           N  
ATOM     78  N   LEU A 269     -29.319  13.783  -2.951  1.00  0.00           N  
ATOM     79  CA  LEU A 269     -29.058  13.676  -1.514  1.00  0.00           C  
ATOM     80  C   LEU A 269     -27.965  14.657  -1.041  1.00  0.00           C  
ATOM     81  O   LEU A 269     -28.028  15.178   0.077  1.00  0.00           O  
ATOM     82  CB  LEU A 269     -28.644  12.253  -1.148  1.00  0.00           C  
ATOM     83  CG  LEU A 269     -29.661  11.147  -1.443  1.00  0.00           C  
ATOM     84  CD1 LEU A 269     -29.082   9.825  -0.981  1.00  0.00           C  
ATOM     85  CD2 LEU A 269     -30.979  11.433  -0.728  1.00  0.00           C  
ATOM     86  N   GLU A 270     -26.966  14.906  -1.879  1.00  0.00           N  
ATOM     87  CA  GLU A 270     -25.903  15.822  -1.468  1.00  0.00           C  
ATOM     88  C   GLU A 270     -26.439  17.235  -1.320  1.00  0.00           C  
ATOM     89  O   GLU A 270     -25.979  17.991  -0.467  1.00  0.00           O  
ATOM     90  CB  GLU A 270     -24.736  15.784  -2.453  1.00  0.00           C  
ATOM     91  CG  GLU A 270     -24.108  14.401  -2.531  1.00  0.00           C  
ATOM     92  CD  GLU A 270     -22.776  14.384  -3.251  1.00  0.00           C  
ATOM     93  OE1 GLU A 270     -22.622  15.114  -4.253  1.00  0.00           O  
ATOM     94  OE2 GLU A 270     -21.886  13.621  -2.816  1.00  0.00           O  
ATOM     95  N   VAL A 271     -27.422  17.583  -2.146  1.00  0.00           N  
ATOM     96  CA  VAL A 271     -28.037  18.896  -2.062  1.00  0.00           C  
ATOM     97  C   VAL A 271     -28.665  19.045  -0.686  1.00  0.00           C  
ATOM     98  O   VAL A 271     -28.663  20.137  -0.106  1.00  0.00           O  
ATOM     99  CB  VAL A 271     -29.152  19.036  -3.133  1.00  0.00           C  
ATOM    100  CG1 VAL A 271     -30.109  20.168  -2.761  1.00  0.00           C  
ATOM    101  CG2 VAL A 271     -28.509  19.260  -4.503  1.00  0.00           C  
ATOM    102  N   LEU A 272     -29.200  17.938  -0.169  1.00  0.00           N  
ATOM    103  CA  LEU A 272     -29.890  17.924   1.118  1.00  0.00           C  
ATOM    104  C   LEU A 272     -28.975  17.647   2.299  1.00  0.00           C  
ATOM    105  O   LEU A 272     -29.398  17.721   3.445  1.00  0.00           O  
ATOM    106  CB  LEU A 272     -30.994  16.848   1.111  1.00  0.00           C  
ATOM    107  CG  LEU A 272     -32.156  17.008   0.119  1.00  0.00           C  
ATOM    108  CD1 LEU A 272     -33.137  15.834   0.225  1.00  0.00           C  
ATOM    109  CD2 LEU A 272     -32.873  18.335   0.408  1.00  0.00           C  
ATOM    110  N   LEU A 273     -27.732  17.299   2.007  1.00  0.00           N  
ATOM    111  CA  LEU A 273     -26.769  16.946   3.033  1.00  0.00           C  
ATOM    112  C   LEU A 273     -26.091  18.162   3.666  1.00  0.00           C  
ATOM    113  O   LEU A 273     -25.660  19.079   2.973  1.00  0.00           O  
ATOM    114  CB  LEU A 273     -25.722  16.029   2.409  1.00  0.00           C  
ATOM    115  CG  LEU A 273     -25.027  14.968   3.258  1.00  0.00           C  
ATOM    116  CD1 LEU A 273     -26.051  14.090   3.957  1.00  0.00           C  
ATOM    117  CD2 LEU A 273     -24.139  14.132   2.341  1.00  0.00           C  
ATOM    118  N   ASN A 274     -26.024  18.184   4.988  1.00  0.00           N  
ATOM    119  CA  ASN A 274     -25.350  19.282   5.665  1.00  0.00           C  
ATOM    120  C   ASN A 274     -23.998  18.737   6.143  1.00  0.00           C  
ATOM    121  O   ASN A 274     -23.862  17.539   6.410  1.00  0.00           O  
ATOM    122  CB  ASN A 274     -26.199  19.802   6.829  1.00  0.00           C  
ATOM    123  CG  ASN A 274     -27.027  21.039   6.451  1.00  0.00           C  
ATOM    124  OD1 ASN A 274     -27.287  21.304   5.265  1.00  0.00           O  
ATOM    125  ND2 ASN A 274     -27.453  21.797   7.464  1.00  0.00           N  
ATOM    126  N   PRO A 275     -22.971  19.600   6.221  1.00  0.00           N  
ATOM    127  CA  PRO A 275     -21.648  19.144   6.669  1.00  0.00           C  
ATOM    128  C   PRO A 275     -21.763  18.308   7.951  1.00  0.00           C  
ATOM    129  O   PRO A 275     -21.092  17.282   8.113  1.00  0.00           O  
ATOM    130  CB  PRO A 275     -20.890  20.451   6.891  1.00  0.00           C  
ATOM    131  CG  PRO A 275     -21.527  21.391   5.877  1.00  0.00           C  
ATOM    132  CD  PRO A 275     -22.992  21.064   6.016  1.00  0.00           C  
ATOM    133  N   LYS A 276     -22.649  18.758   8.837  1.00  0.00           N  
ATOM    134  CA  LYS A 276     -22.913  18.124  10.129  1.00  0.00           C  
ATOM    135  C   LYS A 276     -23.382  16.659  10.076  1.00  0.00           C  
ATOM    136  O   LYS A 276     -22.877  15.819  10.823  1.00  0.00           O  
ATOM    137  CB  LYS A 276     -23.958  18.950  10.887  1.00  0.00           C  
ATOM    138  CG  LYS A 276     -23.708  20.459  10.878  1.00  0.00           C  
ATOM    139  CD  LYS A 276     -22.501  20.852  11.719  1.00  0.00           C  
ATOM    140  CE  LYS A 276     -22.316  22.363  11.728  1.00  0.00           C  
ATOM    141  NZ  LYS A 276     -21.248  22.804  12.669  1.00  0.00           N  
ATOM    142  N   ASP A 277     -24.353  16.362   9.211  1.00  0.00           N  
ATOM    143  CA  ASP A 277     -24.896  15.005   9.087  1.00  0.00           C  
ATOM    144  C   ASP A 277     -23.824  13.928   9.137  1.00  0.00           C  
ATOM    145  O   ASP A 277     -22.727  14.108   8.609  1.00  0.00           O  
ATOM    146  CB  ASP A 277     -25.678  14.841   7.781  1.00  0.00           C  
ATOM    147  CG  ASP A 277     -26.873  15.768   7.687  1.00  0.00           C  
ATOM    148  OD1 ASP A 277     -27.601  15.917   8.690  1.00  0.00           O  
ATOM    149  OD2 ASP A 277     -27.093  16.339   6.600  1.00  0.00           O  
ATOM    150  N   GLU A 278     -24.155  12.802   9.762  1.00  0.00           N  
ATOM    151  CA  GLU A 278     -23.222  11.687   9.872  1.00  0.00           C  
ATOM    152  C   GLU A 278     -23.860  10.410   9.334  1.00  0.00           C  
ATOM    153  O   GLU A 278     -24.196  10.320   8.153  1.00  0.00           O  
ATOM    154  CB  GLU A 278     -22.808  11.478  11.334  1.00  0.00           C  
ATOM    155  CG  GLU A 278     -22.353  12.750  12.049  1.00  0.00           C  
ATOM    156  CD  GLU A 278     -21.707  12.475  13.403  1.00  0.00           C  
ATOM    157  OE1 GLU A 278     -22.287  11.709  14.204  1.00  0.00           O  
ATOM    158  OE2 GLU A 278     -20.621  13.033  13.670  1.00  0.00           O  
ATOM    159  N   SER A 291     -25.338   3.078   4.263  1.00  0.00           N  
ATOM    160  CA  SER A 291     -26.025   2.279   3.254  1.00  0.00           C  
ATOM    161  C   SER A 291     -26.933   1.221   3.877  1.00  0.00           C  
ATOM    162  O   SER A 291     -26.771   0.846   5.039  1.00  0.00           O  
ATOM    163  CB  SER A 291     -25.000   1.621   2.327  1.00  0.00           C  
ATOM    164  OG  SER A 291     -23.928   1.070   3.071  1.00  0.00           O  
ATOM    165  N   GLY A 292     -27.895   0.747   3.092  1.00  0.00           N  
ATOM    166  CA  GLY A 292     -28.828  -0.248   3.584  1.00  0.00           C  
ATOM    167  C   GLY A 292     -30.244   0.029   3.112  1.00  0.00           C  
ATOM    168  O   GLY A 292     -30.922  -0.876   2.623  1.00  0.00           O  
ATOM    169  N   LYS A 293     -30.706   1.271   3.258  1.00  0.00           N  
ATOM    170  CA  LYS A 293     -32.056   1.602   2.818  1.00  0.00           C  
ATOM    171  C   LYS A 293     -32.120   2.345   1.489  1.00  0.00           C  
ATOM    172  O   LYS A 293     -31.149   2.967   1.051  1.00  0.00           O  
ATOM    173  CB  LYS A 293     -32.838   2.364   3.905  1.00  0.00           C  
ATOM    174  CG  LYS A 293     -32.046   3.232   4.868  1.00  0.00           C  
ATOM    175  CD  LYS A 293     -33.002   3.757   5.949  1.00  0.00           C  
ATOM    176  CE  LYS A 293     -32.304   4.606   6.999  1.00  0.00           C  
ATOM    177  NZ  LYS A 293     -31.377   3.810   7.843  1.00  0.00           N  
ATOM    178  N   PRO A 296     -33.277   2.270   0.822  1.00  0.00           N  
ATOM    179  CA  PRO A 296     -33.492   2.916  -0.472  1.00  0.00           C  
ATOM    180  C   PRO A 296     -33.357   4.436  -0.483  1.00  0.00           C  
ATOM    181  O   PRO A 296     -33.334   5.085   0.560  1.00  0.00           O  
ATOM    182  CB  PRO A 296     -34.900   2.457  -0.853  1.00  0.00           C  
ATOM    183  CG  PRO A 296     -35.578   2.344   0.482  1.00  0.00           C  
ATOM    184  CD  PRO A 296     -34.520   1.640   1.303  1.00  0.00           C  
ATOM    185  N   PHE A 297     -33.253   4.968  -1.691  1.00  0.00           N  
ATOM    186  CA  PHE A 297     -33.147   6.396  -1.925  1.00  0.00           C  
ATOM    187  C   PHE A 297     -34.303   7.146  -1.276  1.00  0.00           C  
ATOM    188  O   PHE A 297     -34.088   8.156  -0.614  1.00  0.00           O  
ATOM    189  CB  PHE A 297     -33.126   6.662  -3.438  1.00  0.00           C  
ATOM    190  CG  PHE A 297     -33.371   8.095  -3.810  1.00  0.00           C  
ATOM    191  CD1 PHE A 297     -34.613   8.499  -4.284  1.00  0.00           C  
ATOM    192  CD2 PHE A 297     -32.362   9.049  -3.654  1.00  0.00           C  
ATOM    193  CE1 PHE A 297     -34.854   9.844  -4.599  1.00  0.00           C  
ATOM    194  CE2 PHE A 297     -32.584  10.392  -3.963  1.00  0.00           C  
ATOM    195  CZ  PHE A 297     -33.828  10.796  -4.435  1.00  0.00           C  
ATOM    196  N   ARG A 298     -35.525   6.647  -1.452  1.00  0.00           N  
ATOM    197  CA  ARG A 298     -36.704   7.308  -0.905  1.00  0.00           C  
ATOM    198  C   ARG A 298     -36.625   7.500   0.590  1.00  0.00           C  
ATOM    199  O   ARG A 298     -37.089   8.518   1.124  1.00  0.00           O  
ATOM    200  CB  ARG A 298     -37.982   6.527  -1.238  1.00  0.00           C  
ATOM    201  CG  ARG A 298     -38.286   6.417  -2.727  1.00  0.00           C  
ATOM    202  CD  ARG A 298     -38.251   7.783  -3.433  1.00  0.00           C  
ATOM    203  NE  ARG A 298     -39.559   8.213  -3.930  1.00  0.00           N  
ATOM    204  CZ  ARG A 298     -39.788   9.389  -4.513  1.00  0.00           C  
ATOM    205  NH1 ARG A 298     -38.797  10.260  -4.680  1.00  0.00           N  
ATOM    206  NH2 ARG A 298     -41.013   9.706  -4.914  1.00  0.00           N  
ATOM    207  N   GLU A 303     -36.055   6.515   1.272  1.00  0.00           N  
ATOM    208  CA  GLU A 303     -35.927   6.591   2.723  1.00  0.00           C  
ATOM    209  C   GLU A 303     -34.843   7.590   3.117  1.00  0.00           C  
ATOM    210  O   GLU A 303     -35.056   8.416   4.002  1.00  0.00           O  
ATOM    211  CB  GLU A 303     -35.599   5.220   3.311  1.00  0.00           C  
ATOM    212  CG  GLU A 303     -35.701   5.209   4.819  1.00  0.00           C  
ATOM    213  CD  GLU A 303     -37.073   5.655   5.287  1.00  0.00           C  
ATOM    214  OE1 GLU A 303     -38.059   4.950   4.977  1.00  0.00           O  
ATOM    215  OE2 GLU A 303     -37.169   6.713   5.953  1.00  0.00           O  
ATOM    216  N   LEU A 305     -33.679   7.501   2.476  1.00  0.00           N  
ATOM    217  CA  LEU A 305     -32.590   8.439   2.746  1.00  0.00           C  
ATOM    218  C   LEU A 305     -33.076   9.874   2.469  1.00  0.00           C  
ATOM    219  O   LEU A 305     -32.802  10.793   3.233  1.00  0.00           O  
ATOM    220  CB  LEU A 305     -31.404   8.152   1.829  1.00  0.00           C  
ATOM    221  CG  LEU A 305     -30.276   7.180   2.194  1.00  0.00           C  
ATOM    222  CD1 LEU A 305     -30.547   6.499   3.520  1.00  0.00           C  
ATOM    223  CD2 LEU A 305     -30.112   6.179   1.057  1.00  0.00           C  
ATOM    224  N   GLU A 306     -33.799  10.055   1.367  1.00  0.00           N  
ATOM    225  CA  GLU A 306     -34.283  11.376   0.996  1.00  0.00           C  
ATOM    226  C   GLU A 306     -35.292  11.924   1.991  1.00  0.00           C  
ATOM    227  O   GLU A 306     -35.245  13.101   2.351  1.00  0.00           O  
ATOM    228  CB  GLU A 306     -34.904  11.351  -0.410  1.00  0.00           C  
ATOM    229  CG  GLU A 306     -35.451  12.717  -0.819  1.00  0.00           C  
ATOM    230  CD  GLU A 306     -36.229  12.687  -2.125  1.00  0.00           C  
ATOM    231  OE1 GLU A 306     -37.126  11.835  -2.266  1.00  0.00           O  
ATOM    232  OE2 GLU A 306     -35.953  13.530  -2.998  1.00  0.00           O  
ATOM    233  N   SER A 307     -36.200  11.070   2.442  1.00  0.00           N  
ATOM    234  CA  SER A 307     -37.222  11.485   3.388  1.00  0.00           C  
ATOM    235  C   SER A 307     -36.585  11.910   4.707  1.00  0.00           C  
ATOM    236  O   SER A 307     -37.024  12.872   5.342  1.00  0.00           O  
ATOM    237  CB  SER A 307     -38.210  10.340   3.626  1.00  0.00           C  
ATOM    238  OG  SER A 307     -39.258  10.749   4.487  1.00  0.00           O  
ATOM    239  N   GLU A 308     -35.553  11.182   5.121  1.00  0.00           N  
ATOM    240  CA  GLU A 308     -34.852  11.507   6.358  1.00  0.00           C  
ATOM    241  C   GLU A 308     -34.190  12.892   6.257  1.00  0.00           C  
ATOM    242  O   GLU A 308     -34.321  13.723   7.159  1.00  0.00           O  
ATOM    243  CB  GLU A 308     -33.787  10.442   6.649  1.00  0.00           C  
ATOM    244  CG  GLU A 308     -32.840  10.806   7.801  1.00  0.00           C  
ATOM    245  CD  GLU A 308     -33.565  11.037   9.129  1.00  0.00           C  
ATOM    246  OE1 GLU A 308     -32.924  11.529  10.087  1.00  0.00           O  
ATOM    247  OE2 GLU A 308     -34.772  10.723   9.219  1.00  0.00           O  
ATOM    248  N   LEU A 309     -33.467  13.128   5.166  1.00  0.00           N  
ATOM    249  CA  LEU A 309     -32.794  14.408   4.976  1.00  0.00           C  
ATOM    250  C   LEU A 309     -33.803  15.541   4.846  1.00  0.00           C  
ATOM    251  O   LEU A 309     -33.604  16.621   5.425  1.00  0.00           O  
ATOM    252  CB  LEU A 309     -31.875  14.352   3.748  1.00  0.00           C  
ATOM    253  CG  LEU A 309     -30.716  13.348   3.882  1.00  0.00           C  
ATOM    254  CD1 LEU A 309     -29.909  13.356   2.613  1.00  0.00           C  
ATOM    255  CD2 LEU A 309     -29.815  13.717   5.064  1.00  0.00           C  
ATOM    256  N   LEU A 310     -34.883  15.308   4.095  1.00  0.00           N  
ATOM    257  CA  LEU A 310     -35.913  16.330   3.940  1.00  0.00           C  
ATOM    258  C   LEU A 310     -36.443  16.755   5.303  1.00  0.00           C  
ATOM    259  O   LEU A 310     -36.599  17.950   5.569  1.00  0.00           O  
ATOM    260  CB  LEU A 310     -37.091  15.826   3.070  1.00  0.00           C  
ATOM    261  CG  LEU A 310     -36.799  15.780   1.559  1.00  0.00           C  
ATOM    262  CD1 LEU A 310     -37.964  15.135   0.792  1.00  0.00           C  
ATOM    263  CD2 LEU A 310     -36.569  17.221   1.069  1.00  0.00           C  
ATOM    264  N   SER A 311     -36.711  15.788   6.179  1.00  0.00           N  
ATOM    265  CA  SER A 311     -37.252  16.140   7.485  1.00  0.00           C  
ATOM    266  C   SER A 311     -36.241  16.925   8.308  1.00  0.00           C  
ATOM    267  O   SER A 311     -36.604  17.885   9.002  1.00  0.00           O  
ATOM    268  CB  SER A 311     -37.718  14.885   8.241  1.00  0.00           C  
ATOM    269  OG  SER A 311     -36.639  14.002   8.470  1.00  0.00           O  
ATOM    270  N   ARG A 312     -34.975  16.541   8.224  1.00  0.00           N  
ATOM    271  CA  ARG A 312     -33.947  17.251   8.974  1.00  0.00           C  
ATOM    272  C   ARG A 312     -33.791  18.685   8.482  1.00  0.00           C  
ATOM    273  O   ARG A 312     -33.659  19.606   9.284  1.00  0.00           O  
ATOM    274  CB  ARG A 312     -32.590  16.570   8.849  1.00  0.00           C  
ATOM    275  CG  ARG A 312     -32.485  15.195   9.493  1.00  0.00           C  
ATOM    276  CD  ARG A 312     -31.050  14.697   9.394  1.00  0.00           C  
ATOM    277  NE  ARG A 312     -30.894  13.360   9.957  1.00  0.00           N  
ATOM    278  CZ  ARG A 312     -29.736  12.711  10.038  1.00  0.00           C  
ATOM    279  NH1 ARG A 312     -28.619  13.273   9.595  1.00  0.00           N  
ATOM    280  NH2 ARG A 312     -29.697  11.492  10.556  1.00  0.00           N  
ATOM    281  N   ARG A 313     -33.781  18.876   7.167  1.00  0.00           N  
ATOM    282  CA  ARG A 313     -33.610  20.218   6.623  1.00  0.00           C  
ATOM    283  C   ARG A 313     -34.773  21.133   6.936  1.00  0.00           C  
ATOM    284  O   ARG A 313     -34.569  22.324   7.167  1.00  0.00           O  
ATOM    285  CB  ARG A 313     -33.365  20.155   5.117  1.00  0.00           C  
ATOM    286  CG  ARG A 313     -32.110  19.393   4.766  1.00  0.00           C  
ATOM    287  CD  ARG A 313     -30.848  20.155   5.147  1.00  0.00           C  
ATOM    288  NE  ARG A 313     -29.962  19.355   5.978  1.00  0.00           N  
ATOM    289  CZ  ARG A 313     -30.171  19.125   7.265  1.00  0.00           C  
ATOM    290  NH1 ARG A 313     -29.330  18.380   7.968  1.00  0.00           N  
ATOM    291  NH2 ARG A 313     -31.225  19.654   7.852  1.00  0.00           N  
ATOM    292  N   LYS A 314     -35.991  20.594   6.936  1.00  0.00           N  
ATOM    293  CA  LYS A 314     -37.167  21.395   7.251  1.00  0.00           C  
ATOM    294  C   LYS A 314     -37.066  21.810   8.718  1.00  0.00           C  
ATOM    295  O   LYS A 314     -37.484  22.911   9.091  1.00  0.00           O  
ATOM    296  CB  LYS A 314     -38.456  20.598   7.035  1.00  0.00           C  
ATOM    297  CG  LYS A 314     -38.753  20.254   5.574  1.00  0.00           C  
ATOM    298  CD  LYS A 314     -40.075  19.481   5.461  1.00  0.00           C  
ATOM    299  CE  LYS A 314     -40.324  19.028   4.032  1.00  0.00           C  
ATOM    300  NZ  LYS A 314     -41.676  18.414   3.888  1.00  0.00           N  
ATOM    301  N   LYS A 315     -36.516  20.917   9.540  1.00  0.00           N  
ATOM    302  CA  LYS A 315     -36.335  21.183  10.969  1.00  0.00           C  
ATOM    303  C   LYS A 315     -35.292  22.300  11.174  1.00  0.00           C  
ATOM    304  O   LYS A 315     -35.463  23.160  12.026  1.00  0.00           O  
ATOM    305  CB  LYS A 315     -35.885  19.907  11.690  1.00  0.00           C  
ATOM    306  CG  LYS A 315     -36.873  19.396  12.738  1.00  0.00           C  
ATOM    307  CD  LYS A 315     -36.682  20.075  14.100  1.00  0.00           C  
ATOM    308  CE  LYS A 315     -37.070  21.561  14.102  1.00  0.00           C  
ATOM    309  NZ  LYS A 315     -38.543  21.794  13.978  1.00  0.00           N  
ATOM    310  N   ASP A 316     -34.206  22.266  10.407  1.00  0.00           N  
ATOM    311  CA  ASP A 316     -33.192  23.309  10.493  1.00  0.00           C  
ATOM    312  C   ASP A 316     -33.832  24.669  10.149  1.00  0.00           C  
ATOM    313  O   ASP A 316     -33.611  25.662  10.838  1.00  0.00           O  
ATOM    314  CB  ASP A 316     -32.040  23.023   9.517  1.00  0.00           C  
ATOM    315  CG  ASP A 316     -31.193  21.826   9.943  1.00  0.00           C  
ATOM    316  OD1 ASP A 316     -31.301  21.402  11.108  1.00  0.00           O  
ATOM    317  OD2 ASP A 316     -30.407  21.319   9.120  1.00  0.00           O  
ATOM    318  N   LEU A 317     -34.620  24.717   9.078  1.00  0.00           N  
ATOM    319  CA  LEU A 317     -35.272  25.962   8.675  1.00  0.00           C  
ATOM    320  C   LEU A 317     -36.252  26.417   9.759  1.00  0.00           C  
ATOM    321  O   LEU A 317     -36.390  27.613  10.056  1.00  0.00           O  
ATOM    322  CB  LEU A 317     -36.023  25.729   7.364  1.00  0.00           C  
ATOM    323  CG  LEU A 317     -35.680  26.431   6.055  1.00  0.00           C  
ATOM    324  CD1 LEU A 317     -34.256  26.937   6.000  1.00  0.00           C  
ATOM    325  CD2 LEU A 317     -35.984  25.443   4.929  1.00  0.00           C  
ATOM    326  N   GLN A 318     -36.951  25.458  10.353  1.00  0.00           N  
ATOM    327  CA  GLN A 318     -37.892  25.796  11.404  1.00  0.00           C  
ATOM    328  C   GLN A 318     -37.197  26.401  12.625  1.00  0.00           C  
ATOM    329  O   GLN A 318     -37.705  27.349  13.211  1.00  0.00           O  
ATOM    330  CB  GLN A 318     -38.713  24.552  11.790  1.00  0.00           C  
ATOM    331  CG  GLN A 318     -39.807  24.202  10.756  1.00  0.00           C  
ATOM    332  CD  GLN A 318     -40.246  22.738  10.852  1.00  0.00           C  
ATOM    333  OE1 GLN A 318     -40.023  22.087  11.868  1.00  0.00           O  
ATOM    334  NE2 GLN A 318     -40.872  22.226   9.797  1.00  0.00           N  
ATOM    335  N   GLN A 319     -36.038  25.873  13.003  1.00  0.00           N  
ATOM    336  CA  GLN A 319     -35.321  26.418  14.160  1.00  0.00           C  
ATOM    337  C   GLN A 319     -34.851  27.844  13.852  1.00  0.00           C  
ATOM    338  O   GLN A 319     -34.951  28.753  14.695  1.00  0.00           O  
ATOM    339  CB  GLN A 319     -34.102  25.554  14.503  1.00  0.00           C  
ATOM    340  CG  GLN A 319     -33.352  26.046  15.732  1.00  0.00           C  
ATOM    341  CD  GLN A 319     -32.046  25.310  15.975  1.00  0.00           C  
ATOM    342  OE1 GLN A 319     -32.006  24.079  16.015  1.00  0.00           O  
ATOM    343  NE2 GLN A 319     -30.969  26.066  16.151  1.00  0.00           N  
ATOM    344  N   ILE A 320     -34.328  28.047  12.646  1.00  0.00           N  
ATOM    345  CA  ILE A 320     -33.873  29.388  12.261  1.00  0.00           C  
ATOM    346  C   ILE A 320     -35.048  30.361  12.352  1.00  0.00           C  
ATOM    347  O   ILE A 320     -34.934  31.449  12.949  1.00  0.00           O  
ATOM    348  CB  ILE A 320     -33.311  29.419  10.794  1.00  0.00           C  
ATOM    349  CG1 ILE A 320     -32.013  28.610  10.714  1.00  0.00           C  
ATOM    350  CG2 ILE A 320     -33.078  30.886  10.348  1.00  0.00           C  
ATOM    351  CD1 ILE A 320     -31.485  28.406   9.301  1.00  0.00           C  
ATOM    352  N   TYR A 321     -36.186  29.961  11.789  1.00  0.00           N  
ATOM    353  CA  TYR A 321     -37.369  30.813  11.783  1.00  0.00           C  
ATOM    354  C   TYR A 321     -37.866  31.111  13.201  1.00  0.00           C  
ATOM    355  O   TYR A 321     -38.288  32.234  13.500  1.00  0.00           O  
ATOM    356  CB  TYR A 321     -38.470  30.147  10.953  1.00  0.00           C  
ATOM    357  CG  TYR A 321     -39.690  31.003  10.664  1.00  0.00           C  
ATOM    358  CD1 TYR A 321     -39.566  32.286  10.115  1.00  0.00           C  
ATOM    359  CD2 TYR A 321     -40.977  30.493  10.852  1.00  0.00           C  
ATOM    360  CE1 TYR A 321     -40.677  33.024   9.761  1.00  0.00           C  
ATOM    361  CE2 TYR A 321     -42.095  31.222  10.501  1.00  0.00           C  
ATOM    362  CZ  TYR A 321     -41.941  32.495   9.950  1.00  0.00           C  
ATOM    363  OH  TYR A 321     -43.047  33.216   9.553  1.00  0.00           O  
ATOM    364  N   ALA A 322     -37.791  30.108  14.069  1.00  0.00           N  
ATOM    365  CA  ALA A 322     -38.241  30.259  15.447  1.00  0.00           C  
ATOM    366  C   ALA A 322     -37.292  31.079  16.316  1.00  0.00           C  
ATOM    367  O   ALA A 322     -37.729  31.790  17.212  1.00  0.00           O  
ATOM    368  CB  ALA A 322     -38.449  28.869  16.084  1.00  0.00           C  
ATOM    369  N   GLU A 323     -35.995  31.003  16.048  1.00  0.00           N  
ATOM    370  CA  GLU A 323     -35.043  31.713  16.895  1.00  0.00           C  
ATOM    371  C   GLU A 323     -34.364  32.961  16.305  1.00  0.00           C  
ATOM    372  O   GLU A 323     -34.885  34.075  16.409  1.00  0.00           O  
ATOM    373  CB  GLU A 323     -33.999  30.708  17.381  1.00  0.00           C  
ATOM    374  CG  GLU A 323     -34.610  29.538  18.135  1.00  0.00           C  
ATOM    375  CD  GLU A 323     -33.668  28.343  18.263  1.00  0.00           C  
ATOM    376  OE1 GLU A 323     -34.098  27.317  18.835  1.00  0.00           O  
ATOM    377  OE2 GLU A 323     -32.508  28.420  17.792  1.00  0.00           O  
ATOM    378  N   GLU A 324     -33.215  32.763  15.676  1.00  0.00           N  
ATOM    379  CA  GLU A 324     -32.409  33.842  15.084  1.00  0.00           C  
ATOM    380  C   GLU A 324     -33.038  34.688  13.954  1.00  0.00           C  
ATOM    381  O   GLU A 324     -33.094  35.919  14.043  1.00  0.00           O  
ATOM    382  CB  GLU A 324     -31.097  33.233  14.594  1.00  0.00           C  
ATOM    383  CG  GLU A 324     -31.297  31.927  13.811  1.00  0.00           C  
ATOM    384  CD  GLU A 324     -31.162  30.677  14.670  1.00  0.00           C  
ATOM    385  OE1 GLU A 324     -31.664  30.681  15.810  1.00  0.00           O  
ATOM    386  OE2 GLU A 324     -30.563  29.682  14.200  1.00  0.00           O  
ATOM    387  N   ARG A 325     -33.466  34.023  12.885  1.00  0.00           N  
ATOM    388  CA  ARG A 325     -34.097  34.658  11.721  1.00  0.00           C  
ATOM    389  C   ARG A 325     -33.163  35.501  10.851  1.00  0.00           C  
ATOM    390  O   ARG A 325     -33.601  36.213   9.943  1.00  0.00           O  
ATOM    391  CB  ARG A 325     -35.319  35.486  12.156  1.00  0.00           C  
ATOM    392  CG  ARG A 325     -36.566  34.587  12.423  1.00  0.00           C  
ATOM    393  CD  ARG A 325     -37.811  35.374  12.700  1.00  0.00           C  
ATOM    394  NE  ARG A 325     -37.709  36.169  13.918  1.00  0.00           N  
ATOM    395  CZ  ARG A 325     -37.627  35.673  15.149  1.00  0.00           C  
ATOM    396  NH1 ARG A 325     -37.643  34.358  15.365  1.00  0.00           N  
ATOM    397  NH2 ARG A 325     -37.508  36.506  16.169  1.00  0.00           N  
ATOM    398  N   GLU A 332     -31.871  35.394  11.115  1.00  0.00           N  
ATOM    399  CA  GLU A 332     -30.896  36.161  10.352  1.00  0.00           C  
ATOM    400  C   GLU A 332     -30.261  35.386   9.208  1.00  0.00           C  
ATOM    401  O   GLU A 332     -29.927  34.216   9.340  1.00  0.00           O  
ATOM    402  CB  GLU A 332     -29.782  36.661  11.276  1.00  0.00           C  
ATOM    403  CG  GLU A 332     -30.249  37.702  12.295  1.00  0.00           C  
ATOM    404  CD  GLU A 332     -29.087  38.231  13.132  1.00  0.00           C  
ATOM    405  OE1 GLU A 332     -28.158  38.844  12.562  1.00  0.00           O  
ATOM    406  OE2 GLU A 332     -29.102  38.029  14.359  1.00  0.00           O  
ATOM    407  N   ASN A 333     -30.084  36.065   8.085  1.00  0.00           N  
ATOM    408  CA  ASN A 333     -29.434  35.461   6.934  1.00  0.00           C  
ATOM    409  C   ASN A 333     -27.912  35.500   7.157  1.00  0.00           C  
ATOM    410  O   ASN A 333     -27.373  36.519   7.588  1.00  0.00           O  
ATOM    411  CB  ASN A 333     -29.780  36.265   5.670  1.00  0.00           C  
ATOM    412  CG  ASN A 333     -29.096  35.715   4.436  1.00  0.00           C  
ATOM    413  OD1 ASN A 333     -27.979  36.100   4.099  1.00  0.00           O  
ATOM    414  ND2 ASN A 333     -29.757  34.781   3.776  1.00  0.00           N  
ATOM    415  N   TYR A 334     -27.227  34.408   6.850  1.00  0.00           N  
ATOM    416  CA  TYR A 334     -25.767  34.321   7.015  1.00  0.00           C  
ATOM    417  C   TYR A 334     -24.941  35.422   6.373  1.00  0.00           C  
ATOM    418  O   TYR A 334     -23.959  35.904   6.953  1.00  0.00           O  
ATOM    419  CB  TYR A 334     -25.239  33.009   6.451  1.00  0.00           C  
ATOM    420  CG  TYR A 334     -25.351  31.813   7.356  1.00  0.00           C  
ATOM    421  CD1 TYR A 334     -24.912  30.560   6.914  1.00  0.00           C  
ATOM    422  CD2 TYR A 334     -25.885  31.917   8.638  1.00  0.00           C  
ATOM    423  CE1 TYR A 334     -25.003  29.433   7.727  1.00  0.00           C  
ATOM    424  CE2 TYR A 334     -25.984  30.792   9.465  1.00  0.00           C  
ATOM    425  CZ  TYR A 334     -25.537  29.555   8.997  1.00  0.00           C  
ATOM    426  OH  TYR A 334     -25.598  28.431   9.795  1.00  0.00           O  
ATOM    427  N   LEU A 335     -25.316  35.797   5.159  1.00  0.00           N  
ATOM    428  CA  LEU A 335     -24.560  36.801   4.434  1.00  0.00           C  
ATOM    429  C   LEU A 335     -24.804  38.171   5.019  1.00  0.00           C  
ATOM    430  O   LEU A 335     -23.896  38.987   5.079  1.00  0.00           O  
ATOM    431  CB  LEU A 335     -24.940  36.745   2.949  1.00  0.00           C  
ATOM    432  CG  LEU A 335     -24.068  37.381   1.871  1.00  0.00           C  
ATOM    433  CD1 LEU A 335     -22.592  36.946   2.003  1.00  0.00           C  
ATOM    434  CD2 LEU A 335     -24.650  36.951   0.498  1.00  0.00           C  
ATOM    435  N   GLY A 336     -26.033  38.437   5.447  1.00  0.00           N  
ATOM    436  CA  GLY A 336     -26.314  39.737   6.031  1.00  0.00           C  
ATOM    437  C   GLY A 336     -25.673  39.826   7.418  1.00  0.00           C  
ATOM    438  O   GLY A 336     -25.131  40.865   7.799  1.00  0.00           O  
ATOM    439  N   LYS A 337     -25.732  38.732   8.162  1.00  0.00           N  
ATOM    440  CA  LYS A 337     -25.163  38.687   9.508  1.00  0.00           C  
ATOM    441  C   LYS A 337     -23.644  38.851   9.450  1.00  0.00           C  
ATOM    442  O   LYS A 337     -23.071  39.630  10.210  1.00  0.00           O  
ATOM    443  CB  LYS A 337     -25.546  37.370  10.195  1.00  0.00           C  
ATOM    444  CG  LYS A 337     -25.254  37.358  11.703  1.00  0.00           C  
ATOM    445  CD  LYS A 337     -25.654  36.024  12.336  1.00  0.00           C  
ATOM    446  CE  LYS A 337     -25.367  36.012  13.822  1.00  0.00           C  
ATOM    447  NZ  LYS A 337     -25.579  34.642  14.401  1.00  0.00           N  
ATOM    448  N   LEU A 338     -22.989  38.140   8.541  1.00  0.00           N  
ATOM    449  CA  LEU A 338     -21.544  38.270   8.401  1.00  0.00           C  
ATOM    450  C   LEU A 338     -21.194  39.728   8.053  1.00  0.00           C  
ATOM    451  O   LEU A 338     -20.230  40.311   8.590  1.00  0.00           O  
ATOM    452  CB  LEU A 338     -21.005  37.335   7.307  1.00  0.00           C  
ATOM    453  CG  LEU A 338     -19.467  37.427   7.108  1.00  0.00           C  
ATOM    454  CD1 LEU A 338     -18.789  37.083   8.423  1.00  0.00           C  
ATOM    455  CD2 LEU A 338     -18.981  36.433   6.021  1.00  0.00           C  
ATOM    456  N   GLU A 339     -21.967  40.329   7.156  1.00  0.00           N  
ATOM    457  CA  GLU A 339     -21.695  41.724   6.815  1.00  0.00           C  
ATOM    458  C   GLU A 339     -21.811  42.611   8.065  1.00  0.00           C  
ATOM    459  O   GLU A 339     -20.976  43.495   8.295  1.00  0.00           O  
ATOM    460  CB  GLU A 339     -22.645  42.237   5.718  1.00  0.00           C  
ATOM    461  CG  GLU A 339     -22.580  43.777   5.621  1.00  0.00           C  
ATOM    462  CD  GLU A 339     -23.406  44.372   4.484  1.00  0.00           C  
ATOM    463  OE1 GLU A 339     -23.647  45.606   4.507  1.00  0.00           O  
ATOM    464  OE2 GLU A 339     -23.798  43.622   3.577  1.00  0.00           O  
ATOM    465  N   ARG A 340     -22.833  42.384   8.885  1.00  0.00           N  
ATOM    466  CA  ARG A 340     -22.990  43.197  10.085  1.00  0.00           C  
ATOM    467  C   ARG A 340     -21.835  42.984  11.064  1.00  0.00           C  
ATOM    468  O   ARG A 340     -21.351  43.946  11.688  1.00  0.00           O  
ATOM    469  CB  ARG A 340     -24.346  42.900  10.763  1.00  0.00           C  
ATOM    470  CG  ARG A 340     -25.501  43.443   9.928  1.00  0.00           C  
ATOM    471  CD  ARG A 340     -26.822  43.335  10.649  1.00  0.00           C  
ATOM    472  NE  ARG A 340     -27.300  41.957  10.736  1.00  0.00           N  
ATOM    473  CZ  ARG A 340     -27.954  41.302   9.779  1.00  0.00           C  
ATOM    474  NH1 ARG A 340     -28.225  41.872   8.598  1.00  0.00           N  
ATOM    475  NH2 ARG A 340     -28.375  40.061  10.024  1.00  0.00           N  
ATOM    476  N   GLU A 341     -21.393  41.736  11.196  1.00  0.00           N  
ATOM    477  CA  GLU A 341     -20.285  41.406  12.085  1.00  0.00           C  
ATOM    478  C   GLU A 341     -18.966  42.036  11.582  1.00  0.00           C  
ATOM    479  O   GLU A 341     -18.173  42.561  12.368  1.00  0.00           O  
ATOM    480  CB  GLU A 341     -20.151  39.877  12.187  1.00  0.00           C  
ATOM    481  CG  GLU A 341     -21.329  39.203  12.920  1.00  0.00           C  
ATOM    482  CD  GLU A 341     -21.230  37.672  12.926  1.00  0.00           C  
ATOM    483  OE1 GLU A 341     -21.937  37.039  13.725  1.00  0.00           O  
ATOM    484  OE2 GLU A 341     -20.455  37.100  12.128  1.00  0.00           O  
ATOM    485  N   ILE A 342     -18.729  41.988  10.278  1.00  0.00           N  
ATOM    486  CA  ILE A 342     -17.504  42.568   9.716  1.00  0.00           C  
ATOM    487  C   ILE A 342     -17.544  44.086   9.879  1.00  0.00           C  
ATOM    488  O   ILE A 342     -16.535  44.703  10.212  1.00  0.00           O  
ATOM    489  CB  ILE A 342     -17.334  42.190   8.213  1.00  0.00           C  
ATOM    490  CG1 ILE A 342     -17.156  40.666   8.082  1.00  0.00           C  
ATOM    491  CG2 ILE A 342     -16.131  42.958   7.586  1.00  0.00           C  
ATOM    492  CD1 ILE A 342     -16.972  40.176   6.661  1.00  0.00           C  
ATOM    493  N   THR A 343     -18.716  44.682   9.658  1.00  0.00           N  
ATOM    494  CA  THR A 343     -18.911  46.125   9.804  1.00  0.00           C  
ATOM    495  C   THR A 343     -18.585  46.570  11.230  1.00  0.00           C  
ATOM    496  O   THR A 343     -17.883  47.564  11.446  1.00  0.00           O  
ATOM    497  CB  THR A 343     -20.370  46.500   9.477  1.00  0.00           C  
ATOM    498  OG1 THR A 343     -20.592  46.296   8.070  1.00  0.00           O  
ATOM    499  CG2 THR A 343     -20.672  47.970   9.829  1.00  0.00           C  
ATOM    500  N   ARG A 344     -19.090  45.834  12.212  1.00  0.00           N  
ATOM    501  CA  ARG A 344     -18.806  46.212  13.587  1.00  0.00           C  
ATOM    502  C   ARG A 344     -17.296  46.136  13.868  1.00  0.00           C  
ATOM    503  O   ARG A 344     -16.748  47.004  14.553  1.00  0.00           O  
ATOM    504  CB  ARG A 344     -19.564  45.307  14.570  1.00  0.00           C  
ATOM    505  CG  ARG A 344     -19.141  45.540  16.021  1.00  0.00           C  
ATOM    506  CD  ARG A 344     -20.058  44.867  17.041  1.00  0.00           C  
ATOM    507  NE  ARG A 344     -21.446  45.322  16.944  1.00  0.00           N  
ATOM    508  CZ  ARG A 344     -21.823  46.594  16.829  1.00  0.00           C  
ATOM    509  NH1 ARG A 344     -20.915  47.562  16.792  1.00  0.00           N  
ATOM    510  NH2 ARG A 344     -23.114  46.898  16.753  1.00  0.00           N  
ATOM    511  N   PHE A 345     -16.635  45.096  13.346  1.00  0.00           N  
ATOM    512  CA  PHE A 345     -15.204  44.903  13.551  1.00  0.00           C  
ATOM    513  C   PHE A 345     -14.394  46.099  13.056  1.00  0.00           C  
ATOM    514  O   PHE A 345     -13.535  46.622  13.762  1.00  0.00           O  
ATOM    515  CB  PHE A 345     -14.719  43.645  12.819  1.00  0.00           C  
ATOM    516  CG  PHE A 345     -13.235  43.376  12.979  1.00  0.00           C  
ATOM    517  CD1 PHE A 345     -12.760  42.630  14.057  1.00  0.00           C  
ATOM    518  CD2 PHE A 345     -12.322  43.871  12.047  1.00  0.00           C  
ATOM    519  CE1 PHE A 345     -11.392  42.374  14.209  1.00  0.00           C  
ATOM    520  CE2 PHE A 345     -10.949  43.629  12.179  1.00  0.00           C  
ATOM    521  CZ  PHE A 345     -10.477  42.876  13.264  1.00  0.00           C  
ATOM    522  N   PHE A 347     -14.654  46.531  11.831  1.00  0.00           N  
ATOM    523  CA  PHE A 347     -13.902  47.648  11.283  1.00  0.00           C  
ATOM    524  C   PHE A 347     -14.316  48.995  11.839  1.00  0.00           C  
ATOM    525  O   PHE A 347     -13.459  49.860  12.082  1.00  0.00           O  
ATOM    526  CB  PHE A 347     -13.958  47.600   9.750  1.00  0.00           C  
ATOM    527  CG  PHE A 347     -13.089  46.521   9.181  1.00  0.00           C  
ATOM    528  CD1 PHE A 347     -11.698  46.697   9.121  1.00  0.00           C  
ATOM    529  CD2 PHE A 347     -13.632  45.269   8.842  1.00  0.00           C  
ATOM    530  CE1 PHE A 347     -10.855  45.648   8.743  1.00  0.00           C  
ATOM    531  CE2 PHE A 347     -12.801  44.206   8.463  1.00  0.00           C  
ATOM    532  CZ  PHE A 347     -11.398  44.397   8.413  1.00  0.00           C  
ATOM    533  N   VAL A 348     -15.604  49.196  12.074  1.00  0.00           N  
ATOM    534  CA  VAL A 348     -16.023  50.471  12.655  1.00  0.00           C  
ATOM    535  C   VAL A 348     -15.370  50.630  14.047  1.00  0.00           C  
ATOM    536  O   VAL A 348     -14.867  51.717  14.390  1.00  0.00           O  
ATOM    537  CB  VAL A 348     -17.559  50.549  12.764  1.00  0.00           C  
ATOM    538  CG1 VAL A 348     -17.987  51.596  13.802  1.00  0.00           C  
ATOM    539  CG2 VAL A 348     -18.135  50.925  11.384  1.00  0.00           C  
ATOM    540  N   ASP A 349     -15.362  49.551  14.829  1.00  0.00           N  
ATOM    541  CA  ASP A 349     -14.766  49.587  16.171  1.00  0.00           C  
ATOM    542  C   ASP A 349     -13.256  49.851  16.106  1.00  0.00           C  
ATOM    543  O   ASP A 349     -12.662  50.329  17.071  1.00  0.00           O  
ATOM    544  CB  ASP A 349     -15.021  48.267  16.931  1.00  0.00           C  
ATOM    545  CG  ASP A 349     -16.445  48.154  17.490  1.00  0.00           C  
ATOM    546  OD1 ASP A 349     -17.222  49.141  17.468  1.00  0.00           O  
ATOM    547  OD2 ASP A 349     -16.788  47.055  17.969  1.00  0.00           O  
ATOM    548  N   ARG A 352     -12.634  49.545  14.973  1.00  0.00           N  
ATOM    549  CA  ARG A 352     -11.198  49.758  14.799  1.00  0.00           C  
ATOM    550  C   ARG A 352     -10.829  51.060  14.092  1.00  0.00           C  
ATOM    551  O   ARG A 352      -9.699  51.220  13.607  1.00  0.00           O  
ATOM    552  CB  ARG A 352     -10.567  48.565  14.072  1.00  0.00           C  
ATOM    553  CG  ARG A 352      -9.830  47.624  15.020  1.00  0.00           C  
ATOM    554  CD  ARG A 352     -10.087  46.165  14.696  1.00  0.00           C  
ATOM    555  NE  ARG A 352     -11.449  45.838  15.077  1.00  0.00           N  
ATOM    556  CZ  ARG A 352     -11.776  45.132  16.148  1.00  0.00           C  
ATOM    557  NH1 ARG A 352     -10.833  44.650  16.948  1.00  0.00           N  
ATOM    558  NH2 ARG A 352     -13.051  44.953  16.437  1.00  0.00           N  
ATOM    559  N   GLY A 361     -11.789  51.974  14.025  1.00  0.00           N  
ATOM    560  CA  GLY A 361     -11.534  53.286  13.453  1.00  0.00           C  
ATOM    561  C   GLY A 361     -11.701  53.463  11.961  1.00  0.00           C  
ATOM    562  O   GLY A 361     -11.270  54.482  11.434  1.00  0.00           O  
ATOM    563  N   PHE A 362     -12.320  52.499  11.282  1.00  0.00           N  
ATOM    564  CA  PHE A 362     -12.517  52.606   9.833  1.00  0.00           C  
ATOM    565  C   PHE A 362     -13.914  53.168   9.525  1.00  0.00           C  
ATOM    566  O   PHE A 362     -14.891  52.730  10.115  1.00  0.00           O  
ATOM    567  CB  PHE A 362     -12.387  51.237   9.168  1.00  0.00           C  
ATOM    568  CG  PHE A 362     -10.996  50.683   9.159  1.00  0.00           C  
ATOM    569  CD1 PHE A 362     -10.424  50.176  10.321  1.00  0.00           C  
ATOM    570  CD2 PHE A 362     -10.261  50.633   7.974  1.00  0.00           C  
ATOM    571  CE1 PHE A 362      -9.140  49.622  10.301  1.00  0.00           C  
ATOM    572  CE2 PHE A 362      -8.981  50.080   7.953  1.00  0.00           C  
ATOM    573  CZ  PHE A 362      -8.424  49.571   9.124  1.00  0.00           C  
ATOM    574  N   LEU A 363     -13.999  54.125   8.601  1.00  0.00           N  
ATOM    575  CA  LEU A 363     -15.265  54.749   8.224  1.00  0.00           C  
ATOM    576  C   LEU A 363     -16.016  53.820   7.244  1.00  0.00           C  
ATOM    577  O   LEU A 363     -15.434  53.348   6.270  1.00  0.00           O  
ATOM    578  CB  LEU A 363     -14.983  56.099   7.542  1.00  0.00           C  
ATOM    579  CG  LEU A 363     -16.210  56.877   7.067  1.00  0.00           C  
ATOM    580  CD1 LEU A 363     -17.087  57.318   8.302  1.00  0.00           C  
ATOM    581  CD2 LEU A 363     -15.752  58.106   6.267  1.00  0.00           C  
ATOM    582  N   GLU A 364     -17.294  53.559   7.516  1.00  0.00           N  
ATOM    583  CA  GLU A 364     -18.135  52.697   6.652  1.00  0.00           C  
ATOM    584  C   GLU A 364     -18.586  53.421   5.369  1.00  0.00           C  
ATOM    585  O   GLU A 364     -19.244  54.462   5.426  1.00  0.00           O  
ATOM    586  CB  GLU A 364     -19.385  52.239   7.428  1.00  0.00           C  
ATOM    587  CG  GLU A 364     -20.308  51.291   6.626  1.00  0.00           C  
ATOM    588  CD  GLU A 364     -21.653  51.025   7.304  1.00  0.00           C  
ATOM    589  OE1 GLU A 364     -22.066  51.792   8.220  1.00  0.00           O  
ATOM    590  OE2 GLU A 364     -22.301  50.050   6.901  1.00  0.00           O  
ATOM    591  N   ILE A 365     -18.270  52.843   4.218  1.00  0.00           N  
ATOM    592  CA  ILE A 365     -18.637  53.453   2.930  1.00  0.00           C  
ATOM    593  C   ILE A 365     -19.722  52.608   2.209  1.00  0.00           C  
ATOM    594  O   ILE A 365     -19.682  51.386   2.263  1.00  0.00           O  
ATOM    595  CB  ILE A 365     -17.377  53.488   1.977  1.00  0.00           C  
ATOM    596  CG1 ILE A 365     -16.212  54.258   2.640  1.00  0.00           C  
ATOM    597  CG2 ILE A 365     -17.743  54.077   0.589  1.00  0.00           C  
ATOM    598  CD1 ILE A 365     -16.497  55.720   2.934  1.00  0.00           C  
ATOM    599  N   LYS A 366     -20.671  53.265   1.548  1.00  0.00           N  
ATOM    600  CA  LYS A 366     -21.656  52.574   0.716  1.00  0.00           C  
ATOM    601  C   LYS A 366     -21.605  53.362  -0.600  1.00  0.00           C  
ATOM    602  O   LYS A 366     -22.132  54.478  -0.684  1.00  0.00           O  
ATOM    603  CB  LYS A 366     -23.075  52.621   1.323  1.00  0.00           C  
ATOM    604  CG  LYS A 366     -23.275  51.618   2.488  1.00  0.00           C  
ATOM    605  CD  LYS A 366     -22.931  50.161   2.100  1.00  0.00           C  
ATOM    606  CE  LYS A 366     -23.224  49.181   3.278  1.00  0.00           C  
ATOM    607  NZ  LYS A 366     -22.802  47.791   2.952  1.00  0.00           N  
ATOM    608  N   SER A 368     -20.946  52.804  -1.610  1.00  0.00           N  
ATOM    609  CA  SER A 368     -20.828  53.505  -2.892  1.00  0.00           C  
ATOM    610  C   SER A 368     -21.595  52.787  -3.999  1.00  0.00           C  
ATOM    611  O   SER A 368     -22.098  51.676  -3.811  1.00  0.00           O  
ATOM    612  CB  SER A 368     -19.348  53.670  -3.290  1.00  0.00           C  
ATOM    613  OG  SER A 368     -18.742  52.413  -3.553  1.00  0.00           O  
ATOM    614  N   PRO A 370     -21.675  53.406  -5.183  1.00  0.00           N  
ATOM    615  CA  PRO A 370     -22.417  52.772  -6.275  1.00  0.00           C  
ATOM    616  C   PRO A 370     -21.928  51.410  -6.715  1.00  0.00           C  
ATOM    617  O   PRO A 370     -20.724  51.150  -6.763  1.00  0.00           O  
ATOM    618  CB  PRO A 370     -22.337  53.814  -7.408  1.00  0.00           C  
ATOM    619  CG  PRO A 370     -22.235  55.148  -6.652  1.00  0.00           C  
ATOM    620  CD  PRO A 370     -21.220  54.759  -5.565  1.00  0.00           C  
ATOM    621  N   ILE A 371     -22.879  50.530  -7.038  1.00  0.00           N  
ATOM    622  CA  ILE A 371     -22.564  49.204  -7.536  1.00  0.00           C  
ATOM    623  C   ILE A 371     -22.494  49.343  -9.068  1.00  0.00           C  
ATOM    624  O   ILE A 371     -21.668  48.718  -9.728  1.00  0.00           O  
ATOM    625  CB  ILE A 371     -23.678  48.224  -7.154  1.00  0.00           C  
ATOM    626  CG1 ILE A 371     -23.696  48.044  -5.627  1.00  0.00           C  
ATOM    627  CG2 ILE A 371     -23.511  46.935  -7.923  1.00  0.00           C  
ATOM    628  CD1 ILE A 371     -24.955  47.448  -5.089  1.00  0.00           C  
ATOM    629  N   LEU A 372     -23.373  50.177  -9.620  1.00  0.00           N  
ATOM    630  CA  LEU A 372     -23.392  50.438 -11.063  1.00  0.00           C  
ATOM    631  C   LEU A 372     -22.461  51.634 -11.252  1.00  0.00           C  
ATOM    632  O   LEU A 372     -22.774  52.737 -10.797  1.00  0.00           O  
ATOM    633  CB  LEU A 372     -24.820  50.783 -11.496  1.00  0.00           C  
ATOM    634  CG  LEU A 372     -25.106  51.069 -12.966  1.00  0.00           C  
ATOM    635  CD1 LEU A 372     -24.767  49.857 -13.825  1.00  0.00           C  
ATOM    636  CD2 LEU A 372     -26.578  51.435 -13.091  1.00  0.00           C  
ATOM    637  N   ILE A 373     -21.322  51.409 -11.911  1.00  0.00           N  
ATOM    638  CA  ILE A 373     -20.310  52.450 -12.107  1.00  0.00           C  
ATOM    639  C   ILE A 373     -19.971  52.742 -13.573  1.00  0.00           C  
ATOM    640  O   ILE A 373     -20.291  51.947 -14.479  1.00  0.00           O  
ATOM    641  CB  ILE A 373     -18.967  52.078 -11.402  1.00  0.00           C  
ATOM    642  CG1 ILE A 373     -18.422  50.767 -11.959  1.00  0.00           C  
ATOM    643  CG2 ILE A 373     -19.147  51.995  -9.887  1.00  0.00           C  
ATOM    644  CD1 ILE A 373     -17.008  50.456 -11.511  1.00  0.00           C  
ATOM    645  N   PRO A 374     -19.306  53.886 -13.823  1.00  0.00           N  
ATOM    646  CA  PRO A 374     -18.918  54.271 -15.186  1.00  0.00           C  
ATOM    647  C   PRO A 374     -17.910  53.286 -15.742  1.00  0.00           C  
ATOM    648  O   PRO A 374     -16.991  52.863 -15.035  1.00  0.00           O  
ATOM    649  CB  PRO A 374     -18.284  55.653 -14.993  1.00  0.00           C  
ATOM    650  CG  PRO A 374     -18.996  56.204 -13.780  1.00  0.00           C  
ATOM    651  CD  PRO A 374     -19.012  54.978 -12.873  1.00  0.00           C  
ATOM    652  N   LEU A 375     -18.079  52.918 -17.006  1.00  0.00           N  
ATOM    653  CA  LEU A 375     -17.162  52.000 -17.660  1.00  0.00           C  
ATOM    654  C   LEU A 375     -15.740  52.568 -17.614  1.00  0.00           C  
ATOM    655  O   LEU A 375     -14.765  51.814 -17.559  1.00  0.00           O  
ATOM    656  CB  LEU A 375     -17.583  51.802 -19.115  1.00  0.00           C  
ATOM    657  CG  LEU A 375     -17.975  50.401 -19.571  1.00  0.00           C  
ATOM    658  CD1 LEU A 375     -18.241  50.452 -21.076  1.00  0.00           C  
ATOM    659  CD2 LEU A 375     -16.871  49.400 -19.247  1.00  0.00           C  
ATOM    660  N   GLU A 376     -15.629  53.899 -17.636  1.00  0.00           N  
ATOM    661  CA  GLU A 376     -14.328  54.572 -17.594  1.00  0.00           C  
ATOM    662  C   GLU A 376     -13.500  54.141 -16.393  1.00  0.00           C  
ATOM    663  O   GLU A 376     -12.278  54.129 -16.461  1.00  0.00           O  
ATOM    664  CB  GLU A 376     -14.496  56.097 -17.543  1.00  0.00           C  
ATOM    665  CG  GLU A 376     -15.449  56.659 -18.580  1.00  0.00           C  
ATOM    666  CD  GLU A 376     -16.909  56.469 -18.202  1.00  0.00           C  
ATOM    667  OE1 GLU A 376     -17.391  57.225 -17.328  1.00  0.00           O  
ATOM    668  OE2 GLU A 376     -17.569  55.565 -18.772  1.00  0.00           O  
ATOM    669  N   TYR A 377     -14.161  53.797 -15.289  1.00  0.00           N  
ATOM    670  CA  TYR A 377     -13.447  53.368 -14.079  1.00  0.00           C  
ATOM    671  C   TYR A 377     -12.621  52.111 -14.325  1.00  0.00           C  
ATOM    672  O   TYR A 377     -11.550  51.943 -13.755  1.00  0.00           O  
ATOM    673  CB  TYR A 377     -14.434  53.101 -12.935  1.00  0.00           C  
ATOM    674  CG  TYR A 377     -14.901  54.329 -12.210  1.00  0.00           C  
ATOM    675  CD1 TYR A 377     -14.717  55.605 -12.753  1.00  0.00           C  
ATOM    676  CD2 TYR A 377     -15.552  54.224 -10.984  1.00  0.00           C  
ATOM    677  CE1 TYR A 377     -15.172  56.737 -12.095  1.00  0.00           C  
ATOM    678  CE2 TYR A 377     -16.008  55.350 -10.319  1.00  0.00           C  
ATOM    679  CZ  TYR A 377     -15.814  56.602 -10.883  1.00  0.00           C  
ATOM    680  OH  TYR A 377     -16.279  57.714 -10.233  1.00  0.00           O  
ATOM    681  N   ILE A 378     -13.141  51.227 -15.163  1.00  0.00           N  
ATOM    682  CA  ILE A 378     -12.470  49.982 -15.505  1.00  0.00           C  
ATOM    683  C   ILE A 378     -11.122  50.237 -16.184  1.00  0.00           C  
ATOM    684  O   ILE A 378     -10.096  49.698 -15.782  1.00  0.00           O  
ATOM    685  CB  ILE A 378     -13.347  49.142 -16.451  1.00  0.00           C  
ATOM    686  CG1 ILE A 378     -14.651  48.756 -15.740  1.00  0.00           C  
ATOM    687  CG2 ILE A 378     -12.588  47.910 -16.922  1.00  0.00           C  
ATOM    688  CD1 ILE A 378     -14.458  48.060 -14.403  1.00  0.00           C  
ATOM    689  N   GLU A 388     -11.124  51.045 -17.231  1.00  0.00           N  
ATOM    690  CA  GLU A 388      -9.870  51.336 -17.900  1.00  0.00           C  
ATOM    691  C   GLU A 388      -8.961  52.127 -16.968  1.00  0.00           C  
ATOM    692  O   GLU A 388      -7.749  51.915 -16.934  1.00  0.00           O  
ATOM    693  CB  GLU A 388     -10.126  52.107 -19.192  1.00  0.00           C  
ATOM    694  CG  GLU A 388     -10.461  51.188 -20.355  1.00  0.00           C  
ATOM    695  CD  GLU A 388     -10.456  51.902 -21.689  1.00  0.00           C  
ATOM    696  OE1 GLU A 388     -10.517  51.208 -22.729  1.00  0.00           O  
ATOM    697  OE2 GLU A 388     -10.393  53.153 -21.696  1.00  0.00           O  
ATOM    698  N   ARG A 389      -9.551  53.024 -16.188  1.00  0.00           N  
ATOM    699  CA  ARG A 389      -8.770  53.827 -15.267  1.00  0.00           C  
ATOM    700  C   ARG A 389      -8.090  52.962 -14.207  1.00  0.00           C  
ATOM    701  O   ARG A 389      -7.102  53.374 -13.605  1.00  0.00           O  
ATOM    702  CB  ARG A 389      -9.651  54.880 -14.612  1.00  0.00           C  
ATOM    703  CG  ARG A 389      -8.866  56.046 -14.059  1.00  0.00           C  
ATOM    704  CD  ARG A 389      -9.291  57.328 -14.744  1.00  0.00           C  
ATOM    705  NE  ARG A 389     -10.597  57.756 -14.273  1.00  0.00           N  
ATOM    706  CZ  ARG A 389     -10.815  58.309 -13.086  1.00  0.00           C  
ATOM    707  NH1 ARG A 389      -9.814  58.516 -12.242  1.00  0.00           N  
ATOM    708  NH2 ARG A 389     -12.045  58.638 -12.732  1.00  0.00           N  
ATOM    709  N   MET A 396      -8.623  51.770 -13.973  1.00  0.00           N  
ATOM    710  CA  MET A 396      -8.024  50.850 -13.008  1.00  0.00           C  
ATOM    711  C   MET A 396      -6.899  50.090 -13.700  1.00  0.00           C  
ATOM    712  O   MET A 396      -6.276  49.215 -13.111  1.00  0.00           O  
ATOM    713  CB  MET A 396      -9.059  49.843 -12.491  1.00  0.00           C  
ATOM    714  CG  MET A 396      -9.985  50.403 -11.421  1.00  0.00           C  
ATOM    715  SD  MET A 396      -9.053  50.889  -9.946  1.00  0.00           S  
ATOM    716  CE  MET A 396      -8.355  49.327  -9.526  1.00  0.00           C  
ATOM    717  N   GLY A 397      -6.650  50.432 -14.960  1.00  0.00           N  
ATOM    718  CA  GLY A 397      -5.606  49.759 -15.708  1.00  0.00           C  
ATOM    719  C   GLY A 397      -6.036  48.381 -16.177  1.00  0.00           C  
ATOM    720  O   GLY A 397      -5.202  47.484 -16.310  1.00  0.00           O  
ATOM    721  N   ILE A 398      -7.336  48.206 -16.413  1.00  0.00           N  
ATOM    722  CA  ILE A 398      -7.862  46.921 -16.875  1.00  0.00           C  
ATOM    723  C   ILE A 398      -8.065  46.993 -18.378  1.00  0.00           C  
ATOM    724  O   ILE A 398      -9.094  47.478 -18.856  1.00  0.00           O  
ATOM    725  CB  ILE A 398      -9.234  46.575 -16.227  1.00  0.00           C  
ATOM    726  CG1 ILE A 398      -9.106  46.480 -14.702  1.00  0.00           C  
ATOM    727  CG2 ILE A 398      -9.750  45.246 -16.786  1.00  0.00           C  
ATOM    728  CD1 ILE A 398      -8.216  45.361 -14.227  1.00  0.00           C  
ATOM    729  N   ASP A 399      -7.080  46.522 -19.128  1.00  0.00           N  
ATOM    730  CA  ASP A 399      -7.193  46.547 -20.575  1.00  0.00           C  
ATOM    731  C   ASP A 399      -7.333  45.140 -21.112  1.00  0.00           C  
ATOM    732  O   ASP A 399      -6.998  44.176 -20.427  1.00  0.00           O  
ATOM    733  CB  ASP A 399      -5.982  47.244 -21.191  1.00  0.00           C  
ATOM    734  CG  ASP A 399      -5.948  48.725 -20.868  1.00  0.00           C  
ATOM    735  OD1 ASP A 399      -6.956  49.416 -21.141  1.00  0.00           O  
ATOM    736  OD2 ASP A 399      -4.917  49.197 -20.340  1.00  0.00           O  
ATOM    737  N   ASN A 400      -7.841  45.036 -22.338  1.00  0.00           N  
ATOM    738  CA  ASN A 400      -8.059  43.754 -23.005  1.00  0.00           C  
ATOM    739  C   ASN A 400      -6.856  42.823 -22.909  1.00  0.00           C  
ATOM    740  O   ASN A 400      -6.886  41.697 -23.407  1.00  0.00           O  
ATOM    741  CB  ASN A 400      -8.416  44.008 -24.466  1.00  0.00           C  
ATOM    742  CG  ASN A 400      -9.502  45.051 -24.613  1.00  0.00           C  
ATOM    743  OD1 ASN A 400     -10.612  44.882 -24.107  1.00  0.00           O  
ATOM    744  ND2 ASN A 400      -9.187  46.143 -25.298  1.00  0.00           N  
ATOM    745  N   ASP A 401      -5.803  43.307 -22.260  1.00  0.00           N  
ATOM    746  CA  ASP A 401      -4.571  42.555 -22.060  1.00  0.00           C  
ATOM    747  C   ASP A 401      -4.708  41.674 -20.813  1.00  0.00           C  
ATOM    748  O   ASP A 401      -4.036  40.649 -20.682  1.00  0.00           O  
ATOM    749  CB  ASP A 401      -3.403  43.536 -21.886  1.00  0.00           C  
ATOM    750  CG  ASP A 401      -2.046  42.851 -21.890  1.00  0.00           C  
ATOM    751  OD1 ASP A 401      -1.031  43.555 -21.691  1.00  0.00           O  
ATOM    752  OD2 ASP A 401      -1.992  41.618 -22.097  1.00  0.00           O  
ATOM    753  N   THR A 485      -5.595  42.080 -19.906  1.00  0.00           N  
ATOM    754  CA  THR A 485      -5.822  41.350 -18.660  1.00  0.00           C  
ATOM    755  C   THR A 485      -7.004  40.385 -18.713  1.00  0.00           C  
ATOM    756  O   THR A 485      -7.806  40.409 -19.651  1.00  0.00           O  
ATOM    757  CB  THR A 485      -6.046  42.329 -17.479  1.00  0.00           C  
ATOM    758  OG1 THR A 485      -6.387  41.590 -16.300  1.00  0.00           O  
ATOM    759  CG2 THR A 485      -7.165  43.310 -17.797  1.00  0.00           C  
ATOM    760  N   GLU A 486      -7.094  39.530 -17.696  1.00  0.00           N  
ATOM    761  CA  GLU A 486      -8.175  38.555 -17.592  1.00  0.00           C  
ATOM    762  C   GLU A 486      -9.498  39.247 -17.284  1.00  0.00           C  
ATOM    763  O   GLU A 486     -10.516  38.983 -17.931  1.00  0.00           O  
ATOM    764  CB  GLU A 486      -7.883  37.541 -16.481  1.00  0.00           C  
ATOM    765  CG  GLU A 486      -9.127  36.776 -16.009  1.00  0.00           C  
ATOM    766  CD  GLU A 486      -8.875  35.918 -14.778  1.00  0.00           C  
ATOM    767  OE1 GLU A 486      -8.174  36.394 -13.860  1.00  0.00           O  
ATOM    768  OE2 GLU A 486      -9.390  34.777 -14.721  1.00  0.00           O  
ATOM    769  N   LEU A 487      -9.471  40.127 -16.288  1.00  0.00           N  
ATOM    770  CA  LEU A 487     -10.664  40.845 -15.868  1.00  0.00           C  
ATOM    771  C   LEU A 487     -11.410  41.527 -17.007  1.00  0.00           C  
ATOM    772  O   LEU A 487     -12.620  41.658 -16.947  1.00  0.00           O  
ATOM    773  CB  LEU A 487     -10.315  41.888 -14.796  1.00  0.00           C  
ATOM    774  CG  LEU A 487     -10.499  41.496 -13.326  1.00  0.00           C  
ATOM    775  CD1 LEU A 487     -10.044  42.645 -12.442  1.00  0.00           C  
ATOM    776  CD2 LEU A 487     -11.964  41.158 -13.042  1.00  0.00           C  
ATOM    777  N   SER A 488     -10.695  41.955 -18.043  1.00  0.00           N  
ATOM    778  CA  SER A 488     -11.330  42.643 -19.167  1.00  0.00           C  
ATOM    779  C   SER A 488     -12.571  41.941 -19.715  1.00  0.00           C  
ATOM    780  O   SER A 488     -13.580  42.587 -20.009  1.00  0.00           O  
ATOM    781  CB  SER A 488     -10.313  42.859 -20.300  1.00  0.00           C  
ATOM    782  OG  SER A 488      -9.665  41.641 -20.654  1.00  0.00           O  
ATOM    783  N   LYS A 495     -12.516  40.621 -19.852  1.00  0.00           N  
ATOM    784  CA  LYS A 495     -13.676  39.913 -20.389  1.00  0.00           C  
ATOM    785  C   LYS A 495     -14.624  39.416 -19.313  1.00  0.00           C  
ATOM    786  O   LYS A 495     -15.625  38.764 -19.607  1.00  0.00           O  
ATOM    787  CB  LYS A 495     -13.241  38.735 -21.266  1.00  0.00           C  
ATOM    788  CG  LYS A 495     -14.408  38.003 -21.961  1.00  0.00           C  
ATOM    789  CD  LYS A 495     -15.224  38.897 -22.927  1.00  0.00           C  
ATOM    790  CE  LYS A 495     -16.522  39.468 -22.311  1.00  0.00           C  
ATOM    791  NZ  LYS A 495     -16.336  40.608 -21.350  1.00  0.00           N  
ATOM    792  N   GLN A 496     -14.321  39.729 -18.062  1.00  0.00           N  
ATOM    793  CA  GLN A 496     -15.185  39.282 -16.975  1.00  0.00           C  
ATOM    794  C   GLN A 496     -16.191  40.357 -16.602  1.00  0.00           C  
ATOM    795  O   GLN A 496     -17.004  40.156 -15.714  1.00  0.00           O  
ATOM    796  CB  GLN A 496     -14.348  38.936 -15.743  1.00  0.00           C  
ATOM    797  CG  GLN A 496     -13.378  37.794 -15.928  1.00  0.00           C  
ATOM    798  CD  GLN A 496     -12.810  37.314 -14.599  1.00  0.00           C  
ATOM    799  OE1 GLN A 496     -13.453  36.553 -13.875  1.00  0.00           O  
ATOM    800  NE2 GLN A 496     -11.606  37.772 -14.265  1.00  0.00           N  
ATOM    801  N   ILE A 497     -16.143  41.490 -17.300  1.00  0.00           N  
ATOM    802  CA  ILE A 497     -17.007  42.624 -17.002  1.00  0.00           C  
ATOM    803  C   ILE A 497     -18.436  42.558 -17.532  1.00  0.00           C  
ATOM    804  O   ILE A 497     -18.655  42.325 -18.714  1.00  0.00           O  
ATOM    805  CB  ILE A 497     -16.393  43.941 -17.544  1.00  0.00           C  
ATOM    806  CG1 ILE A 497     -14.945  44.103 -17.074  1.00  0.00           C  
ATOM    807  CG2 ILE A 497     -17.228  45.110 -17.111  1.00  0.00           C  
ATOM    808  CD1 ILE A 497     -14.767  44.205 -15.584  1.00  0.00           C  
ATOM    809  N   PHE A 498     -19.404  42.783 -16.647  1.00  0.00           N  
ATOM    810  CA  PHE A 498     -20.813  42.822 -17.035  1.00  0.00           C  
ATOM    811  C   PHE A 498     -21.122  44.263 -17.395  1.00  0.00           C  
ATOM    812  O   PHE A 498     -21.236  45.117 -16.514  1.00  0.00           O  
ATOM    813  CB  PHE A 498     -21.712  42.412 -15.869  1.00  0.00           C  
ATOM    814  CG  PHE A 498     -21.831  40.931 -15.679  1.00  0.00           C  
ATOM    815  CD1 PHE A 498     -22.642  40.171 -16.529  1.00  0.00           C  
ATOM    816  CD2 PHE A 498     -21.174  40.294 -14.626  1.00  0.00           C  
ATOM    817  CE1 PHE A 498     -22.801  38.798 -16.324  1.00  0.00           C  
ATOM    818  CE2 PHE A 498     -21.324  38.917 -14.408  1.00  0.00           C  
ATOM    819  CZ  PHE A 498     -22.138  38.167 -15.254  1.00  0.00           C  
ATOM    820  N   ARG A 499     -21.251  44.549 -18.685  1.00  0.00           N  
ATOM    821  CA  ARG A 499     -21.550  45.909 -19.121  1.00  0.00           C  
ATOM    822  C   ARG A 499     -23.041  46.211 -19.039  1.00  0.00           C  
ATOM    823  O   ARG A 499     -23.867  45.319 -19.192  1.00  0.00           O  
ATOM    824  CB  ARG A 499     -21.053  46.107 -20.554  1.00  0.00           C  
ATOM    825  CG  ARG A 499     -19.551  45.950 -20.673  1.00  0.00           C  
ATOM    826  CD  ARG A 499     -19.032  46.236 -22.075  1.00  0.00           C  
ATOM    827  NE  ARG A 499     -17.575  46.392 -22.066  1.00  0.00           N  
ATOM    828  CZ  ARG A 499     -16.712  45.435 -21.729  1.00  0.00           C  
ATOM    829  NH1 ARG A 499     -15.407  45.684 -21.746  1.00  0.00           N  
ATOM    830  NH2 ARG A 499     -17.146  44.226 -21.386  1.00  0.00           N  
ATOM    831  N   VAL A 500     -23.374  47.469 -18.779  1.00  0.00           N  
ATOM    832  CA  VAL A 500     -24.755  47.920 -18.696  1.00  0.00           C  
ATOM    833  C   VAL A 500     -24.841  49.195 -19.550  1.00  0.00           C  
ATOM    834  O   VAL A 500     -24.092  50.161 -19.327  1.00  0.00           O  
ATOM    835  CB  VAL A 500     -25.171  48.244 -17.232  1.00  0.00           C  
ATOM    836  CG1 VAL A 500     -26.604  48.745 -17.189  1.00  0.00           C  
ATOM    837  CG2 VAL A 500     -25.037  46.994 -16.357  1.00  0.00           C  
ATOM    838  N   ASP A 501     -25.752  49.200 -20.523  1.00  0.00           N  
ATOM    839  CA  ASP A 501     -25.895  50.347 -21.424  1.00  0.00           C  
ATOM    840  C   ASP A 501     -24.564  50.554 -22.130  1.00  0.00           C  
ATOM    841  O   ASP A 501     -23.751  49.640 -22.213  1.00  0.00           O  
ATOM    842  CB  ASP A 501     -26.267  51.618 -20.655  1.00  0.00           C  
ATOM    843  CG  ASP A 501     -27.728  51.653 -20.253  1.00  0.00           C  
ATOM    844  OD1 ASP A 501     -28.157  52.673 -19.667  1.00  0.00           O  
ATOM    845  OD2 ASP A 501     -28.447  50.664 -20.525  1.00  0.00           O  
ATOM    846  N   LYS A 653     -24.320  51.759 -22.625  1.00  0.00           N  
ATOM    847  CA  LYS A 653     -23.074  52.008 -23.331  1.00  0.00           C  
ATOM    848  C   LYS A 653     -22.005  52.622 -22.439  1.00  0.00           C  
ATOM    849  O   LYS A 653     -20.819  52.539 -22.747  1.00  0.00           O  
ATOM    850  CB  LYS A 653     -23.325  52.935 -24.527  1.00  0.00           C  
ATOM    851  CG  LYS A 653     -22.248  52.854 -25.606  1.00  0.00           C  
ATOM    852  CD  LYS A 653     -22.243  51.477 -26.272  1.00  0.00           C  
ATOM    853  CE  LYS A 653     -21.044  51.305 -27.190  1.00  0.00           C  
ATOM    854  NZ  LYS A 653     -20.947  52.407 -28.186  1.00  0.00           N  
ATOM    855  N   ASN A 654     -22.420  53.215 -21.322  1.00  0.00           N  
ATOM    856  CA  ASN A 654     -21.468  53.892 -20.444  1.00  0.00           C  
ATOM    857  C   ASN A 654     -21.227  53.312 -19.053  1.00  0.00           C  
ATOM    858  O   ASN A 654     -20.393  53.826 -18.308  1.00  0.00           O  
ATOM    859  CB  ASN A 654     -21.899  55.346 -20.284  1.00  0.00           C  
ATOM    860  CG  ASN A 654     -22.220  55.999 -21.607  1.00  0.00           C  
ATOM    861  OD1 ASN A 654     -21.426  55.935 -22.545  1.00  0.00           O  
ATOM    862  ND2 ASN A 654     -23.391  56.631 -21.694  1.00  0.00           N  
ATOM    863  N   PHE A 655     -21.936  52.251 -18.699  1.00  0.00           N  
ATOM    864  CA  PHE A 655     -21.775  51.682 -17.366  1.00  0.00           C  
ATOM    865  C   PHE A 655     -21.472  50.198 -17.316  1.00  0.00           C  
ATOM    866  O   PHE A 655     -21.427  49.507 -18.339  1.00  0.00           O  
ATOM    867  CB  PHE A 655     -23.033  51.960 -16.545  1.00  0.00           C  
ATOM    868  CG  PHE A 655     -23.286  53.409 -16.317  1.00  0.00           C  
ATOM    869  CD1 PHE A 655     -23.982  54.166 -17.260  1.00  0.00           C  
ATOM    870  CD2 PHE A 655     -22.778  54.040 -15.184  1.00  0.00           C  
ATOM    871  CE1 PHE A 655     -24.168  55.538 -17.080  1.00  0.00           C  
ATOM    872  CE2 PHE A 655     -22.954  55.416 -14.990  1.00  0.00           C  
ATOM    873  CZ  PHE A 655     -23.651  56.166 -15.942  1.00  0.00           C  
ATOM    874  N   CYS A 656     -21.243  49.714 -16.100  1.00  0.00           N  
ATOM    875  CA  CYS A 656     -20.983  48.299 -15.870  1.00  0.00           C  
ATOM    876  C   CYS A 656     -21.234  48.021 -14.389  1.00  0.00           C  
ATOM    877  O   CYS A 656     -21.357  48.956 -13.590  1.00  0.00           O  
ATOM    878  CB  CYS A 656     -19.527  47.942 -16.210  1.00  0.00           C  
ATOM    879  SG  CYS A 656     -18.248  48.691 -15.127  1.00  0.00           S  
ATOM    880  N   LEU A 657     -21.310  46.743 -14.037  1.00  0.00           N  
ATOM    881  CA  LEU A 657     -21.463  46.335 -12.648  1.00  0.00           C  
ATOM    882  C   LEU A 657     -20.037  46.268 -12.121  1.00  0.00           C  
ATOM    883  O   LEU A 657     -19.177  45.648 -12.751  1.00  0.00           O  
ATOM    884  CB  LEU A 657     -22.098  44.943 -12.564  1.00  0.00           C  
ATOM    885  CG  LEU A 657     -23.615  44.880 -12.715  1.00  0.00           C  
ATOM    886  CD1 LEU A 657     -24.041  45.835 -13.767  1.00  0.00           C  
ATOM    887  CD2 LEU A 657     -24.071  43.449 -13.042  1.00  0.00           C  
ATOM    888  N   ARG A 658     -19.788  46.898 -10.972  1.00  0.00           N  
ATOM    889  CA  ARG A 658     -18.453  46.912 -10.365  1.00  0.00           C  
ATOM    890  C   ARG A 658     -17.884  45.504 -10.196  1.00  0.00           C  
ATOM    891  O   ARG A 658     -18.530  44.635  -9.630  1.00  0.00           O  
ATOM    892  CB  ARG A 658     -18.523  47.549  -8.963  1.00  0.00           C  
ATOM    893  CG  ARG A 658     -19.601  46.840  -8.141  1.00  0.00           C  
ATOM    894  CD  ARG A 658     -19.398  46.699  -6.642  1.00  0.00           C  
ATOM    895  NE  ARG A 658     -19.516  47.969  -5.978  1.00  0.00           N  
ATOM    896  CZ  ARG A 658     -19.964  48.210  -4.740  1.00  0.00           C  
ATOM    897  NH1 ARG A 658     -20.409  47.269  -3.897  1.00  0.00           N  
ATOM    898  NH2 ARG A 658     -19.893  49.465  -4.322  1.00  0.00           N  
ATOM    899  N   PRO A 659     -16.670  45.254 -10.699  1.00  0.00           N  
ATOM    900  CA  PRO A 659     -16.093  43.919 -10.528  1.00  0.00           C  
ATOM    901  C   PRO A 659     -15.230  43.940  -9.243  1.00  0.00           C  
ATOM    902  O   PRO A 659     -14.737  42.904  -8.773  1.00  0.00           O  
ATOM    903  CB  PRO A 659     -15.247  43.746 -11.783  1.00  0.00           C  
ATOM    904  CG  PRO A 659     -14.739  45.153 -12.018  1.00  0.00           C  
ATOM    905  CD  PRO A 659     -15.994  45.992 -11.791  1.00  0.00           C  
ATOM    906  N   MET A 660     -15.020  45.140  -8.712  1.00  0.00           N  
ATOM    907  CA  MET A 660     -14.264  45.301  -7.469  1.00  0.00           C  
ATOM    908  C   MET A 660     -14.644  46.625  -6.822  1.00  0.00           C  
ATOM    909  O   MET A 660     -15.345  47.438  -7.422  1.00  0.00           O  
ATOM    910  CB  MET A 660     -12.734  45.241  -7.712  1.00  0.00           C  
ATOM    911  CG  MET A 660     -12.093  46.558  -8.129  1.00  0.00           C  
ATOM    912  SD  MET A 660     -12.200  46.899  -9.885  1.00  0.00           S  
ATOM    913  CE  MET A 660     -10.871  45.821 -10.449  1.00  0.00           C  
ATOM    914  N   LEU A 661     -14.179  46.833  -5.591  1.00  0.00           N  
ATOM    915  CA  LEU A 661     -14.469  48.042  -4.824  1.00  0.00           C  
ATOM    916  C   LEU A 661     -13.446  49.173  -4.960  1.00  0.00           C  
ATOM    917  O   LEU A 661     -13.758  50.336  -4.718  1.00  0.00           O  
ATOM    918  CB  LEU A 661     -14.602  47.658  -3.342  1.00  0.00           C  
ATOM    919  CG  LEU A 661     -15.981  47.330  -2.742  1.00  0.00           C  
ATOM    920  CD1 LEU A 661     -16.948  46.863  -3.792  1.00  0.00           C  
ATOM    921  CD2 LEU A 661     -15.825  46.328  -1.598  1.00  0.00           C  
ATOM    922  N   ALA A 662     -12.231  48.823  -5.360  1.00  0.00           N  
ATOM    923  CA  ALA A 662     -11.134  49.783  -5.490  1.00  0.00           C  
ATOM    924  C   ALA A 662     -11.410  51.163  -6.097  1.00  0.00           C  
ATOM    925  O   ALA A 662     -11.039  52.177  -5.504  1.00  0.00           O  
ATOM    926  CB  ALA A 662      -9.937  49.109  -6.238  1.00  0.00           C  
ATOM    927  N   PRO A 663     -12.054  51.232  -7.275  1.00  0.00           N  
ATOM    928  CA  PRO A 663     -12.284  52.576  -7.820  1.00  0.00           C  
ATOM    929  C   PRO A 663     -13.003  53.591  -6.937  1.00  0.00           C  
ATOM    930  O   PRO A 663     -12.529  54.727  -6.809  1.00  0.00           O  
ATOM    931  CB  PRO A 663     -12.998  52.323  -9.158  1.00  0.00           C  
ATOM    932  CG  PRO A 663     -13.395  50.867  -9.128  1.00  0.00           C  
ATOM    933  CD  PRO A 663     -12.419  50.174  -8.243  1.00  0.00           C  
ATOM    934  N   ASN A 664     -14.132  53.197  -6.339  1.00  0.00           N  
ATOM    935  CA  ASN A 664     -14.899  54.088  -5.460  1.00  0.00           C  
ATOM    936  C   ASN A 664     -14.092  54.347  -4.177  1.00  0.00           C  
ATOM    937  O   ASN A 664     -14.198  55.421  -3.573  1.00  0.00           O  
ATOM    938  CB  ASN A 664     -16.275  53.470  -5.068  1.00  0.00           C  
ATOM    939  CG  ASN A 664     -17.236  53.239  -6.280  1.00  0.00           C  
ATOM    940  OD1 ASN A 664     -18.051  52.278  -6.287  1.00  0.00           O  
ATOM    941  ND2 ASN A 664     -17.171  54.124  -7.270  1.00  0.00           N  
ATOM    942  N   LEU A 665     -13.306  53.375  -3.726  1.00  0.00           N  
ATOM    943  CA  LEU A 665     -12.523  53.623  -2.523  1.00  0.00           C  
ATOM    944  C   LEU A 665     -11.355  54.603  -2.799  1.00  0.00           C  
ATOM    945  O   LEU A 665     -11.007  55.421  -1.943  1.00  0.00           O  
ATOM    946  CB  LEU A 665     -12.039  52.308  -1.922  1.00  0.00           C  
ATOM    947  CG  LEU A 665     -13.200  51.460  -1.347  1.00  0.00           C  
ATOM    948  CD1 LEU A 665     -12.610  50.145  -0.828  1.00  0.00           C  
ATOM    949  CD2 LEU A 665     -13.972  52.196  -0.253  1.00  0.00           C  
ATOM    950  N   TYR A 666     -10.767  54.522  -3.989  1.00  0.00           N  
ATOM    951  CA  TYR A 666      -9.717  55.465  -4.399  1.00  0.00           C  
ATOM    952  C   TYR A 666     -10.339  56.854  -4.363  1.00  0.00           C  
ATOM    953  O   TYR A 666      -9.751  57.789  -3.813  1.00  0.00           O  
ATOM    954  CB  TYR A 666      -9.257  55.177  -5.843  1.00  0.00           C  
ATOM    955  CG  TYR A 666      -7.965  54.390  -5.972  1.00  0.00           C  
ATOM    956  CD1 TYR A 666      -7.858  53.342  -6.894  1.00  0.00           C  
ATOM    957  CD2 TYR A 666      -6.823  54.745  -5.247  1.00  0.00           C  
ATOM    958  CE1 TYR A 666      -6.651  52.673  -7.103  1.00  0.00           C  
ATOM    959  CE2 TYR A 666      -5.596  54.076  -5.449  1.00  0.00           C  
ATOM    960  CZ  TYR A 666      -5.518  53.046  -6.381  1.00  0.00           C  
ATOM    961  OH  TYR A 666      -4.310  52.400  -6.618  1.00  0.00           O  
ATOM    962  N   ASN A 667     -11.530  57.000  -4.958  1.00  0.00           N  
ATOM    963  CA  ASN A 667     -12.197  58.303  -4.962  1.00  0.00           C  
ATOM    964  C   ASN A 667     -12.440  58.829  -3.555  1.00  0.00           C  
ATOM    965  O   ASN A 667     -12.260  60.024  -3.295  1.00  0.00           O  
ATOM    966  CB  ASN A 667     -13.529  58.248  -5.719  1.00  0.00           C  
ATOM    967  CG  ASN A 667     -13.332  58.139  -7.236  1.00  0.00           C  
ATOM    968  OD1 ASN A 667     -12.321  58.600  -7.761  1.00  0.00           O  
ATOM    969  ND2 ASN A 667     -14.300  57.550  -7.939  1.00  0.00           N  
ATOM    970  N   TYR A 668     -12.871  57.957  -2.644  1.00  0.00           N  
ATOM    971  CA  TYR A 668     -13.115  58.407  -1.273  1.00  0.00           C  
ATOM    972  C   TYR A 668     -11.817  58.777  -0.533  1.00  0.00           C  
ATOM    973  O   TYR A 668     -11.801  59.714   0.280  1.00  0.00           O  
ATOM    974  CB  TYR A 668     -13.869  57.343  -0.461  1.00  0.00           C  
ATOM    975  CG  TYR A 668     -15.361  57.613  -0.376  1.00  0.00           C  
ATOM    976  CD1 TYR A 668     -16.260  56.978  -1.236  1.00  0.00           C  
ATOM    977  CD2 TYR A 668     -15.854  58.546   0.529  1.00  0.00           C  
ATOM    978  CE1 TYR A 668     -17.627  57.274  -1.184  1.00  0.00           C  
ATOM    979  CE2 TYR A 668     -17.201  58.855   0.591  1.00  0.00           C  
ATOM    980  CZ  TYR A 668     -18.077  58.219  -0.256  1.00  0.00           C  
ATOM    981  OH  TYR A 668     -19.391  58.522  -0.130  1.00  0.00           O  
ATOM    982  N   LEU A 669     -10.748  58.024  -0.772  1.00  0.00           N  
ATOM    983  CA  LEU A 669      -9.471  58.338  -0.125  1.00  0.00           C  
ATOM    984  C   LEU A 669      -9.017  59.745  -0.520  1.00  0.00           C  
ATOM    985  O   LEU A 669      -8.606  60.542   0.332  1.00  0.00           O  
ATOM    986  CB  LEU A 669      -8.397  57.317  -0.513  1.00  0.00           C  
ATOM    987  CG  LEU A 669      -8.557  55.919   0.096  1.00  0.00           C  
ATOM    988  CD1 LEU A 669      -7.501  54.984  -0.464  1.00  0.00           C  
ATOM    989  CD2 LEU A 669      -8.448  56.003   1.616  1.00  0.00           C  
ATOM    990  N   ARG A 670      -9.121  60.056  -1.807  1.00  0.00           N  
ATOM    991  CA  ARG A 670      -8.724  61.370  -2.310  1.00  0.00           C  
ATOM    992  C   ARG A 670      -9.589  62.496  -1.743  1.00  0.00           C  
ATOM    993  O   ARG A 670      -9.076  63.517  -1.286  1.00  0.00           O  
ATOM    994  CB  ARG A 670      -8.806  61.383  -3.844  1.00  0.00           C  
ATOM    995  CG  ARG A 670      -8.398  62.709  -4.495  1.00  0.00           C  
ATOM    996  CD  ARG A 670      -8.625  62.712  -6.006  1.00  0.00           C  
ATOM    997  NE  ARG A 670     -10.048  62.677  -6.356  1.00  0.00           N  
ATOM    998  CZ  ARG A 670     -10.688  61.616  -6.846  1.00  0.00           C  
ATOM    999  NH1 ARG A 670     -11.983  61.698  -7.121  1.00  0.00           N  
ATOM   1000  NH2 ARG A 670     -10.041  60.480  -7.078  1.00  0.00           N  
ATOM   1001  N   LYS A 671     -10.907  62.325  -1.781  1.00  0.00           N  
ATOM   1002  CA  LYS A 671     -11.800  63.352  -1.264  1.00  0.00           C  
ATOM   1003  C   LYS A 671     -11.710  63.528   0.246  1.00  0.00           C  
ATOM   1004  O   LYS A 671     -11.680  64.665   0.751  1.00  0.00           O  
ATOM   1005  CB  LYS A 671     -13.242  63.040  -1.664  1.00  0.00           C  
ATOM   1006  CG  LYS A 671     -13.469  63.188  -3.149  1.00  0.00           C  
ATOM   1007  CD  LYS A 671     -14.867  62.791  -3.550  1.00  0.00           C  
ATOM   1008  CE  LYS A 671     -15.102  63.060  -5.030  1.00  0.00           C  
ATOM   1009  NZ  LYS A 671     -16.291  62.305  -5.498  1.00  0.00           N  
ATOM   1010  N   LEU A 672     -11.651  62.411   0.969  1.00  0.00           N  
ATOM   1011  CA  LEU A 672     -11.589  62.480   2.429  1.00  0.00           C  
ATOM   1012  C   LEU A 672     -10.283  63.058   2.960  1.00  0.00           C  
ATOM   1013  O   LEU A 672     -10.240  63.578   4.076  1.00  0.00           O  
ATOM   1014  CB  LEU A 672     -11.825  61.094   3.043  1.00  0.00           C  
ATOM   1015  CG  LEU A 672     -13.236  60.521   2.835  1.00  0.00           C  
ATOM   1016  CD1 LEU A 672     -13.303  59.120   3.489  1.00  0.00           C  
ATOM   1017  CD2 LEU A 672     -14.278  61.457   3.461  1.00  0.00           C  
ATOM   1018  N   ASP A 675      -9.216  62.979   2.170  1.00  0.00           N  
ATOM   1019  CA  ASP A 675      -7.941  63.509   2.627  1.00  0.00           C  
ATOM   1020  C   ASP A 675      -8.012  65.032   2.816  1.00  0.00           C  
ATOM   1021  O   ASP A 675      -7.187  65.613   3.512  1.00  0.00           O  
ATOM   1022  CB  ASP A 675      -6.827  63.134   1.645  1.00  0.00           C  
ATOM   1023  CG  ASP A 675      -5.441  63.395   2.211  1.00  0.00           C  
ATOM   1024  OD1 ASP A 675      -5.154  62.920   3.327  1.00  0.00           O  
ATOM   1025  OD2 ASP A 675      -4.648  64.074   1.541  1.00  0.00           O  
ATOM   1026  N   ARG A 677      -9.007  65.674   2.205  1.00  0.00           N  
ATOM   1027  CA  ARG A 677      -9.181  67.117   2.345  1.00  0.00           C  
ATOM   1028  C   ARG A 677      -9.931  67.465   3.625  1.00  0.00           C  
ATOM   1029  O   ARG A 677     -10.056  68.638   3.977  1.00  0.00           O  
ATOM   1030  CB  ARG A 677      -9.960  67.678   1.153  1.00  0.00           C  
ATOM   1031  CG  ARG A 677      -9.277  67.443  -0.194  1.00  0.00           C  
ATOM   1032  CD  ARG A 677     -10.159  67.915  -1.332  1.00  0.00           C  
ATOM   1033  NE  ARG A 677     -10.212  69.369  -1.427  1.00  0.00           N  
ATOM   1034  CZ  ARG A 677      -9.231  70.120  -1.919  1.00  0.00           C  
ATOM   1035  NH1 ARG A 677      -8.115  69.554  -2.363  1.00  0.00           N  
ATOM   1036  NH2 ARG A 677      -9.366  71.439  -1.964  1.00  0.00           N  
ATOM   1037  N   ALA A 681     -10.412  66.457   4.344  1.00  0.00           N  
ATOM   1038  CA  ALA A 681     -11.197  66.751   5.537  1.00  0.00           C  
ATOM   1039  C   ALA A 681     -10.850  65.992   6.804  1.00  0.00           C  
ATOM   1040  O   ALA A 681     -11.047  66.493   7.916  1.00  0.00           O  
ATOM   1041  CB  ALA A 681     -12.699  66.547   5.217  1.00  0.00           C  
ATOM   1042  N   LEU A 683     -10.339  64.787   6.644  1.00  0.00           N  
ATOM   1043  CA  LEU A 683     -10.045  63.951   7.786  1.00  0.00           C  
ATOM   1044  C   LEU A 683      -8.581  63.921   8.174  1.00  0.00           C  
ATOM   1045  O   LEU A 683      -7.702  64.051   7.332  1.00  0.00           O  
ATOM   1046  CB  LEU A 683     -10.535  62.518   7.508  1.00  0.00           C  
ATOM   1047  CG  LEU A 683     -12.043  62.383   7.230  1.00  0.00           C  
ATOM   1048  CD1 LEU A 683     -12.417  60.870   7.095  1.00  0.00           C  
ATOM   1049  CD2 LEU A 683     -12.834  63.025   8.386  1.00  0.00           C  
ATOM   1050  N   PRO A 684      -8.307  63.731   9.470  1.00  0.00           N  
ATOM   1051  CA  PRO A 684      -6.931  63.673   9.980  1.00  0.00           C  
ATOM   1052  C   PRO A 684      -6.251  62.375   9.544  1.00  0.00           C  
ATOM   1053  O   PRO A 684      -6.913  61.353   9.317  1.00  0.00           O  
ATOM   1054  CB  PRO A 684      -7.126  63.751  11.494  1.00  0.00           C  
ATOM   1055  CG  PRO A 684      -8.430  63.008  11.683  1.00  0.00           C  
ATOM   1056  CD  PRO A 684      -9.286  63.580  10.563  1.00  0.00           C  
ATOM   1057  N   ASP A 685      -4.930  62.424   9.413  1.00  0.00           N  
ATOM   1058  CA  ASP A 685      -4.155  61.258   9.018  1.00  0.00           C  
ATOM   1059  C   ASP A 685      -4.054  60.313  10.211  1.00  0.00           C  
ATOM   1060  O   ASP A 685      -3.900  60.759  11.345  1.00  0.00           O  
ATOM   1061  CB  ASP A 685      -2.744  61.690   8.576  1.00  0.00           C  
ATOM   1062  CG  ASP A 685      -1.884  60.511   8.127  1.00  0.00           C  
ATOM   1063  OD1 ASP A 685      -1.560  59.647   8.964  1.00  0.00           O  
ATOM   1064  OD2 ASP A 685      -1.535  60.460   6.928  1.00  0.00           O  
ATOM   1065  N   PRO A 686      -4.153  58.993   9.977  1.00  0.00           N  
ATOM   1066  CA  PRO A 686      -4.354  58.360   8.670  1.00  0.00           C  
ATOM   1067  C   PRO A 686      -5.855  58.211   8.363  1.00  0.00           C  
ATOM   1068  O   PRO A 686      -6.697  58.267   9.263  1.00  0.00           O  
ATOM   1069  CB  PRO A 686      -3.678  57.009   8.848  1.00  0.00           C  
ATOM   1070  CG  PRO A 686      -4.079  56.649  10.257  1.00  0.00           C  
ATOM   1071  CD  PRO A 686      -3.898  57.972  11.018  1.00  0.00           C  
ATOM   1072  N   ILE A 687      -6.169  58.047   7.084  1.00  0.00           N  
ATOM   1073  CA  ILE A 687      -7.548  57.882   6.641  1.00  0.00           C  
ATOM   1074  C   ILE A 687      -7.815  56.371   6.583  1.00  0.00           C  
ATOM   1075  O   ILE A 687      -7.103  55.633   5.914  1.00  0.00           O  
ATOM   1076  CB  ILE A 687      -7.763  58.526   5.244  1.00  0.00           C  
ATOM   1077  CG1 ILE A 687      -7.586  60.050   5.344  1.00  0.00           C  
ATOM   1078  CG2 ILE A 687      -9.185  58.244   4.739  1.00  0.00           C  
ATOM   1079  CD1 ILE A 687      -6.493  60.572   4.476  1.00  0.00           C  
ATOM   1080  N   LYS A 688      -8.829  55.924   7.314  1.00  0.00           N  
ATOM   1081  CA  LYS A 688      -9.178  54.507   7.368  1.00  0.00           C  
ATOM   1082  C   LYS A 688     -10.632  54.317   6.919  1.00  0.00           C  
ATOM   1083  O   LYS A 688     -11.545  54.908   7.486  1.00  0.00           O  
ATOM   1084  CB  LYS A 688      -8.983  54.007   8.806  1.00  0.00           C  
ATOM   1085  CG  LYS A 688      -7.532  54.190   9.288  1.00  0.00           C  
ATOM   1086  CD  LYS A 688      -7.388  54.058  10.793  1.00  0.00           C  
ATOM   1087  CE  LYS A 688      -7.619  52.647  11.258  1.00  0.00           C  
ATOM   1088  NZ  LYS A 688      -7.352  52.534  12.733  1.00  0.00           N  
ATOM   1089  N   ILE A 689     -10.843  53.535   5.866  1.00  0.00           N  
ATOM   1090  CA  ILE A 689     -12.200  53.323   5.395  1.00  0.00           C  
ATOM   1091  C   ILE A 689     -12.387  51.877   4.923  1.00  0.00           C  
ATOM   1092  O   ILE A 689     -11.428  51.131   4.734  1.00  0.00           O  
ATOM   1093  CB  ILE A 689     -12.576  54.276   4.194  1.00  0.00           C  
ATOM   1094  CG1 ILE A 689     -11.742  53.901   2.956  1.00  0.00           C  
ATOM   1095  CG2 ILE A 689     -12.374  55.776   4.568  1.00  0.00           C  
ATOM   1096  CD1 ILE A 689     -12.088  54.679   1.702  1.00  0.00           C  
ATOM   1097  N   PHE A 690     -13.642  51.482   4.742  1.00  0.00           N  
ATOM   1098  CA  PHE A 690     -13.929  50.153   4.226  1.00  0.00           C  
ATOM   1099  C   PHE A 690     -15.310  50.138   3.597  1.00  0.00           C  
ATOM   1100  O   PHE A 690     -16.175  50.974   3.897  1.00  0.00           O  
ATOM   1101  CB  PHE A 690     -13.887  49.063   5.327  1.00  0.00           C  
ATOM   1102  CG  PHE A 690     -15.100  49.062   6.248  1.00  0.00           C  
ATOM   1103  CD1 PHE A 690     -15.220  50.011   7.274  1.00  0.00           C  
ATOM   1104  CD2 PHE A 690     -16.136  48.120   6.065  1.00  0.00           C  
ATOM   1105  CE1 PHE A 690     -16.348  50.048   8.111  1.00  0.00           C  
ATOM   1106  CE2 PHE A 690     -17.277  48.135   6.898  1.00  0.00           C  
ATOM   1107  CZ  PHE A 690     -17.388  49.101   7.925  1.00  0.00           C  
ATOM   1108  N   GLU A 691     -15.510  49.169   2.719  1.00  0.00           N  
ATOM   1109  CA  GLU A 691     -16.818  48.978   2.123  1.00  0.00           C  
ATOM   1110  C   GLU A 691     -17.063  47.480   1.982  1.00  0.00           C  
ATOM   1111  O   GLU A 691     -16.127  46.684   1.796  1.00  0.00           O  
ATOM   1112  CB  GLU A 691     -16.949  49.644   0.745  1.00  0.00           C  
ATOM   1113  CG  GLU A 691     -18.292  49.288   0.037  1.00  0.00           C  
ATOM   1114  CD  GLU A 691     -18.661  50.262  -1.089  1.00  0.00           C  
ATOM   1115  OE1 GLU A 691     -17.791  51.061  -1.479  1.00  0.00           O  
ATOM   1116  OE2 GLU A 691     -19.815  50.228  -1.592  1.00  0.00           O  
ATOM   1117  N   ILE A 692     -18.322  47.102   2.146  1.00  0.00           N  
ATOM   1118  CA  ILE A 692     -18.736  45.725   1.946  1.00  0.00           C  
ATOM   1119  C   ILE A 692     -19.923  45.792   0.995  1.00  0.00           C  
ATOM   1120  O   ILE A 692     -20.863  46.538   1.255  1.00  0.00           O  
ATOM   1121  CB  ILE A 692     -19.265  45.068   3.221  1.00  0.00           C  
ATOM   1122  CG1 ILE A 692     -18.172  45.038   4.293  1.00  0.00           C  
ATOM   1123  CG2 ILE A 692     -19.769  43.628   2.879  1.00  0.00           C  
ATOM   1124  CD1 ILE A 692     -18.729  44.746   5.675  1.00  0.00           C  
ATOM   1125  N   GLY A 693     -19.889  45.037  -0.100  1.00  0.00           N  
ATOM   1126  CA  GLY A 693     -21.038  45.072  -0.989  1.00  0.00           C  
ATOM   1127  C   GLY A 693     -20.891  44.163  -2.203  1.00  0.00           C  
ATOM   1128  O   GLY A 693     -19.839  43.557  -2.420  1.00  0.00           O  
ATOM   1129  N   PRO A 695     -21.957  44.060  -3.015  1.00  0.00           N  
ATOM   1130  CA  PRO A 695     -21.996  43.231  -4.224  1.00  0.00           C  
ATOM   1131  C   PRO A 695     -20.948  43.656  -5.252  1.00  0.00           C  
ATOM   1132  O   PRO A 695     -20.697  44.849  -5.419  1.00  0.00           O  
ATOM   1133  CB  PRO A 695     -23.415  43.464  -4.770  1.00  0.00           C  
ATOM   1134  CG  PRO A 695     -24.217  43.815  -3.541  1.00  0.00           C  
ATOM   1135  CD  PRO A 695     -23.246  44.742  -2.805  1.00  0.00           C  
ATOM   1136  N   CYS A 696     -20.359  42.666  -5.919  1.00  0.00           N  
ATOM   1137  CA  CYS A 696     -19.385  42.853  -7.002  1.00  0.00           C  
ATOM   1138  C   CYS A 696     -19.746  41.765  -8.017  1.00  0.00           C  
ATOM   1139  O   CYS A 696     -20.300  40.734  -7.647  1.00  0.00           O  
ATOM   1140  CB  CYS A 696     -17.944  42.661  -6.522  1.00  0.00           C  
ATOM   1141  SG  CYS A 696     -17.304  44.088  -5.638  1.00  0.00           S  
ATOM   1142  N   TYR A 697     -19.411  41.981  -9.285  1.00  0.00           N  
ATOM   1143  CA  TYR A 697     -19.797  41.046 -10.340  1.00  0.00           C  
ATOM   1144  C   TYR A 697     -18.720  40.746 -11.361  1.00  0.00           C  
ATOM   1145  O   TYR A 697     -18.051  41.665 -11.842  1.00  0.00           O  
ATOM   1146  CB  TYR A 697     -20.996  41.621 -11.106  1.00  0.00           C  
ATOM   1147  CG  TYR A 697     -22.192  41.864 -10.230  1.00  0.00           C  
ATOM   1148  CD1 TYR A 697     -22.231  42.951  -9.356  1.00  0.00           C  
ATOM   1149  CD2 TYR A 697     -23.253  40.939 -10.199  1.00  0.00           C  
ATOM   1150  CE1 TYR A 697     -23.292  43.110  -8.455  1.00  0.00           C  
ATOM   1151  CE2 TYR A 697     -24.315  41.085  -9.310  1.00  0.00           C  
ATOM   1152  CZ  TYR A 697     -24.324  42.170  -8.439  1.00  0.00           C  
ATOM   1153  OH  TYR A 697     -25.362  42.313  -7.561  1.00  0.00           O  
ATOM   1154  N   ARG A 698     -18.589  39.466 -11.703  1.00  0.00           N  
ATOM   1155  CA  ARG A 698     -17.630  39.027 -12.712  1.00  0.00           C  
ATOM   1156  C   ARG A 698     -18.124  37.769 -13.400  1.00  0.00           C  
ATOM   1157  O   ARG A 698     -18.639  36.862 -12.747  1.00  0.00           O  
ATOM   1158  CB  ARG A 698     -16.277  38.694 -12.091  1.00  0.00           C  
ATOM   1159  CG  ARG A 698     -15.634  39.824 -11.331  1.00  0.00           C  
ATOM   1160  CD  ARG A 698     -14.345  39.353 -10.685  1.00  0.00           C  
ATOM   1161  NE  ARG A 698     -13.828  40.374  -9.783  1.00  0.00           N  
ATOM   1162  CZ  ARG A 698     -12.648  40.324  -9.174  1.00  0.00           C  
ATOM   1163  NH1 ARG A 698     -11.829  39.295  -9.370  1.00  0.00           N  
ATOM   1164  NH2 ARG A 698     -12.295  41.314  -8.356  1.00  0.00           N  
ATOM   1165  N   LYS A 699     -17.962  37.715 -14.719  1.00  0.00           N  
ATOM   1166  CA  LYS A 699     -18.338  36.520 -15.465  1.00  0.00           C  
ATOM   1167  C   LYS A 699     -17.235  35.532 -15.103  1.00  0.00           C  
ATOM   1168  O   LYS A 699     -16.055  35.886 -15.119  1.00  0.00           O  
ATOM   1169  CB  LYS A 699     -18.338  36.815 -16.963  1.00  0.00           C  
ATOM   1170  CG  LYS A 699     -19.444  37.775 -17.363  1.00  0.00           C  
ATOM   1171  CD  LYS A 699     -19.304  38.261 -18.792  1.00  0.00           C  
ATOM   1172  CE  LYS A 699     -20.515  39.096 -19.186  1.00  0.00           C  
ATOM   1173  NZ  LYS A 699     -20.387  39.710 -20.538  1.00  0.00           N  
ATOM   1174  N   GLU A 700     -17.616  34.309 -14.741  1.00  0.00           N  
ATOM   1175  CA  GLU A 700     -16.640  33.297 -14.341  1.00  0.00           C  
ATOM   1176  C   GLU A 700     -16.935  31.936 -15.006  1.00  0.00           C  
ATOM   1177  O   GLU A 700     -18.073  31.649 -15.375  1.00  0.00           O  
ATOM   1178  CB  GLU A 700     -16.679  33.136 -12.808  1.00  0.00           C  
ATOM   1179  CG  GLU A 700     -16.421  34.435 -11.999  1.00  0.00           C  
ATOM   1180  CD  GLU A 700     -14.939  34.740 -11.781  1.00  0.00           C  
ATOM   1181  OE1 GLU A 700     -14.622  35.809 -11.207  1.00  0.00           O  
ATOM   1182  OE2 GLU A 700     -14.089  33.913 -12.173  1.00  0.00           O  
ATOM   1183  N   SER A 703     -15.904  31.108 -15.149  1.00  0.00           N  
ATOM   1184  CA  SER A 703     -16.052  29.773 -15.735  1.00  0.00           C  
ATOM   1185  C   SER A 703     -16.213  28.740 -14.625  1.00  0.00           C  
ATOM   1186  O   SER A 703     -16.901  27.724 -14.787  1.00  0.00           O  
ATOM   1187  CB  SER A 703     -14.823  29.415 -16.578  1.00  0.00           C  
ATOM   1188  OG  SER A 703     -14.711  30.276 -17.700  1.00  0.00           O  
ATOM   1189  N   ASP A 713     -15.565  29.002 -13.496  1.00  0.00           N  
ATOM   1190  CA  ASP A 713     -15.637  28.098 -12.358  1.00  0.00           C  
ATOM   1191  C   ASP A 713     -16.895  28.360 -11.548  1.00  0.00           C  
ATOM   1192  O   ASP A 713     -17.390  29.484 -11.501  1.00  0.00           O  
ATOM   1193  CB  ASP A 713     -14.410  28.263 -11.454  1.00  0.00           C  
ATOM   1194  CG  ASP A 713     -14.548  27.504 -10.142  1.00  0.00           C  
ATOM   1195  OD1 ASP A 713     -14.883  26.298 -10.194  1.00  0.00           O  
ATOM   1196  OD2 ASP A 713     -14.322  28.106  -9.063  1.00  0.00           O  
ATOM   1197  N   GLY A 714     -17.415  27.315 -10.919  1.00  0.00           N  
ATOM   1198  CA  GLY A 714     -18.602  27.480 -10.106  1.00  0.00           C  
ATOM   1199  C   GLY A 714     -18.387  26.839  -8.751  1.00  0.00           C  
ATOM   1200  O   GLY A 714     -19.279  26.819  -7.905  1.00  0.00           O  
ATOM   1201  N   LYS A 715     -17.187  26.320  -8.539  1.00  0.00           N  
ATOM   1202  CA  LYS A 715     -16.864  25.652  -7.289  1.00  0.00           C  
ATOM   1203  C   LYS A 715     -16.300  26.622  -6.252  1.00  0.00           C  
ATOM   1204  O   LYS A 715     -16.560  26.487  -5.054  1.00  0.00           O  
ATOM   1205  CB  LYS A 715     -15.858  24.531  -7.562  1.00  0.00           C  
ATOM   1206  CG  LYS A 715     -16.133  23.747  -8.860  1.00  0.00           C  
ATOM   1207  CD  LYS A 715     -17.562  23.184  -8.916  1.00  0.00           C  
ATOM   1208  CE  LYS A 715     -17.893  22.586 -10.290  1.00  0.00           C  
ATOM   1209  NZ  LYS A 715     -17.878  23.602 -11.392  1.00  0.00           N  
ATOM   1210  N   GLU A 716     -15.549  27.614  -6.721  1.00  0.00           N  
ATOM   1211  CA  GLU A 716     -14.925  28.594  -5.838  1.00  0.00           C  
ATOM   1212  C   GLU A 716     -15.316  30.027  -6.198  1.00  0.00           C  
ATOM   1213  O   GLU A 716     -14.966  30.975  -5.492  1.00  0.00           O  
ATOM   1214  CB  GLU A 716     -13.412  28.456  -5.949  1.00  0.00           C  
ATOM   1215  CG  GLU A 716     -12.703  28.250  -4.656  1.00  0.00           C  
ATOM   1216  CD  GLU A 716     -13.108  26.978  -3.958  1.00  0.00           C  
ATOM   1217  OE1 GLU A 716     -12.624  25.899  -4.354  1.00  0.00           O  
ATOM   1218  OE2 GLU A 716     -13.918  27.066  -3.010  1.00  0.00           O  
ATOM   1219  N   HIS A 718     -16.030  30.175  -7.306  1.00  0.00           N  
ATOM   1220  CA  HIS A 718     -16.440  31.488  -7.812  1.00  0.00           C  
ATOM   1221  C   HIS A 718     -17.951  31.612  -8.015  1.00  0.00           C  
ATOM   1222  O   HIS A 718     -18.629  30.621  -8.315  1.00  0.00           O  
ATOM   1223  CB  HIS A 718     -15.788  31.765  -9.180  1.00  0.00           C  
ATOM   1224  CG  HIS A 718     -14.293  31.837  -9.151  1.00  0.00           C  
ATOM   1225  ND1 HIS A 718     -13.489  30.717  -9.081  1.00  0.00           N  
ATOM   1226  CD2 HIS A 718     -13.456  32.900  -9.186  1.00  0.00           C  
ATOM   1227  CE1 HIS A 718     -12.222  31.091  -9.078  1.00  0.00           C  
ATOM   1228  NE2 HIS A 718     -12.176  32.410  -9.140  1.00  0.00           N  
ATOM   1229  N   LEU A 723     -18.460  32.837  -7.858  1.00  0.00           N  
ATOM   1230  CA  LEU A 723     -19.858  33.151  -8.102  1.00  0.00           C  
ATOM   1231  C   LEU A 723     -19.768  34.347  -9.037  1.00  0.00           C  
ATOM   1232  O   LEU A 723     -18.818  35.118  -8.944  1.00  0.00           O  
ATOM   1233  CB  LEU A 723     -20.568  33.587  -6.816  1.00  0.00           C  
ATOM   1234  CG  LEU A 723     -20.676  32.540  -5.696  1.00  0.00           C  
ATOM   1235  CD1 LEU A 723     -21.067  33.233  -4.365  1.00  0.00           C  
ATOM   1236  CD2 LEU A 723     -21.712  31.478  -6.083  1.00  0.00           C  
ATOM   1237  N   GLU A 724     -20.746  34.530  -9.925  1.00  0.00           N  
ATOM   1238  CA  GLU A 724     -20.697  35.677 -10.807  1.00  0.00           C  
ATOM   1239  C   GLU A 724     -21.169  36.887 -10.031  1.00  0.00           C  
ATOM   1240  O   GLU A 724     -20.777  38.006 -10.334  1.00  0.00           O  
ATOM   1241  CB  GLU A 724     -21.541  35.436 -12.062  1.00  0.00           C  
ATOM   1242  CG  GLU A 724     -21.013  34.227 -12.844  1.00  0.00           C  
ATOM   1243  CD  GLU A 724     -21.403  34.250 -14.306  1.00  0.00           C  
ATOM   1244  OE1 GLU A 724     -22.588  34.502 -14.599  1.00  0.00           O  
ATOM   1245  OE2 GLU A 724     -20.519  34.006 -15.158  1.00  0.00           O  
ATOM   1246  N   GLU A 725     -22.004  36.645  -9.022  1.00  0.00           N  
ATOM   1247  CA  GLU A 725     -22.503  37.705  -8.141  1.00  0.00           C  
ATOM   1248  C   GLU A 725     -21.971  37.362  -6.740  1.00  0.00           C  
ATOM   1249  O   GLU A 725     -22.380  36.372  -6.125  1.00  0.00           O  
ATOM   1250  CB  GLU A 725     -24.037  37.730  -8.116  1.00  0.00           C  
ATOM   1251  CG  GLU A 725     -24.626  38.659  -7.015  1.00  0.00           C  
ATOM   1252  CD  GLU A 725     -26.146  38.769  -7.107  1.00  0.00           C  
ATOM   1253  OE1 GLU A 725     -26.822  37.715  -7.037  1.00  0.00           O  
ATOM   1254  OE2 GLU A 725     -26.653  39.901  -7.240  1.00  0.00           O  
ATOM   1255  N   PHE A 726     -21.034  38.158  -6.242  1.00  0.00           N  
ATOM   1256  CA  PHE A 726     -20.474  37.872  -4.933  1.00  0.00           C  
ATOM   1257  C   PHE A 726     -20.426  39.135  -4.078  1.00  0.00           C  
ATOM   1258  O   PHE A 726     -20.926  40.181  -4.476  1.00  0.00           O  
ATOM   1259  CB  PHE A 726     -19.087  37.192  -5.053  1.00  0.00           C  
ATOM   1260  CG  PHE A 726     -17.996  38.056  -5.657  1.00  0.00           C  
ATOM   1261  CD1 PHE A 726     -17.922  38.269  -7.038  1.00  0.00           C  
ATOM   1262  CD2 PHE A 726     -17.006  38.603  -4.842  1.00  0.00           C  
ATOM   1263  CE1 PHE A 726     -16.865  39.013  -7.597  1.00  0.00           C  
ATOM   1264  CE2 PHE A 726     -15.940  39.354  -5.386  1.00  0.00           C  
ATOM   1265  CZ  PHE A 726     -15.871  39.555  -6.767  1.00  0.00           C  
ATOM   1266  N   THR A 728     -19.848  39.031  -2.892  1.00  0.00           N  
ATOM   1267  CA  THR A 728     -19.825  40.163  -1.980  1.00  0.00           C  
ATOM   1268  C   THR A 728     -18.395  40.315  -1.503  1.00  0.00           C  
ATOM   1269  O   THR A 728     -17.801  39.357  -1.024  1.00  0.00           O  
ATOM   1270  CB  THR A 728     -20.712  39.891  -0.752  1.00  0.00           C  
ATOM   1271  OG1 THR A 728     -22.002  39.462  -1.198  1.00  0.00           O  
ATOM   1272  CG2 THR A 728     -20.861  41.181   0.128  1.00  0.00           C  
ATOM   1273  N   MET A 730     -17.853  41.514  -1.670  1.00  0.00           N  
ATOM   1274  CA  MET A 730     -16.490  41.792  -1.261  1.00  0.00           C  
ATOM   1275  C   MET A 730     -16.426  42.751  -0.071  1.00  0.00           C  
ATOM   1276  O   MET A 730     -17.275  43.623   0.091  1.00  0.00           O  
ATOM   1277  CB  MET A 730     -15.708  42.443  -2.423  1.00  0.00           C  
ATOM   1278  CG  MET A 730     -14.175  42.199  -2.377  1.00  0.00           C  
ATOM   1279  SD  MET A 730     -13.228  43.317  -3.467  1.00  0.00           S  
ATOM   1280  CE  MET A 730     -13.403  42.435  -5.137  1.00  0.00           C  
ATOM   1281  N   LEU A 731     -15.413  42.551   0.765  1.00  0.00           N  
ATOM   1282  CA  LEU A 731     -15.099  43.476   1.857  1.00  0.00           C  
ATOM   1283  C   LEU A 731     -13.754  44.047   1.356  1.00  0.00           C  
ATOM   1284  O   LEU A 731     -12.889  43.283   0.937  1.00  0.00           O  
ATOM   1285  CB  LEU A 731     -14.807  42.741   3.181  1.00  0.00           C  
ATOM   1286  CG  LEU A 731     -13.756  43.422   4.082  1.00  0.00           C  
ATOM   1287  CD1 LEU A 731     -14.307  44.751   4.617  1.00  0.00           C  
ATOM   1288  CD2 LEU A 731     -13.369  42.483   5.240  1.00  0.00           C  
ATOM   1289  N   ASN A 732     -13.575  45.362   1.382  1.00  0.00           N  
ATOM   1290  CA  ASN A 732     -12.280  45.931   1.012  1.00  0.00           C  
ATOM   1291  C   ASN A 732     -12.048  47.011   2.053  1.00  0.00           C  
ATOM   1292  O   ASN A 732     -12.864  47.936   2.179  1.00  0.00           O  
ATOM   1293  CB  ASN A 732     -12.332  46.553  -0.385  1.00  0.00           C  
ATOM   1294  CG  ASN A 732     -10.941  46.912  -0.959  1.00  0.00           C  
ATOM   1295  OD1 ASN A 732     -10.793  47.001  -2.171  1.00  0.00           O  
ATOM   1296  ND2 ASN A 732      -9.944  47.144  -0.099  1.00  0.00           N  
ATOM   1297  N   PHE A 733     -11.003  46.850   2.863  1.00  0.00           N  
ATOM   1298  CA  PHE A 733     -10.672  47.908   3.822  1.00  0.00           C  
ATOM   1299  C   PHE A 733      -9.319  48.495   3.414  1.00  0.00           C  
ATOM   1300  O   PHE A 733      -8.543  47.844   2.718  1.00  0.00           O  
ATOM   1301  CB  PHE A 733     -10.594  47.382   5.261  1.00  0.00           C  
ATOM   1302  CG  PHE A 733      -9.504  46.370   5.503  1.00  0.00           C  
ATOM   1303  CD1 PHE A 733      -9.782  45.007   5.474  1.00  0.00           C  
ATOM   1304  CD2 PHE A 733      -8.203  46.783   5.799  1.00  0.00           C  
ATOM   1305  CE1 PHE A 733      -8.789  44.063   5.742  1.00  0.00           C  
ATOM   1306  CE2 PHE A 733      -7.202  45.843   6.067  1.00  0.00           C  
ATOM   1307  CZ  PHE A 733      -7.494  44.486   6.040  1.00  0.00           C  
ATOM   1308  N   CYS A 734      -9.042  49.722   3.841  1.00  0.00           N  
ATOM   1309  CA  CYS A 734      -7.770  50.330   3.525  1.00  0.00           C  
ATOM   1310  C   CYS A 734      -7.459  51.489   4.437  1.00  0.00           C  
ATOM   1311  O   CYS A 734      -8.333  52.043   5.096  1.00  0.00           O  
ATOM   1312  CB  CYS A 734      -7.703  50.777   2.064  1.00  0.00           C  
ATOM   1313  SG  CYS A 734      -8.959  51.961   1.521  1.00  0.00           S  
ATOM   1314  N   GLN A 735      -6.181  51.818   4.486  1.00  0.00           N  
ATOM   1315  CA  GLN A 735      -5.683  52.906   5.305  1.00  0.00           C  
ATOM   1316  C   GLN A 735      -4.640  53.618   4.445  1.00  0.00           C  
ATOM   1317  O   GLN A 735      -3.876  52.966   3.730  1.00  0.00           O  
ATOM   1318  CB  GLN A 735      -5.035  52.357   6.573  1.00  0.00           C  
ATOM   1319  CG  GLN A 735      -4.414  53.445   7.449  1.00  0.00           C  
ATOM   1320  CD  GLN A 735      -3.929  52.896   8.771  1.00  0.00           C  
ATOM   1321  OE1 GLN A 735      -2.904  53.330   9.303  1.00  0.00           O  
ATOM   1322  NE2 GLN A 735      -4.664  51.936   9.313  1.00  0.00           N  
ATOM   1323  N   MET A 736      -4.639  54.942   4.513  1.00  0.00           N  
ATOM   1324  CA  MET A 736      -3.719  55.769   3.744  1.00  0.00           C  
ATOM   1325  C   MET A 736      -3.092  56.833   4.659  1.00  0.00           C  
ATOM   1326  O   MET A 736      -3.791  57.471   5.453  1.00  0.00           O  
ATOM   1327  CB  MET A 736      -4.477  56.474   2.607  1.00  0.00           C  
ATOM   1328  CG  MET A 736      -3.620  57.456   1.810  1.00  0.00           C  
ATOM   1329  SD  MET A 736      -4.558  58.319   0.514  1.00  0.00           S  
ATOM   1330  CE  MET A 736      -5.506  59.431   1.483  1.00  0.00           C  
ATOM   1331  N   GLY A 737      -1.781  57.030   4.514  1.00  0.00           N  
ATOM   1332  CA  GLY A 737      -1.068  58.015   5.320  1.00  0.00           C  
ATOM   1333  C   GLY A 737      -0.072  57.306   6.217  1.00  0.00           C  
ATOM   1334  O   GLY A 737       0.701  56.468   5.749  1.00  0.00           O  
ATOM   1335  N   SER A 738      -0.107  57.627   7.505  1.00  0.00           N  
ATOM   1336  CA  SER A 738       0.787  57.020   8.502  1.00  0.00           C  
ATOM   1337  C   SER A 738       0.412  55.592   8.850  1.00  0.00           C  
ATOM   1338  O   SER A 738      -0.748  55.203   8.721  1.00  0.00           O  
ATOM   1339  CB  SER A 738       0.744  57.828   9.801  1.00  0.00           C  
ATOM   1340  OG  SER A 738       1.066  59.186   9.555  1.00  0.00           O  
ATOM   1341  N   GLY A 739       1.402  54.824   9.313  1.00  0.00           N  
ATOM   1342  CA  GLY A 739       1.169  53.452   9.735  1.00  0.00           C  
ATOM   1343  C   GLY A 739       0.874  52.453   8.630  1.00  0.00           C  
ATOM   1344  O   GLY A 739       0.446  51.329   8.890  1.00  0.00           O  
ATOM   1345  N   CYS A 788       1.112  52.834   7.387  1.00  0.00           N  
ATOM   1346  CA  CYS A 788       0.829  51.909   6.298  1.00  0.00           C  
ATOM   1347  C   CYS A 788       1.960  50.953   5.987  1.00  0.00           C  
ATOM   1348  O   CYS A 788       2.579  50.998   4.922  1.00  0.00           O  
ATOM   1349  CB  CYS A 788       0.394  52.697   5.069  1.00  0.00           C  
ATOM   1350  SG  CYS A 788      -1.169  53.541   5.411  1.00  0.00           S  
ATOM   1351  N   THR A 789       2.199  50.048   6.927  1.00  0.00           N  
ATOM   1352  CA  THR A 789       3.255  49.056   6.793  1.00  0.00           C  
ATOM   1353  C   THR A 789       2.721  47.657   6.574  1.00  0.00           C  
ATOM   1354  O   THR A 789       1.571  47.365   6.889  1.00  0.00           O  
ATOM   1355  CB  THR A 789       4.114  49.011   8.051  1.00  0.00           C  
ATOM   1356  OG1 THR A 789       3.292  48.630   9.161  1.00  0.00           O  
ATOM   1357  CG2 THR A 789       4.731  50.392   8.318  1.00  0.00           C  
ATOM   1358  N   ARG A 790       3.569  46.786   6.040  1.00  0.00           N  
ATOM   1359  CA  ARG A 790       3.172  45.416   5.815  1.00  0.00           C  
ATOM   1360  C   ARG A 790       2.863  44.781   7.162  1.00  0.00           C  
ATOM   1361  O   ARG A 790       1.949  43.965   7.276  1.00  0.00           O  
ATOM   1362  CB  ARG A 790       4.283  44.635   5.119  1.00  0.00           C  
ATOM   1363  CG  ARG A 790       3.940  43.173   4.974  1.00  0.00           C  
ATOM   1364  CD  ARG A 790       4.882  42.428   4.065  1.00  0.00           C  
ATOM   1365  NE  ARG A 790       4.489  41.025   4.010  1.00  0.00           N  
ATOM   1366  CZ  ARG A 790       5.149  40.083   3.350  1.00  0.00           C  
ATOM   1367  NH1 ARG A 790       6.251  40.389   2.674  1.00  0.00           N  
ATOM   1368  NH2 ARG A 790       4.707  38.831   3.374  1.00  0.00           N  
ATOM   1369  N   GLU A 791       3.615  45.161   8.192  1.00  0.00           N  
ATOM   1370  CA  GLU A 791       3.371  44.592   9.509  1.00  0.00           C  
ATOM   1371  C   GLU A 791       1.976  44.950  10.024  1.00  0.00           C  
ATOM   1372  O   GLU A 791       1.287  44.085  10.585  1.00  0.00           O  
ATOM   1373  CB  GLU A 791       4.411  45.063  10.528  1.00  0.00           C  
ATOM   1374  CG  GLU A 791       4.091  44.585  11.951  1.00  0.00           C  
ATOM   1375  CD  GLU A 791       5.103  45.043  13.000  1.00  0.00           C  
ATOM   1376  OE1 GLU A 791       4.689  45.328  14.150  1.00  0.00           O  
ATOM   1377  OE2 GLU A 791       6.310  45.102  12.682  1.00  0.00           O  
ATOM   1378  N   ASN A 792       1.571  46.216   9.868  1.00  0.00           N  
ATOM   1379  CA  ASN A 792       0.254  46.646  10.321  1.00  0.00           C  
ATOM   1380  C   ASN A 792      -0.823  45.947   9.499  1.00  0.00           C  
ATOM   1381  O   ASN A 792      -1.833  45.520  10.047  1.00  0.00           O  
ATOM   1382  CB  ASN A 792       0.089  48.171  10.220  1.00  0.00           C  
ATOM   1383  CG  ASN A 792       0.744  48.900  11.390  1.00  0.00           C  
ATOM   1384  OD1 ASN A 792       0.999  50.109  11.331  1.00  0.00           O  
ATOM   1385  ND2 ASN A 792       1.014  48.161  12.468  1.00  0.00           N  
ATOM   1386  N   LEU A 793      -0.596  45.834   8.192  1.00  0.00           N  
ATOM   1387  CA  LEU A 793      -1.541  45.157   7.316  1.00  0.00           C  
ATOM   1388  C   LEU A 793      -1.720  43.696   7.736  1.00  0.00           C  
ATOM   1389  O   LEU A 793      -2.845  43.198   7.807  1.00  0.00           O  
ATOM   1390  CB  LEU A 793      -1.071  45.236   5.866  1.00  0.00           C  
ATOM   1391  CG  LEU A 793      -1.892  44.455   4.828  1.00  0.00           C  
ATOM   1392  CD1 LEU A 793      -3.380  44.865   4.891  1.00  0.00           C  
ATOM   1393  CD2 LEU A 793      -1.301  44.705   3.441  1.00  0.00           C  
ATOM   1394  N   GLU A 794      -0.624  42.994   8.014  1.00  0.00           N  
ATOM   1395  CA  GLU A 794      -0.737  41.599   8.421  1.00  0.00           C  
ATOM   1396  C   GLU A 794      -1.414  41.480   9.782  1.00  0.00           C  
ATOM   1397  O   GLU A 794      -2.138  40.517  10.056  1.00  0.00           O  
ATOM   1398  CB  GLU A 794       0.645  40.930   8.438  1.00  0.00           C  
ATOM   1399  CG  GLU A 794       1.170  40.634   7.030  1.00  0.00           C  
ATOM   1400  CD  GLU A 794       2.426  39.762   7.034  1.00  0.00           C  
ATOM   1401  OE1 GLU A 794       2.658  39.048   8.035  1.00  0.00           O  
ATOM   1402  OE2 GLU A 794       3.162  39.785   6.030  1.00  0.00           O  
ATOM   1403  N   SER A 795      -1.196  42.475  10.629  1.00  0.00           N  
ATOM   1404  CA  SER A 795      -1.797  42.464  11.949  1.00  0.00           C  
ATOM   1405  C   SER A 795      -3.328  42.607  11.867  1.00  0.00           C  
ATOM   1406  O   SER A 795      -4.059  41.933  12.596  1.00  0.00           O  
ATOM   1407  CB  SER A 795      -1.207  43.597  12.802  1.00  0.00           C  
ATOM   1408  OG  SER A 795      -1.951  43.742  14.009  1.00  0.00           O  
ATOM   1409  N   ILE A 796      -3.807  43.478  10.978  1.00  0.00           N  
ATOM   1410  CA  ILE A 796      -5.248  43.691  10.819  1.00  0.00           C  
ATOM   1411  C   ILE A 796      -5.884  42.413  10.279  1.00  0.00           C  
ATOM   1412  O   ILE A 796      -6.925  41.972  10.779  1.00  0.00           O  
ATOM   1413  CB  ILE A 796      -5.578  44.831   9.811  1.00  0.00           C  
ATOM   1414  CG1 ILE A 796      -4.924  46.152  10.238  1.00  0.00           C  
ATOM   1415  CG2 ILE A 796      -7.093  45.000   9.719  1.00  0.00           C  
ATOM   1416  CD1 ILE A 796      -5.409  46.696  11.552  1.00  0.00           C  
ATOM   1417  N   ILE A 797      -5.261  41.833   9.251  1.00  0.00           N  
ATOM   1418  CA  ILE A 797      -5.765  40.606   8.650  1.00  0.00           C  
ATOM   1419  C   ILE A 797      -5.830  39.507   9.733  1.00  0.00           C  
ATOM   1420  O   ILE A 797      -6.843  38.803   9.880  1.00  0.00           O  
ATOM   1421  CB  ILE A 797      -4.837  40.144   7.466  1.00  0.00           C  
ATOM   1422  CG1 ILE A 797      -4.962  41.134   6.301  1.00  0.00           C  
ATOM   1423  CG2 ILE A 797      -5.178  38.687   7.006  1.00  0.00           C  
ATOM   1424  CD1 ILE A 797      -3.872  40.981   5.263  1.00  0.00           C  
ATOM   1425  N   THR A 798      -4.760  39.386  10.515  1.00  0.00           N  
ATOM   1426  CA  THR A 798      -4.711  38.372  11.547  1.00  0.00           C  
ATOM   1427  C   THR A 798      -5.780  38.551  12.628  1.00  0.00           C  
ATOM   1428  O   THR A 798      -6.452  37.583  12.969  1.00  0.00           O  
ATOM   1429  CB  THR A 798      -3.284  38.309  12.189  1.00  0.00           C  
ATOM   1430  OG1 THR A 798      -2.339  37.933  11.181  1.00  0.00           O  
ATOM   1431  CG2 THR A 798      -3.238  37.282  13.313  1.00  0.00           C  
ATOM   1432  N   ASP A 799      -5.934  39.758  13.178  1.00  0.00           N  
ATOM   1433  CA  ASP A 799      -6.954  39.975  14.194  1.00  0.00           C  
ATOM   1434  C   ASP A 799      -8.340  39.707  13.581  1.00  0.00           C  
ATOM   1435  O   ASP A 799      -9.197  39.114  14.215  1.00  0.00           O  
ATOM   1436  CB  ASP A 799      -6.907  41.410  14.723  1.00  0.00           C  
ATOM   1437  CG  ASP A 799      -5.645  41.695  15.539  1.00  0.00           C  
ATOM   1438  OD1 ASP A 799      -5.483  42.848  15.985  1.00  0.00           O  
ATOM   1439  OD2 ASP A 799      -4.825  40.773  15.729  1.00  0.00           O  
ATOM   1440  N   PHE A 800      -8.538  40.146  12.340  1.00  0.00           N  
ATOM   1441  CA  PHE A 800      -9.824  39.962  11.653  1.00  0.00           C  
ATOM   1442  C   PHE A 800     -10.225  38.490  11.500  1.00  0.00           C  
ATOM   1443  O   PHE A 800     -11.324  38.084  11.915  1.00  0.00           O  
ATOM   1444  CB  PHE A 800      -9.768  40.639  10.279  1.00  0.00           C  
ATOM   1445  CG  PHE A 800     -10.998  40.408   9.418  1.00  0.00           C  
ATOM   1446  CD1 PHE A 800     -12.270  40.736   9.885  1.00  0.00           C  
ATOM   1447  CD2 PHE A 800     -10.872  39.905   8.129  1.00  0.00           C  
ATOM   1448  CE1 PHE A 800     -13.413  40.572   9.071  1.00  0.00           C  
ATOM   1449  CE2 PHE A 800     -12.005  39.733   7.310  1.00  0.00           C  
ATOM   1450  CZ  PHE A 800     -13.268  40.071   7.788  1.00  0.00           C  
ATOM   1451  N   LEU A 801      -9.344  37.680  10.917  1.00  0.00           N  
ATOM   1452  CA  LEU A 801      -9.666  36.271  10.730  1.00  0.00           C  
ATOM   1453  C   LEU A 801      -9.733  35.471  12.037  1.00  0.00           C  
ATOM   1454  O   LEU A 801     -10.538  34.536  12.152  1.00  0.00           O  
ATOM   1455  CB  LEU A 801      -8.702  35.642   9.725  1.00  0.00           C  
ATOM   1456  CG  LEU A 801      -8.877  36.219   8.318  1.00  0.00           C  
ATOM   1457  CD1 LEU A 801      -7.930  35.503   7.354  1.00  0.00           C  
ATOM   1458  CD2 LEU A 801     -10.333  36.050   7.857  1.00  0.00           C  
ATOM   1459  N   ASN A 802      -8.916  35.839  13.028  1.00  0.00           N  
ATOM   1460  CA  ASN A 802      -8.971  35.159  14.324  1.00  0.00           C  
ATOM   1461  C   ASN A 802     -10.276  35.548  15.017  1.00  0.00           C  
ATOM   1462  O   ASN A 802     -10.833  34.758  15.796  1.00  0.00           O  
ATOM   1463  CB  ASN A 802      -7.780  35.547  15.218  1.00  0.00           C  
ATOM   1464  CG  ASN A 802      -6.489  34.849  14.823  1.00  0.00           C  
ATOM   1465  OD1 ASN A 802      -5.402  35.328  15.143  1.00  0.00           O  
ATOM   1466  ND2 ASN A 802      -6.595  33.712  14.148  1.00  0.00           N  
ATOM   1467  N   HIS A 803     -10.753  36.772  14.759  1.00  0.00           N  
ATOM   1468  CA  HIS A 803     -12.037  37.231  15.326  1.00  0.00           C  
ATOM   1469  C   HIS A 803     -13.181  36.374  14.729  1.00  0.00           C  
ATOM   1470  O   HIS A 803     -14.115  35.949  15.443  1.00  0.00           O  
ATOM   1471  CB  HIS A 803     -12.286  38.703  14.953  1.00  0.00           C  
ATOM   1472  CG  HIS A 803     -13.609  39.239  15.412  1.00  0.00           C  
ATOM   1473  ND1 HIS A 803     -13.884  39.514  16.733  1.00  0.00           N  
ATOM   1474  CD2 HIS A 803     -14.721  39.590  14.720  1.00  0.00           C  
ATOM   1475  CE1 HIS A 803     -15.103  40.015  16.837  1.00  0.00           C  
ATOM   1476  NE2 HIS A 803     -15.633  40.071  15.630  1.00  0.00           N  
ATOM   1477  N   LEU A 807     -13.111  36.145  13.414  1.00  0.00           N  
ATOM   1478  CA  LEU A 807     -14.134  35.359  12.723  1.00  0.00           C  
ATOM   1479  C   LEU A 807     -14.002  33.869  13.001  1.00  0.00           C  
ATOM   1480  O   LEU A 807     -14.969  33.125  12.850  1.00  0.00           O  
ATOM   1481  CB  LEU A 807     -14.083  35.599  11.204  1.00  0.00           C  
ATOM   1482  CG  LEU A 807     -14.432  37.027  10.722  1.00  0.00           C  
ATOM   1483  CD1 LEU A 807     -14.474  37.039   9.208  1.00  0.00           C  
ATOM   1484  CD2 LEU A 807     -15.795  37.474  11.281  1.00  0.00           C  
ATOM   1485  N   GLY A 808     -12.807  33.425  13.383  1.00  0.00           N  
ATOM   1486  CA  GLY A 808     -12.611  32.014  13.654  1.00  0.00           C  
ATOM   1487  C   GLY A 808     -12.339  31.245  12.379  1.00  0.00           C  
ATOM   1488  O   GLY A 808     -12.830  30.134  12.206  1.00  0.00           O  
ATOM   1489  N   ILE A1143     -11.567  31.843  11.482  1.00  0.00           N  
ATOM   1490  CA  ILE A1143     -11.220  31.222  10.211  1.00  0.00           C  
ATOM   1491  C   ILE A1143      -9.707  31.006  10.101  1.00  0.00           C  
ATOM   1492  O   ILE A1143      -8.914  31.945  10.277  1.00  0.00           O  
ATOM   1493  CB  ILE A1143     -11.734  32.101   9.054  1.00  0.00           C  
ATOM   1494  CG1 ILE A1143     -13.277  32.098   9.082  1.00  0.00           C  
ATOM   1495  CG2 ILE A1143     -11.203  31.598   7.728  1.00  0.00           C  
ATOM   1496  CD1 ILE A1143     -13.939  33.053   8.107  1.00  0.00           C  
ATOM   1497  N   ASP A1154      -9.307  29.766   9.812  1.00  0.00           N  
ATOM   1498  CA  ASP A1154      -7.892  29.417   9.703  1.00  0.00           C  
ATOM   1499  C   ASP A1154      -7.310  29.985   8.413  1.00  0.00           C  
ATOM   1500  O   ASP A1154      -7.989  30.018   7.389  1.00  0.00           O  
ATOM   1501  CB  ASP A1154      -7.726  27.885   9.764  1.00  0.00           C  
ATOM   1502  CG  ASP A1154      -6.284  27.464   9.994  1.00  0.00           C  
ATOM   1503  OD1 ASP A1154      -5.638  28.046  10.894  1.00  0.00           O  
ATOM   1504  OD2 ASP A1154      -5.800  26.555   9.285  1.00  0.00           O  
ATOM   1505  N   PHE A1155      -6.051  30.422   8.449  1.00  0.00           N  
ATOM   1506  CA  PHE A1155      -5.452  31.023   7.266  1.00  0.00           C  
ATOM   1507  C   PHE A1155      -3.928  31.015   7.307  1.00  0.00           C  
ATOM   1508  O   PHE A1155      -3.325  30.752   8.332  1.00  0.00           O  
ATOM   1509  CB  PHE A1155      -5.884  32.491   7.155  1.00  0.00           C  
ATOM   1510  CG  PHE A1155      -5.268  33.381   8.216  1.00  0.00           C  
ATOM   1511  CD1 PHE A1155      -5.810  33.435   9.509  1.00  0.00           C  
ATOM   1512  CD2 PHE A1155      -4.091  34.106   7.941  1.00  0.00           C  
ATOM   1513  CE1 PHE A1155      -5.185  34.197  10.526  1.00  0.00           C  
ATOM   1514  CE2 PHE A1155      -3.460  34.868   8.937  1.00  0.00           C  
ATOM   1515  CZ  PHE A1155      -4.002  34.916  10.238  1.00  0.00           C  
ATOM   1516  N   LYS A1156      -3.339  31.388   6.184  1.00  0.00           N  
ATOM   1517  CA  LYS A1156      -1.902  31.475   6.042  1.00  0.00           C  
ATOM   1518  C   LYS A1156      -1.666  32.669   5.113  1.00  0.00           C  
ATOM   1519  O   LYS A1156      -2.328  32.788   4.085  1.00  0.00           O  
ATOM   1520  CB  LYS A1156      -1.371  30.191   5.394  1.00  0.00           C  
ATOM   1521  CG  LYS A1156       0.096  29.909   5.631  1.00  0.00           C  
ATOM   1522  CD  LYS A1156       0.363  29.472   7.069  1.00  0.00           C  
ATOM   1523  CE  LYS A1156       1.816  29.030   7.249  1.00  0.00           C  
ATOM   1524  NZ  LYS A1156       2.127  28.632   8.652  1.00  0.00           N  
ATOM   1525  N   ILE A1157      -0.757  33.568   5.480  1.00  0.00           N  
ATOM   1526  CA  ILE A1157      -0.462  34.711   4.619  1.00  0.00           C  
ATOM   1527  C   ILE A1157       0.762  34.362   3.783  1.00  0.00           C  
ATOM   1528  O   ILE A1157       1.802  34.000   4.331  1.00  0.00           O  
ATOM   1529  CB  ILE A1157      -0.176  35.993   5.436  1.00  0.00           C  
ATOM   1530  CG1 ILE A1157      -1.397  36.358   6.287  1.00  0.00           C  
ATOM   1531  CG2 ILE A1157       0.141  37.140   4.495  1.00  0.00           C  
ATOM   1532  CD1 ILE A1157      -1.184  37.549   7.241  1.00  0.00           C  
ATOM   1533  N   VAL A1158       0.636  34.439   2.460  1.00  0.00           N  
ATOM   1534  CA  VAL A1158       1.758  34.119   1.579  1.00  0.00           C  
ATOM   1535  C   VAL A1158       2.154  35.298   0.712  1.00  0.00           C  
ATOM   1536  O   VAL A1158       1.304  35.954   0.109  1.00  0.00           O  
ATOM   1537  CB  VAL A1158       1.440  32.918   0.650  1.00  0.00           C  
ATOM   1538  CG1 VAL A1158       0.961  31.756   1.467  1.00  0.00           C  
ATOM   1539  CG2 VAL A1158       0.392  33.305  -0.381  1.00  0.00           C  
ATOM   1540  N   GLY A1159       3.460  35.556   0.651  1.00  0.00           N  
ATOM   1541  CA  GLY A1159       3.967  36.657  -0.146  1.00  0.00           C  
ATOM   1542  C   GLY A1159       5.425  36.498  -0.547  1.00  0.00           C  
ATOM   1543  O   GLY A1159       5.782  35.559  -1.262  1.00  0.00           O  
ATOM   1544  N   ASP A1160       6.269  37.415  -0.081  1.00  0.00           N  
ATOM   1545  CA  ASP A1160       7.695  37.393  -0.402  1.00  0.00           C  
ATOM   1546  C   ASP A1160       8.435  38.531   0.292  1.00  0.00           C  
ATOM   1547  O   ASP A1160       7.818  39.454   0.824  1.00  0.00           O  
ATOM   1548  CB  ASP A1160       7.887  37.493  -1.923  1.00  0.00           C  
ATOM   1549  CG  ASP A1160       9.275  37.983  -2.313  1.00  0.00           C  
ATOM   1550  OD1 ASP A1160      10.274  37.423  -1.813  1.00  0.00           O  
ATOM   1551  OD2 ASP A1160       9.363  38.928  -3.130  1.00  0.00           O  
ATOM   1552  N   GLY A1456       4.376  47.226  -6.300  1.00  0.00           N  
ATOM   1553  CA  GLY A1456       3.967  47.262  -4.908  1.00  0.00           C  
ATOM   1554  C   GLY A1456       3.973  45.886  -4.275  1.00  0.00           C  
ATOM   1555  O   GLY A1456       3.867  44.876  -4.970  1.00  0.00           O  
ATOM   1556  N   ASP A1457       4.093  45.846  -2.952  1.00  0.00           N  
ATOM   1557  CA  ASP A1457       4.123  44.592  -2.199  1.00  0.00           C  
ATOM   1558  C   ASP A1457       2.727  43.933  -2.150  1.00  0.00           C  
ATOM   1559  O   ASP A1457       1.781  44.528  -1.651  1.00  0.00           O  
ATOM   1560  CB  ASP A1457       4.648  44.887  -0.785  1.00  0.00           C  
ATOM   1561  CG  ASP A1457       5.009  43.636  -0.015  1.00  0.00           C  
ATOM   1562  OD1 ASP A1457       5.618  43.768   1.070  1.00  0.00           O  
ATOM   1563  OD2 ASP A1457       4.682  42.525  -0.485  1.00  0.00           O  
ATOM   1564  N   THR A1458       2.613  42.712  -2.679  1.00  0.00           N  
ATOM   1565  CA  THR A1458       1.340  41.975  -2.714  1.00  0.00           C  
ATOM   1566  C   THR A1458       1.376  40.661  -1.938  1.00  0.00           C  
ATOM   1567  O   THR A1458       2.334  39.892  -2.040  1.00  0.00           O  
ATOM   1568  CB  THR A1458       0.926  41.627  -4.155  1.00  0.00           C  
ATOM   1569  OG1 THR A1458       0.682  42.830  -4.888  1.00  0.00           O  
ATOM   1570  CG2 THR A1458      -0.339  40.772  -4.155  1.00  0.00           C  
ATOM   1571  N   LEU A1459       0.312  40.396  -1.185  1.00  0.00           N  
ATOM   1572  CA  LEU A1459       0.220  39.180  -0.380  1.00  0.00           C  
ATOM   1573  C   LEU A1459      -1.120  38.500  -0.612  1.00  0.00           C  
ATOM   1574  O   LEU A1459      -2.105  39.150  -0.955  1.00  0.00           O  
ATOM   1575  CB  LEU A1459       0.290  39.500   1.108  1.00  0.00           C  
ATOM   1576  CG  LEU A1459       1.131  40.644   1.650  1.00  0.00           C  
ATOM   1577  CD1 LEU A1459       0.812  40.813   3.139  1.00  0.00           C  
ATOM   1578  CD2 LEU A1459       2.613  40.351   1.424  1.00  0.00           C  
ATOM   1579  N   ASP A1460      -1.156  37.193  -0.397  1.00  0.00           N  
ATOM   1580  CA  ASP A1460      -2.389  36.457  -0.551  1.00  0.00           C  
ATOM   1581  C   ASP A1460      -2.684  35.748   0.755  1.00  0.00           C  
ATOM   1582  O   ASP A1460      -1.801  35.150   1.371  1.00  0.00           O  
ATOM   1583  CB  ASP A1460      -2.276  35.449  -1.693  1.00  0.00           C  
ATOM   1584  CG  ASP A1460      -2.156  36.115  -3.053  1.00  0.00           C  
ATOM   1585  OD1 ASP A1460      -1.417  35.575  -3.898  1.00  0.00           O  
ATOM   1586  OD2 ASP A1460      -2.807  37.163  -3.287  1.00  0.00           O  
ATOM   1587  N   VAL A1461      -3.936  35.841   1.184  1.00  0.00           N  
ATOM   1588  CA  VAL A1461      -4.383  35.208   2.411  1.00  0.00           C  
ATOM   1589  C   VAL A1461      -5.102  33.931   1.986  1.00  0.00           C  
ATOM   1590  O   VAL A1461      -6.184  33.983   1.400  1.00  0.00           O  
ATOM   1591  CB  VAL A1461      -5.349  36.126   3.166  1.00  0.00           C  
ATOM   1592  CG1 VAL A1461      -5.702  35.511   4.495  1.00  0.00           C  
ATOM   1593  CG2 VAL A1461      -4.721  37.490   3.343  1.00  0.00           C  
ATOM   1594  N   MET A1462      -4.502  32.789   2.303  1.00  0.00           N  
ATOM   1595  CA  MET A1462      -5.032  31.499   1.896  1.00  0.00           C  
ATOM   1596  C   MET A1462      -5.602  30.619   2.990  1.00  0.00           C  
ATOM   1597  O   MET A1462      -5.216  30.713   4.150  1.00  0.00           O  
ATOM   1598  CB  MET A1462      -3.927  30.685   1.220  1.00  0.00           C  
ATOM   1599  CG  MET A1462      -3.117  31.422   0.203  1.00  0.00           C  
ATOM   1600  SD  MET A1462      -4.035  31.797  -1.286  1.00  0.00           S  
ATOM   1601  CE  MET A1462      -4.497  30.112  -1.836  1.00  0.00           C  
ATOM   1602  N   HIS A1463      -6.541  29.770   2.593  1.00  0.00           N  
ATOM   1603  CA  HIS A1463      -7.099  28.759   3.478  1.00  0.00           C  
ATOM   1604  C   HIS A1463      -6.898  27.513   2.612  1.00  0.00           C  
ATOM   1605  O   HIS A1463      -7.686  27.239   1.692  1.00  0.00           O  
ATOM   1606  CB  HIS A1463      -8.583  28.964   3.760  1.00  0.00           C  
ATOM   1607  CG  HIS A1463      -9.147  27.929   4.682  1.00  0.00           C  
ATOM   1608  ND1 HIS A1463      -9.699  26.745   4.231  1.00  0.00           N  
ATOM   1609  CD2 HIS A1463      -9.161  27.856   6.035  1.00  0.00           C  
ATOM   1610  CE1 HIS A1463     -10.023  25.990   5.267  1.00  0.00           C  
ATOM   1611  NE2 HIS A1463      -9.708  26.640   6.372  1.00  0.00           N  
ATOM   1612  N   GLY A1464      -5.822  26.777   2.875  1.00  0.00           N  
ATOM   1613  CA  GLY A1464      -5.540  25.615   2.048  1.00  0.00           C  
ATOM   1614  C   GLY A1464      -5.249  26.177   0.668  1.00  0.00           C  
ATOM   1615  O   GLY A1464      -4.478  27.127   0.538  1.00  0.00           O  
ATOM   1616  N   ASP A1693      -5.872  25.630  -0.371  1.00  0.00           N  
ATOM   1617  CA  ASP A1693      -5.635  26.149  -1.717  1.00  0.00           C  
ATOM   1618  C   ASP A1693      -6.621  27.260  -2.112  1.00  0.00           C  
ATOM   1619  O   ASP A1693      -6.610  27.744  -3.243  1.00  0.00           O  
ATOM   1620  CB  ASP A1693      -5.696  25.010  -2.745  1.00  0.00           C  
ATOM   1621  CG  ASP A1693      -6.897  24.102  -2.547  1.00  0.00           C  
ATOM   1622  OD1 ASP A1693      -8.037  24.614  -2.475  1.00  0.00           O  
ATOM   1623  OD2 ASP A1693      -6.701  22.868  -2.467  1.00  0.00           O  
ATOM   1624  N   LEU A1700      -7.464  27.676  -1.178  1.00  0.00           N  
ATOM   1625  CA  LEU A1700      -8.445  28.709  -1.475  1.00  0.00           C  
ATOM   1626  C   LEU A1700      -8.001  30.110  -1.064  1.00  0.00           C  
ATOM   1627  O   LEU A1700      -7.650  30.351   0.090  1.00  0.00           O  
ATOM   1628  CB  LEU A1700      -9.757  28.387  -0.779  1.00  0.00           C  
ATOM   1629  CG  LEU A1700     -10.885  29.413  -0.932  1.00  0.00           C  
ATOM   1630  CD1 LEU A1700     -11.188  29.631  -2.404  1.00  0.00           C  
ATOM   1631  CD2 LEU A1700     -12.117  28.916  -0.180  1.00  0.00           C  
ATOM   1632  N   GLU A1701      -8.038  31.034  -2.013  1.00  0.00           N  
ATOM   1633  CA  GLU A1701      -7.676  32.415  -1.738  1.00  0.00           C  
ATOM   1634  C   GLU A1701      -8.852  33.145  -1.069  1.00  0.00           C  
ATOM   1635  O   GLU A1701      -9.935  33.312  -1.650  1.00  0.00           O  
ATOM   1636  CB  GLU A1701      -7.300  33.137  -3.031  1.00  0.00           C  
ATOM   1637  CG  GLU A1701      -6.970  34.614  -2.828  1.00  0.00           C  
ATOM   1638  CD  GLU A1701      -6.771  35.342  -4.146  1.00  0.00           C  
ATOM   1639  OE1 GLU A1701      -5.757  35.091  -4.834  1.00  0.00           O  
ATOM   1640  OE2 GLU A1701      -7.638  36.162  -4.501  1.00  0.00           O  
ATOM   1641  N   LEU A1702      -8.620  33.568   0.163  1.00  0.00           N  
ATOM   1642  CA  LEU A1702      -9.613  34.287   0.949  1.00  0.00           C  
ATOM   1643  C   LEU A1702      -9.493  35.774   0.641  1.00  0.00           C  
ATOM   1644  O   LEU A1702     -10.479  36.495   0.600  1.00  0.00           O  
ATOM   1645  CB  LEU A1702      -9.334  34.060   2.431  1.00  0.00           C  
ATOM   1646  CG  LEU A1702     -10.194  33.150   3.305  1.00  0.00           C  
ATOM   1647  CD1 LEU A1702     -10.912  32.064   2.521  1.00  0.00           C  
ATOM   1648  CD2 LEU A1702      -9.292  32.595   4.370  1.00  0.00           C  
ATOM   1649  N   SER A1703      -8.269  36.222   0.400  1.00  0.00           N  
ATOM   1650  CA  SER A1703      -8.030  37.624   0.143  1.00  0.00           C  
ATOM   1651  C   SER A1703      -6.738  37.922  -0.592  1.00  0.00           C  
ATOM   1652  O   SER A1703      -5.811  37.112  -0.609  1.00  0.00           O  
ATOM   1653  CB  SER A1703      -7.989  38.368   1.492  1.00  0.00           C  
ATOM   1654  OG  SER A1703      -7.429  39.667   1.358  1.00  0.00           O  
ATOM   1655  N   SER A1704      -6.709  39.093  -1.214  1.00  0.00           N  
ATOM   1656  CA  SER A1704      -5.506  39.608  -1.851  1.00  0.00           C  
ATOM   1657  C   SER A1704      -5.313  40.952  -1.167  1.00  0.00           C  
ATOM   1658  O   SER A1704      -6.260  41.743  -1.003  1.00  0.00           O  
ATOM   1659  CB  SER A1704      -5.667  39.794  -3.354  1.00  0.00           C  
ATOM   1660  OG  SER A1704      -5.349  38.573  -3.998  1.00  0.00           O  
ATOM   1661  N   ALA A1705      -4.089  41.202  -0.739  1.00  0.00           N  
ATOM   1662  CA  ALA A1705      -3.800  42.438  -0.047  1.00  0.00           C  
ATOM   1663  C   ALA A1705      -2.543  43.062  -0.624  1.00  0.00           C  
ATOM   1664  O   ALA A1705      -1.675  42.352  -1.135  1.00  0.00           O  
ATOM   1665  CB  ALA A1705      -3.627  42.144   1.438  1.00  0.00           C  
ATOM   1666  N   VAL A1706      -2.452  44.387  -0.558  1.00  0.00           N  
ATOM   1667  CA  VAL A1706      -1.270  45.050  -1.064  1.00  0.00           C  
ATOM   1668  C   VAL A1706      -0.834  46.194  -0.175  1.00  0.00           C  
ATOM   1669  O   VAL A1706      -1.625  46.783   0.575  1.00  0.00           O  
ATOM   1670  CB  VAL A1706      -1.431  45.529  -2.564  1.00  0.00           C  
ATOM   1671  CG1 VAL A1706      -2.689  44.957  -3.187  1.00  0.00           C  
ATOM   1672  CG2 VAL A1706      -1.384  47.029  -2.670  1.00  0.00           C  
ATOM   1673  N   VAL A1707       0.466  46.451  -0.210  1.00  0.00           N  
ATOM   1674  CA  VAL A1707       1.055  47.545   0.546  1.00  0.00           C  
ATOM   1675  C   VAL A1707       1.466  48.515  -0.554  1.00  0.00           C  
ATOM   1676  O   VAL A1707       2.305  48.178  -1.394  1.00  0.00           O  
ATOM   1677  CB  VAL A1707       2.315  47.076   1.313  1.00  0.00           C  
ATOM   1678  CG1 VAL A1707       2.937  48.242   2.066  1.00  0.00           C  
ATOM   1679  CG2 VAL A1707       1.957  45.941   2.268  1.00  0.00           C  
ATOM   1680  N   GLY A1708       0.849  49.688  -0.578  1.00  0.00           N  
ATOM   1681  CA  GLY A1708       1.184  50.683  -1.579  1.00  0.00           C  
ATOM   1682  C   GLY A1708       2.389  51.475  -1.080  1.00  0.00           C  
ATOM   1683  O   GLY A1708       2.959  51.135  -0.052  1.00  0.00           O  
ATOM   1684  N   PRO A1709       2.782  52.549  -1.766  1.00  0.00           N  
ATOM   1685  CA  PRO A1709       2.136  53.042  -2.981  1.00  0.00           C  
ATOM   1686  C   PRO A1709       2.435  52.187  -4.191  1.00  0.00           C  
ATOM   1687  O   PRO A1709       3.337  51.351  -4.164  1.00  0.00           O  
ATOM   1688  CB  PRO A1709       2.705  54.452  -3.115  1.00  0.00           C  
ATOM   1689  CG  PRO A1709       4.080  54.284  -2.595  1.00  0.00           C  
ATOM   1690  CD  PRO A1709       3.872  53.450  -1.353  1.00  0.00           C  
ATOM   1691  N   ILE A1710       1.641  52.383  -5.242  1.00  0.00           N  
ATOM   1692  CA  ILE A1710       1.821  51.674  -6.500  1.00  0.00           C  
ATOM   1693  C   ILE A1710       1.601  52.716  -7.590  1.00  0.00           C  
ATOM   1694  O   ILE A1710       0.977  53.753  -7.349  1.00  0.00           O  
ATOM   1695  CB  ILE A1710       0.821  50.486  -6.689  1.00  0.00           C  
ATOM   1696  CG1 ILE A1710      -0.626  50.988  -6.692  1.00  0.00           C  
ATOM   1697  CG2 ILE A1710       1.052  49.428  -5.611  1.00  0.00           C  
ATOM   1698  CD1 ILE A1710      -1.629  49.917  -7.091  1.00  0.00           C  
ATOM   1699  N   PRO A1711       2.130  52.467  -8.798  1.00  0.00           N  
ATOM   1700  CA  PRO A1711       2.001  53.395  -9.935  1.00  0.00           C  
ATOM   1701  C   PRO A1711       0.561  53.806 -10.259  1.00  0.00           C  
ATOM   1702  O   PRO A1711       0.310  54.941 -10.664  1.00  0.00           O  
ATOM   1703  CB  PRO A1711       2.650  52.621 -11.088  1.00  0.00           C  
ATOM   1704  CG  PRO A1711       3.684  51.769 -10.382  1.00  0.00           C  
ATOM   1705  CD  PRO A1711       2.901  51.271  -9.179  1.00  0.00           C  
ATOM   1706  N   LEU A1760      -0.383  52.888 -10.071  1.00  0.00           N  
ATOM   1707  CA  LEU A1760      -1.788  53.175 -10.367  1.00  0.00           C  
ATOM   1708  C   LEU A1760      -2.351  54.349  -9.560  1.00  0.00           C  
ATOM   1709  O   LEU A1760      -3.221  55.083 -10.040  1.00  0.00           O  
ATOM   1710  CB  LEU A1760      -2.633  51.917 -10.126  1.00  0.00           C  
ATOM   1711  CG  LEU A1760      -4.146  51.968 -10.365  1.00  0.00           C  
ATOM   1712  CD1 LEU A1760      -4.441  52.395 -11.802  1.00  0.00           C  
ATOM   1713  CD2 LEU A1760      -4.744  50.578 -10.083  1.00  0.00           C  
ATOM   1714  N   ASP A1764      -1.847  54.540  -8.344  1.00  0.00           N  
ATOM   1715  CA  ASP A1764      -2.323  55.623  -7.480  1.00  0.00           C  
ATOM   1716  C   ASP A1764      -2.416  56.980  -8.175  1.00  0.00           C  
ATOM   1717  O   ASP A1764      -3.370  57.739  -7.979  1.00  0.00           O  
ATOM   1718  CB  ASP A1764      -1.399  55.778  -6.267  1.00  0.00           C  
ATOM   1719  CG  ASP A1764      -1.290  54.510  -5.429  1.00  0.00           C  
ATOM   1720  OD1 ASP A1764      -0.374  54.466  -4.581  1.00  0.00           O  
ATOM   1721  OD2 ASP A1764      -2.112  53.571  -5.589  1.00  0.00           O  
ATOM   1722  N   ARG A1765      -1.403  57.295  -8.971  1.00  0.00           N  
ATOM   1723  CA  ARG A1765      -1.343  58.577  -9.664  1.00  0.00           C  
ATOM   1724  C   ARG A1765      -2.608  58.875 -10.471  1.00  0.00           C  
ATOM   1725  O   ARG A1765      -3.110  60.005 -10.469  1.00  0.00           O  
ATOM   1726  CB  ARG A1765      -0.102  58.598 -10.577  1.00  0.00           C  
ATOM   1727  CG  ARG A1765       0.096  59.881 -11.365  1.00  0.00           C  
ATOM   1728  CD  ARG A1765       1.276  59.742 -12.329  1.00  0.00           C  
ATOM   1729  NE  ARG A1765       2.542  59.564 -11.622  1.00  0.00           N  
ATOM   1730  CZ  ARG A1765       3.712  59.341 -12.216  1.00  0.00           C  
ATOM   1731  NH1 ARG A1765       3.787  59.261 -13.540  1.00  0.00           N  
ATOM   1732  NH2 ARG A1765       4.811  59.203 -11.485  1.00  0.00           N  
ATOM   1733  N   GLU A1767      -3.137  57.864 -11.153  1.00  0.00           N  
ATOM   1734  CA  GLU A1767      -4.336  58.070 -11.956  1.00  0.00           C  
ATOM   1735  C   GLU A1767      -5.567  58.468 -11.142  1.00  0.00           C  
ATOM   1736  O   GLU A1767      -6.518  59.032 -11.686  1.00  0.00           O  
ATOM   1737  CB  GLU A1767      -4.669  56.818 -12.765  1.00  0.00           C  
ATOM   1738  CG  GLU A1767      -5.929  56.989 -13.617  1.00  0.00           C  
ATOM   1739  CD  GLU A1767      -5.817  58.130 -14.646  1.00  0.00           C  
ATOM   1740  OE1 GLU A1767      -6.785  58.912 -14.786  1.00  0.00           O  
ATOM   1741  OE2 GLU A1767      -4.768  58.233 -15.322  1.00  0.00           O  
ATOM   1742  N   TRP A1768      -5.552  58.161  -9.848  1.00  0.00           N  
ATOM   1743  CA  TRP A1768      -6.677  58.484  -8.975  1.00  0.00           C  
ATOM   1744  C   TRP A1768      -6.359  59.648  -8.045  1.00  0.00           C  
ATOM   1745  O   TRP A1768      -7.159  60.001  -7.178  1.00  0.00           O  
ATOM   1746  CB  TRP A1768      -7.083  57.242  -8.175  1.00  0.00           C  
ATOM   1747  CG  TRP A1768      -7.558  56.132  -9.055  1.00  0.00           C  
ATOM   1748  CD1 TRP A1768      -6.787  55.187  -9.674  1.00  0.00           C  
ATOM   1749  CD2 TRP A1768      -8.904  55.913  -9.512  1.00  0.00           C  
ATOM   1750  NE1 TRP A1768      -7.566  54.401 -10.491  1.00  0.00           N  
ATOM   1751  CE2 TRP A1768      -8.868  54.825 -10.412  1.00  0.00           C  
ATOM   1752  CE3 TRP A1768     -10.138  56.536  -9.249  1.00  0.00           C  
ATOM   1753  CZ2 TRP A1768     -10.017  54.341 -11.060  1.00  0.00           C  
ATOM   1754  CZ3 TRP A1768     -11.293  56.051  -9.898  1.00  0.00           C  
ATOM   1755  CH2 TRP A1768     -11.216  54.968 -10.791  1.00  0.00           C  
ATOM   1756  N   GLY A1770      -5.183  60.244  -8.237  1.00  0.00           N  
ATOM   1757  CA  GLY A1770      -4.774  61.387  -7.436  1.00  0.00           C  
ATOM   1758  C   GLY A1770      -4.419  61.125  -5.988  1.00  0.00           C  
ATOM   1759  O   GLY A1770      -4.683  61.965  -5.132  1.00  0.00           O  
ATOM   1760  N   ILE A1771      -3.784  60.000  -5.694  1.00  0.00           N  
ATOM   1761  CA  ILE A1771      -3.465  59.685  -4.303  1.00  0.00           C  
ATOM   1762  C   ILE A1771      -2.158  60.263  -3.681  1.00  0.00           C  
ATOM   1763  O   ILE A1771      -2.195  61.198  -2.865  1.00  0.00           O  
ATOM   1764  CB  ILE A1771      -3.616  58.145  -4.142  1.00  0.00           C  
ATOM   1765  CG1 ILE A1771      -5.122  57.840  -4.155  1.00  0.00           C  
ATOM   1766  CG2 ILE A1771      -2.944  57.616  -2.883  1.00  0.00           C  
ATOM   1767  CD1 ILE A1771      -5.918  58.792  -3.287  1.00  0.00           C  
ATOM   1768  N   ASP A1772      -1.026  59.699  -4.049  1.00  0.00           N  
ATOM   1769  CA  ASP A1772       0.314  60.114  -3.606  1.00  0.00           C  
ATOM   1770  C   ASP A1772       0.722  59.970  -2.141  1.00  0.00           C  
ATOM   1771  O   ASP A1772       1.557  60.739  -1.644  1.00  0.00           O  
ATOM   1772  CB  ASP A1772       0.609  61.551  -4.052  1.00  0.00           C  
ATOM   1773  CG  ASP A1772       2.102  61.774  -4.327  1.00  0.00           C  
ATOM   1774  OD1 ASP A1772       2.512  62.939  -4.549  1.00  0.00           O  
ATOM   1775  OD2 ASP A1772       2.865  60.777  -4.332  1.00  0.00           O  
ATOM   1776  N   LYS A1773       0.141  59.002  -1.444  1.00  0.00           N  
ATOM   1777  CA  LYS A1773       0.509  58.757  -0.055  1.00  0.00           C  
ATOM   1778  C   LYS A1773       0.617  57.260   0.124  1.00  0.00           C  
ATOM   1779  O   LYS A1773       0.063  56.495  -0.657  1.00  0.00           O  
ATOM   1780  CB  LYS A1773      -0.542  59.296   0.915  1.00  0.00           C  
ATOM   1781  CG  LYS A1773      -0.558  60.796   1.097  1.00  0.00           C  
ATOM   1782  CD  LYS A1773      -1.423  61.148   2.295  1.00  0.00           C  
ATOM   1783  CE  LYS A1773      -1.387  62.630   2.601  1.00  0.00           C  
ATOM   1784  NZ  LYS A1773      -2.227  62.908   3.788  1.00  0.00           N  
ATOM   1785  N   PRO A1774       1.372  56.811   1.132  1.00  0.00           N  
ATOM   1786  CA  PRO A1774       1.433  55.355   1.275  1.00  0.00           C  
ATOM   1787  C   PRO A1774       0.057  54.842   1.731  1.00  0.00           C  
ATOM   1788  O   PRO A1774      -0.767  55.601   2.253  1.00  0.00           O  
ATOM   1789  CB  PRO A1774       2.507  55.150   2.344  1.00  0.00           C  
ATOM   1790  CG  PRO A1774       2.430  56.433   3.163  1.00  0.00           C  
ATOM   1791  CD  PRO A1774       2.238  57.495   2.117  1.00  0.00           C  
ATOM   1792  N   TRP A1775      -0.181  53.559   1.519  1.00  0.00           N  
ATOM   1793  CA  TRP A1775      -1.442  52.973   1.928  1.00  0.00           C  
ATOM   1794  C   TRP A1775      -1.308  51.466   1.992  1.00  0.00           C  
ATOM   1795  O   TRP A1775      -0.333  50.899   1.476  1.00  0.00           O  
ATOM   1796  CB  TRP A1775      -2.552  53.372   0.946  1.00  0.00           C  
ATOM   1797  CG  TRP A1775      -2.346  52.878  -0.465  1.00  0.00           C  
ATOM   1798  CD1 TRP A1775      -1.758  53.559  -1.500  1.00  0.00           C  
ATOM   1799  CD2 TRP A1775      -2.760  51.611  -1.006  1.00  0.00           C  
ATOM   1800  NE1 TRP A1775      -1.787  52.797  -2.646  1.00  0.00           N  
ATOM   1801  CE2 TRP A1775      -2.393  51.597  -2.371  1.00  0.00           C  
ATOM   1802  CE3 TRP A1775      -3.407  50.487  -0.468  1.00  0.00           C  
ATOM   1803  CZ2 TRP A1775      -2.652  50.501  -3.209  1.00  0.00           C  
ATOM   1804  CZ3 TRP A1775      -3.665  49.393  -1.308  1.00  0.00           C  
ATOM   1805  CH2 TRP A1775      -3.288  49.414  -2.659  1.00  0.00           C  
ATOM   1806  N   ILE A1776      -2.260  50.833   2.678  1.00  0.00           N  
ATOM   1807  CA  ILE A1776      -2.342  49.376   2.791  1.00  0.00           C  
ATOM   1808  C   ILE A1776      -3.817  49.005   2.631  1.00  0.00           C  
ATOM   1809  O   ILE A1776      -4.706  49.799   2.976  1.00  0.00           O  
ATOM   1810  CB  ILE A1776      -1.852  48.824   4.168  1.00  0.00           C  
ATOM   1811  CG1 ILE A1776      -2.450  49.648   5.310  1.00  0.00           C  
ATOM   1812  CG2 ILE A1776      -0.305  48.861   4.247  1.00  0.00           C  
ATOM   1813  CD1 ILE A1776      -2.269  48.968   6.673  1.00  0.00           C  
ATOM   1814  N   GLY A1777      -4.086  47.808   2.126  1.00  0.00           N  
ATOM   1815  CA  GLY A1777      -5.482  47.414   1.954  1.00  0.00           C  
ATOM   1816  C   GLY A1777      -5.619  45.942   1.620  1.00  0.00           C  
ATOM   1817  O   GLY A1777      -4.629  45.289   1.302  1.00  0.00           O  
ATOM   1818  N   ALA A1778      -6.845  45.419   1.693  1.00  0.00           N  
ATOM   1819  CA  ALA A1778      -7.099  44.013   1.397  1.00  0.00           C  
ATOM   1820  C   ALA A1778      -8.568  43.828   1.037  1.00  0.00           C  
ATOM   1821  O   ALA A1778      -9.433  44.515   1.595  1.00  0.00           O  
ATOM   1822  CB  ALA A1778      -6.761  43.146   2.610  1.00  0.00           C  
ATOM   1823  N   GLY A1779      -8.826  42.908   0.102  1.00  0.00           N  
ATOM   1824  CA  GLY A1779     -10.179  42.598  -0.334  1.00  0.00           C  
ATOM   1825  C   GLY A1779     -10.483  41.142  -0.037  1.00  0.00           C  
ATOM   1826  O   GLY A1779      -9.717  40.253  -0.412  1.00  0.00           O  
ATOM   1827  N   PHE A1782     -11.601  40.894   0.644  1.00  0.00           N  
ATOM   1828  CA  PHE A1782     -12.019  39.539   1.030  1.00  0.00           C  
ATOM   1829  C   PHE A1782     -13.373  39.194   0.406  1.00  0.00           C  
ATOM   1830  O   PHE A1782     -14.243  40.056   0.308  1.00  0.00           O  
ATOM   1831  CB  PHE A1782     -12.215  39.445   2.556  1.00  0.00           C  
ATOM   1832  CG  PHE A1782     -10.945  39.274   3.351  1.00  0.00           C  
ATOM   1833  CD1 PHE A1782     -10.129  40.367   3.643  1.00  0.00           C  
ATOM   1834  CD2 PHE A1782     -10.599  38.019   3.853  1.00  0.00           C  
ATOM   1835  CE1 PHE A1782      -8.971  40.206   4.438  1.00  0.00           C  
ATOM   1836  CE2 PHE A1782      -9.453  37.839   4.647  1.00  0.00           C  
ATOM   1837  CZ  PHE A1782      -8.637  38.935   4.938  1.00  0.00           C  
ATOM   1838  N   GLY A1783     -13.556  37.936   0.008  1.00  0.00           N  
ATOM   1839  CA  GLY A1783     -14.850  37.516  -0.526  1.00  0.00           C  
ATOM   1840  C   GLY A1783     -15.674  36.969   0.634  1.00  0.00           C  
ATOM   1841  O   GLY A1783     -15.267  35.994   1.271  1.00  0.00           O  
ATOM   1842  N   LEU A1784     -16.822  37.574   0.924  1.00  0.00           N  
ATOM   1843  CA  LEU A1784     -17.641  37.088   2.046  1.00  0.00           C  
ATOM   1844  C   LEU A1784     -18.167  35.667   1.826  1.00  0.00           C  
ATOM   1845  O   LEU A1784     -18.230  34.883   2.769  1.00  0.00           O  
ATOM   1846  CB  LEU A1784     -18.824  38.037   2.323  1.00  0.00           C  
ATOM   1847  CG  LEU A1784     -18.538  39.134   3.346  1.00  0.00           C  
ATOM   1848  CD1 LEU A1784     -17.646  40.194   2.721  1.00  0.00           C  
ATOM   1849  CD2 LEU A1784     -19.857  39.726   3.822  1.00  0.00           C  
ATOM   1850  N   GLU A1785     -18.553  35.320   0.600  1.00  0.00           N  
ATOM   1851  CA  GLU A1785     -19.045  33.957   0.379  1.00  0.00           C  
ATOM   1852  C   GLU A1785     -17.931  32.941   0.609  1.00  0.00           C  
ATOM   1853  O   GLU A1785     -18.193  31.839   1.083  1.00  0.00           O  
ATOM   1854  CB  GLU A1785     -19.670  33.795  -1.024  1.00  0.00           C  
ATOM   1855  CG  GLU A1785     -20.973  34.609  -1.193  1.00  0.00           C  
ATOM   1856  CD  GLU A1785     -20.720  36.071  -1.582  1.00  0.00           C  
ATOM   1857  OE1 GLU A1785     -19.526  36.481  -1.650  1.00  0.00           O  
ATOM   1858  OE2 GLU A1785     -21.711  36.810  -1.818  1.00  0.00           O  
ATOM   1859  N   ARG A1786     -16.681  33.293   0.288  1.00  0.00           N  
ATOM   1860  CA  ARG A1786     -15.590  32.358   0.561  1.00  0.00           C  
ATOM   1861  C   ARG A1786     -15.396  32.230   2.065  1.00  0.00           C  
ATOM   1862  O   ARG A1786     -15.157  31.129   2.576  1.00  0.00           O  
ATOM   1863  CB  ARG A1786     -14.287  32.797  -0.103  1.00  0.00           C  
ATOM   1864  CG  ARG A1786     -14.360  32.631  -1.609  1.00  0.00           C  
ATOM   1865  CD  ARG A1786     -12.991  32.698  -2.265  1.00  0.00           C  
ATOM   1866  NE  ARG A1786     -13.103  32.453  -3.699  1.00  0.00           N  
ATOM   1867  CZ  ARG A1786     -12.141  32.685  -4.582  1.00  0.00           C  
ATOM   1868  NH1 ARG A1786     -10.968  33.170  -4.182  1.00  0.00           N  
ATOM   1869  NH2 ARG A1786     -12.359  32.445  -5.869  1.00  0.00           N  
ATOM   1870  N   LEU A1787     -15.504  33.338   2.788  1.00  0.00           N  
ATOM   1871  CA  LEU A1787     -15.382  33.241   4.244  1.00  0.00           C  
ATOM   1872  C   LEU A1787     -16.490  32.316   4.795  1.00  0.00           C  
ATOM   1873  O   LEU A1787     -16.233  31.451   5.639  1.00  0.00           O  
ATOM   1874  CB  LEU A1787     -15.500  34.630   4.889  1.00  0.00           C  
ATOM   1875  CG  LEU A1787     -14.354  35.614   4.593  1.00  0.00           C  
ATOM   1876  CD1 LEU A1787     -14.683  36.975   5.232  1.00  0.00           C  
ATOM   1877  CD2 LEU A1787     -13.048  35.054   5.170  1.00  0.00           C  
ATOM   1878  N   LEU A1788     -17.727  32.510   4.342  1.00  0.00           N  
ATOM   1879  CA  LEU A1788     -18.825  31.653   4.815  1.00  0.00           C  
ATOM   1880  C   LEU A1788     -18.579  30.183   4.441  1.00  0.00           C  
ATOM   1881  O   LEU A1788     -18.810  29.271   5.242  1.00  0.00           O  
ATOM   1882  CB  LEU A1788     -20.152  32.102   4.203  1.00  0.00           C  
ATOM   1883  CG  LEU A1788     -20.786  33.373   4.752  1.00  0.00           C  
ATOM   1884  CD1 LEU A1788     -22.070  33.697   3.938  1.00  0.00           C  
ATOM   1885  CD2 LEU A1788     -21.124  33.170   6.222  1.00  0.00           C  
ATOM   1886  N   LYS A1789     -18.139  29.959   3.207  1.00  0.00           N  
ATOM   1887  CA  LYS A1789     -17.855  28.604   2.738  1.00  0.00           C  
ATOM   1888  C   LYS A1789     -16.884  27.891   3.675  1.00  0.00           C  
ATOM   1889  O   LYS A1789     -17.102  26.739   4.053  1.00  0.00           O  
ATOM   1890  CB  LYS A1789     -17.274  28.657   1.317  1.00  0.00           C  
ATOM   1891  CG  LYS A1789     -16.888  27.311   0.733  1.00  0.00           C  
ATOM   1892  CD  LYS A1789     -16.517  27.464  -0.737  1.00  0.00           C  
ATOM   1893  CE  LYS A1789     -16.158  26.125  -1.395  1.00  0.00           C  
ATOM   1894  NZ  LYS A1789     -14.850  25.552  -0.937  1.00  0.00           N  
ATOM   1895  N   VAL A1790     -15.827  28.584   4.084  1.00  0.00           N  
ATOM   1896  CA  VAL A1790     -14.840  27.969   4.973  1.00  0.00           C  
ATOM   1897  C   VAL A1790     -15.391  27.787   6.374  1.00  0.00           C  
ATOM   1898  O   VAL A1790     -15.298  26.711   6.957  1.00  0.00           O  
ATOM   1899  CB  VAL A1790     -13.539  28.820   5.015  1.00  0.00           C  
ATOM   1900  CG1 VAL A1790     -12.609  28.340   6.110  1.00  0.00           C  
ATOM   1901  CG2 VAL A1790     -12.852  28.726   3.677  1.00  0.00           C  
ATOM   1902  N   LYS A1791     -16.003  28.835   6.906  1.00  0.00           N  
ATOM   1903  CA  LYS A1791     -16.538  28.774   8.250  1.00  0.00           C  
ATOM   1904  C   LYS A1791     -17.605  27.705   8.436  1.00  0.00           C  
ATOM   1905  O   LYS A1791     -17.634  27.023   9.460  1.00  0.00           O  
ATOM   1906  CB  LYS A1791     -17.121  30.134   8.653  1.00  0.00           C  
ATOM   1907  CG  LYS A1791     -17.799  30.119  10.028  1.00  0.00           C  
ATOM   1908  CD  LYS A1791     -18.411  31.490  10.375  1.00  0.00           C  
ATOM   1909  CE  LYS A1791     -19.243  31.413  11.652  1.00  0.00           C  
ATOM   1910  NZ  LYS A1791     -19.947  32.691  11.988  1.00  0.00           N  
ATOM   1911  N   HIS A1792     -18.482  27.547   7.450  1.00  0.00           N  
ATOM   1912  CA  HIS A1792     -19.560  26.581   7.597  1.00  0.00           C  
ATOM   1913  C   HIS A1792     -19.288  25.258   6.909  1.00  0.00           C  
ATOM   1914  O   HIS A1792     -20.152  24.397   6.852  1.00  0.00           O  
ATOM   1915  CB  HIS A1792     -20.865  27.212   7.108  1.00  0.00           C  
ATOM   1916  CG  HIS A1792     -21.338  28.333   7.980  1.00  0.00           C  
ATOM   1917  ND1 HIS A1792     -21.940  28.119   9.200  1.00  0.00           N  
ATOM   1918  CD2 HIS A1792     -21.236  29.678   7.841  1.00  0.00           C  
ATOM   1919  CE1 HIS A1792     -22.194  29.283   9.776  1.00  0.00           C  
ATOM   1920  NE2 HIS A1792     -21.777  30.245   8.970  1.00  0.00           N  
ATOM   1921  N   ASP A1793     -18.077  25.114   6.385  1.00  0.00           N  
ATOM   1922  CA  ASP A1793     -17.654  23.891   5.715  1.00  0.00           C  
ATOM   1923  C   ASP A1793     -18.588  23.480   4.583  1.00  0.00           C  
ATOM   1924  O   ASP A1793     -18.950  22.301   4.470  1.00  0.00           O  
ATOM   1925  CB  ASP A1793     -17.534  22.762   6.743  1.00  0.00           C  
ATOM   1926  CG  ASP A1793     -16.686  21.616   6.249  1.00  0.00           C  
ATOM   1927  OD1 ASP A1793     -15.818  21.848   5.379  1.00  0.00           O  
ATOM   1928  OD2 ASP A1793     -16.875  20.488   6.741  1.00  0.00           O  
ATOM   1929  N   PHE A1794     -18.994  24.459   3.769  1.00  0.00           N  
ATOM   1930  CA  PHE A1794     -19.862  24.209   2.613  1.00  0.00           C  
ATOM   1931  C   PHE A1794     -18.974  23.659   1.503  1.00  0.00           C  
ATOM   1932  O   PHE A1794     -17.948  24.252   1.171  1.00  0.00           O  
ATOM   1933  CB  PHE A1794     -20.498  25.503   2.073  1.00  0.00           C  
ATOM   1934  CG  PHE A1794     -21.462  26.172   3.008  1.00  0.00           C  
ATOM   1935  CD1 PHE A1794     -22.258  25.430   3.876  1.00  0.00           C  
ATOM   1936  CD2 PHE A1794     -21.612  27.562   2.975  1.00  0.00           C  
ATOM   1937  CE1 PHE A1794     -23.188  26.060   4.692  1.00  0.00           C  
ATOM   1938  CE2 PHE A1794     -22.540  28.200   3.788  1.00  0.00           C  
ATOM   1939  CZ  PHE A1794     -23.331  27.443   4.649  1.00  0.00           C  
ATOM   1940  N   LYS A1795     -19.371  22.550   0.898  1.00  0.00           N  
ATOM   1941  CA  LYS A1795     -18.561  21.984  -0.172  1.00  0.00           C  
ATOM   1942  C   LYS A1795     -18.599  22.870  -1.416  1.00  0.00           C  
ATOM   1943  O   LYS A1795     -17.588  23.066  -2.086  1.00  0.00           O  
ATOM   1944  CB  LYS A1795     -19.051  20.574  -0.510  1.00  0.00           C  
ATOM   1945  CG  LYS A1795     -18.130  19.803  -1.446  1.00  0.00           C  
ATOM   1946  CD  LYS A1795     -18.614  18.367  -1.666  1.00  0.00           C  
ATOM   1947  CE  LYS A1795     -18.607  17.546  -0.372  1.00  0.00           C  
ATOM   1948  NZ  LYS A1795     -19.618  18.011   0.624  1.00  0.00           N  
ATOM   1949  N   ASN A1796     -19.765  23.416  -1.724  1.00  0.00           N  
ATOM   1950  CA  ASN A1796     -19.900  24.278  -2.892  1.00  0.00           C  
ATOM   1951  C   ASN A1796     -20.275  25.697  -2.465  1.00  0.00           C  
ATOM   1952  O   ASN A1796     -21.192  25.885  -1.672  1.00  0.00           O  
ATOM   1953  CB  ASN A1796     -20.975  23.740  -3.830  1.00  0.00           C  
ATOM   1954  CG  ASN A1796     -20.980  24.455  -5.170  1.00  0.00           C  
ATOM   1955  OD1 ASN A1796     -20.189  24.135  -6.065  1.00  0.00           O  
ATOM   1956  ND2 ASN A1796     -21.859  25.440  -5.310  1.00  0.00           N  
ATOM   1957  N   ILE A1797     -19.580  26.678  -3.024  1.00  0.00           N  
ATOM   1958  CA  ILE A1797     -19.796  28.089  -2.699  1.00  0.00           C  
ATOM   1959  C   ILE A1797     -21.230  28.577  -2.946  1.00  0.00           C  
ATOM   1960  O   ILE A1797     -21.650  29.603  -2.395  1.00  0.00           O  
ATOM   1961  CB  ILE A1797     -18.771  28.976  -3.472  1.00  0.00           C  
ATOM   1962  CG1 ILE A1797     -18.863  30.429  -3.011  1.00  0.00           C  
ATOM   1963  CG2 ILE A1797     -18.989  28.859  -4.970  1.00  0.00           C  
ATOM   1964  CD1 ILE A1797     -17.818  31.333  -3.662  1.00  0.00           C  
ATOM   1965  N   LYS A1798     -22.002  27.854  -3.757  1.00  0.00           N  
ATOM   1966  CA  LYS A1798     -23.392  28.270  -3.996  1.00  0.00           C  
ATOM   1967  C   LYS A1798     -24.234  28.269  -2.729  1.00  0.00           C  
ATOM   1968  O   LYS A1798     -25.248  28.958  -2.662  1.00  0.00           O  
ATOM   1969  CB  LYS A1798     -24.061  27.386  -5.057  1.00  0.00           C  
ATOM   1970  CG  LYS A1798     -23.562  27.674  -6.454  1.00  0.00           C  
ATOM   1971  CD  LYS A1798     -24.297  26.863  -7.509  1.00  0.00           C  
ATOM   1972  CE  LYS A1798     -23.806  27.258  -8.887  1.00  0.00           C  
ATOM   1973  NZ  LYS A1798     -23.844  28.747  -9.043  1.00  0.00           N  
ATOM   1974  N   ARG A1799     -23.822  27.500  -1.716  1.00  0.00           N  
ATOM   1975  CA  ARG A1799     -24.565  27.474  -0.449  1.00  0.00           C  
ATOM   1976  C   ARG A1799     -24.408  28.768   0.376  1.00  0.00           C  
ATOM   1977  O   ARG A1799     -25.154  28.994   1.331  1.00  0.00           O  
ATOM   1978  CB  ARG A1799     -24.105  26.301   0.419  1.00  0.00           C  
ATOM   1979  CG  ARG A1799     -24.485  24.943  -0.135  1.00  0.00           C  
ATOM   1980  CD  ARG A1799     -24.697  23.970   0.984  1.00  0.00           C  
ATOM   1981  NE  ARG A1799     -25.055  22.650   0.469  1.00  0.00           N  
ATOM   1982  CZ  ARG A1799     -25.387  21.616   1.232  1.00  0.00           C  
ATOM   1983  NH1 ARG A1799     -25.416  21.746   2.555  1.00  0.00           N  
ATOM   1984  NH2 ARG A1799     -25.649  20.437   0.670  1.00  0.00           N  
ATOM   1985  N   ALA A1800     -23.433  29.597   0.005  1.00  0.00           N  
ATOM   1986  CA  ALA A1800     -23.132  30.851   0.717  1.00  0.00           C  
ATOM   1987  C   ALA A1800     -23.575  32.088  -0.075  1.00  0.00           C  
ATOM   1988  O   ALA A1800     -23.446  33.222   0.399  1.00  0.00           O  
ATOM   1989  CB  ALA A1800     -21.608  30.932   0.976  1.00  0.00           C  
ATOM   1990  N   ALA A1801     -24.092  31.859  -1.279  1.00  0.00           N  
ATOM   1991  CA  ALA A1801     -24.505  32.941  -2.173  1.00  0.00           C  
ATOM   1992  C   ALA A1801     -25.924  33.471  -2.037  1.00  0.00           C  
ATOM   1993  O   ALA A1801     -26.807  32.792  -1.496  1.00  0.00           O  
ATOM   1994  CB  ALA A1801     -24.310  32.482  -3.642  1.00  0.00           C  
ATOM   1995  N   ARG A1802     -26.122  34.699  -2.538  1.00  0.00           N  
ATOM   1996  CA  ARG A1802     -27.455  35.295  -2.628  1.00  0.00           C  
ATOM   1997  C   ARG A1802     -28.089  34.259  -3.525  1.00  0.00           C  
ATOM   1998  O   ARG A1802     -27.526  33.900  -4.564  1.00  0.00           O  
ATOM   1999  CB  ARG A1802     -27.427  36.613  -3.382  1.00  0.00           C  
ATOM   2000  CG  ARG A1802     -26.893  37.759  -2.563  1.00  0.00           C  
ATOM   2001  CD  ARG A1802     -26.824  39.039  -3.395  1.00  0.00           C  
ATOM   2002  NE  ARG A1802     -26.492  40.165  -2.525  1.00  0.00           N  
ATOM   2003  CZ  ARG A1802     -27.386  40.913  -1.889  1.00  0.00           C  
ATOM   2004  NH1 ARG A1802     -28.689  40.671  -2.035  1.00  0.00           N  
ATOM   2005  NH2 ARG A1802     -26.975  41.876  -1.078  1.00  0.00           N  
ATOM   2006  N   SER A1803     -29.255  33.773  -3.158  1.00  0.00           N  
ATOM   2007  CA  SER A1803     -29.812  32.700  -3.972  1.00  0.00           C  
ATOM   2008  C   SER A1803     -31.233  32.363  -3.587  1.00  0.00           C  
ATOM   2009  O   SER A1803     -31.683  32.694  -2.485  1.00  0.00           O  
ATOM   2010  CB  SER A1803     -28.903  31.459  -3.805  1.00  0.00           C  
ATOM   2011  OG  SER A1803     -29.520  30.240  -4.194  1.00  0.00           O  
ATOM   2012  N   GLY A1804     -31.941  31.728  -4.519  1.00  0.00           N  
ATOM   2013  CA  GLY A1804     -33.296  31.301  -4.251  1.00  0.00           C  
ATOM   2014  C   GLY A1804     -33.254  29.805  -3.936  1.00  0.00           C  
ATOM   2015  O   GLY A1804     -34.264  29.243  -3.528  1.00  0.00           O  
ATOM   2016  N   SER A1805     -32.076  29.187  -4.090  1.00  0.00           N  
ATOM   2017  CA  SER A1805     -31.856  27.736  -3.882  1.00  0.00           C  
ATOM   2018  C   SER A1805     -31.298  27.253  -2.539  1.00  0.00           C  
ATOM   2019  O   SER A1805     -31.362  26.045  -2.222  1.00  0.00           O  
ATOM   2020  CB  SER A1805     -30.942  27.195  -4.980  1.00  0.00           C  
ATOM   2021  OG  SER A1805     -31.572  27.284  -6.241  1.00  0.00           O  
ATOM   2022  N   TYR A1806     -30.705  28.166  -1.777  1.00  0.00           N  
ATOM   2023  CA  TYR A1806     -30.177  27.806  -0.466  1.00  0.00           C  
ATOM   2024  C   TYR A1806     -30.419  28.970   0.473  1.00  0.00           C  
ATOM   2025  O   TYR A1806     -30.340  30.130   0.048  1.00  0.00           O  
ATOM   2026  CB  TYR A1806     -28.671  27.528  -0.509  1.00  0.00           C  
ATOM   2027  CG  TYR A1806     -28.293  26.252  -1.212  1.00  0.00           C  
ATOM   2028  CD1 TYR A1806     -27.918  26.264  -2.549  1.00  0.00           C  
ATOM   2029  CD2 TYR A1806     -28.381  25.024  -0.557  1.00  0.00           C  
ATOM   2030  CE1 TYR A1806     -27.647  25.085  -3.223  1.00  0.00           C  
ATOM   2031  CE2 TYR A1806     -28.106  23.838  -1.225  1.00  0.00           C  
ATOM   2032  CZ  TYR A1806     -27.743  23.877  -2.552  1.00  0.00           C  
ATOM   2033  OH  TYR A1806     -27.462  22.701  -3.215  1.00  0.00           O  
ATOM   2034  N   TYR A1807     -30.735  28.654   1.729  1.00  0.00           N  
ATOM   2035  CA  TYR A1807     -30.919  29.677   2.756  1.00  0.00           C  
ATOM   2036  C   TYR A1807     -30.011  29.257   3.921  1.00  0.00           C  
ATOM   2037  O   TYR A1807     -30.236  28.223   4.554  1.00  0.00           O  
ATOM   2038  CB  TYR A1807     -32.361  29.759   3.235  1.00  0.00           C  
ATOM   2039  CG  TYR A1807     -32.531  30.895   4.234  1.00  0.00           C  
ATOM   2040  CD1 TYR A1807     -32.743  32.204   3.796  1.00  0.00           C  
ATOM   2041  CD2 TYR A1807     -32.353  30.677   5.607  1.00  0.00           C  
ATOM   2042  CE1 TYR A1807     -32.771  33.276   4.705  1.00  0.00           C  
ATOM   2043  CE2 TYR A1807     -32.374  31.740   6.526  1.00  0.00           C  
ATOM   2044  CZ  TYR A1807     -32.584  33.036   6.060  1.00  0.00           C  
ATOM   2045  OH  TYR A1807     -32.630  34.094   6.945  1.00  0.00           O  
ATOM   2046  N   ASN A1808     -28.982  30.053   4.194  1.00  0.00           N  
ATOM   2047  CA  ASN A1808     -28.010  29.705   5.239  1.00  0.00           C  
ATOM   2048  C   ASN A1808     -27.488  28.284   4.995  1.00  0.00           C  
ATOM   2049  O   ASN A1808     -27.359  27.471   5.918  1.00  0.00           O  
ATOM   2050  CB  ASN A1808     -28.631  29.815   6.632  1.00  0.00           C  
ATOM   2051  CG  ASN A1808     -28.914  31.250   7.020  1.00  0.00           C  
ATOM   2052  OD1 ASN A1808     -28.709  32.167   6.221  1.00  0.00           O  
ATOM   2053  ND2 ASN A1808     -29.391  31.457   8.244  1.00  0.00           N  
ATOM   2054  N   GLY A1809     -27.205  27.993   3.729  1.00  0.00           N  
ATOM   2055  CA  GLY A1809     -26.683  26.681   3.368  1.00  0.00           C  
ATOM   2056  C   GLY A1809     -27.678  25.530   3.350  1.00  0.00           C  
ATOM   2057  O   GLY A1809     -27.286  24.382   3.114  1.00  0.00           O  
ATOM   2058  N   ILE A1810     -28.952  25.816   3.602  1.00  0.00           N  
ATOM   2059  CA  ILE A1810     -29.976  24.779   3.599  1.00  0.00           C  
ATOM   2060  C   ILE A1810     -30.753  24.852   2.296  1.00  0.00           C  
ATOM   2061  O   ILE A1810     -31.221  25.929   1.892  1.00  0.00           O  
ATOM   2062  CB  ILE A1810     -30.957  24.974   4.765  1.00  0.00           C  
ATOM   2063  CG1 ILE A1810     -30.208  24.866   6.100  1.00  0.00           C  
ATOM   2064  CG2 ILE A1810     -32.086  23.972   4.669  1.00  0.00           C  
ATOM   2065  CD1 ILE A1810     -30.957  25.535   7.249  1.00  0.00           C  
ATOM   2066  N   SER A1811     -30.914  23.710   1.639  1.00  0.00           N  
ATOM   2067  CA  SER A1811     -31.651  23.707   0.385  1.00  0.00           C  
ATOM   2068  C   SER A1811     -33.080  24.188   0.609  1.00  0.00           C  
ATOM   2069  O   SER A1811     -33.725  23.830   1.599  1.00  0.00           O  
ATOM   2070  CB  SER A1811     -31.680  22.294  -0.231  1.00  0.00           C  
ATOM   2071  OG  SER A1811     -32.539  22.259  -1.376  1.00  0.00           O  
ATOM   2072  N   THR A1812     -33.571  25.014  -0.307  1.00  0.00           N  
ATOM   2073  CA  THR A1812     -34.930  25.507  -0.226  1.00  0.00           C  
ATOM   2074  C   THR A1812     -35.848  24.665  -1.124  1.00  0.00           C  
ATOM   2075  O   THR A1812     -37.032  24.944  -1.212  1.00  0.00           O  
ATOM   2076  CB  THR A1812     -35.048  26.981  -0.686  1.00  0.00           C  
ATOM   2077  OG1 THR A1812     -34.582  27.087  -2.037  1.00  0.00           O  
ATOM   2078  CG2 THR A1812     -34.225  27.916   0.226  1.00  0.00           C  
ATOM   2079  N   ASN A1813     -35.299  23.657  -1.800  1.00  0.00           N  
ATOM   2080  CA  ASN A1813     -36.098  22.773  -2.668  1.00  0.00           C  
ATOM   2081  C   ASN A1813     -36.398  21.501  -1.858  1.00  0.00           C  
ATOM   2082  O   ASN A1813     -35.749  20.461  -2.022  1.00  0.00           O  
ATOM   2083  CB  ASN A1813     -35.308  22.437  -3.946  1.00  0.00           C  
ATOM   2084  CG  ASN A1813     -34.993  23.689  -4.798  1.00  0.00           C  
ATOM   2085  OD1 ASN A1813     -33.848  23.909  -5.207  1.00  0.00           O  
ATOM   2086  ND2 ASN A1813     -36.012  24.500  -5.065  1.00  0.00           N  
ATOM   2087  N   LEU A1814     -37.390  21.610  -0.985  1.00  0.00           N  
ATOM   2088  CA  LEU A1814     -37.773  20.540  -0.077  1.00  0.00           C  
ATOM   2089  C   LEU A1814     -39.127  19.895  -0.382  1.00  0.00           C  
ATOM   2090  O   LEU A1814     -39.801  19.488   0.593  1.00  0.00           O  
ATOM   2091  CB  LEU A1814     -37.781  21.104   1.351  1.00  0.00           C  
ATOM   2092  CG  LEU A1814     -36.447  21.762   1.741  1.00  0.00           C  
ATOM   2093  CD1 LEU A1814     -36.506  22.311   3.162  1.00  0.00           C  
ATOM   2094  CD2 LEU A1814     -35.303  20.709   1.598  1.00  0.00           C  
ATOM   2095  OXT LEU A1814     -39.487  19.785  -1.578  1.00  0.00           O  
HETATM 2096  PG  ANP A 501      -9.298  34.252  -7.901  1.00  0.00           P  
HETATM 2097  O1G ANP A 501     -10.244  34.378  -9.033  1.00  0.00           O  
HETATM 2098  O2G ANP A 501      -9.760  33.110  -6.868  1.00  0.00           O  
HETATM 2099  O3G ANP A 501      -7.828  33.806  -8.383  1.00  0.00           O  
HETATM 2100  PB  ANP A 501      -8.920  37.007  -7.871  1.00  0.00           P  
HETATM 2101  O1B ANP A 501      -9.875  37.319  -8.954  1.00  0.00           O  
HETATM 2102  O2B ANP A 501      -7.558  37.579  -7.795  1.00  0.00           O  
HETATM 2103  N3B ANP A 501      -9.112  35.621  -7.035  1.00  0.00           N  
HETATM 2104  PA  ANP A 501      -9.424  39.459  -6.385  1.00  0.00           P  
HETATM 2105  O1A ANP A 501      -8.135  39.653  -5.684  1.00  0.00           O  
HETATM 2106  O2A ANP A 501      -9.679  40.281  -7.590  1.00  0.00           O  
HETATM 2107  O3A ANP A 501      -9.621  37.885  -6.705  1.00  0.00           O  
HETATM 2108  O5' ANP A 501     -10.614  39.757  -5.338  1.00  0.00           O  
HETATM 2109  C5' ANP A 501     -10.404  39.740  -3.923  1.00  0.00           C  
HETATM 2110  C4' ANP A 501     -11.215  38.628  -3.252  1.00  0.00           C  
HETATM 2111  O4' ANP A 501     -12.590  38.657  -3.668  1.00  0.00           O  
HETATM 2112  C3' ANP A 501     -10.726  37.237  -3.652  1.00  0.00           C  
HETATM 2113  O3' ANP A 501      -9.594  36.896  -2.846  1.00  0.00           O  
HETATM 2114  C2' ANP A 501     -11.938  36.412  -3.219  1.00  0.00           C  
HETATM 2115  O2' ANP A 501     -11.977  36.234  -1.800  1.00  0.00           O  
HETATM 2116  C1' ANP A 501     -13.098  37.310  -3.655  1.00  0.00           C  
HETATM 2117  N9  ANP A 501     -13.556  36.969  -5.023  1.00  0.00           N  
HETATM 2118  C8  ANP A 501     -13.025  37.395  -6.170  1.00  0.00           C  
HETATM 2119  N7  ANP A 501     -13.736  36.925  -7.194  1.00  0.00           N  
HETATM 2120  C5  ANP A 501     -14.727  36.188  -6.697  1.00  0.00           C  
HETATM 2121  C6  ANP A 501     -15.767  35.448  -7.250  1.00  0.00           C  
HETATM 2122  N6  ANP A 501     -15.942  35.410  -8.568  1.00  0.00           N  
HETATM 2123  N1  ANP A 501     -16.602  34.784  -6.435  1.00  0.00           N  
HETATM 2124  C2  ANP A 501     -16.456  34.821  -5.120  1.00  0.00           C  
HETATM 2125  N3  ANP A 501     -15.481  35.518  -4.561  1.00  0.00           N  
HETATM 2126  C4  ANP A 501     -14.609  36.209  -5.313  1.00  0.00           C  
HETATM 2127  C1  LBY A 601      -8.936  50.135  -2.360  1.00  0.00           C  
HETATM 2128  CT  LBY A 601      -7.469  50.190  -2.795  1.00  0.00           C  
HETATM 2129  C2  LBY A 601      -6.655  51.023  -1.800  1.00  0.00           C  
HETATM 2130  C3  LBY A 601      -7.364  50.820  -4.184  1.00  0.00           C  
HETATM 2131  O2  LBY A 601      -6.958  48.852  -2.866  1.00  0.00           O  
HETATM 2132  CZ  LBY A 601      -6.905  48.269  -1.635  1.00  0.00           C  
HETATM 2133  O1  LBY A 601      -7.319  48.886  -0.656  1.00  0.00           O  
HETATM 2134  NZ  LBY A 601      -6.474  47.016  -1.533  1.00  0.00           N  
HETATM 2135  CE  LBY A 601      -6.082  46.224  -2.704  1.00  0.00           C  
HETATM 2136  CD  LBY A 601      -7.078  45.065  -2.792  1.00  0.00           C  
HETATM 2137  CG  LBY A 601      -7.075  44.444  -4.188  1.00  0.00           C  
HETATM 2138  CB  LBY A 601      -8.257  43.489  -4.366  1.00  0.00           C  
HETATM 2139  CA  LBY A 601      -8.379  43.087  -5.837  1.00  0.00           C  
HETATM 2140  C   LBY A 601      -8.492  44.360  -6.680  1.00  0.00           C  
HETATM 2141  OXT LBY A 601      -9.385  45.174  -6.359  1.00  0.00           O  
HETATM 2142  O   LBY A 601      -7.674  44.500  -7.614  1.00  0.00           O  
HETATM 2143  N   LBY A 601      -7.179  42.338  -6.239  1.00  0.00           N  
TER
END
