# Supplementary material for: Backbone Brackets and Arginine Tweezers delineate Class I and Class II aminoacyl tRNA synthetases
Source: PLoS Comput Biol. 2018 Apr 16;14(4):e1006101. doi: 10.1371/journal.pcbi.1006101 (PMC5919687; doi:10.1371/journal.pcbi.1006101)
Supplement: S12 File — All structures of Class II aaRS with residues renumbered according to the MSA. (GZ) [file pcbi.1006101.s024.tar.gz › 2zio_A_renum.pdb]

ATOM      1  N   PRO A 257      30.578  -1.155   5.346  1.00  0.00           N  
ATOM      2  CA  PRO A 257      29.591  -1.373   4.260  1.00  0.00           C  
ATOM      3  C   PRO A 257      28.670  -0.162   4.162  1.00  0.00           C  
ATOM      4  O   PRO A 257      28.798   0.660   3.251  1.00  0.00           O  
ATOM      5  CB  PRO A 257      28.791  -2.621   4.617  1.00  0.00           C  
ATOM      6  CG  PRO A 257      29.734  -3.326   5.610  1.00  0.00           C  
ATOM      7  CD  PRO A 257      30.410  -2.184   6.387  1.00  0.00           C  
ATOM      8  N   ALA A 258      27.742  -0.060   5.108  1.00  0.00           N  
ATOM      9  CA  ALA A 258      26.806   1.053   5.142  1.00  0.00           C  
ATOM     10  C   ALA A 258      27.503   2.312   5.654  1.00  0.00           C  
ATOM     11  O   ALA A 258      28.320   2.260   6.579  1.00  0.00           O  
ATOM     12  CB  ALA A 258      25.619   0.716   6.036  1.00  0.00           C  
ATOM     13  N   LEU A 259      27.174   3.442   5.040  1.00  0.00           N  
ATOM     14  CA  LEU A 259      27.748   4.716   5.427  1.00  0.00           C  
ATOM     15  C   LEU A 259      27.149   5.140   6.735  1.00  0.00           C  
ATOM     16  O   LEU A 259      25.975   4.896   6.979  1.00  0.00           O  
ATOM     17  CB  LEU A 259      27.425   5.776   4.378  1.00  0.00           C  
ATOM     18  CG  LEU A 259      28.338   5.873   3.157  1.00  0.00           C  
ATOM     19  CD1 LEU A 259      28.790   4.507   2.700  1.00  0.00           C  
ATOM     20  CD2 LEU A 259      27.580   6.596   2.057  1.00  0.00           C  
ATOM     21  N   THR A 261      27.949   5.771   7.585  1.00  0.00           N  
ATOM     22  CA  THR A 261      27.424   6.261   8.849  1.00  0.00           C  
ATOM     23  C   THR A 261      26.662   7.546   8.519  1.00  0.00           C  
ATOM     24  O   THR A 261      26.786   8.083   7.412  1.00  0.00           O  
ATOM     25  CB  THR A 261      28.549   6.612   9.833  1.00  0.00           C  
ATOM     26  OG1 THR A 261      29.328   7.681   9.288  1.00  0.00           O  
ATOM     27  CG2 THR A 261      29.446   5.397  10.080  1.00  0.00           C  
ATOM     28  N   LYS A 262      25.877   8.039   9.468  1.00  0.00           N  
ATOM     29  CA  LYS A 262      25.138   9.266   9.247  1.00  0.00           C  
ATOM     30  C   LYS A 262      26.132  10.426   9.036  1.00  0.00           C  
ATOM     31  O   LYS A 262      25.889  11.334   8.231  1.00  0.00           O  
ATOM     32  CB  LYS A 262      24.226   9.542  10.446  1.00  0.00           C  
ATOM     33  CG  LYS A 262      23.391  10.818  10.331  1.00  0.00           C  
ATOM     34  CD  LYS A 262      22.701  10.915   8.962  1.00  0.00           C  
ATOM     35  CE  LYS A 262      21.585  11.957   8.947  1.00  0.00           C  
ATOM     36  NZ  LYS A 262      21.997  13.280   9.502  1.00  0.00           N  
ATOM     37  N   SER A 263      27.257  10.384   9.749  1.00  0.00           N  
ATOM     38  CA  SER A 263      28.274  11.427   9.636  1.00  0.00           C  
ATOM     39  C   SER A 263      28.900  11.417   8.244  1.00  0.00           C  
ATOM     40  O   SER A 263      29.138  12.465   7.650  1.00  0.00           O  
ATOM     41  CB  SER A 263      29.360  11.229  10.692  1.00  0.00           C  
ATOM     42  OG  SER A 263      28.852  11.439  11.998  1.00  0.00           O  
ATOM     43  N   GLN A 264      29.163  10.231   7.713  1.00  0.00           N  
ATOM     44  CA  GLN A 264      29.749  10.156   6.390  1.00  0.00           C  
ATOM     45  C   GLN A 264      28.764  10.646   5.338  1.00  0.00           C  
ATOM     46  O   GLN A 264      29.149  11.296   4.365  1.00  0.00           O  
ATOM     47  CB  GLN A 264      30.179   8.733   6.085  1.00  0.00           C  
ATOM     48  CG  GLN A 264      31.380   8.275   6.912  1.00  0.00           C  
ATOM     49  CD  GLN A 264      31.727   6.822   6.649  1.00  0.00           C  
ATOM     50  OE1 GLN A 264      30.836   5.973   6.547  1.00  0.00           O  
ATOM     51  NE2 GLN A 264      33.021   6.525   6.549  1.00  0.00           N  
ATOM     52  N   THR A 266      27.491  10.329   5.541  1.00  0.00           N  
ATOM     53  CA  THR A 266      26.451  10.746   4.621  1.00  0.00           C  
ATOM     54  C   THR A 266      26.343  12.270   4.619  1.00  0.00           C  
ATOM     55  O   THR A 266      26.215  12.881   3.572  1.00  0.00           O  
ATOM     56  CB  THR A 266      25.108  10.082   5.009  1.00  0.00           C  
ATOM     57  OG1 THR A 266      25.097   8.748   4.489  1.00  0.00           O  
ATOM     58  CG2 THR A 266      23.916  10.858   4.459  1.00  0.00           C  
ATOM     59  N   ASP A 267      26.406  12.885   5.790  1.00  0.00           N  
ATOM     60  CA  ASP A 267      26.344  14.340   5.848  1.00  0.00           C  
ATOM     61  C   ASP A 267      27.504  14.941   5.052  1.00  0.00           C  
ATOM     62  O   ASP A 267      27.317  15.884   4.273  1.00  0.00           O  
ATOM     63  CB  ASP A 267      26.421  14.825   7.293  1.00  0.00           C  
ATOM     64  CG  ASP A 267      25.188  14.453   8.101  1.00  0.00           C  
ATOM     65  OD1 ASP A 267      24.167  14.056   7.495  1.00  0.00           O  
ATOM     66  OD2 ASP A 267      25.237  14.574   9.344  1.00  0.00           O  
ATOM     67  N   ARG A 268      28.697  14.380   5.254  1.00  0.00           N  
ATOM     68  CA  ARG A 268      29.899  14.842   4.570  1.00  0.00           C  
ATOM     69  C   ARG A 268      29.710  14.798   3.056  1.00  0.00           C  
ATOM     70  O   ARG A 268      30.018  15.755   2.349  1.00  0.00           O  
ATOM     71  CB  ARG A 268      31.113  13.977   4.986  1.00  0.00           C  
ATOM     72  CG  ARG A 268      32.379  14.164   4.142  1.00  0.00           C  
ATOM     73  CD  ARG A 268      32.833  15.623   4.029  1.00  0.00           C  
ATOM     74  NE  ARG A 268      34.019  15.758   3.172  1.00  0.00           N  
ATOM     75  CZ  ARG A 268      34.550  16.921   2.794  1.00  0.00           C  
ATOM     76  NH1 ARG A 268      34.009  18.068   3.186  1.00  0.00           N  
ATOM     77  NH2 ARG A 268      35.624  16.947   2.019  1.00  0.00           N  
ATOM     78  N   LEU A 269      29.217  13.674   2.562  1.00  0.00           N  
ATOM     79  CA  LEU A 269      28.983  13.518   1.133  1.00  0.00           C  
ATOM     80  C   LEU A 269      27.876  14.465   0.622  1.00  0.00           C  
ATOM     81  O   LEU A 269      27.927  14.929  -0.519  1.00  0.00           O  
ATOM     82  CB  LEU A 269      28.591  12.069   0.822  1.00  0.00           C  
ATOM     83  CG  LEU A 269      29.603  10.956   1.102  1.00  0.00           C  
ATOM     84  CD1 LEU A 269      29.037   9.631   0.617  1.00  0.00           C  
ATOM     85  CD2 LEU A 269      30.908  11.254   0.390  1.00  0.00           C  
ATOM     86  N   GLU A 270      26.875  14.730   1.456  1.00  0.00           N  
ATOM     87  CA  GLU A 270      25.777  15.613   1.057  1.00  0.00           C  
ATOM     88  C   GLU A 270      26.347  17.003   0.839  1.00  0.00           C  
ATOM     89  O   GLU A 270      25.974  17.690  -0.110  1.00  0.00           O  
ATOM     90  CB  GLU A 270      24.692  15.664   2.131  1.00  0.00           C  
ATOM     91  CG  GLU A 270      24.156  14.308   2.519  1.00  0.00           C  
ATOM     92  CD  GLU A 270      22.648  14.266   2.611  1.00  0.00           C  
ATOM     93  OE1 GLU A 270      22.063  15.074   3.368  1.00  0.00           O  
ATOM     94  OE2 GLU A 270      22.051  13.412   1.922  1.00  0.00           O  
ATOM     95  N   VAL A 271      27.254  17.401   1.730  1.00  0.00           N  
ATOM     96  CA  VAL A 271      27.913  18.687   1.630  1.00  0.00           C  
ATOM     97  C   VAL A 271      28.585  18.817   0.272  1.00  0.00           C  
ATOM     98  O   VAL A 271      28.583  19.891  -0.327  1.00  0.00           O  
ATOM     99  CB  VAL A 271      28.981  18.852   2.719  1.00  0.00           C  
ATOM    100  CG1 VAL A 271      29.971  19.951   2.319  1.00  0.00           C  
ATOM    101  CG2 VAL A 271      28.307  19.200   4.050  1.00  0.00           C  
ATOM    102  N   LEU A 272      29.144  17.716  -0.218  1.00  0.00           N  
ATOM    103  CA  LEU A 272      29.848  17.707  -1.505  1.00  0.00           C  
ATOM    104  C   LEU A 272      28.927  17.427  -2.675  1.00  0.00           C  
ATOM    105  O   LEU A 272      29.331  17.493  -3.832  1.00  0.00           O  
ATOM    106  CB  LEU A 272      30.936  16.635  -1.488  1.00  0.00           C  
ATOM    107  CG  LEU A 272      32.051  16.848  -0.479  1.00  0.00           C  
ATOM    108  CD1 LEU A 272      32.996  15.643  -0.480  1.00  0.00           C  
ATOM    109  CD2 LEU A 272      32.790  18.127  -0.841  1.00  0.00           C  
ATOM    110  N   LEU A 273      27.683  17.110  -2.362  1.00  0.00           N  
ATOM    111  CA  LEU A 273      26.714  16.768  -3.383  1.00  0.00           C  
ATOM    112  C   LEU A 273      26.068  17.992  -4.007  1.00  0.00           C  
ATOM    113  O   LEU A 273      25.713  18.939  -3.313  1.00  0.00           O  
ATOM    114  CB  LEU A 273      25.646  15.881  -2.755  1.00  0.00           C  
ATOM    115  CG  LEU A 273      24.958  14.808  -3.585  1.00  0.00           C  
ATOM    116  CD1 LEU A 273      25.975  13.937  -4.302  1.00  0.00           C  
ATOM    117  CD2 LEU A 273      24.109  13.974  -2.635  1.00  0.00           C  
ATOM    118  N   ASN A 274      25.932  17.973  -5.324  1.00  0.00           N  
ATOM    119  CA  ASN A 274      25.276  19.070  -6.022  1.00  0.00           C  
ATOM    120  C   ASN A 274      23.894  18.597  -6.466  1.00  0.00           C  
ATOM    121  O   ASN A 274      23.700  17.422  -6.785  1.00  0.00           O  
ATOM    122  CB  ASN A 274      26.116  19.534  -7.213  1.00  0.00           C  
ATOM    123  CG  ASN A 274      26.994  20.737  -6.870  1.00  0.00           C  
ATOM    124  OD1 ASN A 274      27.308  20.994  -5.691  1.00  0.00           O  
ATOM    125  ND2 ASN A 274      27.405  21.475  -7.898  1.00  0.00           N  
ATOM    126  N   PRO A 275      22.908  19.507  -6.472  1.00  0.00           N  
ATOM    127  CA  PRO A 275      21.539  19.159  -6.872  1.00  0.00           C  
ATOM    128  C   PRO A 275      21.447  18.324  -8.148  1.00  0.00           C  
ATOM    129  O   PRO A 275      20.478  17.594  -8.344  1.00  0.00           O  
ATOM    130  CB  PRO A 275      20.866  20.520  -7.022  1.00  0.00           C  
ATOM    131  CG  PRO A 275      21.582  21.356  -6.003  1.00  0.00           C  
ATOM    132  CD  PRO A 275      23.026  20.950  -6.186  1.00  0.00           C  
ATOM    133  N   LYS A 276      22.459  18.419  -9.004  1.00  0.00           N  
ATOM    134  CA  LYS A 276      22.448  17.674 -10.258  1.00  0.00           C  
ATOM    135  C   LYS A 276      23.296  16.397 -10.325  1.00  0.00           C  
ATOM    136  O   LYS A 276      23.401  15.785 -11.388  1.00  0.00           O  
ATOM    137  CB  LYS A 276      22.833  18.605 -11.413  1.00  0.00           C  
ATOM    138  CG  LYS A 276      21.812  19.705 -11.671  1.00  0.00           C  
ATOM    139  CD  LYS A 276      22.056  20.392 -13.002  1.00  0.00           C  
ATOM    140  CE  LYS A 276      20.883  21.279 -13.381  1.00  0.00           C  
ATOM    141  NZ  LYS A 276      21.039  21.847 -14.748  1.00  0.00           N  
ATOM    142  N   ASP A 277      23.903  15.987  -9.215  1.00  0.00           N  
ATOM    143  CA  ASP A 277      24.702  14.764  -9.236  1.00  0.00           C  
ATOM    144  C   ASP A 277      23.770  13.560  -9.191  1.00  0.00           C  
ATOM    145  O   ASP A 277      22.663  13.641  -8.652  1.00  0.00           O  
ATOM    146  CB  ASP A 277      25.650  14.685  -8.036  1.00  0.00           C  
ATOM    147  CG  ASP A 277      26.757  15.720  -8.081  1.00  0.00           C  
ATOM    148  OD1 ASP A 277      27.400  15.886  -9.142  1.00  0.00           O  
ATOM    149  OD2 ASP A 277      26.993  16.359  -7.035  1.00  0.00           O  
ATOM    150  N   GLU A 278      24.223  12.440  -9.747  1.00  0.00           N  
ATOM    151  CA  GLU A 278      23.432  11.219  -9.754  1.00  0.00           C  
ATOM    152  C   GLU A 278      24.311  10.007  -9.464  1.00  0.00           C  
ATOM    153  O   GLU A 278      24.693   9.768  -8.315  1.00  0.00           O  
ATOM    154  CB  GLU A 278      22.734  11.052 -11.107  1.00  0.00           C  
ATOM    155  CG  GLU A 278      21.888  12.256 -11.511  1.00  0.00           C  
ATOM    156  CD  GLU A 278      20.983  11.981 -12.700  1.00  0.00           C  
ATOM    157  OE1 GLU A 278      21.495  11.534 -13.751  1.00  0.00           O  
ATOM    158  OE2 GLU A 278      19.759  12.218 -12.584  1.00  0.00           O  
ATOM    159  N   SER A 291      24.011   2.430  -4.430  1.00  0.00           N  
ATOM    160  CA  SER A 291      24.973   2.291  -3.343  1.00  0.00           C  
ATOM    161  C   SER A 291      26.095   1.298  -3.661  1.00  0.00           C  
ATOM    162  O   SER A 291      26.244   0.850  -4.800  1.00  0.00           O  
ATOM    163  CB  SER A 291      24.246   1.868  -2.066  1.00  0.00           C  
ATOM    164  OG  SER A 291      23.385   0.773  -2.320  1.00  0.00           O  
ATOM    165  N   GLY A 292      26.890   0.968  -2.648  1.00  0.00           N  
ATOM    166  CA  GLY A 292      27.988   0.039  -2.841  1.00  0.00           C  
ATOM    167  C   GLY A 292      29.328   0.596  -2.392  1.00  0.00           C  
ATOM    168  O   GLY A 292      29.689   0.482  -1.220  1.00  0.00           O  
ATOM    169  N   LYS A 293      30.055   1.198  -3.332  1.00  0.00           N  
ATOM    170  CA  LYS A 293      31.376   1.793  -3.099  1.00  0.00           C  
ATOM    171  C   LYS A 293      31.585   2.377  -1.694  1.00  0.00           C  
ATOM    172  O   LYS A 293      30.661   2.925  -1.089  1.00  0.00           O  
ATOM    173  CB  LYS A 293      31.631   2.884  -4.146  1.00  0.00           C  
ATOM    174  CG  LYS A 293      30.598   2.910  -5.276  1.00  0.00           C  
ATOM    175  CD  LYS A 293      30.899   3.994  -6.308  1.00  0.00           C  
ATOM    176  CE  LYS A 293      29.761   4.147  -7.317  1.00  0.00           C  
ATOM    177  NZ  LYS A 293      29.528   2.909  -8.115  1.00  0.00           N  
ATOM    178  N   PRO A 296      32.812   2.265  -1.159  1.00  0.00           N  
ATOM    179  CA  PRO A 296      33.151   2.779   0.176  1.00  0.00           C  
ATOM    180  C   PRO A 296      33.182   4.313   0.268  1.00  0.00           C  
ATOM    181  O   PRO A 296      33.394   4.997  -0.731  1.00  0.00           O  
ATOM    182  CB  PRO A 296      34.524   2.163   0.441  1.00  0.00           C  
ATOM    183  CG  PRO A 296      35.128   2.109  -0.922  1.00  0.00           C  
ATOM    184  CD  PRO A 296      33.982   1.621  -1.784  1.00  0.00           C  
ATOM    185  N   PHE A 297      32.982   4.830   1.479  1.00  0.00           N  
ATOM    186  CA  PHE A 297      32.983   6.267   1.737  1.00  0.00           C  
ATOM    187  C   PHE A 297      34.148   7.022   1.113  1.00  0.00           C  
ATOM    188  O   PHE A 297      33.938   7.992   0.389  1.00  0.00           O  
ATOM    189  CB  PHE A 297      32.966   6.538   3.243  1.00  0.00           C  
ATOM    190  CG  PHE A 297      33.210   7.982   3.599  1.00  0.00           C  
ATOM    191  CD1 PHE A 297      34.384   8.362   4.239  1.00  0.00           C  
ATOM    192  CD2 PHE A 297      32.267   8.962   3.292  1.00  0.00           C  
ATOM    193  CE1 PHE A 297      34.623   9.702   4.579  1.00  0.00           C  
ATOM    194  CE2 PHE A 297      32.494  10.307   3.624  1.00  0.00           C  
ATOM    195  CZ  PHE A 297      33.677  10.675   4.271  1.00  0.00           C  
ATOM    196  N   ARG A 298      35.370   6.585   1.399  1.00  0.00           N  
ATOM    197  CA  ARG A 298      36.557   7.243   0.863  1.00  0.00           C  
ATOM    198  C   ARG A 298      36.533   7.402  -0.653  1.00  0.00           C  
ATOM    199  O   ARG A 298      37.007   8.408  -1.189  1.00  0.00           O  
ATOM    200  CB  ARG A 298      37.837   6.492   1.275  1.00  0.00           C  
ATOM    201  CG  ARG A 298      38.319   6.748   2.718  1.00  0.00           C  
ATOM    202  CD  ARG A 298      38.328   8.246   3.054  1.00  0.00           C  
ATOM    203  NE  ARG A 298      39.229   8.602   4.154  1.00  0.00           N  
ATOM    204  CZ  ARG A 298      39.351   9.832   4.658  1.00  0.00           C  
ATOM    205  NH1 ARG A 298      38.628  10.841   4.178  1.00  0.00           N  
ATOM    206  NH2 ARG A 298      40.217  10.064   5.634  1.00  0.00           N  
ATOM    207  N   GLU A 303      35.980   6.419  -1.350  1.00  0.00           N  
ATOM    208  CA  GLU A 303      35.936   6.494  -2.804  1.00  0.00           C  
ATOM    209  C   GLU A 303      34.847   7.446  -3.276  1.00  0.00           C  
ATOM    210  O   GLU A 303      35.052   8.212  -4.210  1.00  0.00           O  
ATOM    211  CB  GLU A 303      35.723   5.105  -3.411  1.00  0.00           C  
ATOM    212  CG  GLU A 303      36.047   5.066  -4.887  1.00  0.00           C  
ATOM    213  CD  GLU A 303      37.321   5.841  -5.213  1.00  0.00           C  
ATOM    214  OE1 GLU A 303      38.405   5.457  -4.716  1.00  0.00           O  
ATOM    215  OE2 GLU A 303      37.235   6.844  -5.959  1.00  0.00           O  
ATOM    216  N   LEU A 305      33.687   7.382  -2.631  1.00  0.00           N  
ATOM    217  CA  LEU A 305      32.568   8.264  -2.953  1.00  0.00           C  
ATOM    218  C   LEU A 305      33.000   9.723  -2.698  1.00  0.00           C  
ATOM    219  O   LEU A 305      32.670  10.632  -3.470  1.00  0.00           O  
ATOM    220  CB  LEU A 305      31.365   7.918  -2.067  1.00  0.00           C  
ATOM    221  CG  LEU A 305      30.182   7.098  -2.609  1.00  0.00           C  
ATOM    222  CD1 LEU A 305      30.568   6.323  -3.844  1.00  0.00           C  
ATOM    223  CD2 LEU A 305      29.695   6.159  -1.515  1.00  0.00           C  
ATOM    224  N   GLU A 306      33.753   9.934  -1.619  1.00  0.00           N  
ATOM    225  CA  GLU A 306      34.215  11.267  -1.275  1.00  0.00           C  
ATOM    226  C   GLU A 306      35.253  11.774  -2.264  1.00  0.00           C  
ATOM    227  O   GLU A 306      35.220  12.929  -2.672  1.00  0.00           O  
ATOM    228  CB  GLU A 306      34.798  11.280   0.140  1.00  0.00           C  
ATOM    229  CG  GLU A 306      35.313  12.653   0.558  1.00  0.00           C  
ATOM    230  CD  GLU A 306      36.028  12.627   1.902  1.00  0.00           C  
ATOM    231  OE1 GLU A 306      36.909  11.761   2.083  1.00  0.00           O  
ATOM    232  OE2 GLU A 306      35.721  13.477   2.767  1.00  0.00           O  
ATOM    233  N   SER A 307      36.182  10.908  -2.640  1.00  0.00           N  
ATOM    234  CA  SER A 307      37.239  11.277  -3.571  1.00  0.00           C  
ATOM    235  C   SER A 307      36.626  11.636  -4.924  1.00  0.00           C  
ATOM    236  O   SER A 307      37.140  12.477  -5.661  1.00  0.00           O  
ATOM    237  CB  SER A 307      38.208  10.103  -3.720  1.00  0.00           C  
ATOM    238  OG  SER A 307      39.245  10.401  -4.628  1.00  0.00           O  
ATOM    239  N   GLU A 308      35.510  10.989  -5.231  1.00  0.00           N  
ATOM    240  CA  GLU A 308      34.809  11.217  -6.482  1.00  0.00           C  
ATOM    241  C   GLU A 308      34.140  12.584  -6.485  1.00  0.00           C  
ATOM    242  O   GLU A 308      34.260  13.349  -7.439  1.00  0.00           O  
ATOM    243  CB  GLU A 308      33.756  10.127  -6.692  1.00  0.00           C  
ATOM    244  CG  GLU A 308      32.754  10.436  -7.800  1.00  0.00           C  
ATOM    245  CD  GLU A 308      33.416  10.772  -9.131  1.00  0.00           C  
ATOM    246  OE1 GLU A 308      32.680  11.043 -10.106  1.00  0.00           O  
ATOM    247  OE2 GLU A 308      34.665  10.767  -9.206  1.00  0.00           O  
ATOM    248  N   LEU A 309      33.417  12.867  -5.414  1.00  0.00           N  
ATOM    249  CA  LEU A 309      32.732  14.126  -5.274  1.00  0.00           C  
ATOM    250  C   LEU A 309      33.731  15.282  -5.185  1.00  0.00           C  
ATOM    251  O   LEU A 309      33.512  16.336  -5.789  1.00  0.00           O  
ATOM    252  CB  LEU A 309      31.807  14.069  -4.059  1.00  0.00           C  
ATOM    253  CG  LEU A 309      30.623  13.118  -4.310  1.00  0.00           C  
ATOM    254  CD1 LEU A 309      29.704  13.071  -3.099  1.00  0.00           C  
ATOM    255  CD2 LEU A 309      29.839  13.597  -5.534  1.00  0.00           C  
ATOM    256  N   LEU A 310      34.829  15.076  -4.460  1.00  0.00           N  
ATOM    257  CA  LEU A 310      35.861  16.103  -4.324  1.00  0.00           C  
ATOM    258  C   LEU A 310      36.411  16.527  -5.680  1.00  0.00           C  
ATOM    259  O   LEU A 310      36.562  17.723  -5.945  1.00  0.00           O  
ATOM    260  CB  LEU A 310      37.025  15.610  -3.453  1.00  0.00           C  
ATOM    261  CG  LEU A 310      36.733  15.561  -1.943  1.00  0.00           C  
ATOM    262  CD1 LEU A 310      37.860  14.846  -1.190  1.00  0.00           C  
ATOM    263  CD2 LEU A 310      36.558  16.991  -1.428  1.00  0.00           C  
ATOM    264  N   SER A 311      36.712  15.552  -6.534  1.00  0.00           N  
ATOM    265  CA  SER A 311      37.261  15.857  -7.858  1.00  0.00           C  
ATOM    266  C   SER A 311      36.251  16.640  -8.693  1.00  0.00           C  
ATOM    267  O   SER A 311      36.616  17.587  -9.392  1.00  0.00           O  
ATOM    268  CB  SER A 311      37.669  14.569  -8.592  1.00  0.00           C  
ATOM    269  OG  SER A 311      36.547  13.732  -8.800  1.00  0.00           O  
ATOM    270  N   ARG A 312      34.983  16.244  -8.612  1.00  0.00           N  
ATOM    271  CA  ARG A 312      33.916  16.927  -9.340  1.00  0.00           C  
ATOM    272  C   ARG A 312      33.777  18.372  -8.856  1.00  0.00           C  
ATOM    273  O   ARG A 312      33.671  19.297  -9.655  1.00  0.00           O  
ATOM    274  CB  ARG A 312      32.577  16.223  -9.127  1.00  0.00           C  
ATOM    275  CG  ARG A 312      32.409  14.911  -9.873  1.00  0.00           C  
ATOM    276  CD  ARG A 312      31.055  14.297  -9.541  1.00  0.00           C  
ATOM    277  NE  ARG A 312      30.765  13.117 -10.350  1.00  0.00           N  
ATOM    278  CZ  ARG A 312      29.684  12.356 -10.205  1.00  0.00           C  
ATOM    279  NH1 ARG A 312      28.781  12.643  -9.276  1.00  0.00           N  
ATOM    280  NH2 ARG A 312      29.506  11.304 -10.992  1.00  0.00           N  
ATOM    281  N   ARG A 313      33.769  18.561  -7.542  1.00  0.00           N  
ATOM    282  CA  ARG A 313      33.624  19.900  -6.980  1.00  0.00           C  
ATOM    283  C   ARG A 313      34.788  20.808  -7.309  1.00  0.00           C  
ATOM    284  O   ARG A 313      34.596  21.998  -7.541  1.00  0.00           O  
ATOM    285  CB  ARG A 313      33.400  19.814  -5.471  1.00  0.00           C  
ATOM    286  CG  ARG A 313      32.068  19.187  -5.124  1.00  0.00           C  
ATOM    287  CD  ARG A 313      30.905  20.035  -5.635  1.00  0.00           C  
ATOM    288  NE  ARG A 313      30.030  19.278  -6.512  1.00  0.00           N  
ATOM    289  CZ  ARG A 313      30.337  18.928  -7.754  1.00  0.00           C  
ATOM    290  NH1 ARG A 313      31.493  19.291  -8.265  1.00  0.00           N  
ATOM    291  NH2 ARG A 313      29.520  18.166  -8.472  1.00  0.00           N  
ATOM    292  N   LYS A 314      35.999  20.254  -7.342  1.00  0.00           N  
ATOM    293  CA  LYS A 314      37.160  21.057  -7.688  1.00  0.00           C  
ATOM    294  C   LYS A 314      37.041  21.490  -9.161  1.00  0.00           C  
ATOM    295  O   LYS A 314      37.355  22.627  -9.511  1.00  0.00           O  
ATOM    296  CB  LYS A 314      38.445  20.256  -7.470  1.00  0.00           C  
ATOM    297  CG  LYS A 314      38.748  19.997  -5.998  1.00  0.00           C  
ATOM    298  CD  LYS A 314      39.960  19.090  -5.819  1.00  0.00           C  
ATOM    299  CE  LYS A 314      40.358  19.009  -4.360  1.00  0.00           C  
ATOM    300  NZ  LYS A 314      41.628  18.257  -4.165  1.00  0.00           N  
ATOM    301  N   LYS A 315      36.592  20.575 -10.013  1.00  0.00           N  
ATOM    302  CA  LYS A 315      36.421  20.860 -11.432  1.00  0.00           C  
ATOM    303  C   LYS A 315      35.351  21.950 -11.594  1.00  0.00           C  
ATOM    304  O   LYS A 315      35.517  22.867 -12.389  1.00  0.00           O  
ATOM    305  CB  LYS A 315      35.993  19.591 -12.177  1.00  0.00           C  
ATOM    306  CG  LYS A 315      37.003  19.077 -13.191  1.00  0.00           C  
ATOM    307  CD  LYS A 315      36.800  19.709 -14.583  1.00  0.00           C  
ATOM    308  CE  LYS A 315      37.100  21.216 -14.633  1.00  0.00           C  
ATOM    309  NZ  LYS A 315      38.554  21.548 -14.475  1.00  0.00           N  
ATOM    310  N   ASP A 316      34.256  21.843 -10.845  1.00  0.00           N  
ATOM    311  CA  ASP A 316      33.216  22.856 -10.917  1.00  0.00           C  
ATOM    312  C   ASP A 316      33.822  24.245 -10.609  1.00  0.00           C  
ATOM    313  O   ASP A 316      33.624  25.209 -11.349  1.00  0.00           O  
ATOM    314  CB  ASP A 316      32.104  22.561  -9.907  1.00  0.00           C  
ATOM    315  CG  ASP A 316      31.211  21.415 -10.332  1.00  0.00           C  
ATOM    316  OD1 ASP A 316      31.254  21.011 -11.509  1.00  0.00           O  
ATOM    317  OD2 ASP A 316      30.444  20.927  -9.485  1.00  0.00           O  
ATOM    318  N   LEU A 317      34.559  24.334  -9.509  1.00  0.00           N  
ATOM    319  CA  LEU A 317      35.186  25.581  -9.111  1.00  0.00           C  
ATOM    320  C   LEU A 317      36.166  26.034 -10.181  1.00  0.00           C  
ATOM    321  O   LEU A 317      36.286  27.228 -10.466  1.00  0.00           O  
ATOM    322  CB  LEU A 317      35.923  25.381  -7.788  1.00  0.00           C  
ATOM    323  CG  LEU A 317      35.474  26.088  -6.508  1.00  0.00           C  
ATOM    324  CD1 LEU A 317      34.021  26.528  -6.559  1.00  0.00           C  
ATOM    325  CD2 LEU A 317      35.708  25.128  -5.357  1.00  0.00           C  
ATOM    326  N   GLN A 318      36.885  25.081 -10.766  1.00  0.00           N  
ATOM    327  CA  GLN A 318      37.846  25.421 -11.807  1.00  0.00           C  
ATOM    328  C   GLN A 318      37.141  26.014 -13.024  1.00  0.00           C  
ATOM    329  O   GLN A 318      37.634  26.958 -13.621  1.00  0.00           O  
ATOM    330  CB  GLN A 318      38.666  24.187 -12.201  1.00  0.00           C  
ATOM    331  CG  GLN A 318      39.776  23.848 -11.194  1.00  0.00           C  
ATOM    332  CD  GLN A 318      40.183  22.379 -11.241  1.00  0.00           C  
ATOM    333  OE1 GLN A 318      40.035  21.720 -12.264  1.00  0.00           O  
ATOM    334  NE2 GLN A 318      40.701  21.868 -10.134  1.00  0.00           N  
ATOM    335  N   GLN A 319      35.978  25.472 -13.375  1.00  0.00           N  
ATOM    336  CA  GLN A 319      35.236  25.978 -14.518  1.00  0.00           C  
ATOM    337  C   GLN A 319      34.726  27.397 -14.257  1.00  0.00           C  
ATOM    338  O   GLN A 319      34.728  28.249 -15.152  1.00  0.00           O  
ATOM    339  CB  GLN A 319      34.052  25.076 -14.839  1.00  0.00           C  
ATOM    340  CG  GLN A 319      33.366  25.507 -16.127  1.00  0.00           C  
ATOM    341  CD  GLN A 319      31.939  25.013 -16.231  1.00  0.00           C  
ATOM    342  OE1 GLN A 319      31.673  23.807 -16.171  1.00  0.00           O  
ATOM    343  NE2 GLN A 319      31.005  25.948 -16.388  1.00  0.00           N  
ATOM    344  N   ILE A 320      34.269  27.646 -13.034  1.00  0.00           N  
ATOM    345  CA  ILE A 320      33.791  28.975 -12.664  1.00  0.00           C  
ATOM    346  C   ILE A 320      34.946  29.976 -12.752  1.00  0.00           C  
ATOM    347  O   ILE A 320      34.817  31.038 -13.367  1.00  0.00           O  
ATOM    348  CB  ILE A 320      33.225  28.979 -11.220  1.00  0.00           C  
ATOM    349  CG1 ILE A 320      31.861  28.285 -11.202  1.00  0.00           C  
ATOM    350  CG2 ILE A 320      33.111  30.405 -10.705  1.00  0.00           C  
ATOM    351  CD1 ILE A 320      31.344  27.961  -9.805  1.00  0.00           C  
ATOM    352  N   TYR A 321      36.086  29.618 -12.163  1.00  0.00           N  
ATOM    353  CA  TYR A 321      37.251  30.500 -12.159  1.00  0.00           C  
ATOM    354  C   TYR A 321      37.768  30.804 -13.574  1.00  0.00           C  
ATOM    355  O   TYR A 321      38.254  31.900 -13.845  1.00  0.00           O  
ATOM    356  CB  TYR A 321      38.348  29.861 -11.314  1.00  0.00           C  
ATOM    357  CG  TYR A 321      39.543  30.736 -11.015  1.00  0.00           C  
ATOM    358  CD1 TYR A 321      39.382  32.022 -10.499  1.00  0.00           C  
ATOM    359  CD2 TYR A 321      40.845  30.245 -11.165  1.00  0.00           C  
ATOM    360  CE1 TYR A 321      40.482  32.801 -10.133  1.00  0.00           C  
ATOM    361  CE2 TYR A 321      41.963  31.014 -10.796  1.00  0.00           C  
ATOM    362  CZ  TYR A 321      41.770  32.292 -10.281  1.00  0.00           C  
ATOM    363  OH  TYR A 321      42.844  33.065  -9.918  1.00  0.00           O  
ATOM    364  N   ALA A 322      37.654  29.829 -14.469  1.00  0.00           N  
ATOM    365  CA  ALA A 322      38.121  29.984 -15.843  1.00  0.00           C  
ATOM    366  C   ALA A 322      37.156  30.784 -16.706  1.00  0.00           C  
ATOM    367  O   ALA A 322      37.578  31.533 -17.579  1.00  0.00           O  
ATOM    368  CB  ALA A 322      38.345  28.599 -16.482  1.00  0.00           C  
ATOM    369  N   GLU A 323      35.860  30.625 -16.462  1.00  0.00           N  
ATOM    370  CA  GLU A 323      34.860  31.316 -17.261  1.00  0.00           C  
ATOM    371  C   GLU A 323      34.161  32.469 -16.532  1.00  0.00           C  
ATOM    372  O   GLU A 323      34.679  33.590 -16.484  1.00  0.00           O  
ATOM    373  CB  GLU A 323      33.842  30.288 -17.757  1.00  0.00           C  
ATOM    374  CG  GLU A 323      34.501  29.162 -18.551  1.00  0.00           C  
ATOM    375  CD  GLU A 323      33.643  27.912 -18.662  1.00  0.00           C  
ATOM    376  OE1 GLU A 323      34.144  26.905 -19.205  1.00  0.00           O  
ATOM    377  OE2 GLU A 323      32.476  27.930 -18.210  1.00  0.00           O  
ATOM    378  N   GLU A 324      32.998  32.186 -15.957  1.00  0.00           N  
ATOM    379  CA  GLU A 324      32.197  33.187 -15.235  1.00  0.00           C  
ATOM    380  C   GLU A 324      32.956  34.123 -14.275  1.00  0.00           C  
ATOM    381  O   GLU A 324      33.269  35.270 -14.605  1.00  0.00           O  
ATOM    382  CB  GLU A 324      31.102  32.472 -14.447  1.00  0.00           C  
ATOM    383  CG  GLU A 324      31.326  30.980 -14.301  1.00  0.00           C  
ATOM    384  CD  GLU A 324      30.645  30.184 -15.398  1.00  0.00           C  
ATOM    385  OE1 GLU A 324      30.384  30.761 -16.476  1.00  0.00           O  
ATOM    386  OE2 GLU A 324      30.377  28.980 -15.187  1.00  0.00           O  
ATOM    387  N   ARG A 325      33.212  33.614 -13.077  1.00  0.00           N  
ATOM    388  CA  ARG A 325      33.910  34.332 -12.016  1.00  0.00           C  
ATOM    389  C   ARG A 325      32.999  35.239 -11.204  1.00  0.00           C  
ATOM    390  O   ARG A 325      33.444  35.928 -10.300  1.00  0.00           O  
ATOM    391  CB  ARG A 325      35.112  35.116 -12.561  1.00  0.00           C  
ATOM    392  CG  ARG A 325      36.337  34.194 -12.807  1.00  0.00           C  
ATOM    393  CD  ARG A 325      37.613  34.972 -13.044  1.00  0.00           C  
ATOM    394  NE  ARG A 325      37.495  35.870 -14.183  1.00  0.00           N  
ATOM    395  CZ  ARG A 325      37.441  35.467 -15.449  1.00  0.00           C  
ATOM    396  NH1 ARG A 325      37.507  34.173 -15.745  1.00  0.00           N  
ATOM    397  NH2 ARG A 325      37.284  36.358 -16.415  1.00  0.00           N  
ATOM    398  N   GLU A 332      31.713  35.212 -11.523  1.00  0.00           N  
ATOM    399  CA  GLU A 332      30.758  36.028 -10.802  1.00  0.00           C  
ATOM    400  C   GLU A 332      30.076  35.262  -9.679  1.00  0.00           C  
ATOM    401  O   GLU A 332      29.731  34.087  -9.802  1.00  0.00           O  
ATOM    402  CB  GLU A 332      29.710  36.591 -11.755  1.00  0.00           C  
ATOM    403  CG  GLU A 332      30.253  37.679 -12.675  1.00  0.00           C  
ATOM    404  CD  GLU A 332      29.148  38.310 -13.523  1.00  0.00           C  
ATOM    405  OE1 GLU A 332      28.293  39.027 -12.973  1.00  0.00           O  
ATOM    406  OE2 GLU A 332      29.130  38.083 -14.737  1.00  0.00           O  
ATOM    407  N   ASN A 333      29.888  35.945  -8.571  1.00  0.00           N  
ATOM    408  CA  ASN A 333      29.240  35.328  -7.432  1.00  0.00           C  
ATOM    409  C   ASN A 333      27.725  35.316  -7.649  1.00  0.00           C  
ATOM    410  O   ASN A 333      27.163  36.297  -8.143  1.00  0.00           O  
ATOM    411  CB  ASN A 333      29.597  36.120  -6.176  1.00  0.00           C  
ATOM    412  CG  ASN A 333      28.989  35.530  -4.945  1.00  0.00           C  
ATOM    413  OD1 ASN A 333      27.869  35.858  -4.578  1.00  0.00           O  
ATOM    414  ND2 ASN A 333      29.714  34.626  -4.311  1.00  0.00           N  
ATOM    415  N   TYR A 334      27.074  34.217  -7.282  1.00  0.00           N  
ATOM    416  CA  TYR A 334      25.625  34.083  -7.449  1.00  0.00           C  
ATOM    417  C   TYR A 334      24.811  35.215  -6.836  1.00  0.00           C  
ATOM    418  O   TYR A 334      23.918  35.774  -7.479  1.00  0.00           O  
ATOM    419  CB  TYR A 334      25.126  32.766  -6.844  1.00  0.00           C  
ATOM    420  CG  TYR A 334      25.220  31.543  -7.738  1.00  0.00           C  
ATOM    421  CD1 TYR A 334      24.755  30.301  -7.291  1.00  0.00           C  
ATOM    422  CD2 TYR A 334      25.784  31.615  -9.015  1.00  0.00           C  
ATOM    423  CE1 TYR A 334      24.851  29.159  -8.093  1.00  0.00           C  
ATOM    424  CE2 TYR A 334      25.885  30.478  -9.828  1.00  0.00           C  
ATOM    425  CZ  TYR A 334      25.416  29.263  -9.354  1.00  0.00           C  
ATOM    426  OH  TYR A 334      25.503  28.144 -10.138  1.00  0.00           O  
ATOM    427  N   LEU A 335      25.111  35.533  -5.580  1.00  0.00           N  
ATOM    428  CA  LEU A 335      24.395  36.567  -4.849  1.00  0.00           C  
ATOM    429  C   LEU A 335      24.651  37.943  -5.454  1.00  0.00           C  
ATOM    430  O   LEU A 335      23.727  38.740  -5.603  1.00  0.00           O  
ATOM    431  CB  LEU A 335      24.824  36.534  -3.374  1.00  0.00           C  
ATOM    432  CG  LEU A 335      23.976  37.259  -2.331  1.00  0.00           C  
ATOM    433  CD1 LEU A 335      22.463  36.900  -2.481  1.00  0.00           C  
ATOM    434  CD2 LEU A 335      24.505  36.863  -0.939  1.00  0.00           C  
ATOM    435  N   GLY A 336      25.904  38.219  -5.810  1.00  0.00           N  
ATOM    436  CA  GLY A 336      26.224  39.507  -6.404  1.00  0.00           C  
ATOM    437  C   GLY A 336      25.582  39.624  -7.775  1.00  0.00           C  
ATOM    438  O   GLY A 336      25.008  40.652  -8.124  1.00  0.00           O  
ATOM    439  N   LYS A 337      25.670  38.550  -8.553  1.00  0.00           N  
ATOM    440  CA  LYS A 337      25.099  38.523  -9.884  1.00  0.00           C  
ATOM    441  C   LYS A 337      23.564  38.654  -9.861  1.00  0.00           C  
ATOM    442  O   LYS A 337      22.996  39.339 -10.700  1.00  0.00           O  
ATOM    443  CB  LYS A 337      25.501  37.234 -10.593  1.00  0.00           C  
ATOM    444  CG  LYS A 337      25.168  37.217 -12.059  1.00  0.00           C  
ATOM    445  CD  LYS A 337      25.569  35.890 -12.689  1.00  0.00           C  
ATOM    446  CE  LYS A 337      25.242  35.881 -14.170  1.00  0.00           C  
ATOM    447  NZ  LYS A 337      25.384  34.533 -14.773  1.00  0.00           N  
ATOM    448  N   LEU A 338      22.896  38.000  -8.911  1.00  0.00           N  
ATOM    449  CA  LEU A 338      21.443  38.105  -8.813  1.00  0.00           C  
ATOM    450  C   LEU A 338      21.083  39.570  -8.499  1.00  0.00           C  
ATOM    451  O   LEU A 338      20.201  40.169  -9.126  1.00  0.00           O  
ATOM    452  CB  LEU A 338      20.904  37.179  -7.716  1.00  0.00           C  
ATOM    453  CG  LEU A 338      19.377  37.227  -7.548  1.00  0.00           C  
ATOM    454  CD1 LEU A 338      18.680  37.037  -8.901  1.00  0.00           C  
ATOM    455  CD2 LEU A 338      18.940  36.156  -6.561  1.00  0.00           C  
ATOM    456  N   GLU A 339      21.789  40.153  -7.546  1.00  0.00           N  
ATOM    457  CA  GLU A 339      21.553  41.553  -7.218  1.00  0.00           C  
ATOM    458  C   GLU A 339      21.674  42.445  -8.466  1.00  0.00           C  
ATOM    459  O   GLU A 339      20.849  43.326  -8.698  1.00  0.00           O  
ATOM    460  CB  GLU A 339      22.561  42.044  -6.187  1.00  0.00           C  
ATOM    461  CG  GLU A 339      22.559  43.560  -6.126  1.00  0.00           C  
ATOM    462  CD  GLU A 339      23.397  44.116  -4.994  1.00  0.00           C  
ATOM    463  OE1 GLU A 339      23.654  45.346  -5.010  1.00  0.00           O  
ATOM    464  OE2 GLU A 339      23.785  43.328  -4.097  1.00  0.00           O  
ATOM    465  N   ARG A 340      22.717  42.233  -9.264  1.00  0.00           N  
ATOM    466  CA  ARG A 340      22.890  43.053 -10.460  1.00  0.00           C  
ATOM    467  C   ARG A 340      21.751  42.848 -11.468  1.00  0.00           C  
ATOM    468  O   ARG A 340      21.276  43.816 -12.083  1.00  0.00           O  
ATOM    469  CB  ARG A 340      24.270  42.783 -11.090  1.00  0.00           C  
ATOM    470  CG  ARG A 340      25.413  43.338 -10.224  1.00  0.00           C  
ATOM    471  CD  ARG A 340      26.752  43.230 -10.906  1.00  0.00           C  
ATOM    472  NE  ARG A 340      27.207  41.849 -11.081  1.00  0.00           N  
ATOM    473  CZ  ARG A 340      27.838  41.133 -10.155  1.00  0.00           C  
ATOM    474  NH1 ARG A 340      28.096  41.640  -8.954  1.00  0.00           N  
ATOM    475  NH2 ARG A 340      28.264  39.915 -10.452  1.00  0.00           N  
ATOM    476  N   GLU A 341      21.308  41.597 -11.622  1.00  0.00           N  
ATOM    477  CA  GLU A 341      20.196  41.269 -12.524  1.00  0.00           C  
ATOM    478  C   GLU A 341      18.882  41.896 -12.028  1.00  0.00           C  
ATOM    479  O   GLU A 341      18.109  42.439 -12.813  1.00  0.00           O  
ATOM    480  CB  GLU A 341      20.018  39.748 -12.619  1.00  0.00           C  
ATOM    481  CG  GLU A 341      21.021  39.091 -13.576  1.00  0.00           C  
ATOM    482  CD  GLU A 341      21.190  37.576 -13.390  1.00  0.00           C  
ATOM    483  OE1 GLU A 341      21.964  36.992 -14.171  1.00  0.00           O  
ATOM    484  OE2 GLU A 341      20.573  36.971 -12.481  1.00  0.00           O  
ATOM    485  N   ILE A 342      18.633  41.833 -10.724  1.00  0.00           N  
ATOM    486  CA  ILE A 342      17.406  42.402 -10.187  1.00  0.00           C  
ATOM    487  C   ILE A 342      17.431  43.928 -10.344  1.00  0.00           C  
ATOM    488  O   ILE A 342      16.414  44.547 -10.675  1.00  0.00           O  
ATOM    489  CB  ILE A 342      17.221  42.000  -8.702  1.00  0.00           C  
ATOM    490  CG1 ILE A 342      16.965  40.492  -8.625  1.00  0.00           C  
ATOM    491  CG2 ILE A 342      16.065  42.782  -8.087  1.00  0.00           C  
ATOM    492  CD1 ILE A 342      16.818  39.932  -7.223  1.00  0.00           C  
ATOM    493  N   THR A 343      18.607  44.518 -10.135  1.00  0.00           N  
ATOM    494  CA  THR A 343      18.789  45.963 -10.251  1.00  0.00           C  
ATOM    495  C   THR A 343      18.468  46.441 -11.668  1.00  0.00           C  
ATOM    496  O   THR A 343      17.750  47.421 -11.861  1.00  0.00           O  
ATOM    497  CB  THR A 343      20.260  46.353  -9.875  1.00  0.00           C  
ATOM    498  OG1 THR A 343      20.464  46.087  -8.476  1.00  0.00           O  
ATOM    499  CG2 THR A 343      20.556  47.846 -10.164  1.00  0.00           C  
ATOM    500  N   ARG A 344      18.996  45.738 -12.661  1.00  0.00           N  
ATOM    501  CA  ARG A 344      18.761  46.115 -14.035  1.00  0.00           C  
ATOM    502  C   ARG A 344      17.267  46.018 -14.324  1.00  0.00           C  
ATOM    503  O   ARG A 344      16.694  46.879 -15.010  1.00  0.00           O  
ATOM    504  CB  ARG A 344      19.551  45.199 -14.976  1.00  0.00           C  
ATOM    505  CG  ARG A 344      19.436  45.572 -16.436  1.00  0.00           C  
ATOM    506  CD  ARG A 344      20.307  44.675 -17.299  1.00  0.00           C  
ATOM    507  NE  ARG A 344      21.706  44.697 -16.872  1.00  0.00           N  
ATOM    508  CZ  ARG A 344      22.434  45.803 -16.736  1.00  0.00           C  
ATOM    509  NH1 ARG A 344      21.904  46.993 -16.989  1.00  0.00           N  
ATOM    510  NH2 ARG A 344      23.699  45.719 -16.349  1.00  0.00           N  
ATOM    511  N   PHE A 345      16.637  44.979 -13.782  1.00  0.00           N  
ATOM    512  CA  PHE A 345      15.206  44.775 -13.992  1.00  0.00           C  
ATOM    513  C   PHE A 345      14.384  45.943 -13.450  1.00  0.00           C  
ATOM    514  O   PHE A 345      13.509  46.457 -14.133  1.00  0.00           O  
ATOM    515  CB  PHE A 345      14.730  43.482 -13.320  1.00  0.00           C  
ATOM    516  CG  PHE A 345      13.254  43.212 -13.493  1.00  0.00           C  
ATOM    517  CD1 PHE A 345      12.790  42.453 -14.567  1.00  0.00           C  
ATOM    518  CD2 PHE A 345      12.332  43.697 -12.568  1.00  0.00           C  
ATOM    519  CE1 PHE A 345      11.421  42.169 -14.716  1.00  0.00           C  
ATOM    520  CE2 PHE A 345      10.963  43.428 -12.704  1.00  0.00           C  
ATOM    521  CZ  PHE A 345      10.509  42.658 -13.783  1.00  0.00           C  
ATOM    522  N   PHE A 347      14.651  46.370 -12.225  1.00  0.00           N  
ATOM    523  CA  PHE A 347      13.865  47.470 -11.684  1.00  0.00           C  
ATOM    524  C   PHE A 347      14.237  48.826 -12.234  1.00  0.00           C  
ATOM    525  O   PHE A 347      13.367  49.659 -12.472  1.00  0.00           O  
ATOM    526  CB  PHE A 347      13.891  47.437 -10.156  1.00  0.00           C  
ATOM    527  CG  PHE A 347      12.976  46.394  -9.598  1.00  0.00           C  
ATOM    528  CD1 PHE A 347      11.605  46.645  -9.501  1.00  0.00           C  
ATOM    529  CD2 PHE A 347      13.447  45.110  -9.323  1.00  0.00           C  
ATOM    530  CE1 PHE A 347      10.715  45.633  -9.152  1.00  0.00           C  
ATOM    531  CE2 PHE A 347      12.562  44.087  -8.974  1.00  0.00           C  
ATOM    532  CZ  PHE A 347      11.186  44.351  -8.890  1.00  0.00           C  
ATOM    533  N   VAL A 348      15.519  49.047 -12.472  1.00  0.00           N  
ATOM    534  CA  VAL A 348      15.933  50.317 -13.036  1.00  0.00           C  
ATOM    535  C   VAL A 348      15.258  50.497 -14.410  1.00  0.00           C  
ATOM    536  O   VAL A 348      14.748  51.582 -14.712  1.00  0.00           O  
ATOM    537  CB  VAL A 348      17.482  50.385 -13.165  1.00  0.00           C  
ATOM    538  CG1 VAL A 348      17.904  51.459 -14.163  1.00  0.00           C  
ATOM    539  CG2 VAL A 348      18.083  50.710 -11.801  1.00  0.00           C  
ATOM    540  N   ASP A 349      15.248  49.436 -15.221  1.00  0.00           N  
ATOM    541  CA  ASP A 349      14.656  49.493 -16.561  1.00  0.00           C  
ATOM    542  C   ASP A 349      13.149  49.739 -16.515  1.00  0.00           C  
ATOM    543  O   ASP A 349      12.568  50.255 -17.462  1.00  0.00           O  
ATOM    544  CB  ASP A 349      14.905  48.198 -17.345  1.00  0.00           C  
ATOM    545  CG  ASP A 349      16.353  48.037 -17.808  1.00  0.00           C  
ATOM    546  OD1 ASP A 349      17.104  49.035 -17.855  1.00  0.00           O  
ATOM    547  OD2 ASP A 349      16.731  46.895 -18.143  1.00  0.00           O  
ATOM    548  N   ARG A 352      12.511  49.353 -15.424  1.00  0.00           N  
ATOM    549  CA  ARG A 352      11.082  49.554 -15.303  1.00  0.00           C  
ATOM    550  C   ARG A 352      10.716  50.843 -14.557  1.00  0.00           C  
ATOM    551  O   ARG A 352       9.600  50.997 -14.073  1.00  0.00           O  
ATOM    552  CB  ARG A 352      10.443  48.325 -14.652  1.00  0.00           C  
ATOM    553  CG  ARG A 352       9.972  47.313 -15.689  1.00  0.00           C  
ATOM    554  CD  ARG A 352      10.005  45.866 -15.191  1.00  0.00           C  
ATOM    555  NE  ARG A 352      11.214  45.210 -15.669  1.00  0.00           N  
ATOM    556  CZ  ARG A 352      11.322  44.627 -16.854  1.00  0.00           C  
ATOM    557  NH1 ARG A 352      10.282  44.604 -17.671  1.00  0.00           N  
ATOM    558  NH2 ARG A 352      12.479  44.111 -17.241  1.00  0.00           N  
ATOM    559  N   GLY A 361      11.670  51.762 -14.464  1.00  0.00           N  
ATOM    560  CA  GLY A 361      11.398  53.040 -13.827  1.00  0.00           C  
ATOM    561  C   GLY A 361      11.613  53.213 -12.338  1.00  0.00           C  
ATOM    562  O   GLY A 361      11.224  54.242 -11.800  1.00  0.00           O  
ATOM    563  N   PHE A 362      12.219  52.242 -11.657  1.00  0.00           N  
ATOM    564  CA  PHE A 362      12.444  52.393 -10.220  1.00  0.00           C  
ATOM    565  C   PHE A 362      13.841  52.963  -9.940  1.00  0.00           C  
ATOM    566  O   PHE A 362      14.815  52.556 -10.565  1.00  0.00           O  
ATOM    567  CB  PHE A 362      12.294  51.050  -9.499  1.00  0.00           C  
ATOM    568  CG  PHE A 362      10.900  50.488  -9.527  1.00  0.00           C  
ATOM    569  CD1 PHE A 362      10.342  50.012 -10.716  1.00  0.00           C  
ATOM    570  CD2 PHE A 362      10.159  50.392  -8.355  1.00  0.00           C  
ATOM    571  CE1 PHE A 362       9.050  49.438 -10.729  1.00  0.00           C  
ATOM    572  CE2 PHE A 362       8.874  49.822  -8.358  1.00  0.00           C  
ATOM    573  CZ  PHE A 362       8.325  49.345  -9.552  1.00  0.00           C  
ATOM    574  N   LEU A 363      13.916  53.915  -9.013  1.00  0.00           N  
ATOM    575  CA  LEU A 363      15.173  54.546  -8.622  1.00  0.00           C  
ATOM    576  C   LEU A 363      15.921  53.613  -7.677  1.00  0.00           C  
ATOM    577  O   LEU A 363      15.331  53.086  -6.725  1.00  0.00           O  
ATOM    578  CB  LEU A 363      14.901  55.868  -7.900  1.00  0.00           C  
ATOM    579  CG  LEU A 363      16.120  56.677  -7.448  1.00  0.00           C  
ATOM    580  CD1 LEU A 363      16.898  57.197  -8.676  1.00  0.00           C  
ATOM    581  CD2 LEU A 363      15.644  57.865  -6.591  1.00  0.00           C  
ATOM    582  N   GLU A 364      17.209  53.403  -7.943  1.00  0.00           N  
ATOM    583  CA  GLU A 364      18.036  52.521  -7.098  1.00  0.00           C  
ATOM    584  C   GLU A 364      18.514  53.225  -5.820  1.00  0.00           C  
ATOM    585  O   GLU A 364      19.224  54.224  -5.873  1.00  0.00           O  
ATOM    586  CB  GLU A 364      19.267  52.002  -7.869  1.00  0.00           C  
ATOM    587  CG  GLU A 364      20.191  51.145  -6.997  1.00  0.00           C  
ATOM    588  CD  GLU A 364      21.515  50.779  -7.672  1.00  0.00           C  
ATOM    589  OE1 GLU A 364      21.929  51.484  -8.620  1.00  0.00           O  
ATOM    590  OE2 GLU A 364      22.145  49.791  -7.239  1.00  0.00           O  
ATOM    591  N   ILE A 365      18.136  52.674  -4.679  1.00  0.00           N  
ATOM    592  CA  ILE A 365      18.495  53.239  -3.384  1.00  0.00           C  
ATOM    593  C   ILE A 365      19.559  52.376  -2.662  1.00  0.00           C  
ATOM    594  O   ILE A 365      19.509  51.146  -2.741  1.00  0.00           O  
ATOM    595  CB  ILE A 365      17.227  53.280  -2.428  1.00  0.00           C  
ATOM    596  CG1 ILE A 365      16.068  54.082  -3.063  1.00  0.00           C  
ATOM    597  CG2 ILE A 365      17.614  53.866  -1.072  1.00  0.00           C  
ATOM    598  CD1 ILE A 365      16.349  55.526  -3.304  1.00  0.00           C  
ATOM    599  N   LYS A 366      20.503  53.033  -1.982  1.00  0.00           N  
ATOM    600  CA  LYS A 366      21.520  52.372  -1.148  1.00  0.00           C  
ATOM    601  C   LYS A 366      21.500  53.175   0.161  1.00  0.00           C  
ATOM    602  O   LYS A 366      22.068  54.257   0.258  1.00  0.00           O  
ATOM    603  CB  LYS A 366      22.927  52.412  -1.776  1.00  0.00           C  
ATOM    604  CG  LYS A 366      23.133  51.413  -2.942  1.00  0.00           C  
ATOM    605  CD  LYS A 366      22.864  49.965  -2.535  1.00  0.00           C  
ATOM    606  CE  LYS A 366      23.177  48.967  -3.675  1.00  0.00           C  
ATOM    607  NZ  LYS A 366      22.630  47.601  -3.347  1.00  0.00           N  
ATOM    608  N   SER A 368      20.810  52.648   1.161  1.00  0.00           N  
ATOM    609  CA  SER A 368      20.678  53.340   2.437  1.00  0.00           C  
ATOM    610  C   SER A 368      21.465  52.591   3.508  1.00  0.00           C  
ATOM    611  O   SER A 368      21.914  51.469   3.284  1.00  0.00           O  
ATOM    612  CB  SER A 368      19.188  53.431   2.818  1.00  0.00           C  
ATOM    613  OG  SER A 368      18.660  52.140   3.103  1.00  0.00           O  
ATOM    614  N   PRO A 370      21.604  53.187   4.704  1.00  0.00           N  
ATOM    615  CA  PRO A 370      22.359  52.549   5.794  1.00  0.00           C  
ATOM    616  C   PRO A 370      21.875  51.179   6.239  1.00  0.00           C  
ATOM    617  O   PRO A 370      20.681  50.878   6.237  1.00  0.00           O  
ATOM    618  CB  PRO A 370      22.297  53.588   6.934  1.00  0.00           C  
ATOM    619  CG  PRO A 370      22.081  54.930   6.179  1.00  0.00           C  
ATOM    620  CD  PRO A 370      21.054  54.490   5.133  1.00  0.00           C  
ATOM    621  N   ILE A 371      22.827  50.335   6.610  1.00  0.00           N  
ATOM    622  CA  ILE A 371      22.492  49.014   7.090  1.00  0.00           C  
ATOM    623  C   ILE A 371      22.382  49.144   8.609  1.00  0.00           C  
ATOM    624  O   ILE A 371      21.554  48.506   9.246  1.00  0.00           O  
ATOM    625  CB  ILE A 371      23.580  47.994   6.668  1.00  0.00           C  
ATOM    626  CG1 ILE A 371      23.564  47.857   5.133  1.00  0.00           C  
ATOM    627  CG2 ILE A 371      23.310  46.639   7.309  1.00  0.00           C  
ATOM    628  CD1 ILE A 371      24.788  47.210   4.532  1.00  0.00           C  
ATOM    629  N   LEU A 372      23.214  50.011   9.171  1.00  0.00           N  
ATOM    630  CA  LEU A 372      23.208  50.265  10.613  1.00  0.00           C  
ATOM    631  C   LEU A 372      22.222  51.419  10.813  1.00  0.00           C  
ATOM    632  O   LEU A 372      22.493  52.550  10.407  1.00  0.00           O  
ATOM    633  CB  LEU A 372      24.618  50.673  11.046  1.00  0.00           C  
ATOM    634  CG  LEU A 372      25.026  50.627  12.513  1.00  0.00           C  
ATOM    635  CD1 LEU A 372      24.778  49.231  13.067  1.00  0.00           C  
ATOM    636  CD2 LEU A 372      26.507  51.015  12.627  1.00  0.00           C  
ATOM    637  N   ILE A 373      21.070  51.138  11.410  1.00  0.00           N  
ATOM    638  CA  ILE A 373      20.060  52.176  11.601  1.00  0.00           C  
ATOM    639  C   ILE A 373      19.723  52.462  13.057  1.00  0.00           C  
ATOM    640  O   ILE A 373      20.035  51.674  13.944  1.00  0.00           O  
ATOM    641  CB  ILE A 373      18.729  51.799  10.903  1.00  0.00           C  
ATOM    642  CG1 ILE A 373      18.219  50.471  11.454  1.00  0.00           C  
ATOM    643  CG2 ILE A 373      18.926  51.737   9.387  1.00  0.00           C  
ATOM    644  CD1 ILE A 373      16.810  50.116  11.018  1.00  0.00           C  
ATOM    645  N   PRO A 374      19.070  53.607  13.319  1.00  0.00           N  
ATOM    646  CA  PRO A 374      18.703  53.944  14.701  1.00  0.00           C  
ATOM    647  C   PRO A 374      17.704  52.924  15.233  1.00  0.00           C  
ATOM    648  O   PRO A 374      16.806  52.487  14.506  1.00  0.00           O  
ATOM    649  CB  PRO A 374      18.044  55.321  14.568  1.00  0.00           C  
ATOM    650  CG  PRO A 374      18.689  55.916  13.320  1.00  0.00           C  
ATOM    651  CD  PRO A 374      18.728  54.706  12.395  1.00  0.00           C  
ATOM    652  N   LEU A 375      17.864  52.524  16.487  1.00  0.00           N  
ATOM    653  CA  LEU A 375      16.914  51.603  17.108  1.00  0.00           C  
ATOM    654  C   LEU A 375      15.491  52.192  17.049  1.00  0.00           C  
ATOM    655  O   LEU A 375      14.500  51.464  16.951  1.00  0.00           O  
ATOM    656  CB  LEU A 375      17.290  51.379  18.570  1.00  0.00           C  
ATOM    657  CG  LEU A 375      17.936  50.052  18.952  1.00  0.00           C  
ATOM    658  CD1 LEU A 375      18.128  50.029  20.459  1.00  0.00           C  
ATOM    659  CD2 LEU A 375      17.054  48.888  18.503  1.00  0.00           C  
ATOM    660  N   GLU A 376      15.398  53.517  17.116  1.00  0.00           N  
ATOM    661  CA  GLU A 376      14.101  54.191  17.087  1.00  0.00           C  
ATOM    662  C   GLU A 376      13.285  53.794  15.866  1.00  0.00           C  
ATOM    663  O   GLU A 376      12.058  53.743  15.934  1.00  0.00           O  
ATOM    664  CB  GLU A 376      14.273  55.717  17.104  1.00  0.00           C  
ATOM    665  CG  GLU A 376      15.264  56.226  18.144  1.00  0.00           C  
ATOM    666  CD  GLU A 376      16.721  56.128  17.687  1.00  0.00           C  
ATOM    667  OE1 GLU A 376      17.135  56.965  16.851  1.00  0.00           O  
ATOM    668  OE2 GLU A 376      17.448  55.219  18.161  1.00  0.00           O  
ATOM    669  N   TYR A 377      13.960  53.519  14.749  1.00  0.00           N  
ATOM    670  CA  TYR A 377      13.268  53.121  13.520  1.00  0.00           C  
ATOM    671  C   TYR A 377      12.484  51.831  13.720  1.00  0.00           C  
ATOM    672  O   TYR A 377      11.419  51.644  13.135  1.00  0.00           O  
ATOM    673  CB  TYR A 377      14.266  52.916  12.375  1.00  0.00           C  
ATOM    674  CG  TYR A 377      14.729  54.179  11.694  1.00  0.00           C  
ATOM    675  CD1 TYR A 377      14.476  55.432  12.248  1.00  0.00           C  
ATOM    676  CD2 TYR A 377      15.437  54.118  10.494  1.00  0.00           C  
ATOM    677  CE1 TYR A 377      14.922  56.601  11.622  1.00  0.00           C  
ATOM    678  CE2 TYR A 377      15.883  55.269   9.865  1.00  0.00           C  
ATOM    679  CZ  TYR A 377      15.625  56.509  10.435  1.00  0.00           C  
ATOM    680  OH  TYR A 377      16.100  57.645   9.830  1.00  0.00           O  
ATOM    681  N   ILE A 378      13.026  50.934  14.536  1.00  0.00           N  
ATOM    682  CA  ILE A 378      12.377  49.659  14.798  1.00  0.00           C  
ATOM    683  C   ILE A 378      11.102  49.852  15.607  1.00  0.00           C  
ATOM    684  O   ILE A 378      10.063  49.249  15.308  1.00  0.00           O  
ATOM    685  CB  ILE A 378      13.358  48.697  15.514  1.00  0.00           C  
ATOM    686  CG1 ILE A 378      14.066  47.821  14.470  1.00  0.00           C  
ATOM    687  CG2 ILE A 378      12.619  47.817  16.507  1.00  0.00           C  
ATOM    688  CD1 ILE A 378      14.485  48.558  13.198  1.00  0.00           C  
ATOM    689  N   GLU A 388      11.177  50.696  16.629  1.00  0.00           N  
ATOM    690  CA  GLU A 388      10.004  50.983  17.439  1.00  0.00           C  
ATOM    691  C   GLU A 388       8.968  51.616  16.508  1.00  0.00           C  
ATOM    692  O   GLU A 388       7.795  51.240  16.501  1.00  0.00           O  
ATOM    693  CB  GLU A 388      10.357  51.968  18.547  1.00  0.00           C  
ATOM    694  CG  GLU A 388      11.528  51.546  19.418  1.00  0.00           C  
ATOM    695  CD  GLU A 388      11.809  52.541  20.532  1.00  0.00           C  
ATOM    696  OE1 GLU A 388      12.779  52.331  21.295  1.00  0.00           O  
ATOM    697  OE2 GLU A 388      11.056  53.536  20.643  1.00  0.00           O  
ATOM    698  N   ARG A 389       9.432  52.562  15.699  1.00  0.00           N  
ATOM    699  CA  ARG A 389       8.575  53.277  14.770  1.00  0.00           C  
ATOM    700  C   ARG A 389       7.939  52.380  13.713  1.00  0.00           C  
ATOM    701  O   ARG A 389       7.017  52.794  13.015  1.00  0.00           O  
ATOM    702  CB  ARG A 389       9.371  54.382  14.092  1.00  0.00           C  
ATOM    703  CG  ARG A 389       8.510  55.455  13.453  1.00  0.00           C  
ATOM    704  CD  ARG A 389       8.802  56.770  14.118  1.00  0.00           C  
ATOM    705  NE  ARG A 389      10.175  57.161  13.847  1.00  0.00           N  
ATOM    706  CZ  ARG A 389      10.555  57.820  12.759  1.00  0.00           C  
ATOM    707  NH1 ARG A 389       9.661  58.177  11.849  1.00  0.00           N  
ATOM    708  NH2 ARG A 389      11.835  58.094  12.568  1.00  0.00           N  
ATOM    709  N   MET A 396       8.443  51.163  13.571  1.00  0.00           N  
ATOM    710  CA  MET A 396       7.869  50.235  12.602  1.00  0.00           C  
ATOM    711  C   MET A 396       6.769  49.429  13.283  1.00  0.00           C  
ATOM    712  O   MET A 396       6.132  48.572  12.670  1.00  0.00           O  
ATOM    713  CB  MET A 396       8.943  49.290  12.064  1.00  0.00           C  
ATOM    714  CG  MET A 396       9.830  49.906  10.989  1.00  0.00           C  
ATOM    715  SD  MET A 396       8.891  50.452   9.550  1.00  0.00           S  
ATOM    716  CE  MET A 396       8.217  48.938   8.971  1.00  0.00           C  
ATOM    717  N   GLY A 397       6.556  49.708  14.564  1.00  0.00           N  
ATOM    718  CA  GLY A 397       5.529  49.007  15.310  1.00  0.00           C  
ATOM    719  C   GLY A 397       6.006  47.702  15.914  1.00  0.00           C  
ATOM    720  O   GLY A 397       5.223  46.764  16.077  1.00  0.00           O  
ATOM    721  N   ILE A 398       7.290  47.635  16.246  1.00  0.00           N  
ATOM    722  CA  ILE A 398       7.860  46.431  16.841  1.00  0.00           C  
ATOM    723  C   ILE A 398       8.379  46.752  18.237  1.00  0.00           C  
ATOM    724  O   ILE A 398       9.538  47.130  18.413  1.00  0.00           O  
ATOM    725  CB  ILE A 398       9.027  45.886  15.997  1.00  0.00           C  
ATOM    726  CG1 ILE A 398       8.581  45.711  14.546  1.00  0.00           C  
ATOM    727  CG2 ILE A 398       9.505  44.557  16.568  1.00  0.00           C  
ATOM    728  CD1 ILE A 398       9.710  45.382  13.589  1.00  0.00           C  
ATOM    729  N   ASP A 399       7.512  46.604  19.228  1.00  0.00           N  
ATOM    730  CA  ASP A 399       7.880  46.880  20.608  1.00  0.00           C  
ATOM    731  C   ASP A 399       8.184  45.574  21.332  1.00  0.00           C  
ATOM    732  O   ASP A 399       7.811  44.496  20.862  1.00  0.00           O  
ATOM    733  CB  ASP A 399       6.734  47.608  21.303  1.00  0.00           C  
ATOM    734  CG  ASP A 399       5.429  46.853  21.192  1.00  0.00           C  
ATOM    735  OD1 ASP A 399       5.013  46.558  20.050  1.00  0.00           O  
ATOM    736  OD2 ASP A 399       4.823  46.550  22.243  1.00  0.00           O  
ATOM    737  N   ASN A 400       8.858  45.679  22.474  1.00  0.00           N  
ATOM    738  CA  ASN A 400       9.223  44.513  23.278  1.00  0.00           C  
ATOM    739  C   ASN A 400       8.060  43.536  23.420  1.00  0.00           C  
ATOM    740  O   ASN A 400       8.057  42.466  22.811  1.00  0.00           O  
ATOM    741  CB  ASN A 400       9.686  44.957  24.667  1.00  0.00           C  
ATOM    742  CG  ASN A 400      10.791  45.996  24.608  1.00  0.00           C  
ATOM    743  OD1 ASN A 400      11.850  45.762  24.026  1.00  0.00           O  
ATOM    744  ND2 ASN A 400      10.547  47.154  25.214  1.00  0.00           N  
ATOM    745  N   LEU A 487       9.421  39.806  18.645  1.00  0.00           N  
ATOM    746  CA  LEU A 487      10.255  40.054  17.472  1.00  0.00           C  
ATOM    747  C   LEU A 487      11.345  41.058  17.826  1.00  0.00           C  
ATOM    748  O   LEU A 487      12.396  41.103  17.190  1.00  0.00           O  
ATOM    749  CB  LEU A 487       9.405  40.611  16.328  1.00  0.00           C  
ATOM    750  CG  LEU A 487       8.119  39.844  16.003  1.00  0.00           C  
ATOM    751  CD1 LEU A 487       7.325  40.611  14.959  1.00  0.00           C  
ATOM    752  CD2 LEU A 487       8.453  38.443  15.512  1.00  0.00           C  
ATOM    753  N   SER A 488      11.078  41.857  18.853  1.00  0.00           N  
ATOM    754  CA  SER A 488      12.007  42.879  19.314  1.00  0.00           C  
ATOM    755  C   SER A 488      13.372  42.330  19.719  1.00  0.00           C  
ATOM    756  O   SER A 488      14.370  43.053  19.689  1.00  0.00           O  
ATOM    757  CB  SER A 488      11.399  43.639  20.494  1.00  0.00           C  
ATOM    758  OG  SER A 488      12.297  44.622  20.978  1.00  0.00           O  
ATOM    759  N   LYS A 495      13.426  41.060  20.102  1.00  0.00           N  
ATOM    760  CA  LYS A 495      14.699  40.482  20.510  1.00  0.00           C  
ATOM    761  C   LYS A 495      15.354  39.728  19.368  1.00  0.00           C  
ATOM    762  O   LYS A 495      16.435  39.166  19.519  1.00  0.00           O  
ATOM    763  CB  LYS A 495      14.524  39.561  21.720  1.00  0.00           C  
ATOM    764  CG  LYS A 495      15.839  39.256  22.437  1.00  0.00           C  
ATOM    765  CD  LYS A 495      16.616  40.538  22.763  1.00  0.00           C  
ATOM    766  CE  LYS A 495      15.815  41.479  23.659  1.00  0.00           C  
ATOM    767  NZ  LYS A 495      16.552  42.739  23.958  1.00  0.00           N  
ATOM    768  N   GLN A 496      14.678  39.712  18.227  1.00  0.00           N  
ATOM    769  CA  GLN A 496      15.216  39.077  17.034  1.00  0.00           C  
ATOM    770  C   GLN A 496      16.101  40.126  16.365  1.00  0.00           C  
ATOM    771  O   GLN A 496      16.662  39.888  15.304  1.00  0.00           O  
ATOM    772  CB  GLN A 496      14.090  38.683  16.074  1.00  0.00           C  
ATOM    773  CG  GLN A 496      13.333  37.424  16.452  1.00  0.00           C  
ATOM    774  CD  GLN A 496      12.173  37.145  15.512  1.00  0.00           C  
ATOM    775  OE1 GLN A 496      12.320  37.192  14.287  1.00  0.00           O  
ATOM    776  NE2 GLN A 496      11.010  36.844  16.084  1.00  0.00           N  
ATOM    777  N   ILE A 497      16.216  41.286  17.007  1.00  0.00           N  
ATOM    778  CA  ILE A 497      17.008  42.401  16.495  1.00  0.00           C  
ATOM    779  C   ILE A 497      18.441  42.382  17.003  1.00  0.00           C  
ATOM    780  O   ILE A 497      18.674  42.239  18.199  1.00  0.00           O  
ATOM    781  CB  ILE A 497      16.389  43.771  16.908  1.00  0.00           C  
ATOM    782  CG1 ILE A 497      14.947  43.879  16.408  1.00  0.00           C  
ATOM    783  CG2 ILE A 497      17.234  44.904  16.392  1.00  0.00           C  
ATOM    784  CD1 ILE A 497      14.782  43.591  14.931  1.00  0.00           C  
ATOM    785  N   PHE A 498      19.396  42.534  16.087  1.00  0.00           N  
ATOM    786  CA  PHE A 498      20.810  42.582  16.442  1.00  0.00           C  
ATOM    787  C   PHE A 498      21.109  44.029  16.831  1.00  0.00           C  
ATOM    788  O   PHE A 498      21.083  44.917  15.986  1.00  0.00           O  
ATOM    789  CB  PHE A 498      21.679  42.189  15.242  1.00  0.00           C  
ATOM    790  CG  PHE A 498      21.775  40.708  15.010  1.00  0.00           C  
ATOM    791  CD1 PHE A 498      22.698  39.937  15.718  1.00  0.00           C  
ATOM    792  CD2 PHE A 498      20.978  40.085  14.053  1.00  0.00           C  
ATOM    793  CE1 PHE A 498      22.828  38.567  15.469  1.00  0.00           C  
ATOM    794  CE2 PHE A 498      21.098  38.719  13.799  1.00  0.00           C  
ATOM    795  CZ  PHE A 498      22.025  37.959  14.506  1.00  0.00           C  
ATOM    796  N   ARG A 499      21.385  44.273  18.108  1.00  0.00           N  
ATOM    797  CA  ARG A 499      21.675  45.630  18.567  1.00  0.00           C  
ATOM    798  C   ARG A 499      23.156  45.974  18.519  1.00  0.00           C  
ATOM    799  O   ARG A 499      24.011  45.129  18.737  1.00  0.00           O  
ATOM    800  CB  ARG A 499      21.151  45.831  19.988  1.00  0.00           C  
ATOM    801  CG  ARG A 499      19.639  45.744  20.094  1.00  0.00           C  
ATOM    802  CD  ARG A 499      19.145  46.073  21.494  1.00  0.00           C  
ATOM    803  NE  ARG A 499      17.687  46.166  21.537  1.00  0.00           N  
ATOM    804  CZ  ARG A 499      16.858  45.160  21.265  1.00  0.00           C  
ATOM    805  NH1 ARG A 499      15.543  45.349  21.326  1.00  0.00           N  
ATOM    806  NH2 ARG A 499      17.340  43.964  20.939  1.00  0.00           N  
ATOM    807  N   VAL A 500      23.448  47.230  18.212  1.00  0.00           N  
ATOM    808  CA  VAL A 500      24.807  47.712  18.140  1.00  0.00           C  
ATOM    809  C   VAL A 500      24.834  48.964  19.008  1.00  0.00           C  
ATOM    810  O   VAL A 500      23.991  49.858  18.849  1.00  0.00           O  
ATOM    811  CB  VAL A 500      25.191  48.092  16.694  1.00  0.00           C  
ATOM    812  CG1 VAL A 500      26.604  48.627  16.660  1.00  0.00           C  
ATOM    813  CG2 VAL A 500      25.046  46.879  15.778  1.00  0.00           C  
ATOM    814  N   ASP A 501      25.791  49.028  19.928  1.00  0.00           N  
ATOM    815  CA  ASP A 501      25.898  50.179  20.817  1.00  0.00           C  
ATOM    816  C   ASP A 501      24.590  50.414  21.561  1.00  0.00           C  
ATOM    817  O   ASP A 501      23.774  49.503  21.714  1.00  0.00           O  
ATOM    818  CB  ASP A 501      26.275  51.442  20.038  1.00  0.00           C  
ATOM    819  CG  ASP A 501      27.738  51.456  19.616  1.00  0.00           C  
ATOM    820  OD1 ASP A 501      28.176  52.487  19.052  1.00  0.00           O  
ATOM    821  OD2 ASP A 501      28.448  50.446  19.846  1.00  0.00           O  
ATOM    822  N   LYS A 653      24.383  51.649  22.004  1.00  0.00           N  
ATOM    823  CA  LYS A 653      23.190  51.982  22.766  1.00  0.00           C  
ATOM    824  C   LYS A 653      21.986  52.440  21.955  1.00  0.00           C  
ATOM    825  O   LYS A 653      20.851  52.254  22.387  1.00  0.00           O  
ATOM    826  CB  LYS A 653      23.527  53.056  23.809  1.00  0.00           C  
ATOM    827  CG  LYS A 653      22.367  53.412  24.736  1.00  0.00           C  
ATOM    828  CD  LYS A 653      21.860  52.179  25.477  1.00  0.00           C  
ATOM    829  CE  LYS A 653      20.656  52.494  26.353  1.00  0.00           C  
ATOM    830  NZ  LYS A 653      20.985  53.433  27.463  1.00  0.00           N  
ATOM    831  N   ASN A 654      22.222  53.016  20.781  1.00  0.00           N  
ATOM    832  CA  ASN A 654      21.116  53.538  19.984  1.00  0.00           C  
ATOM    833  C   ASN A 654      20.909  52.978  18.587  1.00  0.00           C  
ATOM    834  O   ASN A 654      20.034  53.446  17.873  1.00  0.00           O  
ATOM    835  CB  ASN A 654      21.253  55.055  19.864  1.00  0.00           C  
ATOM    836  CG  ASN A 654      21.447  55.726  21.202  1.00  0.00           C  
ATOM    837  OD1 ASN A 654      20.657  55.532  22.123  1.00  0.00           O  
ATOM    838  ND2 ASN A 654      22.506  56.522  21.318  1.00  0.00           N  
ATOM    839  N   PHE A 655      21.701  51.993  18.188  1.00  0.00           N  
ATOM    840  CA  PHE A 655      21.565  51.444  16.849  1.00  0.00           C  
ATOM    841  C   PHE A 655      21.357  49.948  16.785  1.00  0.00           C  
ATOM    842  O   PHE A 655      21.399  49.242  17.787  1.00  0.00           O  
ATOM    843  CB  PHE A 655      22.787  51.809  16.005  1.00  0.00           C  
ATOM    844  CG  PHE A 655      22.857  53.258  15.637  1.00  0.00           C  
ATOM    845  CD1 PHE A 655      23.071  54.228  16.608  1.00  0.00           C  
ATOM    846  CD2 PHE A 655      22.682  53.657  14.314  1.00  0.00           C  
ATOM    847  CE1 PHE A 655      23.110  55.580  16.267  1.00  0.00           C  
ATOM    848  CE2 PHE A 655      22.718  55.005  13.958  1.00  0.00           C  
ATOM    849  CZ  PHE A 655      22.932  55.970  14.936  1.00  0.00           C  
ATOM    850  N   CYS A 656      21.106  49.479  15.573  1.00  0.00           N  
ATOM    851  CA  CYS A 656      20.914  48.071  15.323  1.00  0.00           C  
ATOM    852  C   CYS A 656      21.186  47.807  13.855  1.00  0.00           C  
ATOM    853  O   CYS A 656      21.396  48.733  13.056  1.00  0.00           O  
ATOM    854  CB  CYS A 656      19.480  47.649  15.657  1.00  0.00           C  
ATOM    855  SG  CYS A 656      18.194  48.360  14.582  1.00  0.00           S  
ATOM    856  N   LEU A 657      21.196  46.528  13.520  1.00  0.00           N  
ATOM    857  CA  LEU A 657      21.377  46.085  12.153  1.00  0.00           C  
ATOM    858  C   LEU A 657      19.946  46.024  11.597  1.00  0.00           C  
ATOM    859  O   LEU A 657      19.080  45.375  12.178  1.00  0.00           O  
ATOM    860  CB  LEU A 657      22.032  44.702  12.159  1.00  0.00           C  
ATOM    861  CG  LEU A 657      23.548  44.649  11.937  1.00  0.00           C  
ATOM    862  CD1 LEU A 657      24.231  45.790  12.650  1.00  0.00           C  
ATOM    863  CD2 LEU A 657      24.085  43.298  12.404  1.00  0.00           C  
ATOM    864  N   ARG A 658      19.690  46.716  10.492  1.00  0.00           N  
ATOM    865  CA  ARG A 658      18.350  46.723   9.909  1.00  0.00           C  
ATOM    866  C   ARG A 658      17.818  45.312   9.721  1.00  0.00           C  
ATOM    867  O   ARG A 658      18.480  44.474   9.141  1.00  0.00           O  
ATOM    868  CB  ARG A 658      18.367  47.409   8.529  1.00  0.00           C  
ATOM    869  CG  ARG A 658      19.560  46.951   7.702  1.00  0.00           C  
ATOM    870  CD  ARG A 658      19.334  46.752   6.208  1.00  0.00           C  
ATOM    871  NE  ARG A 658      19.402  47.997   5.483  1.00  0.00           N  
ATOM    872  CZ  ARG A 658      19.858  48.158   4.240  1.00  0.00           C  
ATOM    873  NH1 ARG A 658      20.334  47.153   3.500  1.00  0.00           N  
ATOM    874  NH2 ARG A 658      19.783  49.362   3.713  1.00  0.00           N  
ATOM    875  N   PRO A 659      16.623  45.023  10.245  1.00  0.00           N  
ATOM    876  CA  PRO A 659      16.071  43.679  10.053  1.00  0.00           C  
ATOM    877  C   PRO A 659      15.225  43.724   8.760  1.00  0.00           C  
ATOM    878  O   PRO A 659      14.822  42.701   8.208  1.00  0.00           O  
ATOM    879  CB  PRO A 659      15.225  43.466  11.309  1.00  0.00           C  
ATOM    880  CG  PRO A 659      14.767  44.879  11.658  1.00  0.00           C  
ATOM    881  CD  PRO A 659      15.996  45.711  11.396  1.00  0.00           C  
ATOM    882  N   MET A 660      14.954  44.932   8.283  1.00  0.00           N  
ATOM    883  CA  MET A 660      14.189  45.100   7.047  1.00  0.00           C  
ATOM    884  C   MET A 660      14.510  46.445   6.403  1.00  0.00           C  
ATOM    885  O   MET A 660      15.159  47.293   7.014  1.00  0.00           O  
ATOM    886  CB  MET A 660      12.668  44.986   7.292  1.00  0.00           C  
ATOM    887  CG  MET A 660      11.961  46.281   7.654  1.00  0.00           C  
ATOM    888  SD  MET A 660      12.112  46.713   9.395  1.00  0.00           S  
ATOM    889  CE  MET A 660      10.720  45.725  10.029  1.00  0.00           C  
ATOM    890  N   LEU A 661      14.022  46.633   5.179  1.00  0.00           N  
ATOM    891  CA  LEU A 661      14.267  47.835   4.393  1.00  0.00           C  
ATOM    892  C   LEU A 661      13.223  48.943   4.499  1.00  0.00           C  
ATOM    893  O   LEU A 661      13.516  50.092   4.196  1.00  0.00           O  
ATOM    894  CB  LEU A 661      14.416  47.433   2.910  1.00  0.00           C  
ATOM    895  CG  LEU A 661      15.793  47.187   2.245  1.00  0.00           C  
ATOM    896  CD1 LEU A 661      16.873  46.897   3.267  1.00  0.00           C  
ATOM    897  CD2 LEU A 661      15.677  46.057   1.209  1.00  0.00           C  
ATOM    898  N   ALA A 662      12.013  48.596   4.927  1.00  0.00           N  
ATOM    899  CA  ALA A 662      10.907  49.557   5.000  1.00  0.00           C  
ATOM    900  C   ALA A 662      11.233  50.933   5.578  1.00  0.00           C  
ATOM    901  O   ALA A 662      10.927  51.958   4.969  1.00  0.00           O  
ATOM    902  CB  ALA A 662       9.722  48.923   5.757  1.00  0.00           C  
ATOM    903  N   PRO A 663      11.867  50.980   6.757  1.00  0.00           N  
ATOM    904  CA  PRO A 663      12.196  52.276   7.357  1.00  0.00           C  
ATOM    905  C   PRO A 663      12.879  53.300   6.452  1.00  0.00           C  
ATOM    906  O   PRO A 663      12.385  54.431   6.327  1.00  0.00           O  
ATOM    907  CB  PRO A 663      13.063  51.899   8.557  1.00  0.00           C  
ATOM    908  CG  PRO A 663      12.528  50.550   8.938  1.00  0.00           C  
ATOM    909  CD  PRO A 663      12.303  49.864   7.619  1.00  0.00           C  
ATOM    910  N   ASN A 664      13.998  52.921   5.826  1.00  0.00           N  
ATOM    911  CA  ASN A 664      14.735  53.858   4.964  1.00  0.00           C  
ATOM    912  C   ASN A 664      13.942  54.124   3.683  1.00  0.00           C  
ATOM    913  O   ASN A 664      14.050  55.198   3.101  1.00  0.00           O  
ATOM    914  CB  ASN A 664      16.129  53.319   4.569  1.00  0.00           C  
ATOM    915  CG  ASN A 664      17.101  53.144   5.765  1.00  0.00           C  
ATOM    916  OD1 ASN A 664      17.903  52.172   5.810  1.00  0.00           O  
ATOM    917  ND2 ASN A 664      17.064  54.088   6.708  1.00  0.00           N  
ATOM    918  N   LEU A 665      13.174  53.142   3.223  1.00  0.00           N  
ATOM    919  CA  LEU A 665      12.384  53.345   2.003  1.00  0.00           C  
ATOM    920  C   LEU A 665      11.246  54.330   2.295  1.00  0.00           C  
ATOM    921  O   LEU A 665      10.923  55.177   1.463  1.00  0.00           O  
ATOM    922  CB  LEU A 665      11.850  52.008   1.462  1.00  0.00           C  
ATOM    923  CG  LEU A 665      12.966  51.072   0.910  1.00  0.00           C  
ATOM    924  CD1 LEU A 665      12.316  49.827   0.368  1.00  0.00           C  
ATOM    925  CD2 LEU A 665      13.790  51.735  -0.211  1.00  0.00           C  
ATOM    926  N   TYR A 666      10.648  54.219   3.477  1.00  0.00           N  
ATOM    927  CA  TYR A 666       9.595  55.146   3.895  1.00  0.00           C  
ATOM    928  C   TYR A 666      10.195  56.551   3.853  1.00  0.00           C  
ATOM    929  O   TYR A 666       9.603  57.463   3.281  1.00  0.00           O  
ATOM    930  CB  TYR A 666       9.152  54.857   5.324  1.00  0.00           C  
ATOM    931  CG  TYR A 666       7.897  54.022   5.449  1.00  0.00           C  
ATOM    932  CD1 TYR A 666       7.855  52.946   6.327  1.00  0.00           C  
ATOM    933  CD2 TYR A 666       6.731  54.355   4.752  1.00  0.00           C  
ATOM    934  CE1 TYR A 666       6.688  52.217   6.522  1.00  0.00           C  
ATOM    935  CE2 TYR A 666       5.545  53.627   4.938  1.00  0.00           C  
ATOM    936  CZ  TYR A 666       5.537  52.558   5.830  1.00  0.00           C  
ATOM    937  OH  TYR A 666       4.394  51.822   6.055  1.00  0.00           O  
ATOM    938  N   ASN A 667      11.374  56.718   4.455  1.00  0.00           N  
ATOM    939  CA  ASN A 667      12.043  58.022   4.463  1.00  0.00           C  
ATOM    940  C   ASN A 667      12.277  58.587   3.071  1.00  0.00           C  
ATOM    941  O   ASN A 667      12.055  59.780   2.843  1.00  0.00           O  
ATOM    942  CB  ASN A 667      13.384  57.962   5.206  1.00  0.00           C  
ATOM    943  CG  ASN A 667      13.203  57.928   6.717  1.00  0.00           C  
ATOM    944  OD1 ASN A 667      12.195  58.422   7.250  1.00  0.00           O  
ATOM    945  ND2 ASN A 667      14.180  57.366   7.417  1.00  0.00           N  
ATOM    946  N   TYR A 668      12.734  57.740   2.147  1.00  0.00           N  
ATOM    947  CA  TYR A 668      12.967  58.179   0.777  1.00  0.00           C  
ATOM    948  C   TYR A 668      11.658  58.531   0.057  1.00  0.00           C  
ATOM    949  O   TYR A 668      11.610  59.500  -0.704  1.00  0.00           O  
ATOM    950  CB  TYR A 668      13.716  57.104  -0.018  1.00  0.00           C  
ATOM    951  CG  TYR A 668      15.205  57.353  -0.066  1.00  0.00           C  
ATOM    952  CD1 TYR A 668      16.081  56.676   0.783  1.00  0.00           C  
ATOM    953  CD2 TYR A 668      15.732  58.322  -0.926  1.00  0.00           C  
ATOM    954  CE1 TYR A 668      17.445  56.966   0.782  1.00  0.00           C  
ATOM    955  CE2 TYR A 668      17.084  58.614  -0.940  1.00  0.00           C  
ATOM    956  CZ  TYR A 668      17.935  57.937  -0.088  1.00  0.00           C  
ATOM    957  OH  TYR A 668      19.270  58.223  -0.126  1.00  0.00           O  
ATOM    958  N   LEU A 669      10.602  57.755   0.281  1.00  0.00           N  
ATOM    959  CA  LEU A 669       9.323  58.070  -0.364  1.00  0.00           C  
ATOM    960  C   LEU A 669       8.880  59.471   0.054  1.00  0.00           C  
ATOM    961  O   LEU A 669       8.488  60.279  -0.790  1.00  0.00           O  
ATOM    962  CB  LEU A 669       8.238  57.069   0.017  1.00  0.00           C  
ATOM    963  CG  LEU A 669       8.364  55.651  -0.541  1.00  0.00           C  
ATOM    964  CD1 LEU A 669       7.259  54.799   0.032  1.00  0.00           C  
ATOM    965  CD2 LEU A 669       8.301  55.659  -2.060  1.00  0.00           C  
ATOM    966  N   ARG A 670       8.978  59.766   1.350  1.00  0.00           N  
ATOM    967  CA  ARG A 670       8.576  61.069   1.865  1.00  0.00           C  
ATOM    968  C   ARG A 670       9.427  62.185   1.278  1.00  0.00           C  
ATOM    969  O   ARG A 670       8.907  63.186   0.786  1.00  0.00           O  
ATOM    970  CB  ARG A 670       8.676  61.105   3.400  1.00  0.00           C  
ATOM    971  CG  ARG A 670       8.112  62.393   4.037  1.00  0.00           C  
ATOM    972  CD  ARG A 670       8.348  62.445   5.551  1.00  0.00           C  
ATOM    973  NE  ARG A 670       9.778  62.407   5.867  1.00  0.00           N  
ATOM    974  CZ  ARG A 670      10.437  61.340   6.322  1.00  0.00           C  
ATOM    975  NH1 ARG A 670      11.736  61.431   6.556  1.00  0.00           N  
ATOM    976  NH2 ARG A 670       9.809  60.193   6.575  1.00  0.00           N  
ATOM    977  N   LYS A 671      10.741  62.024   1.330  1.00  0.00           N  
ATOM    978  CA  LYS A 671      11.617  63.047   0.793  1.00  0.00           C  
ATOM    979  C   LYS A 671      11.539  63.219  -0.733  1.00  0.00           C  
ATOM    980  O   LYS A 671      11.484  64.345  -1.238  1.00  0.00           O  
ATOM    981  CB  LYS A 671      13.051  62.763   1.225  1.00  0.00           C  
ATOM    982  CG  LYS A 671      13.256  63.006   2.704  1.00  0.00           C  
ATOM    983  CD  LYS A 671      14.632  62.572   3.173  1.00  0.00           C  
ATOM    984  CE  LYS A 671      14.829  62.904   4.649  1.00  0.00           C  
ATOM    985  NZ  LYS A 671      16.065  62.294   5.188  1.00  0.00           N  
ATOM    986  N   LEU A 672      11.520  62.116  -1.471  1.00  0.00           N  
ATOM    987  CA  LEU A 672      11.467  62.220  -2.931  1.00  0.00           C  
ATOM    988  C   LEU A 672      10.177  62.841  -3.450  1.00  0.00           C  
ATOM    989  O   LEU A 672      10.170  63.468  -4.505  1.00  0.00           O  
ATOM    990  CB  LEU A 672      11.663  60.840  -3.571  1.00  0.00           C  
ATOM    991  CG  LEU A 672      13.074  60.305  -3.290  1.00  0.00           C  
ATOM    992  CD1 LEU A 672      13.194  58.882  -3.800  1.00  0.00           C  
ATOM    993  CD2 LEU A 672      14.108  61.218  -3.944  1.00  0.00           C  
ATOM    994  N   ASP A 675       9.087  62.659  -2.715  1.00  0.00           N  
ATOM    995  CA  ASP A 675       7.804  63.210  -3.127  1.00  0.00           C  
ATOM    996  C   ASP A 675       7.854  64.731  -3.271  1.00  0.00           C  
ATOM    997  O   ASP A 675       7.040  65.315  -3.968  1.00  0.00           O  
ATOM    998  CB  ASP A 675       6.719  62.794  -2.131  1.00  0.00           C  
ATOM    999  CG  ASP A 675       5.307  63.025  -2.663  1.00  0.00           C  
ATOM   1000  OD1 ASP A 675       5.002  62.566  -3.782  1.00  0.00           O  
ATOM   1001  OD2 ASP A 675       4.503  63.658  -1.952  1.00  0.00           O  
ATOM   1002  N   ARG A 677       8.825  65.369  -2.627  1.00  0.00           N  
ATOM   1003  CA  ARG A 677       8.968  66.819  -2.716  1.00  0.00           C  
ATOM   1004  C   ARG A 677       9.732  67.233  -3.965  1.00  0.00           C  
ATOM   1005  O   ARG A 677       9.900  68.426  -4.227  1.00  0.00           O  
ATOM   1006  CB  ARG A 677       9.698  67.352  -1.483  1.00  0.00           C  
ATOM   1007  CG  ARG A 677       8.903  67.174  -0.198  1.00  0.00           C  
ATOM   1008  CD  ARG A 677       9.716  67.558   1.024  1.00  0.00           C  
ATOM   1009  NE  ARG A 677      10.087  68.970   1.034  1.00  0.00           N  
ATOM   1010  CZ  ARG A 677       9.221  69.973   1.141  1.00  0.00           C  
ATOM   1011  NH1 ARG A 677       7.922  69.725   1.249  1.00  0.00           N  
ATOM   1012  NH2 ARG A 677       9.656  71.227   1.138  1.00  0.00           N  
ATOM   1013  N   ALA A 681      10.175  66.253  -4.749  1.00  0.00           N  
ATOM   1014  CA  ALA A 681      10.958  66.563  -5.937  1.00  0.00           C  
ATOM   1015  C   ALA A 681      10.624  65.788  -7.209  1.00  0.00           C  
ATOM   1016  O   ALA A 681      10.828  66.286  -8.315  1.00  0.00           O  
ATOM   1017  CB  ALA A 681      12.440  66.372  -5.619  1.00  0.00           C  
ATOM   1018  N   LEU A 683      10.108  64.578  -7.057  1.00  0.00           N  
ATOM   1019  CA  LEU A 683       9.849  63.745  -8.213  1.00  0.00           C  
ATOM   1020  C   LEU A 683       8.402  63.686  -8.617  1.00  0.00           C  
ATOM   1021  O   LEU A 683       7.509  63.804  -7.784  1.00  0.00           O  
ATOM   1022  CB  LEU A 683      10.360  62.308  -7.955  1.00  0.00           C  
ATOM   1023  CG  LEU A 683      11.845  62.119  -7.585  1.00  0.00           C  
ATOM   1024  CD1 LEU A 683      12.192  60.637  -7.559  1.00  0.00           C  
ATOM   1025  CD2 LEU A 683      12.709  62.840  -8.603  1.00  0.00           C  
ATOM   1026  N   PRO A 684       8.151  63.506  -9.918  1.00  0.00           N  
ATOM   1027  CA  PRO A 684       6.764  63.431 -10.369  1.00  0.00           C  
ATOM   1028  C   PRO A 684       6.127  62.116  -9.932  1.00  0.00           C  
ATOM   1029  O   PRO A 684       6.812  61.121  -9.659  1.00  0.00           O  
ATOM   1030  CB  PRO A 684       6.880  63.547 -11.890  1.00  0.00           C  
ATOM   1031  CG  PRO A 684       8.224  62.909 -12.185  1.00  0.00           C  
ATOM   1032  CD  PRO A 684       9.090  63.485 -11.060  1.00  0.00           C  
ATOM   1033  N   ASP A 685       4.805  62.131  -9.855  1.00  0.00           N  
ATOM   1034  CA  ASP A 685       4.040  60.965  -9.472  1.00  0.00           C  
ATOM   1035  C   ASP A 685       3.944  60.033 -10.670  1.00  0.00           C  
ATOM   1036  O   ASP A 685       3.771  60.489 -11.790  1.00  0.00           O  
ATOM   1037  CB  ASP A 685       2.639  61.388  -9.018  1.00  0.00           C  
ATOM   1038  CG  ASP A 685       1.664  60.238  -9.015  1.00  0.00           C  
ATOM   1039  OD1 ASP A 685       1.175  59.868 -10.102  1.00  0.00           O  
ATOM   1040  OD2 ASP A 685       1.394  59.688  -7.934  1.00  0.00           O  
ATOM   1041  N   PRO A 686       4.061  58.713 -10.448  1.00  0.00           N  
ATOM   1042  CA  PRO A 686       4.276  58.101  -9.133  1.00  0.00           C  
ATOM   1043  C   PRO A 686       5.758  57.938  -8.776  1.00  0.00           C  
ATOM   1044  O   PRO A 686       6.627  57.917  -9.646  1.00  0.00           O  
ATOM   1045  CB  PRO A 686       3.568  56.755  -9.269  1.00  0.00           C  
ATOM   1046  CG  PRO A 686       3.897  56.375 -10.692  1.00  0.00           C  
ATOM   1047  CD  PRO A 686       3.754  57.686 -11.466  1.00  0.00           C  
ATOM   1048  N   ILE A 687       6.037  57.838  -7.487  1.00  0.00           N  
ATOM   1049  CA  ILE A 687       7.399  57.644  -7.033  1.00  0.00           C  
ATOM   1050  C   ILE A 687       7.678  56.146  -6.930  1.00  0.00           C  
ATOM   1051  O   ILE A 687       6.991  55.417  -6.215  1.00  0.00           O  
ATOM   1052  CB  ILE A 687       7.615  58.323  -5.693  1.00  0.00           C  
ATOM   1053  CG1 ILE A 687       7.399  59.835  -5.886  1.00  0.00           C  
ATOM   1054  CG2 ILE A 687       9.039  58.019  -5.175  1.00  0.00           C  
ATOM   1055  CD1 ILE A 687       7.706  60.658  -4.700  1.00  0.00           C  
ATOM   1056  N   LYS A 688       8.672  55.693  -7.686  1.00  0.00           N  
ATOM   1057  CA  LYS A 688       9.049  54.279  -7.713  1.00  0.00           C  
ATOM   1058  C   LYS A 688      10.507  54.109  -7.292  1.00  0.00           C  
ATOM   1059  O   LYS A 688      11.403  54.681  -7.910  1.00  0.00           O  
ATOM   1060  CB  LYS A 688       8.840  53.727  -9.129  1.00  0.00           C  
ATOM   1061  CG  LYS A 688       7.373  53.727  -9.538  1.00  0.00           C  
ATOM   1062  CD  LYS A 688       7.178  53.803 -11.031  1.00  0.00           C  
ATOM   1063  CE  LYS A 688       7.505  52.501 -11.715  1.00  0.00           C  
ATOM   1064  NZ  LYS A 688       7.190  52.640 -13.175  1.00  0.00           N  
ATOM   1065  N   ILE A 689      10.732  53.340  -6.229  1.00  0.00           N  
ATOM   1066  CA  ILE A 689      12.081  53.108  -5.724  1.00  0.00           C  
ATOM   1067  C   ILE A 689      12.264  51.655  -5.291  1.00  0.00           C  
ATOM   1068  O   ILE A 689      11.292  50.909  -5.157  1.00  0.00           O  
ATOM   1069  CB  ILE A 689      12.415  54.000  -4.489  1.00  0.00           C  
ATOM   1070  CG1 ILE A 689      11.517  53.619  -3.304  1.00  0.00           C  
ATOM   1071  CG2 ILE A 689      12.299  55.473  -4.845  1.00  0.00           C  
ATOM   1072  CD1 ILE A 689      11.809  54.427  -2.029  1.00  0.00           C  
ATOM   1073  N   PHE A 690      13.521  51.251  -5.096  1.00  0.00           N  
ATOM   1074  CA  PHE A 690      13.835  49.894  -4.638  1.00  0.00           C  
ATOM   1075  C   PHE A 690      15.222  49.879  -4.040  1.00  0.00           C  
ATOM   1076  O   PHE A 690      16.061  50.735  -4.334  1.00  0.00           O  
ATOM   1077  CB  PHE A 690      13.791  48.839  -5.779  1.00  0.00           C  
ATOM   1078  CG  PHE A 690      15.002  48.849  -6.690  1.00  0.00           C  
ATOM   1079  CD1 PHE A 690      15.138  49.819  -7.697  1.00  0.00           C  
ATOM   1080  CD2 PHE A 690      16.027  47.908  -6.520  1.00  0.00           C  
ATOM   1081  CE1 PHE A 690      16.281  49.862  -8.523  1.00  0.00           C  
ATOM   1082  CE2 PHE A 690      17.192  47.934  -7.343  1.00  0.00           C  
ATOM   1083  CZ  PHE A 690      17.319  48.909  -8.340  1.00  0.00           C  
ATOM   1084  N   GLU A 691      15.439  48.924  -3.154  1.00  0.00           N  
ATOM   1085  CA  GLU A 691      16.755  48.751  -2.583  1.00  0.00           C  
ATOM   1086  C   GLU A 691      17.020  47.261  -2.498  1.00  0.00           C  
ATOM   1087  O   GLU A 691      16.097  46.446  -2.411  1.00  0.00           O  
ATOM   1088  CB  GLU A 691      16.875  49.375  -1.187  1.00  0.00           C  
ATOM   1089  CG  GLU A 691      18.232  49.052  -0.514  1.00  0.00           C  
ATOM   1090  CD  GLU A 691      18.599  50.021   0.603  1.00  0.00           C  
ATOM   1091  OE1 GLU A 691      17.718  50.792   1.016  1.00  0.00           O  
ATOM   1092  OE2 GLU A 691      19.764  50.014   1.070  1.00  0.00           O  
ATOM   1093  N   ILE A 692      18.291  46.911  -2.590  1.00  0.00           N  
ATOM   1094  CA  ILE A 692      18.705  45.528  -2.442  1.00  0.00           C  
ATOM   1095  C   ILE A 692      19.853  45.605  -1.457  1.00  0.00           C  
ATOM   1096  O   ILE A 692      20.775  46.409  -1.633  1.00  0.00           O  
ATOM   1097  CB  ILE A 692      19.245  44.932  -3.740  1.00  0.00           C  
ATOM   1098  CG1 ILE A 692      18.139  44.907  -4.801  1.00  0.00           C  
ATOM   1099  CG2 ILE A 692      19.792  43.516  -3.469  1.00  0.00           C  
ATOM   1100  CD1 ILE A 692      18.644  44.517  -6.165  1.00  0.00           C  
ATOM   1101  N   GLY A 693      19.792  44.809  -0.404  1.00  0.00           N  
ATOM   1102  CA  GLY A 693      20.896  44.834   0.530  1.00  0.00           C  
ATOM   1103  C   GLY A 693      20.760  43.937   1.734  1.00  0.00           C  
ATOM   1104  O   GLY A 693      19.723  43.314   1.958  1.00  0.00           O  
ATOM   1105  N   PRO A 695      21.824  43.868   2.548  1.00  0.00           N  
ATOM   1106  CA  PRO A 695      21.874  43.047   3.765  1.00  0.00           C  
ATOM   1107  C   PRO A 695      20.829  43.465   4.810  1.00  0.00           C  
ATOM   1108  O   PRO A 695      20.612  44.652   5.043  1.00  0.00           O  
ATOM   1109  CB  PRO A 695      23.293  43.287   4.296  1.00  0.00           C  
ATOM   1110  CG  PRO A 695      24.073  43.654   3.075  1.00  0.00           C  
ATOM   1111  CD  PRO A 695      23.111  44.548   2.317  1.00  0.00           C  
ATOM   1112  N   CYS A 696      20.201  42.469   5.417  1.00  0.00           N  
ATOM   1113  CA  CYS A 696      19.236  42.635   6.496  1.00  0.00           C  
ATOM   1114  C   CYS A 696      19.595  41.544   7.501  1.00  0.00           C  
ATOM   1115  O   CYS A 696      20.139  40.509   7.132  1.00  0.00           O  
ATOM   1116  CB  CYS A 696      17.797  42.482   6.001  1.00  0.00           C  
ATOM   1117  SG  CYS A 696      17.269  43.969   5.162  1.00  0.00           S  
ATOM   1118  N   TYR A 697      19.290  41.785   8.765  1.00  0.00           N  
ATOM   1119  CA  TYR A 697      19.661  40.860   9.831  1.00  0.00           C  
ATOM   1120  C   TYR A 697      18.556  40.566  10.840  1.00  0.00           C  
ATOM   1121  O   TYR A 697      17.883  41.483  11.307  1.00  0.00           O  
ATOM   1122  CB  TYR A 697      20.867  41.436  10.583  1.00  0.00           C  
ATOM   1123  CG  TYR A 697      22.070  41.656   9.710  1.00  0.00           C  
ATOM   1124  CD1 TYR A 697      22.133  42.734   8.829  1.00  0.00           C  
ATOM   1125  CD2 TYR A 697      23.117  40.715   9.691  1.00  0.00           C  
ATOM   1126  CE1 TYR A 697      23.212  42.865   7.933  1.00  0.00           C  
ATOM   1127  CE2 TYR A 697      24.187  40.834   8.807  1.00  0.00           C  
ATOM   1128  CZ  TYR A 697      24.231  41.902   7.933  1.00  0.00           C  
ATOM   1129  OH  TYR A 697      25.288  41.996   7.064  1.00  0.00           O  
ATOM   1130  N   ARG A 698      18.402  39.287  11.180  1.00  0.00           N  
ATOM   1131  CA  ARG A 698      17.412  38.837  12.162  1.00  0.00           C  
ATOM   1132  C   ARG A 698      17.876  37.561  12.850  1.00  0.00           C  
ATOM   1133  O   ARG A 698      18.178  36.576  12.179  1.00  0.00           O  
ATOM   1134  CB  ARG A 698      16.067  38.551  11.499  1.00  0.00           C  
ATOM   1135  CG  ARG A 698      15.446  39.735  10.797  1.00  0.00           C  
ATOM   1136  CD  ARG A 698      14.065  39.375  10.252  1.00  0.00           C  
ATOM   1137  NE  ARG A 698      13.513  40.427   9.398  1.00  0.00           N  
ATOM   1138  CZ  ARG A 698      12.347  40.342   8.764  1.00  0.00           C  
ATOM   1139  NH1 ARG A 698      11.600  39.252   8.884  1.00  0.00           N  
ATOM   1140  NH2 ARG A 698      11.934  41.341   7.997  1.00  0.00           N  
ATOM   1141  N   LYS A 699      17.948  37.580  14.182  1.00  0.00           N  
ATOM   1142  CA  LYS A 699      18.337  36.386  14.943  1.00  0.00           C  
ATOM   1143  C   LYS A 699      17.259  35.366  14.613  1.00  0.00           C  
ATOM   1144  O   LYS A 699      16.067  35.670  14.700  1.00  0.00           O  
ATOM   1145  CB  LYS A 699      18.367  36.683  16.443  1.00  0.00           C  
ATOM   1146  CG  LYS A 699      19.509  37.611  16.838  1.00  0.00           C  
ATOM   1147  CD  LYS A 699      19.475  38.013  18.308  1.00  0.00           C  
ATOM   1148  CE  LYS A 699      20.684  38.881  18.648  1.00  0.00           C  
ATOM   1149  NZ  LYS A 699      20.699  39.374  20.051  1.00  0.00           N  
ATOM   1150  N   GLU A 700      17.675  34.165  14.217  1.00  0.00           N  
ATOM   1151  CA  GLU A 700      16.724  33.136  13.801  1.00  0.00           C  
ATOM   1152  C   GLU A 700      16.709  31.827  14.578  1.00  0.00           C  
ATOM   1153  O   GLU A 700      17.469  31.636  15.530  1.00  0.00           O  
ATOM   1154  CB  GLU A 700      16.929  32.829  12.311  1.00  0.00           C  
ATOM   1155  CG  GLU A 700      16.524  33.964  11.372  1.00  0.00           C  
ATOM   1156  CD  GLU A 700      15.017  34.133  11.274  1.00  0.00           C  
ATOM   1157  OE1 GLU A 700      14.563  35.106  10.635  1.00  0.00           O  
ATOM   1158  OE2 GLU A 700      14.284  33.287  11.833  1.00  0.00           O  
ATOM   1159  N   SER A 703      15.825  30.931  14.138  1.00  0.00           N  
ATOM   1160  CA  SER A 703      15.640  29.617  14.745  1.00  0.00           C  
ATOM   1161  C   SER A 703      15.661  28.509  13.691  1.00  0.00           C  
ATOM   1162  O   SER A 703      16.533  27.640  13.711  1.00  0.00           O  
ATOM   1163  CB  SER A 703      14.306  29.570  15.498  1.00  0.00           C  
ATOM   1164  OG  SER A 703      14.233  30.582  16.489  1.00  0.00           O  
ATOM   1165  N   ASP A 713      14.697  28.543  12.774  1.00  0.00           N  
ATOM   1166  CA  ASP A 713      14.609  27.532  11.725  1.00  0.00           C  
ATOM   1167  C   ASP A 713      15.735  27.709  10.707  1.00  0.00           C  
ATOM   1168  O   ASP A 713      16.766  28.311  11.009  1.00  0.00           O  
ATOM   1169  CB  ASP A 713      13.250  27.620  11.021  1.00  0.00           C  
ATOM   1170  CG  ASP A 713      12.915  26.363  10.229  1.00  0.00           C  
ATOM   1171  OD1 ASP A 713      12.791  25.282  10.846  1.00  0.00           O  
ATOM   1172  OD2 ASP A 713      12.774  26.457   8.990  1.00  0.00           O  
ATOM   1173  N   GLY A 714      15.535  27.180   9.504  1.00  0.00           N  
ATOM   1174  CA  GLY A 714      16.549  27.302   8.473  1.00  0.00           C  
ATOM   1175  C   GLY A 714      16.926  25.978   7.843  1.00  0.00           C  
ATOM   1176  O   GLY A 714      18.028  25.827   7.315  1.00  0.00           O  
ATOM   1177  N   GLU A 716      15.747  27.551   5.683  1.00  0.00           N  
ATOM   1178  CA  GLU A 716      14.930  28.682   5.255  1.00  0.00           C  
ATOM   1179  C   GLU A 716      15.273  29.979   5.989  1.00  0.00           C  
ATOM   1180  O   GLU A 716      14.980  31.072   5.491  1.00  0.00           O  
ATOM   1181  CB  GLU A 716      13.445  28.369   5.462  1.00  0.00           C  
ATOM   1182  CG  GLU A 716      12.747  27.719   4.278  1.00  0.00           C  
ATOM   1183  CD  GLU A 716      13.310  26.360   3.915  1.00  0.00           C  
ATOM   1184  OE1 GLU A 716      12.689  25.671   3.077  1.00  0.00           O  
ATOM   1185  OE2 GLU A 716      14.369  25.982   4.456  1.00  0.00           O  
ATOM   1186  N   HIS A 718      15.901  29.865   7.160  1.00  0.00           N  
ATOM   1187  CA  HIS A 718      16.240  31.055   7.937  1.00  0.00           C  
ATOM   1188  C   HIS A 718      17.704  31.363   8.223  1.00  0.00           C  
ATOM   1189  O   HIS A 718      18.374  30.682   8.994  1.00  0.00           O  
ATOM   1190  CB  HIS A 718      15.457  31.050   9.248  1.00  0.00           C  
ATOM   1191  CG  HIS A 718      13.982  31.170   9.049  1.00  0.00           C  
ATOM   1192  ND1 HIS A 718      13.197  30.107   8.660  1.00  0.00           N  
ATOM   1193  CD2 HIS A 718      13.161  32.244   9.106  1.00  0.00           C  
ATOM   1194  CE1 HIS A 718      11.956  30.521   8.485  1.00  0.00           C  
ATOM   1195  NE2 HIS A 718      11.907  31.815   8.749  1.00  0.00           N  
ATOM   1196  N   LEU A 723      18.175  32.429   7.590  1.00  0.00           N  
ATOM   1197  CA  LEU A 723      19.530  32.896   7.754  1.00  0.00           C  
ATOM   1198  C   LEU A 723      19.426  34.069   8.703  1.00  0.00           C  
ATOM   1199  O   LEU A 723      18.392  34.730   8.769  1.00  0.00           O  
ATOM   1200  CB  LEU A 723      20.081  33.385   6.414  1.00  0.00           C  
ATOM   1201  CG  LEU A 723      20.193  32.370   5.282  1.00  0.00           C  
ATOM   1202  CD1 LEU A 723      20.441  33.093   3.956  1.00  0.00           C  
ATOM   1203  CD2 LEU A 723      21.324  31.395   5.596  1.00  0.00           C  
ATOM   1204  N   GLU A 724      20.487  34.339   9.446  1.00  0.00           N  
ATOM   1205  CA  GLU A 724      20.454  35.478  10.338  1.00  0.00           C  
ATOM   1206  C   GLU A 724      20.942  36.668   9.531  1.00  0.00           C  
ATOM   1207  O   GLU A 724      20.570  37.807   9.795  1.00  0.00           O  
ATOM   1208  CB  GLU A 724      21.337  35.236  11.562  1.00  0.00           C  
ATOM   1209  CG  GLU A 724      20.826  34.083  12.436  1.00  0.00           C  
ATOM   1210  CD  GLU A 724      21.340  34.154  13.858  1.00  0.00           C  
ATOM   1211  OE1 GLU A 724      22.556  34.380  14.042  1.00  0.00           O  
ATOM   1212  OE2 GLU A 724      20.526  33.976  14.793  1.00  0.00           O  
ATOM   1213  N   GLU A 725      21.764  36.380   8.525  1.00  0.00           N  
ATOM   1214  CA  GLU A 725      22.300  37.407   7.649  1.00  0.00           C  
ATOM   1215  C   GLU A 725      21.770  37.101   6.257  1.00  0.00           C  
ATOM   1216  O   GLU A 725      22.126  36.085   5.670  1.00  0.00           O  
ATOM   1217  CB  GLU A 725      23.834  37.377   7.653  1.00  0.00           C  
ATOM   1218  CG  GLU A 725      24.470  38.285   6.591  1.00  0.00           C  
ATOM   1219  CD  GLU A 725      25.982  38.377   6.714  1.00  0.00           C  
ATOM   1220  OE1 GLU A 725      26.652  37.328   6.652  1.00  0.00           O  
ATOM   1221  OE2 GLU A 725      26.500  39.502   6.868  1.00  0.00           O  
ATOM   1222  N   PHE A 726      20.904  37.959   5.729  1.00  0.00           N  
ATOM   1223  CA  PHE A 726      20.353  37.703   4.405  1.00  0.00           C  
ATOM   1224  C   PHE A 726      20.311  38.965   3.549  1.00  0.00           C  
ATOM   1225  O   PHE A 726      20.759  40.027   3.962  1.00  0.00           O  
ATOM   1226  CB  PHE A 726      18.960  37.053   4.508  1.00  0.00           C  
ATOM   1227  CG  PHE A 726      17.980  37.825   5.352  1.00  0.00           C  
ATOM   1228  CD1 PHE A 726      18.070  37.806   6.742  1.00  0.00           C  
ATOM   1229  CD2 PHE A 726      16.978  38.585   4.754  1.00  0.00           C  
ATOM   1230  CE1 PHE A 726      17.177  38.538   7.535  1.00  0.00           C  
ATOM   1231  CE2 PHE A 726      16.077  39.321   5.531  1.00  0.00           C  
ATOM   1232  CZ  PHE A 726      16.176  39.299   6.926  1.00  0.00           C  
ATOM   1233  N   THR A 728      19.794  38.833   2.341  1.00  0.00           N  
ATOM   1234  CA  THR A 728      19.735  39.946   1.418  1.00  0.00           C  
ATOM   1235  C   THR A 728      18.307  40.110   0.940  1.00  0.00           C  
ATOM   1236  O   THR A 728      17.703  39.172   0.429  1.00  0.00           O  
ATOM   1237  CB  THR A 728      20.631  39.674   0.197  1.00  0.00           C  
ATOM   1238  OG1 THR A 728      21.900  39.221   0.658  1.00  0.00           O  
ATOM   1239  CG2 THR A 728      20.810  40.941  -0.654  1.00  0.00           C  
ATOM   1240  N   MET A 730      17.785  41.315   1.109  1.00  0.00           N  
ATOM   1241  CA  MET A 730      16.435  41.628   0.702  1.00  0.00           C  
ATOM   1242  C   MET A 730      16.390  42.547  -0.499  1.00  0.00           C  
ATOM   1243  O   MET A 730      17.246  43.417  -0.680  1.00  0.00           O  
ATOM   1244  CB  MET A 730      15.680  42.345   1.831  1.00  0.00           C  
ATOM   1245  CG  MET A 730      15.367  41.484   3.051  1.00  0.00           C  
ATOM   1246  SD  MET A 730      14.238  40.144   2.638  1.00  0.00           S  
ATOM   1247  CE  MET A 730      12.748  41.070   2.244  1.00  0.00           C  
ATOM   1248  N   LEU A 731      15.368  42.328  -1.309  1.00  0.00           N  
ATOM   1249  CA  LEU A 731      15.059  43.197  -2.424  1.00  0.00           C  
ATOM   1250  C   LEU A 731      13.717  43.751  -1.951  1.00  0.00           C  
ATOM   1251  O   LEU A 731      12.821  42.973  -1.609  1.00  0.00           O  
ATOM   1252  CB  LEU A 731      14.791  42.431  -3.716  1.00  0.00           C  
ATOM   1253  CG  LEU A 731      13.720  43.161  -4.565  1.00  0.00           C  
ATOM   1254  CD1 LEU A 731      14.268  44.542  -5.032  1.00  0.00           C  
ATOM   1255  CD2 LEU A 731      13.348  42.310  -5.774  1.00  0.00           C  
ATOM   1256  N   ASN A 732      13.586  45.072  -1.886  1.00  0.00           N  
ATOM   1257  CA  ASN A 732      12.296  45.676  -1.540  1.00  0.00           C  
ATOM   1258  C   ASN A 732      12.065  46.773  -2.561  1.00  0.00           C  
ATOM   1259  O   ASN A 732      12.913  47.654  -2.733  1.00  0.00           O  
ATOM   1260  CB  ASN A 732      12.303  46.295  -0.140  1.00  0.00           C  
ATOM   1261  CG  ASN A 732      11.850  45.323   0.935  1.00  0.00           C  
ATOM   1262  OD1 ASN A 732      10.667  45.278   1.275  1.00  0.00           O  
ATOM   1263  ND2 ASN A 732      12.782  44.538   1.472  1.00  0.00           N  
ATOM   1264  N   PHE A 733      10.948  46.693  -3.278  1.00  0.00           N  
ATOM   1265  CA  PHE A 733      10.605  47.740  -4.231  1.00  0.00           C  
ATOM   1266  C   PHE A 733       9.262  48.342  -3.807  1.00  0.00           C  
ATOM   1267  O   PHE A 733       8.467  47.706  -3.118  1.00  0.00           O  
ATOM   1268  CB  PHE A 733      10.491  47.192  -5.668  1.00  0.00           C  
ATOM   1269  CG  PHE A 733       9.354  46.207  -5.874  1.00  0.00           C  
ATOM   1270  CD1 PHE A 733       9.591  44.833  -5.885  1.00  0.00           C  
ATOM   1271  CD2 PHE A 733       8.051  46.654  -6.080  1.00  0.00           C  
ATOM   1272  CE1 PHE A 733       8.551  43.927  -6.104  1.00  0.00           C  
ATOM   1273  CE2 PHE A 733       7.009  45.748  -6.299  1.00  0.00           C  
ATOM   1274  CZ  PHE A 733       7.258  44.388  -6.312  1.00  0.00           C  
ATOM   1275  N   CYS A 734       9.021  49.586  -4.179  1.00  0.00           N  
ATOM   1276  CA  CYS A 734       7.733  50.167  -3.871  1.00  0.00           C  
ATOM   1277  C   CYS A 734       7.388  51.327  -4.756  1.00  0.00           C  
ATOM   1278  O   CYS A 734       8.254  52.003  -5.305  1.00  0.00           O  
ATOM   1279  CB  CYS A 734       7.605  50.563  -2.395  1.00  0.00           C  
ATOM   1280  SG  CYS A 734       8.948  51.498  -1.681  1.00  0.00           S  
ATOM   1281  N   GLN A 735       6.088  51.510  -4.922  1.00  0.00           N  
ATOM   1282  CA  GLN A 735       5.552  52.587  -5.718  1.00  0.00           C  
ATOM   1283  C   GLN A 735       4.555  53.332  -4.843  1.00  0.00           C  
ATOM   1284  O   GLN A 735       3.808  52.718  -4.074  1.00  0.00           O  
ATOM   1285  CB  GLN A 735       4.867  52.018  -6.962  1.00  0.00           C  
ATOM   1286  CG  GLN A 735       4.213  53.070  -7.829  1.00  0.00           C  
ATOM   1287  CD  GLN A 735       3.768  52.529  -9.171  1.00  0.00           C  
ATOM   1288  OE1 GLN A 735       2.787  53.000  -9.743  1.00  0.00           O  
ATOM   1289  NE2 GLN A 735       4.499  51.549  -9.691  1.00  0.00           N  
ATOM   1290  N   MET A 736       4.572  54.655  -4.944  1.00  0.00           N  
ATOM   1291  CA  MET A 736       3.667  55.492  -4.175  1.00  0.00           C  
ATOM   1292  C   MET A 736       2.990  56.524  -5.089  1.00  0.00           C  
ATOM   1293  O   MET A 736       3.636  57.098  -5.979  1.00  0.00           O  
ATOM   1294  CB  MET A 736       4.430  56.214  -3.061  1.00  0.00           C  
ATOM   1295  CG  MET A 736       3.559  57.165  -2.259  1.00  0.00           C  
ATOM   1296  SD  MET A 736       4.445  58.006  -0.961  1.00  0.00           S  
ATOM   1297  CE  MET A 736       5.324  59.216  -1.875  1.00  0.00           C  
ATOM   1298  N   GLY A 737       1.694  56.750  -4.869  1.00  0.00           N  
ATOM   1299  CA  GLY A 737       0.947  57.716  -5.676  1.00  0.00           C  
ATOM   1300  C   GLY A 737      -0.062  57.032  -6.589  1.00  0.00           C  
ATOM   1301  O   GLY A 737      -0.804  56.154  -6.151  1.00  0.00           O  
ATOM   1302  N   SER A 738      -0.096  57.412  -7.861  1.00  0.00           N  
ATOM   1303  CA  SER A 738      -1.032  56.776  -8.778  1.00  0.00           C  
ATOM   1304  C   SER A 738      -0.563  55.366  -9.148  1.00  0.00           C  
ATOM   1305  O   SER A 738       0.593  54.999  -8.913  1.00  0.00           O  
ATOM   1306  CB  SER A 738      -1.195  57.616 -10.049  1.00  0.00           C  
ATOM   1307  OG  SER A 738       0.017  57.712 -10.762  1.00  0.00           O  
ATOM   1308  N   GLY A 739      -1.476  54.578  -9.711  1.00  0.00           N  
ATOM   1309  CA  GLY A 739      -1.156  53.223 -10.131  1.00  0.00           C  
ATOM   1310  C   GLY A 739      -0.915  52.215  -9.022  1.00  0.00           C  
ATOM   1311  O   GLY A 739      -0.535  51.087  -9.282  1.00  0.00           O  
ATOM   1312  N   CYS A 788      -1.158  52.592  -7.779  1.00  0.00           N  
ATOM   1313  CA  CYS A 788      -0.907  51.664  -6.692  1.00  0.00           C  
ATOM   1314  C   CYS A 788      -2.047  50.738  -6.379  1.00  0.00           C  
ATOM   1315  O   CYS A 788      -2.669  50.820  -5.321  1.00  0.00           O  
ATOM   1316  CB  CYS A 788      -0.469  52.435  -5.445  1.00  0.00           C  
ATOM   1317  SG  CYS A 788       1.046  53.356  -5.810  1.00  0.00           S  
ATOM   1318  N   THR A 789      -2.295  49.825  -7.303  1.00  0.00           N  
ATOM   1319  CA  THR A 789      -3.364  48.850  -7.138  1.00  0.00           C  
ATOM   1320  C   THR A 789      -2.808  47.449  -6.943  1.00  0.00           C  
ATOM   1321  O   THR A 789      -1.657  47.164  -7.281  1.00  0.00           O  
ATOM   1322  CB  THR A 789      -4.245  48.803  -8.371  1.00  0.00           C  
ATOM   1323  OG1 THR A 789      -3.462  48.336  -9.475  1.00  0.00           O  
ATOM   1324  CG2 THR A 789      -4.785  50.194  -8.689  1.00  0.00           C  
ATOM   1325  N   ARG A 790      -3.638  46.571  -6.400  1.00  0.00           N  
ATOM   1326  CA  ARG A 790      -3.239  45.201  -6.189  1.00  0.00           C  
ATOM   1327  C   ARG A 790      -2.937  44.559  -7.541  1.00  0.00           C  
ATOM   1328  O   ARG A 790      -2.044  43.726  -7.657  1.00  0.00           O  
ATOM   1329  CB  ARG A 790      -4.355  44.433  -5.483  1.00  0.00           C  
ATOM   1330  CG  ARG A 790      -4.144  42.934  -5.510  1.00  0.00           C  
ATOM   1331  CD  ARG A 790      -5.071  42.204  -4.565  1.00  0.00           C  
ATOM   1332  NE  ARG A 790      -4.952  40.765  -4.760  1.00  0.00           N  
ATOM   1333  CZ  ARG A 790      -5.560  39.857  -4.010  1.00  0.00           C  
ATOM   1334  NH1 ARG A 790      -6.333  40.241  -3.005  1.00  0.00           N  
ATOM   1335  NH2 ARG A 790      -5.396  38.566  -4.271  1.00  0.00           N  
ATOM   1336  N   GLU A 791      -3.682  44.953  -8.565  1.00  0.00           N  
ATOM   1337  CA  GLU A 791      -3.471  44.401  -9.886  1.00  0.00           C  
ATOM   1338  C   GLU A 791      -2.081  44.761 -10.407  1.00  0.00           C  
ATOM   1339  O   GLU A 791      -1.382  43.902 -10.949  1.00  0.00           O  
ATOM   1340  CB  GLU A 791      -4.522  44.918 -10.875  1.00  0.00           C  
ATOM   1341  CG  GLU A 791      -4.374  44.334 -12.287  1.00  0.00           C  
ATOM   1342  CD  GLU A 791      -5.064  45.163 -13.373  1.00  0.00           C  
ATOM   1343  OE1 GLU A 791      -4.938  44.805 -14.569  1.00  0.00           O  
ATOM   1344  OE2 GLU A 791      -5.726  46.172 -13.038  1.00  0.00           O  
ATOM   1345  N   ASN A 792      -1.693  46.032 -10.273  1.00  0.00           N  
ATOM   1346  CA  ASN A 792      -0.384  46.462 -10.756  1.00  0.00           C  
ATOM   1347  C   ASN A 792       0.716  45.765  -9.949  1.00  0.00           C  
ATOM   1348  O   ASN A 792       1.734  45.361 -10.504  1.00  0.00           O  
ATOM   1349  CB  ASN A 792      -0.226  47.991 -10.666  1.00  0.00           C  
ATOM   1350  CG  ASN A 792       1.160  48.476 -11.148  1.00  0.00           C  
ATOM   1351  OD1 ASN A 792       1.748  47.906 -12.075  1.00  0.00           O  
ATOM   1352  ND2 ASN A 792       1.670  49.540 -10.529  1.00  0.00           N  
ATOM   1353  N   LEU A 793       0.487  45.599  -8.651  1.00  0.00           N  
ATOM   1354  CA  LEU A 793       1.466  44.950  -7.791  1.00  0.00           C  
ATOM   1355  C   LEU A 793       1.679  43.507  -8.212  1.00  0.00           C  
ATOM   1356  O   LEU A 793       2.815  43.022  -8.259  1.00  0.00           O  
ATOM   1357  CB  LEU A 793       1.008  45.000  -6.334  1.00  0.00           C  
ATOM   1358  CG  LEU A 793       1.879  44.224  -5.342  1.00  0.00           C  
ATOM   1359  CD1 LEU A 793       3.329  44.698  -5.434  1.00  0.00           C  
ATOM   1360  CD2 LEU A 793       1.322  44.406  -3.932  1.00  0.00           C  
ATOM   1361  N   GLU A 794       0.586  42.817  -8.518  1.00  0.00           N  
ATOM   1362  CA  GLU A 794       0.679  41.425  -8.935  1.00  0.00           C  
ATOM   1363  C   GLU A 794       1.379  41.323 -10.283  1.00  0.00           C  
ATOM   1364  O   GLU A 794       2.136  40.386 -10.538  1.00  0.00           O  
ATOM   1365  CB  GLU A 794      -0.711  40.796  -9.009  1.00  0.00           C  
ATOM   1366  CG  GLU A 794      -1.211  40.290  -7.661  1.00  0.00           C  
ATOM   1367  CD  GLU A 794      -2.503  39.493  -7.781  1.00  0.00           C  
ATOM   1368  OE1 GLU A 794      -2.672  38.756  -8.783  1.00  0.00           O  
ATOM   1369  OE2 GLU A 794      -3.341  39.595  -6.863  1.00  0.00           O  
ATOM   1370  N   SER A 795       1.124  42.299 -11.140  1.00  0.00           N  
ATOM   1371  CA  SER A 795       1.737  42.325 -12.450  1.00  0.00           C  
ATOM   1372  C   SER A 795       3.263  42.472 -12.335  1.00  0.00           C  
ATOM   1373  O   SER A 795       4.002  41.804 -13.052  1.00  0.00           O  
ATOM   1374  CB  SER A 795       1.159  43.479 -13.269  1.00  0.00           C  
ATOM   1375  OG  SER A 795       1.838  43.606 -14.506  1.00  0.00           O  
ATOM   1376  N   ILE A 796       3.733  43.342 -11.441  1.00  0.00           N  
ATOM   1377  CA  ILE A 796       5.174  43.535 -11.273  1.00  0.00           C  
ATOM   1378  C   ILE A 796       5.807  42.246 -10.748  1.00  0.00           C  
ATOM   1379  O   ILE A 796       6.831  41.786 -11.255  1.00  0.00           O  
ATOM   1380  CB  ILE A 796       5.517  44.643 -10.248  1.00  0.00           C  
ATOM   1381  CG1 ILE A 796       4.834  45.967 -10.615  1.00  0.00           C  
ATOM   1382  CG2 ILE A 796       7.036  44.831 -10.211  1.00  0.00           C  
ATOM   1383  CD1 ILE A 796       5.349  46.608 -11.879  1.00  0.00           C  
ATOM   1384  N   ILE A 797       5.188  41.686  -9.715  1.00  0.00           N  
ATOM   1385  CA  ILE A 797       5.663  40.460  -9.113  1.00  0.00           C  
ATOM   1386  C   ILE A 797       5.732  39.363 -10.170  1.00  0.00           C  
ATOM   1387  O   ILE A 797       6.742  38.660 -10.279  1.00  0.00           O  
ATOM   1388  CB  ILE A 797       4.731  40.021  -7.960  1.00  0.00           C  
ATOM   1389  CG1 ILE A 797       4.942  40.949  -6.764  1.00  0.00           C  
ATOM   1390  CG2 ILE A 797       4.977  38.534  -7.580  1.00  0.00           C  
ATOM   1391  CD1 ILE A 797       3.856  40.822  -5.677  1.00  0.00           C  
ATOM   1392  N   THR A 798       4.677  39.250 -10.976  1.00  0.00           N  
ATOM   1393  CA  THR A 798       4.622  38.215 -11.993  1.00  0.00           C  
ATOM   1394  C   THR A 798       5.708  38.367 -13.041  1.00  0.00           C  
ATOM   1395  O   THR A 798       6.406  37.402 -13.345  1.00  0.00           O  
ATOM   1396  CB  THR A 798       3.207  38.164 -12.649  1.00  0.00           C  
ATOM   1397  OG1 THR A 798       2.238  37.926 -11.625  1.00  0.00           O  
ATOM   1398  CG2 THR A 798       3.104  37.044 -13.672  1.00  0.00           C  
ATOM   1399  N   ASP A 799       5.861  39.567 -13.598  1.00  0.00           N  
ATOM   1400  CA  ASP A 799       6.906  39.797 -14.600  1.00  0.00           C  
ATOM   1401  C   ASP A 799       8.288  39.500 -13.999  1.00  0.00           C  
ATOM   1402  O   ASP A 799       9.129  38.885 -14.641  1.00  0.00           O  
ATOM   1403  CB  ASP A 799       6.899  41.251 -15.081  1.00  0.00           C  
ATOM   1404  CG  ASP A 799       5.630  41.619 -15.860  1.00  0.00           C  
ATOM   1405  OD1 ASP A 799       5.543  42.775 -16.322  1.00  0.00           O  
ATOM   1406  OD2 ASP A 799       4.722  40.768 -16.018  1.00  0.00           O  
ATOM   1407  N   PHE A 800       8.500  39.957 -12.767  1.00  0.00           N  
ATOM   1408  CA  PHE A 800       9.765  39.783 -12.057  1.00  0.00           C  
ATOM   1409  C   PHE A 800      10.157  38.309 -11.916  1.00  0.00           C  
ATOM   1410  O   PHE A 800      11.236  37.903 -12.363  1.00  0.00           O  
ATOM   1411  CB  PHE A 800       9.675  40.448 -10.677  1.00  0.00           C  
ATOM   1412  CG  PHE A 800      10.892  40.241  -9.818  1.00  0.00           C  
ATOM   1413  CD1 PHE A 800      12.160  40.626 -10.270  1.00  0.00           C  
ATOM   1414  CD2 PHE A 800      10.771  39.668  -8.556  1.00  0.00           C  
ATOM   1415  CE1 PHE A 800      13.294  40.443  -9.470  1.00  0.00           C  
ATOM   1416  CE2 PHE A 800      11.899  39.478  -7.746  1.00  0.00           C  
ATOM   1417  CZ  PHE A 800      13.159  39.866  -8.203  1.00  0.00           C  
ATOM   1418  N   LEU A 801       9.276  37.509 -11.320  1.00  0.00           N  
ATOM   1419  CA  LEU A 801       9.545  36.088 -11.144  1.00  0.00           C  
ATOM   1420  C   LEU A 801       9.593  35.283 -12.455  1.00  0.00           C  
ATOM   1421  O   LEU A 801      10.373  34.339 -12.574  1.00  0.00           O  
ATOM   1422  CB  LEU A 801       8.535  35.483 -10.170  1.00  0.00           C  
ATOM   1423  CG  LEU A 801       8.630  36.089  -8.767  1.00  0.00           C  
ATOM   1424  CD1 LEU A 801       7.656  35.401  -7.836  1.00  0.00           C  
ATOM   1425  CD2 LEU A 801      10.050  35.916  -8.224  1.00  0.00           C  
ATOM   1426  N   ASN A 802       8.783  35.642 -13.444  1.00  0.00           N  
ATOM   1427  CA  ASN A 802       8.832  34.916 -14.717  1.00  0.00           C  
ATOM   1428  C   ASN A 802      10.142  35.278 -15.386  1.00  0.00           C  
ATOM   1429  O   ASN A 802      10.712  34.490 -16.147  1.00  0.00           O  
ATOM   1430  CB  ASN A 802       7.662  35.299 -15.626  1.00  0.00           C  
ATOM   1431  CG  ASN A 802       6.364  34.623 -15.223  1.00  0.00           C  
ATOM   1432  OD1 ASN A 802       5.280  35.153 -15.470  1.00  0.00           O  
ATOM   1433  ND2 ASN A 802       6.465  33.442 -14.614  1.00  0.00           N  
ATOM   1434  N   HIS A 803      10.600  36.497 -15.112  1.00  0.00           N  
ATOM   1435  CA  HIS A 803      11.872  36.972 -15.640  1.00  0.00           C  
ATOM   1436  C   HIS A 803      13.032  36.135 -15.054  1.00  0.00           C  
ATOM   1437  O   HIS A 803      13.948  35.730 -15.769  1.00  0.00           O  
ATOM   1438  CB  HIS A 803      12.081  38.434 -15.254  1.00  0.00           C  
ATOM   1439  CG  HIS A 803      13.419  38.974 -15.648  1.00  0.00           C  
ATOM   1440  ND1 HIS A 803      13.799  39.134 -16.961  1.00  0.00           N  
ATOM   1441  CD2 HIS A 803      14.466  39.394 -14.901  1.00  0.00           C  
ATOM   1442  CE1 HIS A 803      15.021  39.633 -17.009  1.00  0.00           C  
ATOM   1443  NE2 HIS A 803      15.448  39.801 -15.772  1.00  0.00           N  
ATOM   1444  N   LEU A 807      12.985  35.894 -13.747  1.00  0.00           N  
ATOM   1445  CA  LEU A 807      14.033  35.139 -13.071  1.00  0.00           C  
ATOM   1446  C   LEU A 807      13.878  33.644 -13.272  1.00  0.00           C  
ATOM   1447  O   LEU A 807      14.790  32.883 -12.966  1.00  0.00           O  
ATOM   1448  CB  LEU A 807      14.038  35.448 -11.564  1.00  0.00           C  
ATOM   1449  CG  LEU A 807      14.380  36.889 -11.138  1.00  0.00           C  
ATOM   1450  CD1 LEU A 807      14.404  36.962  -9.616  1.00  0.00           C  
ATOM   1451  CD2 LEU A 807      15.734  37.294 -11.705  1.00  0.00           C  
ATOM   1452  N   GLY A 808      12.714  33.229 -13.771  1.00  0.00           N  
ATOM   1453  CA  GLY A 808      12.459  31.822 -14.003  1.00  0.00           C  
ATOM   1454  C   GLY A 808      12.222  31.065 -12.711  1.00  0.00           C  
ATOM   1455  O   GLY A 808      12.763  29.982 -12.521  1.00  0.00           O  
ATOM   1456  N   ILE A1143      11.412  31.642 -11.831  1.00  0.00           N  
ATOM   1457  CA  ILE A1143      11.080  31.061 -10.528  1.00  0.00           C  
ATOM   1458  C   ILE A1143       9.565  30.824 -10.474  1.00  0.00           C  
ATOM   1459  O   ILE A1143       8.775  31.766 -10.650  1.00  0.00           O  
ATOM   1460  CB  ILE A1143      11.441  32.044  -9.375  1.00  0.00           C  
ATOM   1461  CG1 ILE A1143      12.961  32.307  -9.334  1.00  0.00           C  
ATOM   1462  CG2 ILE A1143      10.903  31.505  -8.049  1.00  0.00           C  
ATOM   1463  CD1 ILE A1143      13.782  31.109  -9.017  1.00  0.00           C  
ATOM   1464  N   ASP A1154       9.161  29.583 -10.222  1.00  0.00           N  
ATOM   1465  CA  ASP A1154       7.746  29.247 -10.161  1.00  0.00           C  
ATOM   1466  C   ASP A1154       7.136  29.831  -8.897  1.00  0.00           C  
ATOM   1467  O   ASP A1154       7.786  29.870  -7.856  1.00  0.00           O  
ATOM   1468  CB  ASP A1154       7.558  27.724 -10.186  1.00  0.00           C  
ATOM   1469  CG  ASP A1154       6.104  27.320 -10.400  1.00  0.00           C  
ATOM   1470  OD1 ASP A1154       5.510  27.761 -11.413  1.00  0.00           O  
ATOM   1471  OD2 ASP A1154       5.558  26.566  -9.560  1.00  0.00           O  
ATOM   1472  N   PHE A1155       5.885  30.282  -8.979  1.00  0.00           N  
ATOM   1473  CA  PHE A1155       5.249  30.886  -7.813  1.00  0.00           C  
ATOM   1474  C   PHE A1155       3.735  30.901  -7.914  1.00  0.00           C  
ATOM   1475  O   PHE A1155       3.159  30.630  -8.958  1.00  0.00           O  
ATOM   1476  CB  PHE A1155       5.685  32.340  -7.666  1.00  0.00           C  
ATOM   1477  CG  PHE A1155       5.103  33.226  -8.721  1.00  0.00           C  
ATOM   1478  CD1 PHE A1155       5.656  33.264  -9.995  1.00  0.00           C  
ATOM   1479  CD2 PHE A1155       3.939  33.957  -8.468  1.00  0.00           C  
ATOM   1480  CE1 PHE A1155       5.050  34.020 -11.010  1.00  0.00           C  
ATOM   1481  CE2 PHE A1155       3.332  34.708  -9.468  1.00  0.00           C  
ATOM   1482  CZ  PHE A1155       3.880  34.742 -10.735  1.00  0.00           C  
ATOM   1483  N   LYS A1156       3.116  31.311  -6.818  1.00  0.00           N  
ATOM   1484  CA  LYS A1156       1.677  31.412  -6.728  1.00  0.00           C  
ATOM   1485  C   LYS A1156       1.384  32.577  -5.794  1.00  0.00           C  
ATOM   1486  O   LYS A1156       1.994  32.680  -4.729  1.00  0.00           O  
ATOM   1487  CB  LYS A1156       1.106  30.124  -6.133  1.00  0.00           C  
ATOM   1488  CG  LYS A1156      -0.385  29.944  -6.320  1.00  0.00           C  
ATOM   1489  CD  LYS A1156      -0.718  29.621  -7.769  1.00  0.00           C  
ATOM   1490  CE  LYS A1156      -2.216  29.409  -7.964  1.00  0.00           C  
ATOM   1491  NZ  LYS A1156      -2.528  28.947  -9.346  1.00  0.00           N  
ATOM   1492  N   ILE A1157       0.479  33.468  -6.199  1.00  0.00           N  
ATOM   1493  CA  ILE A1157       0.104  34.594  -5.345  1.00  0.00           C  
ATOM   1494  C   ILE A1157      -1.105  34.148  -4.516  1.00  0.00           C  
ATOM   1495  O   ILE A1157      -2.045  33.574  -5.052  1.00  0.00           O  
ATOM   1496  CB  ILE A1157      -0.334  35.848  -6.154  1.00  0.00           C  
ATOM   1497  CG1 ILE A1157       0.764  36.309  -7.117  1.00  0.00           C  
ATOM   1498  CG2 ILE A1157      -0.673  36.967  -5.190  1.00  0.00           C  
ATOM   1499  CD1 ILE A1157       1.945  36.958  -6.451  1.00  0.00           C  
ATOM   1500  N   VAL A1158      -1.088  34.413  -3.217  1.00  0.00           N  
ATOM   1501  CA  VAL A1158      -2.208  34.030  -2.373  1.00  0.00           C  
ATOM   1502  C   VAL A1158      -2.635  35.153  -1.434  1.00  0.00           C  
ATOM   1503  O   VAL A1158      -1.803  35.805  -0.802  1.00  0.00           O  
ATOM   1504  CB  VAL A1158      -1.880  32.779  -1.536  1.00  0.00           C  
ATOM   1505  CG1 VAL A1158      -1.468  31.645  -2.452  1.00  0.00           C  
ATOM   1506  CG2 VAL A1158      -0.775  33.084  -0.538  1.00  0.00           C  
ATOM   1507  N   GLY A1159      -3.947  35.365  -1.366  1.00  0.00           N  
ATOM   1508  CA  GLY A1159      -4.537  36.387  -0.518  1.00  0.00           C  
ATOM   1509  C   GLY A1159      -6.031  36.122  -0.507  1.00  0.00           C  
ATOM   1510  O   GLY A1159      -6.448  34.994  -0.763  1.00  0.00           O  
ATOM   1511  N   ASP A1160      -6.849  37.128  -0.223  1.00  0.00           N  
ATOM   1512  CA  ASP A1160      -8.295  36.915  -0.223  1.00  0.00           C  
ATOM   1513  C   ASP A1160      -9.018  38.110  -0.827  1.00  0.00           C  
ATOM   1514  O   ASP A1160      -8.387  39.085  -1.232  1.00  0.00           O  
ATOM   1515  CB  ASP A1160      -8.805  36.662   1.199  1.00  0.00           C  
ATOM   1516  CG  ASP A1160      -9.050  37.944   1.969  1.00  0.00           C  
ATOM   1517  OD1 ASP A1160     -10.008  38.672   1.628  1.00  0.00           O  
ATOM   1518  OD2 ASP A1160      -8.283  38.226   2.913  1.00  0.00           O  
ATOM   1519  N   TYR A1448      -7.923  47.722  -0.549  1.00  0.00           N  
ATOM   1520  CA  TYR A1448      -6.493  47.725  -0.280  1.00  0.00           C  
ATOM   1521  C   TYR A1448      -6.161  47.385   1.170  1.00  0.00           C  
ATOM   1522  O   TYR A1448      -6.937  46.706   1.843  1.00  0.00           O  
ATOM   1523  CB  TYR A1448      -5.882  49.075  -0.668  1.00  0.00           C  
ATOM   1524  CG  TYR A1448      -6.783  50.265  -0.437  1.00  0.00           C  
ATOM   1525  CD1 TYR A1448      -7.133  50.665   0.852  1.00  0.00           C  
ATOM   1526  CD2 TYR A1448      -7.285  50.997  -1.514  1.00  0.00           C  
ATOM   1527  CE1 TYR A1448      -7.961  51.769   1.062  1.00  0.00           C  
ATOM   1528  CE2 TYR A1448      -8.112  52.100  -1.316  1.00  0.00           C  
ATOM   1529  CZ  TYR A1448      -8.446  52.480  -0.028  1.00  0.00           C  
ATOM   1530  OH  TYR A1448      -9.261  53.572   0.167  1.00  0.00           O  
ATOM   1531  N   GLY A1456      -5.014  47.860   1.652  1.00  0.00           N  
ATOM   1532  CA  GLY A1456      -4.597  47.540   3.008  1.00  0.00           C  
ATOM   1533  C   GLY A1456      -4.330  46.044   3.006  1.00  0.00           C  
ATOM   1534  O   GLY A1456      -4.151  45.404   4.045  1.00  0.00           O  
ATOM   1535  N   ASP A1457      -4.294  45.513   1.786  1.00  0.00           N  
ATOM   1536  CA  ASP A1457      -4.098  44.100   1.477  1.00  0.00           C  
ATOM   1537  C   ASP A1457      -2.673  43.564   1.685  1.00  0.00           C  
ATOM   1538  O   ASP A1457      -1.697  44.307   1.602  1.00  0.00           O  
ATOM   1539  CB  ASP A1457      -4.515  43.872   0.017  1.00  0.00           C  
ATOM   1540  CG  ASP A1457      -5.161  42.529  -0.206  1.00  0.00           C  
ATOM   1541  OD1 ASP A1457      -6.304  42.336   0.263  1.00  0.00           O  
ATOM   1542  OD2 ASP A1457      -4.527  41.668  -0.851  1.00  0.00           O  
ATOM   1543  N   THR A1458      -2.576  42.263   1.954  1.00  0.00           N  
ATOM   1544  CA  THR A1458      -1.293  41.582   2.140  1.00  0.00           C  
ATOM   1545  C   THR A1458      -1.307  40.314   1.301  1.00  0.00           C  
ATOM   1546  O   THR A1458      -2.132  39.430   1.522  1.00  0.00           O  
ATOM   1547  CB  THR A1458      -1.056  41.182   3.599  1.00  0.00           C  
ATOM   1548  OG1 THR A1458      -0.986  42.359   4.409  1.00  0.00           O  
ATOM   1549  CG2 THR A1458       0.252  40.409   3.728  1.00  0.00           C  
ATOM   1550  N   LEU A1459      -0.405  40.240   0.328  1.00  0.00           N  
ATOM   1551  CA  LEU A1459      -0.314  39.081  -0.552  1.00  0.00           C  
ATOM   1552  C   LEU A1459       0.915  38.260  -0.210  1.00  0.00           C  
ATOM   1553  O   LEU A1459       1.971  38.804   0.108  1.00  0.00           O  
ATOM   1554  CB  LEU A1459      -0.195  39.511  -2.014  1.00  0.00           C  
ATOM   1555  CG  LEU A1459      -1.268  40.395  -2.632  1.00  0.00           C  
ATOM   1556  CD1 LEU A1459      -0.947  40.589  -4.107  1.00  0.00           C  
ATOM   1557  CD2 LEU A1459      -2.638  39.758  -2.456  1.00  0.00           C  
ATOM   1558  N   ASP A1460       0.775  36.947  -0.275  1.00  0.00           N  
ATOM   1559  CA  ASP A1460       1.898  36.072  -0.005  1.00  0.00           C  
ATOM   1560  C   ASP A1460       2.291  35.419  -1.317  1.00  0.00           C  
ATOM   1561  O   ASP A1460       1.468  34.781  -1.973  1.00  0.00           O  
ATOM   1562  CB  ASP A1460       1.511  35.001   1.006  1.00  0.00           C  
ATOM   1563  CG  ASP A1460       1.268  35.563   2.385  1.00  0.00           C  
ATOM   1564  OD1 ASP A1460       0.879  34.780   3.275  1.00  0.00           O  
ATOM   1565  OD2 ASP A1460       1.468  36.781   2.582  1.00  0.00           O  
ATOM   1566  N   VAL A1461       3.537  35.612  -1.729  1.00  0.00           N  
ATOM   1567  CA  VAL A1461       4.005  34.980  -2.955  1.00  0.00           C  
ATOM   1568  C   VAL A1461       4.701  33.703  -2.501  1.00  0.00           C  
ATOM   1569  O   VAL A1461       5.731  33.738  -1.823  1.00  0.00           O  
ATOM   1570  CB  VAL A1461       4.973  35.877  -3.719  1.00  0.00           C  
ATOM   1571  CG1 VAL A1461       5.283  35.247  -5.076  1.00  0.00           C  
ATOM   1572  CG2 VAL A1461       4.363  37.257  -3.882  1.00  0.00           C  
ATOM   1573  N   MET A1462       4.121  32.574  -2.879  1.00  0.00           N  
ATOM   1574  CA  MET A1462       4.628  31.281  -2.462  1.00  0.00           C  
ATOM   1575  C   MET A1462       5.234  30.432  -3.559  1.00  0.00           C  
ATOM   1576  O   MET A1462       4.854  30.532  -4.720  1.00  0.00           O  
ATOM   1577  CB  MET A1462       3.489  30.464  -1.829  1.00  0.00           C  
ATOM   1578  CG  MET A1462       2.671  31.191  -0.773  1.00  0.00           C  
ATOM   1579  SD  MET A1462       3.603  31.500   0.739  1.00  0.00           S  
ATOM   1580  CE  MET A1462       4.070  29.818   1.190  1.00  0.00           C  
ATOM   1581  N   HIS A1463       6.210  29.620  -3.162  1.00  0.00           N  
ATOM   1582  CA  HIS A1463       6.816  28.634  -4.040  1.00  0.00           C  
ATOM   1583  C   HIS A1463       6.589  27.373  -3.204  1.00  0.00           C  
ATOM   1584  O   HIS A1463       7.315  27.106  -2.234  1.00  0.00           O  
ATOM   1585  CB  HIS A1463       8.314  28.857  -4.262  1.00  0.00           C  
ATOM   1586  CG  HIS A1463       8.929  27.826  -5.160  1.00  0.00           C  
ATOM   1587  ND1 HIS A1463       9.440  26.635  -4.687  1.00  0.00           N  
ATOM   1588  CD2 HIS A1463       9.037  27.770  -6.509  1.00  0.00           C  
ATOM   1589  CE1 HIS A1463       9.831  25.890  -5.706  1.00  0.00           C  
ATOM   1590  NE2 HIS A1463       9.598  26.556  -6.824  1.00  0.00           N  
ATOM   1591  N   GLY A1464       5.555  26.619  -3.558  1.00  0.00           N  
ATOM   1592  CA  GLY A1464       5.237  25.436  -2.782  1.00  0.00           C  
ATOM   1593  C   GLY A1464       4.887  25.932  -1.393  1.00  0.00           C  
ATOM   1594  O   GLY A1464       4.025  26.795  -1.242  1.00  0.00           O  
ATOM   1595  N   ASP A1693       5.570  25.417  -0.377  1.00  0.00           N  
ATOM   1596  CA  ASP A1693       5.312  25.835   1.000  1.00  0.00           C  
ATOM   1597  C   ASP A1693       6.251  26.963   1.440  1.00  0.00           C  
ATOM   1598  O   ASP A1693       6.147  27.473   2.556  1.00  0.00           O  
ATOM   1599  CB  ASP A1693       5.470  24.637   1.945  1.00  0.00           C  
ATOM   1600  CG  ASP A1693       6.858  24.012   1.871  1.00  0.00           C  
ATOM   1601  OD1 ASP A1693       7.851  24.712   2.173  1.00  0.00           O  
ATOM   1602  OD2 ASP A1693       6.956  22.818   1.511  1.00  0.00           O  
ATOM   1603  N   LEU A1700       7.165  27.349   0.555  1.00  0.00           N  
ATOM   1604  CA  LEU A1700       8.128  28.402   0.856  1.00  0.00           C  
ATOM   1605  C   LEU A1700       7.639  29.811   0.501  1.00  0.00           C  
ATOM   1606  O   LEU A1700       7.250  30.074  -0.637  1.00  0.00           O  
ATOM   1607  CB  LEU A1700       9.435  28.129   0.108  1.00  0.00           C  
ATOM   1608  CG  LEU A1700      10.547  29.161   0.284  1.00  0.00           C  
ATOM   1609  CD1 LEU A1700      10.942  29.237   1.746  1.00  0.00           C  
ATOM   1610  CD2 LEU A1700      11.748  28.778  -0.576  1.00  0.00           C  
ATOM   1611  N   GLU A1701       7.669  30.711   1.475  1.00  0.00           N  
ATOM   1612  CA  GLU A1701       7.270  32.087   1.234  1.00  0.00           C  
ATOM   1613  C   GLU A1701       8.407  32.848   0.551  1.00  0.00           C  
ATOM   1614  O   GLU A1701       9.494  33.014   1.107  1.00  0.00           O  
ATOM   1615  CB  GLU A1701       6.920  32.797   2.536  1.00  0.00           C  
ATOM   1616  CG  GLU A1701       6.550  34.253   2.319  1.00  0.00           C  
ATOM   1617  CD  GLU A1701       6.275  34.987   3.614  1.00  0.00           C  
ATOM   1618  OE1 GLU A1701       5.297  34.616   4.295  1.00  0.00           O  
ATOM   1619  OE2 GLU A1701       7.037  35.929   3.945  1.00  0.00           O  
ATOM   1620  N   LEU A1702       8.141  33.306  -0.663  1.00  0.00           N  
ATOM   1621  CA  LEU A1702       9.114  34.061  -1.430  1.00  0.00           C  
ATOM   1622  C   LEU A1702       8.987  35.525  -1.055  1.00  0.00           C  
ATOM   1623  O   LEU A1702       9.977  36.249  -0.981  1.00  0.00           O  
ATOM   1624  CB  LEU A1702       8.831  33.897  -2.919  1.00  0.00           C  
ATOM   1625  CG  LEU A1702       9.696  32.985  -3.767  1.00  0.00           C  
ATOM   1626  CD1 LEU A1702      10.339  31.897  -2.933  1.00  0.00           C  
ATOM   1627  CD2 LEU A1702       8.833  32.431  -4.878  1.00  0.00           C  
ATOM   1628  N   SER A1703       7.758  35.960  -0.814  1.00  0.00           N  
ATOM   1629  CA  SER A1703       7.522  37.350  -0.474  1.00  0.00           C  
ATOM   1630  C   SER A1703       6.179  37.616   0.171  1.00  0.00           C  
ATOM   1631  O   SER A1703       5.186  36.973  -0.144  1.00  0.00           O  
ATOM   1632  CB  SER A1703       7.623  38.211  -1.739  1.00  0.00           C  
ATOM   1633  OG  SER A1703       7.160  39.530  -1.496  1.00  0.00           O  
ATOM   1634  N   SER A1704       6.164  38.575   1.086  1.00  0.00           N  
ATOM   1635  CA  SER A1704       4.928  39.002   1.724  1.00  0.00           C  
ATOM   1636  C   SER A1704       4.795  40.418   1.169  1.00  0.00           C  
ATOM   1637  O   SER A1704       5.560  41.314   1.540  1.00  0.00           O  
ATOM   1638  CB  SER A1704       5.066  39.051   3.239  1.00  0.00           C  
ATOM   1639  OG  SER A1704       3.825  39.407   3.826  1.00  0.00           O  
ATOM   1640  N   ALA A1705       3.858  40.606   0.247  1.00  0.00           N  
ATOM   1641  CA  ALA A1705       3.671  41.900  -0.376  1.00  0.00           C  
ATOM   1642  C   ALA A1705       2.489  42.647   0.219  1.00  0.00           C  
ATOM   1643  O   ALA A1705       1.583  42.040   0.774  1.00  0.00           O  
ATOM   1644  CB  ALA A1705       3.479  41.715  -1.862  1.00  0.00           C  
ATOM   1645  N   VAL A1706       2.497  43.969   0.108  1.00  0.00           N  
ATOM   1646  CA  VAL A1706       1.390  44.742   0.639  1.00  0.00           C  
ATOM   1647  C   VAL A1706       0.897  45.869  -0.253  1.00  0.00           C  
ATOM   1648  O   VAL A1706       1.654  46.512  -0.979  1.00  0.00           O  
ATOM   1649  CB  VAL A1706       1.710  45.311   2.047  1.00  0.00           C  
ATOM   1650  CG1 VAL A1706       3.124  44.966   2.440  1.00  0.00           C  
ATOM   1651  CG2 VAL A1706       1.475  46.815   2.085  1.00  0.00           C  
ATOM   1652  N   VAL A1707      -0.410  46.076  -0.195  1.00  0.00           N  
ATOM   1653  CA  VAL A1707      -1.062  47.134  -0.937  1.00  0.00           C  
ATOM   1654  C   VAL A1707      -1.452  48.131   0.125  1.00  0.00           C  
ATOM   1655  O   VAL A1707      -2.297  47.830   0.968  1.00  0.00           O  
ATOM   1656  CB  VAL A1707      -2.367  46.665  -1.609  1.00  0.00           C  
ATOM   1657  CG1 VAL A1707      -3.031  47.847  -2.310  1.00  0.00           C  
ATOM   1658  CG2 VAL A1707      -2.084  45.525  -2.574  1.00  0.00           C  
ATOM   1659  N   GLY A1708      -0.836  49.305   0.101  1.00  0.00           N  
ATOM   1660  CA  GLY A1708      -1.177  50.318   1.080  1.00  0.00           C  
ATOM   1661  C   GLY A1708      -2.415  51.072   0.620  1.00  0.00           C  
ATOM   1662  O   GLY A1708      -3.013  50.708  -0.388  1.00  0.00           O  
ATOM   1663  N   PRO A1709      -2.818  52.133   1.327  1.00  0.00           N  
ATOM   1664  CA  PRO A1709      -2.133  52.611   2.525  1.00  0.00           C  
ATOM   1665  C   PRO A1709      -2.441  51.757   3.743  1.00  0.00           C  
ATOM   1666  O   PRO A1709      -3.373  50.944   3.730  1.00  0.00           O  
ATOM   1667  CB  PRO A1709      -2.644  54.038   2.664  1.00  0.00           C  
ATOM   1668  CG  PRO A1709      -4.028  53.935   2.133  1.00  0.00           C  
ATOM   1669  CD  PRO A1709      -3.854  53.092   0.903  1.00  0.00           C  
ATOM   1670  N   ILE A1710      -1.618  51.917   4.776  1.00  0.00           N  
ATOM   1671  CA  ILE A1710      -1.791  51.190   6.019  1.00  0.00           C  
ATOM   1672  C   ILE A1710      -1.591  52.187   7.140  1.00  0.00           C  
ATOM   1673  O   ILE A1710      -0.916  53.196   6.969  1.00  0.00           O  
ATOM   1674  CB  ILE A1710      -0.777  50.030   6.181  1.00  0.00           C  
ATOM   1675  CG1 ILE A1710       0.659  50.566   6.188  1.00  0.00           C  
ATOM   1676  CG2 ILE A1710      -0.994  49.002   5.088  1.00  0.00           C  
ATOM   1677  CD1 ILE A1710       1.675  49.524   6.621  1.00  0.00           C  
ATOM   1678  N   PRO A1711      -2.191  51.920   8.302  1.00  0.00           N  
ATOM   1679  CA  PRO A1711      -2.083  52.809   9.463  1.00  0.00           C  
ATOM   1680  C   PRO A1711      -0.650  53.230   9.789  1.00  0.00           C  
ATOM   1681  O   PRO A1711      -0.411  54.361  10.194  1.00  0.00           O  
ATOM   1682  CB  PRO A1711      -2.727  51.986  10.581  1.00  0.00           C  
ATOM   1683  CG  PRO A1711      -3.760  51.175   9.846  1.00  0.00           C  
ATOM   1684  CD  PRO A1711      -3.000  50.728   8.618  1.00  0.00           C  
ATOM   1685  N   LEU A1760       0.306  52.331   9.593  1.00  0.00           N  
ATOM   1686  CA  LEU A1760       1.699  52.647   9.895  1.00  0.00           C  
ATOM   1687  C   LEU A1760       2.228  53.851   9.104  1.00  0.00           C  
ATOM   1688  O   LEU A1760       3.041  54.631   9.604  1.00  0.00           O  
ATOM   1689  CB  LEU A1760       2.573  51.412   9.625  1.00  0.00           C  
ATOM   1690  CG  LEU A1760       4.053  51.463  10.002  1.00  0.00           C  
ATOM   1691  CD1 LEU A1760       4.205  51.763  11.486  1.00  0.00           C  
ATOM   1692  CD2 LEU A1760       4.709  50.130   9.657  1.00  0.00           C  
ATOM   1693  N   ASP A1764       1.759  54.012   7.872  1.00  0.00           N  
ATOM   1694  CA  ASP A1764       2.220  55.107   7.023  1.00  0.00           C  
ATOM   1695  C   ASP A1764       2.335  56.469   7.710  1.00  0.00           C  
ATOM   1696  O   ASP A1764       3.306  57.208   7.501  1.00  0.00           O  
ATOM   1697  CB  ASP A1764       1.295  55.248   5.812  1.00  0.00           C  
ATOM   1698  CG  ASP A1764       1.270  54.002   4.944  1.00  0.00           C  
ATOM   1699  OD1 ASP A1764       0.394  53.928   4.056  1.00  0.00           O  
ATOM   1700  OD2 ASP A1764       2.121  53.102   5.136  1.00  0.00           O  
ATOM   1701  N   ARG A1765       1.338  56.798   8.524  1.00  0.00           N  
ATOM   1702  CA  ARG A1765       1.290  58.089   9.204  1.00  0.00           C  
ATOM   1703  C   ARG A1765       2.524  58.358  10.048  1.00  0.00           C  
ATOM   1704  O   ARG A1765       3.039  59.490  10.092  1.00  0.00           O  
ATOM   1705  CB  ARG A1765       0.027  58.170  10.073  1.00  0.00           C  
ATOM   1706  CG  ARG A1765      -0.158  59.502  10.782  1.00  0.00           C  
ATOM   1707  CD  ARG A1765      -1.479  59.539  11.543  1.00  0.00           C  
ATOM   1708  NE  ARG A1765      -2.627  59.441  10.642  1.00  0.00           N  
ATOM   1709  CZ  ARG A1765      -3.897  59.492  11.033  1.00  0.00           C  
ATOM   1710  NH1 ARG A1765      -4.197  59.642  12.317  1.00  0.00           N  
ATOM   1711  NH2 ARG A1765      -4.869  59.393  10.136  1.00  0.00           N  
ATOM   1712  N   GLU A1767       3.000  57.317  10.720  1.00  0.00           N  
ATOM   1713  CA  GLU A1767       4.175  57.458  11.560  1.00  0.00           C  
ATOM   1714  C   GLU A1767       5.409  57.868  10.750  1.00  0.00           C  
ATOM   1715  O   GLU A1767       6.401  58.345  11.308  1.00  0.00           O  
ATOM   1716  CB  GLU A1767       4.445  56.148  12.301  1.00  0.00           C  
ATOM   1717  CG  GLU A1767       5.536  56.273  13.356  1.00  0.00           C  
ATOM   1718  CD  GLU A1767       5.305  57.446  14.319  1.00  0.00           C  
ATOM   1719  OE1 GLU A1767       6.140  58.390  14.339  1.00  0.00           O  
ATOM   1720  OE2 GLU A1767       4.285  57.418  15.053  1.00  0.00           O  
ATOM   1721  N   TRP A1768       5.341  57.704   9.431  1.00  0.00           N  
ATOM   1722  CA  TRP A1768       6.473  58.053   8.581  1.00  0.00           C  
ATOM   1723  C   TRP A1768       6.229  59.276   7.692  1.00  0.00           C  
ATOM   1724  O   TRP A1768       7.056  59.604   6.838  1.00  0.00           O  
ATOM   1725  CB  TRP A1768       6.885  56.832   7.739  1.00  0.00           C  
ATOM   1726  CG  TRP A1768       7.363  55.677   8.593  1.00  0.00           C  
ATOM   1727  CD1 TRP A1768       6.593  54.697   9.173  1.00  0.00           C  
ATOM   1728  CD2 TRP A1768       8.703  55.453   9.051  1.00  0.00           C  
ATOM   1729  NE1 TRP A1768       7.373  53.886   9.966  1.00  0.00           N  
ATOM   1730  CE2 TRP A1768       8.671  54.328   9.912  1.00  0.00           C  
ATOM   1731  CE3 TRP A1768       9.928  56.099   8.823  1.00  0.00           C  
ATOM   1732  CZ2 TRP A1768       9.817  53.835  10.548  1.00  0.00           C  
ATOM   1733  CZ3 TRP A1768      11.075  55.607   9.459  1.00  0.00           C  
ATOM   1734  CH2 TRP A1768      11.006  54.486  10.310  1.00  0.00           C  
ATOM   1735  N   GLY A1770       5.107  59.965   7.897  1.00  0.00           N  
ATOM   1736  CA  GLY A1770       4.839  61.156   7.099  1.00  0.00           C  
ATOM   1737  C   GLY A1770       4.387  60.834   5.685  1.00  0.00           C  
ATOM   1738  O   GLY A1770       4.483  61.653   4.790  1.00  0.00           O  
ATOM   1739  N   ILE A1771       3.889  59.621   5.494  1.00  0.00           N  
ATOM   1740  CA  ILE A1771       3.416  59.159   4.201  1.00  0.00           C  
ATOM   1741  C   ILE A1771       1.889  59.193   4.240  1.00  0.00           C  
ATOM   1742  O   ILE A1771       1.285  58.679   5.181  1.00  0.00           O  
ATOM   1743  CB  ILE A1771       3.939  57.703   3.937  1.00  0.00           C  
ATOM   1744  CG1 ILE A1771       5.398  57.769   3.494  1.00  0.00           C  
ATOM   1745  CG2 ILE A1771       3.088  56.983   2.931  1.00  0.00           C  
ATOM   1746  CD1 ILE A1771       5.653  58.816   2.442  1.00  0.00           C  
ATOM   1747  N   ASP A1772       1.268  59.799   3.228  1.00  0.00           N  
ATOM   1748  CA  ASP A1772      -0.190  59.894   3.190  1.00  0.00           C  
ATOM   1749  C   ASP A1772      -0.801  59.451   1.862  1.00  0.00           C  
ATOM   1750  O   ASP A1772      -1.993  59.641   1.629  1.00  0.00           O  
ATOM   1751  CB  ASP A1772      -0.624  61.339   3.466  1.00  0.00           C  
ATOM   1752  CG  ASP A1772      -0.275  62.279   2.320  1.00  0.00           C  
ATOM   1753  OD1 ASP A1772       0.921  62.390   1.974  1.00  0.00           O  
ATOM   1754  OD2 ASP A1772      -1.197  62.907   1.761  1.00  0.00           O  
ATOM   1755  N   LYS A1773       0.002  58.870   0.984  1.00  0.00           N  
ATOM   1756  CA  LYS A1773      -0.523  58.450  -0.306  1.00  0.00           C  
ATOM   1757  C   LYS A1773      -0.649  56.945  -0.413  1.00  0.00           C  
ATOM   1758  O   LYS A1773      -0.109  56.194   0.407  1.00  0.00           O  
ATOM   1759  CB  LYS A1773       0.379  58.959  -1.435  1.00  0.00           C  
ATOM   1760  CG  LYS A1773       0.501  60.469  -1.529  1.00  0.00           C  
ATOM   1761  CD  LYS A1773       1.319  60.879  -2.747  1.00  0.00           C  
ATOM   1762  CE  LYS A1773       1.344  62.391  -2.909  1.00  0.00           C  
ATOM   1763  NZ  LYS A1773       2.027  62.771  -4.163  1.00  0.00           N  
ATOM   1764  N   PRO A1774      -1.401  56.476  -1.410  1.00  0.00           N  
ATOM   1765  CA  PRO A1774      -1.495  55.021  -1.510  1.00  0.00           C  
ATOM   1766  C   PRO A1774      -0.136  54.522  -2.034  1.00  0.00           C  
ATOM   1767  O   PRO A1774       0.654  55.291  -2.610  1.00  0.00           O  
ATOM   1768  CB  PRO A1774      -2.622  54.819  -2.526  1.00  0.00           C  
ATOM   1769  CG  PRO A1774      -2.496  56.052  -3.411  1.00  0.00           C  
ATOM   1770  CD  PRO A1774      -2.272  57.144  -2.401  1.00  0.00           C  
ATOM   1771  N   TRP A1775       0.141  53.247  -1.825  1.00  0.00           N  
ATOM   1772  CA  TRP A1775       1.398  52.683  -2.293  1.00  0.00           C  
ATOM   1773  C   TRP A1775       1.287  51.177  -2.384  1.00  0.00           C  
ATOM   1774  O   TRP A1775       0.346  50.582  -1.846  1.00  0.00           O  
ATOM   1775  CB  TRP A1775       2.548  53.061  -1.343  1.00  0.00           C  
ATOM   1776  CG  TRP A1775       2.386  52.521   0.053  1.00  0.00           C  
ATOM   1777  CD1 TRP A1775       1.660  53.069   1.075  1.00  0.00           C  
ATOM   1778  CD2 TRP A1775       2.944  51.308   0.567  1.00  0.00           C  
ATOM   1779  NE1 TRP A1775       1.731  52.272   2.196  1.00  0.00           N  
ATOM   1780  CE2 TRP A1775       2.515  51.184   1.910  1.00  0.00           C  
ATOM   1781  CE3 TRP A1775       3.769  50.314   0.026  1.00  0.00           C  
ATOM   1782  CZ2 TRP A1775       2.885  50.102   2.718  1.00  0.00           C  
ATOM   1783  CZ3 TRP A1775       4.138  49.239   0.832  1.00  0.00           C  
ATOM   1784  CH2 TRP A1775       3.694  49.144   2.164  1.00  0.00           C  
ATOM   1785  N   ILE A1776       2.225  50.568  -3.106  1.00  0.00           N  
ATOM   1786  CA  ILE A1776       2.286  49.112  -3.230  1.00  0.00           C  
ATOM   1787  C   ILE A1776       3.754  48.718  -3.076  1.00  0.00           C  
ATOM   1788  O   ILE A1776       4.656  49.466  -3.471  1.00  0.00           O  
ATOM   1789  CB  ILE A1776       1.747  48.594  -4.611  1.00  0.00           C  
ATOM   1790  CG1 ILE A1776       2.404  49.367  -5.757  1.00  0.00           C  
ATOM   1791  CG2 ILE A1776       0.191  48.702  -4.662  1.00  0.00           C  
ATOM   1792  CD1 ILE A1776       2.118  48.757  -7.149  1.00  0.00           C  
ATOM   1793  N   GLY A1777       4.005  47.560  -2.486  1.00  0.00           N  
ATOM   1794  CA  GLY A1777       5.385  47.140  -2.317  1.00  0.00           C  
ATOM   1795  C   GLY A1777       5.519  45.664  -2.018  1.00  0.00           C  
ATOM   1796  O   GLY A1777       4.539  45.014  -1.662  1.00  0.00           O  
ATOM   1797  N   ALA A1778       6.733  45.137  -2.166  1.00  0.00           N  
ATOM   1798  CA  ALA A1778       6.999  43.729  -1.891  1.00  0.00           C  
ATOM   1799  C   ALA A1778       8.473  43.552  -1.542  1.00  0.00           C  
ATOM   1800  O   ALA A1778       9.326  44.270  -2.063  1.00  0.00           O  
ATOM   1801  CB  ALA A1778       6.664  42.878  -3.109  1.00  0.00           C  
ATOM   1802  N   GLY A1779       8.749  42.576  -0.679  1.00  0.00           N  
ATOM   1803  CA  GLY A1779      10.101  42.268  -0.256  1.00  0.00           C  
ATOM   1804  C   GLY A1779      10.414  40.814  -0.545  1.00  0.00           C  
ATOM   1805  O   GLY A1779       9.642  39.932  -0.181  1.00  0.00           O  
ATOM   1806  N   PHE A1782      11.540  40.564  -1.211  1.00  0.00           N  
ATOM   1807  CA  PHE A1782      11.968  39.204  -1.546  1.00  0.00           C  
ATOM   1808  C   PHE A1782      13.366  38.934  -0.988  1.00  0.00           C  
ATOM   1809  O   PHE A1782      14.253  39.780  -1.096  1.00  0.00           O  
ATOM   1810  CB  PHE A1782      12.058  39.010  -3.059  1.00  0.00           C  
ATOM   1811  CG  PHE A1782      10.735  38.963  -3.759  1.00  0.00           C  
ATOM   1812  CD1 PHE A1782      10.055  40.134  -4.074  1.00  0.00           C  
ATOM   1813  CD2 PHE A1782      10.178  37.738  -4.126  1.00  0.00           C  
ATOM   1814  CE1 PHE A1782       8.827  40.087  -4.756  1.00  0.00           C  
ATOM   1815  CE2 PHE A1782       8.959  37.677  -4.803  1.00  0.00           C  
ATOM   1816  CZ  PHE A1782       8.281  38.858  -5.120  1.00  0.00           C  
ATOM   1817  N   GLY A1783      13.568  37.753  -0.414  1.00  0.00           N  
ATOM   1818  CA  GLY A1783      14.884  37.404   0.084  1.00  0.00           C  
ATOM   1819  C   GLY A1783      15.674  36.816  -1.078  1.00  0.00           C  
ATOM   1820  O   GLY A1783      15.236  35.859  -1.695  1.00  0.00           O  
ATOM   1821  N   LEU A1784      16.831  37.381  -1.400  1.00  0.00           N  
ATOM   1822  CA  LEU A1784      17.629  36.857  -2.513  1.00  0.00           C  
ATOM   1823  C   LEU A1784      18.146  35.426  -2.329  1.00  0.00           C  
ATOM   1824  O   LEU A1784      18.177  34.662  -3.282  1.00  0.00           O  
ATOM   1825  CB  LEU A1784      18.817  37.789  -2.809  1.00  0.00           C  
ATOM   1826  CG  LEU A1784      18.497  38.885  -3.833  1.00  0.00           C  
ATOM   1827  CD1 LEU A1784      17.455  39.846  -3.263  1.00  0.00           C  
ATOM   1828  CD2 LEU A1784      19.765  39.625  -4.196  1.00  0.00           C  
ATOM   1829  N   GLU A1785      18.563  35.062  -1.119  1.00  0.00           N  
ATOM   1830  CA  GLU A1785      19.052  33.694  -0.892  1.00  0.00           C  
ATOM   1831  C   GLU A1785      17.936  32.675  -1.156  1.00  0.00           C  
ATOM   1832  O   GLU A1785      18.189  31.591  -1.693  1.00  0.00           O  
ATOM   1833  CB  GLU A1785      19.613  33.539   0.533  1.00  0.00           C  
ATOM   1834  CG  GLU A1785      20.911  34.346   0.794  1.00  0.00           C  
ATOM   1835  CD  GLU A1785      20.660  35.823   1.118  1.00  0.00           C  
ATOM   1836  OE1 GLU A1785      19.483  36.251   1.192  1.00  0.00           O  
ATOM   1837  OE2 GLU A1785      21.646  36.558   1.314  1.00  0.00           O  
ATOM   1838  N   ARG A1786      16.695  33.024  -0.810  1.00  0.00           N  
ATOM   1839  CA  ARG A1786      15.576  32.116  -1.075  1.00  0.00           C  
ATOM   1840  C   ARG A1786      15.374  31.942  -2.560  1.00  0.00           C  
ATOM   1841  O   ARG A1786      15.157  30.824  -3.019  1.00  0.00           O  
ATOM   1842  CB  ARG A1786      14.274  32.627  -0.470  1.00  0.00           C  
ATOM   1843  CG  ARG A1786      14.232  32.413   0.990  1.00  0.00           C  
ATOM   1844  CD  ARG A1786      12.873  32.581   1.552  1.00  0.00           C  
ATOM   1845  NE  ARG A1786      12.966  32.348   2.978  1.00  0.00           N  
ATOM   1846  CZ  ARG A1786      11.928  32.250   3.791  1.00  0.00           C  
ATOM   1847  NH1 ARG A1786      10.694  32.371   3.313  1.00  0.00           N  
ATOM   1848  NH2 ARG A1786      12.136  32.021   5.079  1.00  0.00           N  
ATOM   1849  N   LEU A1787      15.418  33.043  -3.311  1.00  0.00           N  
ATOM   1850  CA  LEU A1787      15.268  32.948  -4.761  1.00  0.00           C  
ATOM   1851  C   LEU A1787      16.357  32.017  -5.301  1.00  0.00           C  
ATOM   1852  O   LEU A1787      16.079  31.124  -6.096  1.00  0.00           O  
ATOM   1853  CB  LEU A1787      15.399  34.331  -5.410  1.00  0.00           C  
ATOM   1854  CG  LEU A1787      14.287  35.333  -5.076  1.00  0.00           C  
ATOM   1855  CD1 LEU A1787      14.641  36.694  -5.663  1.00  0.00           C  
ATOM   1856  CD2 LEU A1787      12.950  34.836  -5.644  1.00  0.00           C  
ATOM   1857  N   LEU A1788      17.598  32.217  -4.858  1.00  0.00           N  
ATOM   1858  CA  LEU A1788      18.705  31.367  -5.308  1.00  0.00           C  
ATOM   1859  C   LEU A1788      18.477  29.902  -4.922  1.00  0.00           C  
ATOM   1860  O   LEU A1788      18.728  28.989  -5.711  1.00  0.00           O  
ATOM   1861  CB  LEU A1788      20.034  31.853  -4.713  1.00  0.00           C  
ATOM   1862  CG  LEU A1788      20.619  33.150  -5.285  1.00  0.00           C  
ATOM   1863  CD1 LEU A1788      21.867  33.535  -4.492  1.00  0.00           C  
ATOM   1864  CD2 LEU A1788      20.956  32.962  -6.762  1.00  0.00           C  
ATOM   1865  N   LYS A1789      18.026  29.681  -3.696  1.00  0.00           N  
ATOM   1866  CA  LYS A1789      17.759  28.327  -3.221  1.00  0.00           C  
ATOM   1867  C   LYS A1789      16.752  27.636  -4.152  1.00  0.00           C  
ATOM   1868  O   LYS A1789      16.967  26.513  -4.608  1.00  0.00           O  
ATOM   1869  CB  LYS A1789      17.209  28.374  -1.792  1.00  0.00           C  
ATOM   1870  CG  LYS A1789      16.824  27.018  -1.213  1.00  0.00           C  
ATOM   1871  CD  LYS A1789      16.139  27.193   0.137  1.00  0.00           C  
ATOM   1872  CE  LYS A1789      15.794  25.856   0.789  1.00  0.00           C  
ATOM   1873  NZ  LYS A1789      14.702  25.155   0.067  1.00  0.00           N  
ATOM   1874  N   VAL A1790      15.650  28.310  -4.443  1.00  0.00           N  
ATOM   1875  CA  VAL A1790      14.651  27.725  -5.329  1.00  0.00           C  
ATOM   1876  C   VAL A1790      15.238  27.576  -6.724  1.00  0.00           C  
ATOM   1877  O   VAL A1790      15.174  26.517  -7.333  1.00  0.00           O  
ATOM   1878  CB  VAL A1790      13.389  28.607  -5.390  1.00  0.00           C  
ATOM   1879  CG1 VAL A1790      12.487  28.149  -6.502  1.00  0.00           C  
ATOM   1880  CG2 VAL A1790      12.665  28.552  -4.051  1.00  0.00           C  
ATOM   1881  N   LYS A1791      15.854  28.641  -7.213  1.00  0.00           N  
ATOM   1882  CA  LYS A1791      16.431  28.629  -8.542  1.00  0.00           C  
ATOM   1883  C   LYS A1791      17.458  27.529  -8.771  1.00  0.00           C  
ATOM   1884  O   LYS A1791      17.457  26.883  -9.820  1.00  0.00           O  
ATOM   1885  CB  LYS A1791      17.070  29.987  -8.845  1.00  0.00           C  
ATOM   1886  CG  LYS A1791      17.564  30.132 -10.281  1.00  0.00           C  
ATOM   1887  CD  LYS A1791      16.426  29.859 -11.257  1.00  0.00           C  
ATOM   1888  CE  LYS A1791      16.651  30.513 -12.613  1.00  0.00           C  
ATOM   1889  NZ  LYS A1791      17.953  30.115 -13.199  1.00  0.00           N  
ATOM   1890  N   HIS A1792      18.337  27.305  -7.800  1.00  0.00           N  
ATOM   1891  CA  HIS A1792      19.365  26.294  -7.993  1.00  0.00           C  
ATOM   1892  C   HIS A1792      19.047  24.977  -7.330  1.00  0.00           C  
ATOM   1893  O   HIS A1792      19.877  24.073  -7.287  1.00  0.00           O  
ATOM   1894  CB  HIS A1792      20.708  26.842  -7.526  1.00  0.00           C  
ATOM   1895  CG  HIS A1792      21.166  28.018  -8.331  1.00  0.00           C  
ATOM   1896  ND1 HIS A1792      21.686  27.889  -9.600  1.00  0.00           N  
ATOM   1897  CD2 HIS A1792      21.123  29.349  -8.075  1.00  0.00           C  
ATOM   1898  CE1 HIS A1792      21.948  29.089 -10.091  1.00  0.00           C  
ATOM   1899  NE2 HIS A1792      21.615  29.992  -9.186  1.00  0.00           N  
ATOM   1900  N   ASP A1793      17.832  24.881  -6.812  1.00  0.00           N  
ATOM   1901  CA  ASP A1793      17.381  23.665  -6.177  1.00  0.00           C  
ATOM   1902  C   ASP A1793      18.308  23.238  -5.034  1.00  0.00           C  
ATOM   1903  O   ASP A1793      18.608  22.057  -4.886  1.00  0.00           O  
ATOM   1904  CB  ASP A1793      17.278  22.570  -7.253  1.00  0.00           C  
ATOM   1905  CG  ASP A1793      16.558  21.330  -6.770  1.00  0.00           C  
ATOM   1906  OD1 ASP A1793      15.676  21.444  -5.888  1.00  0.00           O  
ATOM   1907  OD2 ASP A1793      16.867  20.237  -7.295  1.00  0.00           O  
ATOM   1908  N   PHE A1794      18.766  24.202  -4.234  1.00  0.00           N  
ATOM   1909  CA  PHE A1794      19.634  23.894  -3.097  1.00  0.00           C  
ATOM   1910  C   PHE A1794      18.747  23.303  -2.013  1.00  0.00           C  
ATOM   1911  O   PHE A1794      17.652  23.788  -1.786  1.00  0.00           O  
ATOM   1912  CB  PHE A1794      20.304  25.158  -2.523  1.00  0.00           C  
ATOM   1913  CG  PHE A1794      21.297  25.810  -3.444  1.00  0.00           C  
ATOM   1914  CD1 PHE A1794      22.091  25.047  -4.293  1.00  0.00           C  
ATOM   1915  CD2 PHE A1794      21.467  27.189  -3.425  1.00  0.00           C  
ATOM   1916  CE1 PHE A1794      23.044  25.648  -5.110  1.00  0.00           C  
ATOM   1917  CE2 PHE A1794      22.415  27.802  -4.233  1.00  0.00           C  
ATOM   1918  CZ  PHE A1794      23.207  27.030  -5.078  1.00  0.00           C  
ATOM   1919  N   LYS A1795      19.225  22.277  -1.323  1.00  0.00           N  
ATOM   1920  CA  LYS A1795      18.428  21.660  -0.267  1.00  0.00           C  
ATOM   1921  C   LYS A1795      18.385  22.551   0.968  1.00  0.00           C  
ATOM   1922  O   LYS A1795      17.375  22.618   1.662  1.00  0.00           O  
ATOM   1923  CB  LYS A1795      19.012  20.291   0.106  1.00  0.00           C  
ATOM   1924  CG  LYS A1795      18.243  19.562   1.205  1.00  0.00           C  
ATOM   1925  CD  LYS A1795      18.937  18.271   1.656  1.00  0.00           C  
ATOM   1926  CE  LYS A1795      18.875  17.165   0.601  1.00  0.00           C  
ATOM   1927  NZ  LYS A1795      19.638  17.481  -0.639  1.00  0.00           N  
ATOM   1928  N   ASN A1796      19.489  23.227   1.245  1.00  0.00           N  
ATOM   1929  CA  ASN A1796      19.564  24.103   2.399  1.00  0.00           C  
ATOM   1930  C   ASN A1796      19.961  25.498   1.929  1.00  0.00           C  
ATOM   1931  O   ASN A1796      20.892  25.650   1.144  1.00  0.00           O  
ATOM   1932  CB  ASN A1796      20.599  23.582   3.396  1.00  0.00           C  
ATOM   1933  CG  ASN A1796      20.579  24.353   4.702  1.00  0.00           C  
ATOM   1934  OD1 ASN A1796      19.760  24.087   5.587  1.00  0.00           O  
ATOM   1935  ND2 ASN A1796      21.468  25.334   4.819  1.00  0.00           N  
ATOM   1936  N   ILE A1797      19.258  26.506   2.434  1.00  0.00           N  
ATOM   1937  CA  ILE A1797      19.492  27.893   2.065  1.00  0.00           C  
ATOM   1938  C   ILE A1797      20.896  28.413   2.381  1.00  0.00           C  
ATOM   1939  O   ILE A1797      21.356  29.381   1.771  1.00  0.00           O  
ATOM   1940  CB  ILE A1797      18.437  28.810   2.722  1.00  0.00           C  
ATOM   1941  CG1 ILE A1797      18.525  30.215   2.123  1.00  0.00           C  
ATOM   1942  CG2 ILE A1797      18.637  28.847   4.235  1.00  0.00           C  
ATOM   1943  CD1 ILE A1797      17.358  31.087   2.477  1.00  0.00           C  
ATOM   1944  N   LYS A1798      21.592  27.779   3.316  1.00  0.00           N  
ATOM   1945  CA  LYS A1798      22.951  28.224   3.633  1.00  0.00           C  
ATOM   1946  C   LYS A1798      23.910  28.124   2.439  1.00  0.00           C  
ATOM   1947  O   LYS A1798      24.961  28.757   2.438  1.00  0.00           O  
ATOM   1948  CB  LYS A1798      23.501  27.459   4.838  1.00  0.00           C  
ATOM   1949  CG  LYS A1798      22.830  27.874   6.142  1.00  0.00           C  
ATOM   1950  CD  LYS A1798      23.428  27.186   7.362  1.00  0.00           C  
ATOM   1951  CE  LYS A1798      22.893  27.809   8.650  1.00  0.00           C  
ATOM   1952  NZ  LYS A1798      23.219  29.268   8.741  1.00  0.00           N  
ATOM   1953  N   ARG A1799      23.536  27.351   1.416  1.00  0.00           N  
ATOM   1954  CA  ARG A1799      24.360  27.225   0.211  1.00  0.00           C  
ATOM   1955  C   ARG A1799      24.298  28.478  -0.655  1.00  0.00           C  
ATOM   1956  O   ARG A1799      25.087  28.646  -1.583  1.00  0.00           O  
ATOM   1957  CB  ARG A1799      23.891  26.049  -0.647  1.00  0.00           C  
ATOM   1958  CG  ARG A1799      24.212  24.710  -0.068  1.00  0.00           C  
ATOM   1959  CD  ARG A1799      24.760  23.806  -1.132  1.00  0.00           C  
ATOM   1960  NE  ARG A1799      24.942  22.449  -0.632  1.00  0.00           N  
ATOM   1961  CZ  ARG A1799      25.415  21.453  -1.371  1.00  0.00           C  
ATOM   1962  NH1 ARG A1799      25.752  21.686  -2.629  1.00  0.00           N  
ATOM   1963  NH2 ARG A1799      25.526  20.229  -0.868  1.00  0.00           N  
ATOM   1964  N   ALA A1800      23.334  29.341  -0.353  1.00  0.00           N  
ATOM   1965  CA  ALA A1800      23.126  30.576  -1.099  1.00  0.00           C  
ATOM   1966  C   ALA A1800      23.571  31.798  -0.321  1.00  0.00           C  
ATOM   1967  O   ALA A1800      23.644  32.886  -0.880  1.00  0.00           O  
ATOM   1968  CB  ALA A1800      21.630  30.722  -1.440  1.00  0.00           C  
ATOM   1969  N   ALA A1801      23.849  31.628   0.968  1.00  0.00           N  
ATOM   1970  CA  ALA A1801      24.237  32.755   1.808  1.00  0.00           C  
ATOM   1971  C   ALA A1801      25.676  33.224   1.669  1.00  0.00           C  
ATOM   1972  O   ALA A1801      26.519  32.509   1.133  1.00  0.00           O  
ATOM   1973  CB  ALA A1801      23.982  32.404   3.258  1.00  0.00           C  
ATOM   1974  N   ARG A1802      25.931  34.449   2.139  1.00  0.00           N  
ATOM   1975  CA  ARG A1802      27.271  34.996   2.192  1.00  0.00           C  
ATOM   1976  C   ARG A1802      27.891  33.949   3.101  1.00  0.00           C  
ATOM   1977  O   ARG A1802      27.321  33.599   4.128  1.00  0.00           O  
ATOM   1978  CB  ARG A1802      27.286  36.343   2.907  1.00  0.00           C  
ATOM   1979  CG  ARG A1802      26.661  37.463   2.117  1.00  0.00           C  
ATOM   1980  CD  ARG A1802      26.688  38.749   2.906  1.00  0.00           C  
ATOM   1981  NE  ARG A1802      26.354  39.881   2.058  1.00  0.00           N  
ATOM   1982  CZ  ARG A1802      27.242  40.629   1.425  1.00  0.00           C  
ATOM   1983  NH1 ARG A1802      28.543  40.364   1.548  1.00  0.00           N  
ATOM   1984  NH2 ARG A1802      26.826  41.651   0.685  1.00  0.00           N  
ATOM   1985  N   SER A1803      29.053  33.446   2.737  1.00  0.00           N  
ATOM   1986  CA  SER A1803      29.640  32.383   3.526  1.00  0.00           C  
ATOM   1987  C   SER A1803      31.084  32.128   3.144  1.00  0.00           C  
ATOM   1988  O   SER A1803      31.567  32.610   2.113  1.00  0.00           O  
ATOM   1989  CB  SER A1803      28.797  31.105   3.312  1.00  0.00           C  
ATOM   1990  OG  SER A1803      29.493  29.907   3.611  1.00  0.00           O  
ATOM   1991  N   GLY A1804      31.775  31.396   4.012  1.00  0.00           N  
ATOM   1992  CA  GLY A1804      33.146  31.020   3.745  1.00  0.00           C  
ATOM   1993  C   GLY A1804      33.103  29.533   3.397  1.00  0.00           C  
ATOM   1994  O   GLY A1804      34.092  28.975   2.922  1.00  0.00           O  
ATOM   1995  N   SER A1805      31.931  28.920   3.599  1.00  0.00           N  
ATOM   1996  CA  SER A1805      31.673  27.487   3.375  1.00  0.00           C  
ATOM   1997  C   SER A1805      31.150  27.031   2.005  1.00  0.00           C  
ATOM   1998  O   SER A1805      31.205  25.840   1.688  1.00  0.00           O  
ATOM   1999  CB  SER A1805      30.701  26.978   4.439  1.00  0.00           C  
ATOM   2000  OG  SER A1805      31.225  27.208   5.730  1.00  0.00           O  
ATOM   2001  N   TYR A1806      30.589  27.944   1.222  1.00  0.00           N  
ATOM   2002  CA  TYR A1806      30.116  27.587  -0.112  1.00  0.00           C  
ATOM   2003  C   TYR A1806      30.409  28.724  -1.093  1.00  0.00           C  
ATOM   2004  O   TYR A1806      30.386  29.899  -0.712  1.00  0.00           O  
ATOM   2005  CB  TYR A1806      28.603  27.301  -0.123  1.00  0.00           C  
ATOM   2006  CG  TYR A1806      28.190  26.073   0.655  1.00  0.00           C  
ATOM   2007  CD1 TYR A1806      27.828  26.164   1.994  1.00  0.00           C  
ATOM   2008  CD2 TYR A1806      28.230  24.808   0.067  1.00  0.00           C  
ATOM   2009  CE1 TYR A1806      27.530  25.031   2.729  1.00  0.00           C  
ATOM   2010  CE2 TYR A1806      27.932  23.668   0.795  1.00  0.00           C  
ATOM   2011  CZ  TYR A1806      27.584  23.788   2.127  1.00  0.00           C  
ATOM   2012  OH  TYR A1806      27.295  22.663   2.862  1.00  0.00           O  
ATOM   2013  N   TYR A1807      30.717  28.372  -2.340  1.00  0.00           N  
ATOM   2014  CA  TYR A1807      30.937  29.375  -3.376  1.00  0.00           C  
ATOM   2015  C   TYR A1807      30.003  28.944  -4.497  1.00  0.00           C  
ATOM   2016  O   TYR A1807      30.199  27.879  -5.082  1.00  0.00           O  
ATOM   2017  CB  TYR A1807      32.370  29.401  -3.894  1.00  0.00           C  
ATOM   2018  CG  TYR A1807      32.530  30.556  -4.853  1.00  0.00           C  
ATOM   2019  CD1 TYR A1807      32.757  31.852  -4.375  1.00  0.00           C  
ATOM   2020  CD2 TYR A1807      32.299  30.384  -6.221  1.00  0.00           C  
ATOM   2021  CE1 TYR A1807      32.741  32.942  -5.222  1.00  0.00           C  
ATOM   2022  CE2 TYR A1807      32.278  31.474  -7.088  1.00  0.00           C  
ATOM   2023  CZ  TYR A1807      32.497  32.746  -6.581  1.00  0.00           C  
ATOM   2024  OH  TYR A1807      32.462  33.822  -7.419  1.00  0.00           O  
ATOM   2025  N   ASN A1808      28.991  29.769  -4.774  1.00  0.00           N  
ATOM   2026  CA  ASN A1808      27.970  29.468  -5.771  1.00  0.00           C  
ATOM   2027  C   ASN A1808      27.428  28.053  -5.560  1.00  0.00           C  
ATOM   2028  O   ASN A1808      27.314  27.266  -6.500  1.00  0.00           O  
ATOM   2029  CB  ASN A1808      28.518  29.631  -7.188  1.00  0.00           C  
ATOM   2030  CG  ASN A1808      28.833  31.086  -7.518  1.00  0.00           C  
ATOM   2031  OD1 ASN A1808      28.695  31.955  -6.670  1.00  0.00           O  
ATOM   2032  ND2 ASN A1808      29.260  31.350  -8.745  1.00  0.00           N  
ATOM   2033  N   GLY A1809      27.111  27.734  -4.310  1.00  0.00           N  
ATOM   2034  CA  GLY A1809      26.569  26.418  -3.995  1.00  0.00           C  
ATOM   2035  C   GLY A1809      27.575  25.274  -3.951  1.00  0.00           C  
ATOM   2036  O   GLY A1809      27.192  24.139  -3.701  1.00  0.00           O  
ATOM   2037  N   ILE A1810      28.854  25.560  -4.183  1.00  0.00           N  
ATOM   2038  CA  ILE A1810      29.880  24.524  -4.159  1.00  0.00           C  
ATOM   2039  C   ILE A1810      30.682  24.606  -2.866  1.00  0.00           C  
ATOM   2040  O   ILE A1810      31.181  25.676  -2.501  1.00  0.00           O  
ATOM   2041  CB  ILE A1810      30.845  24.675  -5.356  1.00  0.00           C  
ATOM   2042  CG1 ILE A1810      30.053  24.581  -6.667  1.00  0.00           C  
ATOM   2043  CG2 ILE A1810      31.926  23.588  -5.304  1.00  0.00           C  
ATOM   2044  CD1 ILE A1810      30.855  24.983  -7.880  1.00  0.00           C  
ATOM   2045  N   SER A1811      30.816  23.475  -2.176  1.00  0.00           N  
ATOM   2046  CA  SER A1811      31.567  23.449  -0.922  1.00  0.00           C  
ATOM   2047  C   SER A1811      33.001  23.911  -1.130  1.00  0.00           C  
ATOM   2048  O   SER A1811      33.651  23.519  -2.102  1.00  0.00           O  
ATOM   2049  CB  SER A1811      31.590  22.041  -0.325  1.00  0.00           C  
ATOM   2050  OG  SER A1811      32.380  22.020   0.856  1.00  0.00           O  
ATOM   2051  N   THR A1812      33.481  24.761  -0.225  1.00  0.00           N  
ATOM   2052  CA  THR A1812      34.849  25.257  -0.296  1.00  0.00           C  
ATOM   2053  C   THR A1812      35.739  24.460   0.664  1.00  0.00           C  
ATOM   2054  O   THR A1812      36.889  24.827   0.890  1.00  0.00           O  
ATOM   2055  CB  THR A1812      34.955  26.725   0.130  1.00  0.00           C  
ATOM   2056  OG1 THR A1812      34.429  26.862   1.456  1.00  0.00           O  
ATOM   2057  CG2 THR A1812      34.193  27.627  -0.829  1.00  0.00           C  
ATOM   2058  N   ASN A1813      35.187  23.404   1.254  1.00  0.00           N  
ATOM   2059  CA  ASN A1813      35.940  22.549   2.174  1.00  0.00           C  
ATOM   2060  C   ASN A1813      36.270  21.283   1.397  1.00  0.00           C  
ATOM   2061  O   ASN A1813      35.671  20.219   1.601  1.00  0.00           O  
ATOM   2062  CB  ASN A1813      35.093  22.241   3.410  1.00  0.00           C  
ATOM   2063  CG  ASN A1813      34.844  23.486   4.253  1.00  0.00           C  
ATOM   2064  OD1 ASN A1813      33.722  23.746   4.697  1.00  0.00           O  
ATOM   2065  ND2 ASN A1813      35.899  24.268   4.468  1.00  0.00           N  
ATOM   2066  N   LEU A1814      37.225  21.437   0.490  1.00  0.00           N  
ATOM   2067  CA  LEU A1814      37.649  20.376  -0.399  1.00  0.00           C  
ATOM   2068  C   LEU A1814      38.985  19.731   0.006  1.00  0.00           C  
ATOM   2069  O   LEU A1814      39.746  19.331  -0.897  1.00  0.00           O  
ATOM   2070  CB  LEU A1814      37.726  20.953  -1.821  1.00  0.00           C  
ATOM   2071  CG  LEU A1814      36.421  21.620  -2.295  1.00  0.00           C  
ATOM   2072  CD1 LEU A1814      36.572  22.136  -3.711  1.00  0.00           C  
ATOM   2073  CD2 LEU A1814      35.270  20.621  -2.234  1.00  0.00           C  
ATOM   2074  OXT LEU A1814      39.243  19.601   1.223  1.00  0.00           O  
HETATM 2075  C4  AYB A 601      14.360  35.801   4.517  1.00  0.00           C  
HETATM 2076  C5  AYB A 601      14.620  35.764   5.879  1.00  0.00           C  
HETATM 2077  C6  AYB A 601      15.618  34.911   6.333  1.00  0.00           C  
HETATM 2078  C8  AYB A 601      13.045  37.184   5.520  1.00  0.00           C  
HETATM 2079  N1  AYB A 601      16.286  34.159   5.446  1.00  0.00           N  
HETATM 2080  N3  AYB A 601      15.068  35.021   3.688  1.00  0.00           N  
HETATM 2081  CAA AYB A 601       6.672  51.900   1.654  1.00  0.00           C  
HETATM 2082  CAJ AYB A 601       7.652  51.099   2.230  1.00  0.00           C  
HETATM 2083  CAO AYB A 601       7.302  50.169   3.202  1.00  0.00           C  
HETATM 2084  OAW AYB A 601       7.168  48.870   2.608  1.00  0.00           O  
HETATM 2085  CBA AYB A 601       6.687  47.995   3.532  1.00  0.00           C  
HETATM 2086  OAD AYB A 601       6.423  48.412   4.659  1.00  0.00           O  
HETATM 2087  NAV AYB A 601       6.478  46.731   3.173  1.00  0.00           N  
HETATM 2088  CAP AYB A 601       6.737  46.236   1.813  1.00  0.00           C  
HETATM 2089  CAM AYB A 601       6.345  44.759   1.735  1.00  0.00           C  
HETATM 2090  CAN AYB A 601       7.599  43.882   1.740  1.00  0.00           C  
HETATM 2091  CB  AYB A 601       7.687  42.918   2.926  1.00  0.00           C  
HETATM 2092  CA  AYB A 601       8.833  43.275   3.876  1.00  0.00           C  
HETATM 2093  N   AYB A 601       9.996  43.740   3.107  1.00  0.00           N  
HETATM 2094  C   AYB A 601       9.228  42.068   4.730  1.00  0.00           C  
HETATM 2095  O   AYB A 601      10.272  42.079   5.380  1.00  0.00           O  
HETATM 2096  OAY AYB A 601       8.357  41.023   4.688  1.00  0.00           O  
HETATM 2097  PBL AYB A 601       8.823  39.843   5.686  1.00  0.00           P  
HETATM 2098  OAI AYB A 601       9.658  40.405   6.774  1.00  0.00           O  
HETATM 2099  OAF AYB A 601       7.822  38.624   5.993  1.00  0.00           O  
HETATM 2100  O5' AYB A 601       9.990  39.194   4.789  1.00  0.00           O  
HETATM 2101  C5' AYB A 601       9.864  39.209   3.365  1.00  0.00           C  
HETATM 2102  C4' AYB A 601      10.825  38.199   2.737  1.00  0.00           C  
HETATM 2103  O4' AYB A 601      12.180  38.365   3.182  1.00  0.00           O  
HETATM 2104  C3' AYB A 601      10.507  36.782   3.208  1.00  0.00           C  
HETATM 2105  O3' AYB A 601       9.300  36.346   2.577  1.00  0.00           O  
HETATM 2106  C2' AYB A 601      11.729  36.130   2.564  1.00  0.00           C  
HETATM 2107  O2' AYB A 601      11.634  36.202   1.139  1.00  0.00           O  
HETATM 2108  C1' AYB A 601      12.829  37.090   3.021  1.00  0.00           C  
HETATM 2109  N9  AYB A 601      13.387  36.689   4.332  1.00  0.00           N  
HETATM 2110  N7  AYB A 601      13.795  36.625   6.468  1.00  0.00           N  
HETATM 2111  C2  AYB A 601      16.009  34.221   4.155  1.00  0.00           C  
HETATM 2112  N6  AYB A 601      15.914  34.854   7.628  1.00  0.00           N  
TER
END
