# Supplementary material for: Backbone Brackets and Arginine Tweezers delineate Class I and Class II aminoacyl tRNA synthetases
Source: PLoS Comput Biol. 2018 Apr 16;14(4):e1006101. doi: 10.1371/journal.pcbi.1006101 (PMC5919687; doi:10.1371/journal.pcbi.1006101)
Supplement: S12 File — All structures of Class II aaRS with residues renumbered according to the MSA. (GZ) [file pcbi.1006101.s024.tar.gz › 2zni_A_renum.pdb]

ATOM      1  N   LEU A 249     -36.190   2.019  42.770  1.00  0.00           N  
ATOM      2  CA  LEU A 249     -35.549   2.656  41.622  1.00  0.00           C  
ATOM      3  C   LEU A 249     -36.583   3.266  40.673  1.00  0.00           C  
ATOM      4  O   LEU A 249     -37.472   2.571  40.177  1.00  0.00           O  
ATOM      5  CB  LEU A 249     -34.653   1.659  40.880  1.00  0.00           C  
ATOM      6  CG  LEU A 249     -33.830   2.197  39.704  1.00  0.00           C  
ATOM      7  CD1 LEU A 249     -32.532   1.420  39.553  1.00  0.00           C  
ATOM      8  CD2 LEU A 249     -34.618   2.182  38.399  1.00  0.00           C  
ATOM      9  N   SER A 250     -36.452   4.569  40.426  1.00  0.00           N  
ATOM     10  CA  SER A 250     -37.429   5.312  39.635  1.00  0.00           C  
ATOM     11  C   SER A 250     -37.017   6.769  39.439  1.00  0.00           C  
ATOM     12  O   SER A 250     -37.864   7.639  39.225  1.00  0.00           O  
ATOM     13  CB  SER A 250     -38.820   5.233  40.281  1.00  0.00           C  
ATOM     14  OG  SER A 250     -38.773   5.521  41.675  1.00  0.00           O  
ATOM     15  N   SER A 251     -35.713   7.024  39.515  1.00  0.00           N  
ATOM     16  CA  SER A 251     -35.163   8.363  39.297  1.00  0.00           C  
ATOM     17  C   SER A 251     -34.063   8.360  38.229  1.00  0.00           C  
ATOM     18  O   SER A 251     -32.887   8.156  38.535  1.00  0.00           O  
ATOM     19  CB  SER A 251     -34.624   8.930  40.608  1.00  0.00           C  
ATOM     20  OG  SER A 251     -33.877   7.948  41.302  1.00  0.00           O  
ATOM     21  N   PHE A 252     -34.458   8.592  36.979  1.00  0.00           N  
ATOM     22  CA  PHE A 252     -33.543   8.536  35.844  1.00  0.00           C  
ATOM     23  C   PHE A 252     -33.054   9.925  35.455  1.00  0.00           C  
ATOM     24  O   PHE A 252     -33.819  10.885  35.527  1.00  0.00           O  
ATOM     25  CB  PHE A 252     -34.245   7.889  34.650  1.00  0.00           C  
ATOM     26  CG  PHE A 252     -34.387   6.402  34.768  1.00  0.00           C  
ATOM     27  CD1 PHE A 252     -34.914   5.831  35.911  1.00  0.00           C  
ATOM     28  CD2 PHE A 252     -33.996   5.575  33.731  1.00  0.00           C  
ATOM     29  CE1 PHE A 252     -35.042   4.465  36.020  1.00  0.00           C  
ATOM     30  CE2 PHE A 252     -34.124   4.205  33.839  1.00  0.00           C  
ATOM     31  CZ  PHE A 252     -34.646   3.651  34.988  1.00  0.00           C  
ATOM     32  N   TRP A 253     -31.791  10.022  35.035  1.00  0.00           N  
ATOM     33  CA  TRP A 253     -31.172  11.304  34.681  1.00  0.00           C  
ATOM     34  C   TRP A 253     -32.208  12.374  34.362  1.00  0.00           C  
ATOM     35  O   TRP A 253     -33.026  12.197  33.462  1.00  0.00           O  
ATOM     36  CB  TRP A 253     -30.254  11.158  33.464  1.00  0.00           C  
ATOM     37  CG  TRP A 253     -29.231  10.070  33.543  1.00  0.00           C  
ATOM     38  CD1 TRP A 253     -29.040   9.068  32.639  1.00  0.00           C  
ATOM     39  CD2 TRP A 253     -28.248   9.880  34.565  1.00  0.00           C  
ATOM     40  NE1 TRP A 253     -28.001   8.266  33.033  1.00  0.00           N  
ATOM     41  CE2 TRP A 253     -27.497   8.741  34.216  1.00  0.00           C  
ATOM     42  CE3 TRP A 253     -27.931  10.558  35.746  1.00  0.00           C  
ATOM     43  CZ2 TRP A 253     -26.454   8.261  35.001  1.00  0.00           C  
ATOM     44  CZ3 TRP A 253     -26.893  10.083  36.523  1.00  0.00           C  
ATOM     45  CH2 TRP A 253     -26.167   8.944  36.147  1.00  0.00           C  
ATOM     46  N   THR A 254     -32.180  13.485  35.090  1.00  0.00           N  
ATOM     47  CA  THR A 254     -33.094  14.584  34.794  1.00  0.00           C  
ATOM     48  C   THR A 254     -32.963  14.984  33.320  1.00  0.00           C  
ATOM     49  O   THR A 254     -31.966  14.648  32.677  1.00  0.00           O  
ATOM     50  CB  THR A 254     -32.839  15.799  35.710  1.00  0.00           C  
ATOM     51  OG1 THR A 254     -33.312  16.995  35.077  1.00  0.00           O  
ATOM     52  CG2 THR A 254     -31.365  15.947  35.985  1.00  0.00           C  
ATOM     53  N   LYS A 255     -33.973  15.672  32.779  1.00  0.00           N  
ATOM     54  CA  LYS A 255     -33.909  16.174  31.399  1.00  0.00           C  
ATOM     55  C   LYS A 255     -32.516  16.722  31.142  1.00  0.00           C  
ATOM     56  O   LYS A 255     -31.771  16.224  30.295  1.00  0.00           O  
ATOM     57  CB  LYS A 255     -34.929  17.303  31.155  1.00  0.00           C  
ATOM     58  CG  LYS A 255     -36.398  16.957  31.444  1.00  0.00           C  
ATOM     59  CD  LYS A 255     -37.316  18.188  31.302  1.00  0.00           C  
ATOM     60  CE  LYS A 255     -38.663  17.989  32.012  1.00  0.00           C  
ATOM     61  NZ  LYS A 255     -39.451  19.254  32.110  1.00  0.00           N  
ATOM     62  N   VAL A 256     -32.176  17.750  31.908  1.00  0.00           N  
ATOM     63  CA  VAL A 256     -30.940  18.490  31.741  1.00  0.00           C  
ATOM     64  C   VAL A 256     -29.694  17.607  31.807  1.00  0.00           C  
ATOM     65  O   VAL A 256     -28.750  17.791  31.032  1.00  0.00           O  
ATOM     66  CB  VAL A 256     -30.862  19.627  32.775  1.00  0.00           C  
ATOM     67  CG1 VAL A 256     -29.424  20.040  33.030  1.00  0.00           C  
ATOM     68  CG2 VAL A 256     -31.701  20.808  32.321  1.00  0.00           C  
ATOM     69  N   GLN A 257     -29.689  16.648  32.722  1.00  0.00           N  
ATOM     70  CA  GLN A 257     -28.548  15.749  32.848  1.00  0.00           C  
ATOM     71  C   GLN A 257     -28.456  14.845  31.643  1.00  0.00           C  
ATOM     72  O   GLN A 257     -27.422  14.803  30.986  1.00  0.00           O  
ATOM     73  CB  GLN A 257     -28.635  14.901  34.113  1.00  0.00           C  
ATOM     74  CG  GLN A 257     -28.070  15.568  35.355  1.00  0.00           C  
ATOM     75  CD  GLN A 257     -28.580  14.927  36.627  1.00  0.00           C  
ATOM     76  OE1 GLN A 257     -28.846  13.723  36.668  1.00  0.00           O  
ATOM     77  NE2 GLN A 257     -28.732  15.734  37.672  1.00  0.00           N  
ATOM     78  N   TYR A 258     -29.534  14.123  31.347  1.00  0.00           N  
ATOM     79  CA  TYR A 258     -29.542  13.255  30.170  1.00  0.00           C  
ATOM     80  C   TYR A 258     -28.863  13.931  28.973  1.00  0.00           C  
ATOM     81  O   TYR A 258     -27.991  13.335  28.329  1.00  0.00           O  
ATOM     82  CB  TYR A 258     -30.959  12.799  29.799  1.00  0.00           C  
ATOM     83  CG  TYR A 258     -30.964  11.583  28.886  1.00  0.00           C  
ATOM     84  CD1 TYR A 258     -30.431  10.376  29.321  1.00  0.00           C  
ATOM     85  CD2 TYR A 258     -31.491  11.641  27.591  1.00  0.00           C  
ATOM     86  CE1 TYR A 258     -30.418   9.260  28.504  1.00  0.00           C  
ATOM     87  CE2 TYR A 258     -31.487  10.520  26.762  1.00  0.00           C  
ATOM     88  CZ  TYR A 258     -30.947   9.330  27.228  1.00  0.00           C  
ATOM     89  OH  TYR A 258     -30.928   8.196  26.438  1.00  0.00           O  
ATOM     90  N   GLN A 259     -29.253  15.177  28.690  1.00  0.00           N  
ATOM     91  CA  GLN A 259     -28.622  15.938  27.611  1.00  0.00           C  
ATOM     92  C   GLN A 259     -27.130  16.160  27.844  1.00  0.00           C  
ATOM     93  O   GLN A 259     -26.318  15.872  26.967  1.00  0.00           O  
ATOM     94  CB  GLN A 259     -29.307  17.292  27.347  1.00  0.00           C  
ATOM     95  CG  GLN A 259     -28.439  18.237  26.464  1.00  0.00           C  
ATOM     96  CD  GLN A 259     -29.082  19.593  26.164  1.00  0.00           C  
ATOM     97  OE1 GLN A 259     -30.287  19.678  25.881  1.00  0.00           O  
ATOM     98  NE2 GLN A 259     -28.267  20.662  26.202  1.00  0.00           N  
ATOM     99  N   ARG A 261     -26.761  16.683  29.006  1.00  0.00           N  
ATOM    100  CA  ARG A 261     -25.364  17.009  29.207  1.00  0.00           C  
ATOM    101  C   ARG A 261     -24.496  15.740  29.232  1.00  0.00           C  
ATOM    102  O   ARG A 261     -23.264  15.806  29.130  1.00  0.00           O  
ATOM    103  CB  ARG A 261     -25.177  17.888  30.444  1.00  0.00           C  
ATOM    104  CG  ARG A 261     -23.974  18.829  30.369  1.00  0.00           C  
ATOM    105  CD  ARG A 261     -22.703  18.061  30.065  1.00  0.00           C  
ATOM    106  NE  ARG A 261     -21.498  18.804  30.400  1.00  0.00           N  
ATOM    107  CZ  ARG A 261     -20.796  19.518  29.526  1.00  0.00           C  
ATOM    108  NH1 ARG A 261     -21.192  19.589  28.256  1.00  0.00           N  
ATOM    109  NH2 ARG A 261     -19.702  20.166  29.924  1.00  0.00           N  
ATOM    110  N   LEU A 262     -25.135  14.579  29.337  1.00  0.00           N  
ATOM    111  CA  LEU A 262     -24.392  13.327  29.258  1.00  0.00           C  
ATOM    112  C   LEU A 262     -24.073  13.005  27.794  1.00  0.00           C  
ATOM    113  O   LEU A 262     -23.002  12.486  27.486  1.00  0.00           O  
ATOM    114  CB  LEU A 262     -25.145  12.176  29.942  1.00  0.00           C  
ATOM    115  CG  LEU A 262     -25.045  11.925  31.465  1.00  0.00           C  
ATOM    116  CD1 LEU A 262     -23.626  12.107  32.019  1.00  0.00           C  
ATOM    117  CD2 LEU A 262     -26.037  12.758  32.265  1.00  0.00           C  
ATOM    118  N   LYS A 263     -24.999  13.336  26.896  1.00  0.00           N  
ATOM    119  CA  LYS A 263     -24.766  13.197  25.454  1.00  0.00           C  
ATOM    120  C   LYS A 263     -23.500  13.895  24.993  1.00  0.00           C  
ATOM    121  O   LYS A 263     -22.540  13.240  24.587  1.00  0.00           O  
ATOM    122  CB  LYS A 263     -25.931  13.766  24.649  1.00  0.00           C  
ATOM    123  CG  LYS A 263     -26.956  12.745  24.222  1.00  0.00           C  
ATOM    124  CD  LYS A 263     -28.203  13.442  23.724  1.00  0.00           C  
ATOM    125  CE  LYS A 263     -29.449  12.623  24.015  1.00  0.00           C  
ATOM    126  NZ  LYS A 263     -30.633  13.499  24.249  1.00  0.00           N  
ATOM    127  N   GLU A 264     -23.521  15.226  25.026  1.00  0.00           N  
ATOM    128  CA  GLU A 264     -22.386  16.027  24.594  1.00  0.00           C  
ATOM    129  C   GLU A 264     -21.066  15.343  24.934  1.00  0.00           C  
ATOM    130  O   GLU A 264     -20.144  15.306  24.112  1.00  0.00           O  
ATOM    131  CB  GLU A 264     -22.453  17.413  25.230  1.00  0.00           C  
ATOM    132  CG  GLU A 264     -23.876  17.959  25.300  1.00  0.00           C  
ATOM    133  CD  GLU A 264     -23.951  19.464  25.579  1.00  0.00           C  
ATOM    134  OE1 GLU A 264     -24.767  19.867  26.439  1.00  0.00           O  
ATOM    135  OE2 GLU A 264     -23.213  20.241  24.932  1.00  0.00           O  
ATOM    136  N   LEU A 266     -21.000  14.762  26.130  1.00  0.00           N  
ATOM    137  CA  LEU A 266     -19.765  14.184  26.655  1.00  0.00           C  
ATOM    138  C   LEU A 266     -19.503  12.736  26.256  1.00  0.00           C  
ATOM    139  O   LEU A 266     -18.492  12.160  26.646  1.00  0.00           O  
ATOM    140  CB  LEU A 266     -19.777  14.276  28.173  1.00  0.00           C  
ATOM    141  CG  LEU A 266     -19.929  15.694  28.704  1.00  0.00           C  
ATOM    142  CD1 LEU A 266     -20.421  15.659  30.133  1.00  0.00           C  
ATOM    143  CD2 LEU A 266     -18.598  16.420  28.586  1.00  0.00           C  
ATOM    144  N   ASN A 267     -20.423  12.144  25.508  1.00  0.00           N  
ATOM    145  CA  ASN A 267     -20.237  10.791  24.991  1.00  0.00           C  
ATOM    146  C   ASN A 267     -20.674   9.735  25.995  1.00  0.00           C  
ATOM    147  O   ASN A 267     -20.119   8.636  26.049  1.00  0.00           O  
ATOM    148  CB  ASN A 267     -18.777  10.559  24.584  1.00  0.00           C  
ATOM    149  CG  ASN A 267     -18.643   9.895  23.226  1.00  0.00           C  
ATOM    150  OD1 ASN A 267     -17.728   9.101  22.998  1.00  0.00           O  
ATOM    151  ND2 ASN A 267     -19.546  10.234  22.309  1.00  0.00           N  
ATOM    152  N   ALA A 268     -21.667  10.080  26.802  1.00  0.00           N  
ATOM    153  CA  ALA A 268     -22.280   9.091  27.663  1.00  0.00           C  
ATOM    154  C   ALA A 268     -22.518   7.859  26.810  1.00  0.00           C  
ATOM    155  O   ALA A 268     -23.113   7.949  25.737  1.00  0.00           O  
ATOM    156  CB  ALA A 268     -23.591   9.612  28.230  1.00  0.00           C  
ATOM    157  N   SER A 269     -22.019   6.718  27.269  1.00  0.00           N  
ATOM    158  CA  SER A 269     -22.226   5.469  26.559  1.00  0.00           C  
ATOM    159  C   SER A 269     -23.710   5.126  26.565  1.00  0.00           C  
ATOM    160  O   SER A 269     -24.460   5.608  27.416  1.00  0.00           O  
ATOM    161  CB  SER A 269     -21.432   4.344  27.216  1.00  0.00           C  
ATOM    162  OG  SER A 269     -22.073   3.898  28.392  1.00  0.00           O  
ATOM    163  N   GLY A 270     -24.129   4.299  25.611  1.00  0.00           N  
ATOM    164  CA  GLY A 270     -25.510   3.859  25.539  1.00  0.00           C  
ATOM    165  C   GLY A 270     -25.968   3.384  26.899  1.00  0.00           C  
ATOM    166  O   GLY A 270     -26.936   3.902  27.456  1.00  0.00           O  
ATOM    167  N   GLU A 271     -25.246   2.407  27.438  1.00  0.00           N  
ATOM    168  CA  GLU A 271     -25.507   1.875  28.770  1.00  0.00           C  
ATOM    169  C   GLU A 271     -25.909   2.926  29.818  1.00  0.00           C  
ATOM    170  O   GLU A 271     -27.043   2.936  30.308  1.00  0.00           O  
ATOM    171  CB  GLU A 271     -24.270   1.120  29.265  1.00  0.00           C  
ATOM    172  CG  GLU A 271     -24.246   0.865  30.773  1.00  0.00           C  
ATOM    173  CD  GLU A 271     -25.459   0.091  31.254  1.00  0.00           C  
ATOM    174  OE1 GLU A 271     -25.665  -1.052  30.785  1.00  0.00           O  
ATOM    175  OE2 GLU A 271     -26.206   0.630  32.102  1.00  0.00           O  
ATOM    176  N   GLN A 272     -24.960   3.788  30.168  1.00  0.00           N  
ATOM    177  CA  GLN A 272     -25.127   4.736  31.259  1.00  0.00           C  
ATOM    178  C   GLN A 272     -26.355   5.613  31.080  1.00  0.00           C  
ATOM    179  O   GLN A 272     -26.956   6.066  32.050  1.00  0.00           O  
ATOM    180  CB  GLN A 272     -23.875   5.604  31.384  1.00  0.00           C  
ATOM    181  CG  GLN A 272     -22.606   4.833  31.746  1.00  0.00           C  
ATOM    182  CD  GLN A 272     -21.342   5.478  31.189  1.00  0.00           C  
ATOM    183  OE1 GLN A 272     -21.398   6.298  30.275  1.00  0.00           O  
ATOM    184  NE2 GLN A 272     -20.195   5.095  31.732  1.00  0.00           N  
ATOM    185  N   LEU A 273     -26.732   5.840  29.832  1.00  0.00           N  
ATOM    186  CA  LEU A 273     -27.818   6.758  29.519  1.00  0.00           C  
ATOM    187  C   LEU A 273     -29.191   6.295  30.001  1.00  0.00           C  
ATOM    188  O   LEU A 273     -30.077   7.115  30.229  1.00  0.00           O  
ATOM    189  CB  LEU A 273     -27.827   7.065  28.025  1.00  0.00           C  
ATOM    190  CG  LEU A 273     -26.655   7.984  27.676  1.00  0.00           C  
ATOM    191  CD1 LEU A 273     -26.168   7.745  26.264  1.00  0.00           C  
ATOM    192  CD2 LEU A 273     -27.023   9.452  27.909  1.00  0.00           C  
ATOM    193  N   GLU A 274     -29.375   4.989  30.158  1.00  0.00           N  
ATOM    194  CA  GLU A 274     -30.540   4.513  30.885  1.00  0.00           C  
ATOM    195  C   GLU A 274     -30.238   4.762  32.352  1.00  0.00           C  
ATOM    196  O   GLU A 274     -30.387   5.878  32.852  1.00  0.00           O  
ATOM    197  CB  GLU A 274     -30.790   3.020  30.662  1.00  0.00           C  
ATOM    198  CG  GLU A 274     -30.971   2.595  29.214  1.00  0.00           C  
ATOM    199  CD  GLU A 274     -29.739   1.905  28.656  1.00  0.00           C  
ATOM    200  OE1 GLU A 274     -29.014   1.253  29.438  1.00  0.00           O  
ATOM    201  OE2 GLU A 274     -29.503   2.010  27.434  1.00  0.00           O  
ATOM    202  N   MET A 275     -29.795   3.704  33.026  1.00  0.00           N  
ATOM    203  CA  MET A 275     -29.302   3.782  34.399  1.00  0.00           C  
ATOM    204  C   MET A 275     -30.241   4.545  35.335  1.00  0.00           C  
ATOM    205  O   MET A 275     -30.186   5.773  35.429  1.00  0.00           O  
ATOM    206  CB  MET A 275     -27.901   4.398  34.408  1.00  0.00           C  
ATOM    207  CG  MET A 275     -27.044   4.066  35.620  1.00  0.00           C  
ATOM    208  SD  MET A 275     -25.310   4.516  35.336  1.00  0.00           S  
ATOM    209  CE  MET A 275     -24.687   3.012  34.584  1.00  0.00           C  
ATOM    210  N   GLY A 276     -31.102   3.802  36.027  1.00  0.00           N  
ATOM    211  CA  GLY A 276     -32.007   4.380  37.008  1.00  0.00           C  
ATOM    212  C   GLY A 276     -31.418   4.447  38.411  1.00  0.00           C  
ATOM    213  O   GLY A 276     -30.382   3.836  38.691  1.00  0.00           O  
ATOM    214  N   PHE A 277     -32.081   5.185  39.299  1.00  0.00           N  
ATOM    215  CA  PHE A 277     -31.551   5.390  40.644  1.00  0.00           C  
ATOM    216  C   PHE A 277     -32.565   5.234  41.780  1.00  0.00           C  
ATOM    217  O   PHE A 277     -33.759   5.477  41.603  1.00  0.00           O  
ATOM    218  CB  PHE A 277     -30.819   6.730  40.729  1.00  0.00           C  
ATOM    219  CG  PHE A 277     -29.446   6.691  40.137  1.00  0.00           C  
ATOM    220  CD1 PHE A 277     -29.257   6.907  38.797  1.00  0.00           C  
ATOM    221  CD2 PHE A 277     -28.348   6.402  40.921  1.00  0.00           C  
ATOM    222  CE1 PHE A 277     -27.996   6.854  38.252  1.00  0.00           C  
ATOM    223  CE2 PHE A 277     -27.085   6.349  40.378  1.00  0.00           C  
ATOM    224  CZ  PHE A 277     -26.909   6.575  39.046  1.00  0.00           C  
ATOM    225  N   SER A 278     -32.063   4.820  42.943  1.00  0.00           N  
ATOM    226  CA  SER A 278     -32.892   4.535  44.117  1.00  0.00           C  
ATOM    227  C   SER A 278     -33.089   5.761  45.002  1.00  0.00           C  
ATOM    228  O   SER A 278     -33.313   5.635  46.205  1.00  0.00           O  
ATOM    229  CB  SER A 278     -32.247   3.434  44.961  1.00  0.00           C  
ATOM    230  OG  SER A 278     -31.195   3.966  45.758  1.00  0.00           O  
ATOM    231  N   ASP A 279     -33.008   6.939  44.391  1.00  0.00           N  
ATOM    232  CA  ASP A 279     -33.021   8.205  45.110  1.00  0.00           C  
ATOM    233  C   ASP A 279     -32.393   9.219  44.177  1.00  0.00           C  
ATOM    234  O   ASP A 279     -31.809   8.843  43.166  1.00  0.00           O  
ATOM    235  CB  ASP A 279     -32.200   8.105  46.397  1.00  0.00           C  
ATOM    236  CG  ASP A 279     -30.762   7.708  46.137  1.00  0.00           C  
ATOM    237  OD1 ASP A 279     -30.308   6.683  46.695  1.00  0.00           O  
ATOM    238  OD2 ASP A 279     -30.095   8.424  45.361  1.00  0.00           O  
ATOM    239  N   ALA A 281     -32.505  10.498  44.509  1.00  0.00           N  
ATOM    240  CA  ALA A 281     -31.941  11.540  43.659  1.00  0.00           C  
ATOM    241  C   ALA A 281     -30.505  11.850  44.057  1.00  0.00           C  
ATOM    242  O   ALA A 281     -29.650  12.099  43.209  1.00  0.00           O  
ATOM    243  CB  ALA A 281     -32.793  12.801  43.709  1.00  0.00           C  
ATOM    244  N   LEU A 282     -30.245  11.837  45.355  1.00  0.00           N  
ATOM    245  CA  LEU A 282     -28.926  12.176  45.849  1.00  0.00           C  
ATOM    246  C   LEU A 282     -27.861  11.329  45.163  1.00  0.00           C  
ATOM    247  O   LEU A 282     -26.930  11.868  44.575  1.00  0.00           O  
ATOM    248  CB  LEU A 282     -28.879  11.994  47.362  1.00  0.00           C  
ATOM    249  CG  LEU A 282     -27.706  12.600  48.134  1.00  0.00           C  
ATOM    250  CD1 LEU A 282     -26.523  11.639  48.185  1.00  0.00           C  
ATOM    251  CD2 LEU A 282     -27.306  13.954  47.555  1.00  0.00           C  
ATOM    252  N   SER A 283     -28.014  10.009  45.232  1.00  0.00           N  
ATOM    253  CA  SER A 283     -27.063   9.069  44.631  1.00  0.00           C  
ATOM    254  C   SER A 283     -26.990   9.224  43.106  1.00  0.00           C  
ATOM    255  O   SER A 283     -25.944   9.015  42.487  1.00  0.00           O  
ATOM    256  CB  SER A 283     -27.434   7.630  45.014  1.00  0.00           C  
ATOM    257  OG  SER A 283     -26.332   6.750  44.882  1.00  0.00           O  
ATOM    258  N   ARG A 291     -28.114   9.593  42.507  1.00  0.00           N  
ATOM    259  CA  ARG A 291     -28.149   9.923  41.093  1.00  0.00           C  
ATOM    260  C   ARG A 291     -27.286  11.149  40.861  1.00  0.00           C  
ATOM    261  O   ARG A 291     -26.262  11.073  40.189  1.00  0.00           O  
ATOM    262  CB  ARG A 291     -29.584  10.211  40.667  1.00  0.00           C  
ATOM    263  CG  ARG A 291     -29.720  11.014  39.403  1.00  0.00           C  
ATOM    264  CD  ARG A 291     -31.130  11.548  39.269  1.00  0.00           C  
ATOM    265  NE  ARG A 291     -31.272  12.864  39.882  1.00  0.00           N  
ATOM    266  CZ  ARG A 291     -32.418  13.529  39.958  1.00  0.00           C  
ATOM    267  NH1 ARG A 291     -33.528  12.993  39.464  1.00  0.00           N  
ATOM    268  NH2 ARG A 291     -32.455  14.725  40.530  1.00  0.00           N  
ATOM    269  N   ASP A 292     -27.704  12.271  41.438  1.00  0.00           N  
ATOM    270  CA  ASP A 292     -27.012  13.543  41.273  1.00  0.00           C  
ATOM    271  C   ASP A 292     -25.505  13.425  41.453  1.00  0.00           C  
ATOM    272  O   ASP A 292     -24.734  14.211  40.899  1.00  0.00           O  
ATOM    273  CB  ASP A 292     -27.564  14.574  42.255  1.00  0.00           C  
ATOM    274  CG  ASP A 292     -28.964  15.020  41.904  1.00  0.00           C  
ATOM    275  OD1 ASP A 292     -29.579  15.745  42.721  1.00  0.00           O  
ATOM    276  OD2 ASP A 292     -29.444  14.644  40.812  1.00  0.00           O  
ATOM    277  N   ARG A 293     -25.088  12.438  42.232  1.00  0.00           N  
ATOM    278  CA  ARG A 293     -23.682  12.286  42.568  1.00  0.00           C  
ATOM    279  C   ARG A 293     -22.961  11.427  41.556  1.00  0.00           C  
ATOM    280  O   ARG A 293     -21.866  11.766  41.118  1.00  0.00           O  
ATOM    281  CB  ARG A 293     -23.525  11.663  43.951  1.00  0.00           C  
ATOM    282  CG  ARG A 293     -23.854  12.591  45.101  1.00  0.00           C  
ATOM    283  CD  ARG A 293     -23.365  11.995  46.401  1.00  0.00           C  
ATOM    284  NE  ARG A 293     -23.680  12.842  47.542  1.00  0.00           N  
ATOM    285  CZ  ARG A 293     -23.419  12.516  48.801  1.00  0.00           C  
ATOM    286  NH1 ARG A 293     -22.835  11.358  49.082  1.00  0.00           N  
ATOM    287  NH2 ARG A 293     -23.742  13.353  49.773  1.00  0.00           N  
ATOM    288  N   ALA A 296     -23.574  10.302  41.204  1.00  0.00           N  
ATOM    289  CA  ALA A 296     -23.013   9.412  40.194  1.00  0.00           C  
ATOM    290  C   ALA A 296     -22.883  10.164  38.877  1.00  0.00           C  
ATOM    291  O   ALA A 296     -21.996   9.879  38.067  1.00  0.00           O  
ATOM    292  CB  ALA A 296     -23.890   8.182  40.019  1.00  0.00           C  
ATOM    293  N   PHE A 297     -23.782  11.123  38.671  1.00  0.00           N  
ATOM    294  CA  PHE A 297     -23.678  12.024  37.541  1.00  0.00           C  
ATOM    295  C   PHE A 297     -22.317  12.691  37.592  1.00  0.00           C  
ATOM    296  O   PHE A 297     -21.405  12.312  36.870  1.00  0.00           O  
ATOM    297  CB  PHE A 297     -24.783  13.079  37.570  1.00  0.00           C  
ATOM    298  CG  PHE A 297     -24.590  14.179  36.561  1.00  0.00           C  
ATOM    299  CD1 PHE A 297     -24.714  13.928  35.207  1.00  0.00           C  
ATOM    300  CD2 PHE A 297     -24.286  15.465  36.966  1.00  0.00           C  
ATOM    301  CE1 PHE A 297     -24.536  14.936  34.284  1.00  0.00           C  
ATOM    302  CE2 PHE A 297     -24.106  16.471  36.041  1.00  0.00           C  
ATOM    303  CZ  PHE A 297     -24.235  16.206  34.698  1.00  0.00           C  
ATOM    304  N   GLN A 298     -22.176  13.677  38.467  1.00  0.00           N  
ATOM    305  CA  GLN A 298     -20.913  14.385  38.599  1.00  0.00           C  
ATOM    306  C   GLN A 298     -19.756  13.391  38.569  1.00  0.00           C  
ATOM    307  O   GLN A 298     -18.662  13.711  38.109  1.00  0.00           O  
ATOM    308  CB  GLN A 298     -20.899  15.208  39.886  1.00  0.00           C  
ATOM    309  CG  GLN A 298     -21.947  16.311  39.924  1.00  0.00           C  
ATOM    310  CD  GLN A 298     -22.173  16.855  41.320  1.00  0.00           C  
ATOM    311  OE1 GLN A 298     -22.076  16.123  42.304  1.00  0.00           O  
ATOM    312  NE2 GLN A 298     -22.481  18.143  41.414  1.00  0.00           N  
ATOM    313  N   GLY A 303     -20.013  12.178  39.048  1.00  0.00           N  
ATOM    314  CA  GLY A 303     -19.024  11.119  39.028  1.00  0.00           C  
ATOM    315  C   GLY A 303     -18.622  10.808  37.608  1.00  0.00           C  
ATOM    316  O   GLY A 303     -17.437  10.835  37.267  1.00  0.00           O  
ATOM    317  N   ILE A 305     -19.624  10.525  36.779  1.00  0.00           N  
ATOM    318  CA  ILE A 305     -19.426  10.199  35.363  1.00  0.00           C  
ATOM    319  C   ILE A 305     -19.018  11.423  34.556  1.00  0.00           C  
ATOM    320  O   ILE A 305     -18.088  11.366  33.764  1.00  0.00           O  
ATOM    321  CB  ILE A 305     -20.706   9.612  34.743  1.00  0.00           C  
ATOM    322  CG1 ILE A 305     -20.885   8.151  35.164  1.00  0.00           C  
ATOM    323  CG2 ILE A 305     -20.662   9.730  33.232  1.00  0.00           C  
ATOM    324  CD1 ILE A 305     -22.333   7.705  35.225  1.00  0.00           C  
ATOM    325  N   GLU A 306     -19.731  12.526  34.752  1.00  0.00           N  
ATOM    326  CA  GLU A 306     -19.356  13.772  34.120  1.00  0.00           C  
ATOM    327  C   GLU A 306     -17.841  13.918  34.187  1.00  0.00           C  
ATOM    328  O   GLU A 306     -17.182  14.037  33.160  1.00  0.00           O  
ATOM    329  CB  GLU A 306     -20.052  14.963  34.777  1.00  0.00           C  
ATOM    330  CG  GLU A 306     -19.391  16.290  34.442  1.00  0.00           C  
ATOM    331  CD  GLU A 306     -20.260  17.494  34.749  1.00  0.00           C  
ATOM    332  OE1 GLU A 306     -20.761  17.606  35.898  1.00  0.00           O  
ATOM    333  OE2 GLU A 306     -20.419  18.334  33.830  1.00  0.00           O  
ATOM    334  N   HIS A 307     -17.285  13.886  35.393  1.00  0.00           N  
ATOM    335  CA  HIS A 307     -15.838  13.989  35.559  1.00  0.00           C  
ATOM    336  C   HIS A 307     -15.148  12.947  34.693  1.00  0.00           C  
ATOM    337  O   HIS A 307     -14.199  13.240  33.966  1.00  0.00           O  
ATOM    338  CB  HIS A 307     -15.449  13.777  37.021  1.00  0.00           C  
ATOM    339  CG  HIS A 307     -14.030  14.142  37.324  1.00  0.00           C  
ATOM    340  ND1 HIS A 307     -13.082  13.220  37.712  1.00  0.00           N  
ATOM    341  CD2 HIS A 307     -13.391  15.337  37.283  1.00  0.00           C  
ATOM    342  CE1 HIS A 307     -11.926  13.829  37.907  1.00  0.00           C  
ATOM    343  NE2 HIS A 307     -12.091  15.118  37.658  1.00  0.00           N  
ATOM    344  N   GLN A 308     -15.641  11.721  34.796  1.00  0.00           N  
ATOM    345  CA  GLN A 308     -15.133  10.611  34.017  1.00  0.00           C  
ATOM    346  C   GLN A 308     -15.060  11.025  32.554  1.00  0.00           C  
ATOM    347  O   GLN A 308     -13.984  11.065  31.965  1.00  0.00           O  
ATOM    348  CB  GLN A 308     -16.061   9.404  34.188  1.00  0.00           C  
ATOM    349  CG  GLN A 308     -15.415   8.064  33.909  1.00  0.00           C  
ATOM    350  CD  GLN A 308     -14.399   7.683  34.965  1.00  0.00           C  
ATOM    351  OE1 GLN A 308     -14.672   7.765  36.165  1.00  0.00           O  
ATOM    352  NE2 GLN A 308     -13.216   7.261  34.523  1.00  0.00           N  
ATOM    353  N   LEU A 309     -16.215  11.352  31.981  1.00  0.00           N  
ATOM    354  CA  LEU A 309     -16.322  11.706  30.572  1.00  0.00           C  
ATOM    355  C   LEU A 309     -15.570  12.981  30.265  1.00  0.00           C  
ATOM    356  O   LEU A 309     -14.706  13.003  29.397  1.00  0.00           O  
ATOM    357  CB  LEU A 309     -17.783  11.895  30.178  1.00  0.00           C  
ATOM    358  CG  LEU A 309     -18.707  10.771  30.609  1.00  0.00           C  
ATOM    359  CD1 LEU A 309     -20.100  10.999  30.062  1.00  0.00           C  
ATOM    360  CD2 LEU A 309     -18.130   9.448  30.153  1.00  0.00           C  
ATOM    361  N   MET A 310     -15.911  14.050  30.970  1.00  0.00           N  
ATOM    362  CA  MET A 310     -15.309  15.344  30.707  1.00  0.00           C  
ATOM    363  C   MET A 310     -13.777  15.263  30.750  1.00  0.00           C  
ATOM    364  O   MET A 310     -13.078  16.207  30.399  1.00  0.00           O  
ATOM    365  CB  MET A 310     -15.843  16.375  31.699  1.00  0.00           C  
ATOM    366  CG  MET A 310     -15.425  17.798  31.407  1.00  0.00           C  
ATOM    367  SD  MET A 310     -16.428  19.054  32.228  1.00  0.00           S  
ATOM    368  CE  MET A 310     -18.096  18.410  32.031  1.00  0.00           C  
ATOM    369  N   SER A 311     -13.260  14.115  31.162  1.00  0.00           N  
ATOM    370  CA  SER A 311     -11.826  13.947  31.368  1.00  0.00           C  
ATOM    371  C   SER A 311     -11.200  13.057  30.295  1.00  0.00           C  
ATOM    372  O   SER A 311     -10.066  13.282  29.881  1.00  0.00           O  
ATOM    373  CB  SER A 311     -11.552  13.390  32.778  1.00  0.00           C  
ATOM    374  OG  SER A 311     -10.179  13.106  32.984  1.00  0.00           O  
ATOM    375  N   GLN A 312     -11.929  12.035  29.853  1.00  0.00           N  
ATOM    376  CA  GLN A 312     -11.464  11.211  28.744  1.00  0.00           C  
ATOM    377  C   GLN A 312     -11.450  12.087  27.507  1.00  0.00           C  
ATOM    378  O   GLN A 312     -10.722  11.831  26.550  1.00  0.00           O  
ATOM    379  CB  GLN A 312     -12.401  10.036  28.495  1.00  0.00           C  
ATOM    380  CG  GLN A 312     -12.750   9.202  29.708  1.00  0.00           C  
ATOM    381  CD  GLN A 312     -13.900   8.241  29.421  1.00  0.00           C  
ATOM    382  OE1 GLN A 312     -14.463   7.631  30.337  1.00  0.00           O  
ATOM    383  NE2 GLN A 312     -14.257   8.109  28.140  1.00  0.00           N  
ATOM    384  N   GLY A 313     -12.287  13.118  27.532  1.00  0.00           N  
ATOM    385  CA  GLY A 313     -12.323  14.099  26.467  1.00  0.00           C  
ATOM    386  C   GLY A 313     -10.974  14.762  26.293  1.00  0.00           C  
ATOM    387  O   GLY A 313     -10.387  14.726  25.206  1.00  0.00           O  
ATOM    388  N   LYS A 314     -10.487  15.364  27.374  1.00  0.00           N  
ATOM    389  CA  LYS A 314      -9.180  16.011  27.386  1.00  0.00           C  
ATOM    390  C   LYS A 314      -8.073  15.056  26.953  1.00  0.00           C  
ATOM    391  O   LYS A 314      -7.112  15.464  26.306  1.00  0.00           O  
ATOM    392  CB  LYS A 314      -8.876  16.588  28.776  1.00  0.00           C  
ATOM    393  CG  LYS A 314      -9.629  17.876  29.103  1.00  0.00           C  
ATOM    394  CD  LYS A 314     -10.121  17.913  30.566  1.00  0.00           C  
ATOM    395  CE  LYS A 314      -9.079  18.459  31.533  1.00  0.00           C  
ATOM    396  NZ  LYS A 314      -9.527  18.326  32.938  1.00  0.00           N  
ATOM    397  N   ARG A 315      -8.205  13.787  27.315  1.00  0.00           N  
ATOM    398  CA  ARG A 315      -7.230  12.791  26.898  1.00  0.00           C  
ATOM    399  C   ARG A 315      -7.267  12.644  25.387  1.00  0.00           C  
ATOM    400  O   ARG A 315      -6.226  12.577  24.733  1.00  0.00           O  
ATOM    401  CB  ARG A 315      -7.532  11.436  27.529  1.00  0.00           C  
ATOM    402  CG  ARG A 315      -7.648  11.443  29.021  1.00  0.00           C  
ATOM    403  CD  ARG A 315      -8.088  10.083  29.505  1.00  0.00           C  
ATOM    404  NE  ARG A 315      -7.603   9.836  30.856  1.00  0.00           N  
ATOM    405  CZ  ARG A 315      -7.628   8.649  31.455  1.00  0.00           C  
ATOM    406  NH1 ARG A 315      -8.126   7.599  30.812  1.00  0.00           N  
ATOM    407  NH2 ARG A 315      -7.155   8.511  32.693  1.00  0.00           N  
ATOM    408  N   HIS A 316      -8.479  12.583  24.840  1.00  0.00           N  
ATOM    409  CA  HIS A 316      -8.672  12.409  23.409  1.00  0.00           C  
ATOM    410  C   HIS A 316      -7.991  13.539  22.660  1.00  0.00           C  
ATOM    411  O   HIS A 316      -7.138  13.314  21.802  1.00  0.00           O  
ATOM    412  CB  HIS A 316     -10.160  12.393  23.076  1.00  0.00           C  
ATOM    413  CG  HIS A 316     -10.485  11.577  21.870  1.00  0.00           C  
ATOM    414  ND1 HIS A 316     -10.099  11.945  20.600  1.00  0.00           N  
ATOM    415  CD2 HIS A 316     -11.135  10.396  21.740  1.00  0.00           C  
ATOM    416  CE1 HIS A 316     -10.506  11.032  19.740  1.00  0.00           C  
ATOM    417  NE2 HIS A 316     -11.140  10.082  20.406  1.00  0.00           N  
ATOM    418  N   LEU A 317      -8.381  14.757  23.007  1.00  0.00           N  
ATOM    419  CA  LEU A 317      -7.782  15.960  22.460  1.00  0.00           C  
ATOM    420  C   LEU A 317      -6.259  15.982  22.562  1.00  0.00           C  
ATOM    421  O   LEU A 317      -5.593  16.711  21.835  1.00  0.00           O  
ATOM    422  CB  LEU A 317      -8.369  17.182  23.156  1.00  0.00           C  
ATOM    423  CG  LEU A 317      -9.681  17.668  22.546  1.00  0.00           C  
ATOM    424  CD1 LEU A 317     -10.294  16.600  21.673  1.00  0.00           C  
ATOM    425  CD2 LEU A 317     -10.660  18.102  23.617  1.00  0.00           C  
ATOM    426  N   GLU A 318      -5.700  15.202  23.475  1.00  0.00           N  
ATOM    427  CA  GLU A 318      -4.250  15.134  23.596  1.00  0.00           C  
ATOM    428  C   GLU A 318      -3.698  14.389  22.404  1.00  0.00           C  
ATOM    429  O   GLU A 318      -2.775  14.859  21.739  1.00  0.00           O  
ATOM    430  CB  GLU A 318      -3.831  14.448  24.897  1.00  0.00           C  
ATOM    431  CG  GLU A 318      -3.671  15.417  26.043  1.00  0.00           C  
ATOM    432  CD  GLU A 318      -2.663  16.513  25.733  1.00  0.00           C  
ATOM    433  OE1 GLU A 318      -1.448  16.204  25.688  1.00  0.00           O  
ATOM    434  OE2 GLU A 318      -3.092  17.677  25.543  1.00  0.00           O  
ATOM    435  N   GLN A 319      -4.280  13.221  22.141  1.00  0.00           N  
ATOM    436  CA  GLN A 319      -3.959  12.451  20.950  1.00  0.00           C  
ATOM    437  C   GLN A 319      -4.097  13.340  19.732  1.00  0.00           C  
ATOM    438  O   GLN A 319      -3.137  13.558  18.994  1.00  0.00           O  
ATOM    439  CB  GLN A 319      -4.897  11.250  20.815  1.00  0.00           C  
ATOM    440  CG  GLN A 319      -4.470  10.047  21.631  1.00  0.00           C  
ATOM    441  CD  GLN A 319      -2.962   9.899  21.682  1.00  0.00           C  
ATOM    442  OE1 GLN A 319      -2.283  10.568  22.470  1.00  0.00           O  
ATOM    443  NE2 GLN A 319      -2.426   9.015  20.841  1.00  0.00           N  
ATOM    444  N   LEU A 320      -5.307  13.851  19.538  1.00  0.00           N  
ATOM    445  CA  LEU A 320      -5.602  14.749  18.439  1.00  0.00           C  
ATOM    446  C   LEU A 320      -4.464  15.721  18.173  1.00  0.00           C  
ATOM    447  O   LEU A 320      -3.882  15.738  17.087  1.00  0.00           O  
ATOM    448  CB  LEU A 320      -6.853  15.550  18.749  1.00  0.00           C  
ATOM    449  CG  LEU A 320      -7.266  16.337  17.514  1.00  0.00           C  
ATOM    450  CD1 LEU A 320      -7.590  15.339  16.419  1.00  0.00           C  
ATOM    451  CD2 LEU A 320      -8.445  17.254  17.786  1.00  0.00           C  
ATOM    452  N   ARG A 321      -4.146  16.521  19.182  1.00  0.00           N  
ATOM    453  CA  ARG A 321      -3.166  17.596  19.048  1.00  0.00           C  
ATOM    454  C   ARG A 321      -1.689  17.181  18.896  1.00  0.00           C  
ATOM    455  O   ARG A 321      -0.835  18.031  18.647  1.00  0.00           O  
ATOM    456  CB  ARG A 321      -3.298  18.559  20.230  1.00  0.00           C  
ATOM    457  CG  ARG A 321      -2.449  19.804  20.106  1.00  0.00           C  
ATOM    458  CD  ARG A 321      -2.622  20.720  21.310  1.00  0.00           C  
ATOM    459  NE  ARG A 321      -2.210  20.105  22.566  1.00  0.00           N  
ATOM    460  CZ  ARG A 321      -1.010  20.266  23.117  1.00  0.00           C  
ATOM    461  NH1 ARG A 321      -0.096  21.028  22.526  1.00  0.00           N  
ATOM    462  NH2 ARG A 321      -0.722  19.662  24.261  1.00  0.00           N  
ATOM    463  N   THR A 322      -1.365  15.903  19.050  1.00  0.00           N  
ATOM    464  CA  THR A 322       0.044  15.536  19.033  1.00  0.00           C  
ATOM    465  C   THR A 322       0.336  14.249  18.292  1.00  0.00           C  
ATOM    466  O   THR A 322       1.487  13.809  18.248  1.00  0.00           O  
ATOM    467  CB  THR A 322       0.625  15.396  20.459  1.00  0.00           C  
ATOM    468  OG1 THR A 322       0.314  14.096  20.975  1.00  0.00           O  
ATOM    469  CG2 THR A 322       0.074  16.464  21.387  1.00  0.00           C  
ATOM    470  N   VAL A 323      -0.697  13.634  17.725  1.00  0.00           N  
ATOM    471  CA  VAL A 323      -0.497  12.444  16.890  1.00  0.00           C  
ATOM    472  C   VAL A 323      -1.277  12.497  15.566  1.00  0.00           C  
ATOM    473  O   VAL A 323      -0.691  12.326  14.500  1.00  0.00           O  
ATOM    474  CB  VAL A 323      -0.776  11.114  17.649  1.00  0.00           C  
ATOM    475  CG1 VAL A 323      -0.070  11.109  18.999  1.00  0.00           C  
ATOM    476  CG2 VAL A 323      -2.278  10.881  17.826  1.00  0.00           C  
ATOM    477  N   LYS A 324      -2.582  12.758  15.638  1.00  0.00           N  
ATOM    478  CA  LYS A 324      -3.444  12.711  14.459  1.00  0.00           C  
ATOM    479  C   LYS A 324      -3.449  14.004  13.629  1.00  0.00           C  
ATOM    480  O   LYS A 324      -3.411  13.966  12.403  1.00  0.00           O  
ATOM    481  CB  LYS A 324      -4.879  12.366  14.867  1.00  0.00           C  
ATOM    482  CG  LYS A 324      -5.091  10.936  15.348  1.00  0.00           C  
ATOM    483  CD  LYS A 324      -6.568  10.696  15.646  1.00  0.00           C  
ATOM    484  CE  LYS A 324      -7.437  11.196  14.501  1.00  0.00           C  
ATOM    485  NZ  LYS A 324      -8.890  11.265  14.847  1.00  0.00           N  
ATOM    486  N   HIS A 325      -3.537  15.143  14.309  1.00  0.00           N  
ATOM    487  CA  HIS A 325      -3.569  16.459  13.661  1.00  0.00           C  
ATOM    488  C   HIS A 325      -4.798  16.698  12.808  1.00  0.00           C  
ATOM    489  O   HIS A 325      -4.950  17.759  12.215  1.00  0.00           O  
ATOM    490  CB  HIS A 325      -2.302  16.683  12.854  1.00  0.00           C  
ATOM    491  CG  HIS A 325      -1.060  16.545  13.671  1.00  0.00           C  
ATOM    492  ND1 HIS A 325      -0.387  15.349  13.806  1.00  0.00           N  
ATOM    493  CD2 HIS A 325      -0.394  17.442  14.436  1.00  0.00           C  
ATOM    494  CE1 HIS A 325       0.654  15.523  14.600  1.00  0.00           C  
ATOM    495  NE2 HIS A 325       0.672  16.783  14.997  1.00  0.00           N  
ATOM    496  N   ARG A 332      -5.677  15.711  12.756  1.00  0.00           N  
ATOM    497  CA  ARG A 332      -6.920  15.862  12.027  1.00  0.00           C  
ATOM    498  C   ARG A 332      -7.996  15.102  12.760  1.00  0.00           C  
ATOM    499  O   ARG A 332      -7.718  14.083  13.392  1.00  0.00           O  
ATOM    500  CB  ARG A 332      -6.770  15.293  10.620  1.00  0.00           C  
ATOM    501  CG  ARG A 332      -6.954  13.779  10.561  1.00  0.00           C  
ATOM    502  CD  ARG A 332      -5.729  13.094   9.962  1.00  0.00           C  
ATOM    503  NE  ARG A 332      -5.540  13.443   8.561  1.00  0.00           N  
ATOM    504  CZ  ARG A 332      -5.696  12.597   7.552  1.00  0.00           C  
ATOM    505  NH1 ARG A 332      -6.032  11.331   7.768  1.00  0.00           N  
ATOM    506  NH2 ARG A 332      -5.499  13.022   6.318  1.00  0.00           N  
ATOM    507  N   PRO A 333      -9.231  15.602  12.690  1.00  0.00           N  
ATOM    508  CA  PRO A 333     -10.391  14.928  13.278  1.00  0.00           C  
ATOM    509  C   PRO A 333     -10.729  13.616  12.579  1.00  0.00           C  
ATOM    510  O   PRO A 333     -10.109  13.255  11.579  1.00  0.00           O  
ATOM    511  CB  PRO A 333     -11.527  15.942  13.059  1.00  0.00           C  
ATOM    512  CG  PRO A 333     -10.999  16.871  11.989  1.00  0.00           C  
ATOM    513  CD  PRO A 333      -9.557  16.979  12.297  1.00  0.00           C  
ATOM    514  N   ALA A 334     -11.734  12.927  13.107  1.00  0.00           N  
ATOM    515  CA  ALA A 334     -12.126  11.602  12.629  1.00  0.00           C  
ATOM    516  C   ALA A 334     -12.931  11.615  11.330  1.00  0.00           C  
ATOM    517  O   ALA A 334     -13.088  10.573  10.679  1.00  0.00           O  
ATOM    518  CB  ALA A 334     -12.890  10.859  13.708  1.00  0.00           C  
ATOM    519  N   LEU A 335     -13.447  12.780  10.952  1.00  0.00           N  
ATOM    520  CA  LEU A 335     -14.147  12.881   9.677  1.00  0.00           C  
ATOM    521  C   LEU A 335     -13.143  12.885   8.528  1.00  0.00           C  
ATOM    522  O   LEU A 335     -13.221  12.042   7.630  1.00  0.00           O  
ATOM    523  CB  LEU A 335     -15.023  14.131   9.619  1.00  0.00           C  
ATOM    524  CG  LEU A 335     -15.985  14.164   8.434  1.00  0.00           C  
ATOM    525  CD1 LEU A 335     -16.788  12.878   8.383  1.00  0.00           C  
ATOM    526  CD2 LEU A 335     -16.917  15.347   8.538  1.00  0.00           C  
ATOM    527  N   LEU A 336     -12.203  13.832   8.586  1.00  0.00           N  
ATOM    528  CA  LEU A 336     -11.158  14.000   7.574  1.00  0.00           C  
ATOM    529  C   LEU A 336     -10.332  12.746   7.340  1.00  0.00           C  
ATOM    530  O   LEU A 336     -10.078  12.364   6.209  1.00  0.00           O  
ATOM    531  CB  LEU A 336     -10.214  15.137   7.954  1.00  0.00           C  
ATOM    532  CG  LEU A 336     -10.821  16.524   8.122  1.00  0.00           C  
ATOM    533  CD1 LEU A 336      -9.738  17.602   8.077  1.00  0.00           C  
ATOM    534  CD2 LEU A 336     -11.854  16.748   7.047  1.00  0.00           C  
ATOM    535  N   GLU A 337      -9.881  12.112   8.406  1.00  0.00           N  
ATOM    536  CA  GLU A 337      -9.107  10.899   8.226  1.00  0.00           C  
ATOM    537  C   GLU A 337      -9.948   9.813   7.575  1.00  0.00           C  
ATOM    538  O   GLU A 337      -9.402   8.883   7.001  1.00  0.00           O  
ATOM    539  CB  GLU A 337      -8.543  10.394   9.556  1.00  0.00           C  
ATOM    540  CG  GLU A 337      -7.446   9.356   9.365  1.00  0.00           C  
ATOM    541  CD  GLU A 337      -6.549   9.209  10.581  1.00  0.00           C  
ATOM    542  OE1 GLU A 337      -6.988   8.577  11.574  1.00  0.00           O  
ATOM    543  OE2 GLU A 337      -5.402   9.717  10.529  1.00  0.00           O  
ATOM    544  N   LEU A 338     -11.272   9.919   7.683  1.00  0.00           N  
ATOM    545  CA  LEU A 338     -12.141   8.946   7.034  1.00  0.00           C  
ATOM    546  C   LEU A 338     -12.240   9.219   5.529  1.00  0.00           C  
ATOM    547  O   LEU A 338     -12.049   8.314   4.710  1.00  0.00           O  
ATOM    548  CB  LEU A 338     -13.536   8.895   7.663  1.00  0.00           C  
ATOM    549  CG  LEU A 338     -14.393   7.835   6.951  1.00  0.00           C  
ATOM    550  CD1 LEU A 338     -13.750   6.469   7.080  1.00  0.00           C  
ATOM    551  CD2 LEU A 338     -15.839   7.777   7.414  1.00  0.00           C  
ATOM    552  N   GLU A 339     -12.545  10.460   5.163  1.00  0.00           N  
ATOM    553  CA  GLU A 339     -12.525  10.847   3.759  1.00  0.00           C  
ATOM    554  C   GLU A 339     -11.341  10.197   3.050  1.00  0.00           C  
ATOM    555  O   GLU A 339     -11.502   9.548   2.013  1.00  0.00           O  
ATOM    556  CB  GLU A 339     -12.441  12.363   3.613  1.00  0.00           C  
ATOM    557  CG  GLU A 339     -13.684  13.092   4.068  1.00  0.00           C  
ATOM    558  CD  GLU A 339     -13.687  14.548   3.648  1.00  0.00           C  
ATOM    559  OE1 GLU A 339     -13.322  14.830   2.484  1.00  0.00           O  
ATOM    560  OE2 GLU A 339     -14.064  15.407   4.477  1.00  0.00           O  
ATOM    561  N   GLU A 340     -10.151  10.365   3.622  1.00  0.00           N  
ATOM    562  CA  GLU A 340      -8.947   9.801   3.029  1.00  0.00           C  
ATOM    563  C   GLU A 340      -8.941   8.277   3.020  1.00  0.00           C  
ATOM    564  O   GLU A 340      -8.729   7.670   1.986  1.00  0.00           O  
ATOM    565  CB  GLU A 340      -7.693  10.329   3.712  1.00  0.00           C  
ATOM    566  CG  GLU A 340      -6.415   9.711   3.188  1.00  0.00           C  
ATOM    567  CD  GLU A 340      -5.213  10.042   4.050  1.00  0.00           C  
ATOM    568  OE1 GLU A 340      -5.400  10.543   5.175  1.00  0.00           O  
ATOM    569  OE2 GLU A 340      -4.076   9.794   3.612  1.00  0.00           O  
ATOM    570  N   LYS A 341      -9.168   7.648   4.162  1.00  0.00           N  
ATOM    571  CA  LYS A 341      -9.176   6.187   4.210  1.00  0.00           C  
ATOM    572  C   LYS A 341     -10.192   5.655   3.205  1.00  0.00           C  
ATOM    573  O   LYS A 341     -10.035   4.569   2.640  1.00  0.00           O  
ATOM    574  CB  LYS A 341      -9.499   5.694   5.629  1.00  0.00           C  
ATOM    575  CG  LYS A 341      -8.363   5.908   6.635  1.00  0.00           C  
ATOM    576  CD  LYS A 341      -8.866   5.929   8.068  1.00  0.00           C  
ATOM    577  CE  LYS A 341      -7.720   6.048   9.062  1.00  0.00           C  
ATOM    578  NZ  LYS A 341      -8.207   6.336  10.449  1.00  0.00           N  
ATOM    579  N   LEU A 342     -11.224   6.455   2.974  1.00  0.00           N  
ATOM    580  CA  LEU A 342     -12.316   6.058   2.110  1.00  0.00           C  
ATOM    581  C   LEU A 342     -12.003   6.274   0.644  1.00  0.00           C  
ATOM    582  O   LEU A 342     -12.262   5.406  -0.194  1.00  0.00           O  
ATOM    583  CB  LEU A 342     -13.577   6.828   2.474  1.00  0.00           C  
ATOM    584  CG  LEU A 342     -14.362   6.157   3.592  1.00  0.00           C  
ATOM    585  CD1 LEU A 342     -15.835   6.414   3.384  1.00  0.00           C  
ATOM    586  CD2 LEU A 342     -14.075   4.658   3.602  1.00  0.00           C  
ATOM    587  N   ALA A 343     -11.470   7.451   0.338  1.00  0.00           N  
ATOM    588  CA  ALA A 343     -11.110   7.790  -1.029  1.00  0.00           C  
ATOM    589  C   ALA A 343     -10.048   6.819  -1.536  1.00  0.00           C  
ATOM    590  O   ALA A 343     -10.308   6.026  -2.440  1.00  0.00           O  
ATOM    591  CB  ALA A 343     -10.622   9.217  -1.104  1.00  0.00           C  
ATOM    592  N   LYS A 344      -8.857   6.885  -0.950  1.00  0.00           N  
ATOM    593  CA  LYS A 344      -7.776   5.973  -1.302  1.00  0.00           C  
ATOM    594  C   LYS A 344      -8.257   4.532  -1.552  1.00  0.00           C  
ATOM    595  O   LYS A 344      -7.665   3.788  -2.335  1.00  0.00           O  
ATOM    596  CB  LYS A 344      -6.709   5.978  -0.206  1.00  0.00           C  
ATOM    597  CG  LYS A 344      -5.519   6.873  -0.476  1.00  0.00           C  
ATOM    598  CD  LYS A 344      -5.905   8.329  -0.527  1.00  0.00           C  
ATOM    599  CE  LYS A 344      -4.691   9.183  -0.886  1.00  0.00           C  
ATOM    600  NZ  LYS A 344      -3.454   8.842  -0.098  1.00  0.00           N  
ATOM    601  N   ALA A 345      -9.324   4.146  -0.861  1.00  0.00           N  
ATOM    602  CA  ALA A 345      -9.860   2.795  -0.947  1.00  0.00           C  
ATOM    603  C   ALA A 345     -10.520   2.587  -2.279  1.00  0.00           C  
ATOM    604  O   ALA A 345     -10.373   1.540  -2.896  1.00  0.00           O  
ATOM    605  CB  ALA A 345     -10.862   2.550   0.158  1.00  0.00           C  
ATOM    606  N   LEU A 347     -11.278   3.587  -2.704  1.00  0.00           N  
ATOM    607  CA  LEU A 347     -11.963   3.528  -3.980  1.00  0.00           C  
ATOM    608  C   LEU A 347     -10.940   3.694  -5.103  1.00  0.00           C  
ATOM    609  O   LEU A 347     -11.042   3.067  -6.164  1.00  0.00           O  
ATOM    610  CB  LEU A 347     -13.049   4.600  -4.029  1.00  0.00           C  
ATOM    611  CG  LEU A 347     -14.195   4.335  -3.050  1.00  0.00           C  
ATOM    612  CD1 LEU A 347     -15.202   5.468  -3.016  1.00  0.00           C  
ATOM    613  CD2 LEU A 347     -14.891   3.028  -3.383  1.00  0.00           C  
ATOM    614  N   HIS A 348      -9.938   4.527  -4.848  1.00  0.00           N  
ATOM    615  CA  HIS A 348      -8.805   4.650  -5.750  1.00  0.00           C  
ATOM    616  C   HIS A 348      -8.231   3.283  -6.112  1.00  0.00           C  
ATOM    617  O   HIS A 348      -7.761   3.077  -7.218  1.00  0.00           O  
ATOM    618  CB  HIS A 348      -7.732   5.533  -5.125  1.00  0.00           C  
ATOM    619  CG  HIS A 348      -8.182   6.938  -4.888  1.00  0.00           C  
ATOM    620  ND1 HIS A 348      -7.308   7.984  -4.709  1.00  0.00           N  
ATOM    621  CD2 HIS A 348      -9.428   7.473  -4.827  1.00  0.00           C  
ATOM    622  CE1 HIS A 348      -7.991   9.104  -4.530  1.00  0.00           C  
ATOM    623  NE2 HIS A 348      -9.280   8.818  -4.597  1.00  0.00           N  
ATOM    624  N   GLN A 349      -8.273   2.343  -5.181  1.00  0.00           N  
ATOM    625  CA  GLN A 349      -7.766   1.006  -5.445  1.00  0.00           C  
ATOM    626  C   GLN A 349      -8.625   0.298  -6.468  1.00  0.00           C  
ATOM    627  O   GLN A 349      -8.114  -0.444  -7.294  1.00  0.00           O  
ATOM    628  CB  GLN A 349      -7.734   0.180  -4.159  1.00  0.00           C  
ATOM    629  CG  GLN A 349      -6.826   0.749  -3.072  1.00  0.00           C  
ATOM    630  CD  GLN A 349      -5.396   0.953  -3.556  1.00  0.00           C  
ATOM    631  OE1 GLN A 349      -5.150   1.689  -4.522  1.00  0.00           O  
ATOM    632  NE2 GLN A 349      -4.445   0.296  -2.889  1.00  0.00           N  
ATOM    633  N   GLN A 352      -9.933   0.523  -6.404  1.00  0.00           N  
ATOM    634  CA  GLN A 352     -10.873  -0.191  -7.266  1.00  0.00           C  
ATOM    635  C   GLN A 352     -11.119   0.568  -8.565  1.00  0.00           C  
ATOM    636  O   GLN A 352     -12.030   0.249  -9.330  1.00  0.00           O  
ATOM    637  CB  GLN A 352     -12.191  -0.459  -6.533  1.00  0.00           C  
ATOM    638  CG  GLN A 352     -12.020  -1.159  -5.186  1.00  0.00           C  
ATOM    639  CD  GLN A 352     -11.277  -2.478  -5.303  1.00  0.00           C  
ATOM    640  OE1 GLN A 352     -11.620  -3.326  -6.128  1.00  0.00           O  
ATOM    641  NE2 GLN A 352     -10.255  -2.658  -4.475  1.00  0.00           N  
ATOM    642  N   GLY A 361     -10.295   1.582  -8.799  1.00  0.00           N  
ATOM    643  CA  GLY A 361     -10.315   2.307 -10.053  1.00  0.00           C  
ATOM    644  C   GLY A 361     -11.422   3.329 -10.156  1.00  0.00           C  
ATOM    645  O   GLY A 361     -11.899   3.612 -11.243  1.00  0.00           O  
ATOM    646  N   PHE A 362     -11.852   3.885  -9.031  1.00  0.00           N  
ATOM    647  CA  PHE A 362     -12.811   4.981  -9.097  1.00  0.00           C  
ATOM    648  C   PHE A 362     -12.077   6.275  -9.374  1.00  0.00           C  
ATOM    649  O   PHE A 362     -10.908   6.448  -9.010  1.00  0.00           O  
ATOM    650  CB  PHE A 362     -13.647   5.097  -7.821  1.00  0.00           C  
ATOM    651  CG  PHE A 362     -14.760   4.104  -7.747  1.00  0.00           C  
ATOM    652  CD1 PHE A 362     -14.489   2.748  -7.647  1.00  0.00           C  
ATOM    653  CD2 PHE A 362     -16.074   4.514  -7.791  1.00  0.00           C  
ATOM    654  CE1 PHE A 362     -15.509   1.818  -7.584  1.00  0.00           C  
ATOM    655  CE2 PHE A 362     -17.099   3.586  -7.731  1.00  0.00           C  
ATOM    656  CZ  PHE A 362     -16.812   2.238  -7.625  1.00  0.00           C  
ATOM    657  N   VAL A 363     -12.758   7.182 -10.046  1.00  0.00           N  
ATOM    658  CA  VAL A 363     -12.190   8.496 -10.237  1.00  0.00           C  
ATOM    659  C   VAL A 363     -12.986   9.453  -9.375  1.00  0.00           C  
ATOM    660  O   VAL A 363     -14.187   9.662  -9.573  1.00  0.00           O  
ATOM    661  CB  VAL A 363     -12.166   8.941 -11.725  1.00  0.00           C  
ATOM    662  CG1 VAL A 363     -11.510  10.311 -11.857  1.00  0.00           C  
ATOM    663  CG2 VAL A 363     -11.418   7.916 -12.591  1.00  0.00           C  
ATOM    664  N   GLN A 364     -12.316  10.005  -8.380  1.00  0.00           N  
ATOM    665  CA  GLN A 364     -12.969  10.965  -7.536  1.00  0.00           C  
ATOM    666  C   GLN A 364     -13.005  12.294  -8.261  1.00  0.00           C  
ATOM    667  O   GLN A 364     -12.004  12.733  -8.840  1.00  0.00           O  
ATOM    668  CB  GLN A 364     -12.233  11.110  -6.224  1.00  0.00           C  
ATOM    669  CG  GLN A 364     -13.068  11.782  -5.169  1.00  0.00           C  
ATOM    670  CD  GLN A 364     -12.274  12.071  -3.928  1.00  0.00           C  
ATOM    671  OE1 GLN A 364     -11.305  11.355  -3.605  1.00  0.00           O  
ATOM    672  NE2 GLN A 364     -12.666  13.132  -3.222  1.00  0.00           N  
ATOM    673  N   VAL A 365     -14.175  12.920  -8.236  1.00  0.00           N  
ATOM    674  CA  VAL A 365     -14.352  14.231  -8.828  1.00  0.00           C  
ATOM    675  C   VAL A 365     -14.613  15.251  -7.735  1.00  0.00           C  
ATOM    676  O   VAL A 365     -14.796  14.895  -6.572  1.00  0.00           O  
ATOM    677  CB  VAL A 365     -15.566  14.238  -9.749  1.00  0.00           C  
ATOM    678  CG1 VAL A 365     -15.523  13.046 -10.697  1.00  0.00           C  
ATOM    679  CG2 VAL A 365     -16.842  14.222  -8.922  1.00  0.00           C  
ATOM    680  N   VAL A 366     -14.645  16.525  -8.105  1.00  0.00           N  
ATOM    681  CA  VAL A 366     -15.072  17.558  -7.161  1.00  0.00           C  
ATOM    682  C   VAL A 366     -16.009  18.560  -7.844  1.00  0.00           C  
ATOM    683  O   VAL A 366     -15.562  19.577  -8.377  1.00  0.00           O  
ATOM    684  CB  VAL A 366     -13.880  18.307  -6.487  1.00  0.00           C  
ATOM    685  CG1 VAL A 366     -14.392  19.385  -5.538  1.00  0.00           C  
ATOM    686  CG2 VAL A 366     -12.988  17.345  -5.748  1.00  0.00           C  
ATOM    687  N   THR A 368     -17.306  18.266  -7.829  1.00  0.00           N  
ATOM    688  CA  THR A 368     -18.292  19.164  -8.420  1.00  0.00           C  
ATOM    689  C   THR A 368     -18.708  20.268  -7.451  1.00  0.00           C  
ATOM    690  O   THR A 368     -18.524  20.137  -6.251  1.00  0.00           O  
ATOM    691  CB  THR A 368     -19.518  18.397  -8.892  1.00  0.00           C  
ATOM    692  OG1 THR A 368     -20.060  17.650  -7.802  1.00  0.00           O  
ATOM    693  CG2 THR A 368     -19.139  17.444  -9.991  1.00  0.00           C  
ATOM    694  N   PRO A 370     -19.259  21.372  -7.979  1.00  0.00           N  
ATOM    695  CA  PRO A 370     -19.615  22.510  -7.116  1.00  0.00           C  
ATOM    696  C   PRO A 370     -20.799  22.201  -6.197  1.00  0.00           C  
ATOM    697  O   PRO A 370     -21.604  21.319  -6.498  1.00  0.00           O  
ATOM    698  CB  PRO A 370     -19.996  23.610  -8.128  1.00  0.00           C  
ATOM    699  CG  PRO A 370     -20.341  22.857  -9.385  1.00  0.00           C  
ATOM    700  CD  PRO A 370     -19.383  21.711  -9.410  1.00  0.00           C  
ATOM    701  N   THR A 371     -20.899  22.928  -5.090  1.00  0.00           N  
ATOM    702  CA  THR A 371     -21.950  22.685  -4.107  1.00  0.00           C  
ATOM    703  C   THR A 371     -23.209  23.488  -4.431  1.00  0.00           C  
ATOM    704  O   THR A 371     -24.300  23.206  -3.922  1.00  0.00           O  
ATOM    705  CB  THR A 371     -21.459  22.954  -2.643  1.00  0.00           C  
ATOM    706  OG1 THR A 371     -21.453  24.360  -2.349  1.00  0.00           O  
ATOM    707  CG2 THR A 371     -20.063  22.401  -2.444  1.00  0.00           C  
ATOM    708  N   ILE A 372     -23.051  24.497  -5.278  1.00  0.00           N  
ATOM    709  CA  ILE A 372     -24.205  25.258  -5.742  1.00  0.00           C  
ATOM    710  C   ILE A 372     -24.744  24.800  -7.117  1.00  0.00           C  
ATOM    711  O   ILE A 372     -24.099  24.943  -8.163  1.00  0.00           O  
ATOM    712  CB  ILE A 372     -23.931  26.749  -5.785  1.00  0.00           C  
ATOM    713  CG1 ILE A 372     -23.502  27.231  -4.411  1.00  0.00           C  
ATOM    714  CG2 ILE A 372     -25.180  27.496  -6.287  1.00  0.00           C  
ATOM    715  CD1 ILE A 372     -23.170  28.693  -4.373  1.00  0.00           C  
ATOM    716  N   ILE A 373     -25.946  24.251  -7.100  1.00  0.00           N  
ATOM    717  CA  ILE A 373     -26.557  23.806  -8.315  1.00  0.00           C  
ATOM    718  C   ILE A 373     -27.627  24.824  -8.694  1.00  0.00           C  
ATOM    719  O   ILE A 373     -27.663  25.934  -8.143  1.00  0.00           O  
ATOM    720  CB  ILE A 373     -27.117  22.400  -8.143  1.00  0.00           C  
ATOM    721  CG1 ILE A 373     -28.303  22.395  -7.183  1.00  0.00           C  
ATOM    722  CG2 ILE A 373     -26.028  21.484  -7.626  1.00  0.00           C  
ATOM    723  CD1 ILE A 373     -28.980  21.052  -7.085  1.00  0.00           C  
ATOM    724  N   THR A 374     -28.489  24.456  -9.638  1.00  0.00           N  
ATOM    725  CA  THR A 374     -29.493  25.386 -10.148  1.00  0.00           C  
ATOM    726  C   THR A 374     -30.901  24.823 -10.031  1.00  0.00           C  
ATOM    727  O   THR A 374     -31.079  23.614  -9.902  1.00  0.00           O  
ATOM    728  CB  THR A 374     -29.200  25.799 -11.621  1.00  0.00           C  
ATOM    729  OG1 THR A 374     -29.330  24.671 -12.503  1.00  0.00           O  
ATOM    730  CG2 THR A 374     -27.794  26.387 -11.741  1.00  0.00           C  
ATOM    731  N   LYS A 375     -31.891  25.711 -10.075  1.00  0.00           N  
ATOM    732  CA  LYS A 375     -33.292  25.323 -10.034  1.00  0.00           C  
ATOM    733  C   LYS A 375     -33.489  24.383 -11.202  1.00  0.00           C  
ATOM    734  O   LYS A 375     -33.979  23.257 -11.050  1.00  0.00           O  
ATOM    735  CB  LYS A 375     -34.192  26.560 -10.168  1.00  0.00           C  
ATOM    736  CG  LYS A 375     -35.672  26.322  -9.885  1.00  0.00           C  
ATOM    737  CD  LYS A 375     -36.499  27.606 -10.020  1.00  0.00           C  
ATOM    738  CE  LYS A 375     -37.885  27.472  -9.365  1.00  0.00           C  
ATOM    739  NZ  LYS A 375     -37.862  27.489  -7.858  1.00  0.00           N  
ATOM    740  N   SER A 376     -33.070  24.867 -12.367  1.00  0.00           N  
ATOM    741  CA  SER A 376     -32.976  24.076 -13.584  1.00  0.00           C  
ATOM    742  C   SER A 376     -32.564  22.645 -13.296  1.00  0.00           C  
ATOM    743  O   SER A 376     -33.292  21.703 -13.607  1.00  0.00           O  
ATOM    744  CB  SER A 376     -31.927  24.699 -14.503  1.00  0.00           C  
ATOM    745  OG  SER A 376     -30.949  23.737 -14.865  1.00  0.00           O  
ATOM    746  N   ALA A 377     -31.380  22.497 -12.710  1.00  0.00           N  
ATOM    747  CA  ALA A 377     -30.817  21.187 -12.440  1.00  0.00           C  
ATOM    748  C   ALA A 377     -31.789  20.368 -11.611  1.00  0.00           C  
ATOM    749  O   ALA A 377     -32.104  19.229 -11.947  1.00  0.00           O  
ATOM    750  CB  ALA A 377     -29.476  21.324 -11.714  1.00  0.00           C  
ATOM    751  N   LEU A 378     -32.264  20.968 -10.527  1.00  0.00           N  
ATOM    752  CA  LEU A 378     -33.133  20.289  -9.580  1.00  0.00           C  
ATOM    753  C   LEU A 378     -34.320  19.639 -10.260  1.00  0.00           C  
ATOM    754  O   LEU A 378     -34.587  18.451 -10.067  1.00  0.00           O  
ATOM    755  CB  LEU A 378     -33.633  21.275  -8.537  1.00  0.00           C  
ATOM    756  CG  LEU A 378     -32.856  21.275  -7.228  1.00  0.00           C  
ATOM    757  CD1 LEU A 378     -33.470  22.276  -6.264  1.00  0.00           C  
ATOM    758  CD2 LEU A 378     -32.879  19.873  -6.651  1.00  0.00           C  
ATOM    759  N   ALA A 388     -35.041  20.434 -11.042  1.00  0.00           N  
ATOM    760  CA  ALA A 388     -36.180  19.932 -11.785  1.00  0.00           C  
ATOM    761  C   ALA A 388     -35.843  18.574 -12.363  1.00  0.00           C  
ATOM    762  O   ALA A 388     -36.637  17.642 -12.280  1.00  0.00           O  
ATOM    763  CB  ALA A 388     -36.537  20.888 -12.885  1.00  0.00           C  
ATOM    764  N   LYS A 389     -34.642  18.465 -12.921  1.00  0.00           N  
ATOM    765  CA  LYS A 389     -34.232  17.274 -13.654  1.00  0.00           C  
ATOM    766  C   LYS A 389     -34.223  16.025 -12.790  1.00  0.00           C  
ATOM    767  O   LYS A 389     -34.160  14.907 -13.307  1.00  0.00           O  
ATOM    768  CB  LYS A 389     -32.858  17.477 -14.291  1.00  0.00           C  
ATOM    769  CG  LYS A 389     -32.766  18.687 -15.203  1.00  0.00           C  
ATOM    770  CD  LYS A 389     -31.411  18.749 -15.882  1.00  0.00           C  
ATOM    771  CE  LYS A 389     -31.096  20.155 -16.351  1.00  0.00           C  
ATOM    772  NZ  LYS A 389     -29.733  20.214 -16.940  1.00  0.00           N  
ATOM    773  N   MET A 396     -34.277  16.215 -11.476  1.00  0.00           N  
ATOM    774  CA  MET A 396     -34.382  15.088 -10.563  1.00  0.00           C  
ATOM    775  C   MET A 396     -35.843  14.847 -10.252  1.00  0.00           C  
ATOM    776  O   MET A 396     -36.191  14.465  -9.141  1.00  0.00           O  
ATOM    777  CB  MET A 396     -33.621  15.367  -9.277  1.00  0.00           C  
ATOM    778  CG  MET A 396     -32.175  15.738  -9.501  1.00  0.00           C  
ATOM    779  SD  MET A 396     -31.020  14.353  -9.407  1.00  0.00           S  
ATOM    780  CE  MET A 396     -31.825  13.108 -10.413  1.00  0.00           C  
ATOM    781  N   THR A 397     -36.691  15.065 -11.253  1.00  0.00           N  
ATOM    782  CA  THR A 397     -38.137  15.015 -11.079  1.00  0.00           C  
ATOM    783  C   THR A 397     -38.484  15.457  -9.673  1.00  0.00           C  
ATOM    784  O   THR A 397     -39.171  14.753  -8.940  1.00  0.00           O  
ATOM    785  CB  THR A 397     -38.714  13.606 -11.334  1.00  0.00           C  
ATOM    786  OG1 THR A 397     -38.190  13.086 -12.561  1.00  0.00           O  
ATOM    787  CG2 THR A 397     -40.237  13.660 -11.423  1.00  0.00           C  
ATOM    788  N   ILE A 398     -37.978  16.618  -9.285  1.00  0.00           N  
ATOM    789  CA  ILE A 398     -38.337  17.178  -7.995  1.00  0.00           C  
ATOM    790  C   ILE A 398     -39.687  17.894  -8.117  1.00  0.00           C  
ATOM    791  O   ILE A 398     -40.728  17.325  -7.780  1.00  0.00           O  
ATOM    792  CB  ILE A 398     -37.221  18.094  -7.430  1.00  0.00           C  
ATOM    793  CG1 ILE A 398     -37.505  18.456  -5.970  1.00  0.00           C  
ATOM    794  CG2 ILE A 398     -37.011  19.330  -8.308  1.00  0.00           C  
ATOM    795  CD1 ILE A 398     -36.349  19.137  -5.283  1.00  0.00           C  
ATOM    796  N   GLY A 399     -39.673  19.120  -8.629  1.00  0.00           N  
ATOM    797  CA  GLY A 399     -40.890  19.894  -8.789  1.00  0.00           C  
ATOM    798  C   GLY A 399     -41.243  20.700  -7.552  1.00  0.00           C  
ATOM    799  O   GLY A 399     -40.724  20.450  -6.463  1.00  0.00           O  
ATOM    800  N   GLU A 400     -42.146  21.660  -7.723  1.00  0.00           N  
ATOM    801  CA  GLU A 400     -42.543  22.576  -6.657  1.00  0.00           C  
ATOM    802  C   GLU A 400     -43.294  21.851  -5.532  1.00  0.00           C  
ATOM    803  O   GLU A 400     -43.706  22.469  -4.549  1.00  0.00           O  
ATOM    804  CB  GLU A 400     -43.416  23.693  -7.250  1.00  0.00           C  
ATOM    805  CG  GLU A 400     -43.040  25.113  -6.829  1.00  0.00           C  
ATOM    806  CD  GLU A 400     -43.715  26.180  -7.688  1.00  0.00           C  
ATOM    807  OE1 GLU A 400     -44.950  26.108  -7.878  1.00  0.00           O  
ATOM    808  OE2 GLU A 400     -43.008  27.094  -8.168  1.00  0.00           O  
ATOM    809  N   ASP A 401     -43.461  20.539  -5.680  1.00  0.00           N  
ATOM    810  CA  ASP A 401     -44.261  19.753  -4.745  1.00  0.00           C  
ATOM    811  C   ASP A 401     -43.442  18.715  -3.979  1.00  0.00           C  
ATOM    812  O   ASP A 401     -43.631  18.544  -2.778  1.00  0.00           O  
ATOM    813  CB  ASP A 401     -45.433  19.076  -5.469  1.00  0.00           C  
ATOM    814  CG  ASP A 401     -44.979  18.124  -6.567  1.00  0.00           C  
ATOM    815  OD1 ASP A 401     -44.541  18.600  -7.637  1.00  0.00           O  
ATOM    816  OD2 ASP A 401     -45.080  16.896  -6.365  1.00  0.00           O  
ATOM    817  N   HIS A 485     -42.546  18.022  -4.680  1.00  0.00           N  
ATOM    818  CA  HIS A 485     -41.677  17.017  -4.067  1.00  0.00           C  
ATOM    819  C   HIS A 485     -41.145  17.532  -2.730  1.00  0.00           C  
ATOM    820  O   HIS A 485     -40.614  18.641  -2.660  1.00  0.00           O  
ATOM    821  CB  HIS A 485     -40.531  16.663  -5.029  1.00  0.00           C  
ATOM    822  CG  HIS A 485     -39.605  15.594  -4.530  1.00  0.00           C  
ATOM    823  ND1 HIS A 485     -40.048  14.462  -3.877  1.00  0.00           N  
ATOM    824  CD2 HIS A 485     -38.259  15.467  -4.621  1.00  0.00           C  
ATOM    825  CE1 HIS A 485     -39.016  13.699  -3.567  1.00  0.00           C  
ATOM    826  NE2 HIS A 485     -37.917  14.286  -4.010  1.00  0.00           N  
ATOM    827  N   PRO A 486     -41.311  16.730  -1.659  1.00  0.00           N  
ATOM    828  CA  PRO A 486     -40.944  17.055  -0.271  1.00  0.00           C  
ATOM    829  C   PRO A 486     -39.482  17.452  -0.115  1.00  0.00           C  
ATOM    830  O   PRO A 486     -39.001  17.639   1.004  1.00  0.00           O  
ATOM    831  CB  PRO A 486     -41.224  15.740   0.482  1.00  0.00           C  
ATOM    832  CG  PRO A 486     -41.300  14.689  -0.601  1.00  0.00           C  
ATOM    833  CD  PRO A 486     -41.962  15.413  -1.726  1.00  0.00           C  
ATOM    834  N   LEU A 487     -38.789  17.578  -1.241  1.00  0.00           N  
ATOM    835  CA  LEU A 487     -37.402  18.005  -1.249  1.00  0.00           C  
ATOM    836  C   LEU A 487     -37.279  19.412  -1.828  1.00  0.00           C  
ATOM    837  O   LEU A 487     -36.248  20.060  -1.671  1.00  0.00           O  
ATOM    838  CB  LEU A 487     -36.530  17.004  -2.019  1.00  0.00           C  
ATOM    839  CG  LEU A 487     -36.183  15.698  -1.289  1.00  0.00           C  
ATOM    840  CD1 LEU A 487     -37.440  14.942  -0.871  1.00  0.00           C  
ATOM    841  CD2 LEU A 487     -35.274  14.805  -2.126  1.00  0.00           C  
ATOM    842  N   PHE A 488     -38.334  19.890  -2.486  1.00  0.00           N  
ATOM    843  CA  PHE A 488     -38.351  21.268  -2.970  1.00  0.00           C  
ATOM    844  C   PHE A 488     -38.494  22.214  -1.780  1.00  0.00           C  
ATOM    845  O   PHE A 488     -38.454  23.439  -1.924  1.00  0.00           O  
ATOM    846  CB  PHE A 488     -39.485  21.493  -3.971  1.00  0.00           C  
ATOM    847  CG  PHE A 488     -39.217  22.612  -4.943  1.00  0.00           C  
ATOM    848  CD1 PHE A 488     -38.564  22.362  -6.145  1.00  0.00           C  
ATOM    849  CD2 PHE A 488     -39.601  23.913  -4.652  1.00  0.00           C  
ATOM    850  CE1 PHE A 488     -38.306  23.385  -7.043  1.00  0.00           C  
ATOM    851  CE2 PHE A 488     -39.346  24.945  -5.546  1.00  0.00           C  
ATOM    852  CZ  PHE A 488     -38.698  24.680  -6.744  1.00  0.00           C  
ATOM    853  N   SER A 495     -38.660  21.618  -0.602  1.00  0.00           N  
ATOM    854  CA  SER A 495     -38.803  22.353   0.645  1.00  0.00           C  
ATOM    855  C   SER A 495     -37.619  22.057   1.554  1.00  0.00           C  
ATOM    856  O   SER A 495     -37.460  22.672   2.612  1.00  0.00           O  
ATOM    857  CB  SER A 495     -40.102  21.948   1.343  1.00  0.00           C  
ATOM    858  OG  SER A 495     -40.054  20.588   1.742  1.00  0.00           O  
ATOM    859  N   GLN A 496     -36.792  21.106   1.132  1.00  0.00           N  
ATOM    860  CA  GLN A 496     -35.637  20.677   1.919  1.00  0.00           C  
ATOM    861  C   GLN A 496     -34.394  21.523   1.662  1.00  0.00           C  
ATOM    862  O   GLN A 496     -33.367  21.327   2.314  1.00  0.00           O  
ATOM    863  CB  GLN A 496     -35.281  19.212   1.622  1.00  0.00           C  
ATOM    864  CG  GLN A 496     -36.336  18.173   1.983  1.00  0.00           C  
ATOM    865  CD  GLN A 496     -35.736  16.784   2.177  1.00  0.00           C  
ATOM    866  OE1 GLN A 496     -36.325  15.776   1.776  1.00  0.00           O  
ATOM    867  NE2 GLN A 496     -34.556  16.728   2.799  1.00  0.00           N  
ATOM    868  N   VAL A 497     -34.479  22.451   0.711  1.00  0.00           N  
ATOM    869  CA  VAL A 497     -33.282  23.128   0.219  1.00  0.00           C  
ATOM    870  C   VAL A 497     -33.194  24.591   0.627  1.00  0.00           C  
ATOM    871  O   VAL A 497     -34.212  25.275   0.751  1.00  0.00           O  
ATOM    872  CB  VAL A 497     -33.177  23.058  -1.324  1.00  0.00           C  
ATOM    873  CG1 VAL A 497     -31.732  22.879  -1.728  1.00  0.00           C  
ATOM    874  CG2 VAL A 497     -34.028  21.927  -1.886  1.00  0.00           C  
ATOM    875  N   PHE A 498     -31.967  25.066   0.817  1.00  0.00           N  
ATOM    876  CA  PHE A 498     -31.730  26.472   1.118  1.00  0.00           C  
ATOM    877  C   PHE A 498     -31.491  27.251  -0.167  1.00  0.00           C  
ATOM    878  O   PHE A 498     -30.444  27.113  -0.802  1.00  0.00           O  
ATOM    879  CB  PHE A 498     -30.516  26.640   2.027  1.00  0.00           C  
ATOM    880  CG  PHE A 498     -30.512  25.730   3.215  1.00  0.00           C  
ATOM    881  CD1 PHE A 498     -31.368  25.947   4.279  1.00  0.00           C  
ATOM    882  CD2 PHE A 498     -29.633  24.660   3.279  1.00  0.00           C  
ATOM    883  CE1 PHE A 498     -31.348  25.111   5.375  1.00  0.00           C  
ATOM    884  CE2 PHE A 498     -29.617  23.819   4.380  1.00  0.00           C  
ATOM    885  CZ  PHE A 498     -30.474  24.048   5.423  1.00  0.00           C  
ATOM    886  N   TRP A 499     -32.455  28.086  -0.536  1.00  0.00           N  
ATOM    887  CA  TRP A 499     -32.390  28.808  -1.799  1.00  0.00           C  
ATOM    888  C   TRP A 499     -31.528  30.073  -1.762  1.00  0.00           C  
ATOM    889  O   TRP A 499     -31.657  30.902  -0.860  1.00  0.00           O  
ATOM    890  CB  TRP A 499     -33.796  29.123  -2.286  1.00  0.00           C  
ATOM    891  CG  TRP A 499     -34.478  27.915  -2.769  1.00  0.00           C  
ATOM    892  CD1 TRP A 499     -35.318  27.116  -2.067  1.00  0.00           C  
ATOM    893  CD2 TRP A 499     -34.365  27.338  -4.077  1.00  0.00           C  
ATOM    894  NE1 TRP A 499     -35.753  26.077  -2.857  1.00  0.00           N  
ATOM    895  CE2 TRP A 499     -35.185  26.193  -4.097  1.00  0.00           C  
ATOM    896  CE3 TRP A 499     -33.663  27.690  -5.238  1.00  0.00           C  
ATOM    897  CZ2 TRP A 499     -35.323  25.393  -5.235  1.00  0.00           C  
ATOM    898  CZ3 TRP A 499     -33.795  26.896  -6.358  1.00  0.00           C  
ATOM    899  CH2 TRP A 499     -34.619  25.758  -6.350  1.00  0.00           C  
ATOM    900  N   LEU A 500     -30.654  30.208  -2.758  1.00  0.00           N  
ATOM    901  CA  LEU A 500     -29.761  31.358  -2.861  1.00  0.00           C  
ATOM    902  C   LEU A 500     -30.414  32.527  -3.579  1.00  0.00           C  
ATOM    903  O   LEU A 500     -29.965  33.669  -3.470  1.00  0.00           O  
ATOM    904  CB  LEU A 500     -28.475  30.965  -3.574  1.00  0.00           C  
ATOM    905  CG  LEU A 500     -27.707  29.862  -2.850  1.00  0.00           C  
ATOM    906  CD1 LEU A 500     -26.296  29.733  -3.406  1.00  0.00           C  
ATOM    907  CD2 LEU A 500     -27.673  30.137  -1.361  1.00  0.00           C  
ATOM    908  N   ASP A 501     -31.480  32.226  -4.307  1.00  0.00           N  
ATOM    909  CA  ASP A 501     -32.236  33.234  -5.025  1.00  0.00           C  
ATOM    910  C   ASP A 501     -33.106  32.570  -6.078  1.00  0.00           C  
ATOM    911  O   ASP A 501     -33.291  31.350  -6.070  1.00  0.00           O  
ATOM    912  CB  ASP A 501     -31.306  34.260  -5.682  1.00  0.00           C  
ATOM    913  CG  ASP A 501     -30.389  33.640  -6.714  1.00  0.00           C  
ATOM    914  OD1 ASP A 501     -29.505  34.363  -7.232  1.00  0.00           O  
ATOM    915  OD2 ASP A 501     -30.553  32.434  -7.014  1.00  0.00           O  
ATOM    916  N   GLY A 653     -33.630  33.382  -6.989  1.00  0.00           N  
ATOM    917  CA  GLY A 653     -34.487  32.885  -8.043  1.00  0.00           C  
ATOM    918  C   GLY A 653     -34.173  31.462  -8.476  1.00  0.00           C  
ATOM    919  O   GLY A 653     -35.043  30.594  -8.425  1.00  0.00           O  
ATOM    920  N   LYS A 654     -32.928  31.213  -8.879  1.00  0.00           N  
ATOM    921  CA  LYS A 654     -32.598  29.969  -9.578  1.00  0.00           C  
ATOM    922  C   LYS A 654     -31.493  29.095  -8.962  1.00  0.00           C  
ATOM    923  O   LYS A 654     -31.371  27.921  -9.307  1.00  0.00           O  
ATOM    924  CB  LYS A 654     -32.243  30.265 -11.045  1.00  0.00           C  
ATOM    925  CG  LYS A 654     -33.314  31.002 -11.853  1.00  0.00           C  
ATOM    926  CD  LYS A 654     -32.813  31.249 -13.271  1.00  0.00           C  
ATOM    927  CE  LYS A 654     -33.559  32.377 -13.970  1.00  0.00           C  
ATOM    928  NZ  LYS A 654     -32.681  33.063 -14.969  1.00  0.00           N  
ATOM    929  N   LYS A 655     -30.665  29.645  -8.085  1.00  0.00           N  
ATOM    930  CA  LYS A 655     -29.614  28.820  -7.480  1.00  0.00           C  
ATOM    931  C   LYS A 655     -29.976  28.341  -6.065  1.00  0.00           C  
ATOM    932  O   LYS A 655     -30.924  28.838  -5.447  1.00  0.00           O  
ATOM    933  CB  LYS A 655     -28.262  29.547  -7.478  1.00  0.00           C  
ATOM    934  CG  LYS A 655     -27.692  29.772  -8.861  1.00  0.00           C  
ATOM    935  CD  LYS A 655     -26.328  30.465  -8.856  1.00  0.00           C  
ATOM    936  CE  LYS A 655     -25.746  30.484 -10.280  1.00  0.00           C  
ATOM    937  NZ  LYS A 655     -24.296  30.849 -10.366  1.00  0.00           N  
ATOM    938  N   CYS A 656     -29.212  27.371  -5.567  1.00  0.00           N  
ATOM    939  CA  CYS A 656     -29.435  26.817  -4.240  1.00  0.00           C  
ATOM    940  C   CYS A 656     -28.384  25.758  -3.917  1.00  0.00           C  
ATOM    941  O   CYS A 656     -27.597  25.365  -4.778  1.00  0.00           O  
ATOM    942  CB  CYS A 656     -30.818  26.190  -4.160  1.00  0.00           C  
ATOM    943  SG  CYS A 656     -30.858  24.632  -5.028  1.00  0.00           S  
ATOM    944  N   LEU A 657     -28.380  25.301  -2.667  1.00  0.00           N  
ATOM    945  CA  LEU A 657     -27.383  24.339  -2.188  1.00  0.00           C  
ATOM    946  C   LEU A 657     -27.791  22.879  -2.407  1.00  0.00           C  
ATOM    947  O   LEU A 657     -28.890  22.465  -2.041  1.00  0.00           O  
ATOM    948  CB  LEU A 657     -27.089  24.576  -0.709  1.00  0.00           C  
ATOM    949  CG  LEU A 657     -26.468  25.923  -0.361  1.00  0.00           C  
ATOM    950  CD1 LEU A 657     -26.723  26.284   1.094  1.00  0.00           C  
ATOM    951  CD2 LEU A 657     -24.979  25.900  -0.664  1.00  0.00           C  
ATOM    952  N   ARG A 658     -26.874  22.097  -2.968  1.00  0.00           N  
ATOM    953  CA  ARG A 658     -27.162  20.728  -3.390  1.00  0.00           C  
ATOM    954  C   ARG A 658     -27.648  19.791  -2.288  1.00  0.00           C  
ATOM    955  O   ARG A 658     -26.870  19.374  -1.447  1.00  0.00           O  
ATOM    956  CB  ARG A 658     -25.919  20.120  -4.049  1.00  0.00           C  
ATOM    957  CG  ARG A 658     -24.714  19.993  -3.147  1.00  0.00           C  
ATOM    958  CD  ARG A 658     -23.603  19.273  -3.842  1.00  0.00           C  
ATOM    959  NE  ARG A 658     -22.483  19.078  -2.935  1.00  0.00           N  
ATOM    960  CZ  ARG A 658     -21.220  18.942  -3.326  1.00  0.00           C  
ATOM    961  NH1 ARG A 658     -20.916  18.990  -4.619  1.00  0.00           N  
ATOM    962  NH2 ARG A 658     -20.260  18.766  -2.422  1.00  0.00           N  
ATOM    963  N   PRO A 659     -28.933  19.431  -2.300  1.00  0.00           N  
ATOM    964  CA  PRO A 659     -29.416  18.434  -1.340  1.00  0.00           C  
ATOM    965  C   PRO A 659     -28.783  17.057  -1.570  1.00  0.00           C  
ATOM    966  O   PRO A 659     -28.712  16.272  -0.626  1.00  0.00           O  
ATOM    967  CB  PRO A 659     -30.927  18.395  -1.608  1.00  0.00           C  
ATOM    968  CG  PRO A 659     -31.059  18.917  -3.002  1.00  0.00           C  
ATOM    969  CD  PRO A 659     -30.039  20.003  -3.076  1.00  0.00           C  
ATOM    970  N   MET A 660     -28.334  16.761  -2.790  1.00  0.00           N  
ATOM    971  CA  MET A 660     -27.568  15.533  -3.020  1.00  0.00           C  
ATOM    972  C   MET A 660     -26.419  15.724  -3.989  1.00  0.00           C  
ATOM    973  O   MET A 660     -26.073  16.842  -4.369  1.00  0.00           O  
ATOM    974  CB  MET A 660     -28.439  14.398  -3.547  1.00  0.00           C  
ATOM    975  CG  MET A 660     -29.888  14.496  -3.190  1.00  0.00           C  
ATOM    976  SD  MET A 660     -30.779  14.446  -4.737  1.00  0.00           S  
ATOM    977  CE  MET A 660     -29.887  15.749  -5.571  1.00  0.00           C  
ATOM    978  N   LEU A 661     -25.841  14.595  -4.384  1.00  0.00           N  
ATOM    979  CA  LEU A 661     -24.690  14.577  -5.268  1.00  0.00           C  
ATOM    980  C   LEU A 661     -25.062  14.148  -6.695  1.00  0.00           C  
ATOM    981  O   LEU A 661     -24.307  14.382  -7.641  1.00  0.00           O  
ATOM    982  CB  LEU A 661     -23.595  13.674  -4.685  1.00  0.00           C  
ATOM    983  CG  LEU A 661     -22.697  14.267  -3.596  1.00  0.00           C  
ATOM    984  CD1 LEU A 661     -21.467  13.399  -3.355  1.00  0.00           C  
ATOM    985  CD2 LEU A 661     -22.271  15.657  -3.991  1.00  0.00           C  
ATOM    986  N   ALA A 662     -26.235  13.542  -6.846  1.00  0.00           N  
ATOM    987  CA  ALA A 662     -26.695  13.023  -8.142  1.00  0.00           C  
ATOM    988  C   ALA A 662     -26.552  13.951  -9.365  1.00  0.00           C  
ATOM    989  O   ALA A 662     -25.941  13.570 -10.367  1.00  0.00           O  
ATOM    990  CB  ALA A 662     -28.137  12.526  -8.033  1.00  0.00           C  
ATOM    991  N   PRO A 663     -27.123  15.166  -9.293  1.00  0.00           N  
ATOM    992  CA  PRO A 663     -27.209  16.023 -10.482  1.00  0.00           C  
ATOM    993  C   PRO A 663     -25.855  16.619 -10.873  1.00  0.00           C  
ATOM    994  O   PRO A 663     -25.790  17.482 -11.741  1.00  0.00           O  
ATOM    995  CB  PRO A 663     -28.155  17.151 -10.033  1.00  0.00           C  
ATOM    996  CG  PRO A 663     -28.627  16.770  -8.625  1.00  0.00           C  
ATOM    997  CD  PRO A 663     -27.572  15.878  -8.088  1.00  0.00           C  
ATOM    998  N   ASN A 664     -24.794  16.193 -10.207  1.00  0.00           N  
ATOM    999  CA  ASN A 664     -23.466  16.673 -10.526  1.00  0.00           C  
ATOM   1000  C   ASN A 664     -22.716  15.518 -11.118  1.00  0.00           C  
ATOM   1001  O   ASN A 664     -21.803  15.687 -11.928  1.00  0.00           O  
ATOM   1002  CB  ASN A 664     -22.751  17.163  -9.261  1.00  0.00           C  
ATOM   1003  CG  ASN A 664     -23.069  18.616  -8.930  1.00  0.00           C  
ATOM   1004  OD1 ASN A 664     -24.131  19.128  -9.304  1.00  0.00           O  
ATOM   1005  ND2 ASN A 664     -22.145  19.292  -8.236  1.00  0.00           N  
ATOM   1006  N   LEU A 665     -23.111  14.329 -10.686  1.00  0.00           N  
ATOM   1007  CA  LEU A 665     -22.524  13.109 -11.202  1.00  0.00           C  
ATOM   1008  C   LEU A 665     -23.271  12.718 -12.468  1.00  0.00           C  
ATOM   1009  O   LEU A 665     -22.661  12.348 -13.463  1.00  0.00           O  
ATOM   1010  CB  LEU A 665     -22.562  11.993 -10.154  1.00  0.00           C  
ATOM   1011  CG  LEU A 665     -21.999  12.330  -8.769  1.00  0.00           C  
ATOM   1012  CD1 LEU A 665     -21.557  11.051  -8.080  1.00  0.00           C  
ATOM   1013  CD2 LEU A 665     -20.841  13.327  -8.828  1.00  0.00           C  
ATOM   1014  N   TYR A 666     -24.595  12.818 -12.415  1.00  0.00           N  
ATOM   1015  CA  TYR A 666     -25.431  12.682 -13.596  1.00  0.00           C  
ATOM   1016  C   TYR A 666     -24.922  13.632 -14.665  1.00  0.00           C  
ATOM   1017  O   TYR A 666     -24.842  13.276 -15.836  1.00  0.00           O  
ATOM   1018  CB  TYR A 666     -26.883  13.030 -13.257  1.00  0.00           C  
ATOM   1019  CG  TYR A 666     -27.760  11.850 -12.907  1.00  0.00           C  
ATOM   1020  CD1 TYR A 666     -28.486  11.197 -13.888  1.00  0.00           C  
ATOM   1021  CD2 TYR A 666     -27.877  11.396 -11.596  1.00  0.00           C  
ATOM   1022  CE1 TYR A 666     -29.300  10.118 -13.591  1.00  0.00           C  
ATOM   1023  CE2 TYR A 666     -28.694  10.308 -11.282  1.00  0.00           C  
ATOM   1024  CZ  TYR A 666     -29.405   9.675 -12.291  1.00  0.00           C  
ATOM   1025  OH  TYR A 666     -30.224   8.598 -12.014  1.00  0.00           O  
ATOM   1026  N   THR A 667     -24.582  14.849 -14.251  1.00  0.00           N  
ATOM   1027  CA  THR A 667     -24.039  15.835 -15.172  1.00  0.00           C  
ATOM   1028  C   THR A 667     -22.699  15.348 -15.697  1.00  0.00           C  
ATOM   1029  O   THR A 667     -22.566  15.066 -16.889  1.00  0.00           O  
ATOM   1030  CB  THR A 667     -23.888  17.216 -14.535  1.00  0.00           C  
ATOM   1031  OG1 THR A 667     -25.117  17.947 -14.665  1.00  0.00           O  
ATOM   1032  CG2 THR A 667     -22.792  17.981 -15.221  1.00  0.00           C  
ATOM   1033  N   LEU A 668     -21.716  15.220 -14.815  1.00  0.00           N  
ATOM   1034  CA  LEU A 668     -20.420  14.662 -15.208  1.00  0.00           C  
ATOM   1035  C   LEU A 668     -20.510  13.362 -16.034  1.00  0.00           C  
ATOM   1036  O   LEU A 668     -19.701  13.127 -16.929  1.00  0.00           O  
ATOM   1037  CB  LEU A 668     -19.519  14.463 -13.988  1.00  0.00           C  
ATOM   1038  CG  LEU A 668     -18.820  15.724 -13.514  1.00  0.00           C  
ATOM   1039  CD1 LEU A 668     -17.466  15.391 -12.950  1.00  0.00           C  
ATOM   1040  CD2 LEU A 668     -18.663  16.665 -14.676  1.00  0.00           C  
ATOM   1041  N   TRP A 669     -21.487  12.519 -15.718  1.00  0.00           N  
ATOM   1042  CA  TRP A 669     -21.719  11.278 -16.454  1.00  0.00           C  
ATOM   1043  C   TRP A 669     -21.745  11.523 -17.963  1.00  0.00           C  
ATOM   1044  O   TRP A 669     -20.984  10.917 -18.725  1.00  0.00           O  
ATOM   1045  CB  TRP A 669     -23.041  10.647 -15.998  1.00  0.00           C  
ATOM   1046  CG  TRP A 669     -22.882   9.516 -15.002  1.00  0.00           C  
ATOM   1047  CD1 TRP A 669     -21.728   9.110 -14.396  1.00  0.00           C  
ATOM   1048  CD2 TRP A 669     -23.920   8.669 -14.492  1.00  0.00           C  
ATOM   1049  NE1 TRP A 669     -21.980   8.055 -13.555  1.00  0.00           N  
ATOM   1050  CE2 TRP A 669     -23.320   7.765 -13.596  1.00  0.00           C  
ATOM   1051  CE3 TRP A 669     -25.299   8.586 -14.707  1.00  0.00           C  
ATOM   1052  CZ2 TRP A 669     -24.043   6.790 -12.920  1.00  0.00           C  
ATOM   1053  CZ3 TRP A 669     -26.019   7.616 -14.041  1.00  0.00           C  
ATOM   1054  CH2 TRP A 669     -25.389   6.728 -13.157  1.00  0.00           C  
ATOM   1055  N   ARG A 670     -22.627  12.429 -18.374  1.00  0.00           N  
ATOM   1056  CA  ARG A 670     -22.845  12.784 -19.778  1.00  0.00           C  
ATOM   1057  C   ARG A 670     -21.610  12.721 -20.674  1.00  0.00           C  
ATOM   1058  O   ARG A 670     -21.635  12.076 -21.730  1.00  0.00           O  
ATOM   1059  CB  ARG A 670     -23.441  14.190 -19.866  1.00  0.00           C  
ATOM   1060  CG  ARG A 670     -23.371  14.795 -21.258  1.00  0.00           C  
ATOM   1061  CD  ARG A 670     -24.694  14.697 -21.986  1.00  0.00           C  
ATOM   1062  NE  ARG A 670     -24.623  15.372 -23.283  1.00  0.00           N  
ATOM   1063  CZ  ARG A 670     -25.601  15.392 -24.188  1.00  0.00           C  
ATOM   1064  NH1 ARG A 670     -26.750  14.772 -23.952  1.00  0.00           N  
ATOM   1065  NH2 ARG A 670     -25.430  16.039 -25.332  1.00  0.00           N  
ATOM   1066  N   GLU A 671     -20.542  13.407 -20.272  1.00  0.00           N  
ATOM   1067  CA  GLU A 671     -19.386  13.543 -21.152  1.00  0.00           C  
ATOM   1068  C   GLU A 671     -18.563  12.280 -21.125  1.00  0.00           C  
ATOM   1069  O   GLU A 671     -18.321  11.653 -22.155  1.00  0.00           O  
ATOM   1070  CB  GLU A 671     -18.486  14.704 -20.745  1.00  0.00           C  
ATOM   1071  CG  GLU A 671     -19.213  15.922 -20.246  1.00  0.00           C  
ATOM   1072  CD  GLU A 671     -19.898  16.676 -21.352  1.00  0.00           C  
ATOM   1073  OE1 GLU A 671     -19.520  16.487 -22.526  1.00  0.00           O  
ATOM   1074  OE2 GLU A 671     -20.815  17.462 -21.041  1.00  0.00           O  
ATOM   1075  N   LEU A 672     -18.125  11.914 -19.934  1.00  0.00           N  
ATOM   1076  CA  LEU A 672     -17.265  10.759 -19.775  1.00  0.00           C  
ATOM   1077  C   LEU A 672     -17.848   9.526 -20.462  1.00  0.00           C  
ATOM   1078  O   LEU A 672     -17.110   8.669 -20.943  1.00  0.00           O  
ATOM   1079  CB  LEU A 672     -17.051  10.485 -18.290  1.00  0.00           C  
ATOM   1080  CG  LEU A 672     -16.757  11.737 -17.466  1.00  0.00           C  
ATOM   1081  CD1 LEU A 672     -16.688  11.385 -15.985  1.00  0.00           C  
ATOM   1082  CD2 LEU A 672     -15.466  12.408 -17.965  1.00  0.00           C  
ATOM   1083  N   GLU A 675     -19.173   9.430 -20.500  1.00  0.00           N  
ATOM   1084  CA  GLU A 675     -19.802   8.318 -21.190  1.00  0.00           C  
ATOM   1085  C   GLU A 675     -19.282   8.315 -22.616  1.00  0.00           C  
ATOM   1086  O   GLU A 675     -18.983   7.259 -23.186  1.00  0.00           O  
ATOM   1087  CB  GLU A 675     -21.326   8.442 -21.157  1.00  0.00           C  
ATOM   1088  CG  GLU A 675     -22.071   7.305 -21.844  1.00  0.00           C  
ATOM   1089  CD  GLU A 675     -22.086   7.479 -23.336  1.00  0.00           C  
ATOM   1090  OE1 GLU A 675     -22.183   6.465 -24.067  1.00  0.00           O  
ATOM   1091  OE2 GLU A 675     -21.980   8.646 -23.771  1.00  0.00           O  
ATOM   1092  N   ARG A 677     -19.174   9.517 -23.174  1.00  0.00           N  
ATOM   1093  CA  ARG A 677     -18.621   9.733 -24.502  1.00  0.00           C  
ATOM   1094  C   ARG A 677     -17.158   9.341 -24.625  1.00  0.00           C  
ATOM   1095  O   ARG A 677     -16.785   8.519 -25.466  1.00  0.00           O  
ATOM   1096  CB  ARG A 677     -18.744  11.209 -24.860  1.00  0.00           C  
ATOM   1097  CG  ARG A 677     -20.034  11.574 -25.539  1.00  0.00           C  
ATOM   1098  CD  ARG A 677     -20.018  13.039 -25.868  1.00  0.00           C  
ATOM   1099  NE  ARG A 677     -18.652  13.546 -25.909  1.00  0.00           N  
ATOM   1100  CZ  ARG A 677     -18.333  14.809 -25.675  1.00  0.00           C  
ATOM   1101  NH1 ARG A 677     -19.284  15.688 -25.379  1.00  0.00           N  
ATOM   1102  NH2 ARG A 677     -17.070  15.187 -25.728  1.00  0.00           N  
ATOM   1103  N   LEU A 681     -16.342   9.948 -23.772  1.00  0.00           N  
ATOM   1104  CA  LEU A 681     -14.892   9.926 -23.910  1.00  0.00           C  
ATOM   1105  C   LEU A 681     -14.212   8.698 -23.310  1.00  0.00           C  
ATOM   1106  O   LEU A 681     -13.082   8.382 -23.672  1.00  0.00           O  
ATOM   1107  CB  LEU A 681     -14.284  11.193 -23.297  1.00  0.00           C  
ATOM   1108  CG  LEU A 681     -14.784  12.548 -23.790  1.00  0.00           C  
ATOM   1109  CD1 LEU A 681     -13.961  13.688 -23.220  1.00  0.00           C  
ATOM   1110  CD2 LEU A 681     -14.739  12.569 -25.296  1.00  0.00           C  
ATOM   1111  N   TRP A 683     -14.887   8.021 -22.386  1.00  0.00           N  
ATOM   1112  CA  TRP A 683     -14.301   6.868 -21.718  1.00  0.00           C  
ATOM   1113  C   TRP A 683     -15.093   5.601 -21.960  1.00  0.00           C  
ATOM   1114  O   TRP A 683     -16.324   5.624 -22.056  1.00  0.00           O  
ATOM   1115  CB  TRP A 683     -14.215   7.103 -20.215  1.00  0.00           C  
ATOM   1116  CG  TRP A 683     -13.200   8.101 -19.806  1.00  0.00           C  
ATOM   1117  CD1 TRP A 683     -12.225   8.652 -20.587  1.00  0.00           C  
ATOM   1118  CD2 TRP A 683     -13.021   8.642 -18.492  1.00  0.00           C  
ATOM   1119  NE1 TRP A 683     -11.465   9.525 -19.843  1.00  0.00           N  
ATOM   1120  CE2 TRP A 683     -11.933   9.535 -18.553  1.00  0.00           C  
ATOM   1121  CE3 TRP A 683     -13.684   8.467 -17.269  1.00  0.00           C  
ATOM   1122  CZ2 TRP A 683     -11.493  10.254 -17.438  1.00  0.00           C  
ATOM   1123  CZ3 TRP A 683     -13.250   9.182 -16.167  1.00  0.00           C  
ATOM   1124  CH2 TRP A 683     -12.163  10.061 -16.258  1.00  0.00           C  
ATOM   1125  N   ASP A 684     -14.376   4.488 -22.043  1.00  0.00           N  
ATOM   1126  CA  ASP A 684     -15.027   3.205 -22.232  1.00  0.00           C  
ATOM   1127  C   ASP A 684     -15.698   2.774 -20.945  1.00  0.00           C  
ATOM   1128  O   ASP A 684     -15.222   3.081 -19.859  1.00  0.00           O  
ATOM   1129  CB  ASP A 684     -14.038   2.141 -22.710  1.00  0.00           C  
ATOM   1130  CG  ASP A 684     -14.019   2.002 -24.226  1.00  0.00           C  
ATOM   1131  OD1 ASP A 684     -13.409   2.858 -24.906  1.00  0.00           O  
ATOM   1132  OD2 ASP A 684     -14.615   1.031 -24.743  1.00  0.00           O  
ATOM   1133  N   LYS A 685     -16.819   2.078 -21.081  1.00  0.00           N  
ATOM   1134  CA  LYS A 685     -17.534   1.523 -19.948  1.00  0.00           C  
ATOM   1135  C   LYS A 685     -16.833   0.265 -19.446  1.00  0.00           C  
ATOM   1136  O   LYS A 685     -16.277  -0.497 -20.239  1.00  0.00           O  
ATOM   1137  CB  LYS A 685     -18.980   1.229 -20.340  1.00  0.00           C  
ATOM   1138  CG  LYS A 685     -19.788   2.492 -20.598  1.00  0.00           C  
ATOM   1139  CD  LYS A 685     -20.925   2.273 -21.591  1.00  0.00           C  
ATOM   1140  CE  LYS A 685     -21.421   3.610 -22.141  1.00  0.00           C  
ATOM   1141  NZ  LYS A 685     -22.355   3.457 -23.294  1.00  0.00           N  
ATOM   1142  N   PRO A 686     -16.858   0.043 -18.119  1.00  0.00           N  
ATOM   1143  CA  PRO A 686     -17.579   0.879 -17.146  1.00  0.00           C  
ATOM   1144  C   PRO A 686     -16.875   2.191 -16.791  1.00  0.00           C  
ATOM   1145  O   PRO A 686     -15.659   2.315 -16.940  1.00  0.00           O  
ATOM   1146  CB  PRO A 686     -17.635  -0.033 -15.923  1.00  0.00           C  
ATOM   1147  CG  PRO A 686     -16.326  -0.719 -15.982  1.00  0.00           C  
ATOM   1148  CD  PRO A 686     -16.231  -1.112 -17.450  1.00  0.00           C  
ATOM   1149  N   ILE A 687     -17.649   3.167 -16.335  1.00  0.00           N  
ATOM   1150  CA  ILE A 687     -17.074   4.380 -15.782  1.00  0.00           C  
ATOM   1151  C   ILE A 687     -17.311   4.399 -14.282  1.00  0.00           C  
ATOM   1152  O   ILE A 687     -18.457   4.472 -13.828  1.00  0.00           O  
ATOM   1153  CB  ILE A 687     -17.699   5.637 -16.387  1.00  0.00           C  
ATOM   1154  CG1 ILE A 687     -17.831   5.482 -17.898  1.00  0.00           C  
ATOM   1155  CG2 ILE A 687     -16.877   6.877 -16.022  1.00  0.00           C  
ATOM   1156  CD1 ILE A 687     -18.335   6.730 -18.597  1.00  0.00           C  
ATOM   1157  N   ARG A 688     -16.233   4.321 -13.511  1.00  0.00           N  
ATOM   1158  CA  ARG A 688     -16.351   4.353 -12.064  1.00  0.00           C  
ATOM   1159  C   ARG A 688     -15.894   5.706 -11.532  1.00  0.00           C  
ATOM   1160  O   ARG A 688     -14.719   6.053 -11.635  1.00  0.00           O  
ATOM   1161  CB  ARG A 688     -15.536   3.216 -11.441  1.00  0.00           C  
ATOM   1162  CG  ARG A 688     -16.051   1.825 -11.788  1.00  0.00           C  
ATOM   1163  CD  ARG A 688     -15.181   0.712 -11.203  1.00  0.00           C  
ATOM   1164  NE  ARG A 688     -15.943  -0.533 -11.068  1.00  0.00           N  
ATOM   1165  CZ  ARG A 688     -15.471  -1.673 -10.567  1.00  0.00           C  
ATOM   1166  NH1 ARG A 688     -14.214  -1.756 -10.148  1.00  0.00           N  
ATOM   1167  NH2 ARG A 688     -16.264  -2.733 -10.485  1.00  0.00           N  
ATOM   1168  N   ILE A 689     -16.827   6.482 -10.988  1.00  0.00           N  
ATOM   1169  CA  ILE A 689     -16.473   7.729 -10.316  1.00  0.00           C  
ATOM   1170  C   ILE A 689     -17.253   7.956  -9.026  1.00  0.00           C  
ATOM   1171  O   ILE A 689     -18.429   7.600  -8.927  1.00  0.00           O  
ATOM   1172  CB  ILE A 689     -16.674   8.946 -11.224  1.00  0.00           C  
ATOM   1173  CG1 ILE A 689     -18.155   9.143 -11.561  1.00  0.00           C  
ATOM   1174  CG2 ILE A 689     -15.862   8.790 -12.470  1.00  0.00           C  
ATOM   1175  CD1 ILE A 689     -18.492  10.557 -12.016  1.00  0.00           C  
ATOM   1176  N   PHE A 690     -16.593   8.552  -8.039  1.00  0.00           N  
ATOM   1177  CA  PHE A 690     -17.265   8.920  -6.798  1.00  0.00           C  
ATOM   1178  C   PHE A 690     -16.957  10.355  -6.414  1.00  0.00           C  
ATOM   1179  O   PHE A 690     -16.051  10.986  -6.971  1.00  0.00           O  
ATOM   1180  CB  PHE A 690     -16.851   8.000  -5.651  1.00  0.00           C  
ATOM   1181  CG  PHE A 690     -15.448   8.231  -5.167  1.00  0.00           C  
ATOM   1182  CD1 PHE A 690     -14.363   7.863  -5.942  1.00  0.00           C  
ATOM   1183  CD2 PHE A 690     -15.215   8.809  -3.926  1.00  0.00           C  
ATOM   1184  CE1 PHE A 690     -13.071   8.064  -5.489  1.00  0.00           C  
ATOM   1185  CE2 PHE A 690     -13.919   9.020  -3.457  1.00  0.00           C  
ATOM   1186  CZ  PHE A 690     -12.848   8.647  -4.239  1.00  0.00           C  
ATOM   1187  N   GLU A 691     -17.722  10.863  -5.456  1.00  0.00           N  
ATOM   1188  CA  GLU A 691     -17.425  12.149  -4.850  1.00  0.00           C  
ATOM   1189  C   GLU A 691     -17.832  12.157  -3.392  1.00  0.00           C  
ATOM   1190  O   GLU A 691     -18.919  11.693  -3.039  1.00  0.00           O  
ATOM   1191  CB  GLU A 691     -18.119  13.301  -5.577  1.00  0.00           C  
ATOM   1192  CG  GLU A 691     -18.009  14.628  -4.819  1.00  0.00           C  
ATOM   1193  CD  GLU A 691     -18.334  15.848  -5.669  1.00  0.00           C  
ATOM   1194  OE1 GLU A 691     -18.810  15.666  -6.810  1.00  0.00           O  
ATOM   1195  OE2 GLU A 691     -18.109  16.989  -5.197  1.00  0.00           O  
ATOM   1196  N   ILE A 692     -16.940  12.685  -2.555  1.00  0.00           N  
ATOM   1197  CA  ILE A 692     -17.224  12.948  -1.145  1.00  0.00           C  
ATOM   1198  C   ILE A 692     -17.325  14.453  -0.921  1.00  0.00           C  
ATOM   1199  O   ILE A 692     -16.330  15.173  -1.036  1.00  0.00           O  
ATOM   1200  CB  ILE A 692     -16.112  12.415  -0.249  1.00  0.00           C  
ATOM   1201  CG1 ILE A 692     -16.184  10.898  -0.169  1.00  0.00           C  
ATOM   1202  CG2 ILE A 692     -16.236  12.991   1.137  1.00  0.00           C  
ATOM   1203  CD1 ILE A 692     -14.966  10.277   0.495  1.00  0.00           C  
ATOM   1204  N   GLY A 693     -18.526  14.924  -0.607  1.00  0.00           N  
ATOM   1205  CA  GLY A 693     -18.748  16.342  -0.418  1.00  0.00           C  
ATOM   1206  C   GLY A 693     -19.894  16.677   0.515  1.00  0.00           C  
ATOM   1207  O   GLY A 693     -20.776  15.855   0.796  1.00  0.00           O  
ATOM   1208  N   THR A 695     -19.888  17.912   0.998  1.00  0.00           N  
ATOM   1209  CA  THR A 695     -20.968  18.370   1.870  1.00  0.00           C  
ATOM   1210  C   THR A 695     -22.284  18.537   1.106  1.00  0.00           C  
ATOM   1211  O   THR A 695     -22.351  19.257   0.107  1.00  0.00           O  
ATOM   1212  CB  THR A 695     -20.626  19.696   2.630  1.00  0.00           C  
ATOM   1213  OG1 THR A 695     -19.799  19.414   3.770  1.00  0.00           O  
ATOM   1214  CG2 THR A 695     -21.892  20.358   3.129  1.00  0.00           C  
ATOM   1215  N   CYS A 696     -23.324  17.860   1.584  1.00  0.00           N  
ATOM   1216  CA  CYS A 696     -24.685  18.124   1.128  1.00  0.00           C  
ATOM   1217  C   CYS A 696     -25.482  18.908   2.162  1.00  0.00           C  
ATOM   1218  O   CYS A 696     -25.006  19.157   3.277  1.00  0.00           O  
ATOM   1219  CB  CYS A 696     -25.405  16.828   0.806  1.00  0.00           C  
ATOM   1220  SG  CYS A 696     -24.485  15.792  -0.307  1.00  0.00           S  
ATOM   1221  N   TYR A 697     -26.704  19.282   1.803  1.00  0.00           N  
ATOM   1222  CA  TYR A 697     -27.469  20.184   2.647  1.00  0.00           C  
ATOM   1223  C   TYR A 697     -28.944  19.844   2.717  1.00  0.00           C  
ATOM   1224  O   TYR A 697     -29.560  19.520   1.708  1.00  0.00           O  
ATOM   1225  CB  TYR A 697     -27.320  21.613   2.142  1.00  0.00           C  
ATOM   1226  CG  TYR A 697     -25.894  22.085   2.146  1.00  0.00           C  
ATOM   1227  CD1 TYR A 697     -25.068  21.862   1.048  1.00  0.00           C  
ATOM   1228  CD2 TYR A 697     -25.364  22.742   3.253  1.00  0.00           C  
ATOM   1229  CE1 TYR A 697     -23.752  22.284   1.044  1.00  0.00           C  
ATOM   1230  CE2 TYR A 697     -24.044  23.171   3.266  1.00  0.00           C  
ATOM   1231  CZ  TYR A 697     -23.241  22.943   2.155  1.00  0.00           C  
ATOM   1232  OH  TYR A 697     -21.927  23.363   2.156  1.00  0.00           O  
ATOM   1233  N   ARG A 698     -29.505  19.933   3.920  1.00  0.00           N  
ATOM   1234  CA  ARG A 698     -30.950  19.864   4.101  1.00  0.00           C  
ATOM   1235  C   ARG A 698     -31.396  20.817   5.205  1.00  0.00           C  
ATOM   1236  O   ARG A 698     -30.634  21.103   6.126  1.00  0.00           O  
ATOM   1237  CB  ARG A 698     -31.412  18.421   4.329  1.00  0.00           C  
ATOM   1238  CG  ARG A 698     -31.577  17.662   3.019  1.00  0.00           C  
ATOM   1239  CD  ARG A 698     -31.281  16.179   3.129  1.00  0.00           C  
ATOM   1240  NE  ARG A 698     -30.709  15.666   1.882  1.00  0.00           N  
ATOM   1241  CZ  ARG A 698     -30.789  14.400   1.484  1.00  0.00           C  
ATOM   1242  NH1 ARG A 698     -31.432  13.511   2.225  1.00  0.00           N  
ATOM   1243  NH2 ARG A 698     -30.236  14.024   0.342  1.00  0.00           N  
ATOM   1244  N   LYS A 699     -32.630  21.300   5.092  1.00  0.00           N  
ATOM   1245  CA  LYS A 699     -33.085  22.473   5.831  1.00  0.00           C  
ATOM   1246  C   LYS A 699     -33.904  22.135   7.091  1.00  0.00           C  
ATOM   1247  O   LYS A 699     -33.597  22.581   8.203  1.00  0.00           O  
ATOM   1248  CB  LYS A 699     -33.886  23.368   4.875  1.00  0.00           C  
ATOM   1249  CG  LYS A 699     -34.432  24.638   5.491  1.00  0.00           C  
ATOM   1250  CD  LYS A 699     -35.413  25.339   4.564  1.00  0.00           C  
ATOM   1251  CE  LYS A 699     -34.728  26.420   3.758  1.00  0.00           C  
ATOM   1252  NZ  LYS A 699     -35.678  27.074   2.810  1.00  0.00           N  
ATOM   1253  N   GLU A 700     -34.956  21.355   6.898  1.00  0.00           N  
ATOM   1254  CA  GLU A 700     -35.791  20.897   7.993  1.00  0.00           C  
ATOM   1255  C   GLU A 700     -35.027  19.842   8.776  1.00  0.00           C  
ATOM   1256  O   GLU A 700     -35.345  19.544   9.925  1.00  0.00           O  
ATOM   1257  CB  GLU A 700     -37.090  20.306   7.440  1.00  0.00           C  
ATOM   1258  CG  GLU A 700     -36.947  18.924   6.770  1.00  0.00           C  
ATOM   1259  CD  GLU A 700     -36.216  18.945   5.425  1.00  0.00           C  
ATOM   1260  OE1 GLU A 700     -36.000  17.853   4.858  1.00  0.00           O  
ATOM   1261  OE2 GLU A 700     -35.854  20.036   4.933  1.00  0.00           O  
ATOM   1262  N   SER A 703     -34.003  19.290   8.133  1.00  0.00           N  
ATOM   1263  CA  SER A 703     -33.225  18.193   8.691  1.00  0.00           C  
ATOM   1264  C   SER A 703     -32.329  18.629   9.852  1.00  0.00           C  
ATOM   1265  O   SER A 703     -31.233  19.152   9.644  1.00  0.00           O  
ATOM   1266  CB  SER A 703     -32.376  17.550   7.598  1.00  0.00           C  
ATOM   1267  OG  SER A 703     -31.469  16.617   8.146  1.00  0.00           O  
ATOM   1268  N   GLN A 713     -32.796  18.392  11.073  1.00  0.00           N  
ATOM   1269  CA  GLN A 713     -32.041  18.777  12.254  1.00  0.00           C  
ATOM   1270  C   GLN A 713     -32.479  17.947  13.469  1.00  0.00           C  
ATOM   1271  O   GLN A 713     -33.393  18.317  14.213  1.00  0.00           O  
ATOM   1272  CB  GLN A 713     -32.184  20.279  12.501  1.00  0.00           C  
ATOM   1273  CG  GLN A 713     -30.974  20.926  13.155  1.00  0.00           C  
ATOM   1274  CD  GLN A 713     -31.083  20.962  14.663  1.00  0.00           C  
ATOM   1275  OE1 GLN A 713     -31.863  20.220  15.260  1.00  0.00           O  
ATOM   1276  NE2 GLN A 713     -30.307  21.838  15.290  1.00  0.00           N  
ATOM   1277  N   GLY A 714     -31.815  16.809  13.649  1.00  0.00           N  
ATOM   1278  CA  GLY A 714     -32.159  15.866  14.696  1.00  0.00           C  
ATOM   1279  C   GLY A 714     -30.969  15.040  15.152  1.00  0.00           C  
ATOM   1280  O   GLY A 714     -29.814  15.447  15.010  1.00  0.00           O  
ATOM   1281  N   ALA A 715     -31.258  13.866  15.700  1.00  0.00           N  
ATOM   1282  CA  ALA A 715     -30.244  13.048  16.346  1.00  0.00           C  
ATOM   1283  C   ALA A 715     -29.579  12.126  15.347  1.00  0.00           C  
ATOM   1284  O   ALA A 715     -28.630  11.417  15.671  1.00  0.00           O  
ATOM   1285  CB  ALA A 715     -30.870  12.242  17.481  1.00  0.00           C  
ATOM   1286  N   GLN A 716     -30.086  12.147  14.122  1.00  0.00           N  
ATOM   1287  CA  GLN A 716     -29.588  11.263  13.085  1.00  0.00           C  
ATOM   1288  C   GLN A 716     -29.435  12.025  11.763  1.00  0.00           C  
ATOM   1289  O   GLN A 716     -29.113  11.450  10.717  1.00  0.00           O  
ATOM   1290  CB  GLN A 716     -30.544  10.086  12.935  1.00  0.00           C  
ATOM   1291  CG  GLN A 716     -29.852   8.754  12.960  1.00  0.00           C  
ATOM   1292  CD  GLN A 716     -30.820   7.625  13.141  1.00  0.00           C  
ATOM   1293  OE1 GLN A 716     -31.838   7.544  12.454  1.00  0.00           O  
ATOM   1294  NE2 GLN A 716     -30.516   6.741  14.077  1.00  0.00           N  
ATOM   1295  N   HIS A 718     -29.654  13.332  11.829  1.00  0.00           N  
ATOM   1296  CA  HIS A 718     -29.688  14.165  10.642  1.00  0.00           C  
ATOM   1297  C   HIS A 718     -28.989  15.480  10.917  1.00  0.00           C  
ATOM   1298  O   HIS A 718     -28.742  15.812  12.064  1.00  0.00           O  
ATOM   1299  CB  HIS A 718     -31.138  14.380  10.223  1.00  0.00           C  
ATOM   1300  CG  HIS A 718     -31.790  13.139   9.703  1.00  0.00           C  
ATOM   1301  ND1 HIS A 718     -32.296  13.041   8.426  1.00  0.00           N  
ATOM   1302  CD2 HIS A 718     -31.984  11.930  10.279  1.00  0.00           C  
ATOM   1303  CE1 HIS A 718     -32.793  11.830   8.244  1.00  0.00           C  
ATOM   1304  NE2 HIS A 718     -32.618  11.136   9.354  1.00  0.00           N  
ATOM   1305  N   LEU A 723     -28.635  16.213   9.871  1.00  0.00           N  
ATOM   1306  CA  LEU A 723     -27.971  17.491  10.062  1.00  0.00           C  
ATOM   1307  C   LEU A 723     -28.383  18.476   8.988  1.00  0.00           C  
ATOM   1308  O   LEU A 723     -29.083  18.119   8.043  1.00  0.00           O  
ATOM   1309  CB  LEU A 723     -26.450  17.331  10.064  1.00  0.00           C  
ATOM   1310  CG  LEU A 723     -25.841  16.197  10.887  1.00  0.00           C  
ATOM   1311  CD1 LEU A 723     -25.674  14.972  10.027  1.00  0.00           C  
ATOM   1312  CD2 LEU A 723     -24.501  16.608  11.434  1.00  0.00           C  
ATOM   1313  N   ASN A 724     -27.962  19.725   9.140  1.00  0.00           N  
ATOM   1314  CA  ASN A 724     -28.176  20.704   8.088  1.00  0.00           C  
ATOM   1315  C   ASN A 724     -27.054  20.574   7.081  1.00  0.00           C  
ATOM   1316  O   ASN A 724     -27.271  20.748   5.884  1.00  0.00           O  
ATOM   1317  CB  ASN A 724     -28.265  22.130   8.645  1.00  0.00           C  
ATOM   1318  CG  ASN A 724     -29.679  22.504   9.106  1.00  0.00           C  
ATOM   1319  OD1 ASN A 724     -30.545  21.644   9.291  1.00  0.00           O  
ATOM   1320  ND2 ASN A 724     -29.911  23.800   9.291  1.00  0.00           N  
ATOM   1321  N   GLU A 725     -25.864  20.233   7.575  1.00  0.00           N  
ATOM   1322  CA  GLU A 725     -24.694  20.010   6.723  1.00  0.00           C  
ATOM   1323  C   GLU A 725     -24.050  18.636   6.935  1.00  0.00           C  
ATOM   1324  O   GLU A 725     -23.275  18.437   7.890  1.00  0.00           O  
ATOM   1325  CB  GLU A 725     -23.630  21.067   6.992  1.00  0.00           C  
ATOM   1326  CG  GLU A 725     -24.135  22.481   7.127  1.00  0.00           C  
ATOM   1327  CD  GLU A 725     -22.985  23.469   7.053  1.00  0.00           C  
ATOM   1328  OE1 GLU A 725     -21.851  23.016   6.762  1.00  0.00           O  
ATOM   1329  OE2 GLU A 725     -23.203  24.680   7.281  1.00  0.00           O  
ATOM   1330  N   PHE A 726     -24.331  17.698   6.036  1.00  0.00           N  
ATOM   1331  CA  PHE A 726     -23.696  16.398   6.152  1.00  0.00           C  
ATOM   1332  C   PHE A 726     -22.755  16.080   5.010  1.00  0.00           C  
ATOM   1333  O   PHE A 726     -23.055  16.316   3.848  1.00  0.00           O  
ATOM   1334  CB  PHE A 726     -24.730  15.304   6.306  1.00  0.00           C  
ATOM   1335  CG  PHE A 726     -25.630  15.174   5.149  1.00  0.00           C  
ATOM   1336  CD1 PHE A 726     -26.640  16.091   4.942  1.00  0.00           C  
ATOM   1337  CD2 PHE A 726     -25.483  14.128   4.263  1.00  0.00           C  
ATOM   1338  CE1 PHE A 726     -27.494  15.976   3.859  1.00  0.00           C  
ATOM   1339  CE2 PHE A 726     -26.331  14.004   3.186  1.00  0.00           C  
ATOM   1340  CZ  PHE A 726     -27.342  14.934   2.984  1.00  0.00           C  
ATOM   1341  N   THR A 728     -21.600  15.547   5.366  1.00  0.00           N  
ATOM   1342  CA  THR A 728     -20.641  15.096   4.383  1.00  0.00           C  
ATOM   1343  C   THR A 728     -21.148  13.797   3.741  1.00  0.00           C  
ATOM   1344  O   THR A 728     -21.310  12.780   4.425  1.00  0.00           O  
ATOM   1345  CB  THR A 728     -19.249  14.921   5.020  1.00  0.00           C  
ATOM   1346  OG1 THR A 728     -18.696  16.214   5.331  1.00  0.00           O  
ATOM   1347  CG2 THR A 728     -18.318  14.178   4.073  1.00  0.00           C  
ATOM   1348  N   MET A 730     -21.419  13.850   2.432  1.00  0.00           N  
ATOM   1349  CA  MET A 730     -21.971  12.709   1.688  1.00  0.00           C  
ATOM   1350  C   MET A 730     -20.956  12.077   0.737  1.00  0.00           C  
ATOM   1351  O   MET A 730     -20.265  12.778  -0.007  1.00  0.00           O  
ATOM   1352  CB  MET A 730     -23.198  13.143   0.886  1.00  0.00           C  
ATOM   1353  CG  MET A 730     -24.279  12.063   0.731  1.00  0.00           C  
ATOM   1354  SD  MET A 730     -24.208  11.061  -0.776  1.00  0.00           S  
ATOM   1355  CE  MET A 730     -25.058  12.102  -1.975  1.00  0.00           C  
ATOM   1356  N   LEU A 731     -20.869  10.749   0.765  1.00  0.00           N  
ATOM   1357  CA  LEU A 731     -20.081  10.018  -0.229  1.00  0.00           C  
ATOM   1358  C   LEU A 731     -20.991   9.300  -1.229  1.00  0.00           C  
ATOM   1359  O   LEU A 731     -21.684   8.328  -0.894  1.00  0.00           O  
ATOM   1360  CB  LEU A 731     -19.132   9.008   0.422  1.00  0.00           C  
ATOM   1361  CG  LEU A 731     -18.649   7.947  -0.574  1.00  0.00           C  
ATOM   1362  CD1 LEU A 731     -17.852   8.613  -1.671  1.00  0.00           C  
ATOM   1363  CD2 LEU A 731     -17.840   6.835   0.056  1.00  0.00           C  
ATOM   1364  N   ASN A 732     -20.976   9.795  -2.461  1.00  0.00           N  
ATOM   1365  CA  ASN A 732     -21.770   9.214  -3.523  1.00  0.00           C  
ATOM   1366  C   ASN A 732     -20.870   8.597  -4.572  1.00  0.00           C  
ATOM   1367  O   ASN A 732     -20.057   9.285  -5.194  1.00  0.00           O  
ATOM   1368  CB  ASN A 732     -22.654  10.277  -4.159  1.00  0.00           C  
ATOM   1369  CG  ASN A 732     -23.768   9.681  -4.975  1.00  0.00           C  
ATOM   1370  OD1 ASN A 732     -24.579  10.399  -5.566  1.00  0.00           O  
ATOM   1371  ND2 ASN A 732     -23.818   8.354  -5.013  1.00  0.00           N  
ATOM   1372  N   LEU A 733     -21.023   7.293  -4.763  1.00  0.00           N  
ATOM   1373  CA  LEU A 733     -20.187   6.562  -5.706  1.00  0.00           C  
ATOM   1374  C   LEU A 733     -21.050   5.829  -6.753  1.00  0.00           C  
ATOM   1375  O   LEU A 733     -22.089   5.239  -6.423  1.00  0.00           O  
ATOM   1376  CB  LEU A 733     -19.241   5.606  -4.964  1.00  0.00           C  
ATOM   1377  CG  LEU A 733     -19.819   4.302  -4.406  1.00  0.00           C  
ATOM   1378  CD1 LEU A 733     -18.709   3.349  -4.000  1.00  0.00           C  
ATOM   1379  CD2 LEU A 733     -20.773   4.550  -3.245  1.00  0.00           C  
ATOM   1380  N   THR A 734     -20.626   5.885  -8.016  1.00  0.00           N  
ATOM   1381  CA  THR A 734     -21.448   5.372  -9.112  1.00  0.00           C  
ATOM   1382  C   THR A 734     -20.664   4.621 -10.184  1.00  0.00           C  
ATOM   1383  O   THR A 734     -19.470   4.850 -10.374  1.00  0.00           O  
ATOM   1384  CB  THR A 734     -22.245   6.512  -9.799  1.00  0.00           C  
ATOM   1385  OG1 THR A 734     -21.358   7.344 -10.564  1.00  0.00           O  
ATOM   1386  CG2 THR A 734     -22.978   7.356  -8.761  1.00  0.00           C  
ATOM   1387  N   GLU A 735     -21.358   3.730 -10.889  1.00  0.00           N  
ATOM   1388  CA  GLU A 735     -20.773   3.042 -12.034  1.00  0.00           C  
ATOM   1389  C   GLU A 735     -21.691   3.030 -13.254  1.00  0.00           C  
ATOM   1390  O   GLU A 735     -22.814   2.515 -13.229  1.00  0.00           O  
ATOM   1391  CB  GLU A 735     -20.368   1.614 -11.689  1.00  0.00           C  
ATOM   1392  CG  GLU A 735     -19.459   1.000 -12.727  1.00  0.00           C  
ATOM   1393  CD  GLU A 735     -19.400  -0.504 -12.628  1.00  0.00           C  
ATOM   1394  OE1 GLU A 735     -20.438  -1.160 -12.867  1.00  0.00           O  
ATOM   1395  OE2 GLU A 735     -18.311  -1.029 -12.321  1.00  0.00           O  
ATOM   1396  N   LEU A 736     -21.181   3.593 -14.336  1.00  0.00           N  
ATOM   1397  CA  LEU A 736     -21.931   3.692 -15.574  1.00  0.00           C  
ATOM   1398  C   LEU A 736     -21.572   2.543 -16.504  1.00  0.00           C  
ATOM   1399  O   LEU A 736     -20.402   2.328 -16.808  1.00  0.00           O  
ATOM   1400  CB  LEU A 736     -21.637   5.036 -16.241  1.00  0.00           C  
ATOM   1401  CG  LEU A 736     -22.417   5.491 -17.473  1.00  0.00           C  
ATOM   1402  CD1 LEU A 736     -23.911   5.159 -17.399  1.00  0.00           C  
ATOM   1403  CD2 LEU A 736     -22.193   6.989 -17.651  1.00  0.00           C  
ATOM   1404  N   GLY A 737     -22.588   1.809 -16.944  1.00  0.00           N  
ATOM   1405  CA  GLY A 737     -22.392   0.676 -17.830  1.00  0.00           C  
ATOM   1406  C   GLY A 737     -22.260  -0.635 -17.079  1.00  0.00           C  
ATOM   1407  O   GLY A 737     -21.375  -1.442 -17.362  1.00  0.00           O  
ATOM   1408  N   THR A 738     -23.135  -0.845 -16.103  1.00  0.00           N  
ATOM   1409  CA  THR A 738     -23.151  -2.096 -15.357  1.00  0.00           C  
ATOM   1410  C   THR A 738     -23.979  -3.115 -16.138  1.00  0.00           C  
ATOM   1411  O   THR A 738     -25.120  -2.834 -16.500  1.00  0.00           O  
ATOM   1412  CB  THR A 738     -23.769  -1.895 -13.949  1.00  0.00           C  
ATOM   1413  OG1 THR A 738     -23.292  -0.668 -13.381  1.00  0.00           O  
ATOM   1414  CG2 THR A 738     -23.421  -3.061 -13.029  1.00  0.00           C  
ATOM   1415  N   PRO A 739     -23.405  -4.298 -16.421  1.00  0.00           N  
ATOM   1416  CA  PRO A 739     -24.209  -5.328 -17.089  1.00  0.00           C  
ATOM   1417  C   PRO A 739     -25.497  -5.573 -16.313  1.00  0.00           C  
ATOM   1418  O   PRO A 739     -25.443  -5.784 -15.101  1.00  0.00           O  
ATOM   1419  CB  PRO A 739     -23.301  -6.569 -17.039  1.00  0.00           C  
ATOM   1420  CG  PRO A 739     -22.208  -6.212 -16.039  1.00  0.00           C  
ATOM   1421  CD  PRO A 739     -22.021  -4.752 -16.216  1.00  0.00           C  
ATOM   1422  N   LEU A 740     -26.636  -5.533 -16.996  1.00  0.00           N  
ATOM   1423  CA  LEU A 740     -27.925  -5.632 -16.319  1.00  0.00           C  
ATOM   1424  C   LEU A 740     -27.933  -6.713 -15.254  1.00  0.00           C  
ATOM   1425  O   LEU A 740     -28.615  -6.582 -14.237  1.00  0.00           O  
ATOM   1426  CB  LEU A 740     -29.058  -5.887 -17.310  1.00  0.00           C  
ATOM   1427  CG  LEU A 740     -29.586  -4.677 -18.075  1.00  0.00           C  
ATOM   1428  CD1 LEU A 740     -30.923  -5.030 -18.693  1.00  0.00           C  
ATOM   1429  CD2 LEU A 740     -29.714  -3.457 -17.172  1.00  0.00           C  
ATOM   1430  N   GLU A 787     -27.173  -7.779 -15.494  1.00  0.00           N  
ATOM   1431  CA  GLU A 787     -27.130  -8.922 -14.582  1.00  0.00           C  
ATOM   1432  C   GLU A 787     -26.295  -8.680 -13.312  1.00  0.00           C  
ATOM   1433  O   GLU A 787     -26.655  -9.142 -12.232  1.00  0.00           O  
ATOM   1434  CB  GLU A 787     -26.653 -10.177 -15.320  1.00  0.00           C  
ATOM   1435  CG  GLU A 787     -27.436 -11.428 -14.960  1.00  0.00           C  
ATOM   1436  CD  GLU A 787     -28.911 -11.313 -15.312  1.00  0.00           C  
ATOM   1437  OE1 GLU A 787     -29.639 -12.326 -15.188  1.00  0.00           O  
ATOM   1438  OE2 GLU A 787     -29.341 -10.210 -15.714  1.00  0.00           O  
ATOM   1439  N   GLU A 788     -25.187  -7.958 -13.435  1.00  0.00           N  
ATOM   1440  CA  GLU A 788     -24.369  -7.653 -12.269  1.00  0.00           C  
ATOM   1441  C   GLU A 788     -24.825  -6.373 -11.561  1.00  0.00           C  
ATOM   1442  O   GLU A 788     -24.218  -5.952 -10.574  1.00  0.00           O  
ATOM   1443  CB  GLU A 788     -22.890  -7.567 -12.652  1.00  0.00           C  
ATOM   1444  CG  GLU A 788     -22.268  -8.914 -13.018  1.00  0.00           C  
ATOM   1445  CD  GLU A 788     -20.759  -8.842 -13.228  1.00  0.00           C  
ATOM   1446  OE1 GLU A 788     -20.191  -7.729 -13.150  1.00  0.00           O  
ATOM   1447  OE2 GLU A 788     -20.143  -9.906 -13.471  1.00  0.00           O  
ATOM   1448  N   ARG A 789     -25.893  -5.761 -12.071  1.00  0.00           N  
ATOM   1449  CA  ARG A 789     -26.447  -4.543 -11.478  1.00  0.00           C  
ATOM   1450  C   ARG A 789     -26.569  -4.694  -9.966  1.00  0.00           C  
ATOM   1451  O   ARG A 789     -26.324  -3.746  -9.221  1.00  0.00           O  
ATOM   1452  CB  ARG A 789     -27.826  -4.210 -12.071  1.00  0.00           C  
ATOM   1453  CG  ARG A 789     -27.814  -3.563 -13.452  1.00  0.00           C  
ATOM   1454  CD  ARG A 789     -29.103  -2.775 -13.711  1.00  0.00           C  
ATOM   1455  NE  ARG A 789     -30.309  -3.576 -13.498  1.00  0.00           N  
ATOM   1456  CZ  ARG A 789     -31.554  -3.128 -13.654  1.00  0.00           C  
ATOM   1457  NH1 ARG A 789     -31.775  -1.875 -14.031  1.00  0.00           N  
ATOM   1458  NH2 ARG A 789     -32.584  -3.936 -13.436  1.00  0.00           N  
ATOM   1459  N   HIS A 790     -26.948  -5.891  -9.521  1.00  0.00           N  
ATOM   1460  CA  HIS A 790     -27.131  -6.162  -8.094  1.00  0.00           C  
ATOM   1461  C   HIS A 790     -25.824  -6.516  -7.406  1.00  0.00           C  
ATOM   1462  O   HIS A 790     -25.347  -5.779  -6.544  1.00  0.00           O  
ATOM   1463  CB  HIS A 790     -28.163  -7.272  -7.874  1.00  0.00           C  
ATOM   1464  CG  HIS A 790     -29.526  -6.761  -7.528  1.00  0.00           C  
ATOM   1465  ND1 HIS A 790     -29.800  -6.128  -6.334  1.00  0.00           N  
ATOM   1466  CD2 HIS A 790     -30.693  -6.781  -8.219  1.00  0.00           C  
ATOM   1467  CE1 HIS A 790     -31.074  -5.782  -6.302  1.00  0.00           C  
ATOM   1468  NE2 HIS A 790     -31.639  -6.169  -7.436  1.00  0.00           N  
ATOM   1469  N   GLN A 791     -25.254  -7.652  -7.795  1.00  0.00           N  
ATOM   1470  CA  GLN A 791     -23.947  -8.062  -7.303  1.00  0.00           C  
ATOM   1471  C   GLN A 791     -23.072  -6.844  -7.077  1.00  0.00           C  
ATOM   1472  O   GLN A 791     -22.364  -6.763  -6.079  1.00  0.00           O  
ATOM   1473  CB  GLN A 791     -23.269  -9.010  -8.295  1.00  0.00           C  
ATOM   1474  CG  GLN A 791     -21.777  -9.223  -8.045  1.00  0.00           C  
ATOM   1475  CD  GLN A 791     -21.493 -10.096  -6.832  1.00  0.00           C  
ATOM   1476  OE1 GLN A 791     -20.340 -10.259  -6.431  1.00  0.00           O  
ATOM   1477  NE2 GLN A 791     -22.542 -10.667  -6.246  1.00  0.00           N  
ATOM   1478  N   ARG A 792     -23.140  -5.893  -8.002  1.00  0.00           N  
ATOM   1479  CA  ARG A 792     -22.307  -4.699  -7.936  1.00  0.00           C  
ATOM   1480  C   ARG A 792     -22.517  -3.916  -6.655  1.00  0.00           C  
ATOM   1481  O   ARG A 792     -21.562  -3.622  -5.931  1.00  0.00           O  
ATOM   1482  CB  ARG A 792     -22.581  -3.774  -9.115  1.00  0.00           C  
ATOM   1483  CG  ARG A 792     -21.601  -2.620  -9.210  1.00  0.00           C  
ATOM   1484  CD  ARG A 792     -20.191  -3.159  -9.401  1.00  0.00           C  
ATOM   1485  NE  ARG A 792     -20.203  -4.344 -10.262  1.00  0.00           N  
ATOM   1486  CZ  ARG A 792     -19.733  -4.384 -11.509  1.00  0.00           C  
ATOM   1487  NH1 ARG A 792     -19.177  -3.308 -12.053  1.00  0.00           N  
ATOM   1488  NH2 ARG A 792     -19.805  -5.509 -12.211  1.00  0.00           N  
ATOM   1489  N   LEU A 793     -23.769  -3.557  -6.395  1.00  0.00           N  
ATOM   1490  CA  LEU A 793     -24.091  -2.741  -5.236  1.00  0.00           C  
ATOM   1491  C   LEU A 793     -23.404  -3.292  -3.992  1.00  0.00           C  
ATOM   1492  O   LEU A 793     -22.813  -2.540  -3.211  1.00  0.00           O  
ATOM   1493  CB  LEU A 793     -25.603  -2.679  -5.033  1.00  0.00           C  
ATOM   1494  CG  LEU A 793     -26.389  -1.846  -6.046  1.00  0.00           C  
ATOM   1495  CD1 LEU A 793     -27.878  -2.097  -5.862  1.00  0.00           C  
ATOM   1496  CD2 LEU A 793     -26.057  -0.353  -5.936  1.00  0.00           C  
ATOM   1497  N   GLU A 794     -23.473  -4.609  -3.822  1.00  0.00           N  
ATOM   1498  CA  GLU A 794     -22.840  -5.265  -2.688  1.00  0.00           C  
ATOM   1499  C   GLU A 794     -21.342  -4.993  -2.690  1.00  0.00           C  
ATOM   1500  O   GLU A 794     -20.782  -4.559  -1.689  1.00  0.00           O  
ATOM   1501  CB  GLU A 794     -23.099  -6.762  -2.733  1.00  0.00           C  
ATOM   1502  CG  GLU A 794     -22.525  -7.501  -1.552  1.00  0.00           C  
ATOM   1503  CD  GLU A 794     -23.087  -8.897  -1.422  1.00  0.00           C  
ATOM   1504  OE1 GLU A 794     -23.178  -9.595  -2.455  1.00  0.00           O  
ATOM   1505  OE2 GLU A 794     -23.442  -9.290  -0.288  1.00  0.00           O  
ATOM   1506  N   ASP A 795     -20.707  -5.244  -3.830  1.00  0.00           N  
ATOM   1507  CA  ASP A 795     -19.283  -4.975  -4.015  1.00  0.00           C  
ATOM   1508  C   ASP A 795     -18.881  -3.599  -3.513  1.00  0.00           C  
ATOM   1509  O   ASP A 795     -17.902  -3.469  -2.789  1.00  0.00           O  
ATOM   1510  CB  ASP A 795     -18.906  -5.097  -5.491  1.00  0.00           C  
ATOM   1511  CG  ASP A 795     -19.186  -6.476  -6.052  1.00  0.00           C  
ATOM   1512  OD1 ASP A 795     -18.501  -7.435  -5.645  1.00  0.00           O  
ATOM   1513  OD2 ASP A 795     -20.084  -6.598  -6.908  1.00  0.00           O  
ATOM   1514  N   MET A 796     -19.624  -2.572  -3.915  1.00  0.00           N  
ATOM   1515  CA  MET A 796     -19.347  -1.211  -3.453  1.00  0.00           C  
ATOM   1516  C   MET A 796     -19.532  -1.136  -1.941  1.00  0.00           C  
ATOM   1517  O   MET A 796     -18.618  -0.783  -1.186  1.00  0.00           O  
ATOM   1518  CB  MET A 796     -20.276  -0.196  -4.131  1.00  0.00           C  
ATOM   1519  CG  MET A 796     -20.482  -0.423  -5.617  1.00  0.00           C  
ATOM   1520  SD  MET A 796     -21.448   0.907  -6.363  1.00  0.00           S  
ATOM   1521  CE  MET A 796     -20.149   1.993  -6.940  1.00  0.00           C  
ATOM   1522  N   ALA A 797     -20.739  -1.464  -1.508  1.00  0.00           N  
ATOM   1523  CA  ALA A 797     -21.030  -1.490  -0.100  1.00  0.00           C  
ATOM   1524  C   ALA A 797     -19.825  -2.098   0.612  1.00  0.00           C  
ATOM   1525  O   ALA A 797     -19.135  -1.425   1.373  1.00  0.00           O  
ATOM   1526  CB  ALA A 797     -22.285  -2.304   0.148  1.00  0.00           C  
ATOM   1527  N   ARG A 798     -19.549  -3.363   0.317  1.00  0.00           N  
ATOM   1528  CA  ARG A 798     -18.494  -4.103   0.999  1.00  0.00           C  
ATOM   1529  C   ARG A 798     -17.114  -3.476   0.855  1.00  0.00           C  
ATOM   1530  O   ARG A 798     -16.236  -3.706   1.687  1.00  0.00           O  
ATOM   1531  CB  ARG A 798     -18.489  -5.570   0.555  1.00  0.00           C  
ATOM   1532  CG  ARG A 798     -19.702  -6.334   1.075  1.00  0.00           C  
ATOM   1533  CD  ARG A 798     -19.574  -7.836   0.919  1.00  0.00           C  
ATOM   1534  NE  ARG A 798     -20.412  -8.531   1.888  1.00  0.00           N  
ATOM   1535  CZ  ARG A 798     -21.005  -9.700   1.670  1.00  0.00           C  
ATOM   1536  NH1 ARG A 798     -20.862 -10.310   0.498  1.00  0.00           N  
ATOM   1537  NH2 ARG A 798     -21.750 -10.255   2.623  1.00  0.00           N  
ATOM   1538  N   TRP A 799     -16.922  -2.674  -0.185  1.00  0.00           N  
ATOM   1539  CA  TRP A 799     -15.668  -1.941  -0.338  1.00  0.00           C  
ATOM   1540  C   TRP A 799     -15.531  -0.861   0.723  1.00  0.00           C  
ATOM   1541  O   TRP A 799     -14.523  -0.795   1.427  1.00  0.00           O  
ATOM   1542  CB  TRP A 799     -15.571  -1.293  -1.718  1.00  0.00           C  
ATOM   1543  CG  TRP A 799     -15.034  -2.196  -2.753  1.00  0.00           C  
ATOM   1544  CD1 TRP A 799     -14.048  -3.121  -2.593  1.00  0.00           C  
ATOM   1545  CD2 TRP A 799     -15.427  -2.254  -4.127  1.00  0.00           C  
ATOM   1546  NE1 TRP A 799     -13.812  -3.765  -3.774  1.00  0.00           N  
ATOM   1547  CE2 TRP A 799     -14.644  -3.252  -4.736  1.00  0.00           C  
ATOM   1548  CE3 TRP A 799     -16.366  -1.566  -4.902  1.00  0.00           C  
ATOM   1549  CZ2 TRP A 799     -14.773  -3.580  -6.090  1.00  0.00           C  
ATOM   1550  CZ3 TRP A 799     -16.491  -1.889  -6.235  1.00  0.00           C  
ATOM   1551  CH2 TRP A 799     -15.701  -2.888  -6.818  1.00  0.00           C  
ATOM   1552  N   VAL A 800     -16.561  -0.021   0.818  1.00  0.00           N  
ATOM   1553  CA  VAL A 800     -16.586   1.138   1.713  1.00  0.00           C  
ATOM   1554  C   VAL A 800     -16.557   0.765   3.200  1.00  0.00           C  
ATOM   1555  O   VAL A 800     -15.711   1.244   3.965  1.00  0.00           O  
ATOM   1556  CB  VAL A 800     -17.846   1.985   1.456  1.00  0.00           C  
ATOM   1557  CG1 VAL A 800     -17.801   3.263   2.275  1.00  0.00           C  
ATOM   1558  CG2 VAL A 800     -17.974   2.292  -0.023  1.00  0.00           C  
ATOM   1559  N   LEU A 801     -17.499  -0.074   3.610  1.00  0.00           N  
ATOM   1560  CA  LEU A 801     -17.559  -0.495   4.994  1.00  0.00           C  
ATOM   1561  C   LEU A 801     -16.243  -1.138   5.405  1.00  0.00           C  
ATOM   1562  O   LEU A 801     -15.693  -0.797   6.438  1.00  0.00           O  
ATOM   1563  CB  LEU A 801     -18.736  -1.441   5.231  1.00  0.00           C  
ATOM   1564  CG  LEU A 801     -20.125  -0.804   5.306  1.00  0.00           C  
ATOM   1565  CD1 LEU A 801     -20.549  -0.199   3.971  1.00  0.00           C  
ATOM   1566  CD2 LEU A 801     -21.141  -1.831   5.767  1.00  0.00           C  
ATOM   1567  N   GLU A 802     -15.717  -2.049   4.596  1.00  0.00           N  
ATOM   1568  CA  GLU A 802     -14.489  -2.732   4.994  1.00  0.00           C  
ATOM   1569  C   GLU A 802     -13.328  -1.744   4.964  1.00  0.00           C  
ATOM   1570  O   GLU A 802     -12.176  -2.092   5.205  1.00  0.00           O  
ATOM   1571  CB  GLU A 802     -14.222  -3.973   4.124  1.00  0.00           C  
ATOM   1572  CG  GLU A 802     -13.108  -4.914   4.652  1.00  0.00           C  
ATOM   1573  CD  GLU A 802     -13.307  -5.395   6.111  1.00  0.00           C  
ATOM   1574  OE1 GLU A 802     -14.414  -5.861   6.469  1.00  0.00           O  
ATOM   1575  OE2 GLU A 802     -12.336  -5.325   6.898  1.00  0.00           O  
ATOM   1576  N   ALA A 803     -13.653  -0.494   4.676  1.00  0.00           N  
ATOM   1577  CA  ALA A 803     -12.649   0.549   4.625  1.00  0.00           C  
ATOM   1578  C   ALA A 803     -12.793   1.357   5.890  1.00  0.00           C  
ATOM   1579  O   ALA A 803     -11.818   1.885   6.427  1.00  0.00           O  
ATOM   1580  CB  ALA A 803     -12.845   1.431   3.398  1.00  0.00           C  
ATOM   1581  N   ALA A 807     -14.031   1.448   6.359  1.00  0.00           N  
ATOM   1582  CA  ALA A 807     -14.327   2.077   7.638  1.00  0.00           C  
ATOM   1583  C   ALA A 807     -14.528   0.981   8.677  1.00  0.00           C  
ATOM   1584  O   ALA A 807     -15.271   1.152   9.642  1.00  0.00           O  
ATOM   1585  CB  ALA A 807     -15.562   2.968   7.523  1.00  0.00           C  
ATOM   1586  N   GLY A 808     -13.855  -0.147   8.445  1.00  0.00           N  
ATOM   1587  CA  GLY A 808     -13.921  -1.319   9.300  1.00  0.00           C  
ATOM   1588  C   GLY A 808     -15.289  -1.591   9.892  1.00  0.00           C  
ATOM   1589  O   GLY A 808     -15.522  -1.357  11.077  1.00  0.00           O  
ATOM   1590  N   ILE A1143     -16.205  -2.086   9.070  1.00  0.00           N  
ATOM   1591  CA  ILE A1143     -17.529  -2.437   9.570  1.00  0.00           C  
ATOM   1592  C   ILE A1143     -17.932  -3.850   9.136  1.00  0.00           C  
ATOM   1593  O   ILE A1143     -17.732  -4.237   7.979  1.00  0.00           O  
ATOM   1594  CB  ILE A1143     -18.586  -1.385   9.179  1.00  0.00           C  
ATOM   1595  CG1 ILE A1143     -18.101   0.009   9.577  1.00  0.00           C  
ATOM   1596  CG2 ILE A1143     -19.917  -1.684   9.852  1.00  0.00           C  
ATOM   1597  CD1 ILE A1143     -19.195   1.028   9.706  1.00  0.00           C  
ATOM   1598  N   ARG A1153     -18.491  -4.611  10.078  1.00  0.00           N  
ATOM   1599  CA  ARG A1153     -18.751  -6.035   9.877  1.00  0.00           C  
ATOM   1600  C   ARG A1153     -20.224  -6.350   9.675  1.00  0.00           C  
ATOM   1601  O   ARG A1153     -20.712  -6.404   8.549  1.00  0.00           O  
ATOM   1602  CB  ARG A1153     -18.238  -6.841  11.070  1.00  0.00           C  
ATOM   1603  CG  ARG A1153     -17.914  -8.275  10.709  1.00  0.00           C  
ATOM   1604  CD  ARG A1153     -17.027  -8.273   9.479  1.00  0.00           C  
ATOM   1605  NE  ARG A1153     -16.222  -9.484   9.369  1.00  0.00           N  
ATOM   1606  CZ  ARG A1153     -15.414  -9.745   8.347  1.00  0.00           C  
ATOM   1607  NH1 ARG A1153     -15.311  -8.879   7.345  1.00  0.00           N  
ATOM   1608  NH2 ARG A1153     -14.716 -10.872   8.323  1.00  0.00           N  
ATOM   1609  N   GLU A1154     -20.920  -6.581  10.782  1.00  0.00           N  
ATOM   1610  CA  GLU A1154     -22.345  -6.860  10.748  1.00  0.00           C  
ATOM   1611  C   GLU A1154     -23.070  -5.781   9.951  1.00  0.00           C  
ATOM   1612  O   GLU A1154     -23.287  -4.676  10.447  1.00  0.00           O  
ATOM   1613  CB  GLU A1154     -22.892  -6.907  12.173  1.00  0.00           C  
ATOM   1614  CG  GLU A1154     -22.014  -7.678  13.143  1.00  0.00           C  
ATOM   1615  CD  GLU A1154     -22.210  -9.179  13.047  1.00  0.00           C  
ATOM   1616  OE1 GLU A1154     -23.318  -9.649  13.374  1.00  0.00           O  
ATOM   1617  OE2 GLU A1154     -21.255  -9.887  12.661  1.00  0.00           O  
ATOM   1618  N   PHE A1155     -23.435  -6.095   8.711  1.00  0.00           N  
ATOM   1619  CA  PHE A1155     -24.179  -5.153   7.881  1.00  0.00           C  
ATOM   1620  C   PHE A1155     -25.297  -5.842   7.102  1.00  0.00           C  
ATOM   1621  O   PHE A1155     -25.136  -6.950   6.580  1.00  0.00           O  
ATOM   1622  CB  PHE A1155     -23.246  -4.406   6.932  1.00  0.00           C  
ATOM   1623  CG  PHE A1155     -22.709  -5.256   5.831  1.00  0.00           C  
ATOM   1624  CD1 PHE A1155     -22.155  -6.494   6.109  1.00  0.00           C  
ATOM   1625  CD2 PHE A1155     -22.752  -4.820   4.518  1.00  0.00           C  
ATOM   1626  CE1 PHE A1155     -21.656  -7.289   5.100  1.00  0.00           C  
ATOM   1627  CE2 PHE A1155     -22.253  -5.606   3.496  1.00  0.00           C  
ATOM   1628  CZ  PHE A1155     -21.703  -6.844   3.788  1.00  0.00           C  
ATOM   1629  N   GLU A1156     -26.436  -5.166   7.042  1.00  0.00           N  
ATOM   1630  CA  GLU A1156     -27.637  -5.702   6.425  1.00  0.00           C  
ATOM   1631  C   GLU A1156     -27.975  -4.883   5.185  1.00  0.00           C  
ATOM   1632  O   GLU A1156     -28.011  -3.655   5.233  1.00  0.00           O  
ATOM   1633  CB  GLU A1156     -28.795  -5.654   7.430  1.00  0.00           C  
ATOM   1634  CG  GLU A1156     -30.092  -6.317   6.972  1.00  0.00           C  
ATOM   1635  CD  GLU A1156     -31.228  -6.162   7.986  1.00  0.00           C  
ATOM   1636  OE1 GLU A1156     -31.197  -5.192   8.781  1.00  0.00           O  
ATOM   1637  OE2 GLU A1156     -32.150  -7.013   7.981  1.00  0.00           O  
ATOM   1638  N   LEU A1157     -28.213  -5.571   4.073  1.00  0.00           N  
ATOM   1639  CA  LEU A1157     -28.584  -4.920   2.820  1.00  0.00           C  
ATOM   1640  C   LEU A1157     -30.080  -5.045   2.592  1.00  0.00           C  
ATOM   1641  O   LEU A1157     -30.527  -5.875   1.802  1.00  0.00           O  
ATOM   1642  CB  LEU A1157     -27.836  -5.555   1.649  1.00  0.00           C  
ATOM   1643  CG  LEU A1157     -26.347  -5.803   1.886  1.00  0.00           C  
ATOM   1644  CD1 LEU A1157     -25.746  -6.648   0.770  1.00  0.00           C  
ATOM   1645  CD2 LEU A1157     -25.598  -4.484   2.043  1.00  0.00           C  
ATOM   1646  N   VAL A1158     -30.853  -4.225   3.296  1.00  0.00           N  
ATOM   1647  CA  VAL A1158     -32.303  -4.256   3.163  1.00  0.00           C  
ATOM   1648  C   VAL A1158     -32.724  -3.851   1.761  1.00  0.00           C  
ATOM   1649  O   VAL A1158     -32.760  -2.666   1.429  1.00  0.00           O  
ATOM   1650  CB  VAL A1158     -32.992  -3.320   4.164  1.00  0.00           C  
ATOM   1651  CG1 VAL A1158     -34.478  -3.226   3.851  1.00  0.00           C  
ATOM   1652  CG2 VAL A1158     -32.767  -3.808   5.584  1.00  0.00           C  
ATOM   1653  N   THR A1159     -33.042  -4.844   0.941  1.00  0.00           N  
ATOM   1654  CA  THR A1159     -33.500  -4.587  -0.412  1.00  0.00           C  
ATOM   1655  C   THR A1159     -34.964  -4.185  -0.405  1.00  0.00           C  
ATOM   1656  O   THR A1159     -35.835  -5.004  -0.104  1.00  0.00           O  
ATOM   1657  CB  THR A1159     -33.356  -5.832  -1.293  1.00  0.00           C  
ATOM   1658  OG1 THR A1159     -32.099  -6.463  -1.022  1.00  0.00           O  
ATOM   1659  CG2 THR A1159     -33.444  -5.447  -2.769  1.00  0.00           C  
ATOM   1660  N   GLU A1160     -35.230  -2.920  -0.717  1.00  0.00           N  
ATOM   1661  CA  GLU A1160     -36.595  -2.459  -0.945  1.00  0.00           C  
ATOM   1662  C   GLU A1160     -36.927  -2.718  -2.409  1.00  0.00           C  
ATOM   1663  O   GLU A1160     -36.023  -2.895  -3.223  1.00  0.00           O  
ATOM   1664  CB  GLU A1160     -36.732  -0.966  -0.619  1.00  0.00           C  
ATOM   1665  CG  GLU A1160     -36.145  -0.560   0.738  1.00  0.00           C  
ATOM   1666  CD  GLU A1160     -36.271   0.936   1.019  1.00  0.00           C  
ATOM   1667  OE1 GLU A1160     -36.942   1.624   0.223  1.00  0.00           O  
ATOM   1668  OE2 GLU A1160     -35.706   1.426   2.028  1.00  0.00           O  
ATOM   1669  N   SER A1161     -38.209  -2.755  -2.756  1.00  0.00           N  
ATOM   1670  CA  SER A1161     -38.570  -3.005  -4.150  1.00  0.00           C  
ATOM   1671  C   SER A1161     -40.015  -2.678  -4.515  1.00  0.00           C  
ATOM   1672  O   SER A1161     -40.959  -3.109  -3.851  1.00  0.00           O  
ATOM   1673  CB  SER A1161     -38.246  -4.450  -4.552  1.00  0.00           C  
ATOM   1674  OG  SER A1161     -38.344  -4.624  -5.956  1.00  0.00           O  
ATOM   1675  N   SER A1443     -40.162  -1.921  -5.598  1.00  0.00           N  
ATOM   1676  CA  SER A1443     -41.463  -1.595  -6.162  1.00  0.00           C  
ATOM   1677  C   SER A1443     -41.407  -1.694  -7.688  1.00  0.00           C  
ATOM   1678  O   SER A1443     -40.344  -1.528  -8.289  1.00  0.00           O  
ATOM   1679  CB  SER A1443     -41.895  -0.189  -5.735  1.00  0.00           C  
ATOM   1680  OG  SER A1443     -43.147   0.156  -6.311  1.00  0.00           O  
ATOM   1681  N   VAL A1444     -42.548  -1.966  -8.314  1.00  0.00           N  
ATOM   1682  CA  VAL A1444     -42.608  -2.037  -9.769  1.00  0.00           C  
ATOM   1683  C   VAL A1444     -42.625  -0.627 -10.367  1.00  0.00           C  
ATOM   1684  O   VAL A1444     -43.047  -0.428 -11.507  1.00  0.00           O  
ATOM   1685  CB  VAL A1444     -43.837  -2.852 -10.256  1.00  0.00           C  
ATOM   1686  CG1 VAL A1444     -43.804  -4.262  -9.674  1.00  0.00           C  
ATOM   1687  CG2 VAL A1444     -45.139  -2.150  -9.890  1.00  0.00           C  
ATOM   1688  N   VAL A1446     -42.149   0.347  -9.593  1.00  0.00           N  
ATOM   1689  CA  VAL A1446     -42.227   1.749  -9.992  1.00  0.00           C  
ATOM   1690  C   VAL A1446     -40.890   2.494  -9.888  1.00  0.00           C  
ATOM   1691  O   VAL A1446     -40.582   3.342 -10.728  1.00  0.00           O  
ATOM   1692  CB  VAL A1446     -43.318   2.503  -9.184  1.00  0.00           C  
ATOM   1693  CG1 VAL A1446     -42.922   2.620  -7.718  1.00  0.00           C  
ATOM   1694  CG2 VAL A1446     -43.577   3.876  -9.789  1.00  0.00           C  
ATOM   1695  N   TYR A1448     -40.101   2.171  -8.866  1.00  0.00           N  
ATOM   1696  CA  TYR A1448     -38.810   2.826  -8.652  1.00  0.00           C  
ATOM   1697  C   TYR A1448     -37.643   1.880  -8.920  1.00  0.00           C  
ATOM   1698  O   TYR A1448     -36.485   2.300  -8.965  1.00  0.00           O  
ATOM   1699  CB  TYR A1448     -38.707   3.380  -7.226  1.00  0.00           C  
ATOM   1700  CG  TYR A1448     -39.811   4.347  -6.857  1.00  0.00           C  
ATOM   1701  CD1 TYR A1448     -40.393   4.322  -5.596  1.00  0.00           C  
ATOM   1702  CD2 TYR A1448     -40.281   5.276  -7.776  1.00  0.00           C  
ATOM   1703  CE1 TYR A1448     -41.406   5.204  -5.256  1.00  0.00           C  
ATOM   1704  CE2 TYR A1448     -41.295   6.160  -7.447  1.00  0.00           C  
ATOM   1705  CZ  TYR A1448     -41.853   6.121  -6.187  1.00  0.00           C  
ATOM   1706  OH  TYR A1448     -42.861   6.999  -5.858  1.00  0.00           O  
ATOM   1707  N   GLY A1456     -37.963   0.604  -9.108  1.00  0.00           N  
ATOM   1708  CA  GLY A1456     -36.953  -0.428  -9.227  1.00  0.00           C  
ATOM   1709  C   GLY A1456     -36.743  -1.070  -7.873  1.00  0.00           C  
ATOM   1710  O   GLY A1456     -37.691  -1.250  -7.108  1.00  0.00           O  
ATOM   1711  N   ASP A1457     -35.493  -1.395  -7.564  1.00  0.00           N  
ATOM   1712  CA  ASP A1457     -35.177  -2.080  -6.316  1.00  0.00           C  
ATOM   1713  C   ASP A1457     -34.407  -1.185  -5.330  1.00  0.00           C  
ATOM   1714  O   ASP A1457     -33.340  -1.572  -4.847  1.00  0.00           O  
ATOM   1715  CB  ASP A1457     -34.384  -3.361  -6.606  1.00  0.00           C  
ATOM   1716  CG  ASP A1457     -35.015  -4.210  -7.709  1.00  0.00           C  
ATOM   1717  OD1 ASP A1457     -34.263  -4.810  -8.508  1.00  0.00           O  
ATOM   1718  OD2 ASP A1457     -36.262  -4.283  -7.778  1.00  0.00           O  
ATOM   1719  N   THR A1458     -34.958  -0.007  -5.021  1.00  0.00           N  
ATOM   1720  CA  THR A1458     -34.295   0.971  -4.146  1.00  0.00           C  
ATOM   1721  C   THR A1458     -33.608   0.311  -2.957  1.00  0.00           C  
ATOM   1722  O   THR A1458     -34.248  -0.354  -2.144  1.00  0.00           O  
ATOM   1723  CB  THR A1458     -35.279   2.040  -3.625  1.00  0.00           C  
ATOM   1724  OG1 THR A1458     -36.144   2.461  -4.688  1.00  0.00           O  
ATOM   1725  CG2 THR A1458     -34.516   3.242  -3.075  1.00  0.00           C  
ATOM   1726  N   VAL A1459     -32.297   0.503  -2.861  1.00  0.00           N  
ATOM   1727  CA  VAL A1459     -31.500  -0.183  -1.849  1.00  0.00           C  
ATOM   1728  C   VAL A1459     -31.164   0.728  -0.665  1.00  0.00           C  
ATOM   1729  O   VAL A1459     -31.036   1.945  -0.820  1.00  0.00           O  
ATOM   1730  CB  VAL A1459     -30.184  -0.746  -2.453  1.00  0.00           C  
ATOM   1731  CG1 VAL A1459     -29.603  -1.821  -1.549  1.00  0.00           C  
ATOM   1732  CG2 VAL A1459     -30.428  -1.303  -3.853  1.00  0.00           C  
ATOM   1733  N   ASP A1460     -31.039   0.129   0.518  1.00  0.00           N  
ATOM   1734  CA  ASP A1460     -30.595   0.841   1.716  1.00  0.00           C  
ATOM   1735  C   ASP A1460     -29.569  -0.002   2.488  1.00  0.00           C  
ATOM   1736  O   ASP A1460     -29.886  -1.090   2.979  1.00  0.00           O  
ATOM   1737  CB  ASP A1460     -31.780   1.209   2.627  1.00  0.00           C  
ATOM   1738  CG  ASP A1460     -32.603   2.387   2.094  1.00  0.00           C  
ATOM   1739  OD1 ASP A1460     -32.851   2.446   0.871  1.00  0.00           O  
ATOM   1740  OD2 ASP A1460     -33.018   3.248   2.904  1.00  0.00           O  
ATOM   1741  N   VAL A1461     -28.339   0.506   2.574  1.00  0.00           N  
ATOM   1742  CA  VAL A1461     -27.269  -0.120   3.358  1.00  0.00           C  
ATOM   1743  C   VAL A1461     -27.479   0.132   4.855  1.00  0.00           C  
ATOM   1744  O   VAL A1461     -27.477   1.282   5.296  1.00  0.00           O  
ATOM   1745  CB  VAL A1461     -25.890   0.440   2.954  1.00  0.00           C  
ATOM   1746  CG1 VAL A1461     -24.811  -0.060   3.902  1.00  0.00           C  
ATOM   1747  CG2 VAL A1461     -25.559   0.068   1.517  1.00  0.00           C  
ATOM   1748  N   MET A1462     -27.652  -0.934   5.638  1.00  0.00           N  
ATOM   1749  CA  MET A1462     -28.039  -0.772   7.044  1.00  0.00           C  
ATOM   1750  C   MET A1462     -27.403  -1.719   8.057  1.00  0.00           C  
ATOM   1751  O   MET A1462     -27.186  -2.898   7.782  1.00  0.00           O  
ATOM   1752  CB  MET A1462     -29.551  -0.887   7.190  1.00  0.00           C  
ATOM   1753  CG  MET A1462     -30.325   0.103   6.370  1.00  0.00           C  
ATOM   1754  SD  MET A1462     -31.890   0.380   7.182  1.00  0.00           S  
ATOM   1755  CE  MET A1462     -32.106  -1.222   7.966  1.00  0.00           C  
ATOM   1756  N   LYS A1463     -27.132  -1.187   9.246  1.00  0.00           N  
ATOM   1757  CA  LYS A1463     -26.740  -2.009  10.387  1.00  0.00           C  
ATOM   1758  C   LYS A1463     -27.955  -2.261  11.287  1.00  0.00           C  
ATOM   1759  O   LYS A1463     -28.045  -1.735  12.399  1.00  0.00           O  
ATOM   1760  CB  LYS A1463     -25.583  -1.371  11.171  1.00  0.00           C  
ATOM   1761  CG  LYS A1463     -24.950  -2.316  12.189  1.00  0.00           C  
ATOM   1762  CD  LYS A1463     -23.439  -2.125  12.289  1.00  0.00           C  
ATOM   1763  CE  LYS A1463     -22.796  -3.225  13.141  1.00  0.00           C  
ATOM   1764  NZ  LYS A1463     -21.310  -3.094  13.265  1.00  0.00           N  
ATOM   1765  N   GLY A1464     -28.894  -3.054  10.773  1.00  0.00           N  
ATOM   1766  CA  GLY A1464     -30.083  -3.443  11.511  1.00  0.00           C  
ATOM   1767  C   GLY A1464     -31.140  -2.360  11.649  1.00  0.00           C  
ATOM   1768  O   GLY A1464     -32.198  -2.428  11.017  1.00  0.00           O  
ATOM   1769  N   ASP A1693     -30.850  -1.364  12.483  1.00  0.00           N  
ATOM   1770  CA  ASP A1693     -31.804  -0.304  12.798  1.00  0.00           C  
ATOM   1771  C   ASP A1693     -31.409   1.001  12.125  1.00  0.00           C  
ATOM   1772  O   ASP A1693     -32.267   1.816  11.772  1.00  0.00           O  
ATOM   1773  CB  ASP A1693     -31.883  -0.087  14.314  1.00  0.00           C  
ATOM   1774  CG  ASP A1693     -32.373  -1.318  15.059  1.00  0.00           C  
ATOM   1775  OD1 ASP A1693     -33.157  -2.100  14.472  1.00  0.00           O  
ATOM   1776  OD2 ASP A1693     -31.979  -1.499  16.236  1.00  0.00           O  
ATOM   1777  N   LEU A1700     -30.104   1.198  11.960  1.00  0.00           N  
ATOM   1778  CA  LEU A1700     -29.589   2.413  11.351  1.00  0.00           C  
ATOM   1779  C   LEU A1700     -29.404   2.242   9.835  1.00  0.00           C  
ATOM   1780  O   LEU A1700     -29.147   1.136   9.356  1.00  0.00           O  
ATOM   1781  CB  LEU A1700     -28.262   2.807  12.001  1.00  0.00           C  
ATOM   1782  CG  LEU A1700     -27.879   4.281  11.820  1.00  0.00           C  
ATOM   1783  CD1 LEU A1700     -28.498   5.116  12.912  1.00  0.00           C  
ATOM   1784  CD2 LEU A1700     -26.371   4.501  11.782  1.00  0.00           C  
ATOM   1785  N   GLU A1701     -29.549   3.337   9.090  1.00  0.00           N  
ATOM   1786  CA  GLU A1701     -29.267   3.350   7.655  1.00  0.00           C  
ATOM   1787  C   GLU A1701     -27.988   4.124   7.366  1.00  0.00           C  
ATOM   1788  O   GLU A1701     -27.851   5.280   7.762  1.00  0.00           O  
ATOM   1789  CB  GLU A1701     -30.417   3.980   6.872  1.00  0.00           C  
ATOM   1790  CG  GLU A1701     -30.014   4.459   5.483  1.00  0.00           C  
ATOM   1791  CD  GLU A1701     -31.094   5.284   4.809  1.00  0.00           C  
ATOM   1792  OE1 GLU A1701     -31.033   5.452   3.570  1.00  0.00           O  
ATOM   1793  OE2 GLU A1701     -32.008   5.759   5.518  1.00  0.00           O  
ATOM   1794  N   LEU A1702     -27.058   3.485   6.664  1.00  0.00           N  
ATOM   1795  CA  LEU A1702     -25.774   4.107   6.348  1.00  0.00           C  
ATOM   1796  C   LEU A1702     -25.731   4.628   4.913  1.00  0.00           C  
ATOM   1797  O   LEU A1702     -25.024   5.589   4.598  1.00  0.00           O  
ATOM   1798  CB  LEU A1702     -24.633   3.114   6.543  1.00  0.00           C  
ATOM   1799  CG  LEU A1702     -24.657   2.225   7.772  1.00  0.00           C  
ATOM   1800  CD1 LEU A1702     -23.390   1.396   7.804  1.00  0.00           C  
ATOM   1801  CD2 LEU A1702     -24.782   3.080   9.009  1.00  0.00           C  
ATOM   1802  N   ALA A1703     -26.471   3.975   4.033  1.00  0.00           N  
ATOM   1803  CA  ALA A1703     -26.508   4.426   2.665  1.00  0.00           C  
ATOM   1804  C   ALA A1703     -27.841   4.086   2.014  1.00  0.00           C  
ATOM   1805  O   ALA A1703     -28.583   3.215   2.480  1.00  0.00           O  
ATOM   1806  CB  ALA A1703     -25.350   3.835   1.896  1.00  0.00           C  
ATOM   1807  N   SER A1704     -28.152   4.810   0.947  1.00  0.00           N  
ATOM   1808  CA  SER A1704     -29.285   4.479   0.101  1.00  0.00           C  
ATOM   1809  C   SER A1704     -28.855   4.560  -1.360  1.00  0.00           C  
ATOM   1810  O   SER A1704     -28.437   5.613  -1.852  1.00  0.00           O  
ATOM   1811  CB  SER A1704     -30.466   5.411   0.378  1.00  0.00           C  
ATOM   1812  OG  SER A1704     -31.652   4.903  -0.209  1.00  0.00           O  
ATOM   1813  N   GLY A1705     -28.943   3.430  -2.049  1.00  0.00           N  
ATOM   1814  CA  GLY A1705     -28.540   3.369  -3.438  1.00  0.00           C  
ATOM   1815  C   GLY A1705     -29.689   3.180  -4.404  1.00  0.00           C  
ATOM   1816  O   GLY A1705     -30.810   2.831  -4.015  1.00  0.00           O  
ATOM   1817  N   ALA A1706     -29.404   3.426  -5.677  1.00  0.00           N  
ATOM   1818  CA  ALA A1706     -30.369   3.192  -6.739  1.00  0.00           C  
ATOM   1819  C   ALA A1706     -29.650   2.623  -7.956  1.00  0.00           C  
ATOM   1820  O   ALA A1706     -28.418   2.630  -8.022  1.00  0.00           O  
ATOM   1821  CB  ALA A1706     -31.114   4.477  -7.090  1.00  0.00           C  
ATOM   1822  N   MET A1707     -30.419   2.120  -8.912  1.00  0.00           N  
ATOM   1823  CA  MET A1707     -29.841   1.572 -10.124  1.00  0.00           C  
ATOM   1824  C   MET A1707     -30.684   1.964 -11.326  1.00  0.00           C  
ATOM   1825  O   MET A1707     -31.848   2.351 -11.179  1.00  0.00           O  
ATOM   1826  CB  MET A1707     -29.708   0.049 -10.015  1.00  0.00           C  
ATOM   1827  CG  MET A1707     -31.007  -0.727 -10.196  1.00  0.00           C  
ATOM   1828  SD  MET A1707     -30.779  -2.519 -10.041  1.00  0.00           S  
ATOM   1829  CE  MET A1707     -31.147  -2.785  -8.314  1.00  0.00           C  
ATOM   1830  N   GLY A1708     -30.071   1.882 -12.505  1.00  0.00           N  
ATOM   1831  CA  GLY A1708     -30.741   2.120 -13.771  1.00  0.00           C  
ATOM   1832  C   GLY A1708     -30.622   0.918 -14.693  1.00  0.00           C  
ATOM   1833  O   GLY A1708     -29.929  -0.041 -14.370  1.00  0.00           O  
ATOM   1834  N   PRO A1709     -31.273   0.973 -15.864  1.00  0.00           N  
ATOM   1835  CA  PRO A1709     -32.017   2.144 -16.336  1.00  0.00           C  
ATOM   1836  C   PRO A1709     -33.184   2.517 -15.435  1.00  0.00           C  
ATOM   1837  O   PRO A1709     -33.870   1.658 -14.870  1.00  0.00           O  
ATOM   1838  CB  PRO A1709     -32.508   1.716 -17.720  1.00  0.00           C  
ATOM   1839  CG  PRO A1709     -31.509   0.709 -18.158  1.00  0.00           C  
ATOM   1840  CD  PRO A1709     -31.156  -0.054 -16.912  1.00  0.00           C  
ATOM   1841  N   HIS A1710     -33.394   3.824 -15.341  1.00  0.00           N  
ATOM   1842  CA  HIS A1710     -34.184   4.433 -14.291  1.00  0.00           C  
ATOM   1843  C   HIS A1710     -34.966   5.593 -14.895  1.00  0.00           C  
ATOM   1844  O   HIS A1710     -34.513   6.216 -15.859  1.00  0.00           O  
ATOM   1845  CB  HIS A1710     -33.232   4.921 -13.193  1.00  0.00           C  
ATOM   1846  CG  HIS A1710     -33.914   5.591 -12.045  1.00  0.00           C  
ATOM   1847  ND1 HIS A1710     -34.181   6.941 -12.028  1.00  0.00           N  
ATOM   1848  CD2 HIS A1710     -34.371   5.098 -10.870  1.00  0.00           C  
ATOM   1849  CE1 HIS A1710     -34.785   7.251 -10.895  1.00  0.00           C  
ATOM   1850  NE2 HIS A1710     -34.913   6.152 -10.175  1.00  0.00           N  
ATOM   1851  N   PHE A1711     -36.133   5.886 -14.328  1.00  0.00           N  
ATOM   1852  CA  PHE A1711     -37.089   6.786 -14.972  1.00  0.00           C  
ATOM   1853  C   PHE A1711     -36.564   8.203 -15.214  1.00  0.00           C  
ATOM   1854  O   PHE A1711     -37.090   8.934 -16.049  1.00  0.00           O  
ATOM   1855  CB  PHE A1711     -38.415   6.819 -14.202  1.00  0.00           C  
ATOM   1856  CG  PHE A1711     -38.281   7.273 -12.779  1.00  0.00           C  
ATOM   1857  CD1 PHE A1711     -37.971   8.592 -12.487  1.00  0.00           C  
ATOM   1858  CD2 PHE A1711     -38.478   6.388 -11.730  1.00  0.00           C  
ATOM   1859  CE1 PHE A1711     -37.850   9.021 -11.178  1.00  0.00           C  
ATOM   1860  CE2 PHE A1711     -38.357   6.811 -10.415  1.00  0.00           C  
ATOM   1861  CZ  PHE A1711     -38.043   8.130 -10.139  1.00  0.00           C  
ATOM   1862  N   LEU A1760     -35.528   8.591 -14.485  1.00  0.00           N  
ATOM   1863  CA  LEU A1760     -34.948   9.916 -14.658  1.00  0.00           C  
ATOM   1864  C   LEU A1760     -34.100   9.984 -15.913  1.00  0.00           C  
ATOM   1865  O   LEU A1760     -33.966  11.041 -16.522  1.00  0.00           O  
ATOM   1866  CB  LEU A1760     -34.072  10.274 -13.460  1.00  0.00           C  
ATOM   1867  CG  LEU A1760     -34.766  10.379 -12.106  1.00  0.00           C  
ATOM   1868  CD1 LEU A1760     -33.729  10.529 -11.004  1.00  0.00           C  
ATOM   1869  CD2 LEU A1760     -35.741  11.539 -12.100  1.00  0.00           C  
ATOM   1870  N   ASP A1764     -33.543   8.839 -16.292  1.00  0.00           N  
ATOM   1871  CA  ASP A1764     -32.480   8.758 -17.293  1.00  0.00           C  
ATOM   1872  C   ASP A1764     -32.699   9.571 -18.577  1.00  0.00           C  
ATOM   1873  O   ASP A1764     -31.762  10.190 -19.087  1.00  0.00           O  
ATOM   1874  CB  ASP A1764     -32.178   7.290 -17.615  1.00  0.00           C  
ATOM   1875  CG  ASP A1764     -31.641   6.532 -16.412  1.00  0.00           C  
ATOM   1876  OD1 ASP A1764     -31.846   7.011 -15.283  1.00  0.00           O  
ATOM   1877  OD2 ASP A1764     -31.011   5.468 -16.584  1.00  0.00           O  
ATOM   1878  N   GLU A1765     -33.927   9.567 -19.087  1.00  0.00           N  
ATOM   1879  CA  GLU A1765     -34.262  10.311 -20.300  1.00  0.00           C  
ATOM   1880  C   GLU A1765     -34.037  11.819 -20.119  1.00  0.00           C  
ATOM   1881  O   GLU A1765     -33.851  12.549 -21.097  1.00  0.00           O  
ATOM   1882  CB  GLU A1765     -35.706  10.002 -20.755  1.00  0.00           C  
ATOM   1883  CG  GLU A1765     -36.804  10.952 -20.236  1.00  0.00           C  
ATOM   1884  CD  GLU A1765     -37.199  10.719 -18.772  1.00  0.00           C  
ATOM   1885  OE1 GLU A1765     -38.405  10.511 -18.508  1.00  0.00           O  
ATOM   1886  OE2 GLU A1765     -36.314  10.753 -17.885  1.00  0.00           O  
ATOM   1887  N   LYS A1767     -34.033  12.268 -18.863  1.00  0.00           N  
ATOM   1888  CA  LYS A1767     -33.884  13.685 -18.521  1.00  0.00           C  
ATOM   1889  C   LYS A1767     -32.427  14.063 -18.307  1.00  0.00           C  
ATOM   1890  O   LYS A1767     -32.078  15.243 -18.235  1.00  0.00           O  
ATOM   1891  CB  LYS A1767     -34.679  14.023 -17.258  1.00  0.00           C  
ATOM   1892  CG  LYS A1767     -36.172  13.907 -17.426  1.00  0.00           C  
ATOM   1893  CD  LYS A1767     -36.912  14.235 -16.139  1.00  0.00           C  
ATOM   1894  CE  LYS A1767     -38.421  14.154 -16.353  1.00  0.00           C  
ATOM   1895  NZ  LYS A1767     -39.210  14.661 -15.197  1.00  0.00           N  
ATOM   1896  N   TRP A1768     -31.580  13.051 -18.181  1.00  0.00           N  
ATOM   1897  CA  TRP A1768     -30.156  13.281 -18.039  1.00  0.00           C  
ATOM   1898  C   TRP A1768     -29.474  12.654 -19.230  1.00  0.00           C  
ATOM   1899  O   TRP A1768     -28.259  12.480 -19.244  1.00  0.00           O  
ATOM   1900  CB  TRP A1768     -29.635  12.692 -16.728  1.00  0.00           C  
ATOM   1901  CG  TRP A1768     -30.098  13.453 -15.509  1.00  0.00           C  
ATOM   1902  CD1 TRP A1768     -31.160  13.149 -14.705  1.00  0.00           C  
ATOM   1903  CD2 TRP A1768     -29.520  14.650 -14.971  1.00  0.00           C  
ATOM   1904  NE1 TRP A1768     -31.276  14.078 -13.704  1.00  0.00           N  
ATOM   1905  CE2 TRP A1768     -30.282  15.011 -13.843  1.00  0.00           C  
ATOM   1906  CE3 TRP A1768     -28.429  15.450 -15.332  1.00  0.00           C  
ATOM   1907  CZ2 TRP A1768     -29.991  16.136 -13.072  1.00  0.00           C  
ATOM   1908  CZ3 TRP A1768     -28.141  16.567 -14.570  1.00  0.00           C  
ATOM   1909  CH2 TRP A1768     -28.920  16.900 -13.452  1.00  0.00           C  
ATOM   1910  N   GLU A1770     -30.282  12.337 -20.239  1.00  0.00           N  
ATOM   1911  CA  GLU A1770     -29.805  11.707 -21.464  1.00  0.00           C  
ATOM   1912  C   GLU A1770     -28.847  10.576 -21.123  1.00  0.00           C  
ATOM   1913  O   GLU A1770     -27.673  10.603 -21.495  1.00  0.00           O  
ATOM   1914  CB  GLU A1770     -29.146  12.736 -22.397  1.00  0.00           C  
ATOM   1915  CG  GLU A1770     -30.107  13.821 -22.908  1.00  0.00           C  
ATOM   1916  CD  GLU A1770     -29.662  14.451 -24.229  1.00  0.00           C  
ATOM   1917  OE1 GLU A1770     -29.595  15.699 -24.303  1.00  0.00           O  
ATOM   1918  OE2 GLU A1770     -29.385  13.701 -25.193  1.00  0.00           O  
ATOM   1919  N   ILE A1771     -29.361   9.588 -20.399  1.00  0.00           N  
ATOM   1920  CA  ILE A1771     -28.561   8.450 -19.985  1.00  0.00           C  
ATOM   1921  C   ILE A1771     -29.237   7.161 -20.380  1.00  0.00           C  
ATOM   1922  O   ILE A1771     -30.225   6.753 -19.776  1.00  0.00           O  
ATOM   1923  CB  ILE A1771     -28.372   8.430 -18.473  1.00  0.00           C  
ATOM   1924  CG1 ILE A1771     -27.862   9.782 -18.001  1.00  0.00           C  
ATOM   1925  CG2 ILE A1771     -27.420   7.313 -18.079  1.00  0.00           C  
ATOM   1926  CD1 ILE A1771     -27.749   9.868 -16.517  1.00  0.00           C  
ATOM   1927  N   PHE A1772     -28.693   6.515 -21.397  1.00  0.00           N  
ATOM   1928  CA  PHE A1772     -29.321   5.331 -21.946  1.00  0.00           C  
ATOM   1929  C   PHE A1772     -28.393   4.154 -21.729  1.00  0.00           C  
ATOM   1930  O   PHE A1772     -27.789   3.620 -22.660  1.00  0.00           O  
ATOM   1931  CB  PHE A1772     -29.664   5.588 -23.404  1.00  0.00           C  
ATOM   1932  CG  PHE A1772     -30.403   6.879 -23.602  1.00  0.00           C  
ATOM   1933  CD1 PHE A1772     -29.717   8.049 -23.885  1.00  0.00           C  
ATOM   1934  CD2 PHE A1772     -31.783   6.933 -23.445  1.00  0.00           C  
ATOM   1935  CE1 PHE A1772     -30.396   9.244 -24.046  1.00  0.00           C  
ATOM   1936  CE2 PHE A1772     -32.471   8.125 -23.603  1.00  0.00           C  
ATOM   1937  CZ  PHE A1772     -31.777   9.282 -23.904  1.00  0.00           C  
ATOM   1938  N   ASP A1773     -28.305   3.772 -20.460  1.00  0.00           N  
ATOM   1939  CA  ASP A1773     -27.283   2.872 -19.963  1.00  0.00           C  
ATOM   1940  C   ASP A1773     -27.651   2.397 -18.562  1.00  0.00           C  
ATOM   1941  O   ASP A1773     -28.196   3.159 -17.763  1.00  0.00           O  
ATOM   1942  CB  ASP A1773     -25.945   3.608 -19.888  1.00  0.00           C  
ATOM   1943  CG  ASP A1773     -25.075   3.382 -21.107  1.00  0.00           C  
ATOM   1944  OD1 ASP A1773     -24.917   2.212 -21.517  1.00  0.00           O  
ATOM   1945  OD2 ASP A1773     -24.528   4.376 -21.637  1.00  0.00           O  
ATOM   1946  N   PRO A1774     -27.343   1.132 -18.258  1.00  0.00           N  
ATOM   1947  CA  PRO A1774     -27.507   0.571 -16.917  1.00  0.00           C  
ATOM   1948  C   PRO A1774     -26.436   1.152 -16.001  1.00  0.00           C  
ATOM   1949  O   PRO A1774     -25.309   1.378 -16.444  1.00  0.00           O  
ATOM   1950  CB  PRO A1774     -27.240  -0.916 -17.146  1.00  0.00           C  
ATOM   1951  CG  PRO A1774     -26.281  -0.915 -18.295  1.00  0.00           C  
ATOM   1952  CD  PRO A1774     -26.847   0.122 -19.207  1.00  0.00           C  
ATOM   1953  N   TRP A1775     -26.786   1.399 -14.744  1.00  0.00           N  
ATOM   1954  CA  TRP A1775     -25.847   1.966 -13.786  1.00  0.00           C  
ATOM   1955  C   TRP A1775     -26.281   1.605 -12.378  1.00  0.00           C  
ATOM   1956  O   TRP A1775     -27.445   1.303 -12.135  1.00  0.00           O  
ATOM   1957  CB  TRP A1775     -25.807   3.490 -13.914  1.00  0.00           C  
ATOM   1958  CG  TRP A1775     -27.172   4.095 -13.819  1.00  0.00           C  
ATOM   1959  CD1 TRP A1775     -28.035   4.314 -14.848  1.00  0.00           C  
ATOM   1960  CD2 TRP A1775     -27.845   4.533 -12.632  1.00  0.00           C  
ATOM   1961  NE1 TRP A1775     -29.198   4.870 -14.383  1.00  0.00           N  
ATOM   1962  CE2 TRP A1775     -29.109   5.015 -13.023  1.00  0.00           C  
ATOM   1963  CE3 TRP A1775     -27.503   4.568 -11.277  1.00  0.00           C  
ATOM   1964  CZ2 TRP A1775     -30.028   5.527 -12.118  1.00  0.00           C  
ATOM   1965  CZ3 TRP A1775     -28.416   5.078 -10.377  1.00  0.00           C  
ATOM   1966  CH2 TRP A1775     -29.666   5.551 -10.802  1.00  0.00           C  
ATOM   1967  N   VAL A1776     -25.334   1.646 -11.452  1.00  0.00           N  
ATOM   1968  CA  VAL A1776     -25.643   1.570 -10.035  1.00  0.00           C  
ATOM   1969  C   VAL A1776     -25.041   2.763  -9.309  1.00  0.00           C  
ATOM   1970  O   VAL A1776     -24.019   3.310  -9.734  1.00  0.00           O  
ATOM   1971  CB  VAL A1776     -25.099   0.285  -9.407  1.00  0.00           C  
ATOM   1972  CG1 VAL A1776     -25.928  -0.908  -9.849  1.00  0.00           C  
ATOM   1973  CG2 VAL A1776     -23.631   0.105  -9.770  1.00  0.00           C  
ATOM   1974  N   GLY A1777     -25.681   3.161  -8.212  1.00  0.00           N  
ATOM   1975  CA  GLY A1777     -25.190   4.246  -7.372  1.00  0.00           C  
ATOM   1976  C   GLY A1777     -25.498   4.032  -5.897  1.00  0.00           C  
ATOM   1977  O   GLY A1777     -26.430   3.293  -5.554  1.00  0.00           O  
ATOM   1978  N   LEU A1778     -24.720   4.686  -5.032  1.00  0.00           N  
ATOM   1979  CA  LEU A1778     -24.837   4.517  -3.582  1.00  0.00           C  
ATOM   1980  C   LEU A1778     -24.460   5.785  -2.825  1.00  0.00           C  
ATOM   1981  O   LEU A1778     -23.386   6.357  -3.049  1.00  0.00           O  
ATOM   1982  CB  LEU A1778     -23.931   3.383  -3.123  1.00  0.00           C  
ATOM   1983  CG  LEU A1778     -24.443   2.502  -1.991  1.00  0.00           C  
ATOM   1984  CD1 LEU A1778     -25.926   2.268  -2.142  1.00  0.00           C  
ATOM   1985  CD2 LEU A1778     -23.676   1.193  -1.987  1.00  0.00           C  
ATOM   1986  N   GLY A1779     -25.340   6.217  -1.923  1.00  0.00           N  
ATOM   1987  CA  GLY A1779     -25.094   7.413  -1.127  1.00  0.00           C  
ATOM   1988  C   GLY A1779     -24.844   7.182   0.361  1.00  0.00           C  
ATOM   1989  O   GLY A1779     -25.727   6.731   1.094  1.00  0.00           O  
ATOM   1990  N   PHE A1782     -23.635   7.513   0.809  1.00  0.00           N  
ATOM   1991  CA  PHE A1782     -23.254   7.351   2.209  1.00  0.00           C  
ATOM   1992  C   PHE A1782     -23.214   8.685   2.944  1.00  0.00           C  
ATOM   1993  O   PHE A1782     -22.905   9.728   2.358  1.00  0.00           O  
ATOM   1994  CB  PHE A1782     -21.867   6.715   2.316  1.00  0.00           C  
ATOM   1995  CG  PHE A1782     -21.859   5.212   2.211  1.00  0.00           C  
ATOM   1996  CD1 PHE A1782     -21.419   4.586   1.051  1.00  0.00           C  
ATOM   1997  CD2 PHE A1782     -22.245   4.425   3.286  1.00  0.00           C  
ATOM   1998  CE1 PHE A1782     -21.389   3.203   0.961  1.00  0.00           C  
ATOM   1999  CE2 PHE A1782     -22.212   3.047   3.199  1.00  0.00           C  
ATOM   2000  CZ  PHE A1782     -21.784   2.436   2.033  1.00  0.00           C  
ATOM   2001  N   GLY A1783     -23.519   8.637   4.236  1.00  0.00           N  
ATOM   2002  CA  GLY A1783     -23.333   9.778   5.108  1.00  0.00           C  
ATOM   2003  C   GLY A1783     -22.188   9.461   6.045  1.00  0.00           C  
ATOM   2004  O   GLY A1783     -22.380   8.729   7.014  1.00  0.00           O  
ATOM   2005  N   LEU A1784     -21.003   9.991   5.748  1.00  0.00           N  
ATOM   2006  CA  LEU A1784     -19.796   9.731   6.538  1.00  0.00           C  
ATOM   2007  C   LEU A1784     -20.047   9.862   8.040  1.00  0.00           C  
ATOM   2008  O   LEU A1784     -19.655   9.009   8.844  1.00  0.00           O  
ATOM   2009  CB  LEU A1784     -18.690  10.707   6.138  1.00  0.00           C  
ATOM   2010  CG  LEU A1784     -18.030  10.512   4.775  1.00  0.00           C  
ATOM   2011  CD1 LEU A1784     -16.583  10.033   4.897  1.00  0.00           C  
ATOM   2012  CD2 LEU A1784     -18.862   9.571   3.893  1.00  0.00           C  
ATOM   2013  N   GLU A1785     -20.681  10.961   8.415  1.00  0.00           N  
ATOM   2014  CA  GLU A1785     -21.011  11.204   9.798  1.00  0.00           C  
ATOM   2015  C   GLU A1785     -21.575   9.926  10.424  1.00  0.00           C  
ATOM   2016  O   GLU A1785     -21.165   9.519  11.516  1.00  0.00           O  
ATOM   2017  CB  GLU A1785     -22.015  12.353   9.884  1.00  0.00           C  
ATOM   2018  CG  GLU A1785     -21.397  13.742   9.793  1.00  0.00           C  
ATOM   2019  CD  GLU A1785     -21.060  14.156   8.367  1.00  0.00           C  
ATOM   2020  OE1 GLU A1785     -21.731  13.663   7.436  1.00  0.00           O  
ATOM   2021  OE2 GLU A1785     -20.130  14.976   8.179  1.00  0.00           O  
ATOM   2022  N   ARG A1786     -22.504   9.283   9.726  1.00  0.00           N  
ATOM   2023  CA  ARG A1786     -23.133   8.076  10.255  1.00  0.00           C  
ATOM   2024  C   ARG A1786     -22.179   6.902  10.444  1.00  0.00           C  
ATOM   2025  O   ARG A1786     -22.361   6.075  11.339  1.00  0.00           O  
ATOM   2026  CB  ARG A1786     -24.320   7.655   9.402  1.00  0.00           C  
ATOM   2027  CG  ARG A1786     -25.559   8.437   9.729  1.00  0.00           C  
ATOM   2028  CD  ARG A1786     -26.793   7.849   9.090  1.00  0.00           C  
ATOM   2029  NE  ARG A1786     -27.924   8.749   9.273  1.00  0.00           N  
ATOM   2030  CZ  ARG A1786     -29.105   8.594   8.693  1.00  0.00           C  
ATOM   2031  NH1 ARG A1786     -29.319   7.567   7.883  1.00  0.00           N  
ATOM   2032  NH2 ARG A1786     -30.073   9.471   8.924  1.00  0.00           N  
ATOM   2033  N   LEU A1787     -21.163   6.824   9.600  1.00  0.00           N  
ATOM   2034  CA  LEU A1787     -20.191   5.748   9.705  1.00  0.00           C  
ATOM   2035  C   LEU A1787     -19.419   5.874  11.003  1.00  0.00           C  
ATOM   2036  O   LEU A1787     -19.296   4.910  11.768  1.00  0.00           O  
ATOM   2037  CB  LEU A1787     -19.231   5.785   8.524  1.00  0.00           C  
ATOM   2038  CG  LEU A1787     -19.764   5.137   7.248  1.00  0.00           C  
ATOM   2039  CD1 LEU A1787     -21.216   5.528   6.985  1.00  0.00           C  
ATOM   2040  CD2 LEU A1787     -18.869   5.507   6.081  1.00  0.00           C  
ATOM   2041  N   LEU A1788     -18.890   7.068  11.241  1.00  0.00           N  
ATOM   2042  CA  LEU A1788     -18.287   7.394  12.521  1.00  0.00           C  
ATOM   2043  C   LEU A1788     -19.275   7.081  13.655  1.00  0.00           C  
ATOM   2044  O   LEU A1788     -18.886   6.631  14.740  1.00  0.00           O  
ATOM   2045  CB  LEU A1788     -17.905   8.872  12.531  1.00  0.00           C  
ATOM   2046  CG  LEU A1788     -17.178   9.237  11.245  1.00  0.00           C  
ATOM   2047  CD1 LEU A1788     -16.874  10.721  11.159  1.00  0.00           C  
ATOM   2048  CD2 LEU A1788     -15.910   8.410  11.145  1.00  0.00           C  
ATOM   2049  N   MET A1789     -20.562   7.308  13.403  1.00  0.00           N  
ATOM   2050  CA  MET A1789     -21.544   7.081  14.449  1.00  0.00           C  
ATOM   2051  C   MET A1789     -21.581   5.631  14.895  1.00  0.00           C  
ATOM   2052  O   MET A1789     -22.199   5.297  15.900  1.00  0.00           O  
ATOM   2053  CB  MET A1789     -22.940   7.528  14.040  1.00  0.00           C  
ATOM   2054  CG  MET A1789     -23.711   8.031  15.239  1.00  0.00           C  
ATOM   2055  SD  MET A1789     -25.487   7.963  15.083  1.00  0.00           S  
ATOM   2056  CE  MET A1789     -25.769   6.204  15.191  1.00  0.00           C  
ATOM   2057  N   ILE A1790     -20.928   4.766  14.133  1.00  0.00           N  
ATOM   2058  CA  ILE A1790     -20.862   3.358  14.485  1.00  0.00           C  
ATOM   2059  C   ILE A1790     -19.428   2.994  14.777  1.00  0.00           C  
ATOM   2060  O   ILE A1790     -19.122   2.421  15.825  1.00  0.00           O  
ATOM   2061  CB  ILE A1790     -21.378   2.461  13.360  1.00  0.00           C  
ATOM   2062  CG1 ILE A1790     -22.898   2.307  13.455  1.00  0.00           C  
ATOM   2063  CG2 ILE A1790     -20.713   1.100  13.426  1.00  0.00           C  
ATOM   2064  CD1 ILE A1790     -23.647   3.575  13.134  1.00  0.00           C  
ATOM   2065  N   ARG A1791     -18.553   3.326  13.833  1.00  0.00           N  
ATOM   2066  CA  ARG A1791     -17.128   3.105  13.998  1.00  0.00           C  
ATOM   2067  C   ARG A1791     -16.703   3.561  15.395  1.00  0.00           C  
ATOM   2068  O   ARG A1791     -15.916   2.888  16.067  1.00  0.00           O  
ATOM   2069  CB  ARG A1791     -16.350   3.861  12.918  1.00  0.00           C  
ATOM   2070  CG  ARG A1791     -15.063   3.170  12.486  1.00  0.00           C  
ATOM   2071  CD  ARG A1791     -14.226   4.045  11.555  1.00  0.00           C  
ATOM   2072  NE  ARG A1791     -13.756   5.259  12.227  1.00  0.00           N  
ATOM   2073  CZ  ARG A1791     -12.790   6.054  11.767  1.00  0.00           C  
ATOM   2074  NH1 ARG A1791     -12.177   5.764  10.625  1.00  0.00           N  
ATOM   2075  NH2 ARG A1791     -12.430   7.137  12.449  1.00  0.00           N  
ATOM   2076  N   GLU A1792     -17.250   4.698  15.829  1.00  0.00           N  
ATOM   2077  CA  GLU A1792     -16.956   5.264  17.145  1.00  0.00           C  
ATOM   2078  C   GLU A1792     -18.137   5.117  18.090  1.00  0.00           C  
ATOM   2079  O   GLU A1792     -18.405   6.007  18.897  1.00  0.00           O  
ATOM   2080  CB  GLU A1792     -16.569   6.739  17.025  1.00  0.00           C  
ATOM   2081  CG  GLU A1792     -15.533   7.020  15.942  1.00  0.00           C  
ATOM   2082  CD  GLU A1792     -14.307   6.117  16.037  1.00  0.00           C  
ATOM   2083  OE1 GLU A1792     -14.080   5.512  17.117  1.00  0.00           O  
ATOM   2084  OE2 GLU A1792     -13.569   6.017  15.028  1.00  0.00           O  
ATOM   2085  N   GLY A1793     -18.834   3.988  17.964  1.00  0.00           N  
ATOM   2086  CA  GLY A1793     -19.959   3.610  18.807  1.00  0.00           C  
ATOM   2087  C   GLY A1793     -20.851   4.700  19.371  1.00  0.00           C  
ATOM   2088  O   GLY A1793     -21.657   4.438  20.261  1.00  0.00           O  
ATOM   2089  N   THR A1794     -20.733   5.916  18.847  1.00  0.00           N  
ATOM   2090  CA  THR A1794     -21.384   7.069  19.463  1.00  0.00           C  
ATOM   2091  C   THR A1794     -22.921   7.027  19.411  1.00  0.00           C  
ATOM   2092  O   THR A1794     -23.507   6.084  18.879  1.00  0.00           O  
ATOM   2093  CB  THR A1794     -20.815   8.410  18.934  1.00  0.00           C  
ATOM   2094  OG1 THR A1794     -21.322   9.497  19.720  1.00  0.00           O  
ATOM   2095  CG2 THR A1794     -21.173   8.619  17.477  1.00  0.00           C  
ATOM   2096  N   GLN A1795     -23.561   8.042  19.990  1.00  0.00           N  
ATOM   2097  CA  GLN A1795     -25.001   8.001  20.238  1.00  0.00           C  
ATOM   2098  C   GLN A1795     -25.797   8.910  19.313  1.00  0.00           C  
ATOM   2099  O   GLN A1795     -26.950   8.619  18.990  1.00  0.00           O  
ATOM   2100  CB  GLN A1795     -25.313   8.348  21.700  1.00  0.00           C  
ATOM   2101  CG  GLN A1795     -24.618   7.462  22.733  1.00  0.00           C  
ATOM   2102  CD  GLN A1795     -25.040   6.001  22.656  1.00  0.00           C  
ATOM   2103  OE1 GLN A1795     -26.233   5.679  22.667  1.00  0.00           O  
ATOM   2104  NE2 GLN A1795     -24.054   5.106  22.593  1.00  0.00           N  
ATOM   2105  N   HIS A1796     -25.193  10.028  18.926  1.00  0.00           N  
ATOM   2106  CA  HIS A1796     -25.754  10.871  17.871  1.00  0.00           C  
ATOM   2107  C   HIS A1796     -24.680  11.256  16.854  1.00  0.00           C  
ATOM   2108  O   HIS A1796     -23.528  10.851  16.981  1.00  0.00           O  
ATOM   2109  CB  HIS A1796     -26.485  12.100  18.442  1.00  0.00           C  
ATOM   2110  CG  HIS A1796     -25.604  13.055  19.191  1.00  0.00           C  
ATOM   2111  ND1 HIS A1796     -24.236  13.102  19.046  1.00  0.00           N  
ATOM   2112  CD2 HIS A1796     -25.921  14.044  20.073  1.00  0.00           C  
ATOM   2113  CE1 HIS A1796     -23.738  14.052  19.820  1.00  0.00           C  
ATOM   2114  NE2 HIS A1796     -24.744  14.641  20.446  1.00  0.00           N  
ATOM   2115  N   VAL A1797     -25.038  12.024  15.835  1.00  0.00           N  
ATOM   2116  CA  VAL A1797     -24.056  12.274  14.769  1.00  0.00           C  
ATOM   2117  C   VAL A1797     -23.275  13.599  14.836  1.00  0.00           C  
ATOM   2118  O   VAL A1797     -22.202  13.728  14.235  1.00  0.00           O  
ATOM   2119  CB  VAL A1797     -24.629  12.027  13.325  1.00  0.00           C  
ATOM   2120  CG1 VAL A1797     -26.121  12.268  13.252  1.00  0.00           C  
ATOM   2121  CG2 VAL A1797     -23.911  12.893  12.328  1.00  0.00           C  
ATOM   2122  N   GLN A1798     -23.789  14.563  15.589  1.00  0.00           N  
ATOM   2123  CA  GLN A1798     -23.218  15.903  15.570  1.00  0.00           C  
ATOM   2124  C   GLN A1798     -21.834  15.971  16.204  1.00  0.00           C  
ATOM   2125  O   GLN A1798     -21.161  17.006  16.149  1.00  0.00           O  
ATOM   2126  CB  GLN A1798     -24.179  16.869  16.231  1.00  0.00           C  
ATOM   2127  CG  GLN A1798     -25.334  16.144  16.882  1.00  0.00           C  
ATOM   2128  CD  GLN A1798     -26.495  15.899  15.938  1.00  0.00           C  
ATOM   2129  OE1 GLN A1798     -27.210  14.901  16.063  1.00  0.00           O  
ATOM   2130  NE2 GLN A1798     -26.700  16.819  14.996  1.00  0.00           N  
ATOM   2131  N   SER A1799     -21.410  14.839  16.758  1.00  0.00           N  
ATOM   2132  CA  SER A1799     -20.147  14.710  17.479  1.00  0.00           C  
ATOM   2133  C   SER A1799     -18.923  14.833  16.580  1.00  0.00           C  
ATOM   2134  O   SER A1799     -17.870  15.296  17.019  1.00  0.00           O  
ATOM   2135  CB  SER A1799     -20.109  13.354  18.175  1.00  0.00           C  
ATOM   2136  OG  SER A1799     -20.411  12.323  17.242  1.00  0.00           O  
ATOM   2137  N   MET A1800     -19.054  14.403  15.328  1.00  0.00           N  
ATOM   2138  CA  MET A1800     -17.915  14.409  14.410  1.00  0.00           C  
ATOM   2139  C   MET A1800     -18.211  15.146  13.104  1.00  0.00           C  
ATOM   2140  O   MET A1800     -17.349  15.265  12.233  1.00  0.00           O  
ATOM   2141  CB  MET A1800     -17.421  12.977  14.166  1.00  0.00           C  
ATOM   2142  CG  MET A1800     -16.562  12.445  15.326  1.00  0.00           C  
ATOM   2143  SD  MET A1800     -16.756  10.688  15.671  1.00  0.00           S  
ATOM   2144  CE  MET A1800     -18.545  10.543  15.528  1.00  0.00           C  
ATOM   2145  N   ALA A1801     -19.433  15.662  13.003  1.00  0.00           N  
ATOM   2146  CA  ALA A1801     -19.875  16.468  11.874  1.00  0.00           C  
ATOM   2147  C   ALA A1801     -19.117  17.789  11.791  1.00  0.00           C  
ATOM   2148  O   ALA A1801     -18.284  18.085  12.633  1.00  0.00           O  
ATOM   2149  CB  ALA A1801     -21.345  16.737  11.997  1.00  0.00           C  
ATOM   2150  N   ARG A1802     -19.410  18.587  10.774  1.00  0.00           N  
ATOM   2151  CA  ARG A1802     -18.921  19.961  10.713  1.00  0.00           C  
ATOM   2152  C   ARG A1802     -19.480  20.659  11.930  1.00  0.00           C  
ATOM   2153  O   ARG A1802     -20.703  20.658  12.124  1.00  0.00           O  
ATOM   2154  CB  ARG A1802     -19.447  20.655   9.452  1.00  0.00           C  
ATOM   2155  CG  ARG A1802     -18.450  20.736   8.315  1.00  0.00           C  
ATOM   2156  CD  ARG A1802     -19.112  20.948   6.944  1.00  0.00           C  
ATOM   2157  NE  ARG A1802     -18.250  20.389   5.902  1.00  0.00           N  
ATOM   2158  CZ  ARG A1802     -17.061  20.891   5.581  1.00  0.00           C  
ATOM   2159  NH1 ARG A1802     -16.596  21.972   6.208  1.00  0.00           N  
ATOM   2160  NH2 ARG A1802     -16.335  20.314   4.637  1.00  0.00           N  
ATOM   2161  N   SER A1803     -18.609  21.247  12.749  1.00  0.00           N  
ATOM   2162  CA  SER A1803     -19.063  21.812  14.022  1.00  0.00           C  
ATOM   2163  C   SER A1803     -18.098  22.774  14.738  1.00  0.00           C  
ATOM   2164  O   SER A1803     -16.871  22.615  14.702  1.00  0.00           O  
ATOM   2165  CB  SER A1803     -19.474  20.674  14.968  1.00  0.00           C  
ATOM   2166  OG  SER A1803     -20.390  21.129  15.952  1.00  0.00           O  
ATOM   2167  N   LEU A1804     -18.681  23.781  15.386  1.00  0.00           N  
ATOM   2168  CA  LEU A1804     -17.923  24.637  16.285  1.00  0.00           C  
ATOM   2169  C   LEU A1804     -18.177  24.247  17.757  1.00  0.00           C  
ATOM   2170  O   LEU A1804     -17.593  24.819  18.672  1.00  0.00           O  
ATOM   2171  CB  LEU A1804     -18.228  26.113  16.030  1.00  0.00           C  
ATOM   2172  CG  LEU A1804     -18.364  26.475  14.557  1.00  0.00           C  
ATOM   2173  CD1 LEU A1804     -19.796  26.860  14.246  1.00  0.00           C  
ATOM   2174  CD2 LEU A1804     -17.444  27.611  14.173  1.00  0.00           C  
ATOM   2175  N   SER A1805     -19.034  23.255  17.981  1.00  0.00           N  
ATOM   2176  CA  SER A1805     -19.327  22.814  19.336  1.00  0.00           C  
ATOM   2177  C   SER A1805     -18.587  21.535  19.676  1.00  0.00           C  
ATOM   2178  O   SER A1805     -18.573  21.105  20.835  1.00  0.00           O  
ATOM   2179  CB  SER A1805     -20.830  22.607  19.528  1.00  0.00           C  
ATOM   2180  OG  SER A1805     -21.510  23.845  19.638  1.00  0.00           O  
ATOM   2181  N   TYR A1806     -17.976  20.914  18.676  1.00  0.00           N  
ATOM   2182  CA  TYR A1806     -17.220  19.702  18.942  1.00  0.00           C  
ATOM   2183  C   TYR A1806     -15.852  19.746  18.297  1.00  0.00           C  
ATOM   2184  O   TYR A1806     -15.433  20.781  17.788  1.00  0.00           O  
ATOM   2185  CB  TYR A1806     -17.966  18.478  18.443  1.00  0.00           C  
ATOM   2186  CG  TYR A1806     -19.231  18.144  19.185  1.00  0.00           C  
ATOM   2187  CD1 TYR A1806     -20.363  18.935  19.053  1.00  0.00           C  
ATOM   2188  CD2 TYR A1806     -19.308  17.007  19.975  1.00  0.00           C  
ATOM   2189  CE1 TYR A1806     -21.532  18.619  19.706  1.00  0.00           C  
ATOM   2190  CE2 TYR A1806     -20.475  16.678  20.635  1.00  0.00           C  
ATOM   2191  CZ  TYR A1806     -21.586  17.491  20.497  1.00  0.00           C  
ATOM   2192  OH  TYR A1806     -22.756  17.185  21.148  1.00  0.00           O  
ATOM   2193  N   LEU A1807     -15.164  18.612  18.327  1.00  0.00           N  
ATOM   2194  CA  LEU A1807     -13.853  18.495  17.722  1.00  0.00           C  
ATOM   2195  C   LEU A1807     -13.308  17.099  17.916  1.00  0.00           C  
ATOM   2196  O   LEU A1807     -12.768  16.763  18.957  1.00  0.00           O  
ATOM   2197  CB  LEU A1807     -12.886  19.525  18.288  1.00  0.00           C  
ATOM   2198  CG  LEU A1807     -11.475  19.477  17.691  1.00  0.00           C  
ATOM   2199  CD1 LEU A1807     -11.480  19.666  16.180  1.00  0.00           C  
ATOM   2200  CD2 LEU A1807     -10.597  20.527  18.339  1.00  0.00           C  
ATOM   2201  N   ASP A1808     -13.444  16.292  16.880  1.00  0.00           N  
ATOM   2202  CA  ASP A1808     -13.102  14.888  16.938  1.00  0.00           C  
ATOM   2203  C   ASP A1808     -13.999  14.229  17.954  1.00  0.00           C  
ATOM   2204  O   ASP A1808     -13.549  13.400  18.739  1.00  0.00           O  
ATOM   2205  CB  ASP A1808     -11.633  14.668  17.286  1.00  0.00           C  
ATOM   2206  CG  ASP A1808     -11.101  13.353  16.735  1.00  0.00           C  
ATOM   2207  OD1 ASP A1808     -11.078  13.192  15.495  1.00  0.00           O  
ATOM   2208  OD2 ASP A1808     -10.701  12.478  17.530  1.00  0.00           O  
ATOM   2209  N   GLY A1809     -15.269  14.623  17.945  1.00  0.00           N  
ATOM   2210  CA  GLY A1809     -16.272  13.967  18.762  1.00  0.00           C  
ATOM   2211  C   GLY A1809     -16.209  14.313  20.238  1.00  0.00           C  
ATOM   2212  O   GLY A1809     -16.918  13.715  21.050  1.00  0.00           O  
ATOM   2213  N   VAL A1810     -15.362  15.280  20.579  1.00  0.00           N  
ATOM   2214  CA  VAL A1810     -15.211  15.725  21.956  1.00  0.00           C  
ATOM   2215  C   VAL A1810     -15.883  17.079  22.180  1.00  0.00           C  
ATOM   2216  O   VAL A1810     -15.432  18.108  21.670  1.00  0.00           O  
ATOM   2217  CB  VAL A1810     -13.737  15.820  22.351  1.00  0.00           C  
ATOM   2218  CG1 VAL A1810     -13.616  16.201  23.807  1.00  0.00           C  
ATOM   2219  CG2 VAL A1810     -13.038  14.509  22.085  1.00  0.00           C  
ATOM   2220  N   ARG A1811     -16.966  17.071  22.953  1.00  0.00           N  
ATOM   2221  CA  ARG A1811     -17.682  18.301  23.269  1.00  0.00           C  
ATOM   2222  C   ARG A1811     -16.720  19.338  23.810  1.00  0.00           C  
ATOM   2223  O   ARG A1811     -15.883  19.026  24.651  1.00  0.00           O  
ATOM   2224  CB  ARG A1811     -18.770  18.031  24.294  1.00  0.00           C  
ATOM   2225  CG  ARG A1811     -19.604  19.246  24.620  1.00  0.00           C  
ATOM   2226  CD  ARG A1811     -20.072  19.925  23.341  1.00  0.00           C  
ATOM   2227  NE  ARG A1811     -21.139  20.876  23.615  1.00  0.00           N  
ATOM   2228  CZ  ARG A1811     -20.969  22.189  23.708  1.00  0.00           C  
ATOM   2229  NH1 ARG A1811     -19.770  22.729  23.515  1.00  0.00           N  
ATOM   2230  NH2 ARG A1811     -22.009  22.962  23.980  1.00  0.00           N  
ATOM   2231  N   LEU A1812     -16.855  20.573  23.339  1.00  0.00           N  
ATOM   2232  CA  LEU A1812     -15.860  21.599  23.624  1.00  0.00           C  
ATOM   2233  C   LEU A1812     -15.995  22.387  24.935  1.00  0.00           C  
ATOM   2234  O   LEU A1812     -14.988  22.825  25.498  1.00  0.00           O  
ATOM   2235  CB  LEU A1812     -15.740  22.569  22.454  1.00  0.00           C  
ATOM   2236  CG  LEU A1812     -14.737  22.166  21.379  1.00  0.00           C  
ATOM   2237  CD1 LEU A1812     -14.224  23.405  20.682  1.00  0.00           C  
ATOM   2238  CD2 LEU A1812     -13.595  21.412  22.009  1.00  0.00           C  
ATOM   2239  N   ASN A1813     -17.211  22.601  25.422  1.00  0.00           N  
ATOM   2240  CA  ASN A1813     -17.365  23.394  26.642  1.00  0.00           C  
ATOM   2241  C   ASN A1813     -17.023  22.584  27.865  1.00  0.00           C  
ATOM   2242  O   ASN A1813     -17.762  22.592  28.832  1.00  0.00           O  
ATOM   2243  CB  ASN A1813     -18.786  23.952  26.779  1.00  0.00           C  
ATOM   2244  CG  ASN A1813     -19.814  22.871  27.042  1.00  0.00           C  
ATOM   2245  OD1 ASN A1813     -19.494  21.682  27.074  1.00  0.00           O  
ATOM   2246  ND2 ASN A1813     -21.057  23.281  27.231  1.00  0.00           N  
ATOM   2247  N   ILE A1814     -15.911  21.874  27.824  1.00  0.00           N  
ATOM   2248  CA  ILE A1814     -15.496  21.118  28.986  1.00  0.00           C  
ATOM   2249  C   ILE A1814     -14.306  21.795  29.658  1.00  0.00           C  
ATOM   2250  O   ILE A1814     -13.564  22.533  29.004  1.00  0.00           O  
ATOM   2251  CB  ILE A1814     -15.119  19.670  28.619  1.00  0.00           C  
ATOM   2252  CG1 ILE A1814     -13.849  19.643  27.766  1.00  0.00           C  
ATOM   2253  CG2 ILE A1814     -16.273  18.972  27.930  1.00  0.00           C  
ATOM   2254  CD1 ILE A1814     -13.190  18.288  27.711  1.00  0.00           C  
ATOM   2255  N   ASN A1815     -14.125  21.555  30.960  1.00  0.00           N  
ATOM   2256  CA  ASN A1815     -12.882  21.965  31.624  1.00  0.00           C  
ATOM   2257  C   ASN A1815     -12.075  20.812  32.249  1.00  0.00           C  
ATOM   2258  O   ASN A1815     -10.974  21.001  32.771  1.00  0.00           O  
ATOM   2259  CB  ASN A1815     -13.100  23.139  32.600  1.00  0.00           C  
ATOM   2260  CG  ASN A1815     -13.846  22.742  33.857  1.00  0.00           C  
ATOM   2261  OD1 ASN A1815     -14.175  21.577  34.059  1.00  0.00           O  
ATOM   2262  ND2 ASN A1815     -14.109  23.718  34.719  1.00  0.00           N  
ATOM   2263  OXT ASN A1815     -12.495  19.657  32.204  1.00  0.00           O  
TER
END
