# Supplementary material for: Backbone Brackets and Arginine Tweezers delineate Class I and Class II aminoacyl tRNA synthetases
Source: PLoS Comput Biol. 2018 Apr 16;14(4):e1006101. doi: 10.1371/journal.pcbi.1006101 (PMC5919687; doi:10.1371/journal.pcbi.1006101)
Supplement: S12 File — All structures of Class II aaRS with residues renumbered according to the MSA. (GZ) [file pcbi.1006101.s024.tar.gz › 2zni_B_renum.pdb]

ATOM      1  N   LEU B 249       0.354  42.455 -40.167  1.00  0.00           N  
ATOM      2  CA  LEU B 249      -0.496  41.266 -40.160  1.00  0.00           C  
ATOM      3  C   LEU B 249      -1.692  41.460 -39.229  1.00  0.00           C  
ATOM      4  O   LEU B 249      -1.679  41.060 -38.059  1.00  0.00           O  
ATOM      5  CB  LEU B 249       0.316  40.029 -39.778  1.00  0.00           C  
ATOM      6  CG  LEU B 249       1.584  39.847 -40.625  1.00  0.00           C  
ATOM      7  CD1 LEU B 249       2.049  38.394 -40.594  1.00  0.00           C  
ATOM      8  CD2 LEU B 249       1.363  40.321 -42.063  1.00  0.00           C  
ATOM      9  N   SER B 250      -2.735  42.060 -39.795  1.00  0.00           N  
ATOM     10  CA  SER B 250      -3.833  42.664 -39.044  1.00  0.00           C  
ATOM     11  C   SER B 250      -5.013  41.737 -38.728  1.00  0.00           C  
ATOM     12  O   SER B 250      -6.144  42.201 -38.576  1.00  0.00           O  
ATOM     13  CB  SER B 250      -4.323  43.912 -39.798  1.00  0.00           C  
ATOM     14  OG  SER B 250      -3.984  43.845 -41.181  1.00  0.00           O  
ATOM     15  N   SER B 251      -4.753  40.437 -38.617  1.00  0.00           N  
ATOM     16  CA  SER B 251      -5.823  39.476 -38.340  1.00  0.00           C  
ATOM     17  C   SER B 251      -5.433  38.416 -37.306  1.00  0.00           C  
ATOM     18  O   SER B 251      -5.049  37.298 -37.665  1.00  0.00           O  
ATOM     19  CB  SER B 251      -6.298  38.808 -39.636  1.00  0.00           C  
ATOM     20  OG  SER B 251      -5.214  38.216 -40.326  1.00  0.00           O  
ATOM     21  N   PHE B 252      -5.545  38.781 -36.027  1.00  0.00           N  
ATOM     22  CA  PHE B 252      -5.264  37.877 -34.905  1.00  0.00           C  
ATOM     23  C   PHE B 252      -6.402  36.865 -34.704  1.00  0.00           C  
ATOM     24  O   PHE B 252      -6.969  36.374 -35.679  1.00  0.00           O  
ATOM     25  CB  PHE B 252      -5.006  38.678 -33.624  1.00  0.00           C  
ATOM     26  CG  PHE B 252      -3.613  39.263 -33.534  1.00  0.00           C  
ATOM     27  CD1 PHE B 252      -2.942  39.686 -34.671  1.00  0.00           C  
ATOM     28  CD2 PHE B 252      -2.985  39.406 -32.302  1.00  0.00           C  
ATOM     29  CE1 PHE B 252      -1.663  40.224 -34.583  1.00  0.00           C  
ATOM     30  CE2 PHE B 252      -1.710  39.947 -32.206  1.00  0.00           C  
ATOM     31  CZ  PHE B 252      -1.049  40.356 -33.347  1.00  0.00           C  
ATOM     32  N   TRP B 253      -6.736  36.553 -33.453  1.00  0.00           N  
ATOM     33  CA  TRP B 253      -7.766  35.549 -33.150  1.00  0.00           C  
ATOM     34  C   TRP B 253      -9.170  36.130 -33.154  1.00  0.00           C  
ATOM     35  O   TRP B 253      -9.376  37.241 -32.669  1.00  0.00           O  
ATOM     36  CB  TRP B 253      -7.528  34.947 -31.768  1.00  0.00           C  
ATOM     37  CG  TRP B 253      -6.321  34.098 -31.677  1.00  0.00           C  
ATOM     38  CD1 TRP B 253      -5.229  34.303 -30.884  1.00  0.00           C  
ATOM     39  CD2 TRP B 253      -6.073  32.894 -32.405  1.00  0.00           C  
ATOM     40  NE1 TRP B 253      -4.314  33.296 -31.073  1.00  0.00           N  
ATOM     41  CE2 TRP B 253      -4.808  32.419 -32.005  1.00  0.00           C  
ATOM     42  CE3 TRP B 253      -6.799  32.169 -33.355  1.00  0.00           C  
ATOM     43  CZ2 TRP B 253      -4.249  31.252 -32.525  1.00  0.00           C  
ATOM     44  CZ3 TRP B 253      -6.244  31.007 -33.871  1.00  0.00           C  
ATOM     45  CH2 TRP B 253      -4.981  30.561 -33.456  1.00  0.00           C  
ATOM     46  N   THR B 254     -10.150  35.381 -33.653  1.00  0.00           N  
ATOM     47  CA  THR B 254     -11.522  35.897 -33.629  1.00  0.00           C  
ATOM     48  C   THR B 254     -12.016  36.093 -32.189  1.00  0.00           C  
ATOM     49  O   THR B 254     -11.402  35.598 -31.233  1.00  0.00           O  
ATOM     50  CB  THR B 254     -12.526  35.048 -34.480  1.00  0.00           C  
ATOM     51  OG1 THR B 254     -13.785  35.727 -34.569  1.00  0.00           O  
ATOM     52  CG2 THR B 254     -12.750  33.700 -33.879  1.00  0.00           C  
ATOM     53  N   LYS B 255     -13.101  36.850 -32.040  1.00  0.00           N  
ATOM     54  CA  LYS B 255     -13.755  37.000 -30.746  1.00  0.00           C  
ATOM     55  C   LYS B 255     -13.853  35.618 -30.124  1.00  0.00           C  
ATOM     56  O   LYS B 255     -13.146  35.298 -29.174  1.00  0.00           O  
ATOM     57  CB  LYS B 255     -15.153  37.605 -30.922  1.00  0.00           C  
ATOM     58  CG  LYS B 255     -15.711  38.302 -29.679  1.00  0.00           C  
ATOM     59  CD  LYS B 255     -16.870  39.239 -30.032  1.00  0.00           C  
ATOM     60  CE  LYS B 255     -17.100  40.284 -28.945  1.00  0.00           C  
ATOM     61  NZ  LYS B 255     -18.103  41.314 -29.349  1.00  0.00           N  
ATOM     62  N   VAL B 256     -14.715  34.791 -30.704  1.00  0.00           N  
ATOM     63  CA  VAL B 256     -14.908  33.418 -30.256  1.00  0.00           C  
ATOM     64  C   VAL B 256     -13.611  32.639 -30.041  1.00  0.00           C  
ATOM     65  O   VAL B 256     -13.245  32.342 -28.906  1.00  0.00           O  
ATOM     66  CB  VAL B 256     -15.768  32.629 -31.248  1.00  0.00           C  
ATOM     67  CG1 VAL B 256     -15.894  31.186 -30.789  1.00  0.00           C  
ATOM     68  CG2 VAL B 256     -17.133  33.286 -31.400  1.00  0.00           C  
ATOM     69  N   GLN B 257     -12.933  32.300 -31.134  1.00  0.00           N  
ATOM     70  CA  GLN B 257     -11.760  31.427 -31.085  1.00  0.00           C  
ATOM     71  C   GLN B 257     -10.855  31.668 -29.892  1.00  0.00           C  
ATOM     72  O   GLN B 257     -10.441  30.722 -29.227  1.00  0.00           O  
ATOM     73  CB  GLN B 257     -10.928  31.563 -32.354  1.00  0.00           C  
ATOM     74  CG  GLN B 257     -11.506  30.876 -33.569  1.00  0.00           C  
ATOM     75  CD  GLN B 257     -10.848  31.353 -34.841  1.00  0.00           C  
ATOM     76  OE1 GLN B 257     -11.059  30.783 -35.911  1.00  0.00           O  
ATOM     77  NE2 GLN B 257     -10.042  32.410 -34.733  1.00  0.00           N  
ATOM     78  N   TYR B 258     -10.525  32.931 -29.640  1.00  0.00           N  
ATOM     79  CA  TYR B 258      -9.680  33.269 -28.501  1.00  0.00           C  
ATOM     80  C   TYR B 258     -10.309  32.715 -27.230  1.00  0.00           C  
ATOM     81  O   TYR B 258      -9.665  32.017 -26.448  1.00  0.00           O  
ATOM     82  CB  TYR B 258      -9.497  34.786 -28.396  1.00  0.00           C  
ATOM     83  CG  TYR B 258      -8.586  35.208 -27.264  1.00  0.00           C  
ATOM     84  CD1 TYR B 258      -7.208  35.048 -27.360  1.00  0.00           C  
ATOM     85  CD2 TYR B 258      -9.103  35.766 -26.099  1.00  0.00           C  
ATOM     86  CE1 TYR B 258      -6.365  35.430 -26.322  1.00  0.00           C  
ATOM     87  CE2 TYR B 258      -8.269  36.155 -25.054  1.00  0.00           C  
ATOM     88  CZ  TYR B 258      -6.899  35.982 -25.172  1.00  0.00           C  
ATOM     89  OH  TYR B 258      -6.059  36.363 -24.146  1.00  0.00           O  
ATOM     90  N   GLN B 259     -11.588  33.019 -27.061  1.00  0.00           N  
ATOM     91  CA  GLN B 259     -12.352  32.610 -25.901  1.00  0.00           C  
ATOM     92  C   GLN B 259     -12.463  31.086 -25.790  1.00  0.00           C  
ATOM     93  O   GLN B 259     -12.519  30.531 -24.701  1.00  0.00           O  
ATOM     94  CB  GLN B 259     -13.725  33.264 -25.975  1.00  0.00           C  
ATOM     95  CG  GLN B 259     -14.470  33.315 -24.673  1.00  0.00           C  
ATOM     96  CD  GLN B 259     -15.542  32.247 -24.578  1.00  0.00           C  
ATOM     97  OE1 GLN B 259     -16.593  32.474 -23.971  1.00  0.00           O  
ATOM     98  NE2 GLN B 259     -15.291  31.079 -25.185  1.00  0.00           N  
ATOM     99  N   ARG B 261     -12.475  30.409 -26.927  1.00  0.00           N  
ATOM    100  CA  ARG B 261     -12.562  28.951 -26.953  1.00  0.00           C  
ATOM    101  C   ARG B 261     -11.205  28.281 -26.674  1.00  0.00           C  
ATOM    102  O   ARG B 261     -11.134  27.103 -26.314  1.00  0.00           O  
ATOM    103  CB  ARG B 261     -13.134  28.492 -28.302  1.00  0.00           C  
ATOM    104  CG  ARG B 261     -12.869  27.037 -28.631  1.00  0.00           C  
ATOM    105  CD  ARG B 261     -13.527  26.105 -27.642  1.00  0.00           C  
ATOM    106  NE  ARG B 261     -13.432  24.708 -28.054  1.00  0.00           N  
ATOM    107  CZ  ARG B 261     -13.758  23.678 -27.277  1.00  0.00           C  
ATOM    108  NH1 ARG B 261     -14.193  23.887 -26.036  1.00  0.00           N  
ATOM    109  NH2 ARG B 261     -13.643  22.440 -27.741  1.00  0.00           N  
ATOM    110  N   LEU B 262     -10.127  29.043 -26.828  1.00  0.00           N  
ATOM    111  CA  LEU B 262      -8.785  28.506 -26.622  1.00  0.00           C  
ATOM    112  C   LEU B 262      -8.340  28.612 -25.160  1.00  0.00           C  
ATOM    113  O   LEU B 262      -7.258  28.146 -24.794  1.00  0.00           O  
ATOM    114  CB  LEU B 262      -7.778  29.192 -27.550  1.00  0.00           C  
ATOM    115  CG  LEU B 262      -8.030  29.079 -29.061  1.00  0.00           C  
ATOM    116  CD1 LEU B 262      -7.036  29.920 -29.858  1.00  0.00           C  
ATOM    117  CD2 LEU B 262      -7.991  27.629 -29.523  1.00  0.00           C  
ATOM    118  N   LYS B 263      -9.173  29.229 -24.324  1.00  0.00           N  
ATOM    119  CA  LYS B 263      -8.942  29.197 -22.884  1.00  0.00           C  
ATOM    120  C   LYS B 263      -9.503  27.891 -22.360  1.00  0.00           C  
ATOM    121  O   LYS B 263      -8.790  27.095 -21.760  1.00  0.00           O  
ATOM    122  CB  LYS B 263      -9.588  30.391 -22.174  1.00  0.00           C  
ATOM    123  CG  LYS B 263      -8.898  31.714 -22.458  1.00  0.00           C  
ATOM    124  CD  LYS B 263      -9.211  32.768 -21.413  1.00  0.00           C  
ATOM    125  CE  LYS B 263      -8.673  34.135 -21.836  1.00  0.00           C  
ATOM    126  NZ  LYS B 263      -8.864  35.194 -20.794  1.00  0.00           N  
ATOM    127  N   GLU B 264     -10.788  27.672 -22.611  1.00  0.00           N  
ATOM    128  CA  GLU B 264     -11.426  26.416 -22.269  1.00  0.00           C  
ATOM    129  C   GLU B 264     -10.478  25.251 -22.525  1.00  0.00           C  
ATOM    130  O   GLU B 264     -10.447  24.274 -21.772  1.00  0.00           O  
ATOM    131  CB  GLU B 264     -12.713  26.242 -23.076  1.00  0.00           C  
ATOM    132  CG  GLU B 264     -13.825  27.189 -22.658  1.00  0.00           C  
ATOM    133  CD  GLU B 264     -15.100  27.007 -23.467  1.00  0.00           C  
ATOM    134  OE1 GLU B 264     -15.071  27.246 -24.695  1.00  0.00           O  
ATOM    135  OE2 GLU B 264     -16.137  26.641 -22.867  1.00  0.00           O  
ATOM    136  N   LEU B 266      -9.687  25.363 -23.584  1.00  0.00           N  
ATOM    137  CA  LEU B 266      -8.814  24.267 -23.988  1.00  0.00           C  
ATOM    138  C   LEU B 266      -7.416  24.407 -23.410  1.00  0.00           C  
ATOM    139  O   LEU B 266      -6.590  23.504 -23.536  1.00  0.00           O  
ATOM    140  CB  LEU B 266      -8.767  24.149 -25.513  1.00  0.00           C  
ATOM    141  CG  LEU B 266     -10.113  23.832 -26.165  1.00  0.00           C  
ATOM    142  CD1 LEU B 266      -9.936  23.598 -27.648  1.00  0.00           C  
ATOM    143  CD2 LEU B 266     -10.756  22.623 -25.506  1.00  0.00           C  
ATOM    144  N   ASN B 267      -7.154  25.549 -22.789  1.00  0.00           N  
ATOM    145  CA  ASN B 267      -5.944  25.710 -22.003  1.00  0.00           C  
ATOM    146  C   ASN B 267      -4.751  25.956 -22.906  1.00  0.00           C  
ATOM    147  O   ASN B 267      -3.814  25.158 -22.956  1.00  0.00           O  
ATOM    148  CB  ASN B 267      -5.715  24.466 -21.130  1.00  0.00           C  
ATOM    149  CG  ASN B 267      -4.924  24.766 -19.874  1.00  0.00           C  
ATOM    150  OD1 ASN B 267      -4.844  25.916 -19.439  1.00  0.00           O  
ATOM    151  ND2 ASN B 267      -4.337  23.727 -19.279  1.00  0.00           N  
ATOM    152  N   ALA B 268      -4.799  27.069 -23.627  1.00  0.00           N  
ATOM    153  CA  ALA B 268      -3.711  27.447 -24.516  1.00  0.00           C  
ATOM    154  C   ALA B 268      -2.642  28.214 -23.752  1.00  0.00           C  
ATOM    155  O   ALA B 268      -2.952  28.977 -22.840  1.00  0.00           O  
ATOM    156  CB  ALA B 268      -4.238  28.288 -25.668  1.00  0.00           C  
ATOM    157  N   SER B 269      -1.386  28.011 -24.131  1.00  0.00           N  
ATOM    158  CA  SER B 269      -0.289  28.781 -23.556  1.00  0.00           C  
ATOM    159  C   SER B 269      -0.408  30.242 -23.980  1.00  0.00           C  
ATOM    160  O   SER B 269      -0.806  30.528 -25.107  1.00  0.00           O  
ATOM    161  CB  SER B 269       1.063  28.218 -24.001  1.00  0.00           C  
ATOM    162  OG  SER B 269       1.326  28.548 -25.356  1.00  0.00           O  
ATOM    163  N   GLY B 270      -0.060  31.161 -23.080  1.00  0.00           N  
ATOM    164  CA  GLY B 270      -0.113  32.584 -23.378  1.00  0.00           C  
ATOM    165  C   GLY B 270       0.486  32.879 -24.739  1.00  0.00           C  
ATOM    166  O   GLY B 270       0.063  33.804 -25.436  1.00  0.00           O  
ATOM    167  N   GLU B 271       1.482  32.079 -25.109  1.00  0.00           N  
ATOM    168  CA  GLU B 271       2.070  32.118 -26.438  1.00  0.00           C  
ATOM    169  C   GLU B 271       0.959  31.988 -27.459  1.00  0.00           C  
ATOM    170  O   GLU B 271       0.573  32.960 -28.103  1.00  0.00           O  
ATOM    171  CB  GLU B 271       3.074  30.971 -26.622  1.00  0.00           C  
ATOM    172  CG  GLU B 271       4.391  31.111 -25.836  1.00  0.00           C  
ATOM    173  CD  GLU B 271       4.235  30.924 -24.315  1.00  0.00           C  
ATOM    174  OE1 GLU B 271       3.574  31.760 -23.661  1.00  0.00           O  
ATOM    175  OE2 GLU B 271       4.797  29.950 -23.763  1.00  0.00           O  
ATOM    176  N   GLN B 272       0.438  30.778 -27.590  1.00  0.00           N  
ATOM    177  CA  GLN B 272      -0.620  30.500 -28.549  1.00  0.00           C  
ATOM    178  C   GLN B 272      -1.731  31.553 -28.539  1.00  0.00           C  
ATOM    179  O   GLN B 272      -2.279  31.890 -29.589  1.00  0.00           O  
ATOM    180  CB  GLN B 272      -1.182  29.106 -28.294  1.00  0.00           C  
ATOM    181  CG  GLN B 272      -0.095  28.059 -28.171  1.00  0.00           C  
ATOM    182  CD  GLN B 272      -0.631  26.699 -27.782  1.00  0.00           C  
ATOM    183  OE1 GLN B 272      -1.132  26.506 -26.668  1.00  0.00           O  
ATOM    184  NE2 GLN B 272      -0.524  25.739 -28.698  1.00  0.00           N  
ATOM    185  N   LEU B 273      -2.056  32.077 -27.362  1.00  0.00           N  
ATOM    186  CA  LEU B 273      -3.054  33.136 -27.261  1.00  0.00           C  
ATOM    187  C   LEU B 273      -2.627  34.373 -28.038  1.00  0.00           C  
ATOM    188  O   LEU B 273      -3.311  34.813 -28.965  1.00  0.00           O  
ATOM    189  CB  LEU B 273      -3.279  33.517 -25.802  1.00  0.00           C  
ATOM    190  CG  LEU B 273      -4.052  32.498 -24.973  1.00  0.00           C  
ATOM    191  CD1 LEU B 273      -4.001  32.872 -23.499  1.00  0.00           C  
ATOM    192  CD2 LEU B 273      -5.486  32.392 -25.463  1.00  0.00           C  
ATOM    193  N   GLU B 274      -1.485  34.926 -27.641  1.00  0.00           N  
ATOM    194  CA  GLU B 274      -0.942  36.139 -28.241  1.00  0.00           C  
ATOM    195  C   GLU B 274      -0.472  35.916 -29.678  1.00  0.00           C  
ATOM    196  O   GLU B 274       0.396  36.628 -30.182  1.00  0.00           O  
ATOM    197  CB  GLU B 274       0.210  36.661 -27.386  1.00  0.00           C  
ATOM    198  CG  GLU B 274      -0.176  36.919 -25.947  1.00  0.00           C  
ATOM    199  CD  GLU B 274       1.022  37.238 -25.082  1.00  0.00           C  
ATOM    200  OE1 GLU B 274       2.104  36.672 -25.346  1.00  0.00           O  
ATOM    201  OE2 GLU B 274       0.878  38.050 -24.140  1.00  0.00           O  
ATOM    202  N   MET B 275      -1.050  34.917 -30.330  1.00  0.00           N  
ATOM    203  CA  MET B 275      -0.731  34.638 -31.714  1.00  0.00           C  
ATOM    204  C   MET B 275      -1.633  35.433 -32.647  1.00  0.00           C  
ATOM    205  O   MET B 275      -2.786  35.721 -32.329  1.00  0.00           O  
ATOM    206  CB  MET B 275      -0.859  33.144 -32.004  1.00  0.00           C  
ATOM    207  CG  MET B 275       0.295  32.303 -31.477  1.00  0.00           C  
ATOM    208  SD  MET B 275       0.367  30.682 -32.276  1.00  0.00           S  
ATOM    209  CE  MET B 275       0.043  31.141 -33.983  1.00  0.00           C  
ATOM    210  N   GLY B 276      -1.090  35.786 -33.803  1.00  0.00           N  
ATOM    211  CA  GLY B 276      -1.807  36.572 -34.782  1.00  0.00           C  
ATOM    212  C   GLY B 276      -1.278  36.237 -36.155  1.00  0.00           C  
ATOM    213  O   GLY B 276      -0.199  35.656 -36.295  1.00  0.00           O  
ATOM    214  N   PHE B 277      -2.035  36.609 -37.177  1.00  0.00           N  
ATOM    215  CA  PHE B 277      -1.692  36.206 -38.527  1.00  0.00           C  
ATOM    216  C   PHE B 277      -1.788  37.322 -39.555  1.00  0.00           C  
ATOM    217  O   PHE B 277      -2.333  38.397 -39.292  1.00  0.00           O  
ATOM    218  CB  PHE B 277      -2.553  35.014 -38.952  1.00  0.00           C  
ATOM    219  CG  PHE B 277      -2.098  33.706 -38.371  1.00  0.00           C  
ATOM    220  CD1 PHE B 277      -2.473  33.333 -37.090  1.00  0.00           C  
ATOM    221  CD2 PHE B 277      -1.289  32.850 -39.104  1.00  0.00           C  
ATOM    222  CE1 PHE B 277      -2.052  32.128 -36.549  1.00  0.00           C  
ATOM    223  CE2 PHE B 277      -0.865  31.642 -38.569  1.00  0.00           C  
ATOM    224  CZ  PHE B 277      -1.246  31.283 -37.289  1.00  0.00           C  
ATOM    225  N   SER B 278      -1.231  37.036 -40.729  1.00  0.00           N  
ATOM    226  CA  SER B 278      -1.282  37.919 -41.882  1.00  0.00           C  
ATOM    227  C   SER B 278      -2.723  38.080 -42.318  1.00  0.00           C  
ATOM    228  O   SER B 278      -3.227  39.195 -42.474  1.00  0.00           O  
ATOM    229  CB  SER B 278      -0.474  37.304 -43.026  1.00  0.00           C  
ATOM    230  OG  SER B 278      -0.843  35.948 -43.223  1.00  0.00           O  
ATOM    231  N   ASP B 279      -3.382  36.943 -42.502  1.00  0.00           N  
ATOM    232  CA  ASP B 279      -4.748  36.920 -42.986  1.00  0.00           C  
ATOM    233  C   ASP B 279      -5.660  36.118 -42.070  1.00  0.00           C  
ATOM    234  O   ASP B 279      -5.360  35.905 -40.898  1.00  0.00           O  
ATOM    235  CB  ASP B 279      -4.802  36.345 -44.405  1.00  0.00           C  
ATOM    236  CG  ASP B 279      -4.198  34.954 -44.496  1.00  0.00           C  
ATOM    237  OD1 ASP B 279      -3.029  34.781 -44.090  1.00  0.00           O  
ATOM    238  OD2 ASP B 279      -4.890  34.034 -44.982  1.00  0.00           O  
ATOM    239  N   ALA B 281      -6.777  35.675 -42.634  1.00  0.00           N  
ATOM    240  CA  ALA B 281      -7.787  34.940 -41.895  1.00  0.00           C  
ATOM    241  C   ALA B 281      -7.725  33.447 -42.212  1.00  0.00           C  
ATOM    242  O   ALA B 281      -7.604  32.625 -41.308  1.00  0.00           O  
ATOM    243  CB  ALA B 281      -9.175  35.497 -42.196  1.00  0.00           C  
ATOM    244  N   LEU B 282      -7.800  33.092 -43.488  1.00  0.00           N  
ATOM    245  CA  LEU B 282      -7.825  31.686 -43.863  1.00  0.00           C  
ATOM    246  C   LEU B 282      -6.619  30.952 -43.282  1.00  0.00           C  
ATOM    247  O   LEU B 282      -6.644  29.735 -43.128  1.00  0.00           O  
ATOM    248  CB  LEU B 282      -7.870  31.540 -45.391  1.00  0.00           C  
ATOM    249  CG  LEU B 282      -8.789  30.491 -46.052  1.00  0.00           C  
ATOM    250  CD1 LEU B 282      -8.074  29.162 -46.372  1.00  0.00           C  
ATOM    251  CD2 LEU B 282     -10.073  30.268 -45.229  1.00  0.00           C  
ATOM    252  N   SER B 283      -5.566  31.696 -42.957  1.00  0.00           N  
ATOM    253  CA  SER B 283      -4.372  31.113 -42.342  1.00  0.00           C  
ATOM    254  C   SER B 283      -4.538  30.926 -40.827  1.00  0.00           C  
ATOM    255  O   SER B 283      -4.038  29.959 -40.244  1.00  0.00           O  
ATOM    256  CB  SER B 283      -3.141  31.979 -42.636  1.00  0.00           C  
ATOM    257  OG  SER B 283      -3.215  33.231 -41.968  1.00  0.00           O  
ATOM    258  N   ARG B 291      -5.233  31.869 -40.197  1.00  0.00           N  
ATOM    259  CA  ARG B 291      -5.537  31.801 -38.773  1.00  0.00           C  
ATOM    260  C   ARG B 291      -6.660  30.805 -38.491  1.00  0.00           C  
ATOM    261  O   ARG B 291      -6.576  30.013 -37.558  1.00  0.00           O  
ATOM    262  CB  ARG B 291      -5.907  33.190 -38.245  1.00  0.00           C  
ATOM    263  CG  ARG B 291      -7.262  33.243 -37.575  1.00  0.00           C  
ATOM    264  CD  ARG B 291      -7.883  34.623 -37.690  1.00  0.00           C  
ATOM    265  NE  ARG B 291      -9.283  34.544 -38.095  1.00  0.00           N  
ATOM    266  CZ  ARG B 291     -10.126  35.571 -38.107  1.00  0.00           C  
ATOM    267  NH1 ARG B 291      -9.718  36.774 -37.720  1.00  0.00           N  
ATOM    268  NH2 ARG B 291     -11.382  35.388 -38.501  1.00  0.00           N  
ATOM    269  N   ASP B 292      -7.708  30.841 -39.307  1.00  0.00           N  
ATOM    270  CA  ASP B 292      -8.837  29.928 -39.143  1.00  0.00           C  
ATOM    271  C   ASP B 292      -8.404  28.468 -39.338  1.00  0.00           C  
ATOM    272  O   ASP B 292      -9.094  27.536 -38.913  1.00  0.00           O  
ATOM    273  CB  ASP B 292      -9.983  30.293 -40.105  1.00  0.00           C  
ATOM    274  CG  ASP B 292     -10.709  31.584 -39.706  1.00  0.00           C  
ATOM    275  OD1 ASP B 292     -11.958  31.642 -39.824  1.00  0.00           O  
ATOM    276  OD2 ASP B 292     -10.033  32.543 -39.276  1.00  0.00           O  
ATOM    277  N   ARG B 293      -7.253  28.282 -39.981  1.00  0.00           N  
ATOM    278  CA  ARG B 293      -6.708  26.953 -40.250  1.00  0.00           C  
ATOM    279  C   ARG B 293      -5.651  26.600 -39.210  1.00  0.00           C  
ATOM    280  O   ARG B 293      -5.492  25.434 -38.849  1.00  0.00           O  
ATOM    281  CB  ARG B 293      -6.102  26.879 -41.665  1.00  0.00           C  
ATOM    282  CG  ARG B 293      -7.104  26.955 -42.828  1.00  0.00           C  
ATOM    283  CD  ARG B 293      -6.418  26.822 -44.202  1.00  0.00           C  
ATOM    284  NE  ARG B 293      -5.732  25.539 -44.367  1.00  0.00           N  
ATOM    285  CZ  ARG B 293      -4.431  25.401 -44.614  1.00  0.00           C  
ATOM    286  NH1 ARG B 293      -3.661  26.472 -44.753  1.00  0.00           N  
ATOM    287  NH2 ARG B 293      -3.901  24.188 -44.735  1.00  0.00           N  
ATOM    288  N   ALA B 296      -4.923  27.615 -38.749  1.00  0.00           N  
ATOM    289  CA  ALA B 296      -3.947  27.442 -37.679  1.00  0.00           C  
ATOM    290  C   ALA B 296      -4.663  27.066 -36.382  1.00  0.00           C  
ATOM    291  O   ALA B 296      -4.209  26.201 -35.631  1.00  0.00           O  
ATOM    292  CB  ALA B 296      -3.135  28.711 -37.494  1.00  0.00           C  
ATOM    293  N   PHE B 297      -5.789  27.729 -36.137  1.00  0.00           N  
ATOM    294  CA  PHE B 297      -6.699  27.370 -35.056  1.00  0.00           C  
ATOM    295  C   PHE B 297      -6.857  25.851 -34.975  1.00  0.00           C  
ATOM    296  O   PHE B 297      -6.194  25.210 -34.169  1.00  0.00           O  
ATOM    297  CB  PHE B 297      -8.056  28.061 -35.269  1.00  0.00           C  
ATOM    298  CG  PHE B 297      -9.114  27.683 -34.264  1.00  0.00           C  
ATOM    299  CD1 PHE B 297      -9.275  28.411 -33.099  1.00  0.00           C  
ATOM    300  CD2 PHE B 297      -9.967  26.614 -34.501  1.00  0.00           C  
ATOM    301  CE1 PHE B 297     -10.254  28.069 -32.175  1.00  0.00           C  
ATOM    302  CE2 PHE B 297     -10.949  26.266 -33.582  1.00  0.00           C  
ATOM    303  CZ  PHE B 297     -11.091  26.996 -32.417  1.00  0.00           C  
ATOM    304  N   GLN B 298      -7.701  25.276 -35.829  1.00  0.00           N  
ATOM    305  CA  GLN B 298      -8.058  23.858 -35.728  1.00  0.00           C  
ATOM    306  C   GLN B 298      -6.851  22.931 -35.646  1.00  0.00           C  
ATOM    307  O   GLN B 298      -6.992  21.749 -35.331  1.00  0.00           O  
ATOM    308  CB  GLN B 298      -8.939  23.437 -36.903  1.00  0.00           C  
ATOM    309  CG  GLN B 298      -9.761  24.558 -37.508  1.00  0.00           C  
ATOM    310  CD  GLN B 298     -10.774  24.051 -38.519  1.00  0.00           C  
ATOM    311  OE1 GLN B 298     -10.415  23.530 -39.583  1.00  0.00           O  
ATOM    312  NE2 GLN B 298     -12.052  24.205 -38.193  1.00  0.00           N  
ATOM    313  N   GLY B 303      -5.673  23.467 -35.950  1.00  0.00           N  
ATOM    314  CA  GLY B 303      -4.442  22.708 -35.850  1.00  0.00           C  
ATOM    315  C   GLY B 303      -4.073  22.592 -34.391  1.00  0.00           C  
ATOM    316  O   GLY B 303      -3.634  21.546 -33.911  1.00  0.00           O  
ATOM    317  N   ILE B 305      -4.263  23.696 -33.684  1.00  0.00           N  
ATOM    318  CA  ILE B 305      -4.145  23.718 -32.237  1.00  0.00           C  
ATOM    319  C   ILE B 305      -5.250  22.881 -31.593  1.00  0.00           C  
ATOM    320  O   ILE B 305      -4.960  21.935 -30.878  1.00  0.00           O  
ATOM    321  CB  ILE B 305      -4.182  25.156 -31.713  1.00  0.00           C  
ATOM    322  CG1 ILE B 305      -3.141  25.999 -32.461  1.00  0.00           C  
ATOM    323  CG2 ILE B 305      -3.938  25.190 -30.220  1.00  0.00           C  
ATOM    324  CD1 ILE B 305      -2.876  27.354 -31.839  1.00  0.00           C  
ATOM    325  N   GLU B 306      -6.510  23.220 -31.849  1.00  0.00           N  
ATOM    326  CA  GLU B 306      -7.617  22.407 -31.362  1.00  0.00           C  
ATOM    327  C   GLU B 306      -7.214  20.951 -31.204  1.00  0.00           C  
ATOM    328  O   GLU B 306      -7.053  20.468 -30.087  1.00  0.00           O  
ATOM    329  CB  GLU B 306      -8.822  22.500 -32.285  1.00  0.00           C  
ATOM    330  CG  GLU B 306      -9.842  23.516 -31.856  1.00  0.00           C  
ATOM    331  CD  GLU B 306     -11.225  23.189 -32.382  1.00  0.00           C  
ATOM    332  OE1 GLU B 306     -11.353  22.925 -33.596  1.00  0.00           O  
ATOM    333  OE2 GLU B 306     -12.183  23.194 -31.581  1.00  0.00           O  
ATOM    334  N   HIS B 307      -7.048  20.250 -32.319  1.00  0.00           N  
ATOM    335  CA  HIS B 307      -6.616  18.859 -32.283  1.00  0.00           C  
ATOM    336  C   HIS B 307      -5.531  18.699 -31.227  1.00  0.00           C  
ATOM    337  O   HIS B 307      -5.686  17.937 -30.278  1.00  0.00           O  
ATOM    338  CB  HIS B 307      -6.090  18.430 -33.652  1.00  0.00           C  
ATOM    339  CG  HIS B 307      -6.102  16.948 -33.872  1.00  0.00           C  
ATOM    340  ND1 HIS B 307      -5.022  16.261 -34.384  1.00  0.00           N  
ATOM    341  CD2 HIS B 307      -7.066  16.019 -33.652  1.00  0.00           C  
ATOM    342  CE1 HIS B 307      -5.320  14.975 -34.472  1.00  0.00           C  
ATOM    343  NE2 HIS B 307      -6.555  14.803 -34.037  1.00  0.00           N  
ATOM    344  N   GLN B 308      -4.444  19.447 -31.384  1.00  0.00           N  
ATOM    345  CA  GLN B 308      -3.326  19.400 -30.439  1.00  0.00           C  
ATOM    346  C   GLN B 308      -3.754  19.486 -28.960  1.00  0.00           C  
ATOM    347  O   GLN B 308      -3.246  18.746 -28.118  1.00  0.00           O  
ATOM    348  CB  GLN B 308      -2.314  20.507 -30.758  1.00  0.00           C  
ATOM    349  CG  GLN B 308      -0.981  20.367 -30.025  1.00  0.00           C  
ATOM    350  CD  GLN B 308       0.041  19.545 -30.808  1.00  0.00           C  
ATOM    351  OE1 GLN B 308       0.978  18.982 -30.236  1.00  0.00           O  
ATOM    352  NE2 GLN B 308      -0.135  19.478 -32.125  1.00  0.00           N  
ATOM    353  N   LEU B 309      -4.681  20.391 -28.657  1.00  0.00           N  
ATOM    354  CA  LEU B 309      -5.146  20.601 -27.289  1.00  0.00           C  
ATOM    355  C   LEU B 309      -6.219  19.593 -26.898  1.00  0.00           C  
ATOM    356  O   LEU B 309      -6.103  18.879 -25.899  1.00  0.00           O  
ATOM    357  CB  LEU B 309      -5.690  22.017 -27.126  1.00  0.00           C  
ATOM    358  CG  LEU B 309      -4.661  23.134 -27.228  1.00  0.00           C  
ATOM    359  CD1 LEU B 309      -5.310  24.444 -26.840  1.00  0.00           C  
ATOM    360  CD2 LEU B 309      -3.449  22.848 -26.353  1.00  0.00           C  
ATOM    361  N   MET B 310      -7.277  19.550 -27.689  1.00  0.00           N  
ATOM    362  CA  MET B 310      -8.325  18.569 -27.492  1.00  0.00           C  
ATOM    363  C   MET B 310      -7.715  17.164 -27.413  1.00  0.00           C  
ATOM    364  O   MET B 310      -8.308  16.254 -26.833  1.00  0.00           O  
ATOM    365  CB  MET B 310      -9.341  18.675 -28.630  1.00  0.00           C  
ATOM    366  CG  MET B 310     -10.673  18.021 -28.371  1.00  0.00           C  
ATOM    367  SD  MET B 310     -11.921  18.625 -29.518  1.00  0.00           S  
ATOM    368  CE  MET B 310     -11.716  20.394 -29.357  1.00  0.00           C  
ATOM    369  N   SER B 311      -6.531  16.990 -27.997  1.00  0.00           N  
ATOM    370  CA  SER B 311      -5.796  15.738 -27.865  1.00  0.00           C  
ATOM    371  C   SER B 311      -5.221  15.632 -26.468  1.00  0.00           C  
ATOM    372  O   SER B 311      -5.623  14.762 -25.703  1.00  0.00           O  
ATOM    373  CB  SER B 311      -4.667  15.649 -28.889  1.00  0.00           C  
ATOM    374  OG  SER B 311      -4.993  14.763 -29.946  1.00  0.00           O  
ATOM    375  N   GLN B 312      -4.285  16.523 -26.139  1.00  0.00           N  
ATOM    376  CA  GLN B 312      -3.667  16.554 -24.808  1.00  0.00           C  
ATOM    377  C   GLN B 312      -4.674  16.323 -23.692  1.00  0.00           C  
ATOM    378  O   GLN B 312      -4.416  15.545 -22.775  1.00  0.00           O  
ATOM    379  CB  GLN B 312      -2.938  17.877 -24.578  1.00  0.00           C  
ATOM    380  CG  GLN B 312      -1.676  18.015 -25.405  1.00  0.00           C  
ATOM    381  CD  GLN B 312      -1.124  19.426 -25.392  1.00  0.00           C  
ATOM    382  OE1 GLN B 312      -0.889  20.019 -26.450  1.00  0.00           O  
ATOM    383  NE2 GLN B 312      -0.922  19.977 -24.195  1.00  0.00           N  
ATOM    384  N   GLY B 313      -5.816  17.000 -23.789  1.00  0.00           N  
ATOM    385  CA  GLY B 313      -6.892  16.843 -22.833  1.00  0.00           C  
ATOM    386  C   GLY B 313      -7.166  15.381 -22.576  1.00  0.00           C  
ATOM    387  O   GLY B 313      -7.004  14.879 -21.461  1.00  0.00           O  
ATOM    388  N   LYS B 314      -7.571  14.695 -23.631  1.00  0.00           N  
ATOM    389  CA  LYS B 314      -7.861  13.268 -23.565  1.00  0.00           C  
ATOM    390  C   LYS B 314      -6.803  12.440 -22.807  1.00  0.00           C  
ATOM    391  O   LYS B 314      -7.149  11.494 -22.090  1.00  0.00           O  
ATOM    392  CB  LYS B 314      -8.105  12.721 -24.982  1.00  0.00           C  
ATOM    393  CG  LYS B 314      -9.500  13.038 -25.534  1.00  0.00           C  
ATOM    394  CD  LYS B 314      -9.485  13.388 -27.023  1.00  0.00           C  
ATOM    395  CE  LYS B 314      -8.942  12.253 -27.897  1.00  0.00           C  
ATOM    396  NZ  LYS B 314      -9.010  12.549 -29.369  1.00  0.00           N  
ATOM    397  N   ARG B 315      -5.528  12.807 -22.961  1.00  0.00           N  
ATOM    398  CA  ARG B 315      -4.415  12.115 -22.300  1.00  0.00           C  
ATOM    399  C   ARG B 315      -4.286  12.449 -20.814  1.00  0.00           C  
ATOM    400  O   ARG B 315      -4.047  11.564 -19.995  1.00  0.00           O  
ATOM    401  CB  ARG B 315      -3.090  12.426 -22.995  1.00  0.00           C  
ATOM    402  CG  ARG B 315      -3.034  11.944 -24.435  1.00  0.00           C  
ATOM    403  CD  ARG B 315      -1.650  12.089 -25.075  1.00  0.00           C  
ATOM    404  NE  ARG B 315      -1.712  11.776 -26.505  1.00  0.00           N  
ATOM    405  CZ  ARG B 315      -1.778  10.541 -27.010  1.00  0.00           C  
ATOM    406  NH1 ARG B 315      -1.784   9.486 -26.207  1.00  0.00           N  
ATOM    407  NH2 ARG B 315      -1.842  10.354 -28.323  1.00  0.00           N  
ATOM    408  N   HIS B 316      -4.425  13.724 -20.465  1.00  0.00           N  
ATOM    409  CA  HIS B 316      -4.417  14.117 -19.067  1.00  0.00           C  
ATOM    410  C   HIS B 316      -5.546  13.351 -18.399  1.00  0.00           C  
ATOM    411  O   HIS B 316      -5.459  12.985 -17.229  1.00  0.00           O  
ATOM    412  CB  HIS B 316      -4.651  15.622 -18.922  1.00  0.00           C  
ATOM    413  CG  HIS B 316      -3.898  16.253 -17.790  1.00  0.00           C  
ATOM    414  ND1 HIS B 316      -4.419  16.377 -16.516  1.00  0.00           N  
ATOM    415  CD2 HIS B 316      -2.662  16.811 -17.741  1.00  0.00           C  
ATOM    416  CE1 HIS B 316      -3.541  16.981 -15.737  1.00  0.00           C  
ATOM    417  NE2 HIS B 316      -2.464  17.254 -16.456  1.00  0.00           N  
ATOM    418  N   LEU B 317      -6.608  13.110 -19.157  1.00  0.00           N  
ATOM    419  CA  LEU B 317      -7.750  12.370 -18.641  1.00  0.00           C  
ATOM    420  C   LEU B 317      -7.444  10.899 -18.476  1.00  0.00           C  
ATOM    421  O   LEU B 317      -7.876  10.264 -17.521  1.00  0.00           O  
ATOM    422  CB  LEU B 317      -8.975  12.548 -19.531  1.00  0.00           C  
ATOM    423  CG  LEU B 317      -9.841  13.670 -18.986  1.00  0.00           C  
ATOM    424  CD1 LEU B 317      -9.015  14.942 -18.855  1.00  0.00           C  
ATOM    425  CD2 LEU B 317     -11.085  13.904 -19.833  1.00  0.00           C  
ATOM    426  N   GLU B 318      -6.701  10.352 -19.416  1.00  0.00           N  
ATOM    427  CA  GLU B 318      -6.423   8.933 -19.380  1.00  0.00           C  
ATOM    428  C   GLU B 318      -5.549   8.612 -18.172  1.00  0.00           C  
ATOM    429  O   GLU B 318      -5.728   7.584 -17.520  1.00  0.00           O  
ATOM    430  CB  GLU B 318      -5.773   8.472 -20.688  1.00  0.00           C  
ATOM    431  CG  GLU B 318      -6.141   7.050 -21.073  1.00  0.00           C  
ATOM    432  CD  GLU B 318      -7.655   6.813 -21.117  1.00  0.00           C  
ATOM    433  OE1 GLU B 318      -8.051   5.652 -20.864  1.00  0.00           O  
ATOM    434  OE2 GLU B 318      -8.441   7.766 -21.392  1.00  0.00           O  
ATOM    435  N   GLN B 319      -4.605   9.495 -17.869  1.00  0.00           N  
ATOM    436  CA  GLN B 319      -3.869   9.384 -16.622  1.00  0.00           C  
ATOM    437  C   GLN B 319      -4.874   9.387 -15.477  1.00  0.00           C  
ATOM    438  O   GLN B 319      -5.109   8.361 -14.836  1.00  0.00           O  
ATOM    439  CB  GLN B 319      -2.925  10.570 -16.451  1.00  0.00           C  
ATOM    440  CG  GLN B 319      -1.958  10.777 -17.591  1.00  0.00           C  
ATOM    441  CD  GLN B 319      -0.794   9.807 -17.549  1.00  0.00           C  
ATOM    442  OE1 GLN B 319      -0.093   9.615 -18.543  1.00  0.00           O  
ATOM    443  NE2 GLN B 319      -0.583   9.190 -16.395  1.00  0.00           N  
ATOM    444  N   LEU B 320      -5.467  10.555 -15.237  1.00  0.00           N  
ATOM    445  CA  LEU B 320      -6.456  10.732 -14.181  1.00  0.00           C  
ATOM    446  C   LEU B 320      -7.450   9.577 -14.110  1.00  0.00           C  
ATOM    447  O   LEU B 320      -7.980   9.269 -13.050  1.00  0.00           O  
ATOM    448  CB  LEU B 320      -7.186  12.073 -14.337  1.00  0.00           C  
ATOM    449  CG  LEU B 320      -8.438  12.320 -13.472  1.00  0.00           C  
ATOM    450  CD1 LEU B 320      -8.565  13.769 -12.985  1.00  0.00           C  
ATOM    451  CD2 LEU B 320      -9.707  11.889 -14.209  1.00  0.00           C  
ATOM    452  N   ARG B 321      -7.698   8.929 -15.235  1.00  0.00           N  
ATOM    453  CA  ARG B 321      -8.615   7.798 -15.253  1.00  0.00           C  
ATOM    454  C   ARG B 321      -7.986   6.482 -14.777  1.00  0.00           C  
ATOM    455  O   ARG B 321      -8.683   5.617 -14.251  1.00  0.00           O  
ATOM    456  CB  ARG B 321      -9.212   7.619 -16.653  1.00  0.00           C  
ATOM    457  CG  ARG B 321      -9.625   6.197 -16.965  1.00  0.00           C  
ATOM    458  CD  ARG B 321     -10.499   6.131 -18.184  1.00  0.00           C  
ATOM    459  NE  ARG B 321     -10.307   4.867 -18.891  1.00  0.00           N  
ATOM    460  CZ  ARG B 321     -11.203   3.886 -18.935  1.00  0.00           C  
ATOM    461  NH1 ARG B 321     -12.375   4.021 -18.310  1.00  0.00           N  
ATOM    462  NH2 ARG B 321     -10.923   2.778 -19.613  1.00  0.00           N  
ATOM    463  N   THR B 322      -6.676   6.328 -14.947  1.00  0.00           N  
ATOM    464  CA  THR B 322      -6.065   5.018 -14.746  1.00  0.00           C  
ATOM    465  C   THR B 322      -4.929   4.937 -13.717  1.00  0.00           C  
ATOM    466  O   THR B 322      -4.453   3.839 -13.406  1.00  0.00           O  
ATOM    467  CB  THR B 322      -5.567   4.433 -16.090  1.00  0.00           C  
ATOM    468  OG1 THR B 322      -4.304   5.016 -16.435  1.00  0.00           O  
ATOM    469  CG2 THR B 322      -6.586   4.694 -17.202  1.00  0.00           C  
ATOM    470  N   VAL B 323      -4.484   6.085 -13.204  1.00  0.00           N  
ATOM    471  CA  VAL B 323      -3.461   6.108 -12.150  1.00  0.00           C  
ATOM    472  C   VAL B 323      -3.816   7.080 -11.026  1.00  0.00           C  
ATOM    473  O   VAL B 323      -3.781   6.718  -9.848  1.00  0.00           O  
ATOM    474  CB  VAL B 323      -2.046   6.460 -12.681  1.00  0.00           C  
ATOM    475  CG1 VAL B 323      -1.759   5.706 -13.932  1.00  0.00           C  
ATOM    476  CG2 VAL B 323      -1.917   7.948 -12.940  1.00  0.00           C  
ATOM    477  N   LYS B 324      -4.179   8.305 -11.386  1.00  0.00           N  
ATOM    478  CA  LYS B 324      -4.262   9.381 -10.406  1.00  0.00           C  
ATOM    479  C   LYS B 324      -5.621   9.425  -9.666  1.00  0.00           C  
ATOM    480  O   LYS B 324      -5.712   9.920  -8.547  1.00  0.00           O  
ATOM    481  CB  LYS B 324      -3.910  10.715 -11.077  1.00  0.00           C  
ATOM    482  CG  LYS B 324      -3.606  11.851 -10.124  1.00  0.00           C  
ATOM    483  CD  LYS B 324      -3.130  13.104 -10.860  1.00  0.00           C  
ATOM    484  CE  LYS B 324      -4.299  13.925 -11.413  1.00  0.00           C  
ATOM    485  NZ  LYS B 324      -3.877  15.263 -11.941  1.00  0.00           N  
ATOM    486  N   HIS B 325      -6.661   8.899 -10.304  1.00  0.00           N  
ATOM    487  CA  HIS B 325      -7.988   8.732  -9.699  1.00  0.00           C  
ATOM    488  C   HIS B 325      -8.580   9.947  -8.985  1.00  0.00           C  
ATOM    489  O   HIS B 325      -9.660   9.856  -8.383  1.00  0.00           O  
ATOM    490  CB  HIS B 325      -8.002   7.512  -8.782  1.00  0.00           C  
ATOM    491  CG  HIS B 325      -7.554   6.259  -9.463  1.00  0.00           C  
ATOM    492  ND1 HIS B 325      -6.303   5.717  -9.270  1.00  0.00           N  
ATOM    493  CD2 HIS B 325      -8.180   5.464 -10.363  1.00  0.00           C  
ATOM    494  CE1 HIS B 325      -6.184   4.625 -10.006  1.00  0.00           C  
ATOM    495  NE2 HIS B 325      -7.306   4.452 -10.680  1.00  0.00           N  
ATOM    496  N   ARG B 332      -7.883  11.080  -9.054  1.00  0.00           N  
ATOM    497  CA  ARG B 332      -8.407  12.312  -8.484  1.00  0.00           C  
ATOM    498  C   ARG B 332      -7.860  13.560  -9.178  1.00  0.00           C  
ATOM    499  O   ARG B 332      -6.698  13.578  -9.621  1.00  0.00           O  
ATOM    500  CB  ARG B 332      -8.148  12.380  -6.969  1.00  0.00           C  
ATOM    501  CG  ARG B 332      -6.868  13.119  -6.592  1.00  0.00           C  
ATOM    502  CD  ARG B 332      -5.658  12.183  -6.502  1.00  0.00           C  
ATOM    503  NE  ARG B 332      -5.456  11.704  -5.142  1.00  0.00           N  
ATOM    504  CZ  ARG B 332      -5.112  12.488  -4.123  1.00  0.00           C  
ATOM    505  NH1 ARG B 332      -4.939  13.788  -4.323  1.00  0.00           N  
ATOM    506  NH2 ARG B 332      -4.945  11.981  -2.903  1.00  0.00           N  
ATOM    507  N   PRO B 333      -8.716  14.602  -9.258  1.00  0.00           N  
ATOM    508  CA  PRO B 333      -8.488  15.953  -9.788  1.00  0.00           C  
ATOM    509  C   PRO B 333      -7.239  16.546  -9.191  1.00  0.00           C  
ATOM    510  O   PRO B 333      -6.861  16.170  -8.084  1.00  0.00           O  
ATOM    511  CB  PRO B 333      -9.672  16.745  -9.257  1.00  0.00           C  
ATOM    512  CG  PRO B 333     -10.744  15.728  -8.976  1.00  0.00           C  
ATOM    513  CD  PRO B 333     -10.069  14.436  -8.692  1.00  0.00           C  
ATOM    514  N   ALA B 334      -6.624  17.481  -9.903  1.00  0.00           N  
ATOM    515  CA  ALA B 334      -5.418  18.134  -9.415  1.00  0.00           C  
ATOM    516  C   ALA B 334      -5.739  18.975  -8.183  1.00  0.00           C  
ATOM    517  O   ALA B 334      -4.834  19.386  -7.445  1.00  0.00           O  
ATOM    518  CB  ALA B 334      -4.807  18.986 -10.505  1.00  0.00           C  
ATOM    519  N   LEU B 335      -7.032  19.223  -7.971  1.00  0.00           N  
ATOM    520  CA  LEU B 335      -7.496  19.971  -6.802  1.00  0.00           C  
ATOM    521  C   LEU B 335      -7.348  19.207  -5.472  1.00  0.00           C  
ATOM    522  O   LEU B 335      -7.086  19.803  -4.434  1.00  0.00           O  
ATOM    523  CB  LEU B 335      -8.951  20.392  -6.982  1.00  0.00           C  
ATOM    524  CG  LEU B 335      -9.596  20.970  -5.716  1.00  0.00           C  
ATOM    525  CD1 LEU B 335      -9.076  22.371  -5.412  1.00  0.00           C  
ATOM    526  CD2 LEU B 335     -11.111  20.990  -5.856  1.00  0.00           C  
ATOM    527  N   LEU B 336      -7.532  17.890  -5.506  1.00  0.00           N  
ATOM    528  CA  LEU B 336      -7.424  17.076  -4.301  1.00  0.00           C  
ATOM    529  C   LEU B 336      -5.980  16.674  -4.058  1.00  0.00           C  
ATOM    530  O   LEU B 336      -5.607  16.374  -2.932  1.00  0.00           O  
ATOM    531  CB  LEU B 336      -8.322  15.843  -4.390  1.00  0.00           C  
ATOM    532  CG  LEU B 336      -9.756  16.168  -4.779  1.00  0.00           C  
ATOM    533  CD1 LEU B 336     -10.684  15.030  -4.434  1.00  0.00           C  
ATOM    534  CD2 LEU B 336     -10.180  17.433  -4.068  1.00  0.00           C  
ATOM    535  N   GLU B 337      -5.173  16.661  -5.117  1.00  0.00           N  
ATOM    536  CA  GLU B 337      -3.739  16.417  -4.978  1.00  0.00           C  
ATOM    537  C   GLU B 337      -3.162  17.413  -3.989  1.00  0.00           C  
ATOM    538  O   GLU B 337      -2.310  17.075  -3.160  1.00  0.00           O  
ATOM    539  CB  GLU B 337      -3.016  16.598  -6.315  1.00  0.00           C  
ATOM    540  CG  GLU B 337      -1.855  15.641  -6.540  1.00  0.00           C  
ATOM    541  CD  GLU B 337      -2.341  14.285  -7.032  1.00  0.00           C  
ATOM    542  OE1 GLU B 337      -3.191  14.257  -7.952  1.00  0.00           O  
ATOM    543  OE2 GLU B 337      -1.885  13.250  -6.498  1.00  0.00           O  
ATOM    544  N   LEU B 338      -3.634  18.653  -4.094  1.00  0.00           N  
ATOM    545  CA  LEU B 338      -3.110  19.736  -3.276  1.00  0.00           C  
ATOM    546  C   LEU B 338      -3.639  19.619  -1.859  1.00  0.00           C  
ATOM    547  O   LEU B 338      -2.854  19.546  -0.910  1.00  0.00           O  
ATOM    548  CB  LEU B 338      -3.462  21.104  -3.871  1.00  0.00           C  
ATOM    549  CG  LEU B 338      -2.445  22.212  -3.563  1.00  0.00           C  
ATOM    550  CD1 LEU B 338      -1.036  21.809  -4.013  1.00  0.00           C  
ATOM    551  CD2 LEU B 338      -2.843  23.561  -4.164  1.00  0.00           C  
ATOM    552  N   GLU B 339      -4.964  19.598  -1.715  1.00  0.00           N  
ATOM    553  CA  GLU B 339      -5.561  19.447  -0.391  1.00  0.00           C  
ATOM    554  C   GLU B 339      -4.733  18.467   0.459  1.00  0.00           C  
ATOM    555  O   GLU B 339      -4.102  18.867   1.442  1.00  0.00           O  
ATOM    556  CB  GLU B 339      -7.040  19.041  -0.478  1.00  0.00           C  
ATOM    557  CG  GLU B 339      -7.967  20.184  -0.909  1.00  0.00           C  
ATOM    558  CD  GLU B 339      -9.452  19.869  -0.714  1.00  0.00           C  
ATOM    559  OE1 GLU B 339      -9.780  19.106   0.218  1.00  0.00           O  
ATOM    560  OE2 GLU B 339     -10.295  20.389  -1.485  1.00  0.00           O  
ATOM    561  N   GLU B 340      -4.688  17.204   0.061  1.00  0.00           N  
ATOM    562  CA  GLU B 340      -3.932  16.225   0.828  1.00  0.00           C  
ATOM    563  C   GLU B 340      -2.448  16.574   1.007  1.00  0.00           C  
ATOM    564  O   GLU B 340      -1.893  16.398   2.087  1.00  0.00           O  
ATOM    565  CB  GLU B 340      -4.066  14.833   0.218  1.00  0.00           C  
ATOM    566  CG  GLU B 340      -3.085  13.822   0.809  1.00  0.00           C  
ATOM    567  CD  GLU B 340      -3.215  12.440   0.191  1.00  0.00           C  
ATOM    568  OE1 GLU B 340      -2.173  11.844  -0.170  1.00  0.00           O  
ATOM    569  OE2 GLU B 340      -4.361  11.959   0.066  1.00  0.00           O  
ATOM    570  N   LYS B 341      -1.798  17.046  -0.051  1.00  0.00           N  
ATOM    571  CA  LYS B 341      -0.369  17.342   0.037  1.00  0.00           C  
ATOM    572  C   LYS B 341      -0.117  18.453   1.053  1.00  0.00           C  
ATOM    573  O   LYS B 341       0.921  18.483   1.722  1.00  0.00           O  
ATOM    574  CB  LYS B 341       0.217  17.724  -1.330  1.00  0.00           C  
ATOM    575  CG  LYS B 341       0.768  16.545  -2.123  1.00  0.00           C  
ATOM    576  CD  LYS B 341       1.932  16.943  -3.038  1.00  0.00           C  
ATOM    577  CE  LYS B 341       1.458  17.627  -4.326  1.00  0.00           C  
ATOM    578  NZ  LYS B 341       2.567  17.851  -5.319  1.00  0.00           N  
ATOM    579  N   LEU B 342      -1.080  19.363   1.156  1.00  0.00           N  
ATOM    580  CA  LEU B 342      -0.952  20.524   2.023  1.00  0.00           C  
ATOM    581  C   LEU B 342      -1.269  20.166   3.476  1.00  0.00           C  
ATOM    582  O   LEU B 342      -0.468  20.440   4.381  1.00  0.00           O  
ATOM    583  CB  LEU B 342      -1.848  21.669   1.531  1.00  0.00           C  
ATOM    584  CG  LEU B 342      -1.448  22.385   0.238  1.00  0.00           C  
ATOM    585  CD1 LEU B 342      -2.302  23.614   0.053  1.00  0.00           C  
ATOM    586  CD2 LEU B 342       0.024  22.769   0.258  1.00  0.00           C  
ATOM    587  N   ALA B 343      -2.439  19.562   3.693  1.00  0.00           N  
ATOM    588  CA  ALA B 343      -2.804  19.051   5.013  1.00  0.00           C  
ATOM    589  C   ALA B 343      -1.617  18.298   5.617  1.00  0.00           C  
ATOM    590  O   ALA B 343      -1.119  18.668   6.675  1.00  0.00           O  
ATOM    591  CB  ALA B 343      -4.015  18.149   4.921  1.00  0.00           C  
ATOM    592  N   LYS B 344      -1.157  17.255   4.930  1.00  0.00           N  
ATOM    593  CA  LYS B 344       0.010  16.490   5.376  1.00  0.00           C  
ATOM    594  C   LYS B 344       1.186  17.402   5.722  1.00  0.00           C  
ATOM    595  O   LYS B 344       1.754  17.319   6.814  1.00  0.00           O  
ATOM    596  CB  LYS B 344       0.447  15.447   4.324  1.00  0.00           C  
ATOM    597  CG  LYS B 344      -0.053  14.013   4.563  1.00  0.00           C  
ATOM    598  CD  LYS B 344      -1.575  13.895   4.398  1.00  0.00           C  
ATOM    599  CE  LYS B 344      -2.148  12.671   5.130  1.00  0.00           C  
ATOM    600  NZ  LYS B 344      -1.856  11.358   4.477  1.00  0.00           N  
ATOM    601  N   ALA B 345       1.553  18.271   4.788  1.00  0.00           N  
ATOM    602  CA  ALA B 345       2.723  19.121   4.977  1.00  0.00           C  
ATOM    603  C   ALA B 345       2.596  19.890   6.274  1.00  0.00           C  
ATOM    604  O   ALA B 345       3.593  20.191   6.919  1.00  0.00           O  
ATOM    605  CB  ALA B 345       2.899  20.071   3.806  1.00  0.00           C  
ATOM    606  N   LEU B 347       1.361  20.192   6.656  1.00  0.00           N  
ATOM    607  CA  LEU B 347       1.096  20.972   7.859  1.00  0.00           C  
ATOM    608  C   LEU B 347       1.005  20.117   9.130  1.00  0.00           C  
ATOM    609  O   LEU B 347       1.492  20.516  10.185  1.00  0.00           O  
ATOM    610  CB  LEU B 347      -0.171  21.794   7.671  1.00  0.00           C  
ATOM    611  CG  LEU B 347       0.057  22.962   6.724  1.00  0.00           C  
ATOM    612  CD1 LEU B 347      -1.154  23.859   6.729  1.00  0.00           C  
ATOM    613  CD2 LEU B 347       1.305  23.728   7.165  1.00  0.00           C  
ATOM    614  N   HIS B 348       0.374  18.950   9.022  1.00  0.00           N  
ATOM    615  CA  HIS B 348       0.361  17.967  10.097  1.00  0.00           C  
ATOM    616  C   HIS B 348       1.772  17.771  10.641  1.00  0.00           C  
ATOM    617  O   HIS B 348       1.976  17.548  11.836  1.00  0.00           O  
ATOM    618  CB  HIS B 348      -0.163  16.642   9.560  1.00  0.00           C  
ATOM    619  CG  HIS B 348      -1.587  16.697   9.117  1.00  0.00           C  
ATOM    620  ND1 HIS B 348      -2.324  15.568   8.836  1.00  0.00           N  
ATOM    621  CD2 HIS B 348      -2.415  17.749   8.916  1.00  0.00           C  
ATOM    622  CE1 HIS B 348      -3.547  15.923   8.477  1.00  0.00           C  
ATOM    623  NE2 HIS B 348      -3.626  17.241   8.513  1.00  0.00           N  
ATOM    624  N   GLN B 349       2.747  17.869   9.747  1.00  0.00           N  
ATOM    625  CA  GLN B 349       4.142  17.674  10.106  1.00  0.00           C  
ATOM    626  C   GLN B 349       4.695  18.845  10.902  1.00  0.00           C  
ATOM    627  O   GLN B 349       5.586  18.670  11.727  1.00  0.00           O  
ATOM    628  CB  GLN B 349       4.987  17.457   8.859  1.00  0.00           C  
ATOM    629  CG  GLN B 349       4.540  16.297   7.981  1.00  0.00           C  
ATOM    630  CD  GLN B 349       5.526  16.025   6.858  1.00  0.00           C  
ATOM    631  OE1 GLN B 349       5.825  14.873   6.549  1.00  0.00           O  
ATOM    632  NE2 GLN B 349       6.050  17.090   6.253  1.00  0.00           N  
ATOM    633  N   GLN B 352       4.182  20.040  10.644  1.00  0.00           N  
ATOM    634  CA  GLN B 352       4.541  21.198  11.457  1.00  0.00           C  
ATOM    635  C   GLN B 352       3.697  21.251  12.745  1.00  0.00           C  
ATOM    636  O   GLN B 352       3.733  22.236  13.501  1.00  0.00           O  
ATOM    637  CB  GLN B 352       4.402  22.489  10.646  1.00  0.00           C  
ATOM    638  CG  GLN B 352       5.307  22.560   9.432  1.00  0.00           C  
ATOM    639  CD  GLN B 352       6.773  22.490   9.792  1.00  0.00           C  
ATOM    640  OE1 GLN B 352       7.552  23.371   9.430  1.00  0.00           O  
ATOM    641  NE2 GLN B 352       7.161  21.438  10.506  1.00  0.00           N  
ATOM    642  N   GLY B 361       2.938  20.183  12.982  1.00  0.00           N  
ATOM    643  CA  GLY B 361       2.150  20.052  14.193  1.00  0.00           C  
ATOM    644  C   GLY B 361       0.849  20.831  14.204  1.00  0.00           C  
ATOM    645  O   GLY B 361       0.223  20.990  15.254  1.00  0.00           O  
ATOM    646  N   PHE B 362       0.436  21.319  13.042  1.00  0.00           N  
ATOM    647  CA  PHE B 362      -0.830  22.027  12.932  1.00  0.00           C  
ATOM    648  C   PHE B 362      -1.998  21.072  13.112  1.00  0.00           C  
ATOM    649  O   PHE B 362      -1.922  19.904  12.744  1.00  0.00           O  
ATOM    650  CB  PHE B 362      -0.928  22.736  11.586  1.00  0.00           C  
ATOM    651  CG  PHE B 362      -0.088  23.969  11.495  1.00  0.00           C  
ATOM    652  CD1 PHE B 362       1.287  23.877  11.344  1.00  0.00           C  
ATOM    653  CD2 PHE B 362      -0.670  25.223  11.565  1.00  0.00           C  
ATOM    654  CE1 PHE B 362       2.069  25.013  11.260  1.00  0.00           C  
ATOM    655  CE2 PHE B 362       0.106  26.366  11.485  1.00  0.00           C  
ATOM    656  CZ  PHE B 362       1.478  26.261  11.331  1.00  0.00           C  
ATOM    657  N   VAL B 363      -3.080  21.568  13.691  1.00  0.00           N  
ATOM    658  CA  VAL B 363      -4.216  20.707  13.944  1.00  0.00           C  
ATOM    659  C   VAL B 363      -5.346  21.046  12.997  1.00  0.00           C  
ATOM    660  O   VAL B 363      -6.102  22.001  13.202  1.00  0.00           O  
ATOM    661  CB  VAL B 363      -4.683  20.766  15.408  1.00  0.00           C  
ATOM    662  CG1 VAL B 363      -5.833  19.777  15.653  1.00  0.00           C  
ATOM    663  CG2 VAL B 363      -3.511  20.472  16.325  1.00  0.00           C  
ATOM    664  N   GLN B 364      -5.451  20.245  11.949  1.00  0.00           N  
ATOM    665  CA  GLN B 364      -6.533  20.420  11.015  1.00  0.00           C  
ATOM    666  C   GLN B 364      -7.884  20.166  11.655  1.00  0.00           C  
ATOM    667  O   GLN B 364      -8.096  19.181  12.360  1.00  0.00           O  
ATOM    668  CB  GLN B 364      -6.365  19.520   9.814  1.00  0.00           C  
ATOM    669  CG  GLN B 364      -7.245  19.925   8.659  1.00  0.00           C  
ATOM    670  CD  GLN B 364      -6.868  19.185   7.413  1.00  0.00           C  
ATOM    671  OE1 GLN B 364      -5.931  18.375   7.416  1.00  0.00           O  
ATOM    672  NE2 GLN B 364      -7.585  19.451   6.334  1.00  0.00           N  
ATOM    673  N   VAL B 365      -8.797  21.074  11.353  1.00  0.00           N  
ATOM    674  CA  VAL B 365     -10.126  21.100  11.912  1.00  0.00           C  
ATOM    675  C   VAL B 365     -11.092  21.051  10.718  1.00  0.00           C  
ATOM    676  O   VAL B 365     -10.656  21.030   9.562  1.00  0.00           O  
ATOM    677  CB  VAL B 365     -10.301  22.399  12.723  1.00  0.00           C  
ATOM    678  CG1 VAL B 365      -9.027  22.697  13.513  1.00  0.00           C  
ATOM    679  CG2 VAL B 365     -10.591  23.566  11.798  1.00  0.00           C  
ATOM    680  N   VAL B 366     -12.393  21.003  10.984  1.00  0.00           N  
ATOM    681  CA  VAL B 366     -13.378  21.148   9.915  1.00  0.00           C  
ATOM    682  C   VAL B 366     -14.720  21.671  10.425  1.00  0.00           C  
ATOM    683  O   VAL B 366     -15.593  20.904  10.837  1.00  0.00           O  
ATOM    684  CB  VAL B 366     -13.577  19.855   9.082  1.00  0.00           C  
ATOM    685  CG1 VAL B 366     -13.587  18.621   9.961  1.00  0.00           C  
ATOM    686  CG2 VAL B 366     -14.861  19.953   8.271  1.00  0.00           C  
ATOM    687  N   THR B 368     -14.859  22.994  10.371  1.00  0.00           N  
ATOM    688  CA  THR B 368     -16.044  23.717  10.830  1.00  0.00           C  
ATOM    689  C   THR B 368     -17.193  23.673   9.824  1.00  0.00           C  
ATOM    690  O   THR B 368     -17.010  23.262   8.668  1.00  0.00           O  
ATOM    691  CB  THR B 368     -15.704  25.190  11.075  1.00  0.00           C  
ATOM    692  OG1 THR B 368     -15.235  25.783   9.856  1.00  0.00           O  
ATOM    693  CG2 THR B 368     -14.630  25.315  12.134  1.00  0.00           C  
ATOM    694  N   PRO B 370     -18.387  24.116  10.257  1.00  0.00           N  
ATOM    695  CA  PRO B 370     -19.531  24.217   9.347  1.00  0.00           C  
ATOM    696  C   PRO B 370     -19.264  25.254   8.252  1.00  0.00           C  
ATOM    697  O   PRO B 370     -18.272  25.984   8.295  1.00  0.00           O  
ATOM    698  CB  PRO B 370     -20.663  24.701  10.269  1.00  0.00           C  
ATOM    699  CG  PRO B 370     -19.943  25.424  11.337  1.00  0.00           C  
ATOM    700  CD  PRO B 370     -18.771  24.522  11.613  1.00  0.00           C  
ATOM    701  N   THR B 371     -20.159  25.319   7.277  1.00  0.00           N  
ATOM    702  CA  THR B 371     -19.955  26.175   6.122  1.00  0.00           C  
ATOM    703  C   THR B 371     -20.959  27.314   6.163  1.00  0.00           C  
ATOM    704  O   THR B 371     -20.868  28.286   5.413  1.00  0.00           O  
ATOM    705  CB  THR B 371     -20.087  25.366   4.805  1.00  0.00           C  
ATOM    706  OG1 THR B 371     -21.430  24.875   4.668  1.00  0.00           O  
ATOM    707  CG2 THR B 371     -19.095  24.188   4.787  1.00  0.00           C  
ATOM    708  N   ILE B 372     -21.929  27.171   7.048  1.00  0.00           N  
ATOM    709  CA  ILE B 372     -22.917  28.203   7.257  1.00  0.00           C  
ATOM    710  C   ILE B 372     -22.594  28.881   8.560  1.00  0.00           C  
ATOM    711  O   ILE B 372     -22.346  28.228   9.567  1.00  0.00           O  
ATOM    712  CB  ILE B 372     -24.297  27.605   7.366  1.00  0.00           C  
ATOM    713  CG1 ILE B 372     -24.645  26.912   6.052  1.00  0.00           C  
ATOM    714  CG2 ILE B 372     -25.306  28.672   7.710  1.00  0.00           C  
ATOM    715  CD1 ILE B 372     -25.885  26.087   6.127  1.00  0.00           C  
ATOM    716  N   ILE B 373     -22.568  30.199   8.548  1.00  0.00           N  
ATOM    717  CA  ILE B 373     -22.347  30.914   9.785  1.00  0.00           C  
ATOM    718  C   ILE B 373     -23.553  31.777  10.046  1.00  0.00           C  
ATOM    719  O   ILE B 373     -24.514  31.775   9.279  1.00  0.00           O  
ATOM    720  CB  ILE B 373     -21.077  31.758   9.747  1.00  0.00           C  
ATOM    721  CG1 ILE B 373     -21.094  32.715   8.563  1.00  0.00           C  
ATOM    722  CG2 ILE B 373     -19.842  30.874   9.652  1.00  0.00           C  
ATOM    723  CD1 ILE B 373     -19.833  33.529   8.458  1.00  0.00           C  
ATOM    724  N   THR B 374     -23.513  32.526  11.130  1.00  0.00           N  
ATOM    725  CA  THR B 374     -24.687  33.274  11.509  1.00  0.00           C  
ATOM    726  C   THR B 374     -24.484  34.736  11.172  1.00  0.00           C  
ATOM    727  O   THR B 374     -23.358  35.172  10.944  1.00  0.00           O  
ATOM    728  CB  THR B 374     -24.984  33.090  13.005  1.00  0.00           C  
ATOM    729  OG1 THR B 374     -24.398  34.162  13.752  1.00  0.00           O  
ATOM    730  CG2 THR B 374     -24.427  31.757  13.496  1.00  0.00           C  
ATOM    731  N   LYS B 375     -25.576  35.491  11.135  1.00  0.00           N  
ATOM    732  CA  LYS B 375     -25.471  36.932  10.961  1.00  0.00           C  
ATOM    733  C   LYS B 375     -24.642  37.493  12.107  1.00  0.00           C  
ATOM    734  O   LYS B 375     -23.837  38.408  11.923  1.00  0.00           O  
ATOM    735  CB  LYS B 375     -26.852  37.598  10.895  1.00  0.00           C  
ATOM    736  CG  LYS B 375     -26.795  39.107  10.678  1.00  0.00           C  
ATOM    737  CD  LYS B 375     -28.190  39.727  10.611  1.00  0.00           C  
ATOM    738  CE  LYS B 375     -28.750  39.778   9.185  1.00  0.00           C  
ATOM    739  NZ  LYS B 375     -28.296  40.970   8.405  1.00  0.00           N  
ATOM    740  N   SER B 376     -24.823  36.912  13.288  1.00  0.00           N  
ATOM    741  CA  SER B 376     -24.051  37.311  14.458  1.00  0.00           C  
ATOM    742  C   SER B 376     -22.549  37.105  14.249  1.00  0.00           C  
ATOM    743  O   SER B 376     -21.744  37.961  14.603  1.00  0.00           O  
ATOM    744  CB  SER B 376     -24.516  36.543  15.694  1.00  0.00           C  
ATOM    745  OG  SER B 376     -24.192  37.252  16.868  1.00  0.00           O  
ATOM    746  N   ALA B 377     -22.181  35.970  13.670  1.00  0.00           N  
ATOM    747  CA  ALA B 377     -20.781  35.602  13.530  1.00  0.00           C  
ATOM    748  C   ALA B 377     -20.042  36.634  12.710  1.00  0.00           C  
ATOM    749  O   ALA B 377     -18.960  37.085  13.081  1.00  0.00           O  
ATOM    750  CB  ALA B 377     -20.656  34.224  12.885  1.00  0.00           C  
ATOM    751  N   LEU B 378     -20.633  36.975  11.571  1.00  0.00           N  
ATOM    752  CA  LEU B 378     -20.096  37.992  10.684  1.00  0.00           C  
ATOM    753  C   LEU B 378     -19.872  39.286  11.446  1.00  0.00           C  
ATOM    754  O   LEU B 378     -18.741  39.724  11.600  1.00  0.00           O  
ATOM    755  CB  LEU B 378     -21.074  38.252   9.544  1.00  0.00           C  
ATOM    756  CG  LEU B 378     -20.950  37.366   8.313  1.00  0.00           C  
ATOM    757  CD1 LEU B 378     -22.261  37.367   7.561  1.00  0.00           C  
ATOM    758  CD2 LEU B 378     -19.815  37.857   7.423  1.00  0.00           C  
ATOM    759  N   ALA B 388     -20.955  39.894  11.914  1.00  0.00           N  
ATOM    760  CA  ALA B 388     -20.867  41.158  12.613  1.00  0.00           C  
ATOM    761  C   ALA B 388     -19.579  41.298  13.427  1.00  0.00           C  
ATOM    762  O   ALA B 388     -18.949  42.352  13.409  1.00  0.00           O  
ATOM    763  CB  ALA B 388     -22.079  41.349  13.499  1.00  0.00           C  
ATOM    764  N   LYS B 389     -19.193  40.240  14.139  1.00  0.00           N  
ATOM    765  CA  LYS B 389     -17.996  40.259  14.991  1.00  0.00           C  
ATOM    766  C   LYS B 389     -16.726  40.557  14.209  1.00  0.00           C  
ATOM    767  O   LYS B 389     -15.691  40.889  14.792  1.00  0.00           O  
ATOM    768  CB  LYS B 389     -17.824  38.928  15.722  1.00  0.00           C  
ATOM    769  CG  LYS B 389     -18.895  38.644  16.739  1.00  0.00           C  
ATOM    770  CD  LYS B 389     -18.757  37.247  17.319  1.00  0.00           C  
ATOM    771  CE  LYS B 389     -19.766  37.054  18.446  1.00  0.00           C  
ATOM    772  NZ  LYS B 389     -19.813  35.659  18.963  1.00  0.00           N  
ATOM    773  N   MET B 396     -16.813  40.405  12.891  1.00  0.00           N  
ATOM    774  CA  MET B 396     -15.747  40.781  11.972  1.00  0.00           C  
ATOM    775  C   MET B 396     -15.953  42.239  11.547  1.00  0.00           C  
ATOM    776  O   MET B 396     -15.796  42.569  10.370  1.00  0.00           O  
ATOM    777  CB  MET B 396     -15.788  39.885  10.733  1.00  0.00           C  
ATOM    778  CG  MET B 396     -15.960  38.409  11.024  1.00  0.00           C  
ATOM    779  SD  MET B 396     -14.407  37.492  10.919  1.00  0.00           S  
ATOM    780  CE  MET B 396     -13.707  37.840  12.534  1.00  0.00           C  
ATOM    781  N   THR B 397     -16.294  43.100  12.510  1.00  0.00           N  
ATOM    782  CA  THR B 397     -16.758  44.462  12.231  1.00  0.00           C  
ATOM    783  C   THR B 397     -17.189  44.574  10.782  1.00  0.00           C  
ATOM    784  O   THR B 397     -16.512  45.185   9.958  1.00  0.00           O  
ATOM    785  CB  THR B 397     -15.711  45.561  12.568  1.00  0.00           C  
ATOM    786  OG1 THR B 397     -15.238  45.386  13.908  1.00  0.00           O  
ATOM    787  CG2 THR B 397     -16.335  46.957  12.453  1.00  0.00           C  
ATOM    788  N   ILE B 398     -18.314  43.942  10.479  1.00  0.00           N  
ATOM    789  CA  ILE B 398     -18.892  43.988   9.147  1.00  0.00           C  
ATOM    790  C   ILE B 398     -20.399  44.207   9.287  1.00  0.00           C  
ATOM    791  O   ILE B 398     -21.196  43.278   9.147  1.00  0.00           O  
ATOM    792  CB  ILE B 398     -18.552  42.699   8.340  1.00  0.00           C  
ATOM    793  CG1 ILE B 398     -19.072  42.773   6.889  1.00  0.00           C  
ATOM    794  CG2 ILE B 398     -19.031  41.452   9.088  1.00  0.00           C  
ATOM    795  CD1 ILE B 398     -18.334  41.844   5.890  1.00  0.00           C  
ATOM    796  N   GLY B 399     -20.779  45.445   9.596  1.00  0.00           N  
ATOM    797  CA  GLY B 399     -22.178  45.799   9.739  1.00  0.00           C  
ATOM    798  C   GLY B 399     -22.912  45.707   8.415  1.00  0.00           C  
ATOM    799  O   GLY B 399     -22.342  45.282   7.408  1.00  0.00           O  
ATOM    800  N   GLU B 400     -24.179  46.113   8.412  1.00  0.00           N  
ATOM    801  CA  GLU B 400     -24.998  46.074   7.200  1.00  0.00           C  
ATOM    802  C   GLU B 400     -24.483  47.053   6.134  1.00  0.00           C  
ATOM    803  O   GLU B 400     -25.094  47.206   5.075  1.00  0.00           O  
ATOM    804  CB  GLU B 400     -26.482  46.335   7.533  1.00  0.00           C  
ATOM    805  CG  GLU B 400     -27.120  45.245   8.415  1.00  0.00           C  
ATOM    806  CD  GLU B 400     -28.629  45.410   8.615  1.00  0.00           C  
ATOM    807  OE1 GLU B 400     -29.117  46.561   8.694  1.00  0.00           O  
ATOM    808  OE2 GLU B 400     -29.328  44.374   8.707  1.00  0.00           O  
ATOM    809  N   ASP B 401     -23.350  47.696   6.416  1.00  0.00           N  
ATOM    810  CA  ASP B 401     -22.756  48.676   5.506  1.00  0.00           C  
ATOM    811  C   ASP B 401     -21.264  48.457   5.245  1.00  0.00           C  
ATOM    812  O   ASP B 401     -20.522  49.407   4.997  1.00  0.00           O  
ATOM    813  CB  ASP B 401     -22.984  50.097   6.023  1.00  0.00           C  
ATOM    814  CG  ASP B 401     -24.309  50.674   5.574  1.00  0.00           C  
ATOM    815  OD1 ASP B 401     -25.287  49.910   5.439  1.00  0.00           O  
ATOM    816  OD2 ASP B 401     -24.372  51.900   5.353  1.00  0.00           O  
ATOM    817  N   HIS B 485     -20.826  47.207   5.296  1.00  0.00           N  
ATOM    818  CA  HIS B 485     -19.444  46.885   4.977  1.00  0.00           C  
ATOM    819  C   HIS B 485     -19.365  46.320   3.557  1.00  0.00           C  
ATOM    820  O   HIS B 485     -20.302  45.662   3.100  1.00  0.00           O  
ATOM    821  CB  HIS B 485     -18.879  45.893   5.997  1.00  0.00           C  
ATOM    822  CG  HIS B 485     -17.423  45.611   5.832  1.00  0.00           C  
ATOM    823  ND1 HIS B 485     -16.430  46.426   6.359  1.00  0.00           N  
ATOM    824  CD2 HIS B 485     -16.762  44.602   5.209  1.00  0.00           C  
ATOM    825  CE1 HIS B 485     -15.250  45.936   6.065  1.00  0.00           C  
ATOM    826  NE2 HIS B 485     -15.420  44.820   5.364  1.00  0.00           N  
ATOM    827  N   PRO B 486     -18.250  46.590   2.851  1.00  0.00           N  
ATOM    828  CA  PRO B 486     -18.007  46.179   1.461  1.00  0.00           C  
ATOM    829  C   PRO B 486     -18.278  44.700   1.153  1.00  0.00           C  
ATOM    830  O   PRO B 486     -18.351  44.333  -0.023  1.00  0.00           O  
ATOM    831  CB  PRO B 486     -16.513  46.506   1.261  1.00  0.00           C  
ATOM    832  CG  PRO B 486     -15.979  46.799   2.645  1.00  0.00           C  
ATOM    833  CD  PRO B 486     -17.143  47.429   3.331  1.00  0.00           C  
ATOM    834  N   LEU B 487     -18.427  43.867   2.177  1.00  0.00           N  
ATOM    835  CA  LEU B 487     -18.670  42.444   1.946  1.00  0.00           C  
ATOM    836  C   LEU B 487     -20.010  41.938   2.510  1.00  0.00           C  
ATOM    837  O   LEU B 487     -20.385  40.794   2.274  1.00  0.00           O  
ATOM    838  CB  LEU B 487     -17.488  41.586   2.440  1.00  0.00           C  
ATOM    839  CG  LEU B 487     -16.113  41.750   1.765  1.00  0.00           C  
ATOM    840  CD1 LEU B 487     -15.413  43.038   2.206  1.00  0.00           C  
ATOM    841  CD2 LEU B 487     -15.211  40.542   2.025  1.00  0.00           C  
ATOM    842  N   PHE B 488     -20.733  42.786   3.242  1.00  0.00           N  
ATOM    843  CA  PHE B 488     -22.081  42.430   3.687  1.00  0.00           C  
ATOM    844  C   PHE B 488     -22.971  42.367   2.458  1.00  0.00           C  
ATOM    845  O   PHE B 488     -24.057  41.789   2.475  1.00  0.00           O  
ATOM    846  CB  PHE B 488     -22.631  43.446   4.693  1.00  0.00           C  
ATOM    847  CG  PHE B 488     -23.487  42.828   5.769  1.00  0.00           C  
ATOM    848  CD1 PHE B 488     -22.906  42.349   6.937  1.00  0.00           C  
ATOM    849  CD2 PHE B 488     -24.860  42.713   5.614  1.00  0.00           C  
ATOM    850  CE1 PHE B 488     -23.673  41.772   7.936  1.00  0.00           C  
ATOM    851  CE2 PHE B 488     -25.636  42.135   6.612  1.00  0.00           C  
ATOM    852  CZ  PHE B 488     -25.038  41.664   7.776  1.00  0.00           C  
ATOM    853  N   SER B 495     -22.484  42.978   1.386  1.00  0.00           N  
ATOM    854  CA  SER B 495     -23.133  42.923   0.086  1.00  0.00           C  
ATOM    855  C   SER B 495     -22.525  41.795  -0.736  1.00  0.00           C  
ATOM    856  O   SER B 495     -22.953  41.517  -1.857  1.00  0.00           O  
ATOM    857  CB  SER B 495     -22.947  44.255  -0.643  1.00  0.00           C  
ATOM    858  OG  SER B 495     -21.579  44.473  -0.959  1.00  0.00           O  
ATOM    859  N   GLN B 496     -21.511  41.156  -0.166  1.00  0.00           N  
ATOM    860  CA  GLN B 496     -20.808  40.076  -0.845  1.00  0.00           C  
ATOM    861  C   GLN B 496     -21.182  38.702  -0.276  1.00  0.00           C  
ATOM    862  O   GLN B 496     -20.506  37.702  -0.536  1.00  0.00           O  
ATOM    863  CB  GLN B 496     -19.288  40.299  -0.789  1.00  0.00           C  
ATOM    864  CG  GLN B 496     -18.826  41.616  -1.426  1.00  0.00           C  
ATOM    865  CD  GLN B 496     -17.316  41.685  -1.631  1.00  0.00           C  
ATOM    866  OE1 GLN B 496     -16.623  40.661  -1.642  1.00  0.00           O  
ATOM    867  NE2 GLN B 496     -16.802  42.900  -1.807  1.00  0.00           N  
ATOM    868  N   VAL B 497     -22.276  38.655   0.480  1.00  0.00           N  
ATOM    869  CA  VAL B 497     -22.670  37.433   1.177  1.00  0.00           C  
ATOM    870  C   VAL B 497     -23.918  36.760   0.580  1.00  0.00           C  
ATOM    871  O   VAL B 497     -24.902  37.426   0.221  1.00  0.00           O  
ATOM    872  CB  VAL B 497     -22.869  37.682   2.716  1.00  0.00           C  
ATOM    873  CG1 VAL B 497     -22.943  36.365   3.476  1.00  0.00           C  
ATOM    874  CG2 VAL B 497     -21.749  38.540   3.291  1.00  0.00           C  
ATOM    875  N   PHE B 498     -23.846  35.431   0.488  1.00  0.00           N  
ATOM    876  CA  PHE B 498     -24.976  34.576   0.130  1.00  0.00           C  
ATOM    877  C   PHE B 498     -25.888  34.329   1.329  1.00  0.00           C  
ATOM    878  O   PHE B 498     -25.642  33.405   2.110  1.00  0.00           O  
ATOM    879  CB  PHE B 498     -24.469  33.199  -0.283  1.00  0.00           C  
ATOM    880  CG  PHE B 498     -23.828  33.145  -1.638  1.00  0.00           C  
ATOM    881  CD1 PHE B 498     -24.581  32.861  -2.761  1.00  0.00           C  
ATOM    882  CD2 PHE B 498     -22.462  33.323  -1.781  1.00  0.00           C  
ATOM    883  CE1 PHE B 498     -23.994  32.787  -4.007  1.00  0.00           C  
ATOM    884  CE2 PHE B 498     -21.868  33.250  -3.030  1.00  0.00           C  
ATOM    885  CZ  PHE B 498     -22.640  32.982  -4.144  1.00  0.00           C  
ATOM    886  N   TRP B 499     -26.954  35.108   1.469  1.00  0.00           N  
ATOM    887  CA  TRP B 499     -27.834  34.956   2.627  1.00  0.00           C  
ATOM    888  C   TRP B 499     -28.849  33.821   2.508  1.00  0.00           C  
ATOM    889  O   TRP B 499     -29.625  33.768   1.553  1.00  0.00           O  
ATOM    890  CB  TRP B 499     -28.557  36.268   2.916  1.00  0.00           C  
ATOM    891  CG  TRP B 499     -27.637  37.334   3.412  1.00  0.00           C  
ATOM    892  CD1 TRP B 499     -27.130  38.379   2.698  1.00  0.00           C  
ATOM    893  CD2 TRP B 499     -27.094  37.448   4.733  1.00  0.00           C  
ATOM    894  NE1 TRP B 499     -26.312  39.145   3.497  1.00  0.00           N  
ATOM    895  CE2 TRP B 499     -26.276  38.594   4.750  1.00  0.00           C  
ATOM    896  CE3 TRP B 499     -27.228  36.697   5.902  1.00  0.00           C  
ATOM    897  CZ2 TRP B 499     -25.595  39.002   5.889  1.00  0.00           C  
ATOM    898  CZ3 TRP B 499     -26.552  37.105   7.027  1.00  0.00           C  
ATOM    899  CH2 TRP B 499     -25.746  38.248   7.015  1.00  0.00           C  
ATOM    900  N   LEU B 500     -28.860  32.933   3.498  1.00  0.00           N  
ATOM    901  CA  LEU B 500     -29.838  31.846   3.538  1.00  0.00           C  
ATOM    902  C   LEU B 500     -31.160  32.248   4.207  1.00  0.00           C  
ATOM    903  O   LEU B 500     -32.218  31.703   3.891  1.00  0.00           O  
ATOM    904  CB  LEU B 500     -29.247  30.627   4.232  1.00  0.00           C  
ATOM    905  CG  LEU B 500     -28.021  30.061   3.531  1.00  0.00           C  
ATOM    906  CD1 LEU B 500     -27.772  28.648   4.017  1.00  0.00           C  
ATOM    907  CD2 LEU B 500     -28.213  30.087   2.032  1.00  0.00           C  
ATOM    908  N   ASP B 501     -31.097  33.188   5.139  1.00  0.00           N  
ATOM    909  CA  ASP B 501     -32.313  33.759   5.698  1.00  0.00           C  
ATOM    910  C   ASP B 501     -31.981  34.990   6.518  1.00  0.00           C  
ATOM    911  O   ASP B 501     -31.020  35.705   6.223  1.00  0.00           O  
ATOM    912  CB  ASP B 501     -33.108  32.737   6.536  1.00  0.00           C  
ATOM    913  CG  ASP B 501     -32.245  31.979   7.534  1.00  0.00           C  
ATOM    914  OD1 ASP B 501     -32.174  30.733   7.420  1.00  0.00           O  
ATOM    915  OD2 ASP B 501     -31.650  32.621   8.430  1.00  0.00           O  
ATOM    916  N   GLY B 653     -32.783  35.236   7.547  1.00  0.00           N  
ATOM    917  CA  GLY B 653     -32.513  36.334   8.450  1.00  0.00           C  
ATOM    918  C   GLY B 653     -31.101  36.281   9.010  1.00  0.00           C  
ATOM    919  O   GLY B 653     -30.384  37.279   8.983  1.00  0.00           O  
ATOM    920  N   LYS B 654     -30.687  35.116   9.503  1.00  0.00           N  
ATOM    921  CA  LYS B 654     -29.444  35.040  10.261  1.00  0.00           C  
ATOM    922  C   LYS B 654     -28.500  33.913   9.866  1.00  0.00           C  
ATOM    923  O   LYS B 654     -27.489  33.690  10.530  1.00  0.00           O  
ATOM    924  CB  LYS B 654     -29.764  34.935  11.744  1.00  0.00           C  
ATOM    925  CG  LYS B 654     -30.915  35.833  12.181  1.00  0.00           C  
ATOM    926  CD  LYS B 654     -31.081  35.821  13.693  1.00  0.00           C  
ATOM    927  CE  LYS B 654     -32.351  36.529  14.120  1.00  0.00           C  
ATOM    928  NZ  LYS B 654     -32.547  36.447  15.584  1.00  0.00           N  
ATOM    929  N   LYS B 655     -28.822  33.198   8.795  1.00  0.00           N  
ATOM    930  CA  LYS B 655     -27.878  32.233   8.230  1.00  0.00           C  
ATOM    931  C   LYS B 655     -27.170  32.825   6.993  1.00  0.00           C  
ATOM    932  O   LYS B 655     -27.715  33.710   6.317  1.00  0.00           O  
ATOM    933  CB  LYS B 655     -28.581  30.916   7.870  1.00  0.00           C  
ATOM    934  CG  LYS B 655     -29.110  30.107   9.054  1.00  0.00           C  
ATOM    935  CD  LYS B 655     -29.522  28.706   8.590  1.00  0.00           C  
ATOM    936  CE  LYS B 655     -30.418  27.976   9.598  1.00  0.00           C  
ATOM    937  NZ  LYS B 655     -29.676  27.429  10.778  1.00  0.00           N  
ATOM    938  N   CYS B 656     -25.960  32.344   6.705  1.00  0.00           N  
ATOM    939  CA  CYS B 656     -25.208  32.812   5.542  1.00  0.00           C  
ATOM    940  C   CYS B 656     -23.950  31.980   5.283  1.00  0.00           C  
ATOM    941  O   CYS B 656     -23.239  31.607   6.219  1.00  0.00           O  
ATOM    942  CB  CYS B 656     -24.819  34.280   5.708  1.00  0.00           C  
ATOM    943  SG  CYS B 656     -23.263  34.520   6.586  1.00  0.00           S  
ATOM    944  N   LEU B 657     -23.679  31.702   4.008  1.00  0.00           N  
ATOM    945  CA  LEU B 657     -22.479  30.971   3.590  1.00  0.00           C  
ATOM    946  C   LEU B 657     -21.209  31.759   3.905  1.00  0.00           C  
ATOM    947  O   LEU B 657     -21.127  32.952   3.615  1.00  0.00           O  
ATOM    948  CB  LEU B 657     -22.545  30.690   2.093  1.00  0.00           C  
ATOM    949  CG  LEU B 657     -23.626  29.718   1.625  1.00  0.00           C  
ATOM    950  CD1 LEU B 657     -23.960  29.954   0.178  1.00  0.00           C  
ATOM    951  CD2 LEU B 657     -23.159  28.292   1.815  1.00  0.00           C  
ATOM    952  N   ARG B 658     -20.212  31.095   4.481  1.00  0.00           N  
ATOM    953  CA  ARG B 658     -19.060  31.797   5.049  1.00  0.00           C  
ATOM    954  C   ARG B 658     -18.154  32.389   3.991  1.00  0.00           C  
ATOM    955  O   ARG B 658     -17.661  31.672   3.130  1.00  0.00           O  
ATOM    956  CB  ARG B 658     -18.246  30.856   5.937  1.00  0.00           C  
ATOM    957  CG  ARG B 658     -18.054  29.519   5.333  1.00  0.00           C  
ATOM    958  CD  ARG B 658     -17.135  28.652   6.113  1.00  0.00           C  
ATOM    959  NE  ARG B 658     -16.768  27.527   5.266  1.00  0.00           N  
ATOM    960  CZ  ARG B 658     -16.011  26.504   5.638  1.00  0.00           C  
ATOM    961  NH1 ARG B 658     -15.535  26.457   6.870  1.00  0.00           N  
ATOM    962  NH2 ARG B 658     -15.738  25.527   4.773  1.00  0.00           N  
ATOM    963  N   PRO B 659     -17.936  33.708   4.047  1.00  0.00           N  
ATOM    964  CA  PRO B 659     -17.005  34.389   3.146  1.00  0.00           C  
ATOM    965  C   PRO B 659     -15.543  34.108   3.477  1.00  0.00           C  
ATOM    966  O   PRO B 659     -14.672  34.373   2.648  1.00  0.00           O  
ATOM    967  CB  PRO B 659     -17.324  35.872   3.373  1.00  0.00           C  
ATOM    968  CG  PRO B 659     -18.732  35.876   3.864  1.00  0.00           C  
ATOM    969  CD  PRO B 659     -18.801  34.665   4.747  1.00  0.00           C  
ATOM    970  N   MET B 660     -15.281  33.563   4.661  1.00  0.00           N  
ATOM    971  CA  MET B 660     -13.911  33.323   5.114  1.00  0.00           C  
ATOM    972  C   MET B 660     -13.864  32.200   6.150  1.00  0.00           C  
ATOM    973  O   MET B 660     -14.892  31.608   6.488  1.00  0.00           O  
ATOM    974  CB  MET B 660     -13.350  34.606   5.714  1.00  0.00           C  
ATOM    975  CG  MET B 660     -14.316  35.225   6.691  1.00  0.00           C  
ATOM    976  SD  MET B 660     -14.230  37.019   6.779  1.00  0.00           S  
ATOM    977  CE  MET B 660     -14.674  37.474   5.106  1.00  0.00           C  
ATOM    978  N   LEU B 661     -12.663  31.904   6.641  1.00  0.00           N  
ATOM    979  CA  LEU B 661     -12.489  30.883   7.666  1.00  0.00           C  
ATOM    980  C   LEU B 661     -12.270  31.527   9.023  1.00  0.00           C  
ATOM    981  O   LEU B 661     -12.505  30.912  10.062  1.00  0.00           O  
ATOM    982  CB  LEU B 661     -11.329  29.945   7.326  1.00  0.00           C  
ATOM    983  CG  LEU B 661     -11.662  28.878   6.283  1.00  0.00           C  
ATOM    984  CD1 LEU B 661     -10.798  27.645   6.452  1.00  0.00           C  
ATOM    985  CD2 LEU B 661     -13.120  28.502   6.398  1.00  0.00           C  
ATOM    986  N   ALA B 662     -11.827  32.778   8.998  1.00  0.00           N  
ATOM    987  CA  ALA B 662     -11.501  33.516  10.211  1.00  0.00           C  
ATOM    988  C   ALA B 662     -12.483  33.277  11.368  1.00  0.00           C  
ATOM    989  O   ALA B 662     -12.095  32.732  12.399  1.00  0.00           O  
ATOM    990  CB  ALA B 662     -11.359  35.012   9.909  1.00  0.00           C  
ATOM    991  N   PRO B 663     -13.758  33.671  11.195  1.00  0.00           N  
ATOM    992  CA  PRO B 663     -14.737  33.580  12.285  1.00  0.00           C  
ATOM    993  C   PRO B 663     -14.830  32.167  12.840  1.00  0.00           C  
ATOM    994  O   PRO B 663     -14.901  31.969  14.045  1.00  0.00           O  
ATOM    995  CB  PRO B 663     -16.054  33.951  11.595  1.00  0.00           C  
ATOM    996  CG  PRO B 663     -15.803  33.633  10.154  1.00  0.00           C  
ATOM    997  CD  PRO B 663     -14.405  34.104   9.948  1.00  0.00           C  
ATOM    998  N   ASN B 664     -14.820  31.175  11.969  1.00  0.00           N  
ATOM    999  CA  ASN B 664     -14.839  29.811  12.459  1.00  0.00           C  
ATOM   1000  C   ASN B 664     -13.603  29.419  13.260  1.00  0.00           C  
ATOM   1001  O   ASN B 664     -13.660  28.507  14.071  1.00  0.00           O  
ATOM   1002  CB  ASN B 664     -15.122  28.826  11.323  1.00  0.00           C  
ATOM   1003  CG  ASN B 664     -16.599  28.650  11.101  1.00  0.00           C  
ATOM   1004  OD1 ASN B 664     -17.400  29.419  11.648  1.00  0.00           O  
ATOM   1005  ND2 ASN B 664     -16.983  27.634  10.331  1.00  0.00           N  
ATOM   1006  N   LEU B 665     -12.494  30.113  13.041  1.00  0.00           N  
ATOM   1007  CA  LEU B 665     -11.277  29.828  13.790  1.00  0.00           C  
ATOM   1008  C   LEU B 665     -11.185  30.675  15.082  1.00  0.00           C  
ATOM   1009  O   LEU B 665     -10.793  30.178  16.142  1.00  0.00           O  
ATOM   1010  CB  LEU B 665     -10.051  29.988  12.894  1.00  0.00           C  
ATOM   1011  CG  LEU B 665     -10.160  29.223  11.573  1.00  0.00           C  
ATOM   1012  CD1 LEU B 665      -9.005  29.527  10.612  1.00  0.00           C  
ATOM   1013  CD2 LEU B 665     -10.266  27.723  11.815  1.00  0.00           C  
ATOM   1014  N   TYR B 666     -11.554  31.949  14.994  1.00  0.00           N  
ATOM   1015  CA  TYR B 666     -11.753  32.753  16.189  1.00  0.00           C  
ATOM   1016  C   TYR B 666     -12.581  31.954  17.184  1.00  0.00           C  
ATOM   1017  O   TYR B 666     -12.235  31.845  18.362  1.00  0.00           O  
ATOM   1018  CB  TYR B 666     -12.489  34.047  15.846  1.00  0.00           C  
ATOM   1019  CG  TYR B 666     -11.611  35.110  15.249  1.00  0.00           C  
ATOM   1020  CD1 TYR B 666     -11.071  36.107  16.047  1.00  0.00           C  
ATOM   1021  CD2 TYR B 666     -11.319  35.121  13.889  1.00  0.00           C  
ATOM   1022  CE1 TYR B 666     -10.261  37.092  15.520  1.00  0.00           C  
ATOM   1023  CE2 TYR B 666     -10.504  36.098  13.345  1.00  0.00           C  
ATOM   1024  CZ  TYR B 666      -9.977  37.086  14.167  1.00  0.00           C  
ATOM   1025  OH  TYR B 666      -9.161  38.073  13.641  1.00  0.00           O  
ATOM   1026  N   THR B 667     -13.678  31.383  16.699  1.00  0.00           N  
ATOM   1027  CA  THR B 667     -14.588  30.665  17.573  1.00  0.00           C  
ATOM   1028  C   THR B 667     -13.885  29.477  18.221  1.00  0.00           C  
ATOM   1029  O   THR B 667     -13.812  29.396  19.439  1.00  0.00           O  
ATOM   1030  CB  THR B 667     -15.900  30.262  16.853  1.00  0.00           C  
ATOM   1031  OG1 THR B 667     -16.807  31.380  16.835  1.00  0.00           O  
ATOM   1032  CG2 THR B 667     -16.569  29.090  17.545  1.00  0.00           C  
ATOM   1033  N   LEU B 668     -13.339  28.568  17.433  1.00  0.00           N  
ATOM   1034  CA  LEU B 668     -12.641  27.442  18.040  1.00  0.00           C  
ATOM   1035  C   LEU B 668     -11.538  27.917  18.992  1.00  0.00           C  
ATOM   1036  O   LEU B 668     -11.394  27.389  20.099  1.00  0.00           O  
ATOM   1037  CB  LEU B 668     -12.052  26.520  16.980  1.00  0.00           C  
ATOM   1038  CG  LEU B 668     -13.042  25.752  16.118  1.00  0.00           C  
ATOM   1039  CD1 LEU B 668     -12.265  25.022  15.030  1.00  0.00           C  
ATOM   1040  CD2 LEU B 668     -13.872  24.784  16.949  1.00  0.00           C  
ATOM   1041  N   TRP B 669     -10.759  28.905  18.551  1.00  0.00           N  
ATOM   1042  CA  TRP B 669      -9.698  29.499  19.367  1.00  0.00           C  
ATOM   1043  C   TRP B 669     -10.144  29.745  20.821  1.00  0.00           C  
ATOM   1044  O   TRP B 669      -9.444  29.388  21.784  1.00  0.00           O  
ATOM   1045  CB  TRP B 669      -9.272  30.838  18.766  1.00  0.00           C  
ATOM   1046  CG  TRP B 669      -8.060  30.831  17.866  1.00  0.00           C  
ATOM   1047  CD1 TRP B 669      -7.177  29.808  17.665  1.00  0.00           C  
ATOM   1048  CD2 TRP B 669      -7.576  31.933  17.094  1.00  0.00           C  
ATOM   1049  NE1 TRP B 669      -6.189  30.200  16.793  1.00  0.00           N  
ATOM   1050  CE2 TRP B 669      -6.410  31.503  16.432  1.00  0.00           C  
ATOM   1051  CE3 TRP B 669      -8.023  33.242  16.891  1.00  0.00           C  
ATOM   1052  CZ2 TRP B 669      -5.687  32.331  15.588  1.00  0.00           C  
ATOM   1053  CZ3 TRP B 669      -7.307  34.062  16.059  1.00  0.00           C  
ATOM   1054  CH2 TRP B 669      -6.150  33.607  15.414  1.00  0.00           C  
ATOM   1055  N   ARG B 670     -11.304  30.382  20.969  1.00  0.00           N  
ATOM   1056  CA  ARG B 670     -11.882  30.635  22.287  1.00  0.00           C  
ATOM   1057  C   ARG B 670     -11.784  29.416  23.177  1.00  0.00           C  
ATOM   1058  O   ARG B 670     -11.115  29.438  24.198  1.00  0.00           O  
ATOM   1059  CB  ARG B 670     -13.349  31.044  22.161  1.00  0.00           C  
ATOM   1060  CG  ARG B 670     -13.632  32.487  22.530  1.00  0.00           C  
ATOM   1061  CD  ARG B 670     -13.820  32.614  24.017  1.00  0.00           C  
ATOM   1062  NE  ARG B 670     -14.791  31.639  24.493  1.00  0.00           N  
ATOM   1063  CZ  ARG B 670     -15.107  31.459  25.773  1.00  0.00           C  
ATOM   1064  NH1 ARG B 670     -14.526  32.194  26.717  1.00  0.00           N  
ATOM   1065  NH2 ARG B 670     -16.008  30.542  26.112  1.00  0.00           N  
ATOM   1066  N   GLU B 671     -12.455  28.348  22.768  1.00  0.00           N  
ATOM   1067  CA  GLU B 671     -12.571  27.164  23.597  1.00  0.00           C  
ATOM   1068  C   GLU B 671     -11.269  26.365  23.609  1.00  0.00           C  
ATOM   1069  O   GLU B 671     -11.001  25.612  24.540  1.00  0.00           O  
ATOM   1070  CB  GLU B 671     -13.745  26.298  23.129  1.00  0.00           C  
ATOM   1071  CG  GLU B 671     -14.682  25.835  24.259  1.00  0.00           C  
ATOM   1072  CD  GLU B 671     -15.565  26.952  24.825  1.00  0.00           C  
ATOM   1073  OE1 GLU B 671     -16.416  26.659  25.696  1.00  0.00           O  
ATOM   1074  OE2 GLU B 671     -15.414  28.123  24.408  1.00  0.00           O  
ATOM   1075  N   LEU B 672     -10.445  26.532  22.588  1.00  0.00           N  
ATOM   1076  CA  LEU B 672      -9.189  25.793  22.554  1.00  0.00           C  
ATOM   1077  C   LEU B 672      -8.106  26.455  23.391  1.00  0.00           C  
ATOM   1078  O   LEU B 672      -7.254  25.775  23.958  1.00  0.00           O  
ATOM   1079  CB  LEU B 672      -8.686  25.600  21.119  1.00  0.00           C  
ATOM   1080  CG  LEU B 672      -9.198  24.399  20.326  1.00  0.00           C  
ATOM   1081  CD1 LEU B 672      -8.095  23.913  19.405  1.00  0.00           C  
ATOM   1082  CD2 LEU B 672      -9.642  23.279  21.249  1.00  0.00           C  
ATOM   1083  N   GLU B 675      -8.129  27.781  23.432  1.00  0.00           N  
ATOM   1084  CA  GLU B 675      -7.145  28.535  24.191  1.00  0.00           C  
ATOM   1085  C   GLU B 675      -7.264  28.126  25.648  1.00  0.00           C  
ATOM   1086  O   GLU B 675      -6.276  27.849  26.330  1.00  0.00           O  
ATOM   1087  CB  GLU B 675      -7.426  30.031  24.057  1.00  0.00           C  
ATOM   1088  CG  GLU B 675      -6.318  30.935  24.599  1.00  0.00           C  
ATOM   1089  CD  GLU B 675      -6.158  30.860  26.102  1.00  0.00           C  
ATOM   1090  OE1 GLU B 675      -5.036  31.111  26.591  1.00  0.00           O  
ATOM   1091  OE2 GLU B 675      -7.150  30.554  26.797  1.00  0.00           O  
ATOM   1092  N   ARG B 677      -8.509  28.093  26.105  1.00  0.00           N  
ATOM   1093  CA  ARG B 677      -8.862  27.702  27.457  1.00  0.00           C  
ATOM   1094  C   ARG B 677      -8.373  26.293  27.805  1.00  0.00           C  
ATOM   1095  O   ARG B 677      -8.274  25.940  28.971  1.00  0.00           O  
ATOM   1096  CB  ARG B 677     -10.381  27.817  27.618  1.00  0.00           C  
ATOM   1097  CG  ARG B 677     -10.970  27.102  28.812  1.00  0.00           C  
ATOM   1098  CD  ARG B 677     -11.752  25.851  28.437  1.00  0.00           C  
ATOM   1099  NE  ARG B 677     -13.175  26.079  28.198  1.00  0.00           N  
ATOM   1100  CZ  ARG B 677     -13.752  27.266  28.008  1.00  0.00           C  
ATOM   1101  NH1 ARG B 677     -13.049  28.392  28.024  1.00  0.00           N  
ATOM   1102  NH2 ARG B 677     -15.059  27.325  27.791  1.00  0.00           N  
ATOM   1103  N   LEU B 681      -8.027  25.500  26.800  1.00  0.00           N  
ATOM   1104  CA  LEU B 681      -7.765  24.078  27.020  1.00  0.00           C  
ATOM   1105  C   LEU B 681      -6.355  23.571  26.725  1.00  0.00           C  
ATOM   1106  O   LEU B 681      -5.925  22.568  27.296  1.00  0.00           O  
ATOM   1107  CB  LEU B 681      -8.748  23.253  26.193  1.00  0.00           C  
ATOM   1108  CG  LEU B 681      -9.768  22.522  27.047  1.00  0.00           C  
ATOM   1109  CD1 LEU B 681     -10.661  21.672  26.154  1.00  0.00           C  
ATOM   1110  CD2 LEU B 681      -9.020  21.680  28.084  1.00  0.00           C  
ATOM   1111  N   TRP B 683      -5.660  24.225  25.801  1.00  0.00           N  
ATOM   1112  CA  TRP B 683      -4.348  23.756  25.381  1.00  0.00           C  
ATOM   1113  C   TRP B 683      -3.304  24.801  25.665  1.00  0.00           C  
ATOM   1114  O   TRP B 683      -3.492  25.986  25.374  1.00  0.00           O  
ATOM   1115  CB  TRP B 683      -4.305  23.457  23.879  1.00  0.00           C  
ATOM   1116  CG  TRP B 683      -4.984  22.195  23.453  1.00  0.00           C  
ATOM   1117  CD1 TRP B 683      -5.375  21.151  24.248  1.00  0.00           C  
ATOM   1118  CD2 TRP B 683      -5.327  21.827  22.111  1.00  0.00           C  
ATOM   1119  NE1 TRP B 683      -5.956  20.165  23.484  1.00  0.00           N  
ATOM   1120  CE2 TRP B 683      -5.935  20.554  22.168  1.00  0.00           C  
ATOM   1121  CE3 TRP B 683      -5.183  22.455  20.861  1.00  0.00           C  
ATOM   1122  CZ2 TRP B 683      -6.399  19.901  21.033  1.00  0.00           C  
ATOM   1123  CZ3 TRP B 683      -5.632  21.805  19.743  1.00  0.00           C  
ATOM   1124  CH2 TRP B 683      -6.237  20.540  19.832  1.00  0.00           C  
ATOM   1125  N   ASP B 684      -2.182  24.360  26.204  1.00  0.00           N  
ATOM   1126  CA  ASP B 684      -1.087  25.278  26.401  1.00  0.00           C  
ATOM   1127  C   ASP B 684      -0.626  25.737  25.035  1.00  0.00           C  
ATOM   1128  O   ASP B 684      -0.682  24.981  24.070  1.00  0.00           O  
ATOM   1129  CB  ASP B 684       0.024  24.615  27.209  1.00  0.00           C  
ATOM   1130  CG  ASP B 684      -0.423  24.282  28.629  1.00  0.00           C  
ATOM   1131  OD1 ASP B 684       0.354  23.633  29.360  1.00  0.00           O  
ATOM   1132  OD2 ASP B 684      -1.556  24.674  29.009  1.00  0.00           O  
ATOM   1133  N   LYS B 685      -0.226  26.999  24.960  1.00  0.00           N  
ATOM   1134  CA  LYS B 685       0.249  27.602  23.724  1.00  0.00           C  
ATOM   1135  C   LYS B 685       1.744  27.304  23.524  1.00  0.00           C  
ATOM   1136  O   LYS B 685       2.419  26.829  24.435  1.00  0.00           O  
ATOM   1137  CB  LYS B 685      -0.012  29.113  23.754  1.00  0.00           C  
ATOM   1138  CG  LYS B 685      -1.314  29.510  24.466  1.00  0.00           C  
ATOM   1139  CD  LYS B 685      -1.210  30.934  25.000  1.00  0.00           C  
ATOM   1140  CE  LYS B 685      -2.322  31.263  25.976  1.00  0.00           C  
ATOM   1141  NZ  LYS B 685      -1.991  32.483  26.789  1.00  0.00           N  
ATOM   1142  N   PRO B 686       2.261  27.555  22.317  1.00  0.00           N  
ATOM   1143  CA  PRO B 686       1.525  28.077  21.165  1.00  0.00           C  
ATOM   1144  C   PRO B 686       0.570  27.052  20.566  1.00  0.00           C  
ATOM   1145  O   PRO B 686       0.773  25.837  20.670  1.00  0.00           O  
ATOM   1146  CB  PRO B 686       2.649  28.401  20.184  1.00  0.00           C  
ATOM   1147  CG  PRO B 686       3.616  27.306  20.442  1.00  0.00           C  
ATOM   1148  CD  PRO B 686       3.663  27.285  21.959  1.00  0.00           C  
ATOM   1149  N   ILE B 687      -0.479  27.565  19.941  1.00  0.00           N  
ATOM   1150  CA  ILE B 687      -1.530  26.731  19.396  1.00  0.00           C  
ATOM   1151  C   ILE B 687      -1.586  26.856  17.889  1.00  0.00           C  
ATOM   1152  O   ILE B 687      -1.783  27.946  17.353  1.00  0.00           O  
ATOM   1153  CB  ILE B 687      -2.879  27.127  19.982  1.00  0.00           C  
ATOM   1154  CG1 ILE B 687      -2.843  26.915  21.494  1.00  0.00           C  
ATOM   1155  CG2 ILE B 687      -3.987  26.315  19.342  1.00  0.00           C  
ATOM   1156  CD1 ILE B 687      -4.181  27.101  22.192  1.00  0.00           C  
ATOM   1157  N   ARG B 688      -1.403  25.733  17.204  1.00  0.00           N  
ATOM   1158  CA  ARG B 688      -1.392  25.734  15.747  1.00  0.00           C  
ATOM   1159  C   ARG B 688      -2.513  24.871  15.198  1.00  0.00           C  
ATOM   1160  O   ARG B 688      -2.530  23.657  15.408  1.00  0.00           O  
ATOM   1161  CB  ARG B 688      -0.045  25.234  15.220  1.00  0.00           C  
ATOM   1162  CG  ARG B 688       1.132  26.108  15.601  1.00  0.00           C  
ATOM   1163  CD  ARG B 688       2.414  25.585  14.995  1.00  0.00           C  
ATOM   1164  NE  ARG B 688       3.469  26.594  15.031  1.00  0.00           N  
ATOM   1165  CZ  ARG B 688       4.707  26.403  14.583  1.00  0.00           C  
ATOM   1166  NH1 ARG B 688       5.051  25.229  14.064  1.00  0.00           N  
ATOM   1167  NH2 ARG B 688       5.602  27.383  14.654  1.00  0.00           N  
ATOM   1168  N   ILE B 689      -3.459  25.504  14.510  1.00  0.00           N  
ATOM   1169  CA  ILE B 689      -4.472  24.761  13.773  1.00  0.00           C  
ATOM   1170  C   ILE B 689      -4.646  25.322  12.365  1.00  0.00           C  
ATOM   1171  O   ILE B 689      -4.036  26.334  12.003  1.00  0.00           O  
ATOM   1172  CB  ILE B 689      -5.844  24.724  14.504  1.00  0.00           C  
ATOM   1173  CG1 ILE B 689      -6.519  26.095  14.509  1.00  0.00           C  
ATOM   1174  CG2 ILE B 689      -5.697  24.194  15.924  1.00  0.00           C  
ATOM   1175  CD1 ILE B 689      -7.933  26.056  15.077  1.00  0.00           C  
ATOM   1176  N   PHE B 690      -5.479  24.653  11.574  1.00  0.00           N  
ATOM   1177  CA  PHE B 690      -5.786  25.112  10.226  1.00  0.00           C  
ATOM   1178  C   PHE B 690      -6.983  24.372   9.666  1.00  0.00           C  
ATOM   1179  O   PHE B 690      -7.345  23.316  10.171  1.00  0.00           O  
ATOM   1180  CB  PHE B 690      -4.584  24.895   9.316  1.00  0.00           C  
ATOM   1181  CG  PHE B 690      -4.367  23.458   8.921  1.00  0.00           C  
ATOM   1182  CD1 PHE B 690      -3.527  22.641   9.657  1.00  0.00           C  
ATOM   1183  CD2 PHE B 690      -4.982  22.931   7.797  1.00  0.00           C  
ATOM   1184  CE1 PHE B 690      -3.307  21.325   9.279  1.00  0.00           C  
ATOM   1185  CE2 PHE B 690      -4.764  21.621   7.416  1.00  0.00           C  
ATOM   1186  CZ  PHE B 690      -3.926  20.818   8.155  1.00  0.00           C  
ATOM   1187  N   GLU B 691      -7.591  24.937   8.624  1.00  0.00           N  
ATOM   1188  CA  GLU B 691      -8.684  24.286   7.891  1.00  0.00           C  
ATOM   1189  C   GLU B 691      -8.622  24.611   6.406  1.00  0.00           C  
ATOM   1190  O   GLU B 691      -8.291  25.736   6.020  1.00  0.00           O  
ATOM   1191  CB  GLU B 691     -10.067  24.684   8.441  1.00  0.00           C  
ATOM   1192  CG  GLU B 691     -11.210  24.535   7.434  1.00  0.00           C  
ATOM   1193  CD  GLU B 691     -12.589  24.438   8.084  1.00  0.00           C  
ATOM   1194  OE1 GLU B 691     -12.722  24.762   9.281  1.00  0.00           O  
ATOM   1195  OE2 GLU B 691     -13.550  24.033   7.390  1.00  0.00           O  
ATOM   1196  N   ILE B 692      -8.925  23.606   5.585  1.00  0.00           N  
ATOM   1197  CA  ILE B 692      -9.173  23.792   4.151  1.00  0.00           C  
ATOM   1198  C   ILE B 692     -10.659  23.580   3.880  1.00  0.00           C  
ATOM   1199  O   ILE B 692     -11.224  22.552   4.252  1.00  0.00           O  
ATOM   1200  CB  ILE B 692      -8.400  22.786   3.311  1.00  0.00           C  
ATOM   1201  CG1 ILE B 692      -6.900  22.947   3.532  1.00  0.00           C  
ATOM   1202  CG2 ILE B 692      -8.727  22.976   1.857  1.00  0.00           C  
ATOM   1203  CD1 ILE B 692      -6.073  21.749   3.069  1.00  0.00           C  
ATOM   1204  N   GLY B 693     -11.296  24.540   3.227  1.00  0.00           N  
ATOM   1205  CA  GLY B 693     -12.738  24.487   3.083  1.00  0.00           C  
ATOM   1206  C   GLY B 693     -13.250  25.429   2.015  1.00  0.00           C  
ATOM   1207  O   GLY B 693     -12.610  26.426   1.675  1.00  0.00           O  
ATOM   1208  N   THR B 695     -14.423  25.119   1.484  1.00  0.00           N  
ATOM   1209  CA  THR B 695     -14.974  25.920   0.403  1.00  0.00           C  
ATOM   1210  C   THR B 695     -15.757  27.131   0.894  1.00  0.00           C  
ATOM   1211  O   THR B 695     -16.849  26.982   1.420  1.00  0.00           O  
ATOM   1212  CB  THR B 695     -15.861  25.069  -0.511  1.00  0.00           C  
ATOM   1213  OG1 THR B 695     -15.074  24.595  -1.622  1.00  0.00           O  
ATOM   1214  CG2 THR B 695     -17.033  25.891  -1.024  1.00  0.00           C  
ATOM   1215  N   CYS B 696     -15.200  28.329   0.723  1.00  0.00           N  
ATOM   1216  CA  CYS B 696     -15.929  29.561   1.064  1.00  0.00           C  
ATOM   1217  C   CYS B 696     -16.645  30.132  -0.167  1.00  0.00           C  
ATOM   1218  O   CYS B 696     -16.340  29.745  -1.293  1.00  0.00           O  
ATOM   1219  CB  CYS B 696     -15.002  30.613   1.693  1.00  0.00           C  
ATOM   1220  SG  CYS B 696     -13.984  30.017   3.066  1.00  0.00           S  
ATOM   1221  N   TYR B 697     -17.588  31.049   0.051  1.00  0.00           N  
ATOM   1222  CA  TYR B 697     -18.448  31.544  -1.026  1.00  0.00           C  
ATOM   1223  C   TYR B 697     -18.482  33.060  -1.095  1.00  0.00           C  
ATOM   1224  O   TYR B 697     -18.507  33.735  -0.076  1.00  0.00           O  
ATOM   1225  CB  TYR B 697     -19.873  31.014  -0.859  1.00  0.00           C  
ATOM   1226  CG  TYR B 697     -19.917  29.528  -0.630  1.00  0.00           C  
ATOM   1227  CD1 TYR B 697     -19.469  28.981   0.563  1.00  0.00           C  
ATOM   1228  CD2 TYR B 697     -20.392  28.668  -1.605  1.00  0.00           C  
ATOM   1229  CE1 TYR B 697     -19.494  27.622   0.780  1.00  0.00           C  
ATOM   1230  CE2 TYR B 697     -20.425  27.296  -1.396  1.00  0.00           C  
ATOM   1231  CZ  TYR B 697     -19.972  26.779  -0.200  1.00  0.00           C  
ATOM   1232  OH  TYR B 697     -19.988  25.415   0.024  1.00  0.00           O  
ATOM   1233  N   ARG B 698     -18.487  33.593  -2.308  1.00  0.00           N  
ATOM   1234  CA  ARG B 698     -18.586  35.033  -2.503  1.00  0.00           C  
ATOM   1235  C   ARG B 698     -19.281  35.301  -3.834  1.00  0.00           C  
ATOM   1236  O   ARG B 698     -18.948  34.680  -4.842  1.00  0.00           O  
ATOM   1237  CB  ARG B 698     -17.201  35.683  -2.439  1.00  0.00           C  
ATOM   1238  CG  ARG B 698     -16.636  35.777  -1.016  1.00  0.00           C  
ATOM   1239  CD  ARG B 698     -15.177  36.198  -1.006  1.00  0.00           C  
ATOM   1240  NE  ARG B 698     -14.580  36.090   0.321  1.00  0.00           N  
ATOM   1241  CZ  ARG B 698     -13.348  36.489   0.621  1.00  0.00           C  
ATOM   1242  NH1 ARG B 698     -12.577  37.028  -0.312  1.00  0.00           N  
ATOM   1243  NH2 ARG B 698     -12.885  36.355   1.854  1.00  0.00           N  
ATOM   1244  N   LYS B 699     -20.243  36.225  -3.831  1.00  0.00           N  
ATOM   1245  CA  LYS B 699     -21.240  36.300  -4.904  1.00  0.00           C  
ATOM   1246  C   LYS B 699     -21.148  37.492  -5.869  1.00  0.00           C  
ATOM   1247  O   LYS B 699     -22.138  37.873  -6.492  1.00  0.00           O  
ATOM   1248  CB  LYS B 699     -22.658  36.165  -4.324  1.00  0.00           C  
ATOM   1249  CG  LYS B 699     -23.367  37.464  -3.983  1.00  0.00           C  
ATOM   1250  CD  LYS B 699     -24.870  37.219  -3.822  1.00  0.00           C  
ATOM   1251  CE  LYS B 699     -25.683  38.507  -3.913  1.00  0.00           C  
ATOM   1252  NZ  LYS B 699     -27.117  38.233  -4.216  1.00  0.00           N  
ATOM   1253  N   GLU B 700     -19.959  38.067  -5.993  1.00  0.00           N  
ATOM   1254  CA  GLU B 700     -19.664  39.005  -7.069  1.00  0.00           C  
ATOM   1255  C   GLU B 700     -18.469  38.390  -7.771  1.00  0.00           C  
ATOM   1256  O   GLU B 700     -18.198  38.637  -8.948  1.00  0.00           O  
ATOM   1257  CB  GLU B 700     -19.273  40.381  -6.520  1.00  0.00           C  
ATOM   1258  CG  GLU B 700     -19.684  40.631  -5.086  1.00  0.00           C  
ATOM   1259  CD  GLU B 700     -19.028  39.656  -4.131  1.00  0.00           C  
ATOM   1260  OE1 GLU B 700     -17.782  39.553  -4.133  1.00  0.00           O  
ATOM   1261  OE2 GLU B 700     -19.767  38.978  -3.391  1.00  0.00           O  
ATOM   1262  N   SER B 703     -17.769  37.562  -7.005  1.00  0.00           N  
ATOM   1263  CA  SER B 703     -16.493  36.995  -7.398  1.00  0.00           C  
ATOM   1264  C   SER B 703     -16.638  35.993  -8.544  1.00  0.00           C  
ATOM   1265  O   SER B 703     -16.986  34.835  -8.332  1.00  0.00           O  
ATOM   1266  CB  SER B 703     -15.837  36.332  -6.184  1.00  0.00           C  
ATOM   1267  OG  SER B 703     -14.520  36.810  -5.990  1.00  0.00           O  
ATOM   1268  N   GLN B 713     -16.384  36.455  -9.762  1.00  0.00           N  
ATOM   1269  CA  GLN B 713     -16.352  35.580 -10.929  1.00  0.00           C  
ATOM   1270  C   GLN B 713     -15.605  36.277 -12.058  1.00  0.00           C  
ATOM   1271  O   GLN B 713     -16.087  37.251 -12.635  1.00  0.00           O  
ATOM   1272  CB  GLN B 713     -17.759  35.156 -11.372  1.00  0.00           C  
ATOM   1273  CG  GLN B 713     -18.726  36.300 -11.665  1.00  0.00           C  
ATOM   1274  CD  GLN B 713     -19.859  35.886 -12.597  1.00  0.00           C  
ATOM   1275  OE1 GLN B 713     -19.702  34.975 -13.416  1.00  0.00           O  
ATOM   1276  NE2 GLN B 713     -21.005  36.563 -12.483  1.00  0.00           N  
ATOM   1277  N   GLY B 714     -14.411  35.773 -12.345  1.00  0.00           N  
ATOM   1278  CA  GLY B 714     -13.505  36.392 -13.291  1.00  0.00           C  
ATOM   1279  C   GLY B 714     -12.402  35.406 -13.600  1.00  0.00           C  
ATOM   1280  O   GLY B 714     -12.602  34.202 -13.466  1.00  0.00           O  
ATOM   1281  N   ALA B 715     -11.237  35.901 -14.002  1.00  0.00           N  
ATOM   1282  CA  ALA B 715     -10.160  35.009 -14.425  1.00  0.00           C  
ATOM   1283  C   ALA B 715      -9.405  34.399 -13.248  1.00  0.00           C  
ATOM   1284  O   ALA B 715      -8.842  33.308 -13.371  1.00  0.00           O  
ATOM   1285  CB  ALA B 715      -9.201  35.720 -15.366  1.00  0.00           C  
ATOM   1286  N   GLN B 716      -9.386  35.103 -12.115  1.00  0.00           N  
ATOM   1287  CA  GLN B 716      -8.787  34.557 -10.896  1.00  0.00           C  
ATOM   1288  C   GLN B 716      -9.758  34.463  -9.724  1.00  0.00           C  
ATOM   1289  O   GLN B 716      -9.359  34.123  -8.615  1.00  0.00           O  
ATOM   1290  CB  GLN B 716      -7.520  35.325 -10.486  1.00  0.00           C  
ATOM   1291  CG  GLN B 716      -7.574  36.816 -10.687  1.00  0.00           C  
ATOM   1292  CD  GLN B 716      -6.459  37.278 -11.589  1.00  0.00           C  
ATOM   1293  OE1 GLN B 716      -6.492  38.386 -12.130  1.00  0.00           O  
ATOM   1294  NE2 GLN B 716      -5.468  36.416 -11.781  1.00  0.00           N  
ATOM   1295  N   HIS B 718     -11.031  34.752  -9.966  1.00  0.00           N  
ATOM   1296  CA  HIS B 718     -12.011  34.778  -8.885  1.00  0.00           C  
ATOM   1297  C   HIS B 718     -13.216  33.898  -9.196  1.00  0.00           C  
ATOM   1298  O   HIS B 718     -13.731  33.923 -10.306  1.00  0.00           O  
ATOM   1299  CB  HIS B 718     -12.440  36.224  -8.605  1.00  0.00           C  
ATOM   1300  CG  HIS B 718     -11.397  37.042  -7.909  1.00  0.00           C  
ATOM   1301  ND1 HIS B 718     -11.669  37.820  -6.801  1.00  0.00           N  
ATOM   1302  CD2 HIS B 718     -10.068  37.195  -8.144  1.00  0.00           C  
ATOM   1303  CE1 HIS B 718     -10.567  38.419  -6.394  1.00  0.00           C  
ATOM   1304  NE2 HIS B 718      -9.577  38.052  -7.196  1.00  0.00           N  
ATOM   1305  N   LEU B 723     -13.660  33.113  -8.220  1.00  0.00           N  
ATOM   1306  CA  LEU B 723     -14.821  32.240  -8.412  1.00  0.00           C  
ATOM   1307  C   LEU B 723     -15.944  32.539  -7.414  1.00  0.00           C  
ATOM   1308  O   LEU B 723     -15.783  33.382  -6.530  1.00  0.00           O  
ATOM   1309  CB  LEU B 723     -14.407  30.772  -8.306  1.00  0.00           C  
ATOM   1310  CG  LEU B 723     -13.064  30.412  -8.948  1.00  0.00           C  
ATOM   1311  CD1 LEU B 723     -12.011  30.170  -7.891  1.00  0.00           C  
ATOM   1312  CD2 LEU B 723     -13.208  29.172  -9.799  1.00  0.00           C  
ATOM   1313  N   ASN B 724     -17.084  31.867  -7.562  1.00  0.00           N  
ATOM   1314  CA  ASN B 724     -18.146  31.988  -6.568  1.00  0.00           C  
ATOM   1315  C   ASN B 724     -17.879  31.095  -5.360  1.00  0.00           C  
ATOM   1316  O   ASN B 724     -17.932  31.550  -4.217  1.00  0.00           O  
ATOM   1317  CB  ASN B 724     -19.521  31.707  -7.163  1.00  0.00           C  
ATOM   1318  CG  ASN B 724     -20.125  32.933  -7.835  1.00  0.00           C  
ATOM   1319  OD1 ASN B 724     -19.421  33.900  -8.133  1.00  0.00           O  
ATOM   1320  ND2 ASN B 724     -21.435  32.898  -8.077  1.00  0.00           N  
ATOM   1321  N   GLU B 725     -17.577  29.827  -5.607  1.00  0.00           N  
ATOM   1322  CA  GLU B 725     -17.205  28.933  -4.519  1.00  0.00           C  
ATOM   1323  C   GLU B 725     -15.740  28.552  -4.644  1.00  0.00           C  
ATOM   1324  O   GLU B 725     -15.382  27.731  -5.494  1.00  0.00           O  
ATOM   1325  CB  GLU B 725     -18.034  27.646  -4.554  1.00  0.00           C  
ATOM   1326  CG  GLU B 725     -19.321  27.708  -5.344  1.00  0.00           C  
ATOM   1327  CD  GLU B 725     -19.925  26.327  -5.541  1.00  0.00           C  
ATOM   1328  OE1 GLU B 725     -19.423  25.364  -4.912  1.00  0.00           O  
ATOM   1329  OE2 GLU B 725     -20.893  26.204  -6.322  1.00  0.00           O  
ATOM   1330  N   PHE B 726     -14.887  29.116  -3.799  1.00  0.00           N  
ATOM   1331  CA  PHE B 726     -13.473  28.761  -3.871  1.00  0.00           C  
ATOM   1332  C   PHE B 726     -12.957  28.042  -2.632  1.00  0.00           C  
ATOM   1333  O   PHE B 726     -13.525  28.152  -1.549  1.00  0.00           O  
ATOM   1334  CB  PHE B 726     -12.621  29.990  -4.147  1.00  0.00           C  
ATOM   1335  CG  PHE B 726     -12.640  30.992  -3.045  1.00  0.00           C  
ATOM   1336  CD1 PHE B 726     -13.717  31.856  -2.897  1.00  0.00           C  
ATOM   1337  CD2 PHE B 726     -11.579  31.077  -2.154  1.00  0.00           C  
ATOM   1338  CE1 PHE B 726     -13.739  32.789  -1.874  1.00  0.00           C  
ATOM   1339  CE2 PHE B 726     -11.590  32.007  -1.132  1.00  0.00           C  
ATOM   1340  CZ  PHE B 726     -12.673  32.866  -0.989  1.00  0.00           C  
ATOM   1341  N   THR B 728     -11.857  27.321  -2.807  1.00  0.00           N  
ATOM   1342  CA  THR B 728     -11.288  26.492  -1.752  1.00  0.00           C  
ATOM   1343  C   THR B 728     -10.154  27.212  -1.022  1.00  0.00           C  
ATOM   1344  O   THR B 728      -9.147  27.609  -1.628  1.00  0.00           O  
ATOM   1345  CB  THR B 728     -10.817  25.130  -2.312  1.00  0.00           C  
ATOM   1346  OG1 THR B 728     -11.940  24.240  -2.408  1.00  0.00           O  
ATOM   1347  CG2 THR B 728      -9.760  24.508  -1.416  1.00  0.00           C  
ATOM   1348  N   MET B 730     -10.332  27.370   0.290  1.00  0.00           N  
ATOM   1349  CA  MET B 730      -9.442  28.192   1.112  1.00  0.00           C  
ATOM   1350  C   MET B 730      -8.625  27.358   2.086  1.00  0.00           C  
ATOM   1351  O   MET B 730      -9.103  26.360   2.631  1.00  0.00           O  
ATOM   1352  CB  MET B 730     -10.261  29.236   1.877  1.00  0.00           C  
ATOM   1353  CG  MET B 730      -9.775  30.661   1.670  1.00  0.00           C  
ATOM   1354  SD  MET B 730      -8.699  31.267   2.977  1.00  0.00           S  
ATOM   1355  CE  MET B 730      -9.910  31.950   4.112  1.00  0.00           C  
ATOM   1356  N   LEU B 731      -7.377  27.755   2.279  1.00  0.00           N  
ATOM   1357  CA  LEU B 731      -6.575  27.184   3.345  1.00  0.00           C  
ATOM   1358  C   LEU B 731      -6.151  28.279   4.295  1.00  0.00           C  
ATOM   1359  O   LEU B 731      -5.193  29.021   4.023  1.00  0.00           O  
ATOM   1360  CB  LEU B 731      -5.332  26.493   2.817  1.00  0.00           C  
ATOM   1361  CG  LEU B 731      -4.374  26.208   3.965  1.00  0.00           C  
ATOM   1362  CD1 LEU B 731      -4.982  25.172   4.887  1.00  0.00           C  
ATOM   1363  CD2 LEU B 731      -3.031  25.754   3.458  1.00  0.00           C  
ATOM   1364  N   ASN B 732      -6.888  28.380   5.396  1.00  0.00           N  
ATOM   1365  CA  ASN B 732      -6.532  29.274   6.467  1.00  0.00           C  
ATOM   1366  C   ASN B 732      -5.777  28.500   7.536  1.00  0.00           C  
ATOM   1367  O   ASN B 732      -6.297  27.556   8.127  1.00  0.00           O  
ATOM   1368  CB  ASN B 732      -7.786  29.902   7.050  1.00  0.00           C  
ATOM   1369  CG  ASN B 732      -7.575  31.333   7.459  1.00  0.00           C  
ATOM   1370  OD1 ASN B 732      -8.527  32.112   7.524  1.00  0.00           O  
ATOM   1371  ND2 ASN B 732      -6.321  31.700   7.727  1.00  0.00           N  
ATOM   1372  N   LEU B 733      -4.531  28.882   7.758  1.00  0.00           N  
ATOM   1373  CA  LEU B 733      -3.731  28.240   8.785  1.00  0.00           C  
ATOM   1374  C   LEU B 733      -3.288  29.299   9.801  1.00  0.00           C  
ATOM   1375  O   LEU B 733      -3.012  30.446   9.429  1.00  0.00           O  
ATOM   1376  CB  LEU B 733      -2.524  27.548   8.157  1.00  0.00           C  
ATOM   1377  CG  LEU B 733      -1.428  28.472   7.633  1.00  0.00           C  
ATOM   1378  CD1 LEU B 733      -0.122  27.711   7.447  1.00  0.00           C  
ATOM   1379  CD2 LEU B 733      -1.856  29.165   6.340  1.00  0.00           C  
ATOM   1380  N   THR B 734      -3.221  28.926  11.078  1.00  0.00           N  
ATOM   1381  CA  THR B 734      -2.940  29.911  12.120  1.00  0.00           C  
ATOM   1382  C   THR B 734      -2.142  29.381  13.315  1.00  0.00           C  
ATOM   1383  O   THR B 734      -2.181  28.188  13.629  1.00  0.00           O  
ATOM   1384  CB  THR B 734      -4.244  30.519  12.639  1.00  0.00           C  
ATOM   1385  OG1 THR B 734      -5.143  29.460  12.991  1.00  0.00           O  
ATOM   1386  CG2 THR B 734      -4.893  31.398  11.567  1.00  0.00           C  
ATOM   1387  N   GLU B 735      -1.425  30.288  13.976  1.00  0.00           N  
ATOM   1388  CA  GLU B 735      -0.735  29.970  15.230  1.00  0.00           C  
ATOM   1389  C   GLU B 735      -1.062  30.968  16.338  1.00  0.00           C  
ATOM   1390  O   GLU B 735      -0.653  32.128  16.284  1.00  0.00           O  
ATOM   1391  CB  GLU B 735       0.776  29.920  15.028  1.00  0.00           C  
ATOM   1392  CG  GLU B 735       1.567  29.480  16.261  1.00  0.00           C  
ATOM   1393  CD  GLU B 735       3.078  29.512  16.025  1.00  0.00           C  
ATOM   1394  OE1 GLU B 735       3.501  29.743  14.873  1.00  0.00           O  
ATOM   1395  OE2 GLU B 735       3.846  29.310  16.990  1.00  0.00           O  
ATOM   1396  N   LEU B 736      -1.787  30.500  17.349  1.00  0.00           N  
ATOM   1397  CA  LEU B 736      -2.187  31.333  18.484  1.00  0.00           C  
ATOM   1398  C   LEU B 736      -1.168  31.357  19.629  1.00  0.00           C  
ATOM   1399  O   LEU B 736      -1.030  30.385  20.378  1.00  0.00           O  
ATOM   1400  CB  LEU B 736      -3.532  30.853  19.034  1.00  0.00           C  
ATOM   1401  CG  LEU B 736      -3.873  31.309  20.452  1.00  0.00           C  
ATOM   1402  CD1 LEU B 736      -3.920  32.827  20.510  1.00  0.00           C  
ATOM   1403  CD2 LEU B 736      -5.188  30.708  20.904  1.00  0.00           C  
ATOM   1404  N   GLY B 737      -0.475  32.478  19.776  1.00  0.00           N  
ATOM   1405  CA  GLY B 737       0.426  32.654  20.894  1.00  0.00           C  
ATOM   1406  C   GLY B 737       1.872  32.757  20.468  1.00  0.00           C  
ATOM   1407  O   GLY B 737       2.766  32.189  21.100  1.00  0.00           O  
ATOM   1408  N   THR B 738       2.110  33.491  19.390  1.00  0.00           N  
ATOM   1409  CA  THR B 738       3.467  33.644  18.882  1.00  0.00           C  
ATOM   1410  C   THR B 738       4.160  34.862  19.491  1.00  0.00           C  
ATOM   1411  O   THR B 738       3.661  35.989  19.392  1.00  0.00           O  
ATOM   1412  CB  THR B 738       3.500  33.713  17.330  1.00  0.00           C  
ATOM   1413  OG1 THR B 738       2.751  32.618  16.787  1.00  0.00           O  
ATOM   1414  CG2 THR B 738       4.936  33.648  16.808  1.00  0.00           C  
ATOM   1415  N   PRO B 739       5.307  34.626  20.146  1.00  0.00           N  
ATOM   1416  CA  PRO B 739       6.194  35.703  20.571  1.00  0.00           C  
ATOM   1417  C   PRO B 739       6.172  36.828  19.542  1.00  0.00           C  
ATOM   1418  O   PRO B 739       6.455  36.610  18.363  1.00  0.00           O  
ATOM   1419  CB  PRO B 739       7.555  35.009  20.617  1.00  0.00           C  
ATOM   1420  CG  PRO B 739       7.223  33.618  21.075  1.00  0.00           C  
ATOM   1421  CD  PRO B 739       5.829  33.305  20.538  1.00  0.00           C  
ATOM   1422  N   LEU B 740       5.811  38.020  20.001  1.00  0.00           N  
ATOM   1423  CA  LEU B 740       5.639  39.167  19.125  1.00  0.00           C  
ATOM   1424  C   LEU B 740       6.868  39.424  18.263  1.00  0.00           C  
ATOM   1425  O   LEU B 740       6.766  40.026  17.199  1.00  0.00           O  
ATOM   1426  CB  LEU B 740       5.267  40.413  19.935  1.00  0.00           C  
ATOM   1427  CG  LEU B 740       4.140  40.217  20.956  1.00  0.00           C  
ATOM   1428  CD1 LEU B 740       4.694  39.997  22.377  1.00  0.00           C  
ATOM   1429  CD2 LEU B 740       3.169  41.391  20.930  1.00  0.00           C  
ATOM   1430  N   GLU B 787       8.031  38.972  18.712  1.00  0.00           N  
ATOM   1431  CA  GLU B 787       9.219  39.080  17.878  1.00  0.00           C  
ATOM   1432  C   GLU B 787       9.137  38.085  16.731  1.00  0.00           C  
ATOM   1433  O   GLU B 787       9.244  38.461  15.565  1.00  0.00           O  
ATOM   1434  CB  GLU B 787      10.490  38.842  18.689  1.00  0.00           C  
ATOM   1435  CG  GLU B 787      10.848  39.984  19.634  1.00  0.00           C  
ATOM   1436  CD  GLU B 787      10.194  39.862  21.009  1.00  0.00           C  
ATOM   1437  OE1 GLU B 787      10.510  40.698  21.889  1.00  0.00           O  
ATOM   1438  OE2 GLU B 787       9.376  38.933  21.213  1.00  0.00           O  
ATOM   1439  N   GLU B 788       8.927  36.816  17.071  1.00  0.00           N  
ATOM   1440  CA  GLU B 788       8.899  35.738  16.083  1.00  0.00           C  
ATOM   1441  C   GLU B 788       7.675  35.778  15.166  1.00  0.00           C  
ATOM   1442  O   GLU B 788       7.391  34.798  14.477  1.00  0.00           O  
ATOM   1443  CB  GLU B 788       8.946  34.369  16.779  1.00  0.00           C  
ATOM   1444  CG  GLU B 788      10.089  34.183  17.775  1.00  0.00           C  
ATOM   1445  CD  GLU B 788      10.015  32.851  18.511  1.00  0.00           C  
ATOM   1446  OE1 GLU B 788       9.558  31.862  17.904  1.00  0.00           O  
ATOM   1447  OE2 GLU B 788      10.416  32.797  19.694  1.00  0.00           O  
ATOM   1448  N   ARG B 789       6.954  36.896  15.153  1.00  0.00           N  
ATOM   1449  CA  ARG B 789       5.665  36.949  14.458  1.00  0.00           C  
ATOM   1450  C   ARG B 789       5.784  36.929  12.937  1.00  0.00           C  
ATOM   1451  O   ARG B 789       5.033  36.227  12.254  1.00  0.00           O  
ATOM   1452  CB  ARG B 789       4.816  38.137  14.934  1.00  0.00           C  
ATOM   1453  CG  ARG B 789       4.008  37.840  16.206  1.00  0.00           C  
ATOM   1454  CD  ARG B 789       2.915  38.875  16.447  1.00  0.00           C  
ATOM   1455  NE  ARG B 789       3.470  40.222  16.538  1.00  0.00           N  
ATOM   1456  CZ  ARG B 789       2.749  41.338  16.529  1.00  0.00           C  
ATOM   1457  NH1 ARG B 789       1.433  41.285  16.435  1.00  0.00           N  
ATOM   1458  NH2 ARG B 789       3.345  42.516  16.611  1.00  0.00           N  
ATOM   1459  N   HIS B 790       6.730  37.688  12.404  1.00  0.00           N  
ATOM   1460  CA  HIS B 790       6.932  37.698  10.967  1.00  0.00           C  
ATOM   1461  C   HIS B 790       7.745  36.497  10.528  1.00  0.00           C  
ATOM   1462  O   HIS B 790       7.425  35.853   9.528  1.00  0.00           O  
ATOM   1463  CB  HIS B 790       7.582  39.001  10.531  1.00  0.00           C  
ATOM   1464  CG  HIS B 790       6.649  40.167  10.574  1.00  0.00           C  
ATOM   1465  ND1 HIS B 790       5.888  40.545   9.491  1.00  0.00           N  
ATOM   1466  CD2 HIS B 790       6.334  41.021  11.575  1.00  0.00           C  
ATOM   1467  CE1 HIS B 790       5.153  41.594   9.818  1.00  0.00           C  
ATOM   1468  NE2 HIS B 790       5.406  41.903  11.076  1.00  0.00           N  
ATOM   1469  N   GLN B 791       8.790  36.180  11.285  1.00  0.00           N  
ATOM   1470  CA  GLN B 791       9.551  34.976  10.994  1.00  0.00           C  
ATOM   1471  C   GLN B 791       8.603  33.791  10.938  1.00  0.00           C  
ATOM   1472  O   GLN B 791       8.917  32.777  10.323  1.00  0.00           O  
ATOM   1473  CB  GLN B 791      10.643  34.719  12.035  1.00  0.00           C  
ATOM   1474  CG  GLN B 791      11.433  33.430  11.781  1.00  0.00           C  
ATOM   1475  CD  GLN B 791      12.662  33.645  10.917  1.00  0.00           C  
ATOM   1476  OE1 GLN B 791      13.703  34.094  11.406  1.00  0.00           O  
ATOM   1477  NE2 GLN B 791      12.555  33.306   9.630  1.00  0.00           N  
ATOM   1478  N   ARG B 792       7.443  33.926  11.574  1.00  0.00           N  
ATOM   1479  CA  ARG B 792       6.468  32.847  11.603  1.00  0.00           C  
ATOM   1480  C   ARG B 792       5.643  32.796  10.325  1.00  0.00           C  
ATOM   1481  O   ARG B 792       5.518  31.733   9.707  1.00  0.00           O  
ATOM   1482  CB  ARG B 792       5.532  32.992  12.790  1.00  0.00           C  
ATOM   1483  CG  ARG B 792       4.848  31.701  13.133  1.00  0.00           C  
ATOM   1484  CD  ARG B 792       5.895  30.667  13.473  1.00  0.00           C  
ATOM   1485  NE  ARG B 792       6.604  31.033  14.690  1.00  0.00           N  
ATOM   1486  CZ  ARG B 792       7.462  30.242  15.325  1.00  0.00           C  
ATOM   1487  NH1 ARG B 792       7.725  29.027  14.856  1.00  0.00           N  
ATOM   1488  NH2 ARG B 792       8.056  30.668  16.431  1.00  0.00           N  
ATOM   1489  N   LEU B 793       5.058  33.933   9.947  1.00  0.00           N  
ATOM   1490  CA  LEU B 793       4.385  34.038   8.654  1.00  0.00           C  
ATOM   1491  C   LEU B 793       5.326  33.499   7.582  1.00  0.00           C  
ATOM   1492  O   LEU B 793       5.091  32.422   7.031  1.00  0.00           O  
ATOM   1493  CB  LEU B 793       3.993  35.488   8.349  1.00  0.00           C  
ATOM   1494  CG  LEU B 793       2.755  36.031   9.069  1.00  0.00           C  
ATOM   1495  CD1 LEU B 793       2.617  37.523   8.860  1.00  0.00           C  
ATOM   1496  CD2 LEU B 793       1.506  35.305   8.605  1.00  0.00           C  
ATOM   1497  N   GLU B 794       6.407  34.235   7.319  1.00  0.00           N  
ATOM   1498  CA  GLU B 794       7.416  33.805   6.354  1.00  0.00           C  
ATOM   1499  C   GLU B 794       7.584  32.285   6.397  1.00  0.00           C  
ATOM   1500  O   GLU B 794       7.492  31.610   5.369  1.00  0.00           O  
ATOM   1501  CB  GLU B 794       8.753  34.506   6.616  1.00  0.00           C  
ATOM   1502  CG  GLU B 794       9.700  34.553   5.404  1.00  0.00           C  
ATOM   1503  CD  GLU B 794      11.168  34.699   5.806  1.00  0.00           C  
ATOM   1504  OE1 GLU B 794      11.442  34.905   7.013  1.00  0.00           O  
ATOM   1505  OE2 GLU B 794      12.050  34.598   4.922  1.00  0.00           O  
ATOM   1506  N   ASP B 795       7.819  31.746   7.590  1.00  0.00           N  
ATOM   1507  CA  ASP B 795       7.841  30.298   7.761  1.00  0.00           C  
ATOM   1508  C   ASP B 795       6.542  29.735   7.194  1.00  0.00           C  
ATOM   1509  O   ASP B 795       6.507  29.264   6.058  1.00  0.00           O  
ATOM   1510  CB  ASP B 795       7.992  29.903   9.236  1.00  0.00           C  
ATOM   1511  CG  ASP B 795       9.423  30.084   9.761  1.00  0.00           C  
ATOM   1512  OD1 ASP B 795      10.340  30.381   8.955  1.00  0.00           O  
ATOM   1513  OD2 ASP B 795       9.626  29.928  10.989  1.00  0.00           O  
ATOM   1514  N   MET B 796       5.476  29.800   7.985  1.00  0.00           N  
ATOM   1515  CA  MET B 796       4.159  29.319   7.554  1.00  0.00           C  
ATOM   1516  C   MET B 796       4.019  29.258   6.042  1.00  0.00           C  
ATOM   1517  O   MET B 796       3.812  28.195   5.471  1.00  0.00           O  
ATOM   1518  CB  MET B 796       3.046  30.202   8.127  1.00  0.00           C  
ATOM   1519  CG  MET B 796       2.605  29.814   9.523  1.00  0.00           C  
ATOM   1520  SD  MET B 796       1.102  30.704   9.934  1.00  0.00           S  
ATOM   1521  CE  MET B 796       0.582  29.829  11.402  1.00  0.00           C  
ATOM   1522  N   ALA B 797       4.143  30.422   5.416  1.00  0.00           N  
ATOM   1523  CA  ALA B 797       4.041  30.570   3.969  1.00  0.00           C  
ATOM   1524  C   ALA B 797       4.941  29.577   3.231  1.00  0.00           C  
ATOM   1525  O   ALA B 797       4.461  28.721   2.465  1.00  0.00           O  
ATOM   1526  CB  ALA B 797       4.380  31.999   3.566  1.00  0.00           C  
ATOM   1527  N   ARG B 798       6.247  29.719   3.452  1.00  0.00           N  
ATOM   1528  CA  ARG B 798       7.240  28.782   2.932  1.00  0.00           C  
ATOM   1529  C   ARG B 798       6.757  27.327   2.993  1.00  0.00           C  
ATOM   1530  O   ARG B 798       6.612  26.663   1.964  1.00  0.00           O  
ATOM   1531  CB  ARG B 798       8.564  28.942   3.693  1.00  0.00           C  
ATOM   1532  CG  ARG B 798       9.379  27.658   3.826  1.00  0.00           C  
ATOM   1533  CD  ARG B 798      10.803  27.933   4.274  1.00  0.00           C  
ATOM   1534  NE  ARG B 798      10.860  28.864   5.397  1.00  0.00           N  
ATOM   1535  CZ  ARG B 798      11.090  30.169   5.276  1.00  0.00           C  
ATOM   1536  NH1 ARG B 798      11.286  30.706   4.077  1.00  0.00           N  
ATOM   1537  NH2 ARG B 798      11.126  30.940   6.357  1.00  0.00           N  
ATOM   1538  N   TRP B 799       6.511  26.837   4.205  1.00  0.00           N  
ATOM   1539  CA  TRP B 799       5.985  25.491   4.392  1.00  0.00           C  
ATOM   1540  C   TRP B 799       5.001  25.130   3.283  1.00  0.00           C  
ATOM   1541  O   TRP B 799       5.128  24.077   2.655  1.00  0.00           O  
ATOM   1542  CB  TRP B 799       5.325  25.358   5.771  1.00  0.00           C  
ATOM   1543  CG  TRP B 799       6.269  25.668   6.902  1.00  0.00           C  
ATOM   1544  CD1 TRP B 799       7.633  25.745   6.833  1.00  0.00           C  
ATOM   1545  CD2 TRP B 799       5.924  25.917   8.274  1.00  0.00           C  
ATOM   1546  NE1 TRP B 799       8.154  26.040   8.073  1.00  0.00           N  
ATOM   1547  CE2 TRP B 799       7.126  26.150   8.971  1.00  0.00           C  
ATOM   1548  CE3 TRP B 799       4.717  25.974   8.976  1.00  0.00           C  
ATOM   1549  CZ2 TRP B 799       7.152  26.434  10.329  1.00  0.00           C  
ATOM   1550  CZ3 TRP B 799       4.748  26.254  10.323  1.00  0.00           C  
ATOM   1551  CH2 TRP B 799       5.955  26.477  10.986  1.00  0.00           C  
ATOM   1552  N   VAL B 800       4.050  26.028   3.028  1.00  0.00           N  
ATOM   1553  CA  VAL B 800       2.956  25.769   2.095  1.00  0.00           C  
ATOM   1554  C   VAL B 800       3.416  25.697   0.642  1.00  0.00           C  
ATOM   1555  O   VAL B 800       3.145  24.722  -0.068  1.00  0.00           O  
ATOM   1556  CB  VAL B 800       1.864  26.837   2.203  1.00  0.00           C  
ATOM   1557  CG1 VAL B 800       0.593  26.341   1.542  1.00  0.00           C  
ATOM   1558  CG2 VAL B 800       1.607  27.157   3.653  1.00  0.00           C  
ATOM   1559  N   LEU B 801       4.100  26.742   0.196  1.00  0.00           N  
ATOM   1560  CA  LEU B 801       4.600  26.763  -1.162  1.00  0.00           C  
ATOM   1561  C   LEU B 801       5.635  25.659  -1.328  1.00  0.00           C  
ATOM   1562  O   LEU B 801       5.618  24.919  -2.308  1.00  0.00           O  
ATOM   1563  CB  LEU B 801       5.179  28.136  -1.517  1.00  0.00           C  
ATOM   1564  CG  LEU B 801       4.185  29.307  -1.522  1.00  0.00           C  
ATOM   1565  CD1 LEU B 801       4.112  29.979  -0.154  1.00  0.00           C  
ATOM   1566  CD2 LEU B 801       4.551  30.331  -2.583  1.00  0.00           C  
ATOM   1567  N   GLU B 802       6.524  25.527  -0.355  1.00  0.00           N  
ATOM   1568  CA  GLU B 802       7.543  24.491  -0.421  1.00  0.00           C  
ATOM   1569  C   GLU B 802       6.880  23.142  -0.745  1.00  0.00           C  
ATOM   1570  O   GLU B 802       7.543  22.203  -1.180  1.00  0.00           O  
ATOM   1571  CB  GLU B 802       8.361  24.433   0.889  1.00  0.00           C  
ATOM   1572  CG  GLU B 802       9.869  24.160   0.687  1.00  0.00           C  
ATOM   1573  CD  GLU B 802      10.674  24.117   1.996  1.00  0.00           C  
ATOM   1574  OE1 GLU B 802      10.064  24.134   3.096  1.00  0.00           O  
ATOM   1575  OE2 GLU B 802      11.927  24.061   1.919  1.00  0.00           O  
ATOM   1576  N   ALA B 803       5.567  23.066  -0.562  1.00  0.00           N  
ATOM   1577  CA  ALA B 803       4.836  21.810  -0.695  1.00  0.00           C  
ATOM   1578  C   ALA B 803       3.735  21.947  -1.733  1.00  0.00           C  
ATOM   1579  O   ALA B 803       3.081  20.971  -2.111  1.00  0.00           O  
ATOM   1580  CB  ALA B 803       4.244  21.401   0.646  1.00  0.00           C  
ATOM   1581  N   ALA B 807       3.513  23.176  -2.177  1.00  0.00           N  
ATOM   1582  CA  ALA B 807       2.598  23.424  -3.278  1.00  0.00           C  
ATOM   1583  C   ALA B 807       3.364  23.329  -4.592  1.00  0.00           C  
ATOM   1584  O   ALA B 807       2.768  23.230  -5.664  1.00  0.00           O  
ATOM   1585  CB  ALA B 807       1.959  24.785  -3.133  1.00  0.00           C  
ATOM   1586  N   GLY B 808       4.691  23.361  -4.509  1.00  0.00           N  
ATOM   1587  CA  GLY B 808       5.520  23.254  -5.697  1.00  0.00           C  
ATOM   1588  C   GLY B 808       5.822  24.581  -6.377  1.00  0.00           C  
ATOM   1589  O   GLY B 808       6.299  24.625  -7.514  1.00  0.00           O  
ATOM   1590  N   ILE B1143       5.542  25.671  -5.675  1.00  0.00           N  
ATOM   1591  CA  ILE B1143       5.886  26.991  -6.168  1.00  0.00           C  
ATOM   1592  C   ILE B1143       7.230  27.392  -5.572  1.00  0.00           C  
ATOM   1593  O   ILE B1143       7.486  27.145  -4.393  1.00  0.00           O  
ATOM   1594  CB  ILE B1143       4.813  28.022  -5.789  1.00  0.00           C  
ATOM   1595  CG1 ILE B1143       3.410  27.452  -6.059  1.00  0.00           C  
ATOM   1596  CG2 ILE B1143       5.065  29.334  -6.528  1.00  0.00           C  
ATOM   1597  CD1 ILE B1143       2.279  28.177  -5.352  1.00  0.00           C  
ATOM   1598  N   ARG B1153       8.091  27.996  -6.387  1.00  0.00           N  
ATOM   1599  CA  ARG B1153       9.425  28.381  -5.934  1.00  0.00           C  
ATOM   1600  C   ARG B1153       9.624  29.891  -6.029  1.00  0.00           C  
ATOM   1601  O   ARG B1153      10.445  30.475  -5.322  1.00  0.00           O  
ATOM   1602  CB  ARG B1153      10.495  27.681  -6.774  1.00  0.00           C  
ATOM   1603  CG  ARG B1153      10.076  26.343  -7.380  1.00  0.00           C  
ATOM   1604  CD  ARG B1153       9.786  25.282  -6.318  1.00  0.00           C  
ATOM   1605  NE  ARG B1153      10.223  23.949  -6.739  1.00  0.00           N  
ATOM   1606  CZ  ARG B1153       9.623  23.216  -7.673  1.00  0.00           C  
ATOM   1607  NH1 ARG B1153       8.553  23.680  -8.303  1.00  0.00           N  
ATOM   1608  NH2 ARG B1153      10.101  22.016  -7.982  1.00  0.00           N  
ATOM   1609  N   GLU B1154       8.863  30.518  -6.919  1.00  0.00           N  
ATOM   1610  CA  GLU B1154       9.018  31.939  -7.209  1.00  0.00           C  
ATOM   1611  C   GLU B1154       7.993  32.771  -6.439  1.00  0.00           C  
ATOM   1612  O   GLU B1154       6.798  32.710  -6.734  1.00  0.00           O  
ATOM   1613  CB  GLU B1154       8.847  32.192  -8.715  1.00  0.00           C  
ATOM   1614  CG  GLU B1154       9.111  30.975  -9.615  1.00  0.00           C  
ATOM   1615  CD  GLU B1154       7.942  29.988  -9.663  1.00  0.00           C  
ATOM   1616  OE1 GLU B1154       6.777  30.438  -9.710  1.00  0.00           O  
ATOM   1617  OE2 GLU B1154       8.191  28.760  -9.661  1.00  0.00           O  
ATOM   1618  N   PHE B1155       8.449  33.552  -5.462  1.00  0.00           N  
ATOM   1619  CA  PHE B1155       7.523  34.388  -4.701  1.00  0.00           C  
ATOM   1620  C   PHE B1155       8.158  35.574  -3.962  1.00  0.00           C  
ATOM   1621  O   PHE B1155       9.268  35.488  -3.429  1.00  0.00           O  
ATOM   1622  CB  PHE B1155       6.674  33.532  -3.750  1.00  0.00           C  
ATOM   1623  CG  PHE B1155       7.451  32.918  -2.619  1.00  0.00           C  
ATOM   1624  CD1 PHE B1155       8.685  32.329  -2.843  1.00  0.00           C  
ATOM   1625  CD2 PHE B1155       6.937  32.916  -1.330  1.00  0.00           C  
ATOM   1626  CE1 PHE B1155       9.397  31.762  -1.799  1.00  0.00           C  
ATOM   1627  CE2 PHE B1155       7.641  32.349  -0.284  1.00  0.00           C  
ATOM   1628  CZ  PHE B1155       8.869  31.771  -0.518  1.00  0.00           C  
ATOM   1629  N   GLU B1156       7.429  36.686  -3.964  1.00  0.00           N  
ATOM   1630  CA  GLU B1156       7.797  37.888  -3.231  1.00  0.00           C  
ATOM   1631  C   GLU B1156       6.834  38.017  -2.050  1.00  0.00           C  
ATOM   1632  O   GLU B1156       5.748  37.433  -2.066  1.00  0.00           O  
ATOM   1633  CB  GLU B1156       7.732  39.117  -4.159  1.00  0.00           C  
ATOM   1634  CG  GLU B1156       7.836  40.492  -3.461  1.00  0.00           C  
ATOM   1635  CD  GLU B1156       8.067  41.665  -4.427  1.00  0.00           C  
ATOM   1636  OE1 GLU B1156       7.400  42.717  -4.271  1.00  0.00           O  
ATOM   1637  OE2 GLU B1156       8.924  41.537  -5.331  1.00  0.00           O  
ATOM   1638  N   LEU B1157       7.229  38.765  -1.024  1.00  0.00           N  
ATOM   1639  CA  LEU B1157       6.426  38.871   0.193  1.00  0.00           C  
ATOM   1640  C   LEU B1157       6.041  40.304   0.530  1.00  0.00           C  
ATOM   1641  O   LEU B1157       6.523  40.876   1.512  1.00  0.00           O  
ATOM   1642  CB  LEU B1157       7.170  38.252   1.373  1.00  0.00           C  
ATOM   1643  CG  LEU B1157       7.512  36.774   1.213  1.00  0.00           C  
ATOM   1644  CD1 LEU B1157       7.798  36.170   2.579  1.00  0.00           C  
ATOM   1645  CD2 LEU B1157       6.373  36.043   0.524  1.00  0.00           C  
ATOM   1646  N   VAL B1158       5.161  40.872  -0.285  1.00  0.00           N  
ATOM   1647  CA  VAL B1158       4.685  42.231  -0.079  1.00  0.00           C  
ATOM   1648  C   VAL B1158       4.251  42.464   1.365  1.00  0.00           C  
ATOM   1649  O   VAL B1158       3.163  42.056   1.781  1.00  0.00           O  
ATOM   1650  CB  VAL B1158       3.510  42.559  -1.020  1.00  0.00           C  
ATOM   1651  CG1 VAL B1158       3.051  43.999  -0.819  1.00  0.00           C  
ATOM   1652  CG2 VAL B1158       3.912  42.311  -2.469  1.00  0.00           C  
ATOM   1653  N   THR B1159       5.118  43.115   2.129  1.00  0.00           N  
ATOM   1654  CA  THR B1159       4.802  43.473   3.501  1.00  0.00           C  
ATOM   1655  C   THR B1159       4.012  44.776   3.531  1.00  0.00           C  
ATOM   1656  O   THR B1159       4.578  45.866   3.443  1.00  0.00           O  
ATOM   1657  CB  THR B1159       6.078  43.597   4.365  1.00  0.00           C  
ATOM   1658  OG1 THR B1159       6.532  42.289   4.734  1.00  0.00           O  
ATOM   1659  CG2 THR B1159       5.798  44.392   5.627  1.00  0.00           C  
ATOM   1660  N   GLU B1160       2.693  44.649   3.627  1.00  0.00           N  
ATOM   1661  CA  GLU B1160       1.821  45.804   3.809  1.00  0.00           C  
ATOM   1662  C   GLU B1160       1.843  46.235   5.286  1.00  0.00           C  
ATOM   1663  O   GLU B1160       1.976  45.402   6.181  1.00  0.00           O  
ATOM   1664  CB  GLU B1160       0.393  45.483   3.335  1.00  0.00           C  
ATOM   1665  CG  GLU B1160       0.266  45.228   1.826  1.00  0.00           C  
ATOM   1666  CD  GLU B1160      -1.145  44.824   1.406  1.00  0.00           C  
ATOM   1667  OE1 GLU B1160      -2.009  44.672   2.294  1.00  0.00           O  
ATOM   1668  OE2 GLU B1160      -1.390  44.656   0.190  1.00  0.00           O  
ATOM   1669  N   SER B1161       1.727  47.535   5.539  1.00  0.00           N  
ATOM   1670  CA  SER B1161       1.884  48.059   6.892  1.00  0.00           C  
ATOM   1671  C   SER B1161       1.071  49.336   7.134  1.00  0.00           C  
ATOM   1672  O   SER B1161       1.090  50.262   6.322  1.00  0.00           O  
ATOM   1673  CB  SER B1161       3.367  48.308   7.183  1.00  0.00           C  
ATOM   1674  OG  SER B1161       3.580  48.566   8.560  1.00  0.00           O  
ATOM   1675  N   SER B1443       0.365  49.375   8.261  1.00  0.00           N  
ATOM   1676  CA  SER B1443      -0.490  50.507   8.604  1.00  0.00           C  
ATOM   1677  C   SER B1443      -0.436  50.842  10.098  1.00  0.00           C  
ATOM   1678  O   SER B1443       0.582  50.634  10.761  1.00  0.00           O  
ATOM   1679  CB  SER B1443      -1.935  50.214   8.179  1.00  0.00           C  
ATOM   1680  OG  SER B1443      -2.799  51.316   8.432  1.00  0.00           O  
ATOM   1681  N   VAL B1444      -1.539  51.377  10.611  1.00  0.00           N  
ATOM   1682  CA  VAL B1444      -1.690  51.643  12.034  1.00  0.00           C  
ATOM   1683  C   VAL B1444      -3.078  51.201  12.488  1.00  0.00           C  
ATOM   1684  O   VAL B1444      -3.220  50.507  13.496  1.00  0.00           O  
ATOM   1685  CB  VAL B1444      -1.475  53.133  12.362  1.00  0.00           C  
ATOM   1686  CG1 VAL B1444      -0.001  53.411  12.613  1.00  0.00           C  
ATOM   1687  CG2 VAL B1444      -2.021  54.013  11.241  1.00  0.00           C  
ATOM   1688  N   VAL B1446      -4.098  51.603  11.733  1.00  0.00           N  
ATOM   1689  CA  VAL B1446      -5.460  51.130  11.957  1.00  0.00           C  
ATOM   1690  C   VAL B1446      -5.605  49.689  11.463  1.00  0.00           C  
ATOM   1691  O   VAL B1446      -6.211  48.853  12.138  1.00  0.00           O  
ATOM   1692  CB  VAL B1446      -6.501  52.046  11.269  1.00  0.00           C  
ATOM   1693  CG1 VAL B1446      -5.909  52.679  10.021  1.00  0.00           C  
ATOM   1694  CG2 VAL B1446      -7.772  51.272  10.941  1.00  0.00           C  
ATOM   1695  N   TYR B1448      -5.041  49.407  10.288  1.00  0.00           N  
ATOM   1696  CA  TYR B1448      -4.983  48.043   9.755  1.00  0.00           C  
ATOM   1697  C   TYR B1448      -3.642  47.397  10.097  1.00  0.00           C  
ATOM   1698  O   TYR B1448      -3.064  46.678   9.274  1.00  0.00           O  
ATOM   1699  CB  TYR B1448      -5.193  48.018   8.233  1.00  0.00           C  
ATOM   1700  CG  TYR B1448      -6.134  49.082   7.721  1.00  0.00           C  
ATOM   1701  CD1 TYR B1448      -5.663  50.347   7.401  1.00  0.00           C  
ATOM   1702  CD2 TYR B1448      -7.490  48.827   7.565  1.00  0.00           C  
ATOM   1703  CE1 TYR B1448      -6.512  51.331   6.939  1.00  0.00           C  
ATOM   1704  CE2 TYR B1448      -8.350  49.808   7.102  1.00  0.00           C  
ATOM   1705  CZ  TYR B1448      -7.854  51.059   6.791  1.00  0.00           C  
ATOM   1706  OH  TYR B1448      -8.698  52.043   6.329  1.00  0.00           O  
ATOM   1707  N   GLY B1456      -3.160  47.673  11.310  1.00  0.00           N  
ATOM   1708  CA  GLY B1456      -1.918  47.118  11.823  1.00  0.00           C  
ATOM   1709  C   GLY B1456      -0.920  46.713  10.757  1.00  0.00           C  
ATOM   1710  O   GLY B1456      -0.328  47.563  10.096  1.00  0.00           O  
ATOM   1711  N   ASP B1457      -0.730  45.408  10.593  1.00  0.00           N  
ATOM   1712  CA  ASP B1457       0.138  44.894   9.543  1.00  0.00           C  
ATOM   1713  C   ASP B1457      -0.597  43.867   8.691  1.00  0.00           C  
ATOM   1714  O   ASP B1457      -0.991  42.812   9.189  1.00  0.00           O  
ATOM   1715  CB  ASP B1457       1.397  44.265  10.140  1.00  0.00           C  
ATOM   1716  CG  ASP B1457       2.295  45.281  10.809  1.00  0.00           C  
ATOM   1717  OD1 ASP B1457       3.343  44.877  11.352  1.00  0.00           O  
ATOM   1718  OD2 ASP B1457       1.958  46.485  10.791  1.00  0.00           O  
ATOM   1719  N   THR B1458      -0.790  44.186   7.412  1.00  0.00           N  
ATOM   1720  CA  THR B1458      -1.316  43.219   6.451  1.00  0.00           C  
ATOM   1721  C   THR B1458      -0.161  42.584   5.688  1.00  0.00           C  
ATOM   1722  O   THR B1458       0.845  43.232   5.413  1.00  0.00           O  
ATOM   1723  CB  THR B1458      -2.310  43.859   5.451  1.00  0.00           C  
ATOM   1724  OG1 THR B1458      -3.235  44.698   6.160  1.00  0.00           O  
ATOM   1725  CG2 THR B1458      -3.079  42.773   4.674  1.00  0.00           C  
ATOM   1726  N   VAL B1459      -0.298  41.305   5.366  1.00  0.00           N  
ATOM   1727  CA  VAL B1459       0.717  40.621   4.579  1.00  0.00           C  
ATOM   1728  C   VAL B1459       0.072  39.866   3.421  1.00  0.00           C  
ATOM   1729  O   VAL B1459      -1.097  39.469   3.491  1.00  0.00           O  
ATOM   1730  CB  VAL B1459       1.570  39.668   5.442  1.00  0.00           C  
ATOM   1731  CG1 VAL B1459       2.757  39.150   4.647  1.00  0.00           C  
ATOM   1732  CG2 VAL B1459       2.053  40.386   6.689  1.00  0.00           C  
ATOM   1733  N   ASP B1460       0.828  39.701   2.342  1.00  0.00           N  
ATOM   1734  CA  ASP B1460       0.335  38.993   1.174  1.00  0.00           C  
ATOM   1735  C   ASP B1460       1.449  38.150   0.554  1.00  0.00           C  
ATOM   1736  O   ASP B1460       2.628  38.499   0.635  1.00  0.00           O  
ATOM   1737  CB  ASP B1460      -0.243  39.978   0.148  1.00  0.00           C  
ATOM   1738  CG  ASP B1460      -1.263  40.936   0.757  1.00  0.00           C  
ATOM   1739  OD1 ASP B1460      -0.908  41.662   1.708  1.00  0.00           O  
ATOM   1740  OD2 ASP B1460      -2.415  40.982   0.273  1.00  0.00           O  
ATOM   1741  N   VAL B1461       1.066  37.030  -0.050  1.00  0.00           N  
ATOM   1742  CA  VAL B1461       2.016  36.148  -0.721  1.00  0.00           C  
ATOM   1743  C   VAL B1461       1.894  36.275  -2.238  1.00  0.00           C  
ATOM   1744  O   VAL B1461       0.945  35.785  -2.849  1.00  0.00           O  
ATOM   1745  CB  VAL B1461       1.817  34.685  -0.296  1.00  0.00           C  
ATOM   1746  CG1 VAL B1461       2.649  33.750  -1.166  1.00  0.00           C  
ATOM   1747  CG2 VAL B1461       2.179  34.523   1.158  1.00  0.00           C  
ATOM   1748  N   MET B1462       2.873  36.937  -2.840  1.00  0.00           N  
ATOM   1749  CA  MET B1462       2.786  37.297  -4.248  1.00  0.00           C  
ATOM   1750  C   MET B1462       3.667  36.444  -5.154  1.00  0.00           C  
ATOM   1751  O   MET B1462       4.699  35.910  -4.735  1.00  0.00           O  
ATOM   1752  CB  MET B1462       3.140  38.775  -4.423  1.00  0.00           C  
ATOM   1753  CG  MET B1462       2.226  39.709  -3.660  1.00  0.00           C  
ATOM   1754  SD  MET B1462       0.576  39.749  -4.381  1.00  0.00           S  
ATOM   1755  CE  MET B1462       0.898  40.717  -5.863  1.00  0.00           C  
ATOM   1756  N   LYS B1463       3.234  36.310  -6.400  1.00  0.00           N  
ATOM   1757  CA  LYS B1463       4.083  35.786  -7.454  1.00  0.00           C  
ATOM   1758  C   LYS B1463       4.026  36.828  -8.558  1.00  0.00           C  
ATOM   1759  O   LYS B1463       3.207  36.736  -9.479  1.00  0.00           O  
ATOM   1760  CB  LYS B1463       3.587  34.423  -7.945  1.00  0.00           C  
ATOM   1761  CG  LYS B1463       4.649  33.587  -8.663  1.00  0.00           C  
ATOM   1762  CD  LYS B1463       5.111  34.261  -9.949  1.00  0.00           C  
ATOM   1763  CE  LYS B1463       5.702  33.263 -10.930  1.00  0.00           C  
ATOM   1764  NZ  LYS B1463       5.623  33.758 -12.343  1.00  0.00           N  
ATOM   1765  N   GLY B1464       4.881  37.839  -8.436  1.00  0.00           N  
ATOM   1766  CA  GLY B1464       4.852  38.968  -9.342  1.00  0.00           C  
ATOM   1767  C   GLY B1464       3.566  39.748  -9.168  1.00  0.00           C  
ATOM   1768  O   GLY B1464       3.436  40.532  -8.225  1.00  0.00           O  
ATOM   1769  N   ASP B1693       2.610  39.512 -10.067  1.00  0.00           N  
ATOM   1770  CA  ASP B1693       1.345  40.244 -10.072  1.00  0.00           C  
ATOM   1771  C   ASP B1693       0.286  39.587  -9.197  1.00  0.00           C  
ATOM   1772  O   ASP B1693      -0.482  40.274  -8.517  1.00  0.00           O  
ATOM   1773  CB  ASP B1693       0.827  40.405 -11.501  1.00  0.00           C  
ATOM   1774  CG  ASP B1693       1.566  41.492 -12.263  1.00  0.00           C  
ATOM   1775  OD1 ASP B1693       1.838  42.554 -11.650  1.00  0.00           O  
ATOM   1776  OD2 ASP B1693       1.875  41.290 -13.464  1.00  0.00           O  
ATOM   1777  N   LEU B1700       0.268  38.257  -9.198  1.00  0.00           N  
ATOM   1778  CA  LEU B1700      -0.784  37.505  -8.515  1.00  0.00           C  
ATOM   1779  C   LEU B1700      -0.625  37.406  -6.987  1.00  0.00           C  
ATOM   1780  O   LEU B1700       0.484  37.282  -6.452  1.00  0.00           O  
ATOM   1781  CB  LEU B1700      -0.926  36.103  -9.117  1.00  0.00           C  
ATOM   1782  CG  LEU B1700      -2.344  35.719  -9.560  1.00  0.00           C  
ATOM   1783  CD1 LEU B1700      -2.539  34.202  -9.530  1.00  0.00           C  
ATOM   1784  CD2 LEU B1700      -3.419  36.437  -8.727  1.00  0.00           C  
ATOM   1785  N   GLU B1701      -1.763  37.461  -6.302  1.00  0.00           N  
ATOM   1786  CA  GLU B1701      -1.822  37.280  -4.865  1.00  0.00           C  
ATOM   1787  C   GLU B1701      -2.172  35.830  -4.583  1.00  0.00           C  
ATOM   1788  O   GLU B1701      -3.079  35.271  -5.197  1.00  0.00           O  
ATOM   1789  CB  GLU B1701      -2.896  38.190  -4.278  1.00  0.00           C  
ATOM   1790  CG  GLU B1701      -2.982  38.149  -2.761  1.00  0.00           C  
ATOM   1791  CD  GLU B1701      -4.068  39.057  -2.215  1.00  0.00           C  
ATOM   1792  OE1 GLU B1701      -3.808  39.792  -1.235  1.00  0.00           O  
ATOM   1793  OE2 GLU B1701      -5.182  39.039  -2.780  1.00  0.00           O  
ATOM   1794  N   LEU B1702      -1.452  35.223  -3.651  1.00  0.00           N  
ATOM   1795  CA  LEU B1702      -1.696  33.836  -3.281  1.00  0.00           C  
ATOM   1796  C   LEU B1702      -2.297  33.713  -1.885  1.00  0.00           C  
ATOM   1797  O   LEU B1702      -3.079  32.799  -1.606  1.00  0.00           O  
ATOM   1798  CB  LEU B1702      -0.393  33.060  -3.331  1.00  0.00           C  
ATOM   1799  CG  LEU B1702       0.302  33.185  -4.669  1.00  0.00           C  
ATOM   1800  CD1 LEU B1702       1.616  32.445  -4.615  1.00  0.00           C  
ATOM   1801  CD2 LEU B1702      -0.610  32.614  -5.719  1.00  0.00           C  
ATOM   1802  N   ALA B1703      -1.920  34.639  -1.010  1.00  0.00           N  
ATOM   1803  CA  ALA B1703      -2.359  34.596   0.371  1.00  0.00           C  
ATOM   1804  C   ALA B1703      -2.422  35.989   0.963  1.00  0.00           C  
ATOM   1805  O   ALA B1703      -1.704  36.893   0.536  1.00  0.00           O  
ATOM   1806  CB  ALA B1703      -1.426  33.729   1.185  1.00  0.00           C  
ATOM   1807  N   SER B1704      -3.300  36.150   1.945  1.00  0.00           N  
ATOM   1808  CA  SER B1704      -3.347  37.358   2.747  1.00  0.00           C  
ATOM   1809  C   SER B1704      -3.150  36.967   4.202  1.00  0.00           C  
ATOM   1810  O   SER B1704      -3.928  36.188   4.764  1.00  0.00           O  
ATOM   1811  CB  SER B1704      -4.677  38.080   2.558  1.00  0.00           C  
ATOM   1812  OG  SER B1704      -4.905  38.360   1.188  1.00  0.00           O  
ATOM   1813  N   GLY B1705      -2.090  37.497   4.798  1.00  0.00           N  
ATOM   1814  CA  GLY B1705      -1.758  37.202   6.176  1.00  0.00           C  
ATOM   1815  C   GLY B1705      -1.952  38.406   7.068  1.00  0.00           C  
ATOM   1816  O   GLY B1705      -2.032  39.537   6.583  1.00  0.00           O  
ATOM   1817  N   ALA B1706      -2.032  38.151   8.372  1.00  0.00           N  
ATOM   1818  CA  ALA B1706      -2.224  39.197   9.369  1.00  0.00           C  
ATOM   1819  C   ALA B1706      -1.813  38.668  10.734  1.00  0.00           C  
ATOM   1820  O   ALA B1706      -1.514  37.483  10.883  1.00  0.00           O  
ATOM   1821  CB  ALA B1706      -3.672  39.652   9.392  1.00  0.00           C  
ATOM   1822  N   MET B1707      -1.797  39.542  11.734  1.00  0.00           N  
ATOM   1823  CA  MET B1707      -1.432  39.112  13.073  1.00  0.00           C  
ATOM   1824  C   MET B1707      -2.256  39.817  14.153  1.00  0.00           C  
ATOM   1825  O   MET B1707      -3.025  40.743  13.862  1.00  0.00           O  
ATOM   1826  CB  MET B1707       0.074  39.294  13.303  1.00  0.00           C  
ATOM   1827  CG  MET B1707       0.513  40.735  13.465  1.00  0.00           C  
ATOM   1828  SD  MET B1707       2.253  41.013  13.073  1.00  0.00           S  
ATOM   1829  CE  MET B1707       2.142  41.267  11.299  1.00  0.00           C  
ATOM   1830  N   GLY B1708      -2.110  39.339  15.389  1.00  0.00           N  
ATOM   1831  CA  GLY B1708      -2.723  39.955  16.551  1.00  0.00           C  
ATOM   1832  C   GLY B1708      -1.647  40.387  17.528  1.00  0.00           C  
ATOM   1833  O   GLY B1708      -0.491  40.007  17.364  1.00  0.00           O  
ATOM   1834  N   PRO B1709      -2.011  41.179  18.553  1.00  0.00           N  
ATOM   1835  CA  PRO B1709      -3.366  41.686  18.791  1.00  0.00           C  
ATOM   1836  C   PRO B1709      -3.924  42.427  17.588  1.00  0.00           C  
ATOM   1837  O   PRO B1709      -3.178  42.986  16.781  1.00  0.00           O  
ATOM   1838  CB  PRO B1709      -3.181  42.642  19.975  1.00  0.00           C  
ATOM   1839  CG  PRO B1709      -2.033  42.065  20.725  1.00  0.00           C  
ATOM   1840  CD  PRO B1709      -1.101  41.522  19.663  1.00  0.00           C  
ATOM   1841  N   HIS B1710      -5.245  42.422  17.488  1.00  0.00           N  
ATOM   1842  CA  HIS B1710      -5.938  42.930  16.322  1.00  0.00           C  
ATOM   1843  C   HIS B1710      -7.221  43.573  16.818  1.00  0.00           C  
ATOM   1844  O   HIS B1710      -7.702  43.242  17.903  1.00  0.00           O  
ATOM   1845  CB  HIS B1710      -6.228  41.767  15.373  1.00  0.00           C  
ATOM   1846  CG  HIS B1710      -6.869  42.175  14.087  1.00  0.00           C  
ATOM   1847  ND1 HIS B1710      -8.234  42.152  13.900  1.00  0.00           N  
ATOM   1848  CD2 HIS B1710      -6.335  42.603  12.920  1.00  0.00           C  
ATOM   1849  CE1 HIS B1710      -8.515  42.557  12.675  1.00  0.00           C  
ATOM   1850  NE2 HIS B1710      -7.380  42.838  12.059  1.00  0.00           N  
ATOM   1851  N   PHE B1711      -7.774  44.500  16.047  1.00  0.00           N  
ATOM   1852  CA  PHE B1711      -8.928  45.247  16.528  1.00  0.00           C  
ATOM   1853  C   PHE B1711     -10.182  44.385  16.693  1.00  0.00           C  
ATOM   1854  O   PHE B1711     -11.052  44.696  17.506  1.00  0.00           O  
ATOM   1855  CB  PHE B1711      -9.196  46.481  15.665  1.00  0.00           C  
ATOM   1856  CG  PHE B1711      -9.192  46.211  14.189  1.00  0.00           C  
ATOM   1857  CD1 PHE B1711     -10.350  45.799  13.548  1.00  0.00           C  
ATOM   1858  CD2 PHE B1711      -8.038  46.391  13.435  1.00  0.00           C  
ATOM   1859  CE1 PHE B1711     -10.357  45.561  12.183  1.00  0.00           C  
ATOM   1860  CE2 PHE B1711      -8.038  46.156  12.073  1.00  0.00           C  
ATOM   1861  CZ  PHE B1711      -9.200  45.740  11.446  1.00  0.00           C  
ATOM   1862  N   LEU B1760     -10.261  43.294  15.941  1.00  0.00           N  
ATOM   1863  CA  LEU B1760     -11.366  42.348  16.081  1.00  0.00           C  
ATOM   1864  C   LEU B1760     -11.252  41.481  17.337  1.00  0.00           C  
ATOM   1865  O   LEU B1760     -12.255  40.996  17.859  1.00  0.00           O  
ATOM   1866  CB  LEU B1760     -11.429  41.435  14.860  1.00  0.00           C  
ATOM   1867  CG  LEU B1760     -11.812  42.117  13.552  1.00  0.00           C  
ATOM   1868  CD1 LEU B1760     -11.753  41.132  12.398  1.00  0.00           C  
ATOM   1869  CD2 LEU B1760     -13.198  42.726  13.685  1.00  0.00           C  
ATOM   1870  N   ASP B1764     -10.023  41.295  17.810  1.00  0.00           N  
ATOM   1871  CA  ASP B1764      -9.708  40.319  18.856  1.00  0.00           C  
ATOM   1872  C   ASP B1764     -10.632  40.337  20.072  1.00  0.00           C  
ATOM   1873  O   ASP B1764     -10.917  39.289  20.655  1.00  0.00           O  
ATOM   1874  CB  ASP B1764      -8.253  40.477  19.307  1.00  0.00           C  
ATOM   1875  CG  ASP B1764      -7.267  39.935  18.287  1.00  0.00           C  
ATOM   1876  OD1 ASP B1764      -7.716  39.408  17.243  1.00  0.00           O  
ATOM   1877  OD2 ASP B1764      -6.045  40.029  18.530  1.00  0.00           O  
ATOM   1878  N   GLU B1765     -11.091  41.521  20.464  1.00  0.00           N  
ATOM   1879  CA  GLU B1765     -11.926  41.637  21.655  1.00  0.00           C  
ATOM   1880  C   GLU B1765     -13.303  41.018  21.444  1.00  0.00           C  
ATOM   1881  O   GLU B1765     -13.780  40.275  22.294  1.00  0.00           O  
ATOM   1882  CB  GLU B1765     -12.041  43.097  22.107  1.00  0.00           C  
ATOM   1883  CG  GLU B1765     -12.891  43.989  21.210  1.00  0.00           C  
ATOM   1884  CD  GLU B1765     -14.314  44.159  21.719  1.00  0.00           C  
ATOM   1885  OE1 GLU B1765     -15.257  43.953  20.928  1.00  0.00           O  
ATOM   1886  OE2 GLU B1765     -14.489  44.499  22.909  1.00  0.00           O  
ATOM   1887  N   LYS B1767     -13.933  41.317  20.308  1.00  0.00           N  
ATOM   1888  CA  LYS B1767     -15.255  40.774  19.998  1.00  0.00           C  
ATOM   1889  C   LYS B1767     -15.215  39.252  19.909  1.00  0.00           C  
ATOM   1890  O   LYS B1767     -16.257  38.594  19.909  1.00  0.00           O  
ATOM   1891  CB  LYS B1767     -15.796  41.333  18.679  1.00  0.00           C  
ATOM   1892  CG  LYS B1767     -15.331  42.734  18.302  1.00  0.00           C  
ATOM   1893  CD  LYS B1767     -16.038  43.234  17.034  1.00  0.00           C  
ATOM   1894  CE  LYS B1767     -17.540  43.460  17.266  1.00  0.00           C  
ATOM   1895  NZ  LYS B1767     -18.310  43.732  16.008  1.00  0.00           N  
ATOM   1896  N   TRP B1768     -14.009  38.700  19.806  1.00  0.00           N  
ATOM   1897  CA  TRP B1768     -13.829  37.249  19.776  1.00  0.00           C  
ATOM   1898  C   TRP B1768     -13.161  36.767  21.064  1.00  0.00           C  
ATOM   1899  O   TRP B1768     -12.745  35.616  21.174  1.00  0.00           O  
ATOM   1900  CB  TRP B1768     -13.051  36.808  18.520  1.00  0.00           C  
ATOM   1901  CG  TRP B1768     -13.828  37.057  17.257  1.00  0.00           C  
ATOM   1902  CD1 TRP B1768     -13.742  38.148  16.441  1.00  0.00           C  
ATOM   1903  CD2 TRP B1768     -14.840  36.215  16.697  1.00  0.00           C  
ATOM   1904  NE1 TRP B1768     -14.629  38.032  15.408  1.00  0.00           N  
ATOM   1905  CE2 TRP B1768     -15.319  36.855  15.542  1.00  0.00           C  
ATOM   1906  CE3 TRP B1768     -15.383  34.978  17.058  1.00  0.00           C  
ATOM   1907  CZ2 TRP B1768     -16.317  36.296  14.738  1.00  0.00           C  
ATOM   1908  CZ3 TRP B1768     -16.379  34.427  16.266  1.00  0.00           C  
ATOM   1909  CH2 TRP B1768     -16.835  35.085  15.120  1.00  0.00           C  
ATOM   1910  N   GLU B1770     -13.078  37.670  22.036  1.00  0.00           N  
ATOM   1911  CA  GLU B1770     -12.510  37.380  23.355  1.00  0.00           C  
ATOM   1912  C   GLU B1770     -11.110  36.765  23.300  1.00  0.00           C  
ATOM   1913  O   GLU B1770     -10.833  35.765  23.964  1.00  0.00           O  
ATOM   1914  CB  GLU B1770     -13.464  36.508  24.184  1.00  0.00           C  
ATOM   1915  CG  GLU B1770     -14.564  37.299  24.896  1.00  0.00           C  
ATOM   1916  CD  GLU B1770     -15.411  36.438  25.821  1.00  0.00           C  
ATOM   1917  OE1 GLU B1770     -15.645  35.256  25.495  1.00  0.00           O  
ATOM   1918  OE2 GLU B1770     -15.847  36.947  26.873  1.00  0.00           O  
ATOM   1919  N   ILE B1771     -10.231  37.389  22.515  1.00  0.00           N  
ATOM   1920  CA  ILE B1771      -8.850  36.931  22.338  1.00  0.00           C  
ATOM   1921  C   ILE B1771      -7.858  37.966  22.866  1.00  0.00           C  
ATOM   1922  O   ILE B1771      -7.913  39.136  22.475  1.00  0.00           O  
ATOM   1923  CB  ILE B1771      -8.532  36.689  20.851  1.00  0.00           C  
ATOM   1924  CG1 ILE B1771      -9.579  35.782  20.215  1.00  0.00           C  
ATOM   1925  CG2 ILE B1771      -7.149  36.092  20.691  1.00  0.00           C  
ATOM   1926  CD1 ILE B1771      -9.362  35.608  18.748  1.00  0.00           C  
ATOM   1927  N   PHE B1772      -6.936  37.534  23.726  1.00  0.00           N  
ATOM   1928  CA  PHE B1772      -6.024  38.468  24.397  1.00  0.00           C  
ATOM   1929  C   PHE B1772      -4.544  38.106  24.222  1.00  0.00           C  
ATOM   1930  O   PHE B1772      -3.675  38.561  24.979  1.00  0.00           O  
ATOM   1931  CB  PHE B1772      -6.414  38.593  25.875  1.00  0.00           C  
ATOM   1932  CG  PHE B1772      -7.902  38.598  26.093  1.00  0.00           C  
ATOM   1933  CD1 PHE B1772      -8.540  37.513  26.676  1.00  0.00           C  
ATOM   1934  CD2 PHE B1772      -8.669  39.676  25.670  1.00  0.00           C  
ATOM   1935  CE1 PHE B1772      -9.915  37.515  26.856  1.00  0.00           C  
ATOM   1936  CE2 PHE B1772     -10.038  39.683  25.842  1.00  0.00           C  
ATOM   1937  CZ  PHE B1772     -10.664  38.601  26.435  1.00  0.00           C  
ATOM   1938  N   ASP B1773      -4.278  37.312  23.187  1.00  0.00           N  
ATOM   1939  CA  ASP B1773      -2.950  36.765  22.919  1.00  0.00           C  
ATOM   1940  C   ASP B1773      -2.461  37.132  21.510  1.00  0.00           C  
ATOM   1941  O   ASP B1773      -3.271  37.401  20.621  1.00  0.00           O  
ATOM   1942  CB  ASP B1773      -2.988  35.244  23.082  1.00  0.00           C  
ATOM   1943  CG  ASP B1773      -3.753  34.810  24.327  1.00  0.00           C  
ATOM   1944  OD1 ASP B1773      -3.175  34.855  25.441  1.00  0.00           O  
ATOM   1945  OD2 ASP B1773      -4.936  34.422  24.191  1.00  0.00           O  
ATOM   1946  N   PRO B1774      -1.131  37.145  21.304  1.00  0.00           N  
ATOM   1947  CA  PRO B1774      -0.538  37.417  19.988  1.00  0.00           C  
ATOM   1948  C   PRO B1774      -0.735  36.232  19.061  1.00  0.00           C  
ATOM   1949  O   PRO B1774      -0.674  35.091  19.514  1.00  0.00           O  
ATOM   1950  CB  PRO B1774       0.958  37.580  20.297  1.00  0.00           C  
ATOM   1951  CG  PRO B1774       1.051  37.749  21.780  1.00  0.00           C  
ATOM   1952  CD  PRO B1774      -0.096  36.957  22.331  1.00  0.00           C  
ATOM   1953  N   TRP B1775      -0.965  36.493  17.780  1.00  0.00           N  
ATOM   1954  CA  TRP B1775      -1.170  35.404  16.831  1.00  0.00           C  
ATOM   1955  C   TRP B1775      -0.744  35.766  15.421  1.00  0.00           C  
ATOM   1956  O   TRP B1775      -0.343  36.896  15.147  1.00  0.00           O  
ATOM   1957  CB  TRP B1775      -2.635  34.976  16.818  1.00  0.00           C  
ATOM   1958  CG  TRP B1775      -3.571  36.118  16.576  1.00  0.00           C  
ATOM   1959  CD1 TRP B1775      -4.131  36.927  17.516  1.00  0.00           C  
ATOM   1960  CD2 TRP B1775      -4.049  36.584  15.310  1.00  0.00           C  
ATOM   1961  NE1 TRP B1775      -4.935  37.866  16.920  1.00  0.00           N  
ATOM   1962  CE2 TRP B1775      -4.902  37.678  15.565  1.00  0.00           C  
ATOM   1963  CE3 TRP B1775      -3.841  36.183  13.988  1.00  0.00           C  
ATOM   1964  CZ2 TRP B1775      -5.549  38.373  14.547  1.00  0.00           C  
ATOM   1965  CZ3 TRP B1775      -4.483  36.876  12.982  1.00  0.00           C  
ATOM   1966  CH2 TRP B1775      -5.330  37.959  13.268  1.00  0.00           C  
ATOM   1967  N   VAL B1776      -0.830  34.785  14.532  1.00  0.00           N  
ATOM   1968  CA  VAL B1776      -0.616  35.002  13.109  1.00  0.00           C  
ATOM   1969  C   VAL B1776      -1.478  34.020  12.334  1.00  0.00           C  
ATOM   1970  O   VAL B1776      -1.735  32.907  12.796  1.00  0.00           O  
ATOM   1971  CB  VAL B1776       0.868  34.841  12.708  1.00  0.00           C  
ATOM   1972  CG1 VAL B1776       1.700  36.006  13.240  1.00  0.00           C  
ATOM   1973  CG2 VAL B1776       1.419  33.499  13.187  1.00  0.00           C  
ATOM   1974  N   GLY B1777      -1.934  34.441  11.160  1.00  0.00           N  
ATOM   1975  CA  GLY B1777      -2.760  33.601  10.310  1.00  0.00           C  
ATOM   1976  C   GLY B1777      -2.451  33.846   8.851  1.00  0.00           C  
ATOM   1977  O   GLY B1777      -1.846  34.862   8.509  1.00  0.00           O  
ATOM   1978  N   LEU B1778      -2.862  32.923   7.987  1.00  0.00           N  
ATOM   1979  CA  LEU B1778      -2.598  33.068   6.559  1.00  0.00           C  
ATOM   1980  C   LEU B1778      -3.678  32.417   5.714  1.00  0.00           C  
ATOM   1981  O   LEU B1778      -4.109  31.295   5.998  1.00  0.00           O  
ATOM   1982  CB  LEU B1778      -1.233  32.485   6.211  1.00  0.00           C  
ATOM   1983  CG  LEU B1778      -0.532  33.120   5.019  1.00  0.00           C  
ATOM   1984  CD1 LEU B1778      -0.989  34.549   4.826  1.00  0.00           C  
ATOM   1985  CD2 LEU B1778       0.972  33.056   5.218  1.00  0.00           C  
ATOM   1986  N   GLY B1779      -4.107  33.131   4.674  1.00  0.00           N  
ATOM   1987  CA  GLY B1779      -5.164  32.654   3.796  1.00  0.00           C  
ATOM   1988  C   GLY B1779      -4.760  32.436   2.339  1.00  0.00           C  
ATOM   1989  O   GLY B1779      -4.663  33.388   1.561  1.00  0.00           O  
ATOM   1990  N   PHE B1782      -4.534  31.176   1.963  1.00  0.00           N  
ATOM   1991  CA  PHE B1782      -4.247  30.823   0.575  1.00  0.00           C  
ATOM   1992  C   PHE B1782      -5.520  30.432  -0.175  1.00  0.00           C  
ATOM   1993  O   PHE B1782      -6.463  29.904   0.415  1.00  0.00           O  
ATOM   1994  CB  PHE B1782      -3.255  29.660   0.500  1.00  0.00           C  
ATOM   1995  CG  PHE B1782      -1.835  30.035   0.825  1.00  0.00           C  
ATOM   1996  CD1 PHE B1782      -1.356  29.936   2.124  1.00  0.00           C  
ATOM   1997  CD2 PHE B1782      -0.968  30.458  -0.173  1.00  0.00           C  
ATOM   1998  CE1 PHE B1782      -0.041  30.267   2.425  1.00  0.00           C  
ATOM   1999  CE2 PHE B1782       0.348  30.792   0.124  1.00  0.00           C  
ATOM   2000  CZ  PHE B1782       0.811  30.695   1.426  1.00  0.00           C  
ATOM   2001  N   GLY B1783      -5.537  30.674  -1.484  1.00  0.00           N  
ATOM   2002  CA  GLY B1783      -6.700  30.356  -2.297  1.00  0.00           C  
ATOM   2003  C   GLY B1783      -6.566  29.179  -3.250  1.00  0.00           C  
ATOM   2004  O   GLY B1783      -7.085  29.229  -4.363  1.00  0.00           O  
ATOM   2005  N   LEU B1784      -5.886  28.126  -2.804  1.00  0.00           N  
ATOM   2006  CA  LEU B1784      -5.694  26.879  -3.565  1.00  0.00           C  
ATOM   2007  C   LEU B1784      -5.777  26.964  -5.102  1.00  0.00           C  
ATOM   2008  O   LEU B1784      -4.754  26.961  -5.783  1.00  0.00           O  
ATOM   2009  CB  LEU B1784      -6.625  25.777  -3.038  1.00  0.00           C  
ATOM   2010  CG  LEU B1784      -6.267  25.259  -1.645  1.00  0.00           C  
ATOM   2011  CD1 LEU B1784      -6.347  23.739  -1.635  1.00  0.00           C  
ATOM   2012  CD2 LEU B1784      -4.869  25.708  -1.266  1.00  0.00           C  
ATOM   2013  N   GLU B1785      -6.994  26.998  -5.640  1.00  0.00           N  
ATOM   2014  CA  GLU B1785      -7.184  27.233  -7.065  1.00  0.00           C  
ATOM   2015  C   GLU B1785      -6.105  28.192  -7.557  1.00  0.00           C  
ATOM   2016  O   GLU B1785      -5.271  27.823  -8.381  1.00  0.00           O  
ATOM   2017  CB  GLU B1785      -8.567  27.820  -7.339  1.00  0.00           C  
ATOM   2018  CG  GLU B1785      -9.715  26.915  -6.968  1.00  0.00           C  
ATOM   2019  CD  GLU B1785     -10.262  27.189  -5.584  1.00  0.00           C  
ATOM   2020  OE1 GLU B1785      -9.630  27.955  -4.818  1.00  0.00           O  
ATOM   2021  OE2 GLU B1785     -11.339  26.635  -5.277  1.00  0.00           O  
ATOM   2022  N   ARG B1786      -6.118  29.416  -7.034  1.00  0.00           N  
ATOM   2023  CA  ARG B1786      -5.093  30.400  -7.355  1.00  0.00           C  
ATOM   2024  C   ARG B1786      -3.747  29.726  -7.552  1.00  0.00           C  
ATOM   2025  O   ARG B1786      -3.106  29.896  -8.584  1.00  0.00           O  
ATOM   2026  CB  ARG B1786      -4.980  31.436  -6.247  1.00  0.00           C  
ATOM   2027  CG  ARG B1786      -6.103  32.452  -6.203  1.00  0.00           C  
ATOM   2028  CD  ARG B1786      -5.862  33.536  -7.218  1.00  0.00           C  
ATOM   2029  NE  ARG B1786      -5.928  34.877  -6.639  1.00  0.00           N  
ATOM   2030  CZ  ARG B1786      -7.051  35.568  -6.454  1.00  0.00           C  
ATOM   2031  NH1 ARG B1786      -8.221  35.042  -6.779  1.00  0.00           N  
ATOM   2032  NH2 ARG B1786      -7.006  36.788  -5.934  1.00  0.00           N  
ATOM   2033  N   LEU B1787      -3.324  28.945  -6.564  1.00  0.00           N  
ATOM   2034  CA  LEU B1787      -2.028  28.263  -6.624  1.00  0.00           C  
ATOM   2035  C   LEU B1787      -1.926  27.233  -7.750  1.00  0.00           C  
ATOM   2036  O   LEU B1787      -0.912  27.181  -8.450  1.00  0.00           O  
ATOM   2037  CB  LEU B1787      -1.704  27.586  -5.291  1.00  0.00           C  
ATOM   2038  CG  LEU B1787      -1.327  28.518  -4.152  1.00  0.00           C  
ATOM   2039  CD1 LEU B1787      -2.507  29.408  -3.797  1.00  0.00           C  
ATOM   2040  CD2 LEU B1787      -0.902  27.701  -2.960  1.00  0.00           C  
ATOM   2041  N   LEU B1788      -2.955  26.399  -7.900  1.00  0.00           N  
ATOM   2042  CA  LEU B1788      -2.989  25.416  -8.980  1.00  0.00           C  
ATOM   2043  C   LEU B1788      -2.745  26.141 -10.300  1.00  0.00           C  
ATOM   2044  O   LEU B1788      -2.140  25.612 -11.242  1.00  0.00           O  
ATOM   2045  CB  LEU B1788      -4.344  24.720  -9.030  1.00  0.00           C  
ATOM   2046  CG  LEU B1788      -4.649  23.674  -7.972  1.00  0.00           C  
ATOM   2047  CD1 LEU B1788      -5.958  22.953  -8.313  1.00  0.00           C  
ATOM   2048  CD2 LEU B1788      -3.492  22.697  -7.888  1.00  0.00           C  
ATOM   2049  N   MET B1789      -3.231  27.373 -10.346  1.00  0.00           N  
ATOM   2050  CA  MET B1789      -3.064  28.218 -11.497  1.00  0.00           C  
ATOM   2051  C   MET B1789      -1.585  28.515 -11.736  1.00  0.00           C  
ATOM   2052  O   MET B1789      -1.218  28.990 -12.805  1.00  0.00           O  
ATOM   2053  CB  MET B1789      -3.831  29.513 -11.284  1.00  0.00           C  
ATOM   2054  CG  MET B1789      -4.616  29.968 -12.486  1.00  0.00           C  
ATOM   2055  SD  MET B1789      -4.832  31.750 -12.434  1.00  0.00           S  
ATOM   2056  CE  MET B1789      -3.387  32.295 -13.338  1.00  0.00           C  
ATOM   2057  N   ILE B1790      -0.730  28.251 -10.755  1.00  0.00           N  
ATOM   2058  CA  ILE B1790       0.700  28.473 -10.960  1.00  0.00           C  
ATOM   2059  C   ILE B1790       1.498  27.181 -11.030  1.00  0.00           C  
ATOM   2060  O   ILE B1790       2.409  27.053 -11.849  1.00  0.00           O  
ATOM   2061  CB  ILE B1790       1.333  29.393  -9.910  1.00  0.00           C  
ATOM   2062  CG1 ILE B1790       0.765  30.801 -10.018  1.00  0.00           C  
ATOM   2063  CG2 ILE B1790       2.841  29.461 -10.113  1.00  0.00           C  
ATOM   2064  CD1 ILE B1790      -0.685  30.901  -9.665  1.00  0.00           C  
ATOM   2065  N   ARG B1791       1.181  26.221 -10.171  1.00  0.00           N  
ATOM   2066  CA  ARG B1791       1.855  24.934 -10.273  1.00  0.00           C  
ATOM   2067  C   ARG B1791       1.569  24.320 -11.640  1.00  0.00           C  
ATOM   2068  O   ARG B1791       2.363  23.526 -12.149  1.00  0.00           O  
ATOM   2069  CB  ARG B1791       1.434  23.972  -9.158  1.00  0.00           C  
ATOM   2070  CG  ARG B1791       2.164  22.632  -9.228  1.00  0.00           C  
ATOM   2071  CD  ARG B1791       1.774  21.707  -8.085  1.00  0.00           C  
ATOM   2072  NE  ARG B1791       0.388  21.242  -8.173  1.00  0.00           N  
ATOM   2073  CZ  ARG B1791      -0.129  20.280  -7.409  1.00  0.00           C  
ATOM   2074  NH1 ARG B1791       0.628  19.675  -6.501  1.00  0.00           N  
ATOM   2075  NH2 ARG B1791      -1.399  19.916  -7.555  1.00  0.00           N  
ATOM   2076  N   GLU B1792       0.433  24.697 -12.229  1.00  0.00           N  
ATOM   2077  CA  GLU B1792       0.022  24.165 -13.523  1.00  0.00           C  
ATOM   2078  C   GLU B1792       0.196  25.198 -14.630  1.00  0.00           C  
ATOM   2079  O   GLU B1792      -0.150  24.954 -15.791  1.00  0.00           O  
ATOM   2080  CB  GLU B1792      -1.427  23.688 -13.465  1.00  0.00           C  
ATOM   2081  CG  GLU B1792      -1.665  22.604 -12.434  1.00  0.00           C  
ATOM   2082  CD  GLU B1792      -0.709  21.432 -12.586  1.00  0.00           C  
ATOM   2083  OE1 GLU B1792      -0.451  20.725 -11.586  1.00  0.00           O  
ATOM   2084  OE2 GLU B1792      -0.211  21.220 -13.710  1.00  0.00           O  
ATOM   2085  N   GLY B1793       0.736  26.353 -14.251  1.00  0.00           N  
ATOM   2086  CA  GLY B1793       1.016  27.430 -15.184  1.00  0.00           C  
ATOM   2087  C   GLY B1793      -0.099  27.669 -16.173  1.00  0.00           C  
ATOM   2088  O   GLY B1793       0.143  27.790 -17.368  1.00  0.00           O  
ATOM   2089  N   THR B1794      -1.324  27.731 -15.667  1.00  0.00           N  
ATOM   2090  CA  THR B1794      -2.488  27.966 -16.503  1.00  0.00           C  
ATOM   2091  C   THR B1794      -2.884  29.445 -16.489  1.00  0.00           C  
ATOM   2092  O   THR B1794      -2.200  30.272 -15.888  1.00  0.00           O  
ATOM   2093  CB  THR B1794      -3.669  27.062 -16.098  1.00  0.00           C  
ATOM   2094  OG1 THR B1794      -4.794  27.340 -16.935  1.00  0.00           O  
ATOM   2095  CG2 THR B1794      -4.063  27.293 -14.652  1.00  0.00           C  
ATOM   2096  N   GLN B1795      -3.977  29.774 -17.168  1.00  0.00           N  
ATOM   2097  CA  GLN B1795      -4.344  31.169 -17.388  1.00  0.00           C  
ATOM   2098  C   GLN B1795      -5.520  31.601 -16.527  1.00  0.00           C  
ATOM   2099  O   GLN B1795      -5.433  32.599 -15.820  1.00  0.00           O  
ATOM   2100  CB  GLN B1795      -4.644  31.426 -18.872  1.00  0.00           C  
ATOM   2101  CG  GLN B1795      -3.526  30.978 -19.837  1.00  0.00           C  
ATOM   2102  CD  GLN B1795      -2.199  31.699 -19.597  1.00  0.00           C  
ATOM   2103  OE1 GLN B1795      -2.170  32.908 -19.357  1.00  0.00           O  
ATOM   2104  NE2 GLN B1795      -1.096  30.953 -19.662  1.00  0.00           N  
ATOM   2105  N   HIS B1796      -6.620  30.855 -16.593  1.00  0.00           N  
ATOM   2106  CA  HIS B1796      -7.786  31.150 -15.755  1.00  0.00           C  
ATOM   2107  C   HIS B1796      -7.912  30.162 -14.606  1.00  0.00           C  
ATOM   2108  O   HIS B1796      -7.266  29.118 -14.591  1.00  0.00           O  
ATOM   2109  CB  HIS B1796      -9.083  31.218 -16.577  1.00  0.00           C  
ATOM   2110  CG  HIS B1796      -9.513  29.907 -17.161  1.00  0.00           C  
ATOM   2111  ND1 HIS B1796      -8.651  29.075 -17.845  1.00  0.00           N  
ATOM   2112  CD2 HIS B1796     -10.723  29.303 -17.193  1.00  0.00           C  
ATOM   2113  CE1 HIS B1796      -9.309  28.006 -18.255  1.00  0.00           C  
ATOM   2114  NE2 HIS B1796     -10.568  28.119 -17.874  1.00  0.00           N  
ATOM   2115  N   VAL B1797      -8.744  30.496 -13.633  1.00  0.00           N  
ATOM   2116  CA  VAL B1797      -8.773  29.712 -12.407  1.00  0.00           C  
ATOM   2117  C   VAL B1797      -9.782  28.556 -12.456  1.00  0.00           C  
ATOM   2118  O   VAL B1797      -9.579  27.505 -11.838  1.00  0.00           O  
ATOM   2119  CB  VAL B1797      -8.960  30.620 -11.147  1.00  0.00           C  
ATOM   2120  CG1 VAL B1797     -10.403  31.099 -11.009  1.00  0.00           C  
ATOM   2121  CG2 VAL B1797      -8.502  29.896  -9.905  1.00  0.00           C  
ATOM   2122  N   GLN B1798     -10.851  28.739 -13.219  1.00  0.00           N  
ATOM   2123  CA  GLN B1798     -11.947  27.777 -13.227  1.00  0.00           C  
ATOM   2124  C   GLN B1798     -11.582  26.402 -13.792  1.00  0.00           C  
ATOM   2125  O   GLN B1798     -12.391  25.476 -13.745  1.00  0.00           O  
ATOM   2126  CB  GLN B1798     -13.157  28.368 -13.949  1.00  0.00           C  
ATOM   2127  CG  GLN B1798     -12.809  29.551 -14.838  1.00  0.00           C  
ATOM   2128  CD  GLN B1798     -12.525  30.827 -14.056  1.00  0.00           C  
ATOM   2129  OE1 GLN B1798     -11.487  31.472 -14.244  1.00  0.00           O  
ATOM   2130  NE2 GLN B1798     -13.451  31.198 -13.178  1.00  0.00           N  
ATOM   2131  N   SER B1799     -10.361  26.263 -14.296  1.00  0.00           N  
ATOM   2132  CA  SER B1799      -9.928  25.000 -14.881  1.00  0.00           C  
ATOM   2133  C   SER B1799      -9.884  23.882 -13.844  1.00  0.00           C  
ATOM   2134  O   SER B1799     -10.273  22.748 -14.120  1.00  0.00           O  
ATOM   2135  CB  SER B1799      -8.560  25.156 -15.554  1.00  0.00           C  
ATOM   2136  OG  SER B1799      -7.698  25.964 -14.768  1.00  0.00           O  
ATOM   2137  N   MET B1800      -9.417  24.207 -12.643  1.00  0.00           N  
ATOM   2138  CA  MET B1800      -9.256  23.200 -11.599  1.00  0.00           C  
ATOM   2139  C   MET B1800     -10.066  23.497 -10.343  1.00  0.00           C  
ATOM   2140  O   MET B1800      -9.623  23.205  -9.244  1.00  0.00           O  
ATOM   2141  CB  MET B1800      -7.786  23.048 -11.229  1.00  0.00           C  
ATOM   2142  CG  MET B1800      -6.931  22.557 -12.370  1.00  0.00           C  
ATOM   2143  SD  MET B1800      -5.329  23.347 -12.269  1.00  0.00           S  
ATOM   2144  CE  MET B1800      -5.838  25.066 -12.103  1.00  0.00           C  
ATOM   2145  N   ALA B1801     -11.253  24.063 -10.510  1.00  0.00           N  
ATOM   2146  CA  ALA B1801     -12.101  24.407  -9.382  1.00  0.00           C  
ATOM   2147  C   ALA B1801     -13.199  23.363  -9.205  1.00  0.00           C  
ATOM   2148  O   ALA B1801     -13.178  22.329  -9.851  1.00  0.00           O  
ATOM   2149  CB  ALA B1801     -12.695  25.771  -9.601  1.00  0.00           C  
ATOM   2150  N   ARG B1802     -14.154  23.626  -8.318  1.00  0.00           N  
ATOM   2151  CA  ARG B1802     -15.375  22.832  -8.287  1.00  0.00           C  
ATOM   2152  C   ARG B1802     -16.071  23.086  -9.613  1.00  0.00           C  
ATOM   2153  O   ARG B1802     -16.538  24.200  -9.872  1.00  0.00           O  
ATOM   2154  CB  ARG B1802     -16.295  23.244  -7.124  1.00  0.00           C  
ATOM   2155  CG  ARG B1802     -15.895  22.676  -5.781  1.00  0.00           C  
ATOM   2156  CD  ARG B1802     -17.015  22.802  -4.728  1.00  0.00           C  
ATOM   2157  NE  ARG B1802     -16.579  22.280  -3.425  1.00  0.00           N  
ATOM   2158  CZ  ARG B1802     -16.858  21.062  -2.961  1.00  0.00           C  
ATOM   2159  NH1 ARG B1802     -17.599  20.219  -3.667  1.00  0.00           N  
ATOM   2160  NH2 ARG B1802     -16.403  20.682  -1.779  1.00  0.00           N  
ATOM   2161  N   SER B1803     -16.133  22.070 -10.465  1.00  0.00           N  
ATOM   2162  CA  SER B1803     -16.755  22.264 -11.764  1.00  0.00           C  
ATOM   2163  C   SER B1803     -17.447  21.023 -12.303  1.00  0.00           C  
ATOM   2164  O   SER B1803     -17.123  19.885 -11.945  1.00  0.00           O  
ATOM   2165  CB  SER B1803     -15.713  22.762 -12.780  1.00  0.00           C  
ATOM   2166  OG  SER B1803     -16.295  23.651 -13.724  1.00  0.00           O  
ATOM   2167  N   LEU B1804     -18.413  21.268 -13.176  1.00  0.00           N  
ATOM   2168  CA  LEU B1804     -18.956  20.212 -14.011  1.00  0.00           C  
ATOM   2169  C   LEU B1804     -18.644  20.512 -15.507  1.00  0.00           C  
ATOM   2170  O   LEU B1804     -19.174  19.862 -16.421  1.00  0.00           O  
ATOM   2171  CB  LEU B1804     -20.457  20.015 -13.737  1.00  0.00           C  
ATOM   2172  CG  LEU B1804     -20.977  20.412 -12.355  1.00  0.00           C  
ATOM   2173  CD1 LEU B1804     -21.328  21.881 -12.410  1.00  0.00           C  
ATOM   2174  CD2 LEU B1804     -22.196  19.596 -11.946  1.00  0.00           C  
ATOM   2175  N   SER B1805     -17.758  21.486 -15.735  1.00  0.00           N  
ATOM   2176  CA  SER B1805     -17.316  21.846 -17.078  1.00  0.00           C  
ATOM   2177  C   SER B1805     -15.872  21.422 -17.270  1.00  0.00           C  
ATOM   2178  O   SER B1805     -15.386  21.283 -18.399  1.00  0.00           O  
ATOM   2179  CB  SER B1805     -17.474  23.344 -17.328  1.00  0.00           C  
ATOM   2180  OG  SER B1805     -18.836  23.680 -17.514  1.00  0.00           O  
ATOM   2181  N   TYR B1806     -15.182  21.208 -16.158  1.00  0.00           N  
ATOM   2182  CA  TYR B1806     -13.857  20.620 -16.236  1.00  0.00           C  
ATOM   2183  C   TYR B1806     -13.774  19.380 -15.385  1.00  0.00           C  
ATOM   2184  O   TYR B1806     -14.615  19.137 -14.520  1.00  0.00           O  
ATOM   2185  CB  TYR B1806     -12.793  21.596 -15.768  1.00  0.00           C  
ATOM   2186  CG  TYR B1806     -12.762  22.877 -16.546  1.00  0.00           C  
ATOM   2187  CD1 TYR B1806     -13.654  23.899 -16.258  1.00  0.00           C  
ATOM   2188  CD2 TYR B1806     -11.840  23.069 -17.555  1.00  0.00           C  
ATOM   2189  CE1 TYR B1806     -13.635  25.076 -16.955  1.00  0.00           C  
ATOM   2190  CE2 TYR B1806     -11.810  24.243 -18.265  1.00  0.00           C  
ATOM   2191  CZ  TYR B1806     -12.711  25.247 -17.960  1.00  0.00           C  
ATOM   2192  OH  TYR B1806     -12.691  26.427 -18.657  1.00  0.00           O  
ATOM   2193  N   LEU B1807     -12.754  18.586 -15.648  1.00  0.00           N  
ATOM   2194  CA  LEU B1807     -12.382  17.539 -14.741  1.00  0.00           C  
ATOM   2195  C   LEU B1807     -10.881  17.498 -14.793  1.00  0.00           C  
ATOM   2196  O   LEU B1807     -10.285  16.781 -15.594  1.00  0.00           O  
ATOM   2197  CB  LEU B1807     -12.964  16.189 -15.133  1.00  0.00           C  
ATOM   2198  CG  LEU B1807     -12.327  15.074 -14.301  1.00  0.00           C  
ATOM   2199  CD1 LEU B1807     -12.969  14.980 -12.929  1.00  0.00           C  
ATOM   2200  CD2 LEU B1807     -12.438  13.760 -15.012  1.00  0.00           C  
ATOM   2201  N   ASP B1808     -10.279  18.311 -13.941  1.00  0.00           N  
ATOM   2202  CA  ASP B1808      -8.841  18.319 -13.794  1.00  0.00           C  
ATOM   2203  C   ASP B1808      -8.253  19.273 -14.811  1.00  0.00           C  
ATOM   2204  O   ASP B1808      -7.380  18.898 -15.583  1.00  0.00           O  
ATOM   2205  CB  ASP B1808      -8.266  16.912 -13.980  1.00  0.00           C  
ATOM   2206  CG  ASP B1808      -6.807  16.833 -13.603  1.00  0.00           C  
ATOM   2207  OD1 ASP B1808      -6.504  16.784 -12.395  1.00  0.00           O  
ATOM   2208  OD2 ASP B1808      -5.968  16.822 -14.523  1.00  0.00           O  
ATOM   2209  N   GLY B1809      -8.740  20.511 -14.802  1.00  0.00           N  
ATOM   2210  CA  GLY B1809      -8.306  21.516 -15.760  1.00  0.00           C  
ATOM   2211  C   GLY B1809      -8.506  21.143 -17.225  1.00  0.00           C  
ATOM   2212  O   GLY B1809      -7.786  21.640 -18.085  1.00  0.00           O  
ATOM   2213  N   VAL B1810      -9.480  20.284 -17.518  1.00  0.00           N  
ATOM   2214  CA  VAL B1810      -9.732  19.862 -18.897  1.00  0.00           C  
ATOM   2215  C   VAL B1810     -11.178  20.099 -19.368  1.00  0.00           C  
ATOM   2216  O   VAL B1810     -12.067  19.303 -19.046  1.00  0.00           O  
ATOM   2217  CB  VAL B1810      -9.415  18.370 -19.072  1.00  0.00           C  
ATOM   2218  CG1 VAL B1810      -9.840  17.907 -20.459  1.00  0.00           C  
ATOM   2219  CG2 VAL B1810      -7.935  18.108 -18.826  1.00  0.00           C  
ATOM   2220  N   ARG B1811     -11.429  21.166 -20.132  1.00  0.00           N  
ATOM   2221  CA  ARG B1811     -12.802  21.417 -20.566  1.00  0.00           C  
ATOM   2222  C   ARG B1811     -13.345  20.078 -21.024  1.00  0.00           C  
ATOM   2223  O   ARG B1811     -12.610  19.266 -21.581  1.00  0.00           O  
ATOM   2224  CB  ARG B1811     -12.888  22.447 -21.688  1.00  0.00           C  
ATOM   2225  CG  ARG B1811     -14.332  22.812 -22.084  1.00  0.00           C  
ATOM   2226  CD  ARG B1811     -15.059  23.490 -20.934  1.00  0.00           C  
ATOM   2227  NE  ARG B1811     -16.440  23.867 -21.237  1.00  0.00           N  
ATOM   2228  CZ  ARG B1811     -17.462  23.016 -21.345  1.00  0.00           C  
ATOM   2229  NH1 ARG B1811     -17.278  21.708 -21.215  1.00  0.00           N  
ATOM   2230  NH2 ARG B1811     -18.683  23.475 -21.594  1.00  0.00           N  
ATOM   2231  N   LEU B1812     -14.622  19.842 -20.763  1.00  0.00           N  
ATOM   2232  CA  LEU B1812     -15.177  18.510 -20.884  1.00  0.00           C  
ATOM   2233  C   LEU B1812     -15.987  18.286 -22.143  1.00  0.00           C  
ATOM   2234  O   LEU B1812     -16.414  17.162 -22.393  1.00  0.00           O  
ATOM   2235  CB  LEU B1812     -16.051  18.194 -19.672  1.00  0.00           C  
ATOM   2236  CG  LEU B1812     -15.473  17.676 -18.363  1.00  0.00           C  
ATOM   2237  CD1 LEU B1812     -16.612  17.587 -17.371  1.00  0.00           C  
ATOM   2238  CD2 LEU B1812     -14.841  16.320 -18.590  1.00  0.00           C  
ATOM   2239  N   ASN B1813     -16.225  19.337 -22.924  1.00  0.00           N  
ATOM   2240  CA  ASN B1813     -16.970  19.177 -24.176  1.00  0.00           C  
ATOM   2241  C   ASN B1813     -16.072  18.728 -25.321  1.00  0.00           C  
ATOM   2242  O   ASN B1813     -16.549  18.419 -26.391  1.00  0.00           O  
ATOM   2243  CB  ASN B1813     -17.729  20.455 -24.560  1.00  0.00           C  
ATOM   2244  CG  ASN B1813     -16.803  21.586 -24.969  1.00  0.00           C  
ATOM   2245  OD1 ASN B1813     -15.699  21.356 -25.460  1.00  0.00           O  
ATOM   2246  ND2 ASN B1813     -17.254  22.815 -24.778  1.00  0.00           N  
ATOM   2247  N   ILE B1814     -14.767  18.690 -25.096  1.00  0.00           N  
ATOM   2248  CA  ILE B1814     -13.834  18.274 -26.133  1.00  0.00           C  
ATOM   2249  C   ILE B1814     -14.173  16.874 -26.649  1.00  0.00           C  
ATOM   2250  O   ILE B1814     -15.007  16.200 -26.059  1.00  0.00           O  
ATOM   2251  CB  ILE B1814     -12.403  18.288 -25.593  1.00  0.00           C  
ATOM   2252  CG1 ILE B1814     -12.239  17.235 -24.490  1.00  0.00           C  
ATOM   2253  CG2 ILE B1814     -12.066  19.677 -25.093  1.00  0.00           C  
ATOM   2254  CD1 ILE B1814     -10.792  16.744 -24.304  1.00  0.00           C  
ATOM   2255  N   ASN B1815     -13.537  16.434 -27.739  1.00  0.00           N  
ATOM   2256  CA  ASN B1815     -13.766  15.071 -28.249  1.00  0.00           C  
ATOM   2257  C   ASN B1815     -12.552  14.320 -28.811  1.00  0.00           C  
ATOM   2258  O   ASN B1815     -12.600  13.095 -28.954  1.00  0.00           O  
ATOM   2259  CB  ASN B1815     -14.921  15.038 -29.256  1.00  0.00           C  
ATOM   2260  CG  ASN B1815     -14.469  15.268 -30.693  1.00  0.00           C  
ATOM   2261  OD1 ASN B1815     -13.329  15.662 -30.949  1.00  0.00           O  
ATOM   2262  ND2 ASN B1815     -15.374  15.024 -31.640  1.00  0.00           N  
ATOM   2263  OXT ASN B1815     -11.517  14.893 -29.148  1.00  0.00           O  
TER
END
