# Supplementary material for: Backbone Brackets and Arginine Tweezers delineate Class I and Class II aminoacyl tRNA synthetases
Source: PLoS Comput Biol. 2018 Apr 16;14(4):e1006101. doi: 10.1371/journal.pcbi.1006101 (PMC5919687; doi:10.1371/journal.pcbi.1006101)
Supplement: S12 File — All structures of Class II aaRS with residues renumbered according to the MSA. (GZ) [file pcbi.1006101.s024.tar.gz › 2zr2_A_renum.pdb]

ATOM      1  N   MET A  97      18.915  -1.211   6.352  1.00  0.00           N  
ATOM      2  CA  MET A  97      17.676  -2.025   6.126  1.00  0.00           C  
ATOM      3  C   MET A  97      17.848  -3.067   5.036  1.00  0.00           C  
ATOM      4  O   MET A  97      18.390  -2.791   3.978  1.00  0.00           O  
ATOM      5  CB  MET A  97      16.503  -1.124   5.743  1.00  0.00           C  
ATOM      6  CG  MET A  97      15.231  -1.881   5.411  1.00  0.00           C  
ATOM      7  SD  MET A  97      14.011  -0.813   4.659  1.00  0.00           S  
ATOM      8  CE  MET A  97      12.547  -1.408   5.368  1.00  0.00           C  
ATOM      9  N   LEU A  98      17.374  -4.275   5.292  1.00  0.00           N  
ATOM     10  CA  LEU A  98      17.482  -5.306   4.286  1.00  0.00           C  
ATOM     11  C   LEU A  98      16.262  -5.323   3.390  1.00  0.00           C  
ATOM     12  O   LEU A  98      15.131  -5.055   3.831  1.00  0.00           O  
ATOM     13  CB  LEU A  98      17.661  -6.669   4.927  1.00  0.00           C  
ATOM     14  CG  LEU A  98      19.052  -6.887   5.499  1.00  0.00           C  
ATOM     15  CD1 LEU A  98      19.085  -8.261   6.131  1.00  0.00           C  
ATOM     16  CD2 LEU A  98      20.115  -6.746   4.405  1.00  0.00           C  
ATOM     17  N   ASP A  99      16.523  -5.640   2.125  1.00  0.00           N  
ATOM     18  CA  ASP A  99      15.508  -5.732   1.081  1.00  0.00           C  
ATOM     19  C   ASP A  99      14.661  -6.987   1.270  1.00  0.00           C  
ATOM     20  O   ASP A  99      15.177  -8.101   1.210  1.00  0.00           O  
ATOM     21  CB  ASP A  99      16.210  -5.749  -0.282  1.00  0.00           C  
ATOM     22  CG  ASP A  99      15.264  -6.004  -1.438  1.00  0.00           C  
ATOM     23  OD1 ASP A  99      14.043  -5.724  -1.315  1.00  0.00           O  
ATOM     24  OD2 ASP A  99      15.774  -6.476  -2.482  1.00  0.00           O  
ATOM     25  N   ILE A 100      13.364  -6.804   1.502  1.00  0.00           N  
ATOM     26  CA  ILE A 100      12.474  -7.942   1.713  1.00  0.00           C  
ATOM     27  C   ILE A 100      12.621  -8.981   0.598  1.00  0.00           C  
ATOM     28  O   ILE A 100      12.442 -10.174   0.837  1.00  0.00           O  
ATOM     29  CB  ILE A 100      10.979  -7.497   1.812  1.00  0.00           C  
ATOM     30  CG1 ILE A 100      10.102  -8.692   2.185  1.00  0.00           C  
ATOM     31  CG2 ILE A 100      10.508  -6.901   0.494  1.00  0.00           C  
ATOM     32  CD1 ILE A 100      10.213  -9.108   3.634  1.00  0.00           C  
ATOM     33  N   LYS A 101      12.948  -8.531  -0.611  1.00  0.00           N  
ATOM     34  CA  LYS A 101      13.119  -9.455  -1.723  1.00  0.00           C  
ATOM     35  C   LYS A 101      14.198 -10.474  -1.404  1.00  0.00           C  
ATOM     36  O   LYS A 101      13.966 -11.681  -1.471  1.00  0.00           O  
ATOM     37  CB  LYS A 101      13.488  -8.704  -3.001  1.00  0.00           C  
ATOM     38  CG  LYS A 101      12.311  -8.018  -3.684  1.00  0.00           C  
ATOM     39  CD  LYS A 101      12.765  -7.215  -4.894  1.00  0.00           C  
ATOM     40  CE  LYS A 101      11.576  -6.663  -5.653  1.00  0.00           C  
ATOM     41  NZ  LYS A 101      10.661  -7.762  -6.096  1.00  0.00           N  
ATOM     42  N   LEU A 102      15.375  -9.970  -1.047  1.00  0.00           N  
ATOM     43  CA  LEU A 102      16.534 -10.791  -0.700  1.00  0.00           C  
ATOM     44  C   LEU A 102      16.199 -11.850   0.352  1.00  0.00           C  
ATOM     45  O   LEU A 102      16.738 -12.962   0.329  1.00  0.00           O  
ATOM     46  CB  LEU A 102      17.663  -9.879  -0.202  1.00  0.00           C  
ATOM     47  CG  LEU A 102      18.999 -10.504   0.211  1.00  0.00           C  
ATOM     48  CD1 LEU A 102      18.885 -11.172   1.572  1.00  0.00           C  
ATOM     49  CD2 LEU A 102      19.425 -11.503  -0.841  1.00  0.00           C  
ATOM     50  N   ILE A 103      15.304 -11.508   1.272  1.00  0.00           N  
ATOM     51  CA  ILE A 103      14.913 -12.447   2.310  1.00  0.00           C  
ATOM     52  C   ILE A 103      13.933 -13.466   1.745  1.00  0.00           C  
ATOM     53  O   ILE A 103      13.975 -14.644   2.103  1.00  0.00           O  
ATOM     54  CB  ILE A 103      14.279 -11.719   3.542  1.00  0.00           C  
ATOM     55  CG1 ILE A 103      15.332 -10.839   4.225  1.00  0.00           C  
ATOM     56  CG2 ILE A 103      13.759 -12.738   4.564  1.00  0.00           C  
ATOM     57  CD1 ILE A 103      14.818 -10.111   5.442  1.00  0.00           C  
ATOM     58  N   ARG A 104      13.048 -13.017   0.863  1.00  0.00           N  
ATOM     59  CA  ARG A 104      12.087 -13.930   0.264  1.00  0.00           C  
ATOM     60  C   ARG A 104      12.826 -14.920  -0.613  1.00  0.00           C  
ATOM     61  O   ARG A 104      12.542 -16.115  -0.597  1.00  0.00           O  
ATOM     62  CB  ARG A 104      11.072 -13.191  -0.610  1.00  0.00           C  
ATOM     63  CG  ARG A 104      10.007 -12.395   0.129  1.00  0.00           C  
ATOM     64  CD  ARG A 104       8.733 -12.331  -0.713  1.00  0.00           C  
ATOM     65  NE  ARG A 104       7.891 -11.157  -0.465  1.00  0.00           N  
ATOM     66  CZ  ARG A 104       8.093  -9.957  -1.007  1.00  0.00           C  
ATOM     67  NH1 ARG A 104       7.269  -8.955  -0.727  1.00  0.00           N  
ATOM     68  NH2 ARG A 104       9.118  -9.752  -1.828  1.00  0.00           N  
ATOM     69  N   GLU A 109      13.788 -14.415  -1.371  1.00  0.00           N  
ATOM     70  CA  GLU A 109      14.539 -15.255  -2.290  1.00  0.00           C  
ATOM     71  C   GLU A 109      15.848 -15.865  -1.792  1.00  0.00           C  
ATOM     72  O   GLU A 109      16.756 -16.115  -2.592  1.00  0.00           O  
ATOM     73  CB  GLU A 109      14.769 -14.479  -3.591  1.00  0.00           C  
ATOM     74  CG  GLU A 109      13.455 -14.174  -4.302  1.00  0.00           C  
ATOM     75  CD  GLU A 109      13.604 -13.166  -5.424  1.00  0.00           C  
ATOM     76  OE1 GLU A 109      14.412 -13.412  -6.343  1.00  0.00           O  
ATOM     77  OE2 GLU A 109      12.909 -12.126  -5.392  1.00  0.00           O  
ATOM     78  N   ASN A 110      15.950 -16.109  -0.484  1.00  0.00           N  
ATOM     79  CA  ASN A 110      17.152 -16.734   0.069  1.00  0.00           C  
ATOM     80  C   ASN A 110      17.304 -16.720   1.582  1.00  0.00           C  
ATOM     81  O   ASN A 110      18.383 -16.449   2.094  1.00  0.00           O  
ATOM     82  CB  ASN A 110      18.402 -16.110  -0.528  1.00  0.00           C  
ATOM     83  CG  ASN A 110      19.443 -17.143  -0.839  1.00  0.00           C  
ATOM     84  OD1 ASN A 110      19.646 -18.095  -0.070  1.00  0.00           O  
ATOM     85  ND2 ASN A 110      20.116 -16.975  -1.971  1.00  0.00           N  
ATOM     86  N   PRO A 111      16.240 -17.058   2.321  1.00  0.00           N  
ATOM     87  CA  PRO A 111      16.321 -17.055   3.786  1.00  0.00           C  
ATOM     88  C   PRO A 111      17.544 -17.762   4.376  1.00  0.00           C  
ATOM     89  O   PRO A 111      18.071 -17.358   5.421  1.00  0.00           O  
ATOM     90  CB  PRO A 111      15.001 -17.702   4.206  1.00  0.00           C  
ATOM     91  CG  PRO A 111      14.693 -18.607   3.067  1.00  0.00           C  
ATOM     92  CD  PRO A 111      15.028 -17.761   1.869  1.00  0.00           C  
ATOM     93  N   GLU A 112      17.997 -18.814   3.707  1.00  0.00           N  
ATOM     94  CA  GLU A 112      19.148 -19.550   4.195  1.00  0.00           C  
ATOM     95  C   GLU A 112      20.393 -18.683   4.121  1.00  0.00           C  
ATOM     96  O   GLU A 112      21.207 -18.696   5.044  1.00  0.00           O  
ATOM     97  CB  GLU A 112      19.334 -20.836   3.389  1.00  0.00           C  
ATOM     98  CG  GLU A 112      18.260 -21.869   3.654  1.00  0.00           C  
ATOM     99  CD  GLU A 112      18.331 -22.435   5.055  1.00  0.00           C  
ATOM    100  OE1 GLU A 112      17.301 -22.397   5.773  1.00  0.00           O  
ATOM    101  OE2 GLU A 112      19.419 -22.924   5.432  1.00  0.00           O  
ATOM    102  N   LEU A 113      20.539 -17.930   3.032  1.00  0.00           N  
ATOM    103  CA  LEU A 113      21.694 -17.055   2.880  1.00  0.00           C  
ATOM    104  C   LEU A 113      21.750 -16.035   4.012  1.00  0.00           C  
ATOM    105  O   LEU A 113      22.838 -15.714   4.489  1.00  0.00           O  
ATOM    106  CB  LEU A 113      21.661 -16.329   1.520  1.00  0.00           C  
ATOM    107  CG  LEU A 113      22.642 -15.197   1.120  1.00  0.00           C  
ATOM    108  CD1 LEU A 113      22.198 -13.862   1.706  1.00  0.00           C  
ATOM    109  CD2 LEU A 113      24.053 -15.524   1.563  1.00  0.00           C  
ATOM    110  N   VAL A 114      20.596 -15.534   4.455  1.00  0.00           N  
ATOM    111  CA  VAL A 114      20.599 -14.545   5.533  1.00  0.00           C  
ATOM    112  C   VAL A 114      20.813 -15.199   6.891  1.00  0.00           C  
ATOM    113  O   VAL A 114      21.555 -14.674   7.730  1.00  0.00           O  
ATOM    114  CB  VAL A 114      19.285 -13.687   5.584  1.00  0.00           C  
ATOM    115  CG1 VAL A 114      18.986 -13.102   4.217  1.00  0.00           C  
ATOM    116  CG2 VAL A 114      18.126 -14.519   6.077  1.00  0.00           C  
ATOM    117  N   LYS A 115      20.171 -16.344   7.104  1.00  0.00           N  
ATOM    118  CA  LYS A 115      20.313 -17.052   8.364  1.00  0.00           C  
ATOM    119  C   LYS A 115      21.770 -17.444   8.617  1.00  0.00           C  
ATOM    120  O   LYS A 115      22.247 -17.400   9.748  1.00  0.00           O  
ATOM    121  CB  LYS A 115      19.453 -18.317   8.372  1.00  0.00           C  
ATOM    122  CG  LYS A 115      17.950 -18.089   8.329  1.00  0.00           C  
ATOM    123  CD  LYS A 115      17.210 -19.413   8.553  1.00  0.00           C  
ATOM    124  CE  LYS A 115      15.702 -19.223   8.570  1.00  0.00           C  
ATOM    125  NZ  LYS A 115      15.006 -20.420   9.106  1.00  0.00           N  
ATOM    126  N   ASN A 116      22.481 -17.839   7.571  1.00  0.00           N  
ATOM    127  CA  ASN A 116      23.872 -18.233   7.750  1.00  0.00           C  
ATOM    128  C   ASN A 116      24.771 -17.023   7.937  1.00  0.00           C  
ATOM    129  O   ASN A 116      25.787 -17.100   8.636  1.00  0.00           O  
ATOM    130  CB  ASN A 116      24.382 -19.067   6.559  1.00  0.00           C  
ATOM    131  CG  ASN A 116      23.703 -20.426   6.461  1.00  0.00           C  
ATOM    132  OD1 ASN A 116      23.385 -21.055   7.474  1.00  0.00           O  
ATOM    133  ND2 ASN A 116      23.489 -20.891   5.236  1.00  0.00           N  
ATOM    134  N   ASP A 117      24.418 -15.903   7.315  1.00  0.00           N  
ATOM    135  CA  ASP A 117      25.255 -14.726   7.463  1.00  0.00           C  
ATOM    136  C   ASP A 117      25.041 -14.232   8.873  1.00  0.00           C  
ATOM    137  O   ASP A 117      25.979 -13.809   9.551  1.00  0.00           O  
ATOM    138  CB  ASP A 117      24.875 -13.640   6.463  1.00  0.00           C  
ATOM    139  CG  ASP A 117      26.080 -12.826   6.021  1.00  0.00           C  
ATOM    140  OD1 ASP A 117      26.097 -11.587   6.224  1.00  0.00           O  
ATOM    141  OD2 ASP A 117      27.020 -13.447   5.472  1.00  0.00           O  
ATOM    142  N   LEU A 118      23.790 -14.315   9.310  1.00  0.00           N  
ATOM    143  CA  LEU A 118      23.407 -13.898  10.648  1.00  0.00           C  
ATOM    144  C   LEU A 118      24.219 -14.689  11.656  1.00  0.00           C  
ATOM    145  O   LEU A 118      24.510 -14.212  12.754  1.00  0.00           O  
ATOM    146  CB  LEU A 118      21.917 -14.149  10.856  1.00  0.00           C  
ATOM    147  CG  LEU A 118      21.025 -12.959  11.213  1.00  0.00           C  
ATOM    148  CD1 LEU A 118      21.424 -11.723  10.446  1.00  0.00           C  
ATOM    149  CD2 LEU A 118      19.593 -13.333  10.920  1.00  0.00           C  
ATOM    150  N   ILE A 119      24.592 -15.906  11.281  1.00  0.00           N  
ATOM    151  CA  ILE A 119      25.384 -16.739  12.170  1.00  0.00           C  
ATOM    152  C   ILE A 119      26.861 -16.368  12.072  1.00  0.00           C  
ATOM    153  O   ILE A 119      27.538 -16.271  13.092  1.00  0.00           O  
ATOM    154  CB  ILE A 119      25.159 -18.237  11.874  1.00  0.00           C  
ATOM    155  CG1 ILE A 119      23.759 -18.634  12.349  1.00  0.00           C  
ATOM    156  CG2 ILE A 119      26.191 -19.088  12.591  1.00  0.00           C  
ATOM    157  CD1 ILE A 119      23.298 -19.955  11.811  1.00  0.00           C  
ATOM    158  N   LYS A 120      27.369 -16.139  10.866  1.00  0.00           N  
ATOM    159  CA  LYS A 120      28.767 -15.757  10.744  1.00  0.00           C  
ATOM    160  C   LYS A 120      29.001 -14.474  11.550  1.00  0.00           C  
ATOM    161  O   LYS A 120      30.113 -14.203  12.001  1.00  0.00           O  
ATOM    162  CB  LYS A 120      29.135 -15.497   9.288  1.00  0.00           C  
ATOM    163  CG  LYS A 120      29.068 -16.688   8.381  1.00  0.00           C  
ATOM    164  CD  LYS A 120      29.496 -16.280   6.982  1.00  0.00           C  
ATOM    165  CE  LYS A 120      29.354 -17.423   5.990  1.00  0.00           C  
ATOM    166  NZ  LYS A 120      29.497 -16.950   4.585  1.00  0.00           N  
ATOM    167  N   ARG A 121      27.944 -13.684  11.724  1.00  0.00           N  
ATOM    168  CA  ARG A 121      28.035 -12.426  12.464  1.00  0.00           C  
ATOM    169  C   ARG A 121      27.886 -12.624  13.964  1.00  0.00           C  
ATOM    170  O   ARG A 121      28.299 -11.781  14.741  1.00  0.00           O  
ATOM    171  CB  ARG A 121      26.950 -11.444  12.001  1.00  0.00           C  
ATOM    172  CG  ARG A 121      27.228 -10.670  10.716  1.00  0.00           C  
ATOM    173  CD  ARG A 121      25.988  -9.847  10.373  1.00  0.00           C  
ATOM    174  NE  ARG A 121      26.156  -8.944   9.236  1.00  0.00           N  
ATOM    175  CZ  ARG A 121      27.049  -7.962   9.188  1.00  0.00           C  
ATOM    176  NH1 ARG A 121      27.121  -7.189   8.118  1.00  0.00           N  
ATOM    177  NH2 ARG A 121      27.879  -7.757  10.205  1.00  0.00           N  
ATOM    178  N   GLY A 122      27.275 -13.727  14.371  1.00  0.00           N  
ATOM    179  CA  GLY A 122      27.091 -13.963  15.789  1.00  0.00           C  
ATOM    180  C   GLY A 122      25.737 -13.481  16.273  1.00  0.00           C  
ATOM    181  O   GLY A 122      25.426 -13.562  17.456  1.00  0.00           O  
ATOM    182  N   GLU A 123      24.924 -12.982  15.353  1.00  0.00           N  
ATOM    183  CA  GLU A 123      23.599 -12.490  15.696  1.00  0.00           C  
ATOM    184  C   GLU A 123      22.629 -13.654  15.769  1.00  0.00           C  
ATOM    185  O   GLU A 123      21.547 -13.611  15.180  1.00  0.00           O  
ATOM    186  CB  GLU A 123      23.129 -11.505  14.637  1.00  0.00           C  
ATOM    187  CG  GLU A 123      24.059 -10.340  14.465  1.00  0.00           C  
ATOM    188  CD  GLU A 123      24.123  -9.481  15.707  1.00  0.00           C  
ATOM    189  OE1 GLU A 123      23.079  -8.897  16.066  1.00  0.00           O  
ATOM    190  OE2 GLU A 123      25.211  -9.398  16.322  1.00  0.00           O  
ATOM    191  N   LEU A 130      23.009 -14.691  16.505  1.00  0.00           N  
ATOM    192  CA  LEU A 130      22.169 -15.872  16.610  1.00  0.00           C  
ATOM    193  C   LEU A 130      20.739 -15.659  17.095  1.00  0.00           C  
ATOM    194  O   LEU A 130      19.822 -16.319  16.615  1.00  0.00           O  
ATOM    195  CB  LEU A 130      22.864 -16.926  17.470  1.00  0.00           C  
ATOM    196  CG  LEU A 130      23.968 -17.704  16.741  1.00  0.00           C  
ATOM    197  CD1 LEU A 130      25.136 -16.788  16.390  1.00  0.00           C  
ATOM    198  CD2 LEU A 130      24.432 -18.850  17.620  1.00  0.00           C  
ATOM    199  N   GLU A 131      20.531 -14.735  18.024  1.00  0.00           N  
ATOM    200  CA  GLU A 131      19.184 -14.501  18.533  1.00  0.00           C  
ATOM    201  C   GLU A 131      18.274 -13.856  17.493  1.00  0.00           C  
ATOM    202  O   GLU A 131      17.114 -13.567  17.781  1.00  0.00           O  
ATOM    203  CB  GLU A 131      19.222 -13.616  19.784  1.00  0.00           C  
ATOM    204  CG  GLU A 131      20.144 -14.120  20.895  1.00  0.00           C  
ATOM    205  CD  GLU A 131      19.578 -13.881  22.294  1.00  0.00           C  
ATOM    206  OE1 GLU A 131      19.057 -12.771  22.548  1.00  0.00           O  
ATOM    207  OE2 GLU A 131      19.663 -14.803  23.143  1.00  0.00           O  
ATOM    208  N   LYS A 133      18.799 -13.636  16.288  1.00  0.00           N  
ATOM    209  CA  LYS A 133      18.020 -13.010  15.220  1.00  0.00           C  
ATOM    210  C   LYS A 133      17.729 -13.868  13.986  1.00  0.00           C  
ATOM    211  O   LYS A 133      17.023 -13.429  13.079  1.00  0.00           O  
ATOM    212  CB  LYS A 133      18.680 -11.689  14.784  1.00  0.00           C  
ATOM    213  CG  LYS A 133      18.341 -10.515  15.688  1.00  0.00           C  
ATOM    214  CD  LYS A 133      19.091  -9.252  15.306  1.00  0.00           C  
ATOM    215  CE  LYS A 133      18.729  -8.114  16.252  1.00  0.00           C  
ATOM    216  NZ  LYS A 133      19.438  -6.846  15.950  1.00  0.00           N  
ATOM    217  N   VAL A 134      18.261 -15.079  13.929  1.00  0.00           N  
ATOM    218  CA  VAL A 134      17.969 -15.916  12.775  1.00  0.00           C  
ATOM    219  C   VAL A 134      16.474 -16.268  12.782  1.00  0.00           C  
ATOM    220  O   VAL A 134      15.832 -16.316  11.727  1.00  0.00           O  
ATOM    221  CB  VAL A 134      18.818 -17.211  12.779  1.00  0.00           C  
ATOM    222  CG1 VAL A 134      20.303 -16.859  12.787  1.00  0.00           C  
ATOM    223  CG2 VAL A 134      18.480 -18.052  13.978  1.00  0.00           C  
ATOM    224  N   LYS A 135      15.921 -16.494  13.974  1.00  0.00           N  
ATOM    225  CA  LYS A 135      14.507 -16.837  14.115  1.00  0.00           C  
ATOM    226  C   LYS A 135      13.637 -15.780  13.445  1.00  0.00           C  
ATOM    227  O   LYS A 135      12.480 -16.031  13.101  1.00  0.00           O  
ATOM    228  CB  LYS A 135      14.116 -16.954  15.595  1.00  0.00           C  
ATOM    229  CG  LYS A 135      14.234 -15.666  16.423  1.00  0.00           C  
ATOM    230  CD  LYS A 135      13.543 -15.817  17.781  1.00  0.00           C  
ATOM    231  CE  LYS A 135      13.968 -14.752  18.795  1.00  0.00           C  
ATOM    232  NZ  LYS A 135      15.366 -14.951  19.308  1.00  0.00           N  
ATOM    233  N   TRP A 136      14.210 -14.594  13.277  1.00  0.00           N  
ATOM    234  CA  TRP A 136      13.534 -13.471  12.642  1.00  0.00           C  
ATOM    235  C   TRP A 136      13.232 -13.736  11.165  1.00  0.00           C  
ATOM    236  O   TRP A 136      12.183 -13.340  10.665  1.00  0.00           O  
ATOM    237  CB  TRP A 136      14.413 -12.226  12.747  1.00  0.00           C  
ATOM    238  CG  TRP A 136      14.286 -11.465  14.013  1.00  0.00           C  
ATOM    239  CD1 TRP A 136      13.545 -11.798  15.103  1.00  0.00           C  
ATOM    240  CD2 TRP A 136      14.869 -10.192  14.295  1.00  0.00           C  
ATOM    241  NE1 TRP A 136      13.622 -10.804  16.050  1.00  0.00           N  
ATOM    242  CE2 TRP A 136      14.430  -9.806  15.577  1.00  0.00           C  
ATOM    243  CE3 TRP A 136      15.716  -9.334  13.583  1.00  0.00           C  
ATOM    244  CZ2 TRP A 136      14.809  -8.598  16.164  1.00  0.00           C  
ATOM    245  CZ3 TRP A 136      16.090  -8.130  14.168  1.00  0.00           C  
ATOM    246  CH2 TRP A 136      15.636  -7.775  15.443  1.00  0.00           C  
ATOM    247  N   VAL A 137      14.170 -14.385  10.474  1.00  0.00           N  
ATOM    248  CA  VAL A 137      14.028 -14.708   9.054  1.00  0.00           C  
ATOM    249  C   VAL A 137      12.681 -15.359   8.785  1.00  0.00           C  
ATOM    250  O   VAL A 137      11.947 -14.958   7.878  1.00  0.00           O  
ATOM    251  CB  VAL A 137      15.111 -15.693   8.596  1.00  0.00           C  
ATOM    252  CG1 VAL A 137      15.086 -15.832   7.089  1.00  0.00           C  
ATOM    253  CG2 VAL A 137      16.454 -15.226   9.066  1.00  0.00           C  
ATOM    254  N   ASP A 138      12.374 -16.376   9.583  1.00  0.00           N  
ATOM    255  CA  ASP A 138      11.124 -17.100   9.455  1.00  0.00           C  
ATOM    256  C   ASP A 138       9.982 -16.144   9.759  1.00  0.00           C  
ATOM    257  O   ASP A 138       9.036 -16.016   8.973  1.00  0.00           O  
ATOM    258  CB  ASP A 138      11.086 -18.284  10.436  1.00  0.00           C  
ATOM    259  CG  ASP A 138      12.203 -19.307  10.185  1.00  0.00           C  
ATOM    260  OD1 ASP A 138      12.265 -19.869   9.070  1.00  0.00           O  
ATOM    261  OD2 ASP A 138      13.017 -19.551  11.110  1.00  0.00           O  
ATOM    262  N   GLU A 139      10.087 -15.472  10.905  1.00  0.00           N  
ATOM    263  CA  GLU A 139       9.077 -14.519  11.351  1.00  0.00           C  
ATOM    264  C   GLU A 139       8.750 -13.519  10.258  1.00  0.00           C  
ATOM    265  O   GLU A 139       7.594 -13.192  10.020  1.00  0.00           O  
ATOM    266  CB  GLU A 139       9.568 -13.767  12.579  1.00  0.00           C  
ATOM    267  CG  GLU A 139       8.711 -13.975  13.818  1.00  0.00           C  
ATOM    268  CD  GLU A 139       7.219 -13.903  13.521  1.00  0.00           C  
ATOM    269  OE1 GLU A 139       6.633 -14.952  13.179  1.00  0.00           O  
ATOM    270  OE2 GLU A 139       6.636 -12.800  13.620  1.00  0.00           O  
ATOM    271  N   ILE A 140       9.789 -13.031   9.600  1.00  0.00           N  
ATOM    272  CA  ILE A 140       9.633 -12.077   8.521  1.00  0.00           C  
ATOM    273  C   ILE A 140       8.835 -12.695   7.379  1.00  0.00           C  
ATOM    274  O   ILE A 140       7.827 -12.135   6.944  1.00  0.00           O  
ATOM    275  CB  ILE A 140      11.021 -11.614   7.997  1.00  0.00           C  
ATOM    276  CG1 ILE A 140      11.774 -10.896   9.127  1.00  0.00           C  
ATOM    277  CG2 ILE A 140      10.860 -10.725   6.739  1.00  0.00           C  
ATOM    278  CD1 ILE A 140      13.208 -10.542   8.791  1.00  0.00           C  
ATOM    279  N   LEU A 141       9.275 -13.860   6.908  1.00  0.00           N  
ATOM    280  CA  LEU A 141       8.600 -14.525   5.794  1.00  0.00           C  
ATOM    281  C   LEU A 141       7.150 -14.928   6.070  1.00  0.00           C  
ATOM    282  O   LEU A 141       6.294 -14.796   5.197  1.00  0.00           O  
ATOM    283  CB  LEU A 141       9.417 -15.739   5.330  1.00  0.00           C  
ATOM    284  CG  LEU A 141      10.767 -15.391   4.678  1.00  0.00           C  
ATOM    285  CD1 LEU A 141      11.588 -16.649   4.521  1.00  0.00           C  
ATOM    286  CD2 LEU A 141      10.567 -14.712   3.322  1.00  0.00           C  
ATOM    287  N   LYS A 142       6.856 -15.402   7.274  1.00  0.00           N  
ATOM    288  CA  LYS A 142       5.488 -15.795   7.559  1.00  0.00           C  
ATOM    289  C   LYS A 142       4.577 -14.569   7.610  1.00  0.00           C  
ATOM    290  O   LYS A 142       3.386 -14.656   7.296  1.00  0.00           O  
ATOM    291  CB  LYS A 142       5.411 -16.595   8.866  1.00  0.00           C  
ATOM    292  CG  LYS A 142       5.287 -15.781  10.132  1.00  0.00           C  
ATOM    293  CD  LYS A 142       3.974 -16.092  10.855  1.00  0.00           C  
ATOM    294  CE  LYS A 142       3.890 -17.553  11.270  1.00  0.00           C  
ATOM    295  NZ  LYS A 142       2.588 -17.899  11.914  1.00  0.00           N  
ATOM    296  N   LEU A 143       5.132 -13.426   8.007  1.00  0.00           N  
ATOM    297  CA  LEU A 143       4.351 -12.195   8.063  1.00  0.00           C  
ATOM    298  C   LEU A 143       4.166 -11.739   6.621  1.00  0.00           C  
ATOM    299  O   LEU A 143       3.062 -11.366   6.204  1.00  0.00           O  
ATOM    300  CB  LEU A 143       5.084 -11.097   8.849  1.00  0.00           C  
ATOM    301  CG  LEU A 143       5.233 -11.094  10.382  1.00  0.00           C  
ATOM    302  CD1 LEU A 143       6.021  -9.830  10.786  1.00  0.00           C  
ATOM    303  CD2 LEU A 143       3.868 -11.113  11.080  1.00  0.00           C  
ATOM    304  N   ASP A 144       5.257 -11.781   5.860  1.00  0.00           N  
ATOM    305  CA  ASP A 144       5.221 -11.369   4.464  1.00  0.00           C  
ATOM    306  C   ASP A 144       4.163 -12.179   3.755  1.00  0.00           C  
ATOM    307  O   ASP A 144       3.408 -11.664   2.939  1.00  0.00           O  
ATOM    308  CB  ASP A 144       6.561 -11.623   3.785  1.00  0.00           C  
ATOM    309  CG  ASP A 144       6.531 -11.272   2.310  1.00  0.00           C  
ATOM    310  OD1 ASP A 144       6.450 -10.074   1.992  1.00  0.00           O  
ATOM    311  OD2 ASP A 144       6.575 -12.189   1.467  1.00  0.00           O  
ATOM    312  N   THR A 145       4.123 -13.464   4.080  1.00  0.00           N  
ATOM    313  CA  THR A 145       3.173 -14.377   3.479  1.00  0.00           C  
ATOM    314  C   THR A 145       1.747 -13.974   3.827  1.00  0.00           C  
ATOM    315  O   THR A 145       0.878 -13.930   2.960  1.00  0.00           O  
ATOM    316  CB  THR A 145       3.470 -15.828   3.928  1.00  0.00           C  
ATOM    317  OG1 THR A 145       3.645 -16.644   2.765  1.00  0.00           O  
ATOM    318  CG2 THR A 145       2.344 -16.394   4.795  1.00  0.00           C  
ATOM    319  N   GLU A 146       1.516 -13.659   5.093  1.00  0.00           N  
ATOM    320  CA  GLU A 146       0.195 -13.251   5.559  1.00  0.00           C  
ATOM    321  C   GLU A 146      -0.268 -11.951   4.855  1.00  0.00           C  
ATOM    322  O   GLU A 146      -1.437 -11.794   4.452  1.00  0.00           O  
ATOM    323  CB  GLU A 146       0.271 -13.068   7.070  1.00  0.00           C  
ATOM    324  CG  GLU A 146      -1.058 -12.890   7.760  1.00  0.00           C  
ATOM    325  CD  GLU A 146      -0.940 -13.064   9.267  1.00  0.00           C  
ATOM    326  OE1 GLU A 146      -1.926 -12.739   9.968  1.00  0.00           O  
ATOM    327  OE2 GLU A 146       0.132 -13.532   9.742  1.00  0.00           O  
ATOM    328  N   TRP A 147       0.686 -11.036   4.712  1.00  0.00           N  
ATOM    329  CA  TRP A 147       0.500  -9.744   4.066  1.00  0.00           C  
ATOM    330  C   TRP A 147      -0.046  -9.921   2.646  1.00  0.00           C  
ATOM    331  O   TRP A 147      -0.978  -9.229   2.232  1.00  0.00           O  
ATOM    332  CB  TRP A 147       1.860  -9.026   4.042  1.00  0.00           C  
ATOM    333  CG  TRP A 147       1.946  -7.803   3.195  1.00  0.00           C  
ATOM    334  CD1 TRP A 147       1.198  -6.685   3.313  1.00  0.00           C  
ATOM    335  CD2 TRP A 147       2.863  -7.564   2.120  1.00  0.00           C  
ATOM    336  NE1 TRP A 147       1.585  -5.753   2.384  1.00  0.00           N  
ATOM    337  CE2 TRP A 147       2.607  -6.269   1.636  1.00  0.00           C  
ATOM    338  CE3 TRP A 147       3.875  -8.319   1.518  1.00  0.00           C  
ATOM    339  CZ2 TRP A 147       3.325  -5.704   0.576  1.00  0.00           C  
ATOM    340  CZ3 TRP A 147       4.594  -7.756   0.456  1.00  0.00           C  
ATOM    341  CH2 TRP A 147       4.312  -6.461   0.000  1.00  0.00           C  
ATOM    342  N   ARG A 148       0.539 -10.860   1.908  1.00  0.00           N  
ATOM    343  CA  ARG A 148       0.120 -11.132   0.539  1.00  0.00           C  
ATOM    344  C   ARG A 148      -1.269 -11.756   0.516  1.00  0.00           C  
ATOM    345  O   ARG A 148      -2.114 -11.383  -0.293  1.00  0.00           O  
ATOM    346  CB  ARG A 148       1.122 -12.069  -0.137  1.00  0.00           C  
ATOM    347  CG  ARG A 148       2.542 -11.535  -0.124  1.00  0.00           C  
ATOM    348  CD  ARG A 148       3.508 -12.376  -0.947  1.00  0.00           C  
ATOM    349  NE  ARG A 148       4.453 -11.519  -1.664  1.00  0.00           N  
ATOM    350  CZ  ARG A 148       4.111 -10.696  -2.656  1.00  0.00           C  
ATOM    351  NH1 ARG A 148       2.847 -10.623  -3.055  1.00  0.00           N  
ATOM    352  NH2 ARG A 148       5.025  -9.930  -3.241  1.00  0.00           N  
ATOM    353  N   THR A 149      -1.508 -12.704   1.415  1.00  0.00           N  
ATOM    354  CA  THR A 149      -2.798 -13.364   1.465  1.00  0.00           C  
ATOM    355  C   THR A 149      -3.916 -12.368   1.699  1.00  0.00           C  
ATOM    356  O   THR A 149      -4.928 -12.405   0.987  1.00  0.00           O  
ATOM    357  CB  THR A 149      -2.842 -14.461   2.554  1.00  0.00           C  
ATOM    358  OG1 THR A 149      -2.014 -15.557   2.152  1.00  0.00           O  
ATOM    359  CG2 THR A 149      -4.260 -14.978   2.741  1.00  0.00           C  
ATOM    360  N   LYS A 150      -3.751 -11.478   2.678  1.00  0.00           N  
ATOM    361  CA  LYS A 150      -4.803 -10.497   2.932  1.00  0.00           C  
ATOM    362  C   LYS A 150      -5.000  -9.560   1.738  1.00  0.00           C  
ATOM    363  O   LYS A 150      -6.121  -9.146   1.438  1.00  0.00           O  
ATOM    364  CB  LYS A 150      -4.507  -9.687   4.189  1.00  0.00           C  
ATOM    365  CG  LYS A 150      -4.687 -10.473   5.468  1.00  0.00           C  
ATOM    366  CD  LYS A 150      -4.615  -9.579   6.698  1.00  0.00           C  
ATOM    367  CE  LYS A 150      -4.531 -10.416   7.960  1.00  0.00           C  
ATOM    368  NZ  LYS A 150      -5.585 -11.459   7.941  1.00  0.00           N  
ATOM    369  N   LEU A 151      -3.911  -9.240   1.048  1.00  0.00           N  
ATOM    370  CA  LEU A 151      -3.976  -8.365  -0.113  1.00  0.00           C  
ATOM    371  C   LEU A 151      -4.766  -9.031  -1.246  1.00  0.00           C  
ATOM    372  O   LEU A 151      -5.604  -8.401  -1.884  1.00  0.00           O  
ATOM    373  CB  LEU A 151      -2.546  -8.006  -0.556  1.00  0.00           C  
ATOM    374  CG  LEU A 151      -2.257  -7.201  -1.830  1.00  0.00           C  
ATOM    375  CD1 LEU A 151      -2.403  -8.098  -3.058  1.00  0.00           C  
ATOM    376  CD2 LEU A 151      -3.189  -5.998  -1.913  1.00  0.00           C  
ATOM    377  N   LYS A 152      -4.508 -10.312  -1.479  1.00  0.00           N  
ATOM    378  CA  LYS A 152      -5.197 -11.060  -2.529  1.00  0.00           C  
ATOM    379  C   LYS A 152      -6.695 -11.194  -2.227  1.00  0.00           C  
ATOM    380  O   LYS A 152      -7.502 -11.386  -3.128  1.00  0.00           O  
ATOM    381  CB  LYS A 152      -4.566 -12.451  -2.686  1.00  0.00           C  
ATOM    382  CG  LYS A 152      -5.034 -13.198  -3.929  1.00  0.00           C  
ATOM    383  CD  LYS A 152      -4.602 -12.476  -5.214  1.00  0.00           C  
ATOM    384  CE  LYS A 152      -5.321 -13.016  -6.448  1.00  0.00           C  
ATOM    385  NZ  LYS A 152      -6.776 -12.671  -6.435  1.00  0.00           N  
ATOM    386  N   GLU A 153      -7.046 -11.096  -0.947  1.00  0.00           N  
ATOM    387  CA  GLU A 153      -8.429 -11.175  -0.481  1.00  0.00           C  
ATOM    388  C   GLU A 153      -9.093  -9.834  -0.770  1.00  0.00           C  
ATOM    389  O   GLU A 153     -10.256  -9.776  -1.176  1.00  0.00           O  
ATOM    390  CB  GLU A 153      -8.455 -11.453   1.027  1.00  0.00           C  
ATOM    391  CG  GLU A 153      -9.830 -11.424   1.684  1.00  0.00           C  
ATOM    392  CD  GLU A 153     -10.771 -12.473   1.120  1.00  0.00           C  
ATOM    393  OE1 GLU A 153     -10.314 -13.607   0.858  1.00  0.00           O  
ATOM    394  OE2 GLU A 153     -11.972 -12.171   0.948  1.00  0.00           O  
ATOM    395  N   ILE A 154      -8.348  -8.755  -0.539  1.00  0.00           N  
ATOM    396  CA  ILE A 154      -8.849  -7.414  -0.800  1.00  0.00           C  
ATOM    397  C   ILE A 154      -9.224  -7.338  -2.280  1.00  0.00           C  
ATOM    398  O   ILE A 154     -10.312  -6.869  -2.625  1.00  0.00           O  
ATOM    399  CB  ILE A 154      -7.784  -6.336  -0.452  1.00  0.00           C  
ATOM    400  CG1 ILE A 154      -7.630  -6.253   1.073  1.00  0.00           C  
ATOM    401  CG2 ILE A 154      -8.180  -4.986  -1.040  1.00  0.00           C  
ATOM    402  CD1 ILE A 154      -6.604  -5.251   1.567  1.00  0.00           C  
ATOM    403  N   ASN A 155      -8.335  -7.803  -3.155  1.00  0.00           N  
ATOM    404  CA  ASN A 155      -8.660  -7.782  -4.568  1.00  0.00           C  
ATOM    405  C   ASN A 155      -9.928  -8.602  -4.788  1.00  0.00           C  
ATOM    406  O   ASN A 155     -10.899  -8.132  -5.384  1.00  0.00           O  
ATOM    407  CB  ASN A 155      -7.522  -8.355  -5.396  1.00  0.00           C  
ATOM    408  CG  ASN A 155      -6.339  -7.425  -5.466  1.00  0.00           C  
ATOM    409  OD1 ASN A 155      -6.503  -6.211  -5.570  1.00  0.00           O  
ATOM    410  ND2 ASN A 155      -5.132  -7.989  -5.425  1.00  0.00           N  
ATOM    411  N   ARG A 156      -9.910  -9.833  -4.293  1.00  0.00           N  
ATOM    412  CA  ARG A 156     -11.049 -10.734  -4.410  1.00  0.00           C  
ATOM    413  C   ARG A 156     -12.297  -9.938  -4.006  1.00  0.00           C  
ATOM    414  O   ARG A 156     -13.308  -9.955  -4.709  1.00  0.00           O  
ATOM    415  CB  ARG A 156     -10.835 -11.945  -3.477  1.00  0.00           C  
ATOM    416  CG  ARG A 156     -11.350 -13.313  -3.972  1.00  0.00           C  
ATOM    417  CD  ARG A 156     -12.770 -13.609  -3.495  1.00  0.00           C  
ATOM    418  NE  ARG A 156     -12.909 -13.428  -2.052  1.00  0.00           N  
ATOM    419  CZ  ARG A 156     -14.069 -13.467  -1.405  1.00  0.00           C  
ATOM    420  NH1 ARG A 156     -15.190 -13.690  -2.080  1.00  0.00           N  
ATOM    421  NH2 ARG A 156     -14.117 -13.259  -0.092  1.00  0.00           N  
ATOM    422  N   LEU A 157     -12.200  -9.219  -2.889  1.00  0.00           N  
ATOM    423  CA  LEU A 157     -13.310  -8.417  -2.378  1.00  0.00           C  
ATOM    424  C   LEU A 157     -13.684  -7.203  -3.224  1.00  0.00           C  
ATOM    425  O   LEU A 157     -14.860  -6.867  -3.333  1.00  0.00           O  
ATOM    426  CB  LEU A 157     -13.016  -7.958  -0.958  1.00  0.00           C  
ATOM    427  CG  LEU A 157     -13.366  -8.932   0.162  1.00  0.00           C  
ATOM    428  CD1 LEU A 157     -12.866  -8.380   1.502  1.00  0.00           C  
ATOM    429  CD2 LEU A 157     -14.880  -9.132   0.187  1.00  0.00           C  
ATOM    430  N   ARG A 158     -12.693  -6.529  -3.803  1.00  0.00           N  
ATOM    431  CA  ARG A 158     -12.966  -5.366  -4.656  1.00  0.00           C  
ATOM    432  C   ARG A 158     -13.767  -5.840  -5.877  1.00  0.00           C  
ATOM    433  O   ARG A 158     -14.740  -5.205  -6.283  1.00  0.00           O  
ATOM    434  CB  ARG A 158     -11.649  -4.696  -5.086  1.00  0.00           C  
ATOM    435  CG  ARG A 158     -11.024  -3.846  -3.984  1.00  0.00           C  
ATOM    436  CD  ARG A 158      -9.673  -3.257  -4.372  1.00  0.00           C  
ATOM    437  NE  ARG A 158      -9.686  -2.667  -5.711  1.00  0.00           N  
ATOM    438  CZ  ARG A 158      -9.002  -3.155  -6.744  1.00  0.00           C  
ATOM    439  NH1 ARG A 158      -8.249  -4.237  -6.583  1.00  0.00           N  
ATOM    440  NH2 ARG A 158      -9.082  -2.578  -7.939  1.00  0.00           N  
ATOM    441  N   HIS A 159     -13.355  -6.977  -6.432  1.00  0.00           N  
ATOM    442  CA  HIS A 159     -14.011  -7.587  -7.580  1.00  0.00           C  
ATOM    443  C   HIS A 159     -15.454  -7.944  -7.232  1.00  0.00           C  
ATOM    444  O   HIS A 159     -16.356  -7.831  -8.061  1.00  0.00           O  
ATOM    445  CB  HIS A 159     -13.264  -8.851  -7.967  1.00  0.00           C  
ATOM    446  CG  HIS A 159     -13.913  -9.625  -9.068  1.00  0.00           C  
ATOM    447  ND1 HIS A 159     -14.016  -9.143 -10.355  1.00  0.00           N  
ATOM    448  CD2 HIS A 159     -14.451 -10.868  -9.087  1.00  0.00           C  
ATOM    449  CE1 HIS A 159     -14.584 -10.058 -11.122  1.00  0.00           C  
ATOM    450  NE2 HIS A 159     -14.856 -11.114 -10.376  1.00  0.00           N  
ATOM    451  N   GLU A 160     -15.660  -8.388  -5.999  1.00  0.00           N  
ATOM    452  CA  GLU A 160     -16.989  -8.765  -5.534  1.00  0.00           C  
ATOM    453  C   GLU A 160     -17.842  -7.512  -5.534  1.00  0.00           C  
ATOM    454  O   GLU A 160     -18.986  -7.508  -5.996  1.00  0.00           O  
ATOM    455  CB  GLU A 160     -16.912  -9.314  -4.109  1.00  0.00           C  
ATOM    456  CG  GLU A 160     -18.122 -10.114  -3.670  1.00  0.00           C  
ATOM    457  CD  GLU A 160     -18.011 -11.576  -4.052  1.00  0.00           C  
ATOM    458  OE1 GLU A 160     -17.869 -11.872  -5.262  1.00  0.00           O  
ATOM    459  OE2 GLU A 160     -18.059 -12.430  -3.137  1.00  0.00           O  
ATOM    460  N   ARG A 161     -17.258  -6.451  -4.988  1.00  0.00           N  
ATOM    461  CA  ARG A 161     -17.908  -5.158  -4.898  1.00  0.00           C  
ATOM    462  C   ARG A 161     -18.544  -4.839  -6.240  1.00  0.00           C  
ATOM    463  O   ARG A 161     -19.686  -4.383  -6.306  1.00  0.00           O  
ATOM    464  CB  ARG A 161     -16.869  -4.087  -4.508  1.00  0.00           C  
ATOM    465  CG  ARG A 161     -17.129  -2.696  -5.075  1.00  0.00           C  
ATOM    466  CD  ARG A 161     -16.706  -1.584  -4.138  1.00  0.00           C  
ATOM    467  NE  ARG A 161     -15.275  -1.542  -3.821  1.00  0.00           N  
ATOM    468  CZ  ARG A 161     -14.293  -1.466  -4.716  1.00  0.00           C  
ATOM    469  NH1 ARG A 161     -14.558  -1.436  -6.015  1.00  0.00           N  
ATOM    470  NH2 ARG A 161     -13.039  -1.392  -4.303  1.00  0.00           N  
ATOM    471  N   ASN A 162     -17.797  -5.118  -7.304  1.00  0.00           N  
ATOM    472  CA  ASN A 162     -18.231  -4.860  -8.669  1.00  0.00           C  
ATOM    473  C   ASN A 162     -19.433  -5.705  -9.068  1.00  0.00           C  
ATOM    474  O   ASN A 162     -20.461  -5.173  -9.477  1.00  0.00           O  
ATOM    475  CB  ASN A 162     -17.066  -5.131  -9.619  1.00  0.00           C  
ATOM    476  CG  ASN A 162     -17.379  -4.783 -11.053  1.00  0.00           C  
ATOM    477  OD1 ASN A 162     -16.611  -5.120 -11.952  1.00  0.00           O  
ATOM    478  ND2 ASN A 162     -18.498  -4.102 -11.281  1.00  0.00           N  
ATOM    479  N   LYS A 163     -19.297  -7.022  -8.956  1.00  0.00           N  
ATOM    480  CA  LYS A 163     -20.374  -7.930  -9.319  1.00  0.00           C  
ATOM    481  C   LYS A 163     -21.631  -7.603  -8.538  1.00  0.00           C  
ATOM    482  O   LYS A 163     -22.715  -7.477  -9.119  1.00  0.00           O  
ATOM    483  CB  LYS A 163     -19.967  -9.380  -9.057  1.00  0.00           C  
ATOM    484  CG  LYS A 163     -18.903  -9.941 -10.004  1.00  0.00           C  
ATOM    485  CD  LYS A 163     -18.429 -11.322  -9.520  1.00  0.00           C  
ATOM    486  CE  LYS A 163     -17.522 -12.027 -10.537  1.00  0.00           C  
ATOM    487  NZ  LYS A 163     -16.962 -13.329 -10.035  1.00  0.00           N  
ATOM    488  N   ILE A 164     -21.504  -7.466  -7.223  1.00  0.00           N  
ATOM    489  CA  ILE A 164     -22.676  -7.148  -6.417  1.00  0.00           C  
ATOM    490  C   ILE A 164     -23.265  -5.841  -6.938  1.00  0.00           C  
ATOM    491  O   ILE A 164     -24.465  -5.594  -6.803  1.00  0.00           O  
ATOM    492  CB  ILE A 164     -22.329  -6.983  -4.912  1.00  0.00           C  
ATOM    493  CG1 ILE A 164     -21.683  -8.265  -4.376  1.00  0.00           C  
ATOM    494  CG2 ILE A 164     -23.586  -6.651  -4.104  1.00  0.00           C  
ATOM    495  CD1 ILE A 164     -22.558  -9.502  -4.464  1.00  0.00           C  
ATOM    496  N   ALA A 165     -22.420  -5.013  -7.550  1.00  0.00           N  
ATOM    497  CA  ALA A 165     -22.867  -3.728  -8.086  1.00  0.00           C  
ATOM    498  C   ALA A 165     -23.691  -3.891  -9.357  1.00  0.00           C  
ATOM    499  O   ALA A 165     -24.845  -3.480  -9.390  1.00  0.00           O  
ATOM    500  CB  ALA A 165     -21.671  -2.805  -8.347  1.00  0.00           C  
ATOM    501  N   VAL A 166     -23.117  -4.485 -10.400  1.00  0.00           N  
ATOM    502  CA  VAL A 166     -23.866  -4.668 -11.645  1.00  0.00           C  
ATOM    503  C   VAL A 166     -25.174  -5.405 -11.374  1.00  0.00           C  
ATOM    504  O   VAL A 166     -26.167  -5.196 -12.072  1.00  0.00           O  
ATOM    505  CB  VAL A 166     -23.068  -5.469 -12.714  1.00  0.00           C  
ATOM    506  CG1 VAL A 166     -21.737  -4.788 -12.994  1.00  0.00           C  
ATOM    507  CG2 VAL A 166     -22.862  -6.905 -12.253  1.00  0.00           C  
ATOM    508  N   GLU A 167     -25.174  -6.253 -10.348  1.00  0.00           N  
ATOM    509  CA  GLU A 167     -26.367  -7.006 -10.011  1.00  0.00           C  
ATOM    510  C   GLU A 167     -27.527  -6.157  -9.525  1.00  0.00           C  
ATOM    511  O   GLU A 167     -28.603  -6.193 -10.121  1.00  0.00           O  
ATOM    512  CB  GLU A 167     -26.048  -8.091  -8.993  1.00  0.00           C  
ATOM    513  CG  GLU A 167     -25.721  -9.413  -9.665  1.00  0.00           C  
ATOM    514  CD  GLU A 167     -26.740  -9.786 -10.742  1.00  0.00           C  
ATOM    515  OE1 GLU A 167     -27.947  -9.850 -10.416  1.00  0.00           O  
ATOM    516  OE2 GLU A 167     -26.334 -10.015 -11.909  1.00  0.00           O  
ATOM    517  N   ILE A 168     -27.326  -5.399  -8.449  1.00  0.00           N  
ATOM    518  CA  ILE A 168     -28.395  -4.542  -7.940  1.00  0.00           C  
ATOM    519  C   ILE A 168     -29.017  -3.765  -9.101  1.00  0.00           C  
ATOM    520  O   ILE A 168     -30.213  -3.473  -9.095  1.00  0.00           O  
ATOM    521  CB  ILE A 168     -27.873  -3.545  -6.874  1.00  0.00           C  
ATOM    522  CG1 ILE A 168     -27.594  -4.286  -5.565  1.00  0.00           C  
ATOM    523  CG2 ILE A 168     -28.891  -2.433  -6.644  1.00  0.00           C  
ATOM    524  CD1 ILE A 168     -27.240  -3.372  -4.401  1.00  0.00           C  
ATOM    525  N   GLY A 169     -28.200  -3.446 -10.100  1.00  0.00           N  
ATOM    526  CA  GLY A 169     -28.692  -2.720 -11.256  1.00  0.00           C  
ATOM    527  C   GLY A 169     -29.508  -3.627 -12.158  1.00  0.00           C  
ATOM    528  O   GLY A 169     -30.680  -3.364 -12.424  1.00  0.00           O  
ATOM    529  N   LYS A 170     -28.883  -4.701 -12.628  1.00  0.00           N  
ATOM    530  CA  LYS A 170     -29.543  -5.669 -13.498  1.00  0.00           C  
ATOM    531  C   LYS A 170     -30.897  -6.070 -12.902  1.00  0.00           C  
ATOM    532  O   LYS A 170     -31.778  -6.569 -13.605  1.00  0.00           O  
ATOM    533  CB  LYS A 170     -28.647  -6.901 -13.652  1.00  0.00           C  
ATOM    534  CG  LYS A 170     -29.125  -7.933 -14.654  1.00  0.00           C  
ATOM    535  CD  LYS A 170     -28.922  -7.481 -16.091  1.00  0.00           C  
ATOM    536  CE  LYS A 170     -29.268  -8.610 -17.054  1.00  0.00           C  
ATOM    537  NZ  LYS A 170     -29.063  -8.244 -18.481  1.00  0.00           N  
ATOM    538  N   ARG A 171     -31.053  -5.840 -11.600  1.00  0.00           N  
ATOM    539  CA  ARG A 171     -32.288  -6.168 -10.893  1.00  0.00           C  
ATOM    540  C   ARG A 171     -33.204  -4.957 -10.738  1.00  0.00           C  
ATOM    541  O   ARG A 171     -34.362  -5.093 -10.347  1.00  0.00           O  
ATOM    542  CB  ARG A 171     -31.965  -6.752  -9.514  1.00  0.00           C  
ATOM    543  CG  ARG A 171     -31.193  -8.061  -9.574  1.00  0.00           C  
ATOM    544  CD  ARG A 171     -30.930  -8.621  -8.190  1.00  0.00           C  
ATOM    545  NE  ARG A 171     -32.166  -8.863  -7.454  1.00  0.00           N  
ATOM    546  CZ  ARG A 171     -32.216  -9.427  -6.252  1.00  0.00           C  
ATOM    547  NH1 ARG A 171     -31.098  -9.809  -5.649  1.00  0.00           N  
ATOM    548  NH2 ARG A 171     -33.382  -9.612  -5.652  1.00  0.00           N  
ATOM    549  N   ARG A 172     -32.681  -3.774 -11.042  1.00  0.00           N  
ATOM    550  CA  ARG A 172     -33.465  -2.547 -10.949  1.00  0.00           C  
ATOM    551  C   ARG A 172     -34.532  -2.580 -12.040  1.00  0.00           C  
ATOM    552  O   ARG A 172     -35.665  -2.141 -11.835  1.00  0.00           O  
ATOM    553  CB  ARG A 172     -32.548  -1.328 -11.125  1.00  0.00           C  
ATOM    554  CG  ARG A 172     -33.225   0.029 -10.970  1.00  0.00           C  
ATOM    555  CD  ARG A 172     -33.687   0.591 -12.304  1.00  0.00           C  
ATOM    556  NE  ARG A 172     -34.131   1.977 -12.176  1.00  0.00           N  
ATOM    557  CZ  ARG A 172     -34.388   2.781 -13.205  1.00  0.00           C  
ATOM    558  NH1 ARG A 172     -34.246   2.337 -14.447  1.00  0.00           N  
ATOM    559  NH2 ARG A 172     -34.780   4.031 -12.994  1.00  0.00           N  
ATOM    560  N   LYS A 173     -34.157  -3.116 -13.197  1.00  0.00           N  
ATOM    561  CA  LYS A 173     -35.072  -3.227 -14.320  1.00  0.00           C  
ATOM    562  C   LYS A 173     -35.979  -4.423 -14.083  1.00  0.00           C  
ATOM    563  O   LYS A 173     -36.765  -4.799 -14.947  1.00  0.00           O  
ATOM    564  CB  LYS A 173     -34.288  -3.419 -15.620  1.00  0.00           C  
ATOM    565  CG  LYS A 173     -33.232  -2.352 -15.863  1.00  0.00           C  
ATOM    566  CD  LYS A 173     -32.576  -2.487 -17.235  1.00  0.00           C  
ATOM    567  CE  LYS A 173     -33.479  -2.003 -18.367  1.00  0.00           C  
ATOM    568  NZ  LYS A 173     -34.717  -2.816 -18.521  1.00  0.00           N  
ATOM    569  N   LYS A 174     -35.864  -5.010 -12.895  1.00  0.00           N  
ATOM    570  CA  LYS A 174     -36.651  -6.181 -12.521  1.00  0.00           C  
ATOM    571  C   LYS A 174     -37.341  -5.951 -11.171  1.00  0.00           C  
ATOM    572  O   LYS A 174     -37.534  -4.808 -10.755  1.00  0.00           O  
ATOM    573  CB  LYS A 174     -35.731  -7.406 -12.442  1.00  0.00           C  
ATOM    574  CG  LYS A 174     -36.443  -8.743 -12.482  1.00  0.00           C  
ATOM    575  CD  LYS A 174     -37.171  -8.929 -13.803  1.00  0.00           C  
ATOM    576  CE  LYS A 174     -37.927 -10.250 -13.843  1.00  0.00           C  
ATOM    577  NZ  LYS A 174     -38.688 -10.409 -15.113  1.00  0.00           N  
ATOM    578  N   GLY A 175     -37.708  -7.039 -10.495  1.00  0.00           N  
ATOM    579  CA  GLY A 175     -38.370  -6.938  -9.203  1.00  0.00           C  
ATOM    580  C   GLY A 175     -37.540  -6.201  -8.170  1.00  0.00           C  
ATOM    581  O   GLY A 175     -38.045  -5.799  -7.122  1.00  0.00           O  
ATOM    582  N   GLU A 176     -36.255  -6.044  -8.471  1.00  0.00           N  
ATOM    583  CA  GLU A 176     -35.294  -5.342  -7.622  1.00  0.00           C  
ATOM    584  C   GLU A 176     -35.362  -5.586  -6.106  1.00  0.00           C  
ATOM    585  O   GLU A 176     -35.446  -4.639  -5.324  1.00  0.00           O  
ATOM    586  CB  GLU A 176     -35.376  -3.826  -7.885  1.00  0.00           C  
ATOM    587  CG  GLU A 176     -34.092  -3.053  -7.549  1.00  0.00           C  
ATOM    588  CD  GLU A 176     -34.315  -1.556  -7.362  1.00  0.00           C  
ATOM    589  OE1 GLU A 176     -34.874  -1.157  -6.314  1.00  0.00           O  
ATOM    590  OE2 GLU A 176     -33.931  -0.779  -8.262  1.00  0.00           O  
ATOM    591  N   PRO A 177     -35.352  -6.852  -5.667  1.00  0.00           N  
ATOM    592  CA  PRO A 177     -35.402  -7.027  -4.210  1.00  0.00           C  
ATOM    593  C   PRO A 177     -33.978  -6.869  -3.660  1.00  0.00           C  
ATOM    594  O   PRO A 177     -33.581  -7.572  -2.731  1.00  0.00           O  
ATOM    595  CB  PRO A 177     -35.920  -8.454  -4.049  1.00  0.00           C  
ATOM    596  CG  PRO A 177     -36.692  -8.689  -5.313  1.00  0.00           C  
ATOM    597  CD  PRO A 177     -35.797  -8.076  -6.351  1.00  0.00           C  
ATOM    598  N   VAL A 178     -33.226  -5.937  -4.251  1.00  0.00           N  
ATOM    599  CA  VAL A 178     -31.826  -5.656  -3.900  1.00  0.00           C  
ATOM    600  C   VAL A 178     -31.540  -5.233  -2.465  1.00  0.00           C  
ATOM    601  O   VAL A 178     -30.413  -4.868  -2.139  1.00  0.00           O  
ATOM    602  CB  VAL A 178     -31.238  -4.555  -4.803  1.00  0.00           C  
ATOM    603  CG1 VAL A 178     -31.336  -4.964  -6.267  1.00  0.00           C  
ATOM    604  CG2 VAL A 178     -31.962  -3.238  -4.543  1.00  0.00           C  
ATOM    605  N   ASP A 179     -32.553  -5.278  -1.613  1.00  0.00           N  
ATOM    606  CA  ASP A 179     -32.397  -4.886  -0.221  1.00  0.00           C  
ATOM    607  C   ASP A 179     -31.287  -5.681   0.479  1.00  0.00           C  
ATOM    608  O   ASP A 179     -30.619  -5.180   1.388  1.00  0.00           O  
ATOM    609  CB  ASP A 179     -33.728  -5.079   0.501  1.00  0.00           C  
ATOM    610  CG  ASP A 179     -33.955  -4.046   1.571  1.00  0.00           C  
ATOM    611  OD1 ASP A 179     -33.395  -4.201   2.677  1.00  0.00           O  
ATOM    612  OD2 ASP A 179     -34.684  -3.068   1.294  1.00  0.00           O  
ATOM    613  N   GLU A 180     -31.093  -6.920   0.036  1.00  0.00           N  
ATOM    614  CA  GLU A 180     -30.080  -7.801   0.604  1.00  0.00           C  
ATOM    615  C   GLU A 180     -28.700  -7.392   0.090  1.00  0.00           C  
ATOM    616  O   GLU A 180     -27.813  -7.071   0.881  1.00  0.00           O  
ATOM    617  CB  GLU A 180     -30.383  -9.260   0.220  1.00  0.00           C  
ATOM    618  CG  GLU A 180     -29.983 -10.313   1.268  1.00  0.00           C  
ATOM    619  CD  GLU A 180     -30.394 -11.737   0.879  1.00  0.00           C  
ATOM    620  OE1 GLU A 180     -31.598 -11.974   0.623  1.00  0.00           O  
ATOM    621  OE2 GLU A 180     -29.511 -12.621   0.836  1.00  0.00           O  
ATOM    622  N   LEU A 181     -28.528  -7.396  -1.234  1.00  0.00           N  
ATOM    623  CA  LEU A 181     -27.252  -7.019  -1.854  1.00  0.00           C  
ATOM    624  C   LEU A 181     -26.655  -5.731  -1.268  1.00  0.00           C  
ATOM    625  O   LEU A 181     -25.438  -5.576  -1.181  1.00  0.00           O  
ATOM    626  CB  LEU A 181     -27.418  -6.858  -3.373  1.00  0.00           C  
ATOM    627  CG  LEU A 181     -27.625  -8.118  -4.216  1.00  0.00           C  
ATOM    628  CD1 LEU A 181     -27.427  -7.774  -5.680  1.00  0.00           C  
ATOM    629  CD2 LEU A 181     -26.629  -9.187  -3.809  1.00  0.00           C  
ATOM    630  N   LEU A 182     -27.519  -4.803  -0.878  1.00  0.00           N  
ATOM    631  CA  LEU A 182     -27.060  -3.558  -0.296  1.00  0.00           C  
ATOM    632  C   LEU A 182     -26.360  -3.844   1.026  1.00  0.00           C  
ATOM    633  O   LEU A 182     -25.394  -3.173   1.379  1.00  0.00           O  
ATOM    634  CB  LEU A 182     -28.238  -2.604  -0.079  1.00  0.00           C  
ATOM    635  CG  LEU A 182     -28.877  -1.975  -1.323  1.00  0.00           C  
ATOM    636  CD1 LEU A 182     -30.090  -1.153  -0.915  1.00  0.00           C  
ATOM    637  CD2 LEU A 182     -27.862  -1.095  -2.044  1.00  0.00           C  
ATOM    638  N   ALA A 183     -26.846  -4.841   1.759  1.00  0.00           N  
ATOM    639  CA  ALA A 183     -26.236  -5.210   3.037  1.00  0.00           C  
ATOM    640  C   ALA A 183     -24.939  -5.982   2.776  1.00  0.00           C  
ATOM    641  O   ALA A 183     -23.950  -5.841   3.508  1.00  0.00           O  
ATOM    642  CB  ALA A 183     -27.198  -6.065   3.853  1.00  0.00           C  
ATOM    643  N   LYS A 184     -24.942  -6.794   1.723  1.00  0.00           N  
ATOM    644  CA  LYS A 184     -23.758  -7.562   1.387  1.00  0.00           C  
ATOM    645  C   LYS A 184     -22.663  -6.594   0.935  1.00  0.00           C  
ATOM    646  O   LYS A 184     -21.470  -6.876   1.053  1.00  0.00           O  
ATOM    647  CB  LYS A 184     -24.081  -8.567   0.284  1.00  0.00           C  
ATOM    648  CG  LYS A 184     -23.021  -9.645   0.123  1.00  0.00           C  
ATOM    649  CD  LYS A 184     -23.408 -10.662  -0.953  1.00  0.00           C  
ATOM    650  CE  LYS A 184     -24.662 -11.463  -0.581  1.00  0.00           C  
ATOM    651  NZ  LYS A 184     -25.000 -12.487  -1.619  1.00  0.00           N  
ATOM    652  N   SER A 185     -23.086  -5.445   0.417  1.00  0.00           N  
ATOM    653  CA  SER A 185     -22.165  -4.414  -0.040  1.00  0.00           C  
ATOM    654  C   SER A 185     -21.520  -3.694   1.138  1.00  0.00           C  
ATOM    655  O   SER A 185     -20.315  -3.459   1.144  1.00  0.00           O  
ATOM    656  CB  SER A 185     -22.900  -3.406  -0.926  1.00  0.00           C  
ATOM    657  OG  SER A 185     -22.938  -3.859  -2.270  1.00  0.00           O  
ATOM    658  N   ARG A 186     -22.334  -3.366   2.135  1.00  0.00           N  
ATOM    659  CA  ARG A 186     -21.886  -2.663   3.334  1.00  0.00           C  
ATOM    660  C   ARG A 186     -20.858  -3.451   4.137  1.00  0.00           C  
ATOM    661  O   ARG A 186     -20.025  -2.867   4.847  1.00  0.00           O  
ATOM    662  CB  ARG A 186     -23.094  -2.337   4.211  1.00  0.00           C  
ATOM    663  CG  ARG A 186     -24.095  -1.401   3.546  1.00  0.00           C  
ATOM    664  CD  ARG A 186     -25.527  -1.760   3.902  1.00  0.00           C  
ATOM    665  NE  ARG A 186     -25.725  -1.830   5.345  1.00  0.00           N  
ATOM    666  CZ  ARG A 186     -26.835  -2.272   5.922  1.00  0.00           C  
ATOM    667  NH1 ARG A 186     -27.850  -2.682   5.170  1.00  0.00           N  
ATOM    668  NH2 ARG A 186     -26.925  -2.309   7.247  1.00  0.00           N  
ATOM    669  N   GLU A 195     -20.913  -4.775   4.029  1.00  0.00           N  
ATOM    670  CA  GLU A 195     -19.969  -5.606   4.757  1.00  0.00           C  
ATOM    671  C   GLU A 195     -18.674  -5.748   3.954  1.00  0.00           C  
ATOM    672  O   GLU A 195     -17.601  -5.957   4.526  1.00  0.00           O  
ATOM    673  CB  GLU A 195     -20.569  -6.993   5.063  1.00  0.00           C  
ATOM    674  CG  GLU A 195     -20.742  -7.888   3.846  1.00  0.00           C  
ATOM    675  CD  GLU A 195     -20.866  -9.370   4.196  1.00  0.00           C  
ATOM    676  OE1 GLU A 195     -21.889  -9.760   4.804  1.00  0.00           O  
ATOM    677  OE2 GLU A 195     -19.933 -10.140   3.857  1.00  0.00           O  
ATOM    678  N   ILE A 196     -18.762  -5.635   2.631  1.00  0.00           N  
ATOM    679  CA  ILE A 196     -17.557  -5.755   1.828  1.00  0.00           C  
ATOM    680  C   ILE A 196     -16.647  -4.564   2.125  1.00  0.00           C  
ATOM    681  O   ILE A 196     -15.456  -4.736   2.404  1.00  0.00           O  
ATOM    682  CB  ILE A 196     -17.866  -5.848   0.306  1.00  0.00           C  
ATOM    683  CG1 ILE A 196     -18.647  -7.140   0.019  1.00  0.00           C  
ATOM    684  CG2 ILE A 196     -16.559  -5.871  -0.489  1.00  0.00           C  
ATOM    685  CD1 ILE A 196     -18.879  -7.454  -1.440  1.00  0.00           C  
ATOM    686  N   VAL A 197     -17.200  -3.356   2.093  1.00  0.00           N  
ATOM    687  CA  VAL A 197     -16.378  -2.192   2.391  1.00  0.00           C  
ATOM    688  C   VAL A 197     -15.842  -2.306   3.823  1.00  0.00           C  
ATOM    689  O   VAL A 197     -14.735  -1.856   4.114  1.00  0.00           O  
ATOM    690  CB  VAL A 197     -17.154  -0.833   2.219  1.00  0.00           C  
ATOM    691  CG1 VAL A 197     -16.522  -0.023   1.092  1.00  0.00           C  
ATOM    692  CG2 VAL A 197     -18.618  -1.071   1.917  1.00  0.00           C  
ATOM    693  N   LYS A 198     -16.623  -2.917   4.712  1.00  0.00           N  
ATOM    694  CA  LYS A 198     -16.198  -3.092   6.101  1.00  0.00           C  
ATOM    695  C   LYS A 198     -14.991  -4.020   6.170  1.00  0.00           C  
ATOM    696  O   LYS A 198     -13.993  -3.724   6.827  1.00  0.00           O  
ATOM    697  CB  LYS A 198     -17.345  -3.671   6.944  1.00  0.00           C  
ATOM    698  CG  LYS A 198     -16.996  -3.948   8.416  1.00  0.00           C  
ATOM    699  CD  LYS A 198     -18.243  -3.833   9.310  1.00  0.00           C  
ATOM    700  CE  LYS A 198     -17.993  -4.217  10.780  1.00  0.00           C  
ATOM    701  NZ  LYS A 198     -18.040  -5.695  11.040  1.00  0.00           N  
ATOM    702  N   ARG A 199     -15.085  -5.146   5.478  1.00  0.00           N  
ATOM    703  CA  ARG A 199     -14.003  -6.107   5.489  1.00  0.00           C  
ATOM    704  C   ARG A 199     -12.776  -5.456   4.858  1.00  0.00           C  
ATOM    705  O   ARG A 199     -11.708  -5.393   5.480  1.00  0.00           O  
ATOM    706  CB  ARG A 199     -14.420  -7.383   4.729  1.00  0.00           C  
ATOM    707  CG  ARG A 199     -13.466  -8.568   4.921  1.00  0.00           C  
ATOM    708  CD  ARG A 199     -13.214  -8.830   6.409  1.00  0.00           C  
ATOM    709  NE  ARG A 199     -12.025  -9.643   6.646  1.00  0.00           N  
ATOM    710  CZ  ARG A 199     -11.301  -9.578   7.760  1.00  0.00           C  
ATOM    711  NH1 ARG A 199     -11.651  -8.739   8.726  1.00  0.00           N  
ATOM    712  NH2 ARG A 199     -10.226 -10.344   7.913  1.00  0.00           N  
ATOM    713  N   ILE A 200     -12.954  -4.959   3.631  1.00  0.00           N  
ATOM    714  CA  ILE A 200     -11.884  -4.304   2.885  1.00  0.00           C  
ATOM    715  C   ILE A 200     -11.099  -3.341   3.771  1.00  0.00           C  
ATOM    716  O   ILE A 200      -9.866  -3.353   3.765  1.00  0.00           O  
ATOM    717  CB  ILE A 200     -12.434  -3.536   1.646  1.00  0.00           C  
ATOM    718  CG1 ILE A 200     -12.696  -4.515   0.503  1.00  0.00           C  
ATOM    719  CG2 ILE A 200     -11.428  -2.491   1.179  1.00  0.00           C  
ATOM    720  CD1 ILE A 200     -12.882  -3.844  -0.839  1.00  0.00           C  
ATOM    721  N   GLY A 201     -11.810  -2.510   4.528  1.00  0.00           N  
ATOM    722  CA  GLY A 201     -11.144  -1.579   5.413  1.00  0.00           C  
ATOM    723  C   GLY A 201     -10.310  -2.350   6.420  1.00  0.00           C  
ATOM    724  O   GLY A 201      -9.095  -2.154   6.528  1.00  0.00           O  
ATOM    725  N   GLU A 202     -10.967  -3.242   7.153  1.00  0.00           N  
ATOM    726  CA  GLU A 202     -10.292  -4.049   8.154  1.00  0.00           C  
ATOM    727  C   GLU A 202      -9.026  -4.673   7.593  1.00  0.00           C  
ATOM    728  O   GLU A 202      -7.958  -4.594   8.206  1.00  0.00           O  
ATOM    729  CB  GLU A 202     -11.237  -5.133   8.667  1.00  0.00           C  
ATOM    730  CG  GLU A 202     -12.358  -4.567   9.535  1.00  0.00           C  
ATOM    731  CD  GLU A 202     -13.483  -5.556   9.821  1.00  0.00           C  
ATOM    732  OE1 GLU A 202     -14.412  -5.175  10.574  1.00  0.00           O  
ATOM    733  OE2 GLU A 202     -13.440  -6.695   9.293  1.00  0.00           O  
ATOM    734  N   LEU A 203      -9.138  -5.282   6.421  1.00  0.00           N  
ATOM    735  CA  LEU A 203      -7.983  -5.913   5.804  1.00  0.00           C  
ATOM    736  C   LEU A 203      -6.877  -4.899   5.578  1.00  0.00           C  
ATOM    737  O   LEU A 203      -5.732  -5.110   5.982  1.00  0.00           O  
ATOM    738  CB  LEU A 203      -8.394  -6.577   4.489  1.00  0.00           C  
ATOM    739  CG  LEU A 203      -9.328  -7.732   4.842  1.00  0.00           C  
ATOM    740  CD1 LEU A 203      -9.878  -8.409   3.601  1.00  0.00           C  
ATOM    741  CD2 LEU A 203      -8.541  -8.711   5.717  1.00  0.00           C  
ATOM    742  N   GLU A 205      -7.233  -3.787   4.946  1.00  0.00           N  
ATOM    743  CA  GLU A 205      -6.276  -2.735   4.667  1.00  0.00           C  
ATOM    744  C   GLU A 205      -5.553  -2.324   5.935  1.00  0.00           C  
ATOM    745  O   GLU A 205      -4.323  -2.239   5.971  1.00  0.00           O  
ATOM    746  CB  GLU A 205      -6.988  -1.547   4.043  1.00  0.00           C  
ATOM    747  CG  GLU A 205      -7.296  -1.754   2.576  1.00  0.00           C  
ATOM    748  CD  GLU A 205      -8.017  -0.572   1.980  1.00  0.00           C  
ATOM    749  OE1 GLU A 205      -8.094  -0.484   0.726  1.00  0.00           O  
ATOM    750  OE2 GLU A 205      -8.512   0.263   2.778  1.00  0.00           O  
ATOM    751  N   ASN A 206      -6.303  -2.068   6.986  1.00  0.00           N  
ATOM    752  CA  ASN A 206      -5.650  -1.705   8.220  1.00  0.00           C  
ATOM    753  C   ASN A 206      -4.791  -2.876   8.687  1.00  0.00           C  
ATOM    754  O   ASN A 206      -3.644  -2.683   9.073  1.00  0.00           O  
ATOM    755  CB  ASN A 206      -6.691  -1.316   9.264  1.00  0.00           C  
ATOM    756  CG  ASN A 206      -7.455  -0.072   8.861  1.00  0.00           C  
ATOM    757  OD1 ASN A 206      -6.864   0.992   8.657  1.00  0.00           O  
ATOM    758  ND2 ASN A 206      -8.770  -0.198   8.727  1.00  0.00           N  
ATOM    759  N   GLU A 207      -5.327  -4.093   8.629  1.00  0.00           N  
ATOM    760  CA  GLU A 207      -4.563  -5.269   9.054  1.00  0.00           C  
ATOM    761  C   GLU A 207      -3.263  -5.383   8.245  1.00  0.00           C  
ATOM    762  O   GLU A 207      -2.200  -5.689   8.791  1.00  0.00           O  
ATOM    763  CB  GLU A 207      -5.403  -6.558   8.907  1.00  0.00           C  
ATOM    764  CG  GLU A 207      -6.470  -6.786  10.001  1.00  0.00           C  
ATOM    765  CD  GLU A 207      -7.304  -8.069   9.791  1.00  0.00           C  
ATOM    766  OE1 GLU A 207      -8.312  -8.264  10.512  1.00  0.00           O  
ATOM    767  OE2 GLU A 207      -6.957  -8.886   8.908  1.00  0.00           O  
ATOM    768  N   VAL A 208      -3.346  -5.138   6.943  1.00  0.00           N  
ATOM    769  CA  VAL A 208      -2.165  -5.208   6.096  1.00  0.00           C  
ATOM    770  C   VAL A 208      -1.189  -4.142   6.570  1.00  0.00           C  
ATOM    771  O   VAL A 208       0.010  -4.388   6.696  1.00  0.00           O  
ATOM    772  CB  VAL A 208      -2.530  -4.968   4.621  1.00  0.00           C  
ATOM    773  CG1 VAL A 208      -1.306  -4.522   3.832  1.00  0.00           C  
ATOM    774  CG2 VAL A 208      -3.100  -6.253   4.028  1.00  0.00           C  
ATOM    775  N   GLU A 209      -1.716  -2.957   6.847  1.00  0.00           N  
ATOM    776  CA  GLU A 209      -0.894  -1.862   7.326  1.00  0.00           C  
ATOM    777  C   GLU A 209      -0.009  -2.313   8.493  1.00  0.00           C  
ATOM    778  O   GLU A 209       1.218  -2.200   8.429  1.00  0.00           O  
ATOM    779  CB  GLU A 209      -1.785  -0.692   7.760  1.00  0.00           C  
ATOM    780  CG  GLU A 209      -1.617   0.587   6.942  1.00  0.00           C  
ATOM    781  CD  GLU A 209      -0.180   1.104   6.928  1.00  0.00           C  
ATOM    782  OE1 GLU A 209       0.631   0.610   6.106  1.00  0.00           O  
ATOM    783  OE2 GLU A 209       0.136   1.999   7.748  1.00  0.00           O  
ATOM    784  N   GLU A 210      -0.624  -2.833   9.554  1.00  0.00           N  
ATOM    785  CA  GLU A 210       0.141  -3.277  10.718  1.00  0.00           C  
ATOM    786  C   GLU A 210       1.143  -4.360  10.357  1.00  0.00           C  
ATOM    787  O   GLU A 210       2.286  -4.340  10.809  1.00  0.00           O  
ATOM    788  CB  GLU A 210      -0.791  -3.763  11.836  1.00  0.00           C  
ATOM    789  CG  GLU A 210      -1.485  -2.628  12.598  1.00  0.00           C  
ATOM    790  CD  GLU A 210      -0.509  -1.632  13.238  1.00  0.00           C  
ATOM    791  OE1 GLU A 210       0.268  -0.980  12.513  1.00  0.00           O  
ATOM    792  OE2 GLU A 210      -0.518  -1.490  14.475  1.00  0.00           O  
ATOM    793  N   LEU A 211       0.714  -5.294   9.525  1.00  0.00           N  
ATOM    794  CA  LEU A 211       1.576  -6.377   9.097  1.00  0.00           C  
ATOM    795  C   LEU A 211       2.875  -5.851   8.477  1.00  0.00           C  
ATOM    796  O   LEU A 211       3.932  -6.458   8.648  1.00  0.00           O  
ATOM    797  CB  LEU A 211       0.816  -7.263   8.107  1.00  0.00           C  
ATOM    798  CG  LEU A 211       0.621  -8.747   8.454  1.00  0.00           C  
ATOM    799  CD1 LEU A 211       0.439  -8.945   9.952  1.00  0.00           C  
ATOM    800  CD2 LEU A 211      -0.577  -9.270   7.671  1.00  0.00           C  
ATOM    801  N   LYS A 212       2.805  -4.730   7.761  1.00  0.00           N  
ATOM    802  CA  LYS A 212       4.006  -4.150   7.148  1.00  0.00           C  
ATOM    803  C   LYS A 212       4.925  -3.576   8.225  1.00  0.00           C  
ATOM    804  O   LYS A 212       6.144  -3.734   8.177  1.00  0.00           O  
ATOM    805  CB  LYS A 212       3.638  -3.036   6.162  1.00  0.00           C  
ATOM    806  CG  LYS A 212       3.014  -3.526   4.867  1.00  0.00           C  
ATOM    807  CD  LYS A 212       2.493  -2.364   4.017  1.00  0.00           C  
ATOM    808  CE  LYS A 212       1.759  -2.878   2.782  1.00  0.00           C  
ATOM    809  NZ  LYS A 212       1.002  -1.819   2.049  1.00  0.00           N  
ATOM    810  N   LYS A 213       4.338  -2.910   9.207  1.00  0.00           N  
ATOM    811  CA  LYS A 213       5.145  -2.331  10.259  1.00  0.00           C  
ATOM    812  C   LYS A 213       5.978  -3.375  10.997  1.00  0.00           C  
ATOM    813  O   LYS A 213       7.125  -3.112  11.356  1.00  0.00           O  
ATOM    814  CB  LYS A 213       4.254  -1.552  11.233  1.00  0.00           C  
ATOM    815  CG  LYS A 213       3.759  -0.236  10.655  1.00  0.00           C  
ATOM    816  CD  LYS A 213       2.728   0.446  11.544  1.00  0.00           C  
ATOM    817  CE  LYS A 213       2.092   1.625  10.791  1.00  0.00           C  
ATOM    818  NZ  LYS A 213       0.846   2.140  11.420  1.00  0.00           N  
ATOM    819  N   LYS A 214       5.416  -4.560  11.217  1.00  0.00           N  
ATOM    820  CA  LYS A 214       6.155  -5.603  11.917  1.00  0.00           C  
ATOM    821  C   LYS A 214       7.260  -6.117  11.012  1.00  0.00           C  
ATOM    822  O   LYS A 214       8.365  -6.425  11.465  1.00  0.00           O  
ATOM    823  CB  LYS A 214       5.233  -6.752  12.326  1.00  0.00           C  
ATOM    824  CG  LYS A 214       4.075  -6.330  13.224  1.00  0.00           C  
ATOM    825  CD  LYS A 214       3.581  -7.497  14.082  1.00  0.00           C  
ATOM    826  CE  LYS A 214       2.255  -7.195  14.786  1.00  0.00           C  
ATOM    827  NZ  LYS A 214       1.079  -7.145  13.851  1.00  0.00           N  
ATOM    828  N   ILE A 215       6.972  -6.196   9.725  1.00  0.00           N  
ATOM    829  CA  ILE A 215       7.979  -6.670   8.798  1.00  0.00           C  
ATOM    830  C   ILE A 215       9.148  -5.693   8.763  1.00  0.00           C  
ATOM    831  O   ILE A 215      10.311  -6.099   8.884  1.00  0.00           O  
ATOM    832  CB  ILE A 215       7.391  -6.845   7.377  1.00  0.00           C  
ATOM    833  CG1 ILE A 215       6.380  -7.991   7.384  1.00  0.00           C  
ATOM    834  CG2 ILE A 215       8.503  -7.131   6.374  1.00  0.00           C  
ATOM    835  CD1 ILE A 215       5.577  -8.110   6.113  1.00  0.00           C  
ATOM    836  N   ASP A 216       8.834  -4.405   8.614  1.00  0.00           N  
ATOM    837  CA  ASP A 216       9.851  -3.357   8.551  1.00  0.00           C  
ATOM    838  C   ASP A 216      10.657  -3.210   9.832  1.00  0.00           C  
ATOM    839  O   ASP A 216      11.839  -2.876   9.789  1.00  0.00           O  
ATOM    840  CB  ASP A 216       9.223  -2.013   8.188  1.00  0.00           C  
ATOM    841  CG  ASP A 216       8.781  -1.952   6.738  1.00  0.00           C  
ATOM    842  OD1 ASP A 216       9.511  -2.486   5.875  1.00  0.00           O  
ATOM    843  OD2 ASP A 216       7.713  -1.363   6.452  1.00  0.00           O  
ATOM    844  N   TYR A 217      10.022  -3.456  10.970  1.00  0.00           N  
ATOM    845  CA  TYR A 217      10.706  -3.359  12.257  1.00  0.00           C  
ATOM    846  C   TYR A 217      11.907  -4.306  12.314  1.00  0.00           C  
ATOM    847  O   TYR A 217      12.957  -3.963  12.853  1.00  0.00           O  
ATOM    848  CB  TYR A 217       9.736  -3.697  13.380  1.00  0.00           C  
ATOM    849  CG  TYR A 217      10.391  -3.837  14.718  1.00  0.00           C  
ATOM    850  CD1 TYR A 217      10.403  -2.784  15.616  1.00  0.00           C  
ATOM    851  CD2 TYR A 217      11.009  -5.034  15.088  1.00  0.00           C  
ATOM    852  CE1 TYR A 217      11.019  -2.910  16.863  1.00  0.00           C  
ATOM    853  CE2 TYR A 217      11.628  -5.175  16.328  1.00  0.00           C  
ATOM    854  CZ  TYR A 217      11.631  -4.106  17.210  1.00  0.00           C  
ATOM    855  OH  TYR A 217      12.260  -4.224  18.427  1.00  0.00           O  
ATOM    856  N   TYR A 218      11.740  -5.504  11.766  1.00  0.00           N  
ATOM    857  CA  TYR A 218      12.818  -6.479  11.748  1.00  0.00           C  
ATOM    858  C   TYR A 218      13.818  -6.099  10.675  1.00  0.00           C  
ATOM    859  O   TYR A 218      15.032  -6.169  10.873  1.00  0.00           O  
ATOM    860  CB  TYR A 218      12.270  -7.870  11.451  1.00  0.00           C  
ATOM    861  CG  TYR A 218      11.445  -8.453  12.578  1.00  0.00           C  
ATOM    862  CD1 TYR A 218      10.127  -8.868  12.364  1.00  0.00           C  
ATOM    863  CD2 TYR A 218      11.987  -8.603  13.854  1.00  0.00           C  
ATOM    864  CE1 TYR A 218       9.373  -9.416  13.391  1.00  0.00           C  
ATOM    865  CE2 TYR A 218      11.250  -9.147  14.885  1.00  0.00           C  
ATOM    866  CZ  TYR A 218       9.940  -9.552  14.654  1.00  0.00           C  
ATOM    867  OH  TYR A 218       9.190 -10.072  15.690  1.00  0.00           O  
ATOM    868  N   LEU A 219      13.297  -5.692   9.528  1.00  0.00           N  
ATOM    869  CA  LEU A 219      14.159  -5.322   8.425  1.00  0.00           C  
ATOM    870  C   LEU A 219      15.140  -4.223   8.771  1.00  0.00           C  
ATOM    871  O   LEU A 219      16.276  -4.263   8.316  1.00  0.00           O  
ATOM    872  CB  LEU A 219      13.325  -4.898   7.209  1.00  0.00           C  
ATOM    873  CG  LEU A 219      12.612  -6.018   6.445  1.00  0.00           C  
ATOM    874  CD1 LEU A 219      11.748  -5.414   5.367  1.00  0.00           C  
ATOM    875  CD2 LEU A 219      13.640  -6.974   5.848  1.00  0.00           C  
ATOM    876  N   TRP A 220      14.703  -3.244   9.566  1.00  0.00           N  
ATOM    877  CA  TRP A 220      15.559  -2.116   9.943  1.00  0.00           C  
ATOM    878  C   TRP A 220      16.551  -2.538  10.970  1.00  0.00           C  
ATOM    879  O   TRP A 220      17.558  -1.877  11.183  1.00  0.00           O  
ATOM    880  CB  TRP A 220      14.746  -0.962  10.520  1.00  0.00           C  
ATOM    881  CG  TRP A 220      14.153  -0.104   9.479  1.00  0.00           C  
ATOM    882  CD1 TRP A 220      13.145  -0.435   8.623  1.00  0.00           C  
ATOM    883  CD2 TRP A 220      14.551   1.231   9.137  1.00  0.00           C  
ATOM    884  NE1 TRP A 220      12.889   0.608   7.768  1.00  0.00           N  
ATOM    885  CE2 TRP A 220      13.735   1.647   8.063  1.00  0.00           C  
ATOM    886  CE3 TRP A 220      15.516   2.119   9.635  1.00  0.00           C  
ATOM    887  CZ2 TRP A 220      13.856   2.916   7.473  1.00  0.00           C  
ATOM    888  CZ3 TRP A 220      15.637   3.379   9.048  1.00  0.00           C  
ATOM    889  CH2 TRP A 220      14.808   3.764   7.981  1.00  0.00           C  
ATOM    890  N   ARG A 221      16.250  -3.653  11.612  1.00  0.00           N  
ATOM    891  CA  ARG A 221      17.108  -4.167  12.650  1.00  0.00           C  
ATOM    892  C   ARG A 221      18.001  -5.344  12.233  1.00  0.00           C  
ATOM    893  O   ARG A 221      18.486  -6.090  13.088  1.00  0.00           O  
ATOM    894  CB  ARG A 221      16.244  -4.515  13.867  1.00  0.00           C  
ATOM    895  CG  ARG A 221      16.241  -3.400  14.920  1.00  0.00           C  
ATOM    896  CD  ARG A 221      14.919  -3.262  15.670  1.00  0.00           C  
ATOM    897  NE  ARG A 221      13.980  -2.510  14.859  1.00  0.00           N  
ATOM    898  CZ  ARG A 221      13.268  -1.490  15.313  1.00  0.00           C  
ATOM    899  NH1 ARG A 221      13.401  -1.125  16.578  1.00  0.00           N  
ATOM    900  NH2 ARG A 221      12.447  -0.828  14.499  1.00  0.00           N  
ATOM    901  N   LEU A 222      18.237  -5.497  10.929  1.00  0.00           N  
ATOM    902  CA  LEU A 222      19.086  -6.582  10.446  1.00  0.00           C  
ATOM    903  C   LEU A 222      20.362  -6.085   9.776  1.00  0.00           C  
ATOM    904  O   LEU A 222      20.313  -5.235   8.896  1.00  0.00           O  
ATOM    905  CB  LEU A 222      18.303  -7.479   9.481  1.00  0.00           C  
ATOM    906  CG  LEU A 222      17.224  -8.355  10.137  1.00  0.00           C  
ATOM    907  CD1 LEU A 222      16.499  -9.155   9.059  1.00  0.00           C  
ATOM    908  CD2 LEU A 222      17.862  -9.294  11.164  1.00  0.00           C  
ATOM    909  N   PRO A 223      21.526  -6.613  10.189  1.00  0.00           N  
ATOM    910  CA  PRO A 223      22.810  -6.206   9.611  1.00  0.00           C  
ATOM    911  C   PRO A 223      22.872  -6.494   8.127  1.00  0.00           C  
ATOM    912  O   PRO A 223      22.216  -7.409   7.646  1.00  0.00           O  
ATOM    913  CB  PRO A 223      23.837  -7.040  10.390  1.00  0.00           C  
ATOM    914  CG  PRO A 223      23.087  -8.269  10.687  1.00  0.00           C  
ATOM    915  CD  PRO A 223      21.720  -7.743  11.114  1.00  0.00           C  
ATOM    916  N   ASN A 224      23.677  -5.699   7.421  1.00  0.00           N  
ATOM    917  CA  ASN A 224      23.884  -5.825   5.983  1.00  0.00           C  
ATOM    918  C   ASN A 224      24.394  -7.243   5.740  1.00  0.00           C  
ATOM    919  O   ASN A 224      24.910  -7.888   6.656  1.00  0.00           O  
ATOM    920  CB  ASN A 224      24.943  -4.809   5.527  1.00  0.00           C  
ATOM    921  CG  ASN A 224      24.866  -4.492   4.038  1.00  0.00           C  
ATOM    922  OD1 ASN A 224      24.267  -5.232   3.266  1.00  0.00           O  
ATOM    923  ND2 ASN A 224      25.485  -3.392   3.632  1.00  0.00           N  
ATOM    924  N   ILE A 225      24.227  -7.741   4.520  1.00  0.00           N  
ATOM    925  CA  ILE A 225      24.716  -9.069   4.195  1.00  0.00           C  
ATOM    926  C   ILE A 225      26.171  -8.858   3.856  1.00  0.00           C  
ATOM    927  O   ILE A 225      26.490  -8.002   3.033  1.00  0.00           O  
ATOM    928  CB  ILE A 225      24.021  -9.651   2.973  1.00  0.00           C  
ATOM    929  CG1 ILE A 225      22.523  -9.782   3.248  1.00  0.00           C  
ATOM    930  CG2 ILE A 225      24.650 -10.994   2.619  1.00  0.00           C  
ATOM    931  CD1 ILE A 225      22.208 -10.616   4.459  1.00  0.00           C  
ATOM    932  N   THR A 226      27.043  -9.629   4.502  1.00  0.00           N  
ATOM    933  CA  THR A 226      28.485  -9.524   4.298  1.00  0.00           C  
ATOM    934  C   THR A 226      28.907  -9.987   2.916  1.00  0.00           C  
ATOM    935  O   THR A 226      28.221 -10.777   2.263  1.00  0.00           O  
ATOM    936  CB  THR A 226      29.294 -10.359   5.354  1.00  0.00           C  
ATOM    937  OG1 THR A 226      29.133 -11.760   5.100  1.00  0.00           O  
ATOM    938  CG2 THR A 226      28.818 -10.062   6.769  1.00  0.00           C  
ATOM    939  N   HIS A 227      30.047  -9.485   2.470  1.00  0.00           N  
ATOM    940  CA  HIS A 227      30.574  -9.871   1.181  1.00  0.00           C  
ATOM    941  C   HIS A 227      31.263 -11.230   1.348  1.00  0.00           C  
ATOM    942  O   HIS A 227      31.707 -11.592   2.447  1.00  0.00           O  
ATOM    943  CB  HIS A 227      31.564  -8.816   0.701  1.00  0.00           C  
ATOM    944  CG  HIS A 227      32.068  -9.051  -0.684  1.00  0.00           C  
ATOM    945  ND1 HIS A 227      33.106  -9.913  -0.960  1.00  0.00           N  
ATOM    946  CD2 HIS A 227      31.659  -8.556  -1.876  1.00  0.00           C  
ATOM    947  CE1 HIS A 227      33.317  -9.935  -2.263  1.00  0.00           C  
ATOM    948  NE2 HIS A 227      32.452  -9.121  -2.841  1.00  0.00           N  
ATOM    949  N   PRO A 228      31.343 -12.016   0.263  1.00  0.00           N  
ATOM    950  CA  PRO A 228      31.997 -13.323   0.395  1.00  0.00           C  
ATOM    951  C   PRO A 228      33.485 -13.209   0.724  1.00  0.00           C  
ATOM    952  O   PRO A 228      34.102 -14.180   1.139  1.00  0.00           O  
ATOM    953  CB  PRO A 228      31.759 -13.963  -0.969  1.00  0.00           C  
ATOM    954  CG  PRO A 228      30.480 -13.312  -1.438  1.00  0.00           C  
ATOM    955  CD  PRO A 228      30.707 -11.879  -1.062  1.00  0.00           C  
ATOM    956  N   SER A 229      34.059 -12.023   0.551  1.00  0.00           N  
ATOM    957  CA  SER A 229      35.479 -11.848   0.819  1.00  0.00           C  
ATOM    958  C   SER A 229      35.843 -11.526   2.260  1.00  0.00           C  
ATOM    959  O   SER A 229      37.024 -11.409   2.577  1.00  0.00           O  
ATOM    960  CB  SER A 229      36.079 -10.770  -0.099  1.00  0.00           C  
ATOM    961  OG  SER A 229      35.490  -9.497   0.100  1.00  0.00           O  
ATOM    962  N   VAL A 230      34.860 -11.379   3.140  1.00  0.00           N  
ATOM    963  CA  VAL A 230      35.202 -11.064   4.518  1.00  0.00           C  
ATOM    964  C   VAL A 230      35.432 -12.336   5.299  1.00  0.00           C  
ATOM    965  O   VAL A 230      34.584 -13.230   5.320  1.00  0.00           O  
ATOM    966  CB  VAL A 230      34.109 -10.195   5.226  1.00  0.00           C  
ATOM    967  CG1 VAL A 230      33.244  -9.522   4.194  1.00  0.00           C  
ATOM    968  CG2 VAL A 230      33.284 -11.020   6.205  1.00  0.00           C  
ATOM    969  N   PRO A 231      36.602 -12.442   5.942  1.00  0.00           N  
ATOM    970  CA  PRO A 231      36.966 -13.619   6.743  1.00  0.00           C  
ATOM    971  C   PRO A 231      35.942 -13.870   7.841  1.00  0.00           C  
ATOM    972  O   PRO A 231      35.275 -12.934   8.279  1.00  0.00           O  
ATOM    973  CB  PRO A 231      38.341 -13.248   7.301  1.00  0.00           C  
ATOM    974  CG  PRO A 231      38.325 -11.740   7.313  1.00  0.00           C  
ATOM    975  CD  PRO A 231      37.648 -11.406   6.013  1.00  0.00           C  
ATOM    976  N   VAL A 232      35.788 -15.119   8.273  1.00  0.00           N  
ATOM    977  CA  VAL A 232      34.828 -15.387   9.338  1.00  0.00           C  
ATOM    978  C   VAL A 232      35.555 -15.433  10.672  1.00  0.00           C  
ATOM    979  O   VAL A 232      36.640 -16.001  10.781  1.00  0.00           O  
ATOM    980  CB  VAL A 232      34.047 -16.698   9.113  1.00  0.00           C  
ATOM    981  CG1 VAL A 232      32.913 -16.813  10.144  1.00  0.00           C  
ATOM    982  CG2 VAL A 232      33.468 -16.711   7.707  1.00  0.00           C  
ATOM    983  N   GLY A 233      34.959 -14.806  11.679  1.00  0.00           N  
ATOM    984  CA  GLY A 233      35.583 -14.762  12.986  1.00  0.00           C  
ATOM    985  C   GLY A 233      34.670 -14.310  14.109  1.00  0.00           C  
ATOM    986  O   GLY A 233      33.520 -13.924  13.887  1.00  0.00           O  
ATOM    987  N   LYS A 234      35.207 -14.349  15.324  1.00  0.00           N  
ATOM    988  CA  LYS A 234      34.459 -13.988  16.517  1.00  0.00           C  
ATOM    989  C   LYS A 234      34.555 -12.516  16.899  1.00  0.00           C  
ATOM    990  O   LYS A 234      33.555 -11.904  17.274  1.00  0.00           O  
ATOM    991  CB  LYS A 234      34.947 -14.829  17.707  1.00  0.00           C  
ATOM    992  CG  LYS A 234      34.787 -16.345  17.560  1.00  0.00           C  
ATOM    993  CD  LYS A 234      35.267 -17.098  18.819  1.00  0.00           C  
ATOM    994  CE  LYS A 234      34.953 -18.601  18.745  1.00  0.00           C  
ATOM    995  NZ  LYS A 234      35.383 -19.336  19.970  1.00  0.00           N  
ATOM    996  N   ASP A 235      35.762 -11.963  16.801  1.00  0.00           N  
ATOM    997  CA  ASP A 235      36.029 -10.586  17.206  1.00  0.00           C  
ATOM    998  C   ASP A 235      37.296 -10.000  16.562  1.00  0.00           C  
ATOM    999  O   ASP A 235      37.791 -10.519  15.559  1.00  0.00           O  
ATOM   1000  CB  ASP A 235      36.163 -10.550  18.735  1.00  0.00           C  
ATOM   1001  CG  ASP A 235      36.826 -11.826  19.301  1.00  0.00           C  
ATOM   1002  OD1 ASP A 235      37.894 -12.237  18.774  1.00  0.00           O  
ATOM   1003  OD2 ASP A 235      36.274 -12.413  20.271  1.00  0.00           O  
ATOM   1004  N   GLU A 236      37.817  -8.924  17.155  1.00  0.00           N  
ATOM   1005  CA  GLU A 236      39.015  -8.243  16.652  1.00  0.00           C  
ATOM   1006  C   GLU A 236      40.258  -9.133  16.519  1.00  0.00           C  
ATOM   1007  O   GLU A 236      41.164  -8.832  15.746  1.00  0.00           O  
ATOM   1008  CB  GLU A 236      39.342  -7.011  17.518  1.00  0.00           C  
ATOM   1009  CG  GLU A 236      39.400  -7.273  19.014  1.00  0.00           C  
ATOM   1010  CD  GLU A 236      38.029  -7.580  19.601  1.00  0.00           C  
ATOM   1011  OE1 GLU A 236      37.959  -8.136  20.724  1.00  0.00           O  
ATOM   1012  OE2 GLU A 236      37.014  -7.259  18.938  1.00  0.00           O  
ATOM   1013  N   ASN A 237      40.301 -10.236  17.252  1.00  0.00           N  
ATOM   1014  CA  ASN A 237      41.449 -11.133  17.166  1.00  0.00           C  
ATOM   1015  C   ASN A 237      41.440 -11.879  15.846  1.00  0.00           C  
ATOM   1016  O   ASN A 237      42.483 -12.336  15.378  1.00  0.00           O  
ATOM   1017  CB  ASN A 237      41.423 -12.138  18.311  1.00  0.00           C  
ATOM   1018  CG  ASN A 237      41.300 -11.467  19.655  1.00  0.00           C  
ATOM   1019  OD1 ASN A 237      42.103 -10.597  19.996  1.00  0.00           O  
ATOM   1020  ND2 ASN A 237      40.289 -11.860  20.431  1.00  0.00           N  
ATOM   1021  N   ASP A 238      40.259 -11.986  15.243  1.00  0.00           N  
ATOM   1022  CA  ASP A 238      40.117 -12.698  13.980  1.00  0.00           C  
ATOM   1023  C   ASP A 238      40.250 -11.826  12.738  1.00  0.00           C  
ATOM   1024  O   ASP A 238      40.219 -12.332  11.617  1.00  0.00           O  
ATOM   1025  CB  ASP A 238      38.780 -13.452  13.933  1.00  0.00           C  
ATOM   1026  CG  ASP A 238      38.682 -14.543  14.990  1.00  0.00           C  
ATOM   1027  OD1 ASP A 238      37.972 -14.338  16.002  1.00  0.00           O  
ATOM   1028  OD2 ASP A 238      39.323 -15.603  14.809  1.00  0.00           O  
ATOM   1029  N   ASN A 239      40.395 -10.520  12.907  1.00  0.00           N  
ATOM   1030  CA  ASN A 239      40.536  -9.699  11.719  1.00  0.00           C  
ATOM   1031  C   ASN A 239      41.759 -10.220  10.990  1.00  0.00           C  
ATOM   1032  O   ASN A 239      42.663 -10.782  11.598  1.00  0.00           O  
ATOM   1033  CB  ASN A 239      40.683  -8.229  12.084  1.00  0.00           C  
ATOM   1034  CG  ASN A 239      39.431  -7.672  12.729  1.00  0.00           C  
ATOM   1035  OD1 ASN A 239      38.347  -8.255  12.608  1.00  0.00           O  
ATOM   1036  ND2 ASN A 239      39.565  -6.535  13.412  1.00  0.00           N  
ATOM   1037  N   VAL A 240      41.796 -10.041   9.683  1.00  0.00           N  
ATOM   1038  CA  VAL A 240      42.904 -10.567   8.916  1.00  0.00           C  
ATOM   1039  C   VAL A 240      43.762  -9.520   8.247  1.00  0.00           C  
ATOM   1040  O   VAL A 240      43.305  -8.802   7.366  1.00  0.00           O  
ATOM   1041  CB  VAL A 240      42.375 -11.521   7.833  1.00  0.00           C  
ATOM   1042  CG1 VAL A 240      43.495 -11.938   6.909  1.00  0.00           C  
ATOM   1043  CG2 VAL A 240      41.710 -12.727   8.486  1.00  0.00           C  
ATOM   1044  N   PRO A 241      45.036  -9.438   8.642  1.00  0.00           N  
ATOM   1045  CA  PRO A 241      45.985  -8.472   8.072  1.00  0.00           C  
ATOM   1046  C   PRO A 241      46.164  -8.860   6.620  1.00  0.00           C  
ATOM   1047  O   PRO A 241      46.391 -10.030   6.327  1.00  0.00           O  
ATOM   1048  CB  PRO A 241      47.274  -8.722   8.862  1.00  0.00           C  
ATOM   1049  CG  PRO A 241      46.803  -9.392  10.117  1.00  0.00           C  
ATOM   1050  CD  PRO A 241      45.695 -10.296   9.633  1.00  0.00           C  
ATOM   1051  N   ILE A 242      46.068  -7.900   5.710  1.00  0.00           N  
ATOM   1052  CA  ILE A 242      46.230  -8.215   4.294  1.00  0.00           C  
ATOM   1053  C   ILE A 242      47.283  -7.363   3.627  1.00  0.00           C  
ATOM   1054  O   ILE A 242      47.493  -7.469   2.430  1.00  0.00           O  
ATOM   1055  CB  ILE A 242      44.914  -8.015   3.519  1.00  0.00           C  
ATOM   1056  CG1 ILE A 242      44.521  -6.538   3.558  1.00  0.00           C  
ATOM   1057  CG2 ILE A 242      43.818  -8.918   4.104  1.00  0.00           C  
ATOM   1058  CD1 ILE A 242      43.312  -6.221   2.724  1.00  0.00           C  
ATOM   1059  N   ARG A 243      47.955  -6.520   4.395  1.00  0.00           N  
ATOM   1060  CA  ARG A 243      48.946  -5.642   3.806  1.00  0.00           C  
ATOM   1061  C   ARG A 243      49.683  -4.809   4.859  1.00  0.00           C  
ATOM   1062  O   ARG A 243      49.104  -4.413   5.869  1.00  0.00           O  
ATOM   1063  CB  ARG A 243      48.239  -4.764   2.756  1.00  0.00           C  
ATOM   1064  CG  ARG A 243      48.944  -3.498   2.386  1.00  0.00           C  
ATOM   1065  CD  ARG A 243      48.417  -2.871   1.070  1.00  0.00           C  
ATOM   1066  NE  ARG A 243      47.057  -2.299   1.071  1.00  0.00           N  
ATOM   1067  CZ  ARG A 243      45.936  -3.011   0.993  1.00  0.00           C  
ATOM   1068  NH1 ARG A 243      45.998  -4.331   0.927  1.00  0.00           N  
ATOM   1069  NH2 ARG A 243      44.759  -2.403   0.921  1.00  0.00           N  
ATOM   1070  N   PHE A 244      50.966  -4.555   4.621  1.00  0.00           N  
ATOM   1071  CA  PHE A 244      51.771  -3.788   5.552  1.00  0.00           C  
ATOM   1072  C   PHE A 244      52.551  -2.697   4.821  1.00  0.00           C  
ATOM   1073  O   PHE A 244      52.774  -2.791   3.617  1.00  0.00           O  
ATOM   1074  CB  PHE A 244      52.755  -4.712   6.264  1.00  0.00           C  
ATOM   1075  CG  PHE A 244      52.105  -5.885   6.947  1.00  0.00           C  
ATOM   1076  CD1 PHE A 244      51.621  -6.959   6.202  1.00  0.00           C  
ATOM   1077  CD2 PHE A 244      51.952  -5.899   8.335  1.00  0.00           C  
ATOM   1078  CE1 PHE A 244      50.992  -8.030   6.823  1.00  0.00           C  
ATOM   1079  CE2 PHE A 244      51.329  -6.954   8.965  1.00  0.00           C  
ATOM   1080  CZ  PHE A 244      50.842  -8.031   8.209  1.00  0.00           C  
ATOM   1081  N   TRP A 245      52.972  -1.668   5.552  1.00  0.00           N  
ATOM   1082  CA  TRP A 245      53.735  -0.587   4.962  1.00  0.00           C  
ATOM   1083  C   TRP A 245      54.630   0.068   6.002  1.00  0.00           C  
ATOM   1084  O   TRP A 245      54.214   0.255   7.135  1.00  0.00           O  
ATOM   1085  CB  TRP A 245      52.792   0.482   4.401  1.00  0.00           C  
ATOM   1086  CG  TRP A 245      53.538   1.575   3.664  1.00  0.00           C  
ATOM   1087  CD1 TRP A 245      53.883   1.577   2.340  1.00  0.00           C  
ATOM   1088  CD2 TRP A 245      54.145   2.750   4.234  1.00  0.00           C  
ATOM   1089  NE1 TRP A 245      54.671   2.667   2.052  1.00  0.00           N  
ATOM   1090  CE2 TRP A 245      54.848   3.405   3.191  1.00  0.00           C  
ATOM   1091  CE3 TRP A 245      54.167   3.309   5.521  1.00  0.00           C  
ATOM   1092  CZ2 TRP A 245      55.566   4.592   3.394  1.00  0.00           C  
ATOM   1093  CZ3 TRP A 245      54.884   4.492   5.725  1.00  0.00           C  
ATOM   1094  CH2 TRP A 245      55.573   5.118   4.662  1.00  0.00           C  
ATOM   1095  N   GLY A 246      55.858   0.410   5.620  1.00  0.00           N  
ATOM   1096  CA  GLY A 246      56.766   1.109   6.525  1.00  0.00           C  
ATOM   1097  C   GLY A 246      57.795   0.359   7.354  1.00  0.00           C  
ATOM   1098  O   GLY A 246      57.769  -0.878   7.437  1.00  0.00           O  
ATOM   1099  N   LYS A 247      58.705   1.121   7.973  1.00  0.00           N  
ATOM   1100  CA  LYS A 247      59.762   0.563   8.829  1.00  0.00           C  
ATOM   1101  C   LYS A 247      59.522   0.906  10.300  1.00  0.00           C  
ATOM   1102  O   LYS A 247      59.972   1.946  10.794  1.00  0.00           O  
ATOM   1103  CB  LYS A 247      61.134   1.096   8.412  1.00  0.00           C  
ATOM   1104  CG  LYS A 247      62.297   0.514   9.197  1.00  0.00           C  
ATOM   1105  CD  LYS A 247      63.613   0.970   8.588  1.00  0.00           C  
ATOM   1106  CE  LYS A 247      64.808   0.229   9.180  1.00  0.00           C  
ATOM   1107  NZ  LYS A 247      66.102   0.721   8.605  1.00  0.00           N  
ATOM   1108  N   ALA A 248      58.822   0.016  10.993  1.00  0.00           N  
ATOM   1109  CA  ALA A 248      58.498   0.219  12.398  1.00  0.00           C  
ATOM   1110  C   ALA A 248      59.695   0.290  13.304  1.00  0.00           C  
ATOM   1111  O   ALA A 248      60.674  -0.431  13.141  1.00  0.00           O  
ATOM   1112  CB  ALA A 248      57.569  -0.882  12.897  1.00  0.00           C  
ATOM   1113  N   ARG A 249      59.595   1.177  14.275  1.00  0.00           N  
ATOM   1114  CA  ARG A 249      60.632   1.329  15.262  1.00  0.00           C  
ATOM   1115  C   ARG A 249      60.076   0.537  16.440  1.00  0.00           C  
ATOM   1116  O   ARG A 249      59.015   0.868  16.967  1.00  0.00           O  
ATOM   1117  CB  ARG A 249      60.794   2.806  15.572  1.00  0.00           C  
ATOM   1118  CG  ARG A 249      61.105   3.607  14.304  1.00  0.00           C  
ATOM   1119  CD  ARG A 249      61.173   5.094  14.578  1.00  0.00           C  
ATOM   1120  NE  ARG A 249      62.151   5.420  15.607  1.00  0.00           N  
ATOM   1121  CZ  ARG A 249      62.095   6.517  16.355  1.00  0.00           C  
ATOM   1122  NH1 ARG A 249      61.105   7.384  16.187  1.00  0.00           N  
ATOM   1123  NH2 ARG A 249      63.027   6.750  17.269  1.00  0.00           N  
ATOM   1124  N   VAL A 250      60.769  -0.537  16.816  1.00  0.00           N  
ATOM   1125  CA  VAL A 250      60.324  -1.410  17.900  1.00  0.00           C  
ATOM   1126  C   VAL A 250      61.276  -1.522  19.086  1.00  0.00           C  
ATOM   1127  O   VAL A 250      62.480  -1.704  18.927  1.00  0.00           O  
ATOM   1128  CB  VAL A 250      60.071  -2.844  17.373  1.00  0.00           C  
ATOM   1129  CG1 VAL A 250      59.489  -3.709  18.469  1.00  0.00           C  
ATOM   1130  CG2 VAL A 250      59.144  -2.810  16.161  1.00  0.00           C  
ATOM   1131  N   TRP A 251      60.718  -1.413  20.284  1.00  0.00           N  
ATOM   1132  CA  TRP A 251      61.490  -1.545  21.512  1.00  0.00           C  
ATOM   1133  C   TRP A 251      61.898  -3.011  21.683  1.00  0.00           C  
ATOM   1134  O   TRP A 251      61.099  -3.919  21.403  1.00  0.00           O  
ATOM   1135  CB  TRP A 251      60.638  -1.149  22.696  1.00  0.00           C  
ATOM   1136  CG  TRP A 251      61.307  -1.327  24.000  1.00  0.00           C  
ATOM   1137  CD1 TRP A 251      62.550  -0.881  24.354  1.00  0.00           C  
ATOM   1138  CD2 TRP A 251      60.720  -1.865  25.184  1.00  0.00           C  
ATOM   1139  NE1 TRP A 251      62.766  -1.099  25.698  1.00  0.00           N  
ATOM   1140  CE2 TRP A 251      61.656  -1.698  26.231  1.00  0.00           C  
ATOM   1141  CE3 TRP A 251      59.490  -2.466  25.467  1.00  0.00           C  
ATOM   1142  CZ2 TRP A 251      61.395  -2.107  27.542  1.00  0.00           C  
ATOM   1143  CZ3 TRP A 251      59.229  -2.873  26.771  1.00  0.00           C  
ATOM   1144  CH2 TRP A 251      60.179  -2.691  27.793  1.00  0.00           C  
ATOM   1145  N   LYS A 252      63.121  -3.243  22.163  1.00  0.00           N  
ATOM   1146  CA  LYS A 252      63.591  -4.613  22.345  1.00  0.00           C  
ATOM   1147  C   LYS A 252      62.544  -5.465  23.065  1.00  0.00           C  
ATOM   1148  O   LYS A 252      62.372  -6.641  22.740  1.00  0.00           O  
ATOM   1149  CB  LYS A 252      64.913  -4.642  23.130  1.00  0.00           C  
ATOM   1150  CG  LYS A 252      65.489  -6.055  23.321  1.00  0.00           C  
ATOM   1151  CD  LYS A 252      66.657  -6.049  24.296  1.00  0.00           C  
ATOM   1152  CE  LYS A 252      67.226  -7.445  24.523  1.00  0.00           C  
ATOM   1153  NZ  LYS A 252      68.078  -7.517  25.761  1.00  0.00           N  
ATOM   1154  N   GLY A 253      61.833  -4.855  24.014  1.00  0.00           N  
ATOM   1155  CA  GLY A 253      60.834  -5.573  24.784  1.00  0.00           C  
ATOM   1156  C   GLY A 253      59.501  -5.879  24.122  1.00  0.00           C  
ATOM   1157  O   GLY A 253      58.636  -6.476  24.758  1.00  0.00           O  
ATOM   1158  N   HIS A 254      59.319  -5.479  22.864  1.00  0.00           N  
ATOM   1159  CA  HIS A 254      58.060  -5.734  22.140  1.00  0.00           C  
ATOM   1160  C   HIS A 254      58.315  -6.608  20.910  1.00  0.00           C  
ATOM   1161  O   HIS A 254      57.391  -6.970  20.190  1.00  0.00           O  
ATOM   1162  CB  HIS A 254      57.422  -4.418  21.647  1.00  0.00           C  
ATOM   1163  CG  HIS A 254      56.970  -3.491  22.736  1.00  0.00           C  
ATOM   1164  ND1 HIS A 254      56.208  -3.909  23.810  1.00  0.00           N  
ATOM   1165  CD2 HIS A 254      57.131  -2.157  22.887  1.00  0.00           C  
ATOM   1166  CE1 HIS A 254      55.921  -2.871  24.577  1.00  0.00           C  
ATOM   1167  NE2 HIS A 254      56.467  -1.797  24.039  1.00  0.00           N  
ATOM   1168  N   LEU A 255      59.579  -6.935  20.680  1.00  0.00           N  
ATOM   1169  CA  LEU A 255      59.992  -7.711  19.521  1.00  0.00           C  
ATOM   1170  C   LEU A 255      59.104  -8.897  19.158  1.00  0.00           C  
ATOM   1171  O   LEU A 255      58.761  -9.094  17.991  1.00  0.00           O  
ATOM   1172  CB  LEU A 255      61.443  -8.157  19.709  1.00  0.00           C  
ATOM   1173  CG  LEU A 255      62.248  -8.782  18.560  1.00  0.00           C  
ATOM   1174  CD1 LEU A 255      62.040 -10.277  18.588  1.00  0.00           C  
ATOM   1175  CD2 LEU A 255      61.860  -8.163  17.212  1.00  0.00           C  
ATOM   1176  N   GLU A 256      58.715  -9.693  20.137  1.00  0.00           N  
ATOM   1177  CA  GLU A 256      57.878 -10.826  19.794  1.00  0.00           C  
ATOM   1178  C   GLU A 256      56.491 -10.340  19.354  1.00  0.00           C  
ATOM   1179  O   GLU A 256      56.086 -10.593  18.214  1.00  0.00           O  
ATOM   1180  CB  GLU A 256      57.782 -11.807  20.972  1.00  0.00           C  
ATOM   1181  CG  GLU A 256      57.467 -13.248  20.560  1.00  0.00           C  
ATOM   1182  CD  GLU A 256      57.625 -14.246  21.703  1.00  0.00           C  
ATOM   1183  OE1 GLU A 256      57.442 -15.466  21.467  1.00  0.00           O  
ATOM   1184  OE2 GLU A 256      57.934 -13.809  22.836  1.00  0.00           O  
ATOM   1185  N   ARG A 257      55.778  -9.625  20.233  1.00  0.00           N  
ATOM   1186  CA  ARG A 257      54.439  -9.138  19.892  1.00  0.00           C  
ATOM   1187  C   ARG A 257      54.424  -8.475  18.522  1.00  0.00           C  
ATOM   1188  O   ARG A 257      53.486  -8.664  17.737  1.00  0.00           O  
ATOM   1189  CB  ARG A 257      53.902  -8.156  20.943  1.00  0.00           C  
ATOM   1190  CG  ARG A 257      52.496  -7.605  20.606  1.00  0.00           C  
ATOM   1191  CD  ARG A 257      51.768  -7.005  21.820  1.00  0.00           C  
ATOM   1192  NE  ARG A 257      52.352  -5.751  22.294  1.00  0.00           N  
ATOM   1193  CZ  ARG A 257      52.327  -5.339  23.560  1.00  0.00           C  
ATOM   1194  NH1 ARG A 257      51.750  -6.078  24.495  1.00  0.00           N  
ATOM   1195  NH2 ARG A 257      52.881  -4.184  23.897  1.00  0.00           N  
ATOM   1196  N   PHE A 258      55.458  -7.702  18.218  1.00  0.00           N  
ATOM   1197  CA  PHE A 258      55.497  -7.062  16.924  1.00  0.00           C  
ATOM   1198  C   PHE A 258      55.494  -8.100  15.802  1.00  0.00           C  
ATOM   1199  O   PHE A 258      54.591  -8.109  14.956  1.00  0.00           O  
ATOM   1200  CB  PHE A 258      56.728  -6.173  16.801  1.00  0.00           C  
ATOM   1201  CG  PHE A 258      56.982  -5.705  15.402  1.00  0.00           C  
ATOM   1202  CD1 PHE A 258      57.819  -6.429  14.553  1.00  0.00           C  
ATOM   1203  CD2 PHE A 258      56.342  -4.575  14.911  1.00  0.00           C  
ATOM   1204  CE1 PHE A 258      58.014  -6.040  13.232  1.00  0.00           C  
ATOM   1205  CE2 PHE A 258      56.530  -4.175  13.587  1.00  0.00           C  
ATOM   1206  CZ  PHE A 258      57.372  -4.913  12.743  1.00  0.00           C  
ATOM   1207  N   LEU A 259      56.496  -8.985  15.825  1.00  0.00           N  
ATOM   1208  CA  LEU A 259      56.675 -10.029  14.814  1.00  0.00           C  
ATOM   1209  C   LEU A 259      55.472 -10.913  14.621  1.00  0.00           C  
ATOM   1210  O   LEU A 259      55.221 -11.396  13.513  1.00  0.00           O  
ATOM   1211  CB  LEU A 259      57.883 -10.889  15.155  1.00  0.00           C  
ATOM   1212  CG  LEU A 259      59.227 -10.159  15.228  1.00  0.00           C  
ATOM   1213  CD1 LEU A 259      60.247 -11.066  15.871  1.00  0.00           C  
ATOM   1214  CD2 LEU A 259      59.674  -9.735  13.846  1.00  0.00           C  
ATOM   1215  N   GLU A 261      54.728 -11.135  15.697  1.00  0.00           N  
ATOM   1216  CA  GLU A 261      53.521 -11.950  15.620  1.00  0.00           C  
ATOM   1217  C   GLU A 261      52.472 -11.178  14.821  1.00  0.00           C  
ATOM   1218  O   GLU A 261      51.940 -11.676  13.829  1.00  0.00           O  
ATOM   1219  CB  GLU A 261      52.978 -12.225  17.019  1.00  0.00           C  
ATOM   1220  CG  GLU A 261      52.791 -13.688  17.329  1.00  0.00           C  
ATOM   1221  CD  GLU A 261      51.627 -14.298  16.583  1.00  0.00           C  
ATOM   1222  OE1 GLU A 261      50.476 -13.894  16.864  1.00  0.00           O  
ATOM   1223  OE2 GLU A 261      51.866 -15.178  15.720  1.00  0.00           O  
ATOM   1224  N   GLN A 262      52.206  -9.944  15.251  1.00  0.00           N  
ATOM   1225  CA  GLN A 262      51.210  -9.097  14.614  1.00  0.00           C  
ATOM   1226  C   GLN A 262      51.595  -8.662  13.205  1.00  0.00           C  
ATOM   1227  O   GLN A 262      50.737  -8.379  12.369  1.00  0.00           O  
ATOM   1228  CB  GLN A 262      50.938  -7.883  15.503  1.00  0.00           C  
ATOM   1229  CG  GLN A 262      50.406  -8.263  16.891  1.00  0.00           C  
ATOM   1230  CD  GLN A 262      48.962  -8.770  16.868  1.00  0.00           C  
ATOM   1231  OE1 GLN A 262      48.020  -7.980  16.931  1.00  0.00           O  
ATOM   1232  NE2 GLN A 262      48.786 -10.089  16.769  1.00  0.00           N  
ATOM   1233  N   SER A 263      52.886  -8.612  12.929  1.00  0.00           N  
ATOM   1234  CA  SER A 263      53.318  -8.212  11.603  1.00  0.00           C  
ATOM   1235  C   SER A 263      53.485  -9.441  10.721  1.00  0.00           C  
ATOM   1236  O   SER A 263      53.678  -9.320   9.511  1.00  0.00           O  
ATOM   1237  CB  SER A 263      54.630  -7.432  11.687  1.00  0.00           C  
ATOM   1238  OG  SER A 263      55.536  -8.066  12.573  1.00  0.00           O  
ATOM   1239  N   GLN A 264      53.399 -10.620  11.331  1.00  0.00           N  
ATOM   1240  CA  GLN A 264      53.545 -11.869  10.597  1.00  0.00           C  
ATOM   1241  C   GLN A 264      54.914 -11.919   9.918  1.00  0.00           C  
ATOM   1242  O   GLN A 264      55.088 -12.626   8.919  1.00  0.00           O  
ATOM   1243  CB  GLN A 264      52.471 -11.986   9.514  1.00  0.00           C  
ATOM   1244  CG  GLN A 264      51.029 -11.916   9.971  1.00  0.00           C  
ATOM   1245  CD  GLN A 264      50.062 -11.897   8.785  1.00  0.00           C  
ATOM   1246  OE1 GLN A 264      48.894 -12.269   8.909  1.00  0.00           O  
ATOM   1247  NE2 GLN A 264      50.550 -11.452   7.629  1.00  0.00           N  
ATOM   1248  N   GLY A 266      55.873 -11.157  10.437  1.00  0.00           N  
ATOM   1249  CA  GLY A 266      57.203 -11.138   9.841  1.00  0.00           C  
ATOM   1250  C   GLY A 266      57.303 -10.409   8.508  1.00  0.00           C  
ATOM   1251  O   GLY A 266      58.404 -10.165   8.003  1.00  0.00           O  
ATOM   1252  N   LYS A 267      56.151 -10.037   7.956  1.00  0.00           N  
ATOM   1253  CA  LYS A 267      56.062  -9.345   6.675  1.00  0.00           C  
ATOM   1254  C   LYS A 267      56.296  -7.824   6.707  1.00  0.00           C  
ATOM   1255  O   LYS A 267      56.037  -7.142   5.717  1.00  0.00           O  
ATOM   1256  CB  LYS A 267      54.687  -9.618   6.047  1.00  0.00           C  
ATOM   1257  CG  LYS A 267      54.280 -11.094   6.007  1.00  0.00           C  
ATOM   1258  CD  LYS A 267      52.903 -11.300   5.387  1.00  0.00           C  
ATOM   1259  CE  LYS A 267      52.453 -12.758   5.528  1.00  0.00           C  
ATOM   1260  NZ  LYS A 267      51.113 -13.021   4.917  1.00  0.00           N  
ATOM   1261  N   MET A 268      56.791  -7.279   7.810  1.00  0.00           N  
ATOM   1262  CA  MET A 268      56.995  -5.834   7.862  1.00  0.00           C  
ATOM   1263  C   MET A 268      58.410  -5.441   8.274  1.00  0.00           C  
ATOM   1264  O   MET A 268      58.996  -6.036   9.188  1.00  0.00           O  
ATOM   1265  CB  MET A 268      55.967  -5.198   8.818  1.00  0.00           C  
ATOM   1266  CG  MET A 268      56.231  -3.739   9.152  1.00  0.00           C  
ATOM   1267  SD  MET A 268      54.948  -2.982  10.176  1.00  0.00           S  
ATOM   1268  CE  MET A 268      54.767  -1.444   9.376  1.00  0.00           C  
ATOM   1269  N   GLU A 269      58.946  -4.426   7.598  1.00  0.00           N  
ATOM   1270  CA  GLU A 269      60.294  -3.931   7.865  1.00  0.00           C  
ATOM   1271  C   GLU A 269      60.363  -3.232   9.222  1.00  0.00           C  
ATOM   1272  O   GLU A 269      59.503  -2.409   9.537  1.00  0.00           O  
ATOM   1273  CB  GLU A 269      60.696  -2.951   6.764  1.00  0.00           C  
ATOM   1274  CG  GLU A 269      62.165  -2.613   6.740  1.00  0.00           C  
ATOM   1275  CD  GLU A 269      63.007  -3.820   6.399  1.00  0.00           C  
ATOM   1276  OE1 GLU A 269      62.987  -4.234   5.218  1.00  0.00           O  
ATOM   1277  OE2 GLU A 269      63.673  -4.364   7.314  1.00  0.00           O  
ATOM   1278  N   TYR A 270      61.367  -3.549  10.034  1.00  0.00           N  
ATOM   1279  CA  TYR A 270      61.476  -2.897  11.334  1.00  0.00           C  
ATOM   1280  C   TYR A 270      62.900  -2.589  11.759  1.00  0.00           C  
ATOM   1281  O   TYR A 270      63.859  -3.030  11.140  1.00  0.00           O  
ATOM   1282  CB  TYR A 270      60.788  -3.729  12.420  1.00  0.00           C  
ATOM   1283  CG  TYR A 270      61.452  -5.049  12.703  1.00  0.00           C  
ATOM   1284  CD1 TYR A 270      62.231  -5.242  13.848  1.00  0.00           C  
ATOM   1285  CD2 TYR A 270      61.297  -6.116  11.827  1.00  0.00           C  
ATOM   1286  CE1 TYR A 270      62.837  -6.481  14.107  1.00  0.00           C  
ATOM   1287  CE2 TYR A 270      61.892  -7.344  12.071  1.00  0.00           C  
ATOM   1288  CZ  TYR A 270      62.655  -7.524  13.203  1.00  0.00           C  
ATOM   1289  OH  TYR A 270      63.217  -8.759  13.401  1.00  0.00           O  
ATOM   1290  N   GLU A 271      63.017  -1.820  12.830  1.00  0.00           N  
ATOM   1291  CA  GLU A 271      64.299  -1.412  13.378  1.00  0.00           C  
ATOM   1292  C   GLU A 271      64.151  -1.492  14.890  1.00  0.00           C  
ATOM   1293  O   GLU A 271      63.133  -1.080  15.431  1.00  0.00           O  
ATOM   1294  CB  GLU A 271      64.597   0.022  12.942  1.00  0.00           C  
ATOM   1295  CG  GLU A 271      65.668   0.728  13.742  1.00  0.00           C  
ATOM   1296  CD  GLU A 271      65.810   2.191  13.345  1.00  0.00           C  
ATOM   1297  OE1 GLU A 271      66.174   2.464  12.174  1.00  0.00           O  
ATOM   1298  OE2 GLU A 271      65.555   3.068  14.204  1.00  0.00           O  
ATOM   1299  N   ILE A 272      65.149  -2.035  15.576  1.00  0.00           N  
ATOM   1300  CA  ILE A 272      65.062  -2.159  17.020  1.00  0.00           C  
ATOM   1301  C   ILE A 272      65.466  -0.858  17.687  1.00  0.00           C  
ATOM   1302  O   ILE A 272      66.280  -0.102  17.161  1.00  0.00           O  
ATOM   1303  CB  ILE A 272      65.970  -3.278  17.546  1.00  0.00           C  
ATOM   1304  CG1 ILE A 272      65.594  -4.613  16.896  1.00  0.00           C  
ATOM   1305  CG2 ILE A 272      65.853  -3.369  19.067  1.00  0.00           C  
ATOM   1306  CD1 ILE A 272      64.245  -5.156  17.288  1.00  0.00           C  
ATOM   1307  N   LEU A 273      64.891  -0.591  18.850  1.00  0.00           N  
ATOM   1308  CA  LEU A 273      65.223   0.624  19.558  1.00  0.00           C  
ATOM   1309  C   LEU A 273      65.891   0.303  20.867  1.00  0.00           C  
ATOM   1310  O   LEU A 273      65.471  -0.614  21.596  1.00  0.00           O  
ATOM   1311  CB  LEU A 273      63.979   1.454  19.843  1.00  0.00           C  
ATOM   1312  CG  LEU A 273      63.272   2.172  18.699  1.00  0.00           C  
ATOM   1313  CD1 LEU A 273      61.973   2.787  19.245  1.00  0.00           C  
ATOM   1314  CD2 LEU A 273      64.182   3.232  18.102  1.00  0.00           C  
ATOM   1315  N   GLU A 274      66.937   1.077  21.152  1.00  0.00           N  
ATOM   1316  CA  GLU A 274      67.705   0.946  22.382  1.00  0.00           C  
ATOM   1317  C   GLU A 274      66.779   1.285  23.551  1.00  0.00           C  
ATOM   1318  O   GLU A 274      66.294   0.402  24.286  1.00  0.00           O  
ATOM   1319  CB  GLU A 274      68.886   1.932  22.384  1.00  0.00           C  
ATOM   1320  CG  GLU A 274      69.981   1.694  21.337  1.00  0.00           C  
ATOM   1321  CD  GLU A 274      69.714   2.385  20.002  1.00  0.00           C  
ATOM   1322  OE1 GLU A 274      70.689   2.582  19.236  1.00  0.00           O  
ATOM   1323  OE2 GLU A 274      68.541   2.722  19.714  1.00  0.00           O  
ATOM   1324  N   TRP A 275      66.543   2.589  23.682  1.00  0.00           N  
ATOM   1325  CA  TRP A 275      65.698   3.174  24.711  1.00  0.00           C  
ATOM   1326  C   TRP A 275      64.227   2.784  24.559  1.00  0.00           C  
ATOM   1327  O   TRP A 275      63.785   2.372  23.479  1.00  0.00           O  
ATOM   1328  CB  TRP A 275      65.836   4.686  24.639  1.00  0.00           C  
ATOM   1329  CG  TRP A 275      65.647   5.206  23.248  1.00  0.00           C  
ATOM   1330  CD1 TRP A 275      66.514   5.092  22.196  1.00  0.00           C  
ATOM   1331  CD2 TRP A 275      64.522   5.940  22.761  1.00  0.00           C  
ATOM   1332  NE1 TRP A 275      66.000   5.717  21.084  1.00  0.00           N  
ATOM   1333  CE2 TRP A 275      64.777   6.247  21.405  1.00  0.00           C  
ATOM   1334  CE3 TRP A 275      63.322   6.368  23.339  1.00  0.00           C  
ATOM   1335  CZ2 TRP A 275      63.877   6.969  20.620  1.00  0.00           C  
ATOM   1336  CZ3 TRP A 275      62.429   7.081  22.562  1.00  0.00           C  
ATOM   1337  CH2 TRP A 275      62.711   7.376  21.214  1.00  0.00           C  
ATOM   1338  N   LYS A 276      63.465   2.919  25.642  1.00  0.00           N  
ATOM   1339  CA  LYS A 276      62.046   2.578  25.590  1.00  0.00           C  
ATOM   1340  C   LYS A 276      61.220   3.783  25.124  1.00  0.00           C  
ATOM   1341  O   LYS A 276      61.236   4.850  25.737  1.00  0.00           O  
ATOM   1342  CB  LYS A 276      61.551   2.089  26.958  1.00  0.00           C  
ATOM   1343  CG  LYS A 276      60.199   1.445  26.864  1.00  0.00           C  
ATOM   1344  CD  LYS A 276      59.656   1.012  28.195  1.00  0.00           C  
ATOM   1345  CE  LYS A 276      58.248   0.453  28.000  1.00  0.00           C  
ATOM   1346  NZ  LYS A 276      57.520   0.260  29.286  1.00  0.00           N  
ATOM   1347  N   PRO A 277      60.496   3.626  24.012  1.00  0.00           N  
ATOM   1348  CA  PRO A 277      59.674   4.718  23.480  1.00  0.00           C  
ATOM   1349  C   PRO A 277      58.530   5.035  24.432  1.00  0.00           C  
ATOM   1350  O   PRO A 277      57.919   4.131  25.007  1.00  0.00           O  
ATOM   1351  CB  PRO A 277      59.203   4.163  22.146  1.00  0.00           C  
ATOM   1352  CG  PRO A 277      59.088   2.678  22.430  1.00  0.00           C  
ATOM   1353  CD  PRO A 277      60.347   2.399  23.209  1.00  0.00           C  
ATOM   1354  N   LYS A 278      58.244   6.319  24.608  1.00  0.00           N  
ATOM   1355  CA  LYS A 278      57.182   6.726  25.520  1.00  0.00           C  
ATOM   1356  C   LYS A 278      55.770   6.657  24.927  1.00  0.00           C  
ATOM   1357  O   LYS A 278      55.584   6.595  23.708  1.00  0.00           O  
ATOM   1358  CB  LYS A 278      57.460   8.143  26.024  1.00  0.00           C  
ATOM   1359  CG  LYS A 278      58.847   8.323  26.630  1.00  0.00           C  
ATOM   1360  CD  LYS A 278      58.966   9.640  27.413  1.00  0.00           C  
ATOM   1361  CE  LYS A 278      60.327   9.812  28.104  1.00  0.00           C  
ATOM   1362  NZ  LYS A 278      61.465  10.022  27.139  1.00  0.00           N  
ATOM   1363  N   LEU A 279      54.775   6.644  25.802  1.00  0.00           N  
ATOM   1364  CA  LEU A 279      53.391   6.631  25.354  1.00  0.00           C  
ATOM   1365  C   LEU A 279      53.010   8.060  24.979  1.00  0.00           C  
ATOM   1366  O   LEU A 279      53.580   9.028  25.505  1.00  0.00           O  
ATOM   1367  CB  LEU A 279      52.490   6.160  26.470  1.00  0.00           C  
ATOM   1368  CG  LEU A 279      52.564   4.664  26.697  1.00  0.00           C  
ATOM   1369  CD1 LEU A 279      51.773   4.368  27.972  1.00  0.00           C  
ATOM   1370  CD2 LEU A 279      52.015   3.895  25.457  1.00  0.00           C  
ATOM   1371  N   HIS A 281      52.032   8.201  24.093  1.00  0.00           N  
ATOM   1372  CA  HIS A 281      51.642   9.531  23.652  1.00  0.00           C  
ATOM   1373  C   HIS A 281      51.180  10.459  24.780  1.00  0.00           C  
ATOM   1374  O   HIS A 281      51.482  11.661  24.768  1.00  0.00           O  
ATOM   1375  CB  HIS A 281      50.573   9.441  22.542  1.00  0.00           C  
ATOM   1376  CG  HIS A 281      49.167   9.412  23.043  1.00  0.00           C  
ATOM   1377  ND1 HIS A 281      48.550   8.258  23.471  1.00  0.00           N  
ATOM   1378  CD2 HIS A 281      48.266  10.406  23.213  1.00  0.00           C  
ATOM   1379  CE1 HIS A 281      47.328   8.544  23.885  1.00  0.00           C  
ATOM   1380  NE2 HIS A 281      47.133   9.840  23.740  1.00  0.00           N  
ATOM   1381  N   VAL A 282      50.463   9.915  25.757  1.00  0.00           N  
ATOM   1382  CA  VAL A 282      49.985  10.734  26.868  1.00  0.00           C  
ATOM   1383  C   VAL A 282      51.172  11.432  27.546  1.00  0.00           C  
ATOM   1384  O   VAL A 282      51.128  12.632  27.806  1.00  0.00           O  
ATOM   1385  CB  VAL A 282      49.247   9.883  27.918  1.00  0.00           C  
ATOM   1386  CG1 VAL A 282      48.404  10.771  28.782  1.00  0.00           C  
ATOM   1387  CG2 VAL A 282      48.398   8.806  27.236  1.00  0.00           C  
ATOM   1388  N   ASP A 283      52.238  10.682  27.811  1.00  0.00           N  
ATOM   1389  CA  ASP A 283      53.422  11.237  28.451  1.00  0.00           C  
ATOM   1390  C   ASP A 283      54.077  12.247  27.546  1.00  0.00           C  
ATOM   1391  O   ASP A 283      54.552  13.290  28.003  1.00  0.00           O  
ATOM   1392  CB  ASP A 283      54.411  10.127  28.813  1.00  0.00           C  
ATOM   1393  CG  ASP A 283      53.840   9.162  29.850  1.00  0.00           C  
ATOM   1394  OD1 ASP A 283      53.423   9.644  30.933  1.00  0.00           O  
ATOM   1395  OD2 ASP A 283      53.800   7.931  29.590  1.00  0.00           O  
ATOM   1396  N   LEU A 291      54.105  11.955  26.254  1.00  0.00           N  
ATOM   1397  CA  LEU A 291      54.701  12.894  25.315  1.00  0.00           C  
ATOM   1398  C   LEU A 291      53.965  14.244  25.323  1.00  0.00           C  
ATOM   1399  O   LEU A 291      54.585  15.298  25.441  1.00  0.00           O  
ATOM   1400  CB  LEU A 291      54.723  12.279  23.918  1.00  0.00           C  
ATOM   1401  CG  LEU A 291      55.922  11.339  23.780  1.00  0.00           C  
ATOM   1402  CD1 LEU A 291      55.775  10.461  22.566  1.00  0.00           C  
ATOM   1403  CD2 LEU A 291      57.207  12.173  23.707  1.00  0.00           C  
ATOM   1404  N   LEU A 292      52.643  14.220  25.220  1.00  0.00           N  
ATOM   1405  CA  LEU A 292      51.895  15.462  25.240  1.00  0.00           C  
ATOM   1406  C   LEU A 292      52.315  16.296  26.441  1.00  0.00           C  
ATOM   1407  O   LEU A 292      52.376  17.528  26.370  1.00  0.00           O  
ATOM   1408  CB  LEU A 292      50.387  15.183  25.314  1.00  0.00           C  
ATOM   1409  CG  LEU A 292      49.704  14.680  24.047  1.00  0.00           C  
ATOM   1410  CD1 LEU A 292      48.309  14.195  24.375  1.00  0.00           C  
ATOM   1411  CD2 LEU A 292      49.644  15.787  23.033  1.00  0.00           C  
ATOM   1412  N   GLU A 293      52.598  15.612  27.545  1.00  0.00           N  
ATOM   1413  CA  GLU A 293      52.994  16.259  28.796  1.00  0.00           C  
ATOM   1414  C   GLU A 293      54.347  16.946  28.733  1.00  0.00           C  
ATOM   1415  O   GLU A 293      54.471  18.122  29.045  1.00  0.00           O  
ATOM   1416  CB  GLU A 293      53.012  15.229  29.923  1.00  0.00           C  
ATOM   1417  CG  GLU A 293      52.197  15.618  31.140  1.00  0.00           C  
ATOM   1418  CD  GLU A 293      52.890  16.656  31.992  1.00  0.00           C  
ATOM   1419  OE1 GLU A 293      53.295  17.705  31.445  1.00  0.00           O  
ATOM   1420  OE2 GLU A 293      53.026  16.423  33.213  1.00  0.00           O  
ATOM   1421  N   ILE A 296      55.366  16.206  28.319  1.00  0.00           N  
ATOM   1422  CA  ILE A 296      56.704  16.760  28.249  1.00  0.00           C  
ATOM   1423  C   ILE A 296      56.768  17.799  27.122  1.00  0.00           C  
ATOM   1424  O   ILE A 296      57.637  18.683  27.092  1.00  0.00           O  
ATOM   1425  CB  ILE A 296      57.745  15.605  28.070  1.00  0.00           C  
ATOM   1426  CG1 ILE A 296      57.849  15.165  26.621  1.00  0.00           C  
ATOM   1427  CG2 ILE A 296      57.311  14.385  28.859  1.00  0.00           C  
ATOM   1428  CD1 ILE A 296      59.028  15.785  25.904  1.00  0.00           C  
ATOM   1429  N   LEU A 297      55.803  17.712  26.217  1.00  0.00           N  
ATOM   1430  CA  LEU A 297      55.721  18.624  25.086  1.00  0.00           C  
ATOM   1431  C   LEU A 297      54.815  19.821  25.367  1.00  0.00           C  
ATOM   1432  O   LEU A 297      54.639  20.677  24.500  1.00  0.00           O  
ATOM   1433  CB  LEU A 297      55.204  17.858  23.871  1.00  0.00           C  
ATOM   1434  CG  LEU A 297      56.146  17.712  22.675  1.00  0.00           C  
ATOM   1435  CD1 LEU A 297      57.542  17.362  23.139  1.00  0.00           C  
ATOM   1436  CD2 LEU A 297      55.605  16.653  21.736  1.00  0.00           C  
ATOM   1437  N   GLY A 298      54.253  19.875  26.580  1.00  0.00           N  
ATOM   1438  CA  GLY A 298      53.344  20.944  26.967  1.00  0.00           C  
ATOM   1439  C   GLY A 298      52.139  21.035  26.032  1.00  0.00           C  
ATOM   1440  O   GLY A 298      51.520  22.094  25.878  1.00  0.00           O  
ATOM   1441  N   GLY A 303      51.767  19.905  25.433  1.00  0.00           N  
ATOM   1442  CA  GLY A 303      50.690  19.920  24.459  1.00  0.00           C  
ATOM   1443  C   GLY A 303      49.276  19.680  24.886  1.00  0.00           C  
ATOM   1444  O   GLY A 303      48.398  19.685  24.039  1.00  0.00           O  
ATOM   1445  N   ALA A 305      49.025  19.492  26.174  1.00  0.00           N  
ATOM   1446  CA  ALA A 305      47.661  19.220  26.618  1.00  0.00           C  
ATOM   1447  C   ALA A 305      47.485  19.339  28.118  1.00  0.00           C  
ATOM   1448  O   ALA A 305      48.450  19.274  28.877  1.00  0.00           O  
ATOM   1449  CB  ALA A 305      47.245  17.810  26.170  1.00  0.00           C  
ATOM   1450  N   ASP A 306      46.240  19.509  28.541  1.00  0.00           N  
ATOM   1451  CA  ASP A 306      45.930  19.601  29.960  1.00  0.00           C  
ATOM   1452  C   ASP A 306      44.690  18.734  30.170  1.00  0.00           C  
ATOM   1453  O   ASP A 306      43.576  19.112  29.779  1.00  0.00           O  
ATOM   1454  CB  ASP A 306      45.650  21.052  30.367  1.00  0.00           C  
ATOM   1455  CG  ASP A 306      45.400  21.227  31.877  1.00  0.00           C  
ATOM   1456  OD1 ASP A 306      44.883  20.304  32.565  1.00  0.00           O  
ATOM   1457  OD2 ASP A 306      45.703  22.332  32.368  1.00  0.00           O  
ATOM   1458  N   PHE A 307      44.900  17.562  30.769  1.00  0.00           N  
ATOM   1459  CA  PHE A 307      43.818  16.639  31.035  1.00  0.00           C  
ATOM   1460  C   PHE A 307      43.084  16.945  32.334  1.00  0.00           C  
ATOM   1461  O   PHE A 307      41.851  16.889  32.414  1.00  0.00           O  
ATOM   1462  CB  PHE A 307      44.344  15.204  31.081  1.00  0.00           C  
ATOM   1463  CG  PHE A 307      44.800  14.680  29.755  1.00  0.00           C  
ATOM   1464  CD1 PHE A 307      46.143  14.706  29.406  1.00  0.00           C  
ATOM   1465  CD2 PHE A 307      43.875  14.200  28.825  1.00  0.00           C  
ATOM   1466  CE1 PHE A 307      46.565  14.262  28.140  1.00  0.00           C  
ATOM   1467  CE2 PHE A 307      44.287  13.760  27.574  1.00  0.00           C  
ATOM   1468  CZ  PHE A 307      45.636  13.794  27.231  1.00  0.00           C  
ATOM   1469  N   ALA A 308      43.832  17.297  33.359  1.00  0.00           N  
ATOM   1470  CA  ALA A 308      43.186  17.533  34.634  1.00  0.00           C  
ATOM   1471  C   ALA A 308      42.146  18.621  34.589  1.00  0.00           C  
ATOM   1472  O   ALA A 308      41.038  18.438  35.070  1.00  0.00           O  
ATOM   1473  CB  ALA A 308      44.212  17.846  35.690  1.00  0.00           C  
ATOM   1474  N   ARG A 309      42.476  19.753  33.998  1.00  0.00           N  
ATOM   1475  CA  ARG A 309      41.504  20.820  34.005  1.00  0.00           C  
ATOM   1476  C   ARG A 309      40.296  20.459  33.157  1.00  0.00           C  
ATOM   1477  O   ARG A 309      39.184  20.907  33.401  1.00  0.00           O  
ATOM   1478  CB  ARG A 309      42.176  22.114  33.562  1.00  0.00           C  
ATOM   1479  CG  ARG A 309      43.254  22.573  34.548  1.00  0.00           C  
ATOM   1480  CD  ARG A 309      43.736  23.981  34.254  1.00  0.00           C  
ATOM   1481  NE  ARG A 309      44.598  24.507  35.306  1.00  0.00           N  
ATOM   1482  CZ  ARG A 309      45.897  24.243  35.429  1.00  0.00           C  
ATOM   1483  NH1 ARG A 309      46.587  24.774  36.427  1.00  0.00           N  
ATOM   1484  NH2 ARG A 309      46.513  23.470  34.549  1.00  0.00           N  
ATOM   1485  N   ALA A 310      40.515  19.604  32.177  1.00  0.00           N  
ATOM   1486  CA  ALA A 310      39.429  19.176  31.326  1.00  0.00           C  
ATOM   1487  C   ALA A 310      38.457  18.328  32.148  1.00  0.00           C  
ATOM   1488  O   ALA A 310      37.236  18.441  32.014  1.00  0.00           O  
ATOM   1489  CB  ALA A 310      39.984  18.378  30.152  1.00  0.00           C  
ATOM   1490  N   ALA A 311      39.004  17.483  33.012  1.00  0.00           N  
ATOM   1491  CA  ALA A 311      38.168  16.628  33.835  1.00  0.00           C  
ATOM   1492  C   ALA A 311      37.285  17.426  34.801  1.00  0.00           C  
ATOM   1493  O   ALA A 311      36.154  17.030  35.088  1.00  0.00           O  
ATOM   1494  CB  ALA A 311      39.033  15.662  34.593  1.00  0.00           C  
ATOM   1495  N   LYS A 312      37.818  18.542  35.305  1.00  0.00           N  
ATOM   1496  CA  LYS A 312      37.113  19.431  36.234  1.00  0.00           C  
ATOM   1497  C   LYS A 312      35.968  20.173  35.543  1.00  0.00           C  
ATOM   1498  O   LYS A 312      34.892  20.383  36.110  1.00  0.00           O  
ATOM   1499  CB  LYS A 312      38.094  20.469  36.814  1.00  0.00           C  
ATOM   1500  CG  LYS A 312      37.403  21.614  37.551  1.00  0.00           C  
ATOM   1501  CD  LYS A 312      38.377  22.655  38.024  1.00  0.00           C  
ATOM   1502  CE  LYS A 312      39.228  23.184  36.888  1.00  0.00           C  
ATOM   1503  NZ  LYS A 312      40.179  24.228  37.375  1.00  0.00           N  
ATOM   1504  N   VAL A 313      36.231  20.564  34.308  1.00  0.00           N  
ATOM   1505  CA  VAL A 313      35.297  21.302  33.491  1.00  0.00           C  
ATOM   1506  C   VAL A 313      34.249  20.457  32.766  1.00  0.00           C  
ATOM   1507  O   VAL A 313      33.097  20.866  32.628  1.00  0.00           O  
ATOM   1508  CB  VAL A 313      36.100  22.125  32.457  1.00  0.00           C  
ATOM   1509  CG1 VAL A 313      35.263  22.430  31.251  1.00  0.00           C  
ATOM   1510  CG2 VAL A 313      36.599  23.404  33.102  1.00  0.00           C  
ATOM   1511  N   SER A 314      34.651  19.280  32.301  1.00  0.00           N  
ATOM   1512  CA  SER A 314      33.751  18.426  31.540  1.00  0.00           C  
ATOM   1513  C   SER A 314      33.607  16.986  32.009  1.00  0.00           C  
ATOM   1514  O   SER A 314      32.581  16.368  31.790  1.00  0.00           O  
ATOM   1515  CB  SER A 314      34.186  18.436  30.074  1.00  0.00           C  
ATOM   1516  OG  SER A 314      34.160  19.755  29.557  1.00  0.00           O  
ATOM   1517  N   GLY A 315      34.626  16.444  32.652  1.00  0.00           N  
ATOM   1518  CA  GLY A 315      34.539  15.068  33.091  1.00  0.00           C  
ATOM   1519  C   GLY A 315      35.656  14.281  32.437  1.00  0.00           C  
ATOM   1520  O   GLY A 315      36.553  14.863  31.814  1.00  0.00           O  
ATOM   1521  N   SER A 316      35.605  12.958  32.548  1.00  0.00           N  
ATOM   1522  CA  SER A 316      36.658  12.136  31.977  1.00  0.00           C  
ATOM   1523  C   SER A 316      36.533  11.973  30.475  1.00  0.00           C  
ATOM   1524  O   SER A 316      35.446  12.104  29.895  1.00  0.00           O  
ATOM   1525  CB  SER A 316      36.686  10.762  32.643  1.00  0.00           C  
ATOM   1526  OG  SER A 316      35.458  10.095  32.452  1.00  0.00           O  
ATOM   1527  N   ARG A 317      37.677  11.685  29.867  1.00  0.00           N  
ATOM   1528  CA  ARG A 317      37.795  11.481  28.435  1.00  0.00           C  
ATOM   1529  C   ARG A 317      37.545  12.703  27.551  1.00  0.00           C  
ATOM   1530  O   ARG A 317      37.302  12.577  26.345  1.00  0.00           O  
ATOM   1531  CB  ARG A 317      36.975  10.251  28.015  1.00  0.00           C  
ATOM   1532  CG  ARG A 317      37.601   8.977  28.625  1.00  0.00           C  
ATOM   1533  CD  ARG A 317      37.199   7.655  27.988  1.00  0.00           C  
ATOM   1534  NE  ARG A 317      35.805   7.335  28.235  1.00  0.00           N  
ATOM   1535  CZ  ARG A 317      35.209   6.235  27.792  1.00  0.00           C  
ATOM   1536  NH1 ARG A 317      33.928   6.032  28.064  1.00  0.00           N  
ATOM   1537  NH2 ARG A 317      35.892   5.338  27.083  1.00  0.00           N  
ATOM   1538  N   PHE A 318      37.626  13.883  28.173  1.00  0.00           N  
ATOM   1539  CA  PHE A 318      37.545  15.177  27.486  1.00  0.00           C  
ATOM   1540  C   PHE A 318      38.947  15.764  27.706  1.00  0.00           C  
ATOM   1541  O   PHE A 318      39.684  15.273  28.545  1.00  0.00           O  
ATOM   1542  CB  PHE A 318      36.527  16.114  28.127  1.00  0.00           C  
ATOM   1543  CG  PHE A 318      35.140  15.937  27.624  1.00  0.00           C  
ATOM   1544  CD1 PHE A 318      34.208  15.231  28.363  1.00  0.00           C  
ATOM   1545  CD2 PHE A 318      34.763  16.480  26.403  1.00  0.00           C  
ATOM   1546  CE1 PHE A 318      32.911  15.065  27.887  1.00  0.00           C  
ATOM   1547  CE2 PHE A 318      33.470  16.324  25.911  1.00  0.00           C  
ATOM   1548  CZ  PHE A 318      32.536  15.614  26.656  1.00  0.00           C  
ATOM   1549  N   TYR A 319      39.315  16.820  26.996  1.00  0.00           N  
ATOM   1550  CA  TYR A 319      40.648  17.382  27.179  1.00  0.00           C  
ATOM   1551  C   TYR A 319      40.772  18.789  26.618  1.00  0.00           C  
ATOM   1552  O   TYR A 319      39.900  19.248  25.883  1.00  0.00           O  
ATOM   1553  CB  TYR A 319      41.643  16.525  26.433  1.00  0.00           C  
ATOM   1554  CG  TYR A 319      41.228  16.359  24.991  1.00  0.00           C  
ATOM   1555  CD1 TYR A 319      40.434  15.279  24.600  1.00  0.00           C  
ATOM   1556  CD2 TYR A 319      41.536  17.333  24.031  1.00  0.00           C  
ATOM   1557  CE1 TYR A 319      39.953  15.171  23.291  1.00  0.00           C  
ATOM   1558  CE2 TYR A 319      41.055  17.239  22.716  1.00  0.00           C  
ATOM   1559  CZ  TYR A 319      40.265  16.149  22.359  1.00  0.00           C  
ATOM   1560  OH  TYR A 319      39.787  16.014  21.076  1.00  0.00           O  
ATOM   1561  N   TYR A 320      41.868  19.461  26.974  1.00  0.00           N  
ATOM   1562  CA  TYR A 320      42.211  20.779  26.425  1.00  0.00           C  
ATOM   1563  C   TYR A 320      43.481  20.468  25.607  1.00  0.00           C  
ATOM   1564  O   TYR A 320      44.410  19.814  26.097  1.00  0.00           O  
ATOM   1565  CB  TYR A 320      42.622  21.820  27.491  1.00  0.00           C  
ATOM   1566  CG  TYR A 320      41.524  22.483  28.285  1.00  0.00           C  
ATOM   1567  CD1 TYR A 320      41.118  21.967  29.515  1.00  0.00           C  
ATOM   1568  CD2 TYR A 320      40.905  23.652  27.819  1.00  0.00           C  
ATOM   1569  CE1 TYR A 320      40.123  22.595  30.259  1.00  0.00           C  
ATOM   1570  CE2 TYR A 320      39.909  24.288  28.555  1.00  0.00           C  
ATOM   1571  CZ  TYR A 320      39.520  23.755  29.770  1.00  0.00           C  
ATOM   1572  OH  TYR A 320      38.514  24.349  30.497  1.00  0.00           O  
ATOM   1573  N   LEU A 321      43.524  20.906  24.362  1.00  0.00           N  
ATOM   1574  CA  LEU A 321      44.718  20.708  23.562  1.00  0.00           C  
ATOM   1575  C   LEU A 321      45.444  22.071  23.558  1.00  0.00           C  
ATOM   1576  O   LEU A 321      44.806  23.135  23.487  1.00  0.00           O  
ATOM   1577  CB  LEU A 321      44.321  20.276  22.158  1.00  0.00           C  
ATOM   1578  CG  LEU A 321      44.762  18.887  21.708  1.00  0.00           C  
ATOM   1579  CD1 LEU A 321      44.698  17.901  22.858  1.00  0.00           C  
ATOM   1580  CD2 LEU A 321      43.877  18.461  20.546  1.00  0.00           C  
ATOM   1581  N   LEU A 322      46.769  22.047  23.655  1.00  0.00           N  
ATOM   1582  CA  LEU A 322      47.531  23.287  23.701  1.00  0.00           C  
ATOM   1583  C   LEU A 322      48.671  23.423  22.690  1.00  0.00           C  
ATOM   1584  O   LEU A 322      49.090  22.447  22.048  1.00  0.00           O  
ATOM   1585  CB  LEU A 322      48.104  23.459  25.099  1.00  0.00           C  
ATOM   1586  CG  LEU A 322      47.088  23.384  26.227  1.00  0.00           C  
ATOM   1587  CD1 LEU A 322      47.820  23.143  27.534  1.00  0.00           C  
ATOM   1588  CD2 LEU A 322      46.260  24.663  26.275  1.00  0.00           C  
ATOM   1589  N   ASN A 323      49.138  24.664  22.544  1.00  0.00           N  
ATOM   1590  CA  ASN A 323      50.259  25.007  21.685  1.00  0.00           C  
ATOM   1591  C   ASN A 323      50.417  24.277  20.358  1.00  0.00           C  
ATOM   1592  O   ASN A 323      49.455  24.099  19.609  1.00  0.00           O  
ATOM   1593  CB  ASN A 323      51.531  24.845  22.492  1.00  0.00           C  
ATOM   1594  CG  ASN A 323      51.438  25.535  23.819  1.00  0.00           C  
ATOM   1595  OD1 ASN A 323      51.440  26.759  23.883  1.00  0.00           O  
ATOM   1596  ND2 ASN A 323      51.324  24.768  24.883  1.00  0.00           N  
ATOM   1597  N   GLU A 324      51.648  23.883  20.060  1.00  0.00           N  
ATOM   1598  CA  GLU A 324      51.936  23.202  18.808  1.00  0.00           C  
ATOM   1599  C   GLU A 324      50.930  22.124  18.478  1.00  0.00           C  
ATOM   1600  O   GLU A 324      50.601  21.924  17.304  1.00  0.00           O  
ATOM   1601  CB  GLU A 324      53.325  22.595  18.854  1.00  0.00           C  
ATOM   1602  CG  GLU A 324      53.836  22.513  20.274  1.00  0.00           C  
ATOM   1603  CD  GLU A 324      54.519  23.786  20.661  1.00  0.00           C  
ATOM   1604  OE1 GLU A 324      54.766  24.032  21.866  1.00  0.00           O  
ATOM   1605  OE2 GLU A 324      54.825  24.532  19.722  1.00  0.00           O  
ATOM   1606  N   ILE A 325      50.423  21.431  19.493  1.00  0.00           N  
ATOM   1607  CA  ILE A 325      49.458  20.376  19.221  1.00  0.00           C  
ATOM   1608  C   ILE A 325      48.174  20.902  18.565  1.00  0.00           C  
ATOM   1609  O   ILE A 325      47.540  20.197  17.788  1.00  0.00           O  
ATOM   1610  CB  ILE A 325      49.138  19.597  20.498  1.00  0.00           C  
ATOM   1611  CG1 ILE A 325      50.423  18.952  20.998  1.00  0.00           C  
ATOM   1612  CG2 ILE A 325      48.100  18.480  20.216  1.00  0.00           C  
ATOM   1613  CD1 ILE A 325      51.050  18.030  19.966  1.00  0.00           C  
ATOM   1614  N   VAL A 332      47.797  22.142  18.865  1.00  0.00           N  
ATOM   1615  CA  VAL A 332      46.611  22.727  18.266  1.00  0.00           C  
ATOM   1616  C   VAL A 332      46.879  23.051  16.800  1.00  0.00           C  
ATOM   1617  O   VAL A 332      45.990  22.911  15.954  1.00  0.00           O  
ATOM   1618  CB  VAL A 332      46.181  24.006  18.990  1.00  0.00           C  
ATOM   1619  CG1 VAL A 332      44.974  24.597  18.301  1.00  0.00           C  
ATOM   1620  CG2 VAL A 332      45.850  23.696  20.439  1.00  0.00           C  
ATOM   1621  N   ILE A 333      48.102  23.475  16.494  1.00  0.00           N  
ATOM   1622  CA  ILE A 333      48.456  23.779  15.110  1.00  0.00           C  
ATOM   1623  C   ILE A 333      48.554  22.494  14.319  1.00  0.00           C  
ATOM   1624  O   ILE A 333      48.173  22.444  13.152  1.00  0.00           O  
ATOM   1625  CB  ILE A 333      49.806  24.493  14.996  1.00  0.00           C  
ATOM   1626  CG1 ILE A 333      49.731  25.857  15.688  1.00  0.00           C  
ATOM   1627  CG2 ILE A 333      50.183  24.647  13.535  1.00  0.00           C  
ATOM   1628  CD1 ILE A 333      48.594  26.735  15.224  1.00  0.00           C  
ATOM   1629  N   LEU A 334      49.084  21.459  14.962  1.00  0.00           N  
ATOM   1630  CA  LEU A 334      49.221  20.164  14.321  1.00  0.00           C  
ATOM   1631  C   LEU A 334      47.837  19.598  13.989  1.00  0.00           C  
ATOM   1632  O   LEU A 334      47.638  18.992  12.925  1.00  0.00           O  
ATOM   1633  CB  LEU A 334      49.977  19.197  15.238  1.00  0.00           C  
ATOM   1634  CG  LEU A 334      50.130  17.760  14.721  1.00  0.00           C  
ATOM   1635  CD1 LEU A 334      50.936  17.731  13.414  1.00  0.00           C  
ATOM   1636  CD2 LEU A 334      50.812  16.936  15.778  1.00  0.00           C  
ATOM   1637  N   ASP A 335      46.888  19.788  14.908  1.00  0.00           N  
ATOM   1638  CA  ASP A 335      45.530  19.309  14.694  1.00  0.00           C  
ATOM   1639  C   ASP A 335      44.969  19.978  13.442  1.00  0.00           C  
ATOM   1640  O   ASP A 335      44.560  19.292  12.504  1.00  0.00           O  
ATOM   1641  CB  ASP A 335      44.638  19.638  15.894  1.00  0.00           C  
ATOM   1642  CG  ASP A 335      43.230  19.075  15.755  1.00  0.00           C  
ATOM   1643  OD1 ASP A 335      42.839  18.252  16.592  1.00  0.00           O  
ATOM   1644  OD2 ASP A 335      42.505  19.445  14.813  1.00  0.00           O  
ATOM   1645  N   LEU A 336      44.965  21.310  13.416  1.00  0.00           N  
ATOM   1646  CA  LEU A 336      44.444  22.016  12.251  1.00  0.00           C  
ATOM   1647  C   LEU A 336      45.186  21.631  10.997  1.00  0.00           C  
ATOM   1648  O   LEU A 336      44.578  21.461   9.939  1.00  0.00           O  
ATOM   1649  CB  LEU A 336      44.550  23.525  12.412  1.00  0.00           C  
ATOM   1650  CG  LEU A 336      43.783  24.166  13.567  1.00  0.00           C  
ATOM   1651  CD1 LEU A 336      43.876  25.688  13.411  1.00  0.00           C  
ATOM   1652  CD2 LEU A 336      42.313  23.689  13.592  1.00  0.00           C  
ATOM   1653  N   ALA A 337      46.502  21.500  11.123  1.00  0.00           N  
ATOM   1654  CA  ALA A 337      47.347  21.145   9.985  1.00  0.00           C  
ATOM   1655  C   ALA A 337      46.904  19.831   9.371  1.00  0.00           C  
ATOM   1656  O   ALA A 337      46.804  19.716   8.152  1.00  0.00           O  
ATOM   1657  CB  ALA A 337      48.819  21.061  10.412  1.00  0.00           C  
ATOM   1658  N   LEU A 338      46.623  18.848  10.217  1.00  0.00           N  
ATOM   1659  CA  LEU A 338      46.201  17.539   9.742  1.00  0.00           C  
ATOM   1660  C   LEU A 338      44.881  17.606   8.991  1.00  0.00           C  
ATOM   1661  O   LEU A 338      44.677  16.867   8.041  1.00  0.00           O  
ATOM   1662  CB  LEU A 338      46.122  16.558  10.921  1.00  0.00           C  
ATOM   1663  CG  LEU A 338      47.494  16.088  11.445  1.00  0.00           C  
ATOM   1664  CD1 LEU A 338      47.397  15.500  12.840  1.00  0.00           C  
ATOM   1665  CD2 LEU A 338      48.060  15.067  10.470  1.00  0.00           C  
ATOM   1666  N   ILE A 339      43.990  18.503   9.403  1.00  0.00           N  
ATOM   1667  CA  ILE A 339      42.714  18.665   8.726  1.00  0.00           C  
ATOM   1668  C   ILE A 339      42.964  19.239   7.324  1.00  0.00           C  
ATOM   1669  O   ILE A 339      42.454  18.710   6.332  1.00  0.00           O  
ATOM   1670  CB  ILE A 339      41.803  19.608   9.526  1.00  0.00           C  
ATOM   1671  CG1 ILE A 339      41.323  18.892  10.779  1.00  0.00           C  
ATOM   1672  CG2 ILE A 339      40.604  20.088   8.676  1.00  0.00           C  
ATOM   1673  CD1 ILE A 339      40.456  19.764  11.680  1.00  0.00           C  
ATOM   1674  N   ARG A 340      43.743  20.317   7.232  1.00  0.00           N  
ATOM   1675  CA  ARG A 340      44.030  20.903   5.921  1.00  0.00           C  
ATOM   1676  C   ARG A 340      44.724  19.921   4.980  1.00  0.00           C  
ATOM   1677  O   ARG A 340      44.324  19.772   3.825  1.00  0.00           O  
ATOM   1678  CB  ARG A 340      44.880  22.169   6.044  1.00  0.00           C  
ATOM   1679  CG  ARG A 340      44.069  23.458   6.109  1.00  0.00           C  
ATOM   1680  CD  ARG A 340      42.902  23.450   5.115  1.00  0.00           C  
ATOM   1681  NE  ARG A 340      43.283  23.545   3.703  1.00  0.00           N  
ATOM   1682  CZ  ARG A 340      43.660  24.671   3.098  1.00  0.00           C  
ATOM   1683  NH1 ARG A 340      43.977  24.651   1.815  1.00  0.00           N  
ATOM   1684  NH2 ARG A 340      43.726  25.815   3.773  1.00  0.00           N  
ATOM   1685  N   PHE A 341      45.772  19.271   5.471  1.00  0.00           N  
ATOM   1686  CA  PHE A 341      46.490  18.286   4.679  1.00  0.00           C  
ATOM   1687  C   PHE A 341      45.461  17.317   4.083  1.00  0.00           C  
ATOM   1688  O   PHE A 341      45.302  17.232   2.868  1.00  0.00           O  
ATOM   1689  CB  PHE A 341      47.475  17.539   5.578  1.00  0.00           C  
ATOM   1690  CG  PHE A 341      48.151  16.386   4.919  1.00  0.00           C  
ATOM   1691  CD1 PHE A 341      48.944  16.577   3.794  1.00  0.00           C  
ATOM   1692  CD2 PHE A 341      47.978  15.093   5.412  1.00  0.00           C  
ATOM   1693  CE1 PHE A 341      49.556  15.484   3.164  1.00  0.00           C  
ATOM   1694  CE2 PHE A 341      48.582  13.988   4.796  1.00  0.00           C  
ATOM   1695  CZ  PHE A 341      49.370  14.179   3.672  1.00  0.00           C  
ATOM   1696  N   ALA A 342      44.741  16.619   4.953  1.00  0.00           N  
ATOM   1697  CA  ALA A 342      43.734  15.656   4.527  1.00  0.00           C  
ATOM   1698  C   ALA A 342      42.810  16.266   3.504  1.00  0.00           C  
ATOM   1699  O   ALA A 342      42.570  15.704   2.437  1.00  0.00           O  
ATOM   1700  CB  ALA A 342      42.924  15.194   5.716  1.00  0.00           C  
ATOM   1701  N   LEU A 343      42.278  17.421   3.867  1.00  0.00           N  
ATOM   1702  CA  LEU A 343      41.359  18.167   3.032  1.00  0.00           C  
ATOM   1703  C   LEU A 343      41.910  18.483   1.635  1.00  0.00           C  
ATOM   1704  O   LEU A 343      41.218  18.276   0.641  1.00  0.00           O  
ATOM   1705  CB  LEU A 343      40.995  19.443   3.767  1.00  0.00           C  
ATOM   1706  CG  LEU A 343      39.543  19.855   3.693  1.00  0.00           C  
ATOM   1707  CD1 LEU A 343      38.632  18.643   3.770  1.00  0.00           C  
ATOM   1708  CD2 LEU A 343      39.279  20.797   4.836  1.00  0.00           C  
ATOM   1709  N   ASP A 344      43.149  18.967   1.549  1.00  0.00           N  
ATOM   1710  CA  ASP A 344      43.749  19.302   0.252  1.00  0.00           C  
ATOM   1711  C   ASP A 344      43.846  18.113  -0.695  1.00  0.00           C  
ATOM   1712  O   ASP A 344      43.499  18.195  -1.877  1.00  0.00           O  
ATOM   1713  CB  ASP A 344      45.149  19.885   0.433  1.00  0.00           C  
ATOM   1714  CG  ASP A 344      45.128  21.303   0.980  1.00  0.00           C  
ATOM   1715  OD1 ASP A 344      44.089  21.990   0.876  1.00  0.00           O  
ATOM   1716  OD2 ASP A 344      46.165  21.747   1.503  1.00  0.00           O  
ATOM   1717  N   ARG A 345      44.339  17.010  -0.161  1.00  0.00           N  
ATOM   1718  CA  ARG A 345      44.500  15.802  -0.928  1.00  0.00           C  
ATOM   1719  C   ARG A 345      43.220  15.236  -1.516  1.00  0.00           C  
ATOM   1720  O   ARG A 345      43.198  14.891  -2.690  1.00  0.00           O  
ATOM   1721  CB  ARG A 345      45.168  14.738  -0.078  1.00  0.00           C  
ATOM   1722  CG  ARG A 345      46.481  14.320  -0.621  1.00  0.00           C  
ATOM   1723  CD  ARG A 345      47.421  15.474  -0.617  1.00  0.00           C  
ATOM   1724  NE  ARG A 345      48.784  14.986  -0.728  1.00  0.00           N  
ATOM   1725  CZ  ARG A 345      49.851  15.769  -0.670  1.00  0.00           C  
ATOM   1726  NH1 ARG A 345      49.708  17.084  -0.506  1.00  0.00           N  
ATOM   1727  NH2 ARG A 345      51.060  15.235  -0.757  1.00  0.00           N  
ATOM   1728  N   LEU A 347      42.162  15.106  -0.723  1.00  0.00           N  
ATOM   1729  CA  LEU A 347      40.922  14.563  -1.268  1.00  0.00           C  
ATOM   1730  C   LEU A 347      40.342  15.531  -2.275  1.00  0.00           C  
ATOM   1731  O   LEU A 347      39.657  15.122  -3.219  1.00  0.00           O  
ATOM   1732  CB  LEU A 347      39.915  14.265  -0.164  1.00  0.00           C  
ATOM   1733  CG  LEU A 347      40.100  12.876   0.456  1.00  0.00           C  
ATOM   1734  CD1 LEU A 347      39.568  11.828  -0.489  1.00  0.00           C  
ATOM   1735  CD2 LEU A 347      41.563  12.610   0.758  1.00  0.00           C  
ATOM   1736  N   ILE A 348      40.625  16.818  -2.082  1.00  0.00           N  
ATOM   1737  CA  ILE A 348      40.160  17.825  -3.025  1.00  0.00           C  
ATOM   1738  C   ILE A 348      40.913  17.635  -4.348  1.00  0.00           C  
ATOM   1739  O   ILE A 348      40.305  17.652  -5.413  1.00  0.00           O  
ATOM   1740  CB  ILE A 348      40.385  19.250  -2.491  1.00  0.00           C  
ATOM   1741  CG1 ILE A 348      39.446  19.510  -1.313  1.00  0.00           C  
ATOM   1742  CG2 ILE A 348      40.111  20.266  -3.578  1.00  0.00           C  
ATOM   1743  CD1 ILE A 348      39.326  20.968  -0.940  1.00  0.00           C  
ATOM   1744  N   GLU A 349      42.229  17.441  -4.286  1.00  0.00           N  
ATOM   1745  CA  GLU A 349      42.996  17.204  -5.511  1.00  0.00           C  
ATOM   1746  C   GLU A 349      42.455  15.938  -6.214  1.00  0.00           C  
ATOM   1747  O   GLU A 349      42.519  15.830  -7.429  1.00  0.00           O  
ATOM   1748  CB  GLU A 349      44.492  16.976  -5.226  1.00  0.00           C  
ATOM   1749  CG  GLU A 349      45.194  17.963  -4.301  1.00  0.00           C  
ATOM   1750  CD  GLU A 349      46.623  17.515  -3.944  1.00  0.00           C  
ATOM   1751  OE1 GLU A 349      47.270  18.175  -3.090  1.00  0.00           O  
ATOM   1752  OE2 GLU A 349      47.097  16.502  -4.519  1.00  0.00           O  
ATOM   1753  N   LYS A 352      41.941  14.972  -5.459  1.00  0.00           N  
ATOM   1754  CA  LYS A 352      41.426  13.754  -6.072  1.00  0.00           C  
ATOM   1755  C   LYS A 352      40.005  13.932  -6.550  1.00  0.00           C  
ATOM   1756  O   LYS A 352      39.364  12.962  -6.973  1.00  0.00           O  
ATOM   1757  CB  LYS A 352      41.504  12.582  -5.100  1.00  0.00           C  
ATOM   1758  CG  LYS A 352      42.935  12.140  -4.841  1.00  0.00           C  
ATOM   1759  CD  LYS A 352      43.031  10.807  -4.122  1.00  0.00           C  
ATOM   1760  CE  LYS A 352      44.480  10.373  -4.069  1.00  0.00           C  
ATOM   1761  NZ  LYS A 352      44.662   9.147  -3.256  1.00  0.00           N  
ATOM   1762  N   GLY A 361      39.518  15.175  -6.459  1.00  0.00           N  
ATOM   1763  CA  GLY A 361      38.185  15.510  -6.917  1.00  0.00           C  
ATOM   1764  C   GLY A 361      37.022  15.432  -5.956  1.00  0.00           C  
ATOM   1765  O   GLY A 361      35.872  15.380  -6.387  1.00  0.00           O  
ATOM   1766  N   PHE A 362      37.278  15.420  -4.658  1.00  0.00           N  
ATOM   1767  CA  PHE A 362      36.155  15.364  -3.723  1.00  0.00           C  
ATOM   1768  C   PHE A 362      35.732  16.770  -3.370  1.00  0.00           C  
ATOM   1769  O   PHE A 362      36.583  17.656  -3.184  1.00  0.00           O  
ATOM   1770  CB  PHE A 362      36.535  14.619  -2.447  1.00  0.00           C  
ATOM   1771  CG  PHE A 362      36.666  13.148  -2.632  1.00  0.00           C  
ATOM   1772  CD1 PHE A 362      37.581  12.629  -3.545  1.00  0.00           C  
ATOM   1773  CD2 PHE A 362      35.864  12.271  -1.905  1.00  0.00           C  
ATOM   1774  CE1 PHE A 362      37.687  11.256  -3.726  1.00  0.00           C  
ATOM   1775  CE2 PHE A 362      35.966  10.893  -2.082  1.00  0.00           C  
ATOM   1776  CZ  PHE A 362      36.877  10.384  -2.993  1.00  0.00           C  
ATOM   1777  N   THR A 363      34.424  16.990  -3.289  1.00  0.00           N  
ATOM   1778  CA  THR A 363      33.934  18.314  -2.931  1.00  0.00           C  
ATOM   1779  C   THR A 363      33.949  18.475  -1.406  1.00  0.00           C  
ATOM   1780  O   THR A 363      33.383  17.665  -0.657  1.00  0.00           O  
ATOM   1781  CB  THR A 363      32.502  18.600  -3.526  1.00  0.00           C  
ATOM   1782  OG1 THR A 363      31.639  17.481  -3.303  1.00  0.00           O  
ATOM   1783  CG2 THR A 363      32.593  18.850  -5.020  1.00  0.00           C  
ATOM   1784  N   PRO A 364      34.642  19.509  -0.928  1.00  0.00           N  
ATOM   1785  CA  PRO A 364      34.741  19.781   0.510  1.00  0.00           C  
ATOM   1786  C   PRO A 364      33.490  20.357   1.155  1.00  0.00           C  
ATOM   1787  O   PRO A 364      32.983  21.392   0.749  1.00  0.00           O  
ATOM   1788  CB  PRO A 364      35.946  20.727   0.608  1.00  0.00           C  
ATOM   1789  CG  PRO A 364      35.945  21.417  -0.709  1.00  0.00           C  
ATOM   1790  CD  PRO A 364      35.612  20.310  -1.689  1.00  0.00           C  
ATOM   1791  N   VAL A 365      32.999  19.684   2.182  1.00  0.00           N  
ATOM   1792  CA  VAL A 365      31.816  20.161   2.869  1.00  0.00           C  
ATOM   1793  C   VAL A 365      31.976  20.200   4.389  1.00  0.00           C  
ATOM   1794  O   VAL A 365      32.658  19.368   4.969  1.00  0.00           O  
ATOM   1795  CB  VAL A 365      30.601  19.296   2.473  1.00  0.00           C  
ATOM   1796  CG1 VAL A 365      31.089  18.043   1.795  1.00  0.00           C  
ATOM   1797  CG2 VAL A 365      29.747  18.948   3.687  1.00  0.00           C  
ATOM   1798  N   ILE A 366      31.395  21.223   5.009  1.00  0.00           N  
ATOM   1799  CA  ILE A 366      31.370  21.371   6.461  1.00  0.00           C  
ATOM   1800  C   ILE A 366      29.878  21.159   6.735  1.00  0.00           C  
ATOM   1801  O   ILE A 366      29.034  21.972   6.363  1.00  0.00           O  
ATOM   1802  CB  ILE A 366      31.783  22.771   6.899  1.00  0.00           C  
ATOM   1803  CG1 ILE A 366      33.283  22.944   6.673  1.00  0.00           C  
ATOM   1804  CG2 ILE A 366      31.398  22.981   8.358  1.00  0.00           C  
ATOM   1805  CD1 ILE A 366      33.853  24.266   7.166  1.00  0.00           C  
ATOM   1806  N   PRO A 368      29.527  20.055   7.384  1.00  0.00           N  
ATOM   1807  CA  PRO A 368      28.094  19.840   7.622  1.00  0.00           C  
ATOM   1808  C   PRO A 368      27.547  20.321   8.942  1.00  0.00           C  
ATOM   1809  O   PRO A 368      28.228  20.986   9.726  1.00  0.00           O  
ATOM   1810  CB  PRO A 368      27.985  18.330   7.539  1.00  0.00           C  
ATOM   1811  CG  PRO A 368      29.233  17.926   8.323  1.00  0.00           C  
ATOM   1812  CD  PRO A 368      30.320  18.872   7.775  1.00  0.00           C  
ATOM   1813  N   PRO A 370      26.270  20.016   9.189  1.00  0.00           N  
ATOM   1814  CA  PRO A 370      25.667  20.416  10.459  1.00  0.00           C  
ATOM   1815  C   PRO A 370      26.269  19.442  11.497  1.00  0.00           C  
ATOM   1816  O   PRO A 370      26.432  18.247  11.221  1.00  0.00           O  
ATOM   1817  CB  PRO A 370      24.181  20.153  10.228  1.00  0.00           C  
ATOM   1818  CG  PRO A 370      24.019  20.387   8.792  1.00  0.00           C  
ATOM   1819  CD  PRO A 370      25.227  19.721   8.191  1.00  0.00           C  
ATOM   1820  N   TYR A 371      26.617  19.941  12.672  1.00  0.00           N  
ATOM   1821  CA  TYR A 371      27.180  19.073  13.691  1.00  0.00           C  
ATOM   1822  C   TYR A 371      26.049  18.420  14.499  1.00  0.00           C  
ATOM   1823  O   TYR A 371      26.274  17.468  15.236  1.00  0.00           O  
ATOM   1824  CB  TYR A 371      28.112  19.903  14.578  1.00  0.00           C  
ATOM   1825  CG  TYR A 371      29.258  20.543  13.807  1.00  0.00           C  
ATOM   1826  CD1 TYR A 371      29.908  21.669  14.301  1.00  0.00           C  
ATOM   1827  CD2 TYR A 371      29.698  20.015  12.586  1.00  0.00           C  
ATOM   1828  CE1 TYR A 371      30.959  22.259  13.611  1.00  0.00           C  
ATOM   1829  CE2 TYR A 371      30.749  20.594  11.887  1.00  0.00           C  
ATOM   1830  CZ  TYR A 371      31.377  21.723  12.407  1.00  0.00           C  
ATOM   1831  OH  TYR A 371      32.410  22.336  11.727  1.00  0.00           O  
ATOM   1832  N   MET A 372      24.835  18.951  14.350  1.00  0.00           N  
ATOM   1833  CA  MET A 372      23.639  18.428  15.021  1.00  0.00           C  
ATOM   1834  C   MET A 372      22.651  18.049  13.919  1.00  0.00           C  
ATOM   1835  O   MET A 372      22.443  18.819  12.981  1.00  0.00           O  
ATOM   1836  CB  MET A 372      22.982  19.493  15.919  1.00  0.00           C  
ATOM   1837  CG  MET A 372      23.894  20.133  16.946  1.00  0.00           C  
ATOM   1838  SD  MET A 372      22.992  20.990  18.271  1.00  0.00           S  
ATOM   1839  CE  MET A 372      23.232  22.628  17.798  1.00  0.00           C  
ATOM   1840  N   VAL A 373      22.044  16.872  14.008  1.00  0.00           N  
ATOM   1841  CA  VAL A 373      21.082  16.479  12.988  1.00  0.00           C  
ATOM   1842  C   VAL A 373      19.835  15.900  13.609  1.00  0.00           C  
ATOM   1843  O   VAL A 373      19.814  15.577  14.806  1.00  0.00           O  
ATOM   1844  CB  VAL A 373      21.637  15.413  12.028  1.00  0.00           C  
ATOM   1845  CG1 VAL A 373      22.834  15.956  11.279  1.00  0.00           C  
ATOM   1846  CG2 VAL A 373      21.978  14.146  12.800  1.00  0.00           C  
ATOM   1847  N   ARG A 374      18.806  15.760  12.769  1.00  0.00           N  
ATOM   1848  CA  ARG A 374      17.517  15.195  13.160  1.00  0.00           C  
ATOM   1849  C   ARG A 374      17.648  13.660  13.325  1.00  0.00           C  
ATOM   1850  O   ARG A 374      18.486  13.032  12.688  1.00  0.00           O  
ATOM   1851  CB  ARG A 374      16.492  15.535  12.087  1.00  0.00           C  
ATOM   1852  CG  ARG A 374      15.100  15.760  12.611  1.00  0.00           C  
ATOM   1853  CD  ARG A 374      14.703  17.221  12.530  1.00  0.00           C  
ATOM   1854  NE  ARG A 374      14.815  17.727  11.166  1.00  0.00           N  
ATOM   1855  CZ  ARG A 374      14.266  18.862  10.744  1.00  0.00           C  
ATOM   1856  NH1 ARG A 374      14.427  19.246   9.487  1.00  0.00           N  
ATOM   1857  NH2 ARG A 374      13.544  19.607  11.575  1.00  0.00           N  
ATOM   1858  N   ARG A 375      16.818  13.054  14.167  1.00  0.00           N  
ATOM   1859  CA  ARG A 375      16.922  11.617  14.414  1.00  0.00           C  
ATOM   1860  C   ARG A 375      16.898  10.679  13.204  1.00  0.00           C  
ATOM   1861  O   ARG A 375      17.629   9.678  13.164  1.00  0.00           O  
ATOM   1862  CB  ARG A 375      15.847  11.166  15.403  1.00  0.00           C  
ATOM   1863  CG  ARG A 375      16.124   9.775  15.957  1.00  0.00           C  
ATOM   1864  CD  ARG A 375      15.005   9.250  16.842  1.00  0.00           C  
ATOM   1865  NE  ARG A 375      15.248   7.868  17.257  1.00  0.00           N  
ATOM   1866  CZ  ARG A 375      15.801   7.503  18.416  1.00  0.00           C  
ATOM   1867  NH1 ARG A 375      15.987   6.213  18.689  1.00  0.00           N  
ATOM   1868  NH2 ARG A 375      16.148   8.420  19.310  1.00  0.00           N  
ATOM   1869  N   PHE A 376      16.067  10.982  12.215  1.00  0.00           N  
ATOM   1870  CA  PHE A 376      15.986  10.104  11.058  1.00  0.00           C  
ATOM   1871  C   PHE A 376      17.302   9.926  10.294  1.00  0.00           C  
ATOM   1872  O   PHE A 376      17.498   8.904   9.639  1.00  0.00           O  
ATOM   1873  CB  PHE A 376      14.885  10.581  10.108  1.00  0.00           C  
ATOM   1874  CG  PHE A 376      15.319  11.653   9.154  1.00  0.00           C  
ATOM   1875  CD1 PHE A 376      15.829  11.318   7.900  1.00  0.00           C  
ATOM   1876  CD2 PHE A 376      15.191  13.002   9.497  1.00  0.00           C  
ATOM   1877  CE1 PHE A 376      16.200  12.302   6.994  1.00  0.00           C  
ATOM   1878  CE2 PHE A 376      15.559  13.999   8.601  1.00  0.00           C  
ATOM   1879  CZ  PHE A 376      16.066  13.654   7.337  1.00  0.00           C  
ATOM   1880  N   VAL A 377      18.204  10.900  10.348  1.00  0.00           N  
ATOM   1881  CA  VAL A 377      19.453  10.711   9.627  1.00  0.00           C  
ATOM   1882  C   VAL A 377      20.389   9.822  10.438  1.00  0.00           C  
ATOM   1883  O   VAL A 377      21.238   9.136   9.878  1.00  0.00           O  
ATOM   1884  CB  VAL A 377      20.122  12.064   9.232  1.00  0.00           C  
ATOM   1885  CG1 VAL A 377      19.249  13.219   9.663  1.00  0.00           C  
ATOM   1886  CG2 VAL A 377      21.523  12.162   9.780  1.00  0.00           C  
ATOM   1887  N   GLU A 378      20.216   9.809  11.757  1.00  0.00           N  
ATOM   1888  CA  GLU A 378      21.039   8.948  12.597  1.00  0.00           C  
ATOM   1889  C   GLU A 378      20.537   7.530  12.466  1.00  0.00           C  
ATOM   1890  O   GLU A 378      21.327   6.594  12.356  1.00  0.00           O  
ATOM   1891  CB  GLU A 378      20.984   9.355  14.073  1.00  0.00           C  
ATOM   1892  CG  GLU A 378      21.924  10.476  14.405  1.00  0.00           C  
ATOM   1893  CD  GLU A 378      23.313  10.249  13.824  1.00  0.00           C  
ATOM   1894  OE1 GLU A 378      24.014   9.313  14.279  1.00  0.00           O  
ATOM   1895  OE2 GLU A 378      23.702  11.008  12.905  1.00  0.00           O  
ATOM   1896  N   GLU A 388      19.220   7.348  12.465  1.00  0.00           N  
ATOM   1897  CA  GLU A 388      18.737   5.987  12.353  1.00  0.00           C  
ATOM   1898  C   GLU A 388      18.815   5.475  10.926  1.00  0.00           C  
ATOM   1899  O   GLU A 388      18.688   4.282  10.678  1.00  0.00           O  
ATOM   1900  CB  GLU A 388      17.334   5.835  12.961  1.00  0.00           C  
ATOM   1901  CG  GLU A 388      16.287   6.710  12.408  1.00  0.00           C  
ATOM   1902  CD  GLU A 388      15.067   6.771  13.312  1.00  0.00           C  
ATOM   1903  OE1 GLU A 388      14.064   7.384  12.879  1.00  0.00           O  
ATOM   1904  OE2 GLU A 388      15.112   6.224  14.447  1.00  0.00           O  
ATOM   1905  N   GLY A 389      19.074   6.374   9.991  1.00  0.00           N  
ATOM   1906  CA  GLY A 389      19.194   5.954   8.612  1.00  0.00           C  
ATOM   1907  C   GLY A 389      20.652   5.675   8.317  1.00  0.00           C  
ATOM   1908  O   GLY A 389      20.983   5.152   7.255  1.00  0.00           O  
ATOM   1909  N   SER A 396      21.527   5.991   9.272  1.00  0.00           N  
ATOM   1910  CA  SER A 396      22.971   5.815   9.078  1.00  0.00           C  
ATOM   1911  C   SER A 396      23.627   4.642   9.770  1.00  0.00           C  
ATOM   1912  O   SER A 396      24.652   4.138   9.283  1.00  0.00           O  
ATOM   1913  CB  SER A 396      23.718   7.082   9.484  1.00  0.00           C  
ATOM   1914  OG  SER A 396      23.397   8.174   8.639  1.00  0.00           O  
ATOM   1915  N   THR A 397      23.063   4.234  10.908  1.00  0.00           N  
ATOM   1916  CA  THR A 397      23.593   3.104  11.681  1.00  0.00           C  
ATOM   1917  C   THR A 397      22.486   2.318  12.341  1.00  0.00           C  
ATOM   1918  O   THR A 397      21.307   2.600  12.148  1.00  0.00           O  
ATOM   1919  CB  THR A 397      24.528   3.528  12.836  1.00  0.00           C  
ATOM   1920  OG1 THR A 397      23.808   4.362  13.754  1.00  0.00           O  
ATOM   1921  CG2 THR A 397      25.728   4.251  12.314  1.00  0.00           C  
ATOM   1922  N   SER A 403      22.883   1.342  13.149  1.00  0.00           N  
ATOM   1923  CA  SER A 403      21.917   0.515  13.847  1.00  0.00           C  
ATOM   1924  C   SER A 403      21.432   1.270  15.070  1.00  0.00           C  
ATOM   1925  O   SER A 403      22.154   2.098  15.630  1.00  0.00           O  
ATOM   1926  CB  SER A 403      22.542  -0.819  14.263  1.00  0.00           C  
ATOM   1927  OG  SER A 403      23.567  -0.625  15.212  1.00  0.00           O  
ATOM   1928  N   PHE A 404      20.204   0.978  15.472  1.00  0.00           N  
ATOM   1929  CA  PHE A 404      19.590   1.627  16.611  1.00  0.00           C  
ATOM   1930  C   PHE A 404      20.351   1.439  17.920  1.00  0.00           C  
ATOM   1931  O   PHE A 404      20.153   2.196  18.875  1.00  0.00           O  
ATOM   1932  CB  PHE A 404      18.158   1.123  16.747  1.00  0.00           C  
ATOM   1933  CG  PHE A 404      17.325   1.367  15.530  1.00  0.00           C  
ATOM   1934  CD1 PHE A 404      16.970   2.652  15.165  1.00  0.00           C  
ATOM   1935  CD2 PHE A 404      16.921   0.317  14.727  1.00  0.00           C  
ATOM   1936  CE1 PHE A 404      16.221   2.890  14.016  1.00  0.00           C  
ATOM   1937  CE2 PHE A 404      16.172   0.548  13.578  1.00  0.00           C  
ATOM   1938  CZ  PHE A 404      15.824   1.839  13.224  1.00  0.00           C  
ATOM   1939  N   GLU A 406      21.221   0.436  17.970  1.00  0.00           N  
ATOM   1940  CA  GLU A 406      21.997   0.172  19.177  1.00  0.00           C  
ATOM   1941  C   GLU A 406      22.886   1.386  19.471  1.00  0.00           C  
ATOM   1942  O   GLU A 406      23.220   1.674  20.628  1.00  0.00           O  
ATOM   1943  CB  GLU A 406      22.824  -1.115  18.988  1.00  0.00           C  
ATOM   1944  CG  GLU A 406      21.935  -2.373  18.821  1.00  0.00           C  
ATOM   1945  CD  GLU A 406      22.492  -3.437  17.852  1.00  0.00           C  
ATOM   1946  OE1 GLU A 406      22.922  -3.073  16.733  1.00  0.00           O  
ATOM   1947  OE2 GLU A 406      22.472  -4.645  18.197  1.00  0.00           O  
ATOM   1948  N   ASP A 473      23.228   2.125  18.419  1.00  0.00           N  
ATOM   1949  CA  ASP A 473      24.074   3.294  18.566  1.00  0.00           C  
ATOM   1950  C   ASP A 473      23.492   4.472  19.355  1.00  0.00           C  
ATOM   1951  O   ASP A 473      24.249   5.284  19.899  1.00  0.00           O  
ATOM   1952  CB  ASP A 473      24.548   3.754  17.190  1.00  0.00           C  
ATOM   1953  CG  ASP A 473      25.749   2.974  16.716  1.00  0.00           C  
ATOM   1954  OD1 ASP A 473      26.296   3.290  15.638  1.00  0.00           O  
ATOM   1955  OD2 ASP A 473      26.145   2.035  17.441  1.00  0.00           O  
ATOM   1956  N   PHE A 479      22.164   4.576  19.426  1.00  0.00           N  
ATOM   1957  CA  PHE A 479      21.545   5.669  20.176  1.00  0.00           C  
ATOM   1958  C   PHE A 479      21.820   5.524  21.656  1.00  0.00           C  
ATOM   1959  O   PHE A 479      21.849   6.510  22.381  1.00  0.00           O  
ATOM   1960  CB  PHE A 479      20.026   5.738  19.950  1.00  0.00           C  
ATOM   1961  CG  PHE A 479      19.638   6.311  18.619  1.00  0.00           C  
ATOM   1962  CD1 PHE A 479      19.275   5.480  17.563  1.00  0.00           C  
ATOM   1963  CD2 PHE A 479      19.677   7.687  18.403  1.00  0.00           C  
ATOM   1964  CE1 PHE A 479      18.958   6.017  16.308  1.00  0.00           C  
ATOM   1965  CE2 PHE A 479      19.366   8.237  17.150  1.00  0.00           C  
ATOM   1966  CZ  PHE A 479      19.006   7.402  16.102  1.00  0.00           C  
ATOM   1967  N   GLU A 488      22.047   4.297  22.104  1.00  0.00           N  
ATOM   1968  CA  GLU A 488      22.322   4.048  23.513  1.00  0.00           C  
ATOM   1969  C   GLU A 488      23.817   4.199  23.803  1.00  0.00           C  
ATOM   1970  O   GLU A 488      24.236   4.918  24.713  1.00  0.00           O  
ATOM   1971  CB  GLU A 488      21.863   2.632  23.879  1.00  0.00           C  
ATOM   1972  CG  GLU A 488      21.989   2.261  25.359  1.00  0.00           C  
ATOM   1973  CD  GLU A 488      21.657   0.787  25.631  1.00  0.00           C  
ATOM   1974  OE1 GLU A 488      21.731   0.361  26.807  1.00  0.00           O  
ATOM   1975  OE2 GLU A 488      21.325   0.049  24.672  1.00  0.00           O  
ATOM   1976  N   ASP A 495      24.617   3.542  22.982  1.00  0.00           N  
ATOM   1977  CA  ASP A 495      26.055   3.529  23.157  1.00  0.00           C  
ATOM   1978  C   ASP A 495      26.887   4.693  22.668  1.00  0.00           C  
ATOM   1979  O   ASP A 495      27.850   5.074  23.323  1.00  0.00           O  
ATOM   1980  CB  ASP A 495      26.600   2.250  22.534  1.00  0.00           C  
ATOM   1981  CG  ASP A 495      26.046   1.017  23.198  1.00  0.00           C  
ATOM   1982  OD1 ASP A 495      25.984  -0.042  22.532  1.00  0.00           O  
ATOM   1983  OD2 ASP A 495      25.675   1.109  24.395  1.00  0.00           O  
ATOM   1984  N   VAL A 496      26.543   5.270  21.529  1.00  0.00           N  
ATOM   1985  CA  VAL A 496      27.397   6.318  21.025  1.00  0.00           C  
ATOM   1986  C   VAL A 496      26.825   7.711  20.810  1.00  0.00           C  
ATOM   1987  O   VAL A 496      27.511   8.704  21.047  1.00  0.00           O  
ATOM   1988  CB  VAL A 496      28.112   5.830  19.710  1.00  0.00           C  
ATOM   1989  CG1 VAL A 496      27.778   4.395  19.424  1.00  0.00           C  
ATOM   1990  CG2 VAL A 496      27.720   6.661  18.552  1.00  0.00           C  
ATOM   1991  N   ILE A 497      25.571   7.801  20.402  1.00  0.00           N  
ATOM   1992  CA  ILE A 497      24.995   9.099  20.102  1.00  0.00           C  
ATOM   1993  C   ILE A 497      24.360   9.901  21.231  1.00  0.00           C  
ATOM   1994  O   ILE A 497      23.489   9.413  21.950  1.00  0.00           O  
ATOM   1995  CB  ILE A 497      23.977   8.945  18.977  1.00  0.00           C  
ATOM   1996  CG1 ILE A 497      24.652   8.294  17.770  1.00  0.00           C  
ATOM   1997  CG2 ILE A 497      23.417  10.294  18.596  1.00  0.00           C  
ATOM   1998  CD1 ILE A 497      23.662   7.742  16.771  1.00  0.00           C  
ATOM   1999  N   TYR A 498      24.806  11.148  21.351  1.00  0.00           N  
ATOM   2000  CA  TYR A 498      24.307  12.104  22.343  1.00  0.00           C  
ATOM   2001  C   TYR A 498      23.093  12.827  21.778  1.00  0.00           C  
ATOM   2002  O   TYR A 498      23.130  13.337  20.647  1.00  0.00           O  
ATOM   2003  CB  TYR A 498      25.320  13.211  22.634  1.00  0.00           C  
ATOM   2004  CG  TYR A 498      26.498  12.852  23.479  1.00  0.00           C  
ATOM   2005  CD1 TYR A 498      26.349  12.575  24.829  1.00  0.00           C  
ATOM   2006  CD2 TYR A 498      27.780  12.865  22.948  1.00  0.00           C  
ATOM   2007  CE1 TYR A 498      27.452  12.330  25.635  1.00  0.00           C  
ATOM   2008  CE2 TYR A 498      28.889  12.619  23.745  1.00  0.00           C  
ATOM   2009  CZ  TYR A 498      28.720  12.352  25.082  1.00  0.00           C  
ATOM   2010  OH  TYR A 498      29.809  12.077  25.866  1.00  0.00           O  
ATOM   2011  N   LYS A 499      22.025  12.902  22.562  1.00  0.00           N  
ATOM   2012  CA  LYS A 499      20.870  13.622  22.094  1.00  0.00           C  
ATOM   2013  C   LYS A 499      20.758  14.879  22.949  1.00  0.00           C  
ATOM   2014  O   LYS A 499      21.199  14.884  24.110  1.00  0.00           O  
ATOM   2015  CB  LYS A 499      19.618  12.773  22.216  1.00  0.00           C  
ATOM   2016  CG  LYS A 499      18.420  13.490  21.660  1.00  0.00           C  
ATOM   2017  CD  LYS A 499      17.165  12.687  21.822  1.00  0.00           C  
ATOM   2018  CE  LYS A 499      15.970  13.588  21.713  1.00  0.00           C  
ATOM   2019  NZ  LYS A 499      16.013  14.580  22.817  1.00  0.00           N  
ATOM   2020  N   VAL A 500      20.207  15.950  22.377  1.00  0.00           N  
ATOM   2021  CA  VAL A 500      20.063  17.193  23.132  1.00  0.00           C  
ATOM   2022  C   VAL A 500      18.652  17.254  23.711  1.00  0.00           C  
ATOM   2023  O   VAL A 500      17.688  16.853  23.053  1.00  0.00           O  
ATOM   2024  CB  VAL A 500      20.352  18.451  22.237  1.00  0.00           C  
ATOM   2025  CG1 VAL A 500      20.852  18.015  20.889  1.00  0.00           C  
ATOM   2026  CG2 VAL A 500      19.116  19.323  22.093  1.00  0.00           C  
ATOM   2027  N   GLU A 501      18.529  17.749  24.939  1.00  0.00           N  
ATOM   2028  CA  GLU A 501      17.215  17.828  25.571  1.00  0.00           C  
ATOM   2029  C   GLU A 501      16.203  18.605  24.751  1.00  0.00           C  
ATOM   2030  O   GLU A 501      16.560  19.513  23.999  1.00  0.00           O  
ATOM   2031  CB  GLU A 501      17.285  18.485  26.948  1.00  0.00           C  
ATOM   2032  CG  GLU A 501      18.315  17.910  27.865  1.00  0.00           C  
ATOM   2033  CD  GLU A 501      17.951  18.097  29.317  1.00  0.00           C  
ATOM   2034  OE1 GLU A 501      17.515  19.209  29.688  1.00  0.00           O  
ATOM   2035  OE2 GLU A 501      18.104  17.121  30.083  1.00  0.00           O  
ATOM   2036  N   ASP A 652      14.939  18.217  24.910  1.00  0.00           N  
ATOM   2037  CA  ASP A 652      13.818  18.878  24.266  1.00  0.00           C  
ATOM   2038  C   ASP A 652      13.924  19.203  22.784  1.00  0.00           C  
ATOM   2039  O   ASP A 652      13.270  20.135  22.322  1.00  0.00           O  
ATOM   2040  CB  ASP A 652      13.526  20.161  25.030  1.00  0.00           C  
ATOM   2041  CG  ASP A 652      13.403  19.933  26.524  1.00  0.00           C  
ATOM   2042  OD1 ASP A 652      13.744  20.875  27.273  1.00  0.00           O  
ATOM   2043  OD2 ASP A 652      12.965  18.834  26.954  1.00  0.00           O  
ATOM   2044  N   GLU A 653      14.734  18.464  22.031  1.00  0.00           N  
ATOM   2045  CA  GLU A 653      14.860  18.732  20.596  1.00  0.00           C  
ATOM   2046  C   GLU A 653      15.065  17.457  19.807  1.00  0.00           C  
ATOM   2047  O   GLU A 653      15.532  16.452  20.339  1.00  0.00           O  
ATOM   2048  CB  GLU A 653      16.070  19.620  20.290  1.00  0.00           C  
ATOM   2049  CG  GLU A 653      16.206  20.865  21.111  1.00  0.00           C  
ATOM   2050  CD  GLU A 653      15.659  22.067  20.409  1.00  0.00           C  
ATOM   2051  OE1 GLU A 653      15.830  23.186  20.936  1.00  0.00           O  
ATOM   2052  OE2 GLU A 653      15.057  21.886  19.330  1.00  0.00           O  
ATOM   2053  N   ASP A 654      14.711  17.504  18.530  1.00  0.00           N  
ATOM   2054  CA  ASP A 654      14.951  16.376  17.657  1.00  0.00           C  
ATOM   2055  C   ASP A 654      16.309  16.772  17.036  1.00  0.00           C  
ATOM   2056  O   ASP A 654      16.402  17.232  15.894  1.00  0.00           O  
ATOM   2057  CB  ASP A 654      13.863  16.267  16.586  1.00  0.00           C  
ATOM   2058  CG  ASP A 654      14.093  15.106  15.613  1.00  0.00           C  
ATOM   2059  OD1 ASP A 654      13.442  15.109  14.550  1.00  0.00           O  
ATOM   2060  OD2 ASP A 654      14.907  14.192  15.897  1.00  0.00           O  
ATOM   2061  N   LEU A 655      17.354  16.631  17.838  1.00  0.00           N  
ATOM   2062  CA  LEU A 655      18.704  16.957  17.419  1.00  0.00           C  
ATOM   2063  C   LEU A 655      19.652  16.017  18.104  1.00  0.00           C  
ATOM   2064  O   LEU A 655      19.541  15.750  19.301  1.00  0.00           O  
ATOM   2065  CB  LEU A 655      19.071  18.387  17.796  1.00  0.00           C  
ATOM   2066  CG  LEU A 655      18.426  19.513  16.990  1.00  0.00           C  
ATOM   2067  CD1 LEU A 655      18.674  20.844  17.676  1.00  0.00           C  
ATOM   2068  CD2 LEU A 655      19.000  19.520  15.584  1.00  0.00           C  
ATOM   2069  N   TYR A 656      20.587  15.506  17.328  1.00  0.00           N  
ATOM   2070  CA  TYR A 656      21.575  14.584  17.845  1.00  0.00           C  
ATOM   2071  C   TYR A 656      22.953  15.060  17.397  1.00  0.00           C  
ATOM   2072  O   TYR A 656      23.103  15.542  16.276  1.00  0.00           O  
ATOM   2073  CB  TYR A 656      21.257  13.183  17.319  1.00  0.00           C  
ATOM   2074  CG  TYR A 656      19.898  12.703  17.786  1.00  0.00           C  
ATOM   2075  CD1 TYR A 656      18.716  13.209  17.228  1.00  0.00           C  
ATOM   2076  CD2 TYR A 656      19.788  11.760  18.808  1.00  0.00           C  
ATOM   2077  CE1 TYR A 656      17.462  12.779  17.683  1.00  0.00           C  
ATOM   2078  CE2 TYR A 656      18.547  11.327  19.262  1.00  0.00           C  
ATOM   2079  CZ  TYR A 656      17.399  11.835  18.701  1.00  0.00           C  
ATOM   2080  OH  TYR A 656      16.194  11.395  19.176  1.00  0.00           O  
ATOM   2081  N   LEU A 657      23.940  14.974  18.285  1.00  0.00           N  
ATOM   2082  CA  LEU A 657      25.305  15.382  17.947  1.00  0.00           C  
ATOM   2083  C   LEU A 657      25.874  14.296  17.046  1.00  0.00           C  
ATOM   2084  O   LEU A 657      25.850  13.114  17.387  1.00  0.00           O  
ATOM   2085  CB  LEU A 657      26.158  15.526  19.210  1.00  0.00           C  
ATOM   2086  CG  LEU A 657      25.773  16.630  20.208  1.00  0.00           C  
ATOM   2087  CD1 LEU A 657      26.656  16.534  21.433  1.00  0.00           C  
ATOM   2088  CD2 LEU A 657      25.934  17.990  19.573  1.00  0.00           C  
ATOM   2089  N   ILE A 658      26.376  14.684  15.884  1.00  0.00           N  
ATOM   2090  CA  ILE A 658      26.903  13.701  14.962  1.00  0.00           C  
ATOM   2091  C   ILE A 658      28.183  13.061  15.480  1.00  0.00           C  
ATOM   2092  O   ILE A 658      29.058  13.741  16.016  1.00  0.00           O  
ATOM   2093  CB  ILE A 658      27.183  14.328  13.588  1.00  0.00           C  
ATOM   2094  CG1 ILE A 658      28.179  15.476  13.731  1.00  0.00           C  
ATOM   2095  CG2 ILE A 658      25.889  14.845  12.973  1.00  0.00           C  
ATOM   2096  CD1 ILE A 658      28.702  15.934  12.413  1.00  0.00           C  
ATOM   2097  N   PRO A 659      28.295  11.732  15.346  1.00  0.00           N  
ATOM   2098  CA  PRO A 659      29.474  10.980  15.790  1.00  0.00           C  
ATOM   2099  C   PRO A 659      30.531  10.918  14.699  1.00  0.00           C  
ATOM   2100  O   PRO A 659      31.650  10.451  14.922  1.00  0.00           O  
ATOM   2101  CB  PRO A 659      28.904   9.610  16.101  1.00  0.00           C  
ATOM   2102  CG  PRO A 659      27.809   9.484  15.084  1.00  0.00           C  
ATOM   2103  CD  PRO A 659      27.151  10.828  15.123  1.00  0.00           C  
ATOM   2104  N   THR A 660      30.157  11.413  13.523  1.00  0.00           N  
ATOM   2105  CA  THR A 660      31.020  11.426  12.346  1.00  0.00           C  
ATOM   2106  C   THR A 660      30.315  12.207  11.231  1.00  0.00           C  
ATOM   2107  O   THR A 660      29.095  12.199  11.148  1.00  0.00           O  
ATOM   2108  CB  THR A 660      31.302   9.980  11.873  1.00  0.00           C  
ATOM   2109  OG1 THR A 660      31.758  10.000  10.519  1.00  0.00           O  
ATOM   2110  CG2 THR A 660      30.048   9.116  11.985  1.00  0.00           C  
ATOM   2111  N   ALA A 661      31.068  12.883  10.373  1.00  0.00           N  
ATOM   2112  CA  ALA A 661      30.448  13.657   9.310  1.00  0.00           C  
ATOM   2113  C   ALA A 661      29.749  12.716   8.343  1.00  0.00           C  
ATOM   2114  O   ALA A 661      28.870  13.128   7.570  1.00  0.00           O  
ATOM   2115  CB  ALA A 661      31.483  14.467   8.593  1.00  0.00           C  
ATOM   2116  N   GLU A 662      30.156  11.453   8.385  1.00  0.00           N  
ATOM   2117  CA  GLU A 662      29.564  10.419   7.546  1.00  0.00           C  
ATOM   2118  C   GLU A 662      28.037  10.548   7.554  1.00  0.00           C  
ATOM   2119  O   GLU A 662      27.402  10.585   6.499  1.00  0.00           O  
ATOM   2120  CB  GLU A 662      29.944   9.032   8.081  1.00  0.00           C  
ATOM   2121  CG  GLU A 662      29.277   7.858   7.376  1.00  0.00           C  
ATOM   2122  CD  GLU A 662      29.370   6.564   8.172  1.00  0.00           C  
ATOM   2123  OE1 GLU A 662      30.411   6.376   8.853  1.00  0.00           O  
ATOM   2124  OE2 GLU A 662      28.420   5.733   8.106  1.00  0.00           O  
ATOM   2125  N   HIS A 663      27.462  10.625   8.752  1.00  0.00           N  
ATOM   2126  CA  HIS A 663      26.013  10.698   8.919  1.00  0.00           C  
ATOM   2127  C   HIS A 663      25.319  11.877   8.267  1.00  0.00           C  
ATOM   2128  O   HIS A 663      24.347  11.680   7.556  1.00  0.00           O  
ATOM   2129  CB  HIS A 663      25.655  10.613  10.402  1.00  0.00           C  
ATOM   2130  CG  HIS A 663      26.067   9.320  11.036  1.00  0.00           C  
ATOM   2131  ND1 HIS A 663      25.818   9.018  12.359  1.00  0.00           N  
ATOM   2132  CD2 HIS A 663      26.696   8.238  10.513  1.00  0.00           C  
ATOM   2133  CE1 HIS A 663      26.271   7.806  12.622  1.00  0.00           C  
ATOM   2134  NE2 HIS A 663      26.808   7.312  11.519  1.00  0.00           N  
ATOM   2135  N   PRO A 664      25.780  13.118   8.514  1.00  0.00           N  
ATOM   2136  CA  PRO A 664      25.089  14.235   7.856  1.00  0.00           C  
ATOM   2137  C   PRO A 664      25.323  14.209   6.342  1.00  0.00           C  
ATOM   2138  O   PRO A 664      24.494  14.694   5.567  1.00  0.00           O  
ATOM   2139  CB  PRO A 664      25.691  15.468   8.538  1.00  0.00           C  
ATOM   2140  CG  PRO A 664      27.023  14.999   9.016  1.00  0.00           C  
ATOM   2141  CD  PRO A 664      26.717  13.617   9.535  1.00  0.00           C  
ATOM   2142  N   LEU A 665      26.462  13.650   5.930  1.00  0.00           N  
ATOM   2143  CA  LEU A 665      26.784  13.515   4.512  1.00  0.00           C  
ATOM   2144  C   LEU A 665      25.791  12.535   3.890  1.00  0.00           C  
ATOM   2145  O   LEU A 665      25.271  12.776   2.801  1.00  0.00           O  
ATOM   2146  CB  LEU A 665      28.198  12.975   4.325  1.00  0.00           C  
ATOM   2147  CG  LEU A 665      29.333  13.925   3.942  1.00  0.00           C  
ATOM   2148  CD1 LEU A 665      28.923  15.384   3.988  1.00  0.00           C  
ATOM   2149  CD2 LEU A 665      30.479  13.655   4.875  1.00  0.00           C  
ATOM   2150  N   ALA A 666      25.514  11.434   4.583  1.00  0.00           N  
ATOM   2151  CA  ALA A 666      24.569  10.451   4.066  1.00  0.00           C  
ATOM   2152  C   ALA A 666      23.155  11.004   4.138  1.00  0.00           C  
ATOM   2153  O   ALA A 666      22.279  10.594   3.391  1.00  0.00           O  
ATOM   2154  CB  ALA A 666      24.657   9.165   4.857  1.00  0.00           C  
ATOM   2155  N   GLY A 667      22.925  11.936   5.042  1.00  0.00           N  
ATOM   2156  CA  GLY A 667      21.602  12.499   5.153  1.00  0.00           C  
ATOM   2157  C   GLY A 667      21.404  13.589   4.123  1.00  0.00           C  
ATOM   2158  O   GLY A 667      20.277  13.891   3.720  1.00  0.00           O  
ATOM   2159  N   MET A 668      22.510  14.174   3.687  1.00  0.00           N  
ATOM   2160  CA  MET A 668      22.469  15.247   2.708  1.00  0.00           C  
ATOM   2161  C   MET A 668      21.577  15.000   1.486  1.00  0.00           C  
ATOM   2162  O   MET A 668      21.029  15.940   0.932  1.00  0.00           O  
ATOM   2163  CB  MET A 668      23.890  15.569   2.258  1.00  0.00           C  
ATOM   2164  CG  MET A 668      23.987  16.616   1.174  1.00  0.00           C  
ATOM   2165  SD  MET A 668      25.705  16.845   0.668  1.00  0.00           S  
ATOM   2166  CE  MET A 668      25.784  18.617   0.659  1.00  0.00           C  
ATOM   2167  N   HIS A 669      21.425  13.749   1.063  1.00  0.00           N  
ATOM   2168  CA  HIS A 669      20.592  13.447  -0.100  1.00  0.00           C  
ATOM   2169  C   HIS A 669      19.470  12.465   0.215  1.00  0.00           C  
ATOM   2170  O   HIS A 669      19.025  11.707  -0.644  1.00  0.00           O  
ATOM   2171  CB  HIS A 669      21.451  12.903  -1.242  1.00  0.00           C  
ATOM   2172  CG  HIS A 669      22.355  13.924  -1.852  1.00  0.00           C  
ATOM   2173  ND1 HIS A 669      21.881  15.006  -2.563  1.00  0.00           N  
ATOM   2174  CD2 HIS A 669      23.703  14.046  -1.835  1.00  0.00           C  
ATOM   2175  CE1 HIS A 669      22.900  15.752  -2.954  1.00  0.00           C  
ATOM   2176  NE2 HIS A 669      24.017  15.191  -2.525  1.00  0.00           N  
ATOM   2177  N   ALA A 670      19.013  12.480   1.459  1.00  0.00           N  
ATOM   2178  CA  ALA A 670      17.931  11.602   1.869  1.00  0.00           C  
ATOM   2179  C   ALA A 670      16.694  12.003   1.063  1.00  0.00           C  
ATOM   2180  O   ALA A 670      16.455  13.191   0.840  1.00  0.00           O  
ATOM   2181  CB  ALA A 670      17.678  11.765   3.357  1.00  0.00           C  
ATOM   2182  N   ASN A 671      15.925  11.007   0.626  1.00  0.00           N  
ATOM   2183  CA  ASN A 671      14.704  11.205  -0.166  1.00  0.00           C  
ATOM   2184  C   ASN A 671      14.953  11.920  -1.485  1.00  0.00           C  
ATOM   2185  O   ASN A 671      14.330  12.918  -1.778  1.00  0.00           O  
ATOM   2186  CB  ASN A 671      13.635  11.971   0.633  1.00  0.00           C  
ATOM   2187  CG  ASN A 671      13.045  11.146   1.773  1.00  0.00           C  
ATOM   2188  OD1 ASN A 671      12.592  10.022   1.568  1.00  0.00           O  
ATOM   2189  ND2 ASN A 671      13.041  11.709   2.979  1.00  0.00           N  
ATOM   2190  N   GLU A 672      15.881  11.413  -2.276  1.00  0.00           N  
ATOM   2191  CA  GLU A 672      16.174  12.007  -3.566  1.00  0.00           C  
ATOM   2192  C   GLU A 672      16.307  10.890  -4.577  1.00  0.00           C  
ATOM   2193  O   GLU A 672      16.321   9.702  -4.229  1.00  0.00           O  
ATOM   2194  CB  GLU A 672      17.496  12.785  -3.551  1.00  0.00           C  
ATOM   2195  CG  GLU A 672      17.516  14.066  -2.713  1.00  0.00           C  
ATOM   2196  CD  GLU A 672      18.751  14.928  -2.990  1.00  0.00           C  
ATOM   2197  OE1 GLU A 672      19.001  15.882  -2.221  1.00  0.00           O  
ATOM   2198  OE2 GLU A 672      19.468  14.654  -3.983  1.00  0.00           O  
ATOM   2199  N   ILE A 675      16.370  11.284  -5.840  1.00  0.00           N  
ATOM   2200  CA  ILE A 675      16.572  10.342  -6.924  1.00  0.00           C  
ATOM   2201  C   ILE A 675      17.639  11.056  -7.706  1.00  0.00           C  
ATOM   2202  O   ILE A 675      17.370  12.061  -8.358  1.00  0.00           O  
ATOM   2203  CB  ILE A 675      15.326  10.153  -7.800  1.00  0.00           C  
ATOM   2204  CG1 ILE A 675      14.198   9.543  -6.960  1.00  0.00           C  
ATOM   2205  CG2 ILE A 675      15.672   9.249  -8.990  1.00  0.00           C  
ATOM   2206  CD1 ILE A 675      12.930   9.292  -7.713  1.00  0.00           C  
ATOM   2207  N   LEU A 677      18.863  10.564  -7.599  1.00  0.00           N  
ATOM   2208  CA  LEU A 677      19.970  11.203  -8.276  1.00  0.00           C  
ATOM   2209  C   LEU A 677      19.966  10.909  -9.770  1.00  0.00           C  
ATOM   2210  O   LEU A 677      19.256  10.009 -10.239  1.00  0.00           O  
ATOM   2211  CB  LEU A 677      21.286  10.734  -7.650  1.00  0.00           C  
ATOM   2212  CG  LEU A 677      21.418  10.931  -6.141  1.00  0.00           C  
ATOM   2213  CD1 LEU A 677      22.783  10.444  -5.700  1.00  0.00           C  
ATOM   2214  CD2 LEU A 677      21.238  12.397  -5.792  1.00  0.00           C  
ATOM   2215  N   ASP A 678      20.742  11.690 -10.516  1.00  0.00           N  
ATOM   2216  CA  ASP A 678      20.863  11.475 -11.942  1.00  0.00           C  
ATOM   2217  C   ASP A 678      22.151  10.694 -12.126  1.00  0.00           C  
ATOM   2218  O   ASP A 678      23.226  11.188 -11.784  1.00  0.00           O  
ATOM   2219  CB  ASP A 678      20.967  12.799 -12.692  1.00  0.00           C  
ATOM   2220  CG  ASP A 678      21.145  12.603 -14.192  1.00  0.00           C  
ATOM   2221  OD1 ASP A 678      22.136  11.958 -14.608  1.00  0.00           O  
ATOM   2222  OD2 ASP A 678      20.286  13.091 -14.958  1.00  0.00           O  
ATOM   2223  N   GLY A 681      22.037   9.481 -12.661  1.00  0.00           N  
ATOM   2224  CA  GLY A 681      23.206   8.644 -12.875  1.00  0.00           C  
ATOM   2225  C   GLY A 681      24.384   9.348 -13.534  1.00  0.00           C  
ATOM   2226  O   GLY A 681      25.540   8.956 -13.342  1.00  0.00           O  
ATOM   2227  N   LYS A 683      24.100  10.388 -14.313  1.00  0.00           N  
ATOM   2228  CA  LYS A 683      25.156  11.120 -14.990  1.00  0.00           C  
ATOM   2229  C   LYS A 683      26.043  11.909 -14.034  1.00  0.00           C  
ATOM   2230  O   LYS A 683      27.047  12.477 -14.450  1.00  0.00           O  
ATOM   2231  CB  LYS A 683      24.561  12.062 -16.042  1.00  0.00           C  
ATOM   2232  CG  LYS A 683      24.786  11.614 -17.487  1.00  0.00           C  
ATOM   2233  CD  LYS A 683      26.278  11.459 -17.802  1.00  0.00           C  
ATOM   2234  CE  LYS A 683      26.550  11.353 -19.308  1.00  0.00           C  
ATOM   2235  NZ  LYS A 683      25.947  10.149 -19.939  1.00  0.00           N  
ATOM   2236  N   ASP A 684      25.674  11.952 -12.757  1.00  0.00           N  
ATOM   2237  CA  ASP A 684      26.469  12.676 -11.763  1.00  0.00           C  
ATOM   2238  C   ASP A 684      27.357  11.751 -10.914  1.00  0.00           C  
ATOM   2239  O   ASP A 684      28.445  12.146 -10.481  1.00  0.00           O  
ATOM   2240  CB  ASP A 684      25.558  13.479 -10.841  1.00  0.00           C  
ATOM   2241  CG  ASP A 684      24.806  14.558 -11.567  1.00  0.00           C  
ATOM   2242  OD1 ASP A 684      25.449  15.311 -12.328  1.00  0.00           O  
ATOM   2243  OD2 ASP A 684      23.576  14.658 -11.364  1.00  0.00           O  
ATOM   2244  N   LEU A 685      26.878  10.532 -10.667  1.00  0.00           N  
ATOM   2245  CA  LEU A 685      27.630   9.552  -9.903  1.00  0.00           C  
ATOM   2246  C   LEU A 685      29.013   9.332 -10.540  1.00  0.00           C  
ATOM   2247  O   LEU A 685      29.182   9.419 -11.752  1.00  0.00           O  
ATOM   2248  CB  LEU A 685      26.860   8.233  -9.852  1.00  0.00           C  
ATOM   2249  CG  LEU A 685      25.677   8.051  -8.895  1.00  0.00           C  
ATOM   2250  CD1 LEU A 685      24.877   9.314  -8.797  1.00  0.00           C  
ATOM   2251  CD2 LEU A 685      24.808   6.896  -9.385  1.00  0.00           C  
ATOM   2252  N   PRO A 686      30.035   9.092  -9.714  1.00  0.00           N  
ATOM   2253  CA  PRO A 686      29.903   9.033  -8.258  1.00  0.00           C  
ATOM   2254  C   PRO A 686      29.879  10.446  -7.666  1.00  0.00           C  
ATOM   2255  O   PRO A 686      30.504  11.360  -8.213  1.00  0.00           O  
ATOM   2256  CB  PRO A 686      31.149   8.258  -7.845  1.00  0.00           C  
ATOM   2257  CG  PRO A 686      32.176   8.781  -8.807  1.00  0.00           C  
ATOM   2258  CD  PRO A 686      31.431   8.860 -10.133  1.00  0.00           C  
ATOM   2259  N   LEU A 687      29.125  10.630  -6.584  1.00  0.00           N  
ATOM   2260  CA  LEU A 687      29.087  11.920  -5.902  1.00  0.00           C  
ATOM   2261  C   LEU A 687      30.202  11.766  -4.883  1.00  0.00           C  
ATOM   2262  O   LEU A 687      30.174  10.836  -4.078  1.00  0.00           O  
ATOM   2263  CB  LEU A 687      27.753  12.123  -5.187  1.00  0.00           C  
ATOM   2264  CG  LEU A 687      26.535  12.406  -6.068  1.00  0.00           C  
ATOM   2265  CD1 LEU A 687      25.299  12.634  -5.210  1.00  0.00           C  
ATOM   2266  CD2 LEU A 687      26.811  13.641  -6.895  1.00  0.00           C  
ATOM   2267  N   LEU A 688      31.193  12.649  -4.927  1.00  0.00           N  
ATOM   2268  CA  LEU A 688      32.312  12.547  -3.997  1.00  0.00           C  
ATOM   2269  C   LEU A 688      32.417  13.667  -2.965  1.00  0.00           C  
ATOM   2270  O   LEU A 688      32.669  14.830  -3.293  1.00  0.00           O  
ATOM   2271  CB  LEU A 688      33.622  12.461  -4.770  1.00  0.00           C  
ATOM   2272  CG  LEU A 688      33.672  11.357  -5.820  1.00  0.00           C  
ATOM   2273  CD1 LEU A 688      34.999  11.467  -6.511  1.00  0.00           C  
ATOM   2274  CD2 LEU A 688      33.483   9.973  -5.203  1.00  0.00           C  
ATOM   2275  N   TYR A 689      32.256  13.299  -1.701  1.00  0.00           N  
ATOM   2276  CA  TYR A 689      32.332  14.276  -0.634  1.00  0.00           C  
ATOM   2277  C   TYR A 689      33.443  14.017   0.364  1.00  0.00           C  
ATOM   2278  O   TYR A 689      33.780  12.875   0.669  1.00  0.00           O  
ATOM   2279  CB  TYR A 689      31.003  14.320   0.103  1.00  0.00           C  
ATOM   2280  CG  TYR A 689      29.850  14.767  -0.758  1.00  0.00           C  
ATOM   2281  CD1 TYR A 689      29.802  16.059  -1.281  1.00  0.00           C  
ATOM   2282  CD2 TYR A 689      28.782  13.914  -1.011  1.00  0.00           C  
ATOM   2283  CE1 TYR A 689      28.712  16.491  -2.027  1.00  0.00           C  
ATOM   2284  CE2 TYR A 689      27.690  14.332  -1.752  1.00  0.00           C  
ATOM   2285  CZ  TYR A 689      27.662  15.624  -2.253  1.00  0.00           C  
ATOM   2286  OH  TYR A 689      26.560  16.037  -2.951  1.00  0.00           O  
ATOM   2287  N   VAL A 690      34.023  15.100   0.856  1.00  0.00           N  
ATOM   2288  CA  VAL A 690      35.056  15.017   1.874  1.00  0.00           C  
ATOM   2289  C   VAL A 690      34.679  16.039   2.939  1.00  0.00           C  
ATOM   2290  O   VAL A 690      34.862  17.241   2.747  1.00  0.00           O  
ATOM   2291  CB  VAL A 690      36.476  15.323   1.318  1.00  0.00           C  
ATOM   2292  CG1 VAL A 690      36.500  16.658   0.587  1.00  0.00           C  
ATOM   2293  CG2 VAL A 690      37.476  15.326   2.458  1.00  0.00           C  
ATOM   2294  N   GLY A 691      34.118  15.558   4.046  1.00  0.00           N  
ATOM   2295  CA  GLY A 691      33.722  16.458   5.112  1.00  0.00           C  
ATOM   2296  C   GLY A 691      34.681  16.611   6.291  1.00  0.00           C  
ATOM   2297  O   GLY A 691      35.549  15.767   6.531  1.00  0.00           O  
ATOM   2298  N   VAL A 692      34.527  17.716   7.018  1.00  0.00           N  
ATOM   2299  CA  VAL A 692      35.328  17.991   8.206  1.00  0.00           C  
ATOM   2300  C   VAL A 692      34.297  18.270   9.283  1.00  0.00           C  
ATOM   2301  O   VAL A 692      33.291  18.926   9.017  1.00  0.00           O  
ATOM   2302  CB  VAL A 692      36.179  19.286   8.105  1.00  0.00           C  
ATOM   2303  CG1 VAL A 692      37.486  19.108   8.850  1.00  0.00           C  
ATOM   2304  CG2 VAL A 692      36.408  19.661   6.684  1.00  0.00           C  
ATOM   2305  N   SER A 693      34.535  17.787  10.496  1.00  0.00           N  
ATOM   2306  CA  SER A 693      33.591  18.067  11.560  1.00  0.00           C  
ATOM   2307  C   SER A 693      34.041  17.530  12.884  1.00  0.00           C  
ATOM   2308  O   SER A 693      34.820  16.593  12.939  1.00  0.00           O  
ATOM   2309  CB  SER A 693      32.234  17.435  11.264  1.00  0.00           C  
ATOM   2310  OG  SER A 693      32.182  16.125  11.798  1.00  0.00           O  
ATOM   2311  N   PRO A 695      33.608  18.166  13.979  1.00  0.00           N  
ATOM   2312  CA  PRO A 695      34.043  17.581  15.246  1.00  0.00           C  
ATOM   2313  C   PRO A 695      33.162  16.324  15.337  1.00  0.00           C  
ATOM   2314  O   PRO A 695      32.149  16.218  14.633  1.00  0.00           O  
ATOM   2315  CB  PRO A 695      33.664  18.649  16.278  1.00  0.00           C  
ATOM   2316  CG  PRO A 695      32.570  19.458  15.590  1.00  0.00           C  
ATOM   2317  CD  PRO A 695      33.054  19.521  14.170  1.00  0.00           C  
ATOM   2318  N   CYS A 696      33.548  15.363  16.162  1.00  0.00           N  
ATOM   2319  CA  CYS A 696      32.761  14.150  16.307  1.00  0.00           C  
ATOM   2320  C   CYS A 696      32.502  13.964  17.780  1.00  0.00           C  
ATOM   2321  O   CYS A 696      33.392  14.199  18.592  1.00  0.00           O  
ATOM   2322  CB  CYS A 696      33.519  12.946  15.745  1.00  0.00           C  
ATOM   2323  SG  CYS A 696      33.849  13.050  13.969  1.00  0.00           S  
ATOM   2324  N   PHE A 697      31.286  13.540  18.120  1.00  0.00           N  
ATOM   2325  CA  PHE A 697      30.904  13.343  19.514  1.00  0.00           C  
ATOM   2326  C   PHE A 697      30.458  11.914  19.759  1.00  0.00           C  
ATOM   2327  O   PHE A 697      29.568  11.412  19.081  1.00  0.00           O  
ATOM   2328  CB  PHE A 697      29.788  14.331  19.894  1.00  0.00           C  
ATOM   2329  CG  PHE A 697      30.150  15.773  19.645  1.00  0.00           C  
ATOM   2330  CD1 PHE A 697      29.967  16.346  18.391  1.00  0.00           C  
ATOM   2331  CD2 PHE A 697      30.726  16.542  20.647  1.00  0.00           C  
ATOM   2332  CE1 PHE A 697      30.357  17.658  18.138  1.00  0.00           C  
ATOM   2333  CE2 PHE A 697      31.122  17.862  20.401  1.00  0.00           C  
ATOM   2334  CZ  PHE A 697      30.937  18.419  19.145  1.00  0.00           C  
ATOM   2335  N   ARG A 698      31.076  11.265  20.741  1.00  0.00           N  
ATOM   2336  CA  ARG A 698      30.752   9.874  21.063  1.00  0.00           C  
ATOM   2337  C   ARG A 698      30.684   9.668  22.564  1.00  0.00           C  
ATOM   2338  O   ARG A 698      31.539  10.148  23.309  1.00  0.00           O  
ATOM   2339  CB  ARG A 698      31.815   8.926  20.501  1.00  0.00           C  
ATOM   2340  CG  ARG A 698      32.591   9.484  19.329  1.00  0.00           C  
ATOM   2341  CD  ARG A 698      32.090   9.009  17.991  1.00  0.00           C  
ATOM   2342  NE  ARG A 698      32.502   7.634  17.755  1.00  0.00           N  
ATOM   2343  CZ  ARG A 698      32.946   7.172  16.589  1.00  0.00           C  
ATOM   2344  NH1 ARG A 698      33.046   7.977  15.535  1.00  0.00           N  
ATOM   2345  NH2 ARG A 698      33.282   5.895  16.481  1.00  0.00           N  
ATOM   2346  N   LYS A 699      29.664   8.939  23.000  1.00  0.00           N  
ATOM   2347  CA  LYS A 699      29.479   8.650  24.413  1.00  0.00           C  
ATOM   2348  C   LYS A 699      30.544   7.669  24.869  1.00  0.00           C  
ATOM   2349  O   LYS A 699      31.027   7.757  25.991  1.00  0.00           O  
ATOM   2350  CB  LYS A 699      28.110   8.019  24.665  1.00  0.00           C  
ATOM   2351  CG  LYS A 699      26.913   8.947  24.563  1.00  0.00           C  
ATOM   2352  CD  LYS A 699      25.609   8.160  24.755  1.00  0.00           C  
ATOM   2353  CE  LYS A 699      24.368   9.045  24.659  1.00  0.00           C  
ATOM   2354  NZ  LYS A 699      23.095   8.261  24.686  1.00  0.00           N  
ATOM   2355  N   GLU A 700      30.914   6.739  23.992  1.00  0.00           N  
ATOM   2356  CA  GLU A 700      31.893   5.725  24.342  1.00  0.00           C  
ATOM   2357  C   GLU A 700      31.420   5.020  25.611  1.00  0.00           C  
ATOM   2358  O   GLU A 700      32.230   4.680  26.473  1.00  0.00           O  
ATOM   2359  CB  GLU A 700      33.274   6.342  24.583  1.00  0.00           C  
ATOM   2360  CG  GLU A 700      34.030   6.716  23.311  1.00  0.00           C  
ATOM   2361  CD  GLU A 700      34.180   5.551  22.335  1.00  0.00           C  
ATOM   2362  OE1 GLU A 700      34.242   4.386  22.793  1.00  0.00           O  
ATOM   2363  OE2 GLU A 700      34.253   5.802  21.109  1.00  0.00           O  
ATOM   2364  N   ALA A 703      30.107   4.792  25.706  1.00  0.00           N  
ATOM   2365  CA  ALA A 703      29.499   4.151  26.873  1.00  0.00           C  
ATOM   2366  C   ALA A 703      30.100   2.794  27.250  1.00  0.00           C  
ATOM   2367  O   ALA A 703      30.339   2.529  28.427  1.00  0.00           O  
ATOM   2368  CB  ALA A 703      27.999   4.014  26.662  1.00  0.00           C  
ATOM   2369  N   GLY A 704      30.339   1.940  26.255  1.00  0.00           N  
ATOM   2370  CA  GLY A 704      30.913   0.626  26.509  1.00  0.00           C  
ATOM   2371  C   GLY A 704      32.091   0.633  27.476  1.00  0.00           C  
ATOM   2372  O   GLY A 704      32.349  -0.375  28.134  1.00  0.00           O  
ATOM   2373  N   THR A 705      32.819   1.751  27.543  1.00  0.00           N  
ATOM   2374  CA  THR A 705      33.954   1.908  28.456  1.00  0.00           C  
ATOM   2375  C   THR A 705      33.741   3.127  29.351  1.00  0.00           C  
ATOM   2376  O   THR A 705      32.779   3.875  29.180  1.00  0.00           O  
ATOM   2377  CB  THR A 705      35.297   2.106  27.717  1.00  0.00           C  
ATOM   2378  OG1 THR A 705      35.076   2.777  26.471  1.00  0.00           O  
ATOM   2379  CG2 THR A 705      35.975   0.775  27.487  1.00  0.00           C  
ATOM   2380  N   ALA A 708      34.638   3.308  30.314  1.00  0.00           N  
ATOM   2381  CA  ALA A 708      34.594   4.436  31.249  1.00  0.00           C  
ATOM   2382  C   ALA A 708      36.049   4.606  31.671  1.00  0.00           C  
ATOM   2383  O   ALA A 708      36.387   5.392  32.565  1.00  0.00           O  
ATOM   2384  CB  ALA A 708      33.710   4.100  32.463  1.00  0.00           C  
ATOM   2385  N   GLY A 709      36.897   3.844  30.984  1.00  0.00           N  
ATOM   2386  CA  GLY A 709      38.321   3.835  31.238  1.00  0.00           C  
ATOM   2387  C   GLY A 709      38.832   2.439  30.927  1.00  0.00           C  
ATOM   2388  O   GLY A 709      38.556   1.493  31.664  1.00  0.00           O  
ATOM   2389  N   LYS A 710      39.560   2.301  29.823  1.00  0.00           N  
ATOM   2390  CA  LYS A 710      40.099   1.007  29.440  1.00  0.00           C  
ATOM   2391  C   LYS A 710      41.616   0.940  29.688  1.00  0.00           C  
ATOM   2392  O   LYS A 710      42.057   0.218  30.587  1.00  0.00           O  
ATOM   2393  CB  LYS A 710      39.763   0.716  27.974  1.00  0.00           C  
ATOM   2394  CG  LYS A 710      39.483  -0.754  27.699  1.00  0.00           C  
ATOM   2395  CD  LYS A 710      38.826  -0.963  26.348  1.00  0.00           C  
ATOM   2396  CE  LYS A 710      38.323  -2.386  26.220  1.00  0.00           C  
ATOM   2397  NZ  LYS A 710      37.372  -2.722  27.319  1.00  0.00           N  
ATOM   2398  N   ASP A 711      42.407   1.687  28.911  1.00  0.00           N  
ATOM   2399  CA  ASP A 711      43.871   1.708  29.081  1.00  0.00           C  
ATOM   2400  C   ASP A 711      44.581   3.020  28.675  1.00  0.00           C  
ATOM   2401  O   ASP A 711      44.948   3.810  29.550  1.00  0.00           O  
ATOM   2402  CB  ASP A 711      44.519   0.516  28.357  1.00  0.00           C  
ATOM   2403  CG  ASP A 711      44.432  -0.780  29.161  1.00  0.00           C  
ATOM   2404  OD1 ASP A 711      43.338  -1.384  29.230  1.00  0.00           O  
ATOM   2405  OD2 ASP A 711      45.465  -1.190  29.734  1.00  0.00           O  
ATOM   2406  N   THR A 712      44.799   3.249  27.376  1.00  0.00           N  
ATOM   2407  CA  THR A 712      45.457   4.486  26.922  1.00  0.00           C  
ATOM   2408  C   THR A 712      44.613   5.668  27.395  1.00  0.00           C  
ATOM   2409  O   THR A 712      43.510   5.869  26.881  1.00  0.00           O  
ATOM   2410  CB  THR A 712      45.589   4.529  25.374  1.00  0.00           C  
ATOM   2411  OG1 THR A 712      44.490   3.834  24.774  1.00  0.00           O  
ATOM   2412  CG2 THR A 712      46.895   3.892  24.929  1.00  0.00           C  
ATOM   2413  N   LYS A 713      45.133   6.446  28.356  1.00  0.00           N  
ATOM   2414  CA  LYS A 713      44.384   7.575  28.947  1.00  0.00           C  
ATOM   2415  C   LYS A 713      44.584   9.035  28.479  1.00  0.00           C  
ATOM   2416  O   LYS A 713      44.400   9.981  29.263  1.00  0.00           O  
ATOM   2417  CB  LYS A 713      44.491   7.515  30.487  1.00  0.00           C  
ATOM   2418  CG  LYS A 713      43.514   6.520  31.141  1.00  0.00           C  
ATOM   2419  CD  LYS A 713      43.072   6.971  32.535  1.00  0.00           C  
ATOM   2420  CE  LYS A 713      41.831   6.209  32.992  1.00  0.00           C  
ATOM   2421  NZ  LYS A 713      41.300   6.656  34.316  1.00  0.00           N  
ATOM   2422  N   GLY A 714      44.908   9.208  27.199  1.00  0.00           N  
ATOM   2423  CA  GLY A 714      45.091  10.541  26.646  1.00  0.00           C  
ATOM   2424  C   GLY A 714      44.004  10.929  25.649  1.00  0.00           C  
ATOM   2425  O   GLY A 714      42.849  11.102  26.028  1.00  0.00           O  
ATOM   2426  N   ILE A 715      44.367  11.056  24.376  1.00  0.00           N  
ATOM   2427  CA  ILE A 715      43.412  11.429  23.331  1.00  0.00           C  
ATOM   2428  C   ILE A 715      43.165  10.348  22.281  1.00  0.00           C  
ATOM   2429  O   ILE A 715      42.810  10.649  21.137  1.00  0.00           O  
ATOM   2430  CB  ILE A 715      43.869  12.698  22.593  1.00  0.00           C  
ATOM   2431  CG1 ILE A 715      45.245  12.458  21.956  1.00  0.00           C  
ATOM   2432  CG2 ILE A 715      43.867  13.885  23.558  1.00  0.00           C  
ATOM   2433  CD1 ILE A 715      45.808  13.668  21.154  1.00  0.00           C  
ATOM   2434  N   PHE A 716      43.350   9.090  22.662  1.00  0.00           N  
ATOM   2435  CA  PHE A 716      43.135   7.985  21.733  1.00  0.00           C  
ATOM   2436  C   PHE A 716      41.655   7.652  21.610  1.00  0.00           C  
ATOM   2437  O   PHE A 716      41.148   7.452  20.512  1.00  0.00           O  
ATOM   2438  CB  PHE A 716      43.871   6.732  22.197  1.00  0.00           C  
ATOM   2439  CG  PHE A 716      43.784   5.601  21.224  1.00  0.00           C  
ATOM   2440  CD1 PHE A 716      44.436   5.679  19.987  1.00  0.00           C  
ATOM   2441  CD2 PHE A 716      43.004   4.476  21.509  1.00  0.00           C  
ATOM   2442  CE1 PHE A 716      44.313   4.652  19.035  1.00  0.00           C  
ATOM   2443  CE2 PHE A 716      42.870   3.438  20.569  1.00  0.00           C  
ATOM   2444  CZ  PHE A 716      43.530   3.530  19.322  1.00  0.00           C  
ATOM   2445  N   ARG A 718      40.976   7.569  22.749  1.00  0.00           N  
ATOM   2446  CA  ARG A 718      39.561   7.253  22.776  1.00  0.00           C  
ATOM   2447  C   ARG A 718      38.882   8.275  23.681  1.00  0.00           C  
ATOM   2448  O   ARG A 718      38.767   8.080  24.892  1.00  0.00           O  
ATOM   2449  CB  ARG A 718      39.338   5.828  23.307  1.00  0.00           C  
ATOM   2450  CG  ARG A 718      37.859   5.457  23.381  1.00  0.00           C  
ATOM   2451  CD  ARG A 718      37.595   4.076  23.965  1.00  0.00           C  
ATOM   2452  NE  ARG A 718      38.058   3.014  23.080  1.00  0.00           N  
ATOM   2453  CZ  ARG A 718      39.242   2.427  23.182  1.00  0.00           C  
ATOM   2454  NH1 ARG A 718      40.090   2.792  24.141  1.00  0.00           N  
ATOM   2455  NH2 ARG A 718      39.585   1.488  22.313  1.00  0.00           N  
ATOM   2456  N   VAL A 723      38.410   9.359  23.080  1.00  0.00           N  
ATOM   2457  CA  VAL A 723      37.786  10.429  23.842  1.00  0.00           C  
ATOM   2458  C   VAL A 723      36.363  10.717  23.397  1.00  0.00           C  
ATOM   2459  O   VAL A 723      35.862  10.120  22.455  1.00  0.00           O  
ATOM   2460  CB  VAL A 723      38.613  11.714  23.686  1.00  0.00           C  
ATOM   2461  CG1 VAL A 723      39.954  11.560  24.365  1.00  0.00           C  
ATOM   2462  CG2 VAL A 723      38.847  11.981  22.203  1.00  0.00           C  
ATOM   2463  N   HIS A 724      35.719  11.654  24.077  1.00  0.00           N  
ATOM   2464  CA  HIS A 724      34.360  12.030  23.727  1.00  0.00           C  
ATOM   2465  C   HIS A 724      34.260  12.925  22.487  1.00  0.00           C  
ATOM   2466  O   HIS A 724      33.241  12.877  21.787  1.00  0.00           O  
ATOM   2467  CB  HIS A 724      33.684  12.702  24.916  1.00  0.00           C  
ATOM   2468  CG  HIS A 724      33.392  11.757  26.032  1.00  0.00           C  
ATOM   2469  ND1 HIS A 724      32.615  10.631  25.863  1.00  0.00           N  
ATOM   2470  CD2 HIS A 724      33.778  11.757  27.327  1.00  0.00           C  
ATOM   2471  CE1 HIS A 724      32.533   9.982  27.008  1.00  0.00           C  
ATOM   2472  NE2 HIS A 724      33.228  10.643  27.912  1.00  0.00           N  
ATOM   2473  N   GLN A 725      35.286  13.746  22.221  1.00  0.00           N  
ATOM   2474  CA  GLN A 725      35.268  14.592  21.028  1.00  0.00           C  
ATOM   2475  C   GLN A 725      36.584  14.565  20.256  1.00  0.00           C  
ATOM   2476  O   GLN A 725      37.663  14.544  20.842  1.00  0.00           O  
ATOM   2477  CB  GLN A 725      34.921  16.055  21.371  1.00  0.00           C  
ATOM   2478  CG  GLN A 725      36.093  16.885  21.821  1.00  0.00           C  
ATOM   2479  CD  GLN A 725      35.704  18.288  22.235  1.00  0.00           C  
ATOM   2480  OE1 GLN A 725      34.721  18.481  22.948  1.00  0.00           O  
ATOM   2481  NE2 GLN A 725      36.490  19.275  21.818  1.00  0.00           N  
ATOM   2482  N   PHE A 726      36.480  14.552  18.932  1.00  0.00           N  
ATOM   2483  CA  PHE A 726      37.659  14.586  18.073  1.00  0.00           C  
ATOM   2484  C   PHE A 726      37.273  15.126  16.715  1.00  0.00           C  
ATOM   2485  O   PHE A 726      36.103  15.126  16.349  1.00  0.00           O  
ATOM   2486  CB  PHE A 726      38.306  13.208  17.903  1.00  0.00           C  
ATOM   2487  CG  PHE A 726      37.365  12.139  17.432  1.00  0.00           C  
ATOM   2488  CD1 PHE A 726      36.441  11.574  18.303  1.00  0.00           C  
ATOM   2489  CD2 PHE A 726      37.408  11.684  16.117  1.00  0.00           C  
ATOM   2490  CE1 PHE A 726      35.567  10.563  17.867  1.00  0.00           C  
ATOM   2491  CE2 PHE A 726      36.537  10.672  15.670  1.00  0.00           C  
ATOM   2492  CZ  PHE A 726      35.617  10.114  16.550  1.00  0.00           C  
ATOM   2493  N   HIS A 728      38.271  15.599  15.985  1.00  0.00           N  
ATOM   2494  CA  HIS A 728      38.080  16.145  14.654  1.00  0.00           C  
ATOM   2495  C   HIS A 728      38.367  15.063  13.634  1.00  0.00           C  
ATOM   2496  O   HIS A 728      39.277  14.249  13.814  1.00  0.00           O  
ATOM   2497  CB  HIS A 728      39.029  17.303  14.472  1.00  0.00           C  
ATOM   2498  CG  HIS A 728      38.766  18.429  15.409  1.00  0.00           C  
ATOM   2499  ND1 HIS A 728      39.727  19.354  15.753  1.00  0.00           N  
ATOM   2500  CD2 HIS A 728      37.634  18.800  16.056  1.00  0.00           C  
ATOM   2501  CE1 HIS A 728      39.200  20.247  16.575  1.00  0.00           C  
ATOM   2502  NE2 HIS A 728      37.930  19.932  16.775  1.00  0.00           N  
ATOM   2503  N   LYS A 730      37.579  15.025  12.572  1.00  0.00           N  
ATOM   2504  CA  LYS A 730      37.793  14.020  11.548  1.00  0.00           C  
ATOM   2505  C   LYS A 730      37.367  14.438  10.155  1.00  0.00           C  
ATOM   2506  O   LYS A 730      36.257  14.919   9.935  1.00  0.00           O  
ATOM   2507  CB  LYS A 730      37.086  12.720  11.916  1.00  0.00           C  
ATOM   2508  CG  LYS A 730      37.239  11.643  10.843  1.00  0.00           C  
ATOM   2509  CD  LYS A 730      36.816  10.250  11.325  1.00  0.00           C  
ATOM   2510  CE  LYS A 730      35.345  10.211  11.713  1.00  0.00           C  
ATOM   2511  NZ  LYS A 730      34.496  10.834  10.650  1.00  0.00           N  
ATOM   2512  N   VAL A 731      38.284  14.262   9.217  1.00  0.00           N  
ATOM   2513  CA  VAL A 731      38.037  14.557   7.819  1.00  0.00           C  
ATOM   2514  C   VAL A 731      37.530  13.228   7.262  1.00  0.00           C  
ATOM   2515  O   VAL A 731      38.233  12.220   7.336  1.00  0.00           O  
ATOM   2516  CB  VAL A 731      39.341  14.957   7.130  1.00  0.00           C  
ATOM   2517  CG1 VAL A 731      39.117  15.126   5.646  1.00  0.00           C  
ATOM   2518  CG2 VAL A 731      39.872  16.247   7.752  1.00  0.00           C  
ATOM   2519  N   GLU A 732      36.316  13.208   6.721  1.00  0.00           N  
ATOM   2520  CA  GLU A 732      35.756  11.953   6.226  1.00  0.00           C  
ATOM   2521  C   GLU A 732      35.479  11.889   4.729  1.00  0.00           C  
ATOM   2522  O   GLU A 732      35.056  12.862   4.114  1.00  0.00           O  
ATOM   2523  CB  GLU A 732      34.471  11.630   6.998  1.00  0.00           C  
ATOM   2524  CG  GLU A 732      33.817  10.326   6.624  1.00  0.00           C  
ATOM   2525  CD  GLU A 732      34.222   9.170   7.516  1.00  0.00           C  
ATOM   2526  OE1 GLU A 732      35.402   9.109   7.924  1.00  0.00           O  
ATOM   2527  OE2 GLU A 732      33.356   8.305   7.798  1.00  0.00           O  
ATOM   2528  N   GLN A 733      35.731  10.726   4.143  1.00  0.00           N  
ATOM   2529  CA  GLN A 733      35.478  10.530   2.730  1.00  0.00           C  
ATOM   2530  C   GLN A 733      34.111   9.889   2.624  1.00  0.00           C  
ATOM   2531  O   GLN A 733      33.835   8.888   3.293  1.00  0.00           O  
ATOM   2532  CB  GLN A 733      36.475   9.548   2.093  1.00  0.00           C  
ATOM   2533  CG  GLN A 733      37.961   9.882   2.130  1.00  0.00           C  
ATOM   2534  CD  GLN A 733      38.788   8.718   1.572  1.00  0.00           C  
ATOM   2535  OE1 GLN A 733      38.686   8.382   0.397  1.00  0.00           O  
ATOM   2536  NE2 GLN A 733      39.589   8.092   2.423  1.00  0.00           N  
ATOM   2537  N   PHE A 734      33.237  10.454   1.806  1.00  0.00           N  
ATOM   2538  CA  PHE A 734      31.953   9.809   1.627  1.00  0.00           C  
ATOM   2539  C   PHE A 734      31.716   9.690   0.135  1.00  0.00           C  
ATOM   2540  O   PHE A 734      32.037  10.597  -0.631  1.00  0.00           O  
ATOM   2541  CB  PHE A 734      30.842  10.585   2.301  1.00  0.00           C  
ATOM   2542  CG  PHE A 734      29.555   9.821   2.398  1.00  0.00           C  
ATOM   2543  CD1 PHE A 734      28.691   9.741   1.305  1.00  0.00           C  
ATOM   2544  CD2 PHE A 734      29.183   9.219   3.598  1.00  0.00           C  
ATOM   2545  CE1 PHE A 734      27.475   9.080   1.411  1.00  0.00           C  
ATOM   2546  CE2 PHE A 734      27.974   8.555   3.717  1.00  0.00           C  
ATOM   2547  CZ  PHE A 734      27.110   8.486   2.618  1.00  0.00           C  
ATOM   2548  N   VAL A 735      31.161   8.552  -0.267  1.00  0.00           N  
ATOM   2549  CA  VAL A 735      30.915   8.252  -1.669  1.00  0.00           C  
ATOM   2550  C   VAL A 735      29.549   7.654  -1.987  1.00  0.00           C  
ATOM   2551  O   VAL A 735      29.091   6.692  -1.338  1.00  0.00           O  
ATOM   2552  CB  VAL A 735      31.992   7.272  -2.196  1.00  0.00           C  
ATOM   2553  CG1 VAL A 735      31.637   6.789  -3.573  1.00  0.00           C  
ATOM   2554  CG2 VAL A 735      33.350   7.954  -2.216  1.00  0.00           C  
ATOM   2555  N   TYR A 736      28.902   8.252  -2.988  1.00  0.00           N  
ATOM   2556  CA  TYR A 736      27.614   7.785  -3.496  1.00  0.00           C  
ATOM   2557  C   TYR A 736      28.027   7.161  -4.824  1.00  0.00           C  
ATOM   2558  O   TYR A 736      28.669   7.821  -5.640  1.00  0.00           O  
ATOM   2559  CB  TYR A 736      26.667   8.948  -3.768  1.00  0.00           C  
ATOM   2560  CG  TYR A 736      26.026   9.590  -2.551  1.00  0.00           C  
ATOM   2561  CD1 TYR A 736      26.662  10.624  -1.852  1.00  0.00           C  
ATOM   2562  CD2 TYR A 736      24.748   9.211  -2.140  1.00  0.00           C  
ATOM   2563  CE1 TYR A 736      26.024  11.265  -0.783  1.00  0.00           C  
ATOM   2564  CE2 TYR A 736      24.105   9.843  -1.075  1.00  0.00           C  
ATOM   2565  CZ  TYR A 736      24.741  10.870  -0.402  1.00  0.00           C  
ATOM   2566  OH  TYR A 736      24.074  11.514   0.630  1.00  0.00           O  
ATOM   2567  N   SER A 737      27.675   5.899  -5.040  1.00  0.00           N  
ATOM   2568  CA  SER A 737      28.052   5.216  -6.270  1.00  0.00           C  
ATOM   2569  C   SER A 737      26.994   4.272  -6.838  1.00  0.00           C  
ATOM   2570  O   SER A 737      25.993   3.964  -6.182  1.00  0.00           O  
ATOM   2571  CB  SER A 737      29.335   4.420  -6.034  1.00  0.00           C  
ATOM   2572  OG  SER A 737      29.692   3.692  -7.194  1.00  0.00           O  
ATOM   2573  N   ARG A 738      27.221   3.830  -8.074  1.00  0.00           N  
ATOM   2574  CA  ARG A 738      26.322   2.877  -8.714  1.00  0.00           C  
ATOM   2575  C   ARG A 738      26.693   1.554  -8.078  1.00  0.00           C  
ATOM   2576  O   ARG A 738      27.863   1.297  -7.794  1.00  0.00           O  
ATOM   2577  CB  ARG A 738      26.601   2.762 -10.204  1.00  0.00           C  
ATOM   2578  CG  ARG A 738      26.479   4.036 -10.969  1.00  0.00           C  
ATOM   2579  CD  ARG A 738      27.091   3.888 -12.357  1.00  0.00           C  
ATOM   2580  NE  ARG A 738      26.474   4.844 -13.260  1.00  0.00           N  
ATOM   2581  CZ  ARG A 738      25.251   4.704 -13.752  1.00  0.00           C  
ATOM   2582  NH1 ARG A 738      24.521   3.628 -13.445  1.00  0.00           N  
ATOM   2583  NH2 ARG A 738      24.739   5.671 -14.501  1.00  0.00           N  
ATOM   2584  N   PRO A 739      25.710   0.688  -7.855  1.00  0.00           N  
ATOM   2585  CA  PRO A 739      26.026  -0.601  -7.241  1.00  0.00           C  
ATOM   2586  C   PRO A 739      27.203  -1.329  -7.899  1.00  0.00           C  
ATOM   2587  O   PRO A 739      27.957  -2.053  -7.240  1.00  0.00           O  
ATOM   2588  CB  PRO A 739      24.712  -1.358  -7.375  1.00  0.00           C  
ATOM   2589  CG  PRO A 739      23.683  -0.253  -7.193  1.00  0.00           C  
ATOM   2590  CD  PRO A 739      24.258   0.863  -8.045  1.00  0.00           C  
ATOM   2591  N   GLU A 742      27.375  -1.115  -9.197  1.00  0.00           N  
ATOM   2592  CA  GLU A 742      28.434  -1.774  -9.953  1.00  0.00           C  
ATOM   2593  C   GLU A 742      29.814  -1.150  -9.749  1.00  0.00           C  
ATOM   2594  O   GLU A 742      30.830  -1.713 -10.156  1.00  0.00           O  
ATOM   2595  CB  GLU A 742      28.065  -1.763 -11.441  1.00  0.00           C  
ATOM   2596  CG  GLU A 742      26.599  -2.125 -11.724  1.00  0.00           C  
ATOM   2597  CD  GLU A 742      25.655  -0.913 -11.719  1.00  0.00           C  
ATOM   2598  OE1 GLU A 742      24.467  -1.072 -11.337  1.00  0.00           O  
ATOM   2599  OE2 GLU A 742      26.094   0.192 -12.117  1.00  0.00           O  
ATOM   2600  N   GLU A 743      29.851   0.007  -9.098  1.00  0.00           N  
ATOM   2601  CA  GLU A 743      31.103   0.731  -8.866  1.00  0.00           C  
ATOM   2602  C   GLU A 743      31.619   0.723  -7.407  1.00  0.00           C  
ATOM   2603  O   GLU A 743      32.809   0.969  -7.143  1.00  0.00           O  
ATOM   2604  CB  GLU A 743      30.907   2.181  -9.313  1.00  0.00           C  
ATOM   2605  CG  GLU A 743      30.625   2.360 -10.789  1.00  0.00           C  
ATOM   2606  CD  GLU A 743      31.899   2.446 -11.600  1.00  0.00           C  
ATOM   2607  OE1 GLU A 743      32.706   3.361 -11.318  1.00  0.00           O  
ATOM   2608  OE2 GLU A 743      32.095   1.608 -12.508  1.00  0.00           O  
ATOM   2609  N   SER A 786      30.718   0.438  -6.471  1.00  0.00           N  
ATOM   2610  CA  SER A 786      31.048   0.456  -5.059  1.00  0.00           C  
ATOM   2611  C   SER A 786      32.333  -0.238  -4.636  1.00  0.00           C  
ATOM   2612  O   SER A 786      33.209   0.396  -4.042  1.00  0.00           O  
ATOM   2613  CB  SER A 786      29.859  -0.053  -4.245  1.00  0.00           C  
ATOM   2614  OG  SER A 786      29.178  -1.083  -4.916  1.00  0.00           O  
ATOM   2615  N   TRP A 787      32.472  -1.519  -4.945  1.00  0.00           N  
ATOM   2616  CA  TRP A 787      33.680  -2.232  -4.550  1.00  0.00           C  
ATOM   2617  C   TRP A 787      34.969  -1.583  -5.076  1.00  0.00           C  
ATOM   2618  O   TRP A 787      35.976  -1.494  -4.359  1.00  0.00           O  
ATOM   2619  CB  TRP A 787      33.580  -3.697  -4.978  1.00  0.00           C  
ATOM   2620  CG  TRP A 787      32.375  -4.340  -4.390  1.00  0.00           C  
ATOM   2621  CD1 TRP A 787      31.208  -4.634  -5.033  1.00  0.00           C  
ATOM   2622  CD2 TRP A 787      32.164  -4.667  -3.007  1.00  0.00           C  
ATOM   2623  NE1 TRP A 787      30.279  -5.118  -4.138  1.00  0.00           N  
ATOM   2624  CE2 TRP A 787      30.838  -5.150  -2.888  1.00  0.00           C  
ATOM   2625  CE3 TRP A 787      32.964  -4.595  -1.855  1.00  0.00           C  
ATOM   2626  CZ2 TRP A 787      30.293  -5.560  -1.664  1.00  0.00           C  
ATOM   2627  CZ3 TRP A 787      32.421  -5.003  -0.634  1.00  0.00           C  
ATOM   2628  CH2 TRP A 787      31.097  -5.480  -0.551  1.00  0.00           C  
ATOM   2629  N   GLU A 788      34.946  -1.113  -6.315  1.00  0.00           N  
ATOM   2630  CA  GLU A 788      36.129  -0.475  -6.868  1.00  0.00           C  
ATOM   2631  C   GLU A 788      36.426   0.801  -6.056  1.00  0.00           C  
ATOM   2632  O   GLU A 788      37.586   1.189  -5.848  1.00  0.00           O  
ATOM   2633  CB  GLU A 788      35.868  -0.135  -8.326  1.00  0.00           C  
ATOM   2634  CG  GLU A 788      37.087   0.294  -9.108  1.00  0.00           C  
ATOM   2635  CD  GLU A 788      36.729   0.655 -10.528  1.00  0.00           C  
ATOM   2636  OE1 GLU A 788      36.011  -0.144 -11.176  1.00  0.00           O  
ATOM   2637  OE2 GLU A 788      37.162   1.733 -10.989  1.00  0.00           O  
ATOM   2638  N   TRP A 789      35.358   1.451  -5.603  1.00  0.00           N  
ATOM   2639  CA  TRP A 789      35.485   2.662  -4.807  1.00  0.00           C  
ATOM   2640  C   TRP A 789      35.959   2.348  -3.403  1.00  0.00           C  
ATOM   2641  O   TRP A 789      36.785   3.077  -2.843  1.00  0.00           O  
ATOM   2642  CB  TRP A 789      34.149   3.397  -4.746  1.00  0.00           C  
ATOM   2643  CG  TRP A 789      34.037   4.392  -5.828  1.00  0.00           C  
ATOM   2644  CD1 TRP A 789      33.142   4.393  -6.866  1.00  0.00           C  
ATOM   2645  CD2 TRP A 789      34.911   5.500  -6.045  1.00  0.00           C  
ATOM   2646  NE1 TRP A 789      33.418   5.434  -7.720  1.00  0.00           N  
ATOM   2647  CE2 TRP A 789      34.498   6.130  -7.240  1.00  0.00           C  
ATOM   2648  CE3 TRP A 789      36.008   6.021  -5.345  1.00  0.00           C  
ATOM   2649  CZ2 TRP A 789      35.144   7.260  -7.755  1.00  0.00           C  
ATOM   2650  CZ3 TRP A 789      36.656   7.148  -5.857  1.00  0.00           C  
ATOM   2651  CH2 TRP A 789      36.218   7.753  -7.053  1.00  0.00           C  
ATOM   2652  N   HIS A 790      35.418   1.272  -2.834  1.00  0.00           N  
ATOM   2653  CA  HIS A 790      35.797   0.850  -1.502  1.00  0.00           C  
ATOM   2654  C   HIS A 790      37.307   0.734  -1.522  1.00  0.00           C  
ATOM   2655  O   HIS A 790      38.007   1.183  -0.617  1.00  0.00           O  
ATOM   2656  CB  HIS A 790      35.190  -0.514  -1.179  1.00  0.00           C  
ATOM   2657  CG  HIS A 790      35.422  -0.957   0.235  1.00  0.00           C  
ATOM   2658  ND1 HIS A 790      35.004  -2.180   0.713  1.00  0.00           N  
ATOM   2659  CD2 HIS A 790      36.012  -0.329   1.282  1.00  0.00           C  
ATOM   2660  CE1 HIS A 790      35.325  -2.287   1.991  1.00  0.00           C  
ATOM   2661  NE2 HIS A 790      35.938  -1.177   2.360  1.00  0.00           N  
ATOM   2662  N   GLU A 791      37.808   0.145  -2.590  1.00  0.00           N  
ATOM   2663  CA  GLU A 791      39.227  -0.038  -2.731  1.00  0.00           C  
ATOM   2664  C   GLU A 791      39.977   1.277  -2.937  1.00  0.00           C  
ATOM   2665  O   GLU A 791      41.120   1.403  -2.517  1.00  0.00           O  
ATOM   2666  CB  GLU A 791      39.488  -0.990  -3.892  1.00  0.00           C  
ATOM   2667  CG  GLU A 791      40.590  -1.987  -3.611  1.00  0.00           C  
ATOM   2668  CD  GLU A 791      40.258  -2.919  -2.453  1.00  0.00           C  
ATOM   2669  OE1 GLU A 791      39.168  -3.555  -2.474  1.00  0.00           O  
ATOM   2670  OE2 GLU A 791      41.100  -3.013  -1.527  1.00  0.00           O  
ATOM   2671  N   LYS A 792      39.354   2.259  -3.585  1.00  0.00           N  
ATOM   2672  CA  LYS A 792      40.042   3.530  -3.812  1.00  0.00           C  
ATOM   2673  C   LYS A 792      40.156   4.373  -2.554  1.00  0.00           C  
ATOM   2674  O   LYS A 792      41.238   4.901  -2.257  1.00  0.00           O  
ATOM   2675  CB  LYS A 792      39.351   4.368  -4.886  1.00  0.00           C  
ATOM   2676  CG  LYS A 792      39.525   3.885  -6.306  1.00  0.00           C  
ATOM   2677  CD  LYS A 792      38.802   4.823  -7.261  1.00  0.00           C  
ATOM   2678  CE  LYS A 792      38.611   4.193  -8.629  1.00  0.00           C  
ATOM   2679  NZ  LYS A 792      37.718   5.008  -9.513  1.00  0.00           N  
ATOM   2680  N   ILE A 793      39.052   4.505  -1.818  1.00  0.00           N  
ATOM   2681  CA  ILE A 793      39.075   5.314  -0.607  1.00  0.00           C  
ATOM   2682  C   ILE A 793      40.061   4.780   0.428  1.00  0.00           C  
ATOM   2683  O   ILE A 793      40.833   5.564   1.004  1.00  0.00           O  
ATOM   2684  CB  ILE A 793      37.657   5.483   0.032  1.00  0.00           C  
ATOM   2685  CG1 ILE A 793      37.048   4.129   0.362  1.00  0.00           C  
ATOM   2686  CG2 ILE A 793      36.751   6.256  -0.899  1.00  0.00           C  
ATOM   2687  CD1 ILE A 793      35.639   4.244   0.939  1.00  0.00           C  
ATOM   2688  N   ILE A 794      40.062   3.471   0.673  1.00  0.00           N  
ATOM   2689  CA  ILE A 794      41.022   2.931   1.649  1.00  0.00           C  
ATOM   2690  C   ILE A 794      42.475   3.302   1.275  1.00  0.00           C  
ATOM   2691  O   ILE A 794      43.296   3.591   2.147  1.00  0.00           O  
ATOM   2692  CB  ILE A 794      40.915   1.391   1.787  1.00  0.00           C  
ATOM   2693  CG1 ILE A 794      41.839   0.902   2.906  1.00  0.00           C  
ATOM   2694  CG2 ILE A 794      41.293   0.717   0.481  1.00  0.00           C  
ATOM   2695  CD1 ILE A 794      41.485   1.419   4.280  1.00  0.00           C  
ATOM   2696  N   ARG A 795      42.772   3.313  -0.023  1.00  0.00           N  
ATOM   2697  CA  ARG A 795      44.094   3.657  -0.508  1.00  0.00           C  
ATOM   2698  C   ARG A 795      44.313   5.154  -0.368  1.00  0.00           C  
ATOM   2699  O   ARG A 795      45.449   5.616  -0.219  1.00  0.00           O  
ATOM   2700  CB  ARG A 795      44.245   3.266  -1.979  1.00  0.00           C  
ATOM   2701  CG  ARG A 795      43.954   1.807  -2.297  1.00  0.00           C  
ATOM   2702  CD  ARG A 795      45.191   0.917  -2.238  1.00  0.00           C  
ATOM   2703  NE  ARG A 795      44.854  -0.487  -2.508  1.00  0.00           N  
ATOM   2704  CZ  ARG A 795      45.743  -1.478  -2.577  1.00  0.00           C  
ATOM   2705  NH1 ARG A 795      47.043  -1.241  -2.401  1.00  0.00           N  
ATOM   2706  NH2 ARG A 795      45.330  -2.715  -2.817  1.00  0.00           N  
ATOM   2707  N   ASN A 796      43.237   5.926  -0.448  1.00  0.00           N  
ATOM   2708  CA  ASN A 796      43.378   7.373  -0.308  1.00  0.00           C  
ATOM   2709  C   ASN A 796      43.857   7.653   1.095  1.00  0.00           C  
ATOM   2710  O   ASN A 796      44.691   8.527   1.305  1.00  0.00           O  
ATOM   2711  CB  ASN A 796      42.050   8.091  -0.523  1.00  0.00           C  
ATOM   2712  CG  ASN A 796      41.573   8.001  -1.945  1.00  0.00           C  
ATOM   2713  OD1 ASN A 796      42.336   8.235  -2.877  1.00  0.00           O  
ATOM   2714  ND2 ASN A 796      40.298   7.670  -2.123  1.00  0.00           N  
ATOM   2715  N   ALA A 797      43.323   6.891   2.049  1.00  0.00           N  
ATOM   2716  CA  ALA A 797      43.688   7.036   3.450  1.00  0.00           C  
ATOM   2717  C   ALA A 797      45.112   6.537   3.655  1.00  0.00           C  
ATOM   2718  O   ALA A 797      45.894   7.147   4.388  1.00  0.00           O  
ATOM   2719  CB  ALA A 797      42.717   6.258   4.321  1.00  0.00           C  
ATOM   2720  N   GLU A 798      45.446   5.430   2.995  1.00  0.00           N  
ATOM   2721  CA  GLU A 798      46.791   4.856   3.084  1.00  0.00           C  
ATOM   2722  C   GLU A 798      47.864   5.843   2.613  1.00  0.00           C  
ATOM   2723  O   GLU A 798      48.937   5.952   3.226  1.00  0.00           O  
ATOM   2724  CB  GLU A 798      46.888   3.579   2.240  1.00  0.00           C  
ATOM   2725  CG  GLU A 798      46.115   2.393   2.783  1.00  0.00           C  
ATOM   2726  CD  GLU A 798      46.364   1.128   1.996  1.00  0.00           C  
ATOM   2727  OE1 GLU A 798      47.552   0.770   1.830  1.00  0.00           O  
ATOM   2728  OE2 GLU A 798      45.377   0.491   1.551  1.00  0.00           O  
ATOM   2729  N   GLU A 799      47.571   6.550   1.522  1.00  0.00           N  
ATOM   2730  CA  GLU A 799      48.504   7.510   0.982  1.00  0.00           C  
ATOM   2731  C   GLU A 799      48.859   8.568   2.000  1.00  0.00           C  
ATOM   2732  O   GLU A 799      50.033   8.941   2.148  1.00  0.00           O  
ATOM   2733  CB  GLU A 799      47.926   8.180  -0.255  1.00  0.00           C  
ATOM   2734  CG  GLU A 799      48.112   7.392  -1.541  1.00  0.00           C  
ATOM   2735  CD  GLU A 799      47.594   8.144  -2.754  1.00  0.00           C  
ATOM   2736  OE1 GLU A 799      47.969   9.325  -2.922  1.00  0.00           O  
ATOM   2737  OE2 GLU A 799      46.819   7.556  -3.540  1.00  0.00           O  
ATOM   2738  N   LEU A 800      47.853   9.054   2.714  1.00  0.00           N  
ATOM   2739  CA  LEU A 800      48.102  10.092   3.702  1.00  0.00           C  
ATOM   2740  C   LEU A 800      49.101   9.666   4.761  1.00  0.00           C  
ATOM   2741  O   LEU A 800      50.079  10.383   5.029  1.00  0.00           O  
ATOM   2742  CB  LEU A 800      46.797  10.510   4.364  1.00  0.00           C  
ATOM   2743  CG  LEU A 800      45.833  11.088   3.338  1.00  0.00           C  
ATOM   2744  CD1 LEU A 800      44.491  11.357   4.002  1.00  0.00           C  
ATOM   2745  CD2 LEU A 800      46.446  12.349   2.731  1.00  0.00           C  
ATOM   2746  N   PHE A 801      48.864   8.493   5.349  1.00  0.00           N  
ATOM   2747  CA  PHE A 801      49.742   8.000   6.396  1.00  0.00           C  
ATOM   2748  C   PHE A 801      51.136   7.687   5.925  1.00  0.00           C  
ATOM   2749  O   PHE A 801      52.098   7.793   6.693  1.00  0.00           O  
ATOM   2750  CB  PHE A 801      49.097   6.822   7.100  1.00  0.00           C  
ATOM   2751  CG  PHE A 801      48.021   7.242   8.051  1.00  0.00           C  
ATOM   2752  CD1 PHE A 801      48.304   7.410   9.404  1.00  0.00           C  
ATOM   2753  CD2 PHE A 801      46.741   7.549   7.581  1.00  0.00           C  
ATOM   2754  CE1 PHE A 801      47.331   7.879  10.278  1.00  0.00           C  
ATOM   2755  CE2 PHE A 801      45.769   8.017   8.437  1.00  0.00           C  
ATOM   2756  CZ  PHE A 801      46.058   8.187   9.795  1.00  0.00           C  
ATOM   2757  N   GLN A 802      51.264   7.314   4.661  1.00  0.00           N  
ATOM   2758  CA  GLN A 802      52.588   7.078   4.120  1.00  0.00           C  
ATOM   2759  C   GLN A 802      53.297   8.440   4.066  1.00  0.00           C  
ATOM   2760  O   GLN A 802      54.433   8.573   4.520  1.00  0.00           O  
ATOM   2761  CB  GLN A 802      52.484   6.457   2.740  1.00  0.00           C  
ATOM   2762  CG  GLN A 802      52.039   5.023   2.794  1.00  0.00           C  
ATOM   2763  CD  GLN A 802      51.747   4.464   1.428  1.00  0.00           C  
ATOM   2764  OE1 GLN A 802      52.159   5.029   0.415  1.00  0.00           O  
ATOM   2765  NE2 GLN A 802      51.039   3.337   1.389  1.00  0.00           N  
ATOM   2766  N   GLU A 803      52.627   9.462   3.542  1.00  0.00           N  
ATOM   2767  CA  GLU A 803      53.245  10.786   3.496  1.00  0.00           C  
ATOM   2768  C   GLU A 803      53.562  11.279   4.917  1.00  0.00           C  
ATOM   2769  O   GLU A 803      54.533  12.013   5.157  1.00  0.00           O  
ATOM   2770  CB  GLU A 803      52.322  11.771   2.775  1.00  0.00           C  
ATOM   2771  CG  GLU A 803      52.035  11.367   1.329  1.00  0.00           C  
ATOM   2772  CD  GLU A 803      51.566  12.527   0.463  1.00  0.00           C  
ATOM   2773  OE1 GLU A 803      50.342  12.818   0.419  1.00  0.00           O  
ATOM   2774  OE2 GLU A 803      52.441  13.156  -0.171  1.00  0.00           O  
ATOM   2775  N   LEU A 807      52.728  10.855   5.857  1.00  0.00           N  
ATOM   2776  CA  LEU A 807      52.877  11.209   7.251  1.00  0.00           C  
ATOM   2777  C   LEU A 807      53.960  10.319   7.860  1.00  0.00           C  
ATOM   2778  O   LEU A 807      54.337  10.476   9.029  1.00  0.00           O  
ATOM   2779  CB  LEU A 807      51.547  10.984   7.945  1.00  0.00           C  
ATOM   2780  CG  LEU A 807      50.800  12.174   8.525  1.00  0.00           C  
ATOM   2781  CD1 LEU A 807      51.221  13.458   7.868  1.00  0.00           C  
ATOM   2782  CD2 LEU A 807      49.309  11.908   8.364  1.00  0.00           C  
ATOM   2783  N   GLU A 808      54.446   9.379   7.051  1.00  0.00           N  
ATOM   2784  CA  GLU A 808      55.496   8.454   7.463  1.00  0.00           C  
ATOM   2785  C   GLU A 808      55.097   7.644   8.689  1.00  0.00           C  
ATOM   2786  O   GLU A 808      55.850   7.540   9.666  1.00  0.00           O  
ATOM   2787  CB  GLU A 808      56.790   9.224   7.744  1.00  0.00           C  
ATOM   2788  CG  GLU A 808      57.380   9.904   6.521  1.00  0.00           C  
ATOM   2789  CD  GLU A 808      58.563  10.792   6.865  1.00  0.00           C  
ATOM   2790  OE1 GLU A 808      59.570  10.262   7.376  1.00  0.00           O  
ATOM   2791  OE2 GLU A 808      58.489  12.020   6.630  1.00  0.00           O  
ATOM   2792  N   ILE A1153      53.908   7.060   8.628  1.00  0.00           N  
ATOM   2793  CA  ILE A1153      53.408   6.258   9.733  1.00  0.00           C  
ATOM   2794  C   ILE A1153      53.303   4.789   9.303  1.00  0.00           C  
ATOM   2795  O   ILE A1153      52.424   4.415   8.515  1.00  0.00           O  
ATOM   2796  CB  ILE A1153      52.024   6.794  10.208  1.00  0.00           C  
ATOM   2797  CG1 ILE A1153      52.178   8.228  10.703  1.00  0.00           C  
ATOM   2798  CG2 ILE A1153      51.485   5.958  11.370  1.00  0.00           C  
ATOM   2799  CD1 ILE A1153      53.039   8.361  11.953  1.00  0.00           C  
ATOM   2800  N   PRO A1154      54.211   3.933   9.805  1.00  0.00           N  
ATOM   2801  CA  PRO A1154      54.139   2.520   9.413  1.00  0.00           C  
ATOM   2802  C   PRO A1154      52.808   1.947   9.915  1.00  0.00           C  
ATOM   2803  O   PRO A1154      52.291   2.348  10.953  1.00  0.00           O  
ATOM   2804  CB  PRO A1154      55.379   1.914  10.076  1.00  0.00           C  
ATOM   2805  CG  PRO A1154      55.499   2.733  11.341  1.00  0.00           C  
ATOM   2806  CD  PRO A1154      55.211   4.149  10.867  1.00  0.00           C  
ATOM   2807  N   TYR A1155      52.246   1.009   9.176  1.00  0.00           N  
ATOM   2808  CA  TYR A1155      50.946   0.473   9.547  1.00  0.00           C  
ATOM   2809  C   TYR A1155      50.689  -0.844   8.835  1.00  0.00           C  
ATOM   2810  O   TYR A1155      51.545  -1.363   8.105  1.00  0.00           O  
ATOM   2811  CB  TYR A1155      49.877   1.471   9.106  1.00  0.00           C  
ATOM   2812  CG  TYR A1155      49.823   1.633   7.594  1.00  0.00           C  
ATOM   2813  CD1 TYR A1155      49.117   0.725   6.798  1.00  0.00           C  
ATOM   2814  CD2 TYR A1155      50.525   2.656   6.949  1.00  0.00           C  
ATOM   2815  CE1 TYR A1155      49.111   0.825   5.401  1.00  0.00           C  
ATOM   2816  CE2 TYR A1155      50.525   2.764   5.540  1.00  0.00           C  
ATOM   2817  CZ  TYR A1155      49.815   1.839   4.779  1.00  0.00           C  
ATOM   2818  OH  TYR A1155      49.824   1.905   3.399  1.00  0.00           O  
ATOM   2819  N   ARG A1156      49.487  -1.360   9.034  1.00  0.00           N  
ATOM   2820  CA  ARG A1156      49.061  -2.586   8.384  1.00  0.00           C  
ATOM   2821  C   ARG A1156      47.569  -2.396   8.119  1.00  0.00           C  
ATOM   2822  O   ARG A1156      46.853  -1.880   8.973  1.00  0.00           O  
ATOM   2823  CB  ARG A1156      49.295  -3.795   9.304  1.00  0.00           C  
ATOM   2824  CG  ARG A1156      48.387  -3.849  10.527  1.00  0.00           C  
ATOM   2825  CD  ARG A1156      48.549  -5.123  11.329  1.00  0.00           C  
ATOM   2826  NE  ARG A1156      47.452  -5.241  12.287  1.00  0.00           N  
ATOM   2827  CZ  ARG A1156      47.184  -6.327  13.011  1.00  0.00           C  
ATOM   2828  NH1 ARG A1156      46.162  -6.330  13.855  1.00  0.00           N  
ATOM   2829  NH2 ARG A1156      47.932  -7.416  12.888  1.00  0.00           N  
ATOM   2830  N   VAL A1157      47.091  -2.741   6.933  1.00  0.00           N  
ATOM   2831  CA  VAL A1157      45.661  -2.594   6.713  1.00  0.00           C  
ATOM   2832  C   VAL A1157      45.068  -3.964   6.959  1.00  0.00           C  
ATOM   2833  O   VAL A1157      45.657  -4.985   6.613  1.00  0.00           O  
ATOM   2834  CB  VAL A1157      45.302  -2.047   5.301  1.00  0.00           C  
ATOM   2835  CG1 VAL A1157      46.429  -2.285   4.337  1.00  0.00           C  
ATOM   2836  CG2 VAL A1157      44.020  -2.690   4.816  1.00  0.00           C  
ATOM   2837  N   VAL A1158      43.892  -3.973   7.563  1.00  0.00           N  
ATOM   2838  CA  VAL A1158      43.236  -5.210   7.951  1.00  0.00           C  
ATOM   2839  C   VAL A1158      41.819  -5.410   7.439  1.00  0.00           C  
ATOM   2840  O   VAL A1158      41.024  -4.473   7.397  1.00  0.00           O  
ATOM   2841  CB  VAL A1158      43.209  -5.281   9.491  1.00  0.00           C  
ATOM   2842  CG1 VAL A1158      42.121  -6.202   9.956  1.00  0.00           C  
ATOM   2843  CG2 VAL A1158      44.577  -5.715  10.011  1.00  0.00           C  
ATOM   2844  N   ASN A1159      41.499  -6.639   7.052  1.00  0.00           N  
ATOM   2845  CA  ASN A1159      40.148  -6.941   6.610  1.00  0.00           C  
ATOM   2846  C   ASN A1159      39.403  -7.372   7.860  1.00  0.00           C  
ATOM   2847  O   ASN A1159      39.727  -8.394   8.467  1.00  0.00           O  
ATOM   2848  CB  ASN A1159      40.131  -8.087   5.601  1.00  0.00           C  
ATOM   2849  CG  ASN A1159      38.744  -8.318   4.991  1.00  0.00           C  
ATOM   2850  OD1 ASN A1159      37.725  -7.795   5.471  1.00  0.00           O  
ATOM   2851  ND2 ASN A1159      38.703  -9.116   3.930  1.00  0.00           N  
ATOM   2852  N   ILE A1160      38.413  -6.585   8.249  1.00  0.00           N  
ATOM   2853  CA  ILE A1160      37.628  -6.890   9.427  1.00  0.00           C  
ATOM   2854  C   ILE A1160      36.714  -8.076   9.188  1.00  0.00           C  
ATOM   2855  O   ILE A1160      36.007  -8.128   8.184  1.00  0.00           O  
ATOM   2856  CB  ILE A1160      36.805  -5.667   9.830  1.00  0.00           C  
ATOM   2857  CG1 ILE A1160      37.763  -4.494  10.026  1.00  0.00           C  
ATOM   2858  CG2 ILE A1160      35.999  -5.950  11.096  1.00  0.00           C  
ATOM   2859  CD1 ILE A1160      39.004  -4.856  10.855  1.00  0.00           C  
ATOM   2860  N   CYS A1161      36.733  -9.024  10.119  1.00  0.00           N  
ATOM   2861  CA  CYS A1161      35.914 -10.230  10.013  1.00  0.00           C  
ATOM   2862  C   CYS A1161      34.449 -10.010  10.386  1.00  0.00           C  
ATOM   2863  O   CYS A1161      34.080  -8.984  10.963  1.00  0.00           O  
ATOM   2864  CB  CYS A1161      36.506 -11.356  10.871  1.00  0.00           C  
ATOM   2865  SG  CYS A1161      36.439 -11.082  12.649  1.00  0.00           S  
ATOM   2866  N   THR A1162      33.625 -10.995  10.053  1.00  0.00           N  
ATOM   2867  CA  THR A1162      32.189 -10.940  10.298  1.00  0.00           C  
ATOM   2868  C   THR A1162      31.770 -10.501  11.694  1.00  0.00           C  
ATOM   2869  O   THR A1162      30.847  -9.684  11.839  1.00  0.00           O  
ATOM   2870  CB  THR A1162      31.524 -12.311  10.006  1.00  0.00           C  
ATOM   2871  OG1 THR A1162      32.163 -13.331  10.783  1.00  0.00           O  
ATOM   2872  CG2 THR A1162      31.636 -12.657   8.529  1.00  0.00           C  
ATOM   2873  N   GLY A1189      32.442 -11.050  12.708  1.00  0.00           N  
ATOM   2874  CA  GLY A1189      32.118 -10.734  14.091  1.00  0.00           C  
ATOM   2875  C   GLY A1189      32.529  -9.356  14.591  1.00  0.00           C  
ATOM   2876  O   GLY A1189      32.079  -8.910  15.643  1.00  0.00           O  
ATOM   2877  N   ASP A1393      33.389  -8.667  13.858  1.00  0.00           N  
ATOM   2878  CA  ASP A1393      33.804  -7.346  14.294  1.00  0.00           C  
ATOM   2879  C   ASP A1393      33.411  -6.333  13.225  1.00  0.00           C  
ATOM   2880  O   ASP A1393      33.732  -5.145  13.333  1.00  0.00           O  
ATOM   2881  CB  ASP A1393      35.323  -7.333  14.510  1.00  0.00           C  
ATOM   2882  CG  ASP A1393      35.795  -6.127  15.299  1.00  0.00           C  
ATOM   2883  OD1 ASP A1393      35.208  -5.857  16.372  1.00  0.00           O  
ATOM   2884  OD2 ASP A1393      36.759  -5.460  14.855  1.00  0.00           O  
ATOM   2885  N   LEU A1418      32.687  -6.803  12.210  1.00  0.00           N  
ATOM   2886  CA  LEU A1418      32.299  -5.957  11.086  1.00  0.00           C  
ATOM   2887  C   LEU A1418      31.293  -4.832  11.341  1.00  0.00           C  
ATOM   2888  O   LEU A1418      31.471  -3.710  10.847  1.00  0.00           O  
ATOM   2889  CB  LEU A1418      31.803  -6.828   9.934  1.00  0.00           C  
ATOM   2890  CG  LEU A1418      31.465  -6.075   8.642  1.00  0.00           C  
ATOM   2891  CD1 LEU A1418      32.672  -5.256   8.167  1.00  0.00           C  
ATOM   2892  CD2 LEU A1418      31.025  -7.079   7.579  1.00  0.00           C  
ATOM   2893  N   GLY A1420      30.234  -5.114  12.087  1.00  0.00           N  
ATOM   2894  CA  GLY A1420      29.255  -4.073  12.335  1.00  0.00           C  
ATOM   2895  C   GLY A1420      28.015  -4.279  11.495  1.00  0.00           C  
ATOM   2896  O   GLY A1420      28.027  -5.082  10.569  1.00  0.00           O  
ATOM   2897  N   TYR A1421      26.949  -3.556  11.808  1.00  0.00           N  
ATOM   2898  CA  TYR A1421      25.687  -3.704  11.091  1.00  0.00           C  
ATOM   2899  C   TYR A1421      25.604  -3.049   9.728  1.00  0.00           C  
ATOM   2900  O   TYR A1421      25.001  -3.590   8.810  1.00  0.00           O  
ATOM   2901  CB  TYR A1421      24.538  -3.163  11.942  1.00  0.00           C  
ATOM   2902  CG  TYR A1421      23.850  -4.189  12.798  1.00  0.00           C  
ATOM   2903  CD1 TYR A1421      24.583  -5.082  13.567  1.00  0.00           C  
ATOM   2904  CD2 TYR A1421      22.459  -4.255  12.847  1.00  0.00           C  
ATOM   2905  CE1 TYR A1421      23.949  -6.022  14.370  1.00  0.00           C  
ATOM   2906  CE2 TYR A1421      21.811  -5.181  13.645  1.00  0.00           C  
ATOM   2907  CZ  TYR A1421      22.562  -6.067  14.410  1.00  0.00           C  
ATOM   2908  OH  TYR A1421      21.929  -6.979  15.229  1.00  0.00           O  
ATOM   2909  N   VAL A1422      26.209  -1.883   9.601  1.00  0.00           N  
ATOM   2910  CA  VAL A1422      26.137  -1.133   8.364  1.00  0.00           C  
ATOM   2911  C   VAL A1422      26.939  -1.649   7.173  1.00  0.00           C  
ATOM   2912  O   VAL A1422      26.460  -1.620   6.037  1.00  0.00           O  
ATOM   2913  CB  VAL A1422      26.545   0.329   8.614  1.00  0.00           C  
ATOM   2914  CG1 VAL A1422      26.356   1.131   7.360  1.00  0.00           C  
ATOM   2915  CG2 VAL A1422      25.732   0.906   9.756  1.00  0.00           C  
ATOM   2916  N   ALA A1423      28.148  -2.131   7.424  1.00  0.00           N  
ATOM   2917  CA  ALA A1423      29.010  -2.575   6.338  1.00  0.00           C  
ATOM   2918  C   ALA A1423      28.790  -3.949   5.740  1.00  0.00           C  
ATOM   2919  O   ALA A1423      28.266  -4.863   6.373  1.00  0.00           O  
ATOM   2920  CB  ALA A1423      30.461  -2.453   6.772  1.00  0.00           C  
ATOM   2921  N   ALA A1456      29.203  -4.073   4.490  1.00  0.00           N  
ATOM   2922  CA  ALA A1456      29.139  -5.344   3.791  1.00  0.00           C  
ATOM   2923  C   ALA A1456      30.563  -5.910   3.890  1.00  0.00           C  
ATOM   2924  O   ALA A1456      30.757  -7.112   3.946  1.00  0.00           O  
ATOM   2925  CB  ALA A1456      28.754  -5.124   2.341  1.00  0.00           C  
ATOM   2926  N   LYS A1457      31.547  -5.013   3.898  1.00  0.00           N  
ATOM   2927  CA  LYS A1457      32.965  -5.341   4.019  1.00  0.00           C  
ATOM   2928  C   LYS A1457      33.687  -4.103   4.574  1.00  0.00           C  
ATOM   2929  O   LYS A1457      33.306  -2.960   4.275  1.00  0.00           O  
ATOM   2930  CB  LYS A1457      33.563  -5.719   2.666  1.00  0.00           C  
ATOM   2931  CG  LYS A1457      35.038  -6.127   2.749  1.00  0.00           C  
ATOM   2932  CD  LYS A1457      35.600  -6.492   1.393  1.00  0.00           C  
ATOM   2933  CE  LYS A1457      37.013  -7.025   1.484  1.00  0.00           C  
ATOM   2934  NZ  LYS A1457      37.447  -7.566   0.162  1.00  0.00           N  
ATOM   2935  N   LYS A1458      34.730  -4.322   5.373  1.00  0.00           N  
ATOM   2936  CA  LYS A1458      35.443  -3.202   5.970  1.00  0.00           C  
ATOM   2937  C   LYS A1458      36.965  -3.354   6.104  1.00  0.00           C  
ATOM   2938  O   LYS A1458      37.461  -4.365   6.593  1.00  0.00           O  
ATOM   2939  CB  LYS A1458      34.813  -2.907   7.340  1.00  0.00           C  
ATOM   2940  CG  LYS A1458      35.526  -1.874   8.184  1.00  0.00           C  
ATOM   2941  CD  LYS A1458      34.568  -1.096   9.113  1.00  0.00           C  
ATOM   2942  CE  LYS A1458      33.907  -1.961  10.170  1.00  0.00           C  
ATOM   2943  NZ  LYS A1458      33.038  -1.183  11.104  1.00  0.00           N  
ATOM   2944  N   TYR A1459      37.695  -2.339   5.656  1.00  0.00           N  
ATOM   2945  CA  TYR A1459      39.146  -2.313   5.755  1.00  0.00           C  
ATOM   2946  C   TYR A1459      39.500  -1.267   6.799  1.00  0.00           C  
ATOM   2947  O   TYR A1459      38.953  -0.173   6.770  1.00  0.00           O  
ATOM   2948  CB  TYR A1459      39.773  -1.883   4.435  1.00  0.00           C  
ATOM   2949  CG  TYR A1459      39.711  -2.910   3.343  1.00  0.00           C  
ATOM   2950  CD1 TYR A1459      39.371  -2.545   2.040  1.00  0.00           C  
ATOM   2951  CD2 TYR A1459      40.000  -4.246   3.600  1.00  0.00           C  
ATOM   2952  CE1 TYR A1459      39.317  -3.489   1.018  1.00  0.00           C  
ATOM   2953  CE2 TYR A1459      39.950  -5.200   2.583  1.00  0.00           C  
ATOM   2954  CZ  TYR A1459      39.606  -4.811   1.296  1.00  0.00           C  
ATOM   2955  OH  TYR A1459      39.543  -5.746   0.293  1.00  0.00           O  
ATOM   2956  N   ASP A1460      40.409  -1.595   7.713  1.00  0.00           N  
ATOM   2957  CA  ASP A1460      40.850  -0.649   8.742  1.00  0.00           C  
ATOM   2958  C   ASP A1460      42.350  -0.476   8.602  1.00  0.00           C  
ATOM   2959  O   ASP A1460      43.049  -1.413   8.241  1.00  0.00           O  
ATOM   2960  CB  ASP A1460      40.599  -1.187  10.160  1.00  0.00           C  
ATOM   2961  CG  ASP A1460      39.148  -1.084  10.606  1.00  0.00           C  
ATOM   2962  OD1 ASP A1460      38.248  -0.887   9.762  1.00  0.00           O  
ATOM   2963  OD2 ASP A1460      38.913  -1.226  11.825  1.00  0.00           O  
ATOM   2964  N   ILE A1461      42.847   0.718   8.882  1.00  0.00           N  
ATOM   2965  CA  ILE A1461      44.282   0.943   8.857  1.00  0.00           C  
ATOM   2966  C   ILE A1461      44.692   1.011  10.321  1.00  0.00           C  
ATOM   2967  O   ILE A1461      44.238   1.893  11.057  1.00  0.00           O  
ATOM   2968  CB  ILE A1461      44.676   2.281   8.233  1.00  0.00           C  
ATOM   2969  CG1 ILE A1461      44.206   2.353   6.781  1.00  0.00           C  
ATOM   2970  CG2 ILE A1461      46.196   2.443   8.333  1.00  0.00           C  
ATOM   2971  CD1 ILE A1461      44.671   3.618   6.030  1.00  0.00           C  
ATOM   2972  N   GLU A1462      45.528   0.077  10.754  1.00  0.00           N  
ATOM   2973  CA  GLU A1462      45.985   0.079  12.135  1.00  0.00           C  
ATOM   2974  C   GLU A1462      47.425   0.511  12.097  1.00  0.00           C  
ATOM   2975  O   GLU A1462      48.258  -0.145  11.474  1.00  0.00           O  
ATOM   2976  CB  GLU A1462      45.858  -1.311  12.764  1.00  0.00           C  
ATOM   2977  CG  GLU A1462      44.424  -1.698  13.105  1.00  0.00           C  
ATOM   2978  CD  GLU A1462      44.242  -3.195  13.355  1.00  0.00           C  
ATOM   2979  OE1 GLU A1462      43.087  -3.634  13.575  1.00  0.00           O  
ATOM   2980  OE2 GLU A1462      45.248  -3.938  13.325  1.00  0.00           O  
ATOM   2981  N   ALA A1463      47.706   1.637  12.747  1.00  0.00           N  
ATOM   2982  CA  ALA A1463      49.055   2.184  12.790  1.00  0.00           C  
ATOM   2983  C   ALA A1463      49.888   1.505  13.855  1.00  0.00           C  
ATOM   2984  O   ALA A1463      49.366   1.061  14.882  1.00  0.00           O  
ATOM   2985  CB  ALA A1463      49.005   3.660  13.063  1.00  0.00           C  
ATOM   2986  N   TRP A1464      51.185   1.413  13.590  1.00  0.00           N  
ATOM   2987  CA  TRP A1464      52.115   0.821  14.533  1.00  0.00           C  
ATOM   2988  C   TRP A1464      52.378   1.900  15.580  1.00  0.00           C  
ATOM   2989  O   TRP A1464      52.747   3.027  15.236  1.00  0.00           O  
ATOM   2990  CB  TRP A1464      53.439   0.416  13.842  1.00  0.00           C  
ATOM   2991  CG  TRP A1464      54.453  -0.040  14.854  1.00  0.00           C  
ATOM   2992  CD1 TRP A1464      55.609   0.607  15.216  1.00  0.00           C  
ATOM   2993  CD2 TRP A1464      54.313  -1.149  15.762  1.00  0.00           C  
ATOM   2994  NE1 TRP A1464      56.190  -0.021  16.298  1.00  0.00           N  
ATOM   2995  CE2 TRP A1464      55.419  -1.103  16.654  1.00  0.00           C  
ATOM   2996  CE3 TRP A1464      53.358  -2.170  15.914  1.00  0.00           C  
ATOM   2997  CZ2 TRP A1464      55.594  -2.051  17.692  1.00  0.00           C  
ATOM   2998  CZ3 TRP A1464      53.530  -3.105  16.940  1.00  0.00           C  
ATOM   2999  CH2 TRP A1464      54.643  -3.038  17.816  1.00  0.00           C  
ATOM   3000  N   MET A1465      52.190   1.566  16.853  1.00  0.00           N  
ATOM   3001  CA  MET A1465      52.403   2.540  17.914  1.00  0.00           C  
ATOM   3002  C   MET A1465      53.615   2.159  18.733  1.00  0.00           C  
ATOM   3003  O   MET A1465      53.525   1.432  19.730  1.00  0.00           O  
ATOM   3004  CB  MET A1465      51.161   2.624  18.803  1.00  0.00           C  
ATOM   3005  CG  MET A1465      49.892   2.991  18.052  1.00  0.00           C  
ATOM   3006  SD  MET A1465      49.952   4.676  17.349  1.00  0.00           S  
ATOM   3007  CE  MET A1465      48.183   4.943  16.980  1.00  0.00           C  
ATOM   3008  N   PRO A1475      54.783   2.666  18.332  1.00  0.00           N  
ATOM   3009  CA  PRO A1475      56.047   2.380  19.020  1.00  0.00           C  
ATOM   3010  C   PRO A1475      55.974   2.341  20.547  1.00  0.00           C  
ATOM   3011  O   PRO A1475      56.564   1.469  21.174  1.00  0.00           O  
ATOM   3012  CB  PRO A1475      56.968   3.478  18.507  1.00  0.00           C  
ATOM   3013  CG  PRO A1475      56.464   3.678  17.105  1.00  0.00           C  
ATOM   3014  CD  PRO A1475      54.968   3.697  17.301  1.00  0.00           C  
ATOM   3015  N   GLY A1476      55.257   3.290  21.136  1.00  0.00           N  
ATOM   3016  CA  GLY A1476      55.146   3.343  22.577  1.00  0.00           C  
ATOM   3017  C   GLY A1476      54.270   2.248  23.134  1.00  0.00           C  
ATOM   3018  O   GLY A1476      54.619   1.607  24.115  1.00  0.00           O  
ATOM   3019  N   GLN A1683      53.127   2.020  22.514  1.00  0.00           N  
ATOM   3020  CA  GLN A1683      52.228   0.987  22.995  1.00  0.00           C  
ATOM   3021  C   GLN A1683      52.715  -0.419  22.710  1.00  0.00           C  
ATOM   3022  O   GLN A1683      52.290  -1.369  23.365  1.00  0.00           O  
ATOM   3023  CB  GLN A1683      50.860   1.141  22.355  1.00  0.00           C  
ATOM   3024  CG  GLN A1683      50.075   2.354  22.807  1.00  0.00           C  
ATOM   3025  CD  GLN A1683      48.685   2.350  22.218  1.00  0.00           C  
ATOM   3026  OE1 GLN A1683      47.972   1.355  22.316  1.00  0.00           O  
ATOM   3027  NE2 GLN A1683      48.294   3.457  21.601  1.00  0.00           N  
ATOM   3028  N   GLY A1690      53.594  -0.559  21.728  1.00  0.00           N  
ATOM   3029  CA  GLY A1690      54.060  -1.880  21.369  1.00  0.00           C  
ATOM   3030  C   GLY A1690      52.985  -2.607  20.571  1.00  0.00           C  
ATOM   3031  O   GLY A1690      52.940  -3.827  20.567  1.00  0.00           O  
ATOM   3032  N   LYS A1692      52.106  -1.880  19.890  1.00  0.00           N  
ATOM   3033  CA  LYS A1692      51.061  -2.545  19.105  1.00  0.00           C  
ATOM   3034  C   LYS A1692      50.469  -1.732  17.944  1.00  0.00           C  
ATOM   3035  O   LYS A1692      50.775  -0.554  17.777  1.00  0.00           O  
ATOM   3036  CB  LYS A1692      49.942  -3.004  20.040  1.00  0.00           C  
ATOM   3037  CG  LYS A1692      49.657  -2.037  21.139  1.00  0.00           C  
ATOM   3038  CD  LYS A1692      48.596  -2.549  22.104  1.00  0.00           C  
ATOM   3039  CE  LYS A1692      49.102  -3.621  23.078  1.00  0.00           C  
ATOM   3040  NZ  LYS A1692      48.063  -3.928  24.130  1.00  0.00           N  
ATOM   3041  N   PHE A1693      49.654  -2.387  17.122  1.00  0.00           N  
ATOM   3042  CA  PHE A1693      48.986  -1.721  16.006  1.00  0.00           C  
ATOM   3043  C   PHE A1693      47.608  -1.267  16.505  1.00  0.00           C  
ATOM   3044  O   PHE A1693      46.873  -2.059  17.098  1.00  0.00           O  
ATOM   3045  CB  PHE A1693      48.764  -2.674  14.822  1.00  0.00           C  
ATOM   3046  CG  PHE A1693      50.020  -3.095  14.107  1.00  0.00           C  
ATOM   3047  CD1 PHE A1693      50.758  -4.183  14.549  1.00  0.00           C  
ATOM   3048  CD2 PHE A1693      50.436  -2.427  12.960  1.00  0.00           C  
ATOM   3049  CE1 PHE A1693      51.886  -4.602  13.859  1.00  0.00           C  
ATOM   3050  CE2 PHE A1693      51.565  -2.838  12.262  1.00  0.00           C  
ATOM   3051  CZ  PHE A1693      52.291  -3.925  12.711  1.00  0.00           C  
ATOM   3052  N   ARG A1700      47.250  -0.003  16.272  1.00  0.00           N  
ATOM   3053  CA  ARG A1700      45.940   0.484  16.717  1.00  0.00           C  
ATOM   3054  C   ARG A1700      45.197   1.101  15.539  1.00  0.00           C  
ATOM   3055  O   ARG A1700      45.809   1.733  14.671  1.00  0.00           O  
ATOM   3056  CB  ARG A1700      46.092   1.531  17.822  1.00  0.00           C  
ATOM   3057  CG  ARG A1700      47.022   1.152  18.949  1.00  0.00           C  
ATOM   3058  CD  ARG A1700      46.617  -0.180  19.542  1.00  0.00           C  
ATOM   3059  NE  ARG A1700      45.200  -0.234  19.904  1.00  0.00           N  
ATOM   3060  CZ  ARG A1700      44.637   0.459  20.893  1.00  0.00           C  
ATOM   3061  NH1 ARG A1700      43.345   0.322  21.126  1.00  0.00           N  
ATOM   3062  NH2 ARG A1700      45.350   1.291  21.646  1.00  0.00           N  
ATOM   3063  N   GLU A1701      43.879   0.919  15.506  1.00  0.00           N  
ATOM   3064  CA  GLU A1701      43.082   1.476  14.421  1.00  0.00           C  
ATOM   3065  C   GLU A1701      43.274   2.966  14.334  1.00  0.00           C  
ATOM   3066  O   GLU A1701      43.278   3.675  15.337  1.00  0.00           O  
ATOM   3067  CB  GLU A1701      41.595   1.202  14.610  1.00  0.00           C  
ATOM   3068  CG  GLU A1701      40.735   1.893  13.568  1.00  0.00           C  
ATOM   3069  CD  GLU A1701      39.260   1.794  13.864  1.00  0.00           C  
ATOM   3070  OE1 GLU A1701      38.472   2.520  13.213  1.00  0.00           O  
ATOM   3071  OE2 GLU A1701      38.888   0.988  14.746  1.00  0.00           O  
ATOM   3072  N   VAL A1702      43.408   3.440  13.108  1.00  0.00           N  
ATOM   3073  CA  VAL A1702      43.596   4.844  12.886  1.00  0.00           C  
ATOM   3074  C   VAL A1702      42.615   5.314  11.781  1.00  0.00           C  
ATOM   3075  O   VAL A1702      42.284   6.489  11.700  1.00  0.00           O  
ATOM   3076  CB  VAL A1702      45.082   5.077  12.575  1.00  0.00           C  
ATOM   3077  CG1 VAL A1702      45.331   5.075  11.080  1.00  0.00           C  
ATOM   3078  CG2 VAL A1702      45.557   6.325  13.279  1.00  0.00           C  
ATOM   3079  N   VAL A1703      42.152   4.399  10.929  1.00  0.00           N  
ATOM   3080  CA  VAL A1703      41.146   4.750   9.914  1.00  0.00           C  
ATOM   3081  C   VAL A1703      40.303   3.540   9.558  1.00  0.00           C  
ATOM   3082  O   VAL A1703      40.715   2.399   9.748  1.00  0.00           O  
ATOM   3083  CB  VAL A1703      41.720   5.346   8.563  1.00  0.00           C  
ATOM   3084  CG1 VAL A1703      43.102   5.881   8.750  1.00  0.00           C  
ATOM   3085  CG2 VAL A1703      41.648   4.331   7.454  1.00  0.00           C  
ATOM   3086  N   SER A1704      39.111   3.795   9.038  1.00  0.00           N  
ATOM   3087  CA  SER A1704      38.234   2.705   8.651  1.00  0.00           C  
ATOM   3088  C   SER A1704      37.426   3.028   7.383  1.00  0.00           C  
ATOM   3089  O   SER A1704      36.809   4.094   7.278  1.00  0.00           O  
ATOM   3090  CB  SER A1704      37.311   2.366   9.812  1.00  0.00           C  
ATOM   3091  OG  SER A1704      36.585   1.192   9.521  1.00  0.00           O  
ATOM   3092  N   ALA A1705      37.462   2.106   6.418  1.00  0.00           N  
ATOM   3093  CA  ALA A1705      36.751   2.247   5.144  1.00  0.00           C  
ATOM   3094  C   ALA A1705      35.698   1.149   5.008  1.00  0.00           C  
ATOM   3095  O   ALA A1705      36.013  -0.036   5.070  1.00  0.00           O  
ATOM   3096  CB  ALA A1705      37.735   2.163   3.983  1.00  0.00           C  
ATOM   3097  N   SER A1706      34.446   1.539   4.803  1.00  0.00           N  
ATOM   3098  CA  SER A1706      33.381   0.556   4.683  1.00  0.00           C  
ATOM   3099  C   SER A1706      32.549   0.732   3.423  1.00  0.00           C  
ATOM   3100  O   SER A1706      32.305   1.852   2.975  1.00  0.00           O  
ATOM   3101  CB  SER A1706      32.439   0.649   5.892  1.00  0.00           C  
ATOM   3102  OG  SER A1706      33.155   0.845   7.101  1.00  0.00           O  
ATOM   3103  N   ASN A1707      32.133  -0.385   2.840  1.00  0.00           N  
ATOM   3104  CA  ASN A1707      31.255  -0.327   1.695  1.00  0.00           C  
ATOM   3105  C   ASN A1707      29.908  -0.666   2.321  1.00  0.00           C  
ATOM   3106  O   ASN A1707      29.700  -1.763   2.859  1.00  0.00           O  
ATOM   3107  CB  ASN A1707      31.612  -1.373   0.644  1.00  0.00           C  
ATOM   3108  CG  ASN A1707      30.731  -1.266  -0.602  1.00  0.00           C  
ATOM   3109  OD1 ASN A1707      29.548  -0.928  -0.507  1.00  0.00           O  
ATOM   3110  ND2 ASN A1707      31.302  -1.563  -1.772  1.00  0.00           N  
ATOM   3111  N   CYS A1708      28.985   0.274   2.270  1.00  0.00           N  
ATOM   3112  CA  CYS A1708      27.685   0.026   2.869  1.00  0.00           C  
ATOM   3113  C   CYS A1708      26.666  -0.497   1.881  1.00  0.00           C  
ATOM   3114  O   CYS A1708      25.527  -0.766   2.260  1.00  0.00           O  
ATOM   3115  CB  CYS A1708      27.169   1.316   3.500  1.00  0.00           C  
ATOM   3116  SG  CYS A1708      28.374   2.035   4.628  1.00  0.00           S  
ATOM   3117  N   THR A1709      27.087  -0.662   0.627  1.00  0.00           N  
ATOM   3118  CA  THR A1709      26.212  -1.108  -0.457  1.00  0.00           C  
ATOM   3119  C   THR A1709      24.917  -0.280  -0.435  1.00  0.00           C  
ATOM   3120  O   THR A1709      24.982   0.956  -0.459  1.00  0.00           O  
ATOM   3121  CB  THR A1709      25.905  -2.659  -0.402  1.00  0.00           C  
ATOM   3122  OG1 THR A1709      25.012  -2.980   0.679  1.00  0.00           O  
ATOM   3123  CG2 THR A1709      27.195  -3.432  -0.236  1.00  0.00           C  
ATOM   3124  N   ASP A1710      23.755  -0.931  -0.375  1.00  0.00           N  
ATOM   3125  CA  ASP A1710      22.490  -0.202  -0.377  1.00  0.00           C  
ATOM   3126  C   ASP A1710      21.809  -0.102   0.981  1.00  0.00           C  
ATOM   3127  O   ASP A1710      20.659   0.326   1.059  1.00  0.00           O  
ATOM   3128  CB  ASP A1710      21.518  -0.857  -1.360  1.00  0.00           C  
ATOM   3129  CG  ASP A1710      21.072  -2.249  -0.916  1.00  0.00           C  
ATOM   3130  OD1 ASP A1710      20.213  -2.854  -1.596  1.00  0.00           O  
ATOM   3131  OD2 ASP A1710      21.581  -2.741   0.111  1.00  0.00           O  
ATOM   3132  N   TRP A1711      22.516  -0.477   2.047  1.00  0.00           N  
ATOM   3133  CA  TRP A1711      21.952  -0.481   3.399  1.00  0.00           C  
ATOM   3134  C   TRP A1711      21.466   0.882   3.893  1.00  0.00           C  
ATOM   3135  O   TRP A1711      20.372   0.992   4.444  1.00  0.00           O  
ATOM   3136  CB  TRP A1711      22.978  -1.047   4.379  1.00  0.00           C  
ATOM   3137  CG  TRP A1711      22.407  -1.536   5.702  1.00  0.00           C  
ATOM   3138  CD1 TRP A1711      21.909  -2.767   5.962  1.00  0.00           C  
ATOM   3139  CD2 TRP A1711      22.304  -0.798   6.927  1.00  0.00           C  
ATOM   3140  NE1 TRP A1711      21.499  -2.853   7.268  1.00  0.00           N  
ATOM   3141  CE2 TRP A1711      21.730  -1.656   7.883  1.00  0.00           C  
ATOM   3142  CE3 TRP A1711      22.641   0.504   7.307  1.00  0.00           C  
ATOM   3143  CZ2 TRP A1711      21.483  -1.259   9.198  1.00  0.00           C  
ATOM   3144  CZ3 TRP A1711      22.395   0.902   8.616  1.00  0.00           C  
ATOM   3145  CH2 TRP A1711      21.821   0.021   9.545  1.00  0.00           C  
ATOM   3146  N   GLN A1725      22.277   1.919   3.714  1.00  0.00           N  
ATOM   3147  CA  GLN A1725      21.873   3.238   4.173  1.00  0.00           C  
ATOM   3148  C   GLN A1725      20.836   3.759   3.193  1.00  0.00           C  
ATOM   3149  O   GLN A1725      19.790   4.290   3.598  1.00  0.00           O  
ATOM   3150  CB  GLN A1725      23.089   4.180   4.256  1.00  0.00           C  
ATOM   3151  CG  GLN A1725      24.162   3.689   5.230  1.00  0.00           C  
ATOM   3152  CD  GLN A1725      25.321   4.654   5.411  1.00  0.00           C  
ATOM   3153  OE1 GLN A1725      25.925   5.116   4.434  1.00  0.00           O  
ATOM   3154  NE2 GLN A1725      25.651   4.954   6.670  1.00  0.00           N  
ATOM   3155  N   ALA A1726      21.118   3.574   1.904  1.00  0.00           N  
ATOM   3156  CA  ALA A1726      20.214   4.022   0.846  1.00  0.00           C  
ATOM   3157  C   ALA A1726      18.774   3.552   1.074  1.00  0.00           C  
ATOM   3158  O   ALA A1726      17.842   4.344   1.092  1.00  0.00           O  
ATOM   3159  CB  ALA A1726      20.708   3.530  -0.494  1.00  0.00           C  
ATOM   3160  N   ARG A1727      18.584   2.260   1.257  1.00  0.00           N  
ATOM   3161  CA  ARG A1727      17.240   1.768   1.470  1.00  0.00           C  
ATOM   3162  C   ARG A1727      16.589   2.497   2.654  1.00  0.00           C  
ATOM   3163  O   ARG A1727      15.388   2.742   2.649  1.00  0.00           O  
ATOM   3164  CB  ARG A1727      17.279   0.255   1.709  1.00  0.00           C  
ATOM   3165  CG  ARG A1727      16.013  -0.491   1.309  1.00  0.00           C  
ATOM   3166  CD  ARG A1727      16.284  -1.988   1.208  1.00  0.00           C  
ATOM   3167  NE  ARG A1727      17.203  -2.316   0.115  1.00  0.00           N  
ATOM   3168  CZ  ARG A1727      16.825  -2.575  -1.136  1.00  0.00           C  
ATOM   3169  NH1 ARG A1727      17.743  -2.861  -2.047  1.00  0.00           N  
ATOM   3170  NH2 ARG A1727      15.535  -2.562  -1.481  1.00  0.00           N  
ATOM   3171  N   ARG A1728      17.382   2.858   3.658  1.00  0.00           N  
ATOM   3172  CA  ARG A1728      16.840   3.550   4.827  1.00  0.00           C  
ATOM   3173  C   ARG A1728      16.531   5.011   4.541  1.00  0.00           C  
ATOM   3174  O   ARG A1728      15.429   5.479   4.794  1.00  0.00           O  
ATOM   3175  CB  ARG A1728      17.820   3.475   6.001  1.00  0.00           C  
ATOM   3176  CG  ARG A1728      17.904   2.126   6.692  1.00  0.00           C  
ATOM   3177  CD  ARG A1728      19.276   1.931   7.337  1.00  0.00           C  
ATOM   3178  NE  ARG A1728      19.249   2.014   8.792  1.00  0.00           N  
ATOM   3179  CZ  ARG A1728      18.827   1.036   9.586  1.00  0.00           C  
ATOM   3180  NH1 ARG A1728      18.835   1.202  10.907  1.00  0.00           N  
ATOM   3181  NH2 ARG A1728      18.404  -0.111   9.062  1.00  0.00           N  
ATOM   3182  N   LEU A1729      17.513   5.734   4.018  1.00  0.00           N  
ATOM   3183  CA  LEU A1729      17.335   7.153   3.722  1.00  0.00           C  
ATOM   3184  C   LEU A1729      16.595   7.429   2.425  1.00  0.00           C  
ATOM   3185  O   LEU A1729      16.331   8.584   2.102  1.00  0.00           O  
ATOM   3186  CB  LEU A1729      18.689   7.845   3.674  1.00  0.00           C  
ATOM   3187  CG  LEU A1729      19.430   7.799   5.001  1.00  0.00           C  
ATOM   3188  CD1 LEU A1729      20.791   8.466   4.858  1.00  0.00           C  
ATOM   3189  CD2 LEU A1729      18.574   8.492   6.051  1.00  0.00           C  
ATOM   3190  N   ASN A1730      16.261   6.365   1.695  1.00  0.00           N  
ATOM   3191  CA  ASN A1730      15.563   6.463   0.415  1.00  0.00           C  
ATOM   3192  C   ASN A1730      16.414   7.270  -0.566  1.00  0.00           C  
ATOM   3193  O   ASN A1730      16.030   8.342  -1.020  1.00  0.00           O  
ATOM   3194  CB  ASN A1730      14.182   7.099   0.626  1.00  0.00           C  
ATOM   3195  CG  ASN A1730      13.390   7.241  -0.665  1.00  0.00           C  
ATOM   3196  OD1 ASN A1730      13.535   6.436  -1.585  1.00  0.00           O  
ATOM   3197  ND2 ASN A1730      12.538   8.260  -0.731  1.00  0.00           N  
ATOM   3198  N   ILE A1731      17.591   6.751  -0.878  1.00  0.00           N  
ATOM   3199  CA  ILE A1731      18.484   7.440  -1.784  1.00  0.00           C  
ATOM   3200  C   ILE A1731      18.633   6.587  -3.030  1.00  0.00           C  
ATOM   3201  O   ILE A1731      19.405   5.626  -3.067  1.00  0.00           O  
ATOM   3202  CB  ILE A1731      19.855   7.679  -1.126  1.00  0.00           C  
ATOM   3203  CG1 ILE A1731      19.671   8.430   0.181  1.00  0.00           C  
ATOM   3204  CG2 ILE A1731      20.731   8.552  -1.995  1.00  0.00           C  
ATOM   3205  CD1 ILE A1731      20.976   8.780   0.812  1.00  0.00           C  
ATOM   3206  N   ARG A1732      17.863   6.953  -4.048  1.00  0.00           N  
ATOM   3207  CA  ARG A1732      17.857   6.245  -5.313  1.00  0.00           C  
ATOM   3208  C   ARG A1732      18.418   7.095  -6.428  1.00  0.00           C  
ATOM   3209  O   ARG A1732      18.691   8.287  -6.256  1.00  0.00           O  
ATOM   3210  CB  ARG A1732      16.434   5.848  -5.680  1.00  0.00           C  
ATOM   3211  CG  ARG A1732      15.819   4.847  -4.750  1.00  0.00           C  
ATOM   3212  CD  ARG A1732      14.374   4.661  -5.079  1.00  0.00           C  
ATOM   3213  NE  ARG A1732      13.622   5.876  -4.807  1.00  0.00           N  
ATOM   3214  CZ  ARG A1732      12.320   6.005  -5.041  1.00  0.00           C  
ATOM   3215  NH1 ARG A1732      11.703   7.147  -4.760  1.00  0.00           N  
ATOM   3216  NH2 ARG A1732      11.641   4.992  -5.565  1.00  0.00           N  
ATOM   3217  N   PHE A1739      18.579   6.464  -7.582  1.00  0.00           N  
ATOM   3218  CA  PHE A1739      19.084   7.153  -8.751  1.00  0.00           C  
ATOM   3219  C   PHE A1739      18.467   6.501  -9.979  1.00  0.00           C  
ATOM   3220  O   PHE A1739      18.002   5.360  -9.923  1.00  0.00           O  
ATOM   3221  CB  PHE A1739      20.608   7.046  -8.824  1.00  0.00           C  
ATOM   3222  CG  PHE A1739      21.091   5.708  -9.286  1.00  0.00           C  
ATOM   3223  CD1 PHE A1739      20.830   4.568  -8.538  1.00  0.00           C  
ATOM   3224  CD2 PHE A1739      21.761   5.583 -10.499  1.00  0.00           C  
ATOM   3225  CE1 PHE A1739      21.222   3.324  -8.985  1.00  0.00           C  
ATOM   3226  CE2 PHE A1739      22.162   4.345 -10.961  1.00  0.00           C  
ATOM   3227  CZ  PHE A1739      21.891   3.208 -10.202  1.00  0.00           C  
ATOM   3228  N   ARG A1740      18.457   7.247 -11.078  1.00  0.00           N  
ATOM   3229  CA  ARG A1740      17.928   6.764 -12.342  1.00  0.00           C  
ATOM   3230  C   ARG A1740      18.840   7.313 -13.448  1.00  0.00           C  
ATOM   3231  O   ARG A1740      19.442   8.383 -13.303  1.00  0.00           O  
ATOM   3232  CB  ARG A1740      16.464   7.222 -12.518  1.00  0.00           C  
ATOM   3233  CG  ARG A1740      16.258   8.571 -13.216  1.00  0.00           C  
ATOM   3234  CD  ARG A1740      14.943   9.244 -12.816  1.00  0.00           C  
ATOM   3235  NE  ARG A1740      13.804   8.325 -12.825  1.00  0.00           N  
ATOM   3236  CZ  ARG A1740      12.598   8.622 -12.335  1.00  0.00           C  
ATOM   3237  NH1 ARG A1740      11.614   7.727 -12.381  1.00  0.00           N  
ATOM   3238  NH2 ARG A1740      12.369   9.817 -11.794  1.00  0.00           N  
ATOM   3239  N   ASP A1758      18.969   6.550 -14.530  1.00  0.00           N  
ATOM   3240  CA  ASP A1758      19.796   6.924 -15.680  1.00  0.00           C  
ATOM   3241  C   ASP A1758      18.923   7.444 -16.809  1.00  0.00           C  
ATOM   3242  O   ASP A1758      19.274   8.406 -17.480  1.00  0.00           O  
ATOM   3243  CB  ASP A1758      20.576   5.712 -16.174  1.00  0.00           C  
ATOM   3244  CG  ASP A1758      21.955   5.639 -15.592  1.00  0.00           C  
ATOM   3245  OD1 ASP A1758      22.363   4.535 -15.177  1.00  0.00           O  
ATOM   3246  OD2 ASP A1758      22.631   6.690 -15.564  1.00  0.00           O  
ATOM   3247  N   ARG A1759      17.790   6.773 -17.007  1.00  0.00           N  
ATOM   3248  CA  ARG A1759      16.809   7.116 -18.030  1.00  0.00           C  
ATOM   3249  C   ARG A1759      15.521   7.502 -17.289  1.00  0.00           C  
ATOM   3250  O   ARG A1759      14.875   6.667 -16.646  1.00  0.00           O  
ATOM   3251  CB  ARG A1759      16.585   5.904 -18.952  1.00  0.00           C  
ATOM   3252  CG  ARG A1759      15.531   6.073 -20.056  1.00  0.00           C  
ATOM   3253  CD  ARG A1759      15.921   7.055 -21.159  1.00  0.00           C  
ATOM   3254  NE  ARG A1759      15.872   8.443 -20.711  1.00  0.00           N  
ATOM   3255  CZ  ARG A1759      16.014   9.493 -21.513  1.00  0.00           C  
ATOM   3256  NH1 ARG A1759      16.215   9.315 -22.813  1.00  0.00           N  
ATOM   3257  NH2 ARG A1759      15.956  10.722 -21.013  1.00  0.00           N  
ATOM   3258  N   THR A1760      15.177   8.783 -17.380  1.00  0.00           N  
ATOM   3259  CA  THR A1760      14.006   9.371 -16.730  1.00  0.00           C  
ATOM   3260  C   THR A1760      12.663   8.641 -16.842  1.00  0.00           C  
ATOM   3261  O   THR A1760      11.645   9.150 -16.367  1.00  0.00           O  
ATOM   3262  CB  THR A1760      13.802  10.818 -17.226  1.00  0.00           C  
ATOM   3263  OG1 THR A1760      13.684  10.820 -18.655  1.00  0.00           O  
ATOM   3264  CG2 THR A1760      14.988  11.692 -16.821  1.00  0.00           C  
ATOM   3265  N   ASP A1761      12.646   7.463 -17.455  1.00  0.00           N  
ATOM   3266  CA  ASP A1761      11.399   6.718 -17.599  1.00  0.00           C  
ATOM   3267  C   ASP A1761      11.418   5.383 -16.841  1.00  0.00           C  
ATOM   3268  O   ASP A1761      10.377   4.734 -16.683  1.00  0.00           O  
ATOM   3269  CB  ASP A1761      11.121   6.442 -19.076  1.00  0.00           C  
ATOM   3270  CG  ASP A1761      11.806   5.180 -19.565  1.00  0.00           C  
ATOM   3271  OD1 ASP A1761      13.052   5.121 -19.531  1.00  0.00           O  
ATOM   3272  OD2 ASP A1761      11.093   4.239 -19.972  1.00  0.00           O  
ATOM   3273  N   GLU A1765      12.598   4.977 -16.374  1.00  0.00           N  
ATOM   3274  CA  GLU A1765      12.737   3.712 -15.659  1.00  0.00           C  
ATOM   3275  C   GLU A1765      12.647   3.770 -14.139  1.00  0.00           C  
ATOM   3276  O   GLU A1765      12.738   4.835 -13.533  1.00  0.00           O  
ATOM   3277  CB  GLU A1765      14.038   3.013 -16.073  1.00  0.00           C  
ATOM   3278  CG  GLU A1765      13.857   2.031 -17.240  1.00  0.00           C  
ATOM   3279  CD  GLU A1765      12.982   0.825 -16.877  1.00  0.00           C  
ATOM   3280  OE1 GLU A1765      13.434  -0.034 -16.087  1.00  0.00           O  
ATOM   3281  OE2 GLU A1765      11.839   0.737 -17.381  1.00  0.00           O  
ATOM   3282  N   LYS A1768      12.452   2.595 -13.545  1.00  0.00           N  
ATOM   3283  CA  LYS A1768      12.328   2.435 -12.100  1.00  0.00           C  
ATOM   3284  C   LYS A1768      13.630   2.811 -11.416  1.00  0.00           C  
ATOM   3285  O   LYS A1768      14.674   2.197 -11.664  1.00  0.00           O  
ATOM   3286  CB  LYS A1768      11.978   0.981 -11.752  1.00  0.00           C  
ATOM   3287  CG  LYS A1768      11.704   0.719 -10.267  1.00  0.00           C  
ATOM   3288  CD  LYS A1768      11.392  -0.763 -10.010  1.00  0.00           C  
ATOM   3289  CE  LYS A1768      10.925  -1.044  -8.570  1.00  0.00           C  
ATOM   3290  NZ  LYS A1768      12.003  -0.967  -7.538  1.00  0.00           N  
ATOM   3291  N   PRO A1770      13.588   3.834 -10.547  1.00  0.00           N  
ATOM   3292  CA  PRO A1770      14.806   4.247  -9.849  1.00  0.00           C  
ATOM   3293  C   PRO A1770      15.334   3.139  -8.926  1.00  0.00           C  
ATOM   3294  O   PRO A1770      14.565   2.443  -8.254  1.00  0.00           O  
ATOM   3295  CB  PRO A1770      14.368   5.515  -9.107  1.00  0.00           C  
ATOM   3296  CG  PRO A1770      12.897   5.294  -8.879  1.00  0.00           C  
ATOM   3297  CD  PRO A1770      12.445   4.693 -10.182  1.00  0.00           C  
ATOM   3298  N   ARG A1771      16.654   2.973  -8.929  1.00  0.00           N  
ATOM   3299  CA  ARG A1771      17.323   1.965  -8.117  1.00  0.00           C  
ATOM   3300  C   ARG A1771      18.123   2.628  -6.989  1.00  0.00           C  
ATOM   3301  O   ARG A1771      18.559   3.777  -7.116  1.00  0.00           O  
ATOM   3302  CB  ARG A1771      18.293   1.151  -8.977  1.00  0.00           C  
ATOM   3303  CG  ARG A1771      17.687   0.416 -10.161  1.00  0.00           C  
ATOM   3304  CD  ARG A1771      18.756  -0.453 -10.830  1.00  0.00           C  
ATOM   3305  NE  ARG A1771      19.859   0.322 -11.406  1.00  0.00           N  
ATOM   3306  CZ  ARG A1771      21.147  -0.032 -11.344  1.00  0.00           C  
ATOM   3307  NH1 ARG A1771      22.078   0.736 -11.906  1.00  0.00           N  
ATOM   3308  NH2 ARG A1771      21.518  -1.142 -10.704  1.00  0.00           N  
ATOM   3309  N   TYR A1772      18.318   1.896  -5.892  1.00  0.00           N  
ATOM   3310  CA  TYR A1772      19.093   2.403  -4.760  1.00  0.00           C  
ATOM   3311  C   TYR A1772      20.565   2.474  -5.132  1.00  0.00           C  
ATOM   3312  O   TYR A1772      21.075   1.659  -5.903  1.00  0.00           O  
ATOM   3313  CB  TYR A1772      18.908   1.506  -3.539  1.00  0.00           C  
ATOM   3314  CG  TYR A1772      17.547   1.656  -2.925  1.00  0.00           C  
ATOM   3315  CD1 TYR A1772      17.172   2.853  -2.323  1.00  0.00           C  
ATOM   3316  CD2 TYR A1772      16.624   0.608  -2.946  1.00  0.00           C  
ATOM   3317  CE1 TYR A1772      15.912   3.006  -1.750  1.00  0.00           C  
ATOM   3318  CE2 TYR A1772      15.362   0.748  -2.372  1.00  0.00           C  
ATOM   3319  CZ  TYR A1772      15.019   1.949  -1.770  1.00  0.00           C  
ATOM   3320  OH  TYR A1772      13.819   2.081  -1.118  1.00  0.00           O  
ATOM   3321  N   VAL A1773      21.237   3.469  -4.585  1.00  0.00           N  
ATOM   3322  CA  VAL A1773      22.649   3.689  -4.849  1.00  0.00           C  
ATOM   3323  C   VAL A1773      23.435   2.970  -3.776  1.00  0.00           C  
ATOM   3324  O   VAL A1773      22.862   2.378  -2.862  1.00  0.00           O  
ATOM   3325  CB  VAL A1773      22.984   5.187  -4.754  1.00  0.00           C  
ATOM   3326  CG1 VAL A1773      22.015   5.995  -5.616  1.00  0.00           C  
ATOM   3327  CG2 VAL A1773      22.877   5.652  -3.290  1.00  0.00           C  
ATOM   3328  N   HIS A1774      24.753   3.015  -3.893  1.00  0.00           N  
ATOM   3329  CA  HIS A1774      25.612   2.407  -2.885  1.00  0.00           C  
ATOM   3330  C   HIS A1774      26.350   3.536  -2.167  1.00  0.00           C  
ATOM   3331  O   HIS A1774      26.694   4.551  -2.770  1.00  0.00           O  
ATOM   3332  CB  HIS A1774      26.591   1.420  -3.527  1.00  0.00           C  
ATOM   3333  CG  HIS A1774      26.014   0.054  -3.727  1.00  0.00           C  
ATOM   3334  ND1 HIS A1774      26.780  -1.036  -4.085  1.00  0.00           N  
ATOM   3335  CD2 HIS A1774      24.751  -0.411  -3.557  1.00  0.00           C  
ATOM   3336  CE1 HIS A1774      26.016  -2.113  -4.117  1.00  0.00           C  
ATOM   3337  NE2 HIS A1774      24.780  -1.763  -3.801  1.00  0.00           N  
ATOM   3338  N   THR A1775      26.551   3.392  -0.869  1.00  0.00           N  
ATOM   3339  CA  THR A1775      27.245   4.432  -0.130  1.00  0.00           C  
ATOM   3340  C   THR A1775      28.514   3.863   0.463  1.00  0.00           C  
ATOM   3341  O   THR A1775      28.570   2.688   0.825  1.00  0.00           O  
ATOM   3342  CB  THR A1775      26.359   5.011   0.999  1.00  0.00           C  
ATOM   3343  OG1 THR A1775      25.869   3.949   1.822  1.00  0.00           O  
ATOM   3344  CG2 THR A1775      25.186   5.757   0.417  1.00  0.00           C  
ATOM   3345  N   LEU A1776      29.549   4.690   0.527  1.00  0.00           N  
ATOM   3346  CA  LEU A1776      30.812   4.263   1.110  1.00  0.00           C  
ATOM   3347  C   LEU A1776      31.379   5.393   1.934  1.00  0.00           C  
ATOM   3348  O   LEU A1776      31.129   6.569   1.650  1.00  0.00           O  
ATOM   3349  CB  LEU A1776      31.819   3.865   0.033  1.00  0.00           C  
ATOM   3350  CG  LEU A1776      31.471   2.601  -0.754  1.00  0.00           C  
ATOM   3351  CD1 LEU A1776      30.464   2.947  -1.828  1.00  0.00           C  
ATOM   3352  CD2 LEU A1776      32.726   2.021  -1.378  1.00  0.00           C  
ATOM   3353  N   ASN A1777      32.131   5.044   2.972  1.00  0.00           N  
ATOM   3354  CA  ASN A1777      32.742   6.056   3.822  1.00  0.00           C  
ATOM   3355  C   ASN A1777      34.092   5.552   4.281  1.00  0.00           C  
ATOM   3356  O   ASN A1777      34.339   4.351   4.369  1.00  0.00           O  
ATOM   3357  CB  ASN A1777      31.853   6.358   5.035  1.00  0.00           C  
ATOM   3358  CG  ASN A1777      31.797   5.205   6.014  1.00  0.00           C  
ATOM   3359  OD1 ASN A1777      32.797   4.881   6.651  1.00  0.00           O  
ATOM   3360  ND2 ASN A1777      30.632   4.580   6.141  1.00  0.00           N  
ATOM   3361  N   SER A1778      34.976   6.485   4.567  1.00  0.00           N  
ATOM   3362  CA  SER A1778      36.291   6.132   5.026  1.00  0.00           C  
ATOM   3363  C   SER A1778      36.957   7.320   5.656  1.00  0.00           C  
ATOM   3364  O   SER A1778      36.847   8.451   5.190  1.00  0.00           O  
ATOM   3365  CB  SER A1778      37.145   5.635   3.870  1.00  0.00           C  
ATOM   3366  OG  SER A1778      38.501   5.525   4.266  1.00  0.00           O  
ATOM   3367  N   THR A1779      37.653   7.055   6.739  1.00  0.00           N  
ATOM   3368  CA  THR A1779      38.363   8.102   7.427  1.00  0.00           C  
ATOM   3369  C   THR A1779      39.378   8.616   6.433  1.00  0.00           C  
ATOM   3370  O   THR A1779      39.757   7.897   5.517  1.00  0.00           O  
ATOM   3371  CB  THR A1779      39.123   7.512   8.626  1.00  0.00           C  
ATOM   3372  OG1 THR A1779      38.225   6.728   9.410  1.00  0.00           O  
ATOM   3373  CG2 THR A1779      39.727   8.605   9.488  1.00  0.00           C  
ATOM   3374  N   ALA A1780      39.773   9.872   6.578  1.00  0.00           N  
ATOM   3375  CA  ALA A1780      40.847  10.430   5.759  1.00  0.00           C  
ATOM   3376  C   ALA A1780      41.857  10.579   6.895  1.00  0.00           C  
ATOM   3377  O   ALA A1780      42.912   9.950   6.910  1.00  0.00           O  
ATOM   3378  CB  ALA A1780      40.472  11.783   5.191  1.00  0.00           C  
ATOM   3379  N   ILE A1782      41.490  11.396   7.873  1.00  0.00           N  
ATOM   3380  CA  ILE A1782      42.301  11.589   9.055  1.00  0.00           C  
ATOM   3381  C   ILE A1782      41.430  12.039  10.211  1.00  0.00           C  
ATOM   3382  O   ILE A1782      40.629  12.971  10.095  1.00  0.00           O  
ATOM   3383  CB  ILE A1782      43.386  12.640   8.868  1.00  0.00           C  
ATOM   3384  CG1 ILE A1782      44.480  12.100   7.959  1.00  0.00           C  
ATOM   3385  CG2 ILE A1782      43.996  13.000  10.226  1.00  0.00           C  
ATOM   3386  CD1 ILE A1782      45.601  13.112   7.702  1.00  0.00           C  
ATOM   3387  N   ALA A1783      41.570  11.340  11.324  1.00  0.00           N  
ATOM   3388  CA  ALA A1783      40.855  11.697  12.523  1.00  0.00           C  
ATOM   3389  C   ALA A1783      42.069  12.195  13.295  1.00  0.00           C  
ATOM   3390  O   ALA A1783      42.945  11.419  13.652  1.00  0.00           O  
ATOM   3391  CB  ALA A1783      40.254  10.465  13.154  1.00  0.00           C  
ATOM   3392  N   THR A1784      42.138  13.503  13.503  1.00  0.00           N  
ATOM   3393  CA  THR A1784      43.283  14.111  14.165  1.00  0.00           C  
ATOM   3394  C   THR A1784      43.710  13.465  15.473  1.00  0.00           C  
ATOM   3395  O   THR A1784      44.899  13.237  15.686  1.00  0.00           O  
ATOM   3396  CB  THR A1784      43.066  15.635  14.368  1.00  0.00           C  
ATOM   3397  OG1 THR A1784      41.898  15.864  15.170  1.00  0.00           O  
ATOM   3398  CG2 THR A1784      42.891  16.325  13.024  1.00  0.00           C  
ATOM   3399  N   SER A1785      42.756  13.168  16.342  1.00  0.00           N  
ATOM   3400  CA  SER A1785      43.052  12.539  17.635  1.00  0.00           C  
ATOM   3401  C   SER A1785      44.127  11.445  17.480  1.00  0.00           C  
ATOM   3402  O   SER A1785      45.239  11.585  17.979  1.00  0.00           O  
ATOM   3403  CB  SER A1785      41.778  11.909  18.188  1.00  0.00           C  
ATOM   3404  OG  SER A1785      41.189  11.078  17.174  1.00  0.00           O  
ATOM   3405  N   ARG A1786      43.793  10.371  16.764  1.00  0.00           N  
ATOM   3406  CA  ARG A1786      44.713   9.267  16.591  1.00  0.00           C  
ATOM   3407  C   ARG A1786      45.894   9.538  15.669  1.00  0.00           C  
ATOM   3408  O   ARG A1786      46.999   9.024  15.899  1.00  0.00           O  
ATOM   3409  CB  ARG A1786      43.934   8.036  16.169  1.00  0.00           C  
ATOM   3410  CG  ARG A1786      42.893   7.698  17.211  1.00  0.00           C  
ATOM   3411  CD  ARG A1786      42.221   6.379  16.964  1.00  0.00           C  
ATOM   3412  NE  ARG A1786      41.359   6.029  18.086  1.00  0.00           N  
ATOM   3413  CZ  ARG A1786      40.636   4.915  18.165  1.00  0.00           C  
ATOM   3414  NH1 ARG A1786      39.884   4.694  19.236  1.00  0.00           N  
ATOM   3415  NH2 ARG A1786      40.666   4.020  17.180  1.00  0.00           N  
ATOM   3416  N   ALA A1787      45.681  10.346  14.638  1.00  0.00           N  
ATOM   3417  CA  ALA A1787      46.776  10.694  13.743  1.00  0.00           C  
ATOM   3418  C   ALA A1787      47.853  11.335  14.637  1.00  0.00           C  
ATOM   3419  O   ALA A1787      49.050  11.099  14.483  1.00  0.00           O  
ATOM   3420  CB  ALA A1787      46.289  11.695  12.700  1.00  0.00           C  
ATOM   3421  N   ILE A1788      47.406  12.152  15.583  1.00  0.00           N  
ATOM   3422  CA  ILE A1788      48.314  12.814  16.495  1.00  0.00           C  
ATOM   3423  C   ILE A1788      49.012  11.824  17.411  1.00  0.00           C  
ATOM   3424  O   ILE A1788      50.204  11.957  17.663  1.00  0.00           O  
ATOM   3425  CB  ILE A1788      47.579  13.882  17.338  1.00  0.00           C  
ATOM   3426  CG1 ILE A1788      47.286  15.100  16.469  1.00  0.00           C  
ATOM   3427  CG2 ILE A1788      48.432  14.325  18.508  1.00  0.00           C  
ATOM   3428  CD1 ILE A1788      46.573  16.204  17.208  1.00  0.00           C  
ATOM   3429  N   VAL A1789      48.303  10.829  17.930  1.00  0.00           N  
ATOM   3430  CA  VAL A1789      49.010   9.894  18.789  1.00  0.00           C  
ATOM   3431  C   VAL A1789      50.023   9.131  17.924  1.00  0.00           C  
ATOM   3432  O   VAL A1789      51.176   8.951  18.327  1.00  0.00           O  
ATOM   3433  CB  VAL A1789      48.048   8.922  19.565  1.00  0.00           C  
ATOM   3434  CG1 VAL A1789      46.935   8.485  18.702  1.00  0.00           C  
ATOM   3435  CG2 VAL A1789      48.813   7.698  20.042  1.00  0.00           C  
ATOM   3436  N   ALA A1790      49.618   8.729  16.721  1.00  0.00           N  
ATOM   3437  CA  ALA A1790      50.541   8.007  15.850  1.00  0.00           C  
ATOM   3438  C   ALA A1790      51.809   8.820  15.531  1.00  0.00           C  
ATOM   3439  O   ALA A1790      52.925   8.277  15.542  1.00  0.00           O  
ATOM   3440  CB  ALA A1790      49.846   7.601  14.561  1.00  0.00           C  
ATOM   3441  N   ILE A1791      51.650  10.111  15.246  1.00  0.00           N  
ATOM   3442  CA  ILE A1791      52.811  10.935  14.923  1.00  0.00           C  
ATOM   3443  C   ILE A1791      53.688  11.118  16.146  1.00  0.00           C  
ATOM   3444  O   ILE A1791      54.909  11.047  16.041  1.00  0.00           O  
ATOM   3445  CB  ILE A1791      52.398  12.320  14.356  1.00  0.00           C  
ATOM   3446  CG1 ILE A1791      51.716  12.118  13.005  1.00  0.00           C  
ATOM   3447  CG2 ILE A1791      53.620  13.248  14.205  1.00  0.00           C  
ATOM   3448  CD1 ILE A1791      51.226  13.391  12.380  1.00  0.00           C  
ATOM   3449  N   LEU A1792      53.066  11.342  17.302  1.00  0.00           N  
ATOM   3450  CA  LEU A1792      53.816  11.527  18.549  1.00  0.00           C  
ATOM   3451  C   LEU A1792      54.605  10.270  18.917  1.00  0.00           C  
ATOM   3452  O   LEU A1792      55.762  10.359  19.323  1.00  0.00           O  
ATOM   3453  CB  LEU A1792      52.887  11.881  19.729  1.00  0.00           C  
ATOM   3454  CG  LEU A1792      52.299  13.289  19.864  1.00  0.00           C  
ATOM   3455  CD1 LEU A1792      51.663  13.481  21.242  1.00  0.00           C  
ATOM   3456  CD2 LEU A1792      53.400  14.297  19.676  1.00  0.00           C  
ATOM   3457  N   GLU A1793      53.981   9.105  18.762  1.00  0.00           N  
ATOM   3458  CA  GLU A1793      54.637   7.866  19.126  1.00  0.00           C  
ATOM   3459  C   GLU A1793      55.628   7.370  18.099  1.00  0.00           C  
ATOM   3460  O   GLU A1793      56.624   6.775  18.468  1.00  0.00           O  
ATOM   3461  CB  GLU A1793      53.601   6.772  19.478  1.00  0.00           C  
ATOM   3462  CG  GLU A1793      53.175   6.807  20.973  1.00  0.00           C  
ATOM   3463  CD  GLU A1793      52.238   5.659  21.425  1.00  0.00           C  
ATOM   3464  OE1 GLU A1793      52.365   4.510  20.929  1.00  0.00           O  
ATOM   3465  OE2 GLU A1793      51.383   5.904  22.319  1.00  0.00           O  
ATOM   3466  N   ASN A1794      55.390   7.642  16.822  1.00  0.00           N  
ATOM   3467  CA  ASN A1794      56.303   7.179  15.775  1.00  0.00           C  
ATOM   3468  C   ASN A1794      57.443   8.113  15.429  1.00  0.00           C  
ATOM   3469  O   ASN A1794      58.424   7.676  14.844  1.00  0.00           O  
ATOM   3470  CB  ASN A1794      55.552   6.895  14.488  1.00  0.00           C  
ATOM   3471  CG  ASN A1794      54.860   5.565  14.499  1.00  0.00           C  
ATOM   3472  OD1 ASN A1794      55.506   4.516  14.473  1.00  0.00           O  
ATOM   3473  ND2 ASN A1794      53.535   5.591  14.534  1.00  0.00           N  
ATOM   3474  N   HIS A1795      57.340   9.390  15.776  1.00  0.00           N  
ATOM   3475  CA  HIS A1795      58.413  10.321  15.433  1.00  0.00           C  
ATOM   3476  C   HIS A1795      59.101  10.913  16.651  1.00  0.00           C  
ATOM   3477  O   HIS A1795      59.691  11.994  16.579  1.00  0.00           O  
ATOM   3478  CB  HIS A1795      57.872  11.451  14.547  1.00  0.00           C  
ATOM   3479  CG  HIS A1795      57.299  10.979  13.244  1.00  0.00           C  
ATOM   3480  ND1 HIS A1795      58.081  10.658  12.158  1.00  0.00           N  
ATOM   3481  CD2 HIS A1795      56.016  10.778  12.853  1.00  0.00           C  
ATOM   3482  CE1 HIS A1795      57.310  10.284  11.153  1.00  0.00           C  
ATOM   3483  NE2 HIS A1795      56.052  10.348  11.548  1.00  0.00           N  
ATOM   3484  N   GLN A1796      59.027  10.210  17.772  1.00  0.00           N  
ATOM   3485  CA  GLN A1796      59.668  10.701  18.983  1.00  0.00           C  
ATOM   3486  C   GLN A1796      61.138  10.319  19.012  1.00  0.00           C  
ATOM   3487  O   GLN A1796      61.537   9.312  18.453  1.00  0.00           O  
ATOM   3488  CB  GLN A1796      59.008  10.104  20.213  1.00  0.00           C  
ATOM   3489  CG  GLN A1796      59.130   8.602  20.259  1.00  0.00           C  
ATOM   3490  CD  GLN A1796      58.532   8.028  21.506  1.00  0.00           C  
ATOM   3491  OE1 GLN A1796      59.031   8.259  22.613  1.00  0.00           O  
ATOM   3492  NE2 GLN A1796      57.440   7.278  21.346  1.00  0.00           N  
ATOM   3493  N   GLU A1797      61.933  11.134  19.688  1.00  0.00           N  
ATOM   3494  CA  GLU A1797      63.356  10.894  19.844  1.00  0.00           C  
ATOM   3495  C   GLU A1797      63.548  10.657  21.353  1.00  0.00           C  
ATOM   3496  O   GLU A1797      62.642  10.962  22.140  1.00  0.00           O  
ATOM   3497  CB  GLU A1797      64.142  12.115  19.329  1.00  0.00           C  
ATOM   3498  CG  GLU A1797      63.976  12.355  17.813  1.00  0.00           C  
ATOM   3499  CD  GLU A1797      64.766  13.565  17.269  1.00  0.00           C  
ATOM   3500  OE1 GLU A1797      64.996  14.539  18.028  1.00  0.00           O  
ATOM   3501  OE2 GLU A1797      65.138  13.550  16.067  1.00  0.00           O  
ATOM   3502  N   GLU A1798      64.692  10.102  21.763  1.00  0.00           N  
ATOM   3503  CA  GLU A1798      64.925   9.824  23.186  1.00  0.00           C  
ATOM   3504  C   GLU A1798      64.508  10.906  24.173  1.00  0.00           C  
ATOM   3505  O   GLU A1798      63.906  10.611  25.213  1.00  0.00           O  
ATOM   3506  CB  GLU A1798      66.397   9.536  23.472  1.00  0.00           C  
ATOM   3507  CG  GLU A1798      66.940   8.221  22.953  1.00  0.00           C  
ATOM   3508  CD  GLU A1798      68.185   7.759  23.717  1.00  0.00           C  
ATOM   3509  OE1 GLU A1798      68.052   7.429  24.920  1.00  0.00           O  
ATOM   3510  OE2 GLU A1798      69.287   7.729  23.115  1.00  0.00           O  
ATOM   3511  N   ASP A1799      64.847  12.156  23.871  1.00  0.00           N  
ATOM   3512  CA  ASP A1799      64.544  13.248  24.796  1.00  0.00           C  
ATOM   3513  C   ASP A1799      63.083  13.684  24.877  1.00  0.00           C  
ATOM   3514  O   ASP A1799      62.720  14.468  25.759  1.00  0.00           O  
ATOM   3515  CB  ASP A1799      65.433  14.454  24.483  1.00  0.00           C  
ATOM   3516  CG  ASP A1799      65.244  14.964  23.073  1.00  0.00           C  
ATOM   3517  OD1 ASP A1799      66.115  15.709  22.577  1.00  0.00           O  
ATOM   3518  OD2 ASP A1799      64.216  14.627  22.456  1.00  0.00           O  
ATOM   3519  N   GLY A1800      62.248  13.170  23.975  1.00  0.00           N  
ATOM   3520  CA  GLY A1800      60.844  13.539  23.973  1.00  0.00           C  
ATOM   3521  C   GLY A1800      60.491  14.386  22.762  1.00  0.00           C  
ATOM   3522  O   GLY A1800      59.328  14.510  22.385  1.00  0.00           O  
ATOM   3523  N   THR A1801      61.510  14.976  22.149  1.00  0.00           N  
ATOM   3524  CA  THR A1801      61.325  15.799  20.968  1.00  0.00           C  
ATOM   3525  C   THR A1801      60.596  14.999  19.915  1.00  0.00           C  
ATOM   3526  O   THR A1801      60.915  13.833  19.684  1.00  0.00           O  
ATOM   3527  CB  THR A1801      62.667  16.217  20.373  1.00  0.00           C  
ATOM   3528  OG1 THR A1801      63.395  16.981  21.341  1.00  0.00           O  
ATOM   3529  CG2 THR A1801      62.456  17.028  19.096  1.00  0.00           C  
ATOM   3530  N   VAL A1802      59.627  15.627  19.263  1.00  0.00           N  
ATOM   3531  CA  VAL A1802      58.877  14.942  18.230  1.00  0.00           C  
ATOM   3532  C   VAL A1802      59.057  15.652  16.908  1.00  0.00           C  
ATOM   3533  O   VAL A1802      58.696  16.809  16.773  1.00  0.00           O  
ATOM   3534  CB  VAL A1802      57.401  14.883  18.590  1.00  0.00           C  
ATOM   3535  CG1 VAL A1802      56.619  14.232  17.467  1.00  0.00           C  
ATOM   3536  CG2 VAL A1802      57.237  14.115  19.876  1.00  0.00           C  
ATOM   3537  N   ARG A1803      59.638  14.962  15.935  1.00  0.00           N  
ATOM   3538  CA  ARG A1803      59.856  15.566  14.627  1.00  0.00           C  
ATOM   3539  C   ARG A1803      58.544  15.521  13.862  1.00  0.00           C  
ATOM   3540  O   ARG A1803      57.802  14.544  13.990  1.00  0.00           O  
ATOM   3541  CB  ARG A1803      60.967  14.815  13.855  1.00  0.00           C  
ATOM   3542  CG  ARG A1803      62.374  15.012  14.426  1.00  0.00           C  
ATOM   3543  CD  ARG A1803      63.405  14.450  13.482  1.00  0.00           C  
ATOM   3544  NE  ARG A1803      64.769  14.872  13.792  1.00  0.00           N  
ATOM   3545  CZ  ARG A1803      65.783  14.795  12.928  1.00  0.00           C  
ATOM   3546  NH1 ARG A1803      67.000  15.198  13.283  1.00  0.00           N  
ATOM   3547  NH2 ARG A1803      65.579  14.323  11.701  1.00  0.00           N  
ATOM   3548  N   ILE A1804      58.241  16.574  13.097  1.00  0.00           N  
ATOM   3549  CA  ILE A1804      57.013  16.595  12.314  1.00  0.00           C  
ATOM   3550  C   ILE A1804      57.295  16.134  10.896  1.00  0.00           C  
ATOM   3551  O   ILE A1804      58.225  16.606  10.279  1.00  0.00           O  
ATOM   3552  CB  ILE A1804      56.353  18.014  12.276  1.00  0.00           C  
ATOM   3553  CG1 ILE A1804      55.476  18.218  13.510  1.00  0.00           C  
ATOM   3554  CG2 ILE A1804      55.417  18.145  11.074  1.00  0.00           C  
ATOM   3555  CD1 ILE A1804      56.229  18.224  14.793  1.00  0.00           C  
ATOM   3556  N   PRO A1805      56.486  15.195  10.365  1.00  0.00           N  
ATOM   3557  CA  PRO A1805      56.672  14.688   8.997  1.00  0.00           C  
ATOM   3558  C   PRO A1805      56.822  15.862   8.045  1.00  0.00           C  
ATOM   3559  O   PRO A1805      56.005  16.777   8.077  1.00  0.00           O  
ATOM   3560  CB  PRO A1805      55.377  13.929   8.728  1.00  0.00           C  
ATOM   3561  CG  PRO A1805      54.963  13.466  10.100  1.00  0.00           C  
ATOM   3562  CD  PRO A1805      55.253  14.651  10.972  1.00  0.00           C  
ATOM   3563  N   LYS A1806      57.841  15.832   7.192  1.00  0.00           N  
ATOM   3564  CA  LYS A1806      58.093  16.929   6.245  1.00  0.00           C  
ATOM   3565  C   LYS A1806      56.851  17.445   5.493  1.00  0.00           C  
ATOM   3566  O   LYS A1806      56.705  18.654   5.294  1.00  0.00           O  
ATOM   3567  CB  LYS A1806      59.176  16.505   5.235  1.00  0.00           C  
ATOM   3568  CG  LYS A1806      60.481  16.040   5.911  1.00  0.00           C  
ATOM   3569  CD  LYS A1806      61.429  15.282   4.960  1.00  0.00           C  
ATOM   3570  CE  LYS A1806      62.470  14.409   5.707  1.00  0.00           C  
ATOM   3571  NZ  LYS A1806      63.509  15.173   6.467  1.00  0.00           N  
ATOM   3572  N   VAL A1807      55.963  16.535   5.097  1.00  0.00           N  
ATOM   3573  CA  VAL A1807      54.759  16.892   4.354  1.00  0.00           C  
ATOM   3574  C   VAL A1807      53.858  17.890   5.078  1.00  0.00           C  
ATOM   3575  O   VAL A1807      53.087  18.589   4.424  1.00  0.00           O  
ATOM   3576  CB  VAL A1807      53.901  15.638   4.007  1.00  0.00           C  
ATOM   3577  CG1 VAL A1807      53.101  15.189   5.236  1.00  0.00           C  
ATOM   3578  CG2 VAL A1807      52.963  15.943   2.864  1.00  0.00           C  
ATOM   3579  N   LEU A1808      53.936  17.958   6.409  1.00  0.00           N  
ATOM   3580  CA  LEU A1808      53.100  18.902   7.177  1.00  0.00           C  
ATOM   3581  C   LEU A1808      53.740  20.252   7.452  1.00  0.00           C  
ATOM   3582  O   LEU A1808      53.085  21.153   7.979  1.00  0.00           O  
ATOM   3583  CB  LEU A1808      52.697  18.309   8.526  1.00  0.00           C  
ATOM   3584  CG  LEU A1808      51.823  17.077   8.418  1.00  0.00           C  
ATOM   3585  CD1 LEU A1808      51.503  16.537   9.809  1.00  0.00           C  
ATOM   3586  CD2 LEU A1808      50.572  17.459   7.643  1.00  0.00           C  
ATOM   3587  N   TRP A1809      55.018  20.389   7.114  1.00  0.00           N  
ATOM   3588  CA  TRP A1809      55.724  21.636   7.360  1.00  0.00           C  
ATOM   3589  C   TRP A1809      54.994  22.836   6.757  1.00  0.00           C  
ATOM   3590  O   TRP A1809      54.800  23.844   7.439  1.00  0.00           O  
ATOM   3591  CB  TRP A1809      57.161  21.554   6.834  1.00  0.00           C  
ATOM   3592  CG  TRP A1809      58.015  20.602   7.604  1.00  0.00           C  
ATOM   3593  CD1 TRP A1809      57.685  19.951   8.762  1.00  0.00           C  
ATOM   3594  CD2 TRP A1809      59.344  20.187   7.281  1.00  0.00           C  
ATOM   3595  NE1 TRP A1809      58.725  19.153   9.177  1.00  0.00           N  
ATOM   3596  CE2 TRP A1809      59.756  19.280   8.286  1.00  0.00           C  
ATOM   3597  CE3 TRP A1809      60.229  20.491   6.242  1.00  0.00           C  
ATOM   3598  CZ2 TRP A1809      61.013  18.679   8.279  1.00  0.00           C  
ATOM   3599  CZ3 TRP A1809      61.476  19.893   6.235  1.00  0.00           C  
ATOM   3600  CH2 TRP A1809      61.858  18.996   7.248  1.00  0.00           C  
ATOM   3601  N   LYS A1810      54.565  22.728   5.500  1.00  0.00           N  
ATOM   3602  CA  LYS A1810      53.866  23.844   4.884  1.00  0.00           C  
ATOM   3603  C   LYS A1810      52.654  24.242   5.707  1.00  0.00           C  
ATOM   3604  O   LYS A1810      52.197  25.385   5.618  1.00  0.00           O  
ATOM   3605  CB  LYS A1810      53.454  23.538   3.432  1.00  0.00           C  
ATOM   3606  CG  LYS A1810      52.564  22.332   3.221  1.00  0.00           C  
ATOM   3607  CD  LYS A1810      52.312  22.132   1.730  1.00  0.00           C  
ATOM   3608  CE  LYS A1810      51.706  20.764   1.402  1.00  0.00           C  
ATOM   3609  NZ  LYS A1810      52.706  19.637   1.381  1.00  0.00           N  
ATOM   3610  N   TYR A1811      52.152  23.325   6.538  1.00  0.00           N  
ATOM   3611  CA  TYR A1811      50.987  23.642   7.362  1.00  0.00           C  
ATOM   3612  C   TYR A1811      51.298  24.047   8.784  1.00  0.00           C  
ATOM   3613  O   TYR A1811      50.586  24.868   9.354  1.00  0.00           O  
ATOM   3614  CB  TYR A1811      50.007  22.479   7.429  1.00  0.00           C  
ATOM   3615  CG  TYR A1811      49.548  21.971   6.097  1.00  0.00           C  
ATOM   3616  CD1 TYR A1811      50.053  20.776   5.583  1.00  0.00           C  
ATOM   3617  CD2 TYR A1811      48.592  22.665   5.351  1.00  0.00           C  
ATOM   3618  CE1 TYR A1811      49.616  20.279   4.356  1.00  0.00           C  
ATOM   3619  CE2 TYR A1811      48.145  22.172   4.120  1.00  0.00           C  
ATOM   3620  CZ  TYR A1811      48.663  20.978   3.630  1.00  0.00           C  
ATOM   3621  OH  TYR A1811      48.241  20.472   2.423  1.00  0.00           O  
ATOM   3622  N   THR A1812      52.345  23.484   9.371  1.00  0.00           N  
ATOM   3623  CA  THR A1812      52.657  23.811  10.761  1.00  0.00           C  
ATOM   3624  C   THR A1812      53.593  24.976  10.968  1.00  0.00           C  
ATOM   3625  O   THR A1812      53.405  25.778  11.876  1.00  0.00           O  
ATOM   3626  CB  THR A1812      53.264  22.616  11.478  1.00  0.00           C  
ATOM   3627  OG1 THR A1812      54.453  22.204  10.787  1.00  0.00           O  
ATOM   3628  CG2 THR A1812      52.256  21.477  11.526  1.00  0.00           C  
ATOM   3629  N   GLY A1813      54.604  25.069  10.116  1.00  0.00           N  
ATOM   3630  CA  GLY A1813      55.575  26.128  10.255  1.00  0.00           C  
ATOM   3631  C   GLY A1813      56.769  25.472  10.902  1.00  0.00           C  
ATOM   3632  O   GLY A1813      57.818  25.320  10.282  1.00  0.00           O  
ATOM   3633  N   PHE A1814      56.600  25.051  12.146  1.00  0.00           N  
ATOM   3634  CA  PHE A1814      57.664  24.390  12.875  1.00  0.00           C  
ATOM   3635  C   PHE A1814      57.932  23.007  12.279  1.00  0.00           C  
ATOM   3636  O   PHE A1814      57.048  22.423  11.659  1.00  0.00           O  
ATOM   3637  CB  PHE A1814      57.261  24.284  14.333  1.00  0.00           C  
ATOM   3638  CG  PHE A1814      55.914  23.661  14.543  1.00  0.00           C  
ATOM   3639  CD1 PHE A1814      55.752  22.279  14.483  1.00  0.00           C  
ATOM   3640  CD2 PHE A1814      54.803  24.454  14.830  1.00  0.00           C  
ATOM   3641  CE1 PHE A1814      54.497  21.705  14.712  1.00  0.00           C  
ATOM   3642  CE2 PHE A1814      53.546  23.882  15.058  1.00  0.00           C  
ATOM   3643  CZ  PHE A1814      53.393  22.512  15.000  1.00  0.00           C  
ATOM   3644  N   LYS A1815      59.151  22.489  12.459  1.00  0.00           N  
ATOM   3645  CA  LYS A1815      59.505  21.175  11.913  1.00  0.00           C  
ATOM   3646  C   LYS A1815      59.544  20.083  12.968  1.00  0.00           C  
ATOM   3647  O   LYS A1815      59.652  18.899  12.646  1.00  0.00           O  
ATOM   3648  CB  LYS A1815      60.864  21.214  11.212  1.00  0.00           C  
ATOM   3649  CG  LYS A1815      60.999  22.238  10.103  1.00  0.00           C  
ATOM   3650  CD  LYS A1815      62.156  21.891   9.197  1.00  0.00           C  
ATOM   3651  CE  LYS A1815      62.562  23.069   8.326  1.00  0.00           C  
ATOM   3652  NZ  LYS A1815      63.091  24.210   9.140  1.00  0.00           N  
ATOM   3653  N   GLU A1816      59.455  20.478  14.229  1.00  0.00           N  
ATOM   3654  CA  GLU A1816      59.475  19.528  15.328  1.00  0.00           C  
ATOM   3655  C   GLU A1816      58.946  20.235  16.559  1.00  0.00           C  
ATOM   3656  O   GLU A1816      58.863  21.457  16.586  1.00  0.00           O  
ATOM   3657  CB  GLU A1816      60.900  19.079  15.611  1.00  0.00           C  
ATOM   3658  CG  GLU A1816      61.854  20.251  15.826  1.00  0.00           C  
ATOM   3659  CD  GLU A1816      63.207  19.823  16.361  1.00  0.00           C  
ATOM   3660  OE1 GLU A1816      63.690  18.724  15.981  1.00  0.00           O  
ATOM   3661  OE2 GLU A1816      63.792  20.598  17.151  1.00  0.00           O  
ATOM   3662  N   ILE A1817      58.590  19.463  17.576  1.00  0.00           N  
ATOM   3663  CA  ILE A1817      58.103  20.033  18.815  1.00  0.00           C  
ATOM   3664  C   ILE A1817      59.071  19.572  19.890  1.00  0.00           C  
ATOM   3665  O   ILE A1817      59.242  18.386  20.107  1.00  0.00           O  
ATOM   3666  CB  ILE A1817      56.682  19.536  19.144  1.00  0.00           C  
ATOM   3667  CG1 ILE A1817      55.763  19.837  17.960  1.00  0.00           C  
ATOM   3668  CG2 ILE A1817      56.170  20.199  20.450  1.00  0.00           C  
ATOM   3669  CD1 ILE A1817      54.394  19.232  18.092  1.00  0.00           C  
ATOM   3670  N   VAL A1818      59.717  20.511  20.555  1.00  0.00           N  
ATOM   3671  CA  VAL A1818      60.660  20.137  21.587  1.00  0.00           C  
ATOM   3672  C   VAL A1818      60.030  20.254  22.974  1.00  0.00           C  
ATOM   3673  O   VAL A1818      59.083  21.020  23.200  1.00  0.00           O  
ATOM   3674  CB  VAL A1818      61.952  21.001  21.485  1.00  0.00           C  
ATOM   3675  CG1 VAL A1818      62.280  21.235  20.011  1.00  0.00           C  
ATOM   3676  CG2 VAL A1818      61.800  22.328  22.212  1.00  0.00           C  
ATOM   3677  N   PRO A1819      60.532  19.471  23.925  1.00  0.00           N  
ATOM   3678  CA  PRO A1819      59.962  19.545  25.264  1.00  0.00           C  
ATOM   3679  C   PRO A1819      60.186  20.908  25.867  1.00  0.00           C  
ATOM   3680  O   PRO A1819      61.075  21.637  25.441  1.00  0.00           O  
ATOM   3681  CB  PRO A1819      60.716  18.458  26.016  1.00  0.00           C  
ATOM   3682  CG  PRO A1819      61.994  18.408  25.326  1.00  0.00           C  
ATOM   3683  CD  PRO A1819      61.620  18.487  23.880  1.00  0.00           C  
ATOM   3684  N   VAL A1820      59.369  21.243  26.858  1.00  0.00           N  
ATOM   3685  CA  VAL A1820      59.489  22.514  27.549  1.00  0.00           C  
ATOM   3686  C   VAL A1820      60.269  22.262  28.842  1.00  0.00           C  
ATOM   3687  O   VAL A1820      60.407  21.115  29.274  1.00  0.00           O  
ATOM   3688  CB  VAL A1820      58.079  23.114  27.844  1.00  0.00           C  
ATOM   3689  CG1 VAL A1820      57.273  23.137  26.563  1.00  0.00           C  
ATOM   3690  CG2 VAL A1820      57.335  22.313  28.896  1.00  0.00           C  
ATOM   3691  N   GLU A1821      60.791  23.323  29.449  1.00  0.00           N  
ATOM   3692  CA  GLU A1821      61.560  23.194  30.688  1.00  0.00           C  
ATOM   3693  C   GLU A1821      61.433  24.428  31.579  1.00  0.00           C  
ATOM   3694  O   GLU A1821      61.114  24.235  32.773  1.00  0.00           O  
ATOM   3695  CB  GLU A1821      63.036  22.952  30.362  1.00  0.00           C  
ATOM   3696  CG  GLU A1821      63.319  21.619  29.681  1.00  0.00           C  
ATOM   3697  CD  GLU A1821      64.542  21.676  28.781  1.00  0.00           C  
ATOM   3698  OE1 GLU A1821      65.629  22.063  29.269  1.00  0.00           O  
ATOM   3699  OE2 GLU A1821      64.410  21.334  27.583  1.00  0.00           O  
HETATM 3700  P   AMP A1001      34.305   4.796  12.965  1.00  0.00           P  
HETATM 3701  O1P AMP A1001      34.767   3.999  11.811  1.00  0.00           O  
HETATM 3702  O2P AMP A1001      33.521   6.183  12.769  1.00  0.00           O  
HETATM 3703  O3P AMP A1001      34.047   4.140  14.429  1.00  0.00           O  
HETATM 3704  O5' AMP A1001      35.691   5.508  13.414  1.00  0.00           O  
HETATM 3705  C5' AMP A1001      36.645   5.927  12.435  1.00  0.00           C  
HETATM 3706  C4' AMP A1001      37.861   6.563  13.091  1.00  0.00           C  
HETATM 3707  O4' AMP A1001      37.469   7.648  13.955  1.00  0.00           O  
HETATM 3708  C3' AMP A1001      38.613   5.599  14.004  1.00  0.00           C  
HETATM 3709  O3' AMP A1001      39.463   4.760  13.219  1.00  0.00           O  
HETATM 3710  C2' AMP A1001      39.477   6.578  14.760  1.00  0.00           C  
HETATM 3711  O2' AMP A1001      40.542   7.045  13.928  1.00  0.00           O  
HETATM 3712  C1' AMP A1001      38.479   7.716  15.047  1.00  0.00           C  
HETATM 3713  N9  AMP A1001      37.773   7.485  16.342  1.00  0.00           N  
HETATM 3714  C8  AMP A1001      36.682   6.721  16.539  1.00  0.00           C  
HETATM 3715  N7  AMP A1001      36.316   6.804  17.822  1.00  0.00           N  
HETATM 3716  C5  AMP A1001      37.175   7.613  18.437  1.00  0.00           C  
HETATM 3717  C6  AMP A1001      37.302   8.074  19.745  1.00  0.00           C  
HETATM 3718  N6  AMP A1001      36.441   7.694  20.674  1.00  0.00           N  
HETATM 3719  N1  AMP A1001      38.310   8.922  20.058  1.00  0.00           N  
HETATM 3720  C2  AMP A1001      39.187   9.327  19.127  1.00  0.00           C  
HETATM 3721  N3  AMP A1001      39.084   8.896  17.865  1.00  0.00           N  
HETATM 3722  C4  AMP A1001      38.097   8.045  17.500  1.00  0.00           C  
TER
END
