# Supplementary material for: Backbone Brackets and Arginine Tweezers delineate Class I and Class II aminoacyl tRNA synthetases
Source: PLoS Comput Biol. 2018 Apr 16;14(4):e1006101. doi: 10.1371/journal.pcbi.1006101 (PMC5919687; doi:10.1371/journal.pcbi.1006101)
Supplement: S12 File — All structures of Class II aaRS with residues renumbered according to the MSA. (GZ) [file pcbi.1006101.s024.tar.gz › 2zr2_B_renum.pdb]

ATOM      1  N   MET B  97      28.706  37.294  39.529  1.00  0.00           N  
ATOM      2  CA  MET B  97      28.181  37.473  40.914  1.00  0.00           C  
ATOM      3  C   MET B  97      28.751  38.699  41.589  1.00  0.00           C  
ATOM      4  O   MET B  97      29.950  38.972  41.514  1.00  0.00           O  
ATOM      5  CB  MET B  97      28.525  36.279  41.790  1.00  0.00           C  
ATOM      6  CG  MET B  97      28.081  36.461  43.227  1.00  0.00           C  
ATOM      7  SD  MET B  97      28.770  35.221  44.321  1.00  0.00           S  
ATOM      8  CE  MET B  97      30.427  35.965  44.676  1.00  0.00           C  
ATOM      9  N   LEU B  98      27.888  39.415  42.290  1.00  0.00           N  
ATOM     10  CA  LEU B  98      28.299  40.607  42.995  1.00  0.00           C  
ATOM     11  C   LEU B  98      28.733  40.268  44.426  1.00  0.00           C  
ATOM     12  O   LEU B  98      28.169  39.378  45.058  1.00  0.00           O  
ATOM     13  CB  LEU B  98      27.141  41.603  42.987  1.00  0.00           C  
ATOM     14  CG  LEU B  98      27.323  42.904  42.194  1.00  0.00           C  
ATOM     15  CD1 LEU B  98      28.061  42.672  40.871  1.00  0.00           C  
ATOM     16  CD2 LEU B  98      25.942  43.505  41.967  1.00  0.00           C  
ATOM     17  N   ASP B  99      29.749  40.977  44.916  1.00  0.00           N  
ATOM     18  CA  ASP B  99      30.296  40.801  46.270  1.00  0.00           C  
ATOM     19  C   ASP B  99      29.350  41.301  47.388  1.00  0.00           C  
ATOM     20  O   ASP B  99      28.917  42.460  47.401  1.00  0.00           O  
ATOM     21  CB  ASP B  99      31.638  41.534  46.352  1.00  0.00           C  
ATOM     22  CG  ASP B  99      32.279  41.450  47.726  1.00  0.00           C  
ATOM     23  OD1 ASP B  99      31.983  40.495  48.494  1.00  0.00           O  
ATOM     24  OD2 ASP B  99      33.112  42.345  48.018  1.00  0.00           O  
ATOM     25  N   ILE B 100      29.033  40.427  48.333  1.00  0.00           N  
ATOM     26  CA  ILE B 100      28.141  40.819  49.402  1.00  0.00           C  
ATOM     27  C   ILE B 100      28.707  42.030  50.122  1.00  0.00           C  
ATOM     28  O   ILE B 100      27.945  42.875  50.584  1.00  0.00           O  
ATOM     29  CB  ILE B 100      27.898  39.651  50.406  1.00  0.00           C  
ATOM     30  CG1 ILE B 100      26.917  40.087  51.498  1.00  0.00           C  
ATOM     31  CG2 ILE B 100      29.212  39.191  51.017  1.00  0.00           C  
ATOM     32  CD1 ILE B 100      25.570  40.505  50.980  1.00  0.00           C  
ATOM     33  N   LYS B 101      30.036  42.122  50.208  1.00  0.00           N  
ATOM     34  CA  LYS B 101      30.681  43.267  50.866  1.00  0.00           C  
ATOM     35  C   LYS B 101      30.343  44.556  50.114  1.00  0.00           C  
ATOM     36  O   LYS B 101      30.124  45.591  50.735  1.00  0.00           O  
ATOM     37  CB  LYS B 101      32.212  43.093  50.941  1.00  0.00           C  
ATOM     38  CG  LYS B 101      32.715  42.234  52.118  1.00  0.00           C  
ATOM     39  CD  LYS B 101      34.012  41.464  51.769  1.00  0.00           C  
ATOM     40  CE  LYS B 101      33.806  40.394  50.642  1.00  0.00           C  
ATOM     41  NZ  LYS B 101      35.062  39.864  49.985  1.00  0.00           N  
ATOM     42  N   LEU B 102      30.277  44.495  48.784  1.00  0.00           N  
ATOM     43  CA  LEU B 102      29.945  45.684  47.992  1.00  0.00           C  
ATOM     44  C   LEU B 102      28.541  46.161  48.352  1.00  0.00           C  
ATOM     45  O   LEU B 102      28.336  47.342  48.581  1.00  0.00           O  
ATOM     46  CB  LEU B 102      30.005  45.391  46.481  1.00  0.00           C  
ATOM     47  CG  LEU B 102      30.376  46.532  45.503  1.00  0.00           C  
ATOM     48  CD1 LEU B 102      29.930  46.186  44.077  1.00  0.00           C  
ATOM     49  CD2 LEU B 102      29.705  47.812  45.934  1.00  0.00           C  
ATOM     50  N   ILE B 103      27.579  45.239  48.406  1.00  0.00           N  
ATOM     51  CA  ILE B 103      26.200  45.592  48.737  1.00  0.00           C  
ATOM     52  C   ILE B 103      26.056  46.237  50.121  1.00  0.00           C  
ATOM     53  O   ILE B 103      25.284  47.179  50.290  1.00  0.00           O  
ATOM     54  CB  ILE B 103      25.254  44.373  48.666  1.00  0.00           C  
ATOM     55  CG1 ILE B 103      25.042  43.934  47.215  1.00  0.00           C  
ATOM     56  CG2 ILE B 103      23.898  44.752  49.224  1.00  0.00           C  
ATOM     57  CD1 ILE B 103      26.238  43.338  46.577  1.00  0.00           C  
ATOM     58  N   ARG B 104      26.790  45.728  51.105  1.00  0.00           N  
ATOM     59  CA  ARG B 104      26.746  46.279  52.455  1.00  0.00           C  
ATOM     60  C   ARG B 104      27.315  47.691  52.478  1.00  0.00           C  
ATOM     61  O   ARG B 104      26.599  48.658  52.725  1.00  0.00           O  
ATOM     62  CB  ARG B 104      27.571  45.427  53.408  1.00  0.00           C  
ATOM     63  CG  ARG B 104      27.024  44.052  53.647  1.00  0.00           C  
ATOM     64  CD  ARG B 104      27.995  43.189  54.454  1.00  0.00           C  
ATOM     65  NE  ARG B 104      27.482  41.826  54.563  1.00  0.00           N  
ATOM     66  CZ  ARG B 104      28.234  40.752  54.773  1.00  0.00           C  
ATOM     67  NH1 ARG B 104      27.670  39.561  54.845  1.00  0.00           N  
ATOM     68  NH2 ARG B 104      29.547  40.868  54.900  1.00  0.00           N  
ATOM     69  N   GLU B 109      28.615  47.800  52.209  1.00  0.00           N  
ATOM     70  CA  GLU B 109      29.324  49.082  52.210  1.00  0.00           C  
ATOM     71  C   GLU B 109      28.815  50.148  51.235  1.00  0.00           C  
ATOM     72  O   GLU B 109      28.928  51.327  51.523  1.00  0.00           O  
ATOM     73  CB  GLU B 109      30.806  48.854  51.920  1.00  0.00           C  
ATOM     74  CG  GLU B 109      31.423  47.660  52.628  1.00  0.00           C  
ATOM     75  CD  GLU B 109      32.802  47.327  52.075  1.00  0.00           C  
ATOM     76  OE1 GLU B 109      33.358  46.271  52.453  1.00  0.00           O  
ATOM     77  OE2 GLU B 109      33.327  48.125  51.261  1.00  0.00           O  
ATOM     78  N   ASN B 110      28.251  49.749  50.097  1.00  0.00           N  
ATOM     79  CA  ASN B 110      27.805  50.725  49.110  1.00  0.00           C  
ATOM     80  C   ASN B 110      26.504  50.472  48.391  1.00  0.00           C  
ATOM     81  O   ASN B 110      26.430  50.596  47.165  1.00  0.00           O  
ATOM     82  CB  ASN B 110      28.882  50.898  48.062  1.00  0.00           C  
ATOM     83  CG  ASN B 110      29.970  51.787  48.527  1.00  0.00           C  
ATOM     84  OD1 ASN B 110      29.837  53.007  48.488  1.00  0.00           O  
ATOM     85  ND2 ASN B 110      31.054  51.194  48.999  1.00  0.00           N  
ATOM     86  N   PRO B 111      25.446  50.169  49.137  1.00  0.00           N  
ATOM     87  CA  PRO B 111      24.154  49.904  48.503  1.00  0.00           C  
ATOM     88  C   PRO B 111      23.699  50.934  47.468  1.00  0.00           C  
ATOM     89  O   PRO B 111      23.163  50.570  46.410  1.00  0.00           O  
ATOM     90  CB  PRO B 111      23.206  49.818  49.688  1.00  0.00           C  
ATOM     91  CG  PRO B 111      23.859  50.732  50.683  1.00  0.00           C  
ATOM     92  CD  PRO B 111      25.299  50.371  50.585  1.00  0.00           C  
ATOM     93  N   GLU B 112      23.916  52.213  47.753  1.00  0.00           N  
ATOM     94  CA  GLU B 112      23.469  53.245  46.819  1.00  0.00           C  
ATOM     95  C   GLU B 112      24.145  53.089  45.467  1.00  0.00           C  
ATOM     96  O   GLU B 112      23.511  53.232  44.417  1.00  0.00           O  
ATOM     97  CB  GLU B 112      23.721  54.646  47.398  1.00  0.00           C  
ATOM     98  CG  GLU B 112      22.533  55.610  47.232  1.00  0.00           C  
ATOM     99  CD  GLU B 112      21.161  54.945  47.498  1.00  0.00           C  
ATOM    100  OE1 GLU B 112      21.009  54.229  48.529  1.00  0.00           O  
ATOM    101  OE2 GLU B 112      20.237  55.153  46.667  1.00  0.00           O  
ATOM    102  N   LEU B 113      25.434  52.765  45.507  1.00  0.00           N  
ATOM    103  CA  LEU B 113      26.218  52.562  44.306  1.00  0.00           C  
ATOM    104  C   LEU B 113      25.573  51.521  43.391  1.00  0.00           C  
ATOM    105  O   LEU B 113      25.326  51.801  42.212  1.00  0.00           O  
ATOM    106  CB  LEU B 113      27.636  52.120  44.684  1.00  0.00           C  
ATOM    107  CG  LEU B 113      28.630  52.029  43.524  1.00  0.00           C  
ATOM    108  CD1 LEU B 113      29.884  52.714  43.923  1.00  0.00           C  
ATOM    109  CD2 LEU B 113      28.903  50.581  43.158  1.00  0.00           C  
ATOM    110  N   VAL B 114      25.281  50.329  43.927  1.00  0.00           N  
ATOM    111  CA  VAL B 114      24.689  49.303  43.083  1.00  0.00           C  
ATOM    112  C   VAL B 114      23.253  49.620  42.668  1.00  0.00           C  
ATOM    113  O   VAL B 114      22.878  49.328  41.533  1.00  0.00           O  
ATOM    114  CB  VAL B 114      24.855  47.838  43.690  1.00  0.00           C  
ATOM    115  CG1 VAL B 114      25.544  47.900  45.028  1.00  0.00           C  
ATOM    116  CG2 VAL B 114      23.519  47.097  43.753  1.00  0.00           C  
ATOM    117  N   LYS B 115      22.460  50.235  43.546  1.00  0.00           N  
ATOM    118  CA  LYS B 115      21.088  50.609  43.171  1.00  0.00           C  
ATOM    119  C   LYS B 115      21.174  51.518  41.951  1.00  0.00           C  
ATOM    120  O   LYS B 115      20.491  51.307  40.940  1.00  0.00           O  
ATOM    121  CB  LYS B 115      20.390  51.384  44.286  1.00  0.00           C  
ATOM    122  CG  LYS B 115      19.883  50.554  45.432  1.00  0.00           C  
ATOM    123  CD  LYS B 115      19.435  51.464  46.570  1.00  0.00           C  
ATOM    124  CE  LYS B 115      18.961  50.660  47.781  1.00  0.00           C  
ATOM    125  NZ  LYS B 115      18.588  51.513  48.947  1.00  0.00           N  
ATOM    126  N   ASN B 116      22.033  52.528  42.043  1.00  0.00           N  
ATOM    127  CA  ASN B 116      22.198  53.453  40.938  1.00  0.00           C  
ATOM    128  C   ASN B 116      22.692  52.780  39.662  1.00  0.00           C  
ATOM    129  O   ASN B 116      22.258  53.147  38.568  1.00  0.00           O  
ATOM    130  CB  ASN B 116      23.122  54.604  41.336  1.00  0.00           C  
ATOM    131  CG  ASN B 116      22.475  55.545  42.364  1.00  0.00           C  
ATOM    132  OD1 ASN B 116      21.250  55.745  42.371  1.00  0.00           O  
ATOM    133  ND2 ASN B 116      23.299  56.140  43.220  1.00  0.00           N  
ATOM    134  N   ASP B 117      23.575  51.786  39.778  1.00  0.00           N  
ATOM    135  CA  ASP B 117      24.044  51.129  38.565  1.00  0.00           C  
ATOM    136  C   ASP B 117      22.865  50.381  37.967  1.00  0.00           C  
ATOM    137  O   ASP B 117      22.676  50.351  36.748  1.00  0.00           O  
ATOM    138  CB  ASP B 117      25.189  50.157  38.837  1.00  0.00           C  
ATOM    139  CG  ASP B 117      25.894  49.726  37.548  1.00  0.00           C  
ATOM    140  OD1 ASP B 117      25.866  48.518  37.198  1.00  0.00           O  
ATOM    141  OD2 ASP B 117      26.466  50.613  36.880  1.00  0.00           O  
ATOM    142  N   LEU B 118      22.069  49.779  38.842  1.00  0.00           N  
ATOM    143  CA  LEU B 118      20.887  49.049  38.418  1.00  0.00           C  
ATOM    144  C   LEU B 118      19.898  49.983  37.724  1.00  0.00           C  
ATOM    145  O   LEU B 118      19.370  49.660  36.656  1.00  0.00           O  
ATOM    146  CB  LEU B 118      20.215  48.416  39.629  1.00  0.00           C  
ATOM    147  CG  LEU B 118      20.927  47.182  40.151  1.00  0.00           C  
ATOM    148  CD1 LEU B 118      20.414  46.847  41.537  1.00  0.00           C  
ATOM    149  CD2 LEU B 118      20.713  46.045  39.172  1.00  0.00           C  
ATOM    150  N   ILE B 119      19.635  51.136  38.342  1.00  0.00           N  
ATOM    151  CA  ILE B 119      18.705  52.089  37.750  1.00  0.00           C  
ATOM    152  C   ILE B 119      19.285  52.522  36.406  1.00  0.00           C  
ATOM    153  O   ILE B 119      18.563  52.637  35.421  1.00  0.00           O  
ATOM    154  CB  ILE B 119      18.508  53.350  38.645  1.00  0.00           C  
ATOM    155  CG1 ILE B 119      17.863  52.976  39.980  1.00  0.00           C  
ATOM    156  CG2 ILE B 119      17.642  54.365  37.920  1.00  0.00           C  
ATOM    157  CD1 ILE B 119      18.106  54.014  41.067  1.00  0.00           C  
ATOM    158  N   LYS B 120      20.596  52.752  36.375  1.00  0.00           N  
ATOM    159  CA  LYS B 120      21.263  53.170  35.153  1.00  0.00           C  
ATOM    160  C   LYS B 120      21.118  52.083  34.093  1.00  0.00           C  
ATOM    161  O   LYS B 120      21.031  52.373  32.910  1.00  0.00           O  
ATOM    162  CB  LYS B 120      22.731  53.470  35.453  1.00  0.00           C  
ATOM    163  CG  LYS B 120      23.586  53.827  34.262  1.00  0.00           C  
ATOM    164  CD  LYS B 120      25.058  53.946  34.707  1.00  0.00           C  
ATOM    165  CE  LYS B 120      26.060  53.980  33.534  1.00  0.00           C  
ATOM    166  NZ  LYS B 120      27.502  54.007  33.984  1.00  0.00           N  
ATOM    167  N   ARG B 121      21.081  50.829  34.531  1.00  0.00           N  
ATOM    168  CA  ARG B 121      20.928  49.683  33.630  1.00  0.00           C  
ATOM    169  C   ARG B 121      19.444  49.524  33.329  1.00  0.00           C  
ATOM    170  O   ARG B 121      19.047  48.720  32.483  1.00  0.00           O  
ATOM    171  CB  ARG B 121      21.458  48.398  34.295  1.00  0.00           C  
ATOM    172  CG  ARG B 121      22.906  48.016  33.961  1.00  0.00           C  
ATOM    173  CD  ARG B 121      23.409  46.955  34.924  1.00  0.00           C  
ATOM    174  NE  ARG B 121      24.694  46.373  34.549  1.00  0.00           N  
ATOM    175  CZ  ARG B 121      24.940  45.787  33.380  1.00  0.00           C  
ATOM    176  NH1 ARG B 121      26.137  45.279  33.135  1.00  0.00           N  
ATOM    177  NH2 ARG B 121      23.998  45.718  32.449  1.00  0.00           N  
ATOM    178  N   GLY B 122      18.626  50.296  34.040  1.00  0.00           N  
ATOM    179  CA  GLY B 122      17.196  50.228  33.842  1.00  0.00           C  
ATOM    180  C   GLY B 122      16.653  48.912  34.333  1.00  0.00           C  
ATOM    181  O   GLY B 122      15.639  48.427  33.856  1.00  0.00           O  
ATOM    182  N   GLU B 123      17.347  48.313  35.284  1.00  0.00           N  
ATOM    183  CA  GLU B 123      16.909  47.052  35.838  1.00  0.00           C  
ATOM    184  C   GLU B 123      16.047  47.462  37.025  1.00  0.00           C  
ATOM    185  O   GLU B 123      16.254  47.009  38.160  1.00  0.00           O  
ATOM    186  CB  GLU B 123      18.120  46.245  36.295  1.00  0.00           C  
ATOM    187  CG  GLU B 123      17.978  44.743  36.126  1.00  0.00           C  
ATOM    188  CD  GLU B 123      18.175  44.310  34.694  1.00  0.00           C  
ATOM    189  OE1 GLU B 123      18.983  44.954  33.999  1.00  0.00           O  
ATOM    190  OE2 GLU B 123      17.539  43.328  34.263  1.00  0.00           O  
ATOM    191  N   LEU B 130      15.087  48.343  36.746  1.00  0.00           N  
ATOM    192  CA  LEU B 130      14.181  48.866  37.763  1.00  0.00           C  
ATOM    193  C   LEU B 130      13.564  47.874  38.741  1.00  0.00           C  
ATOM    194  O   LEU B 130      13.219  48.252  39.849  1.00  0.00           O  
ATOM    195  CB  LEU B 130      13.066  49.690  37.111  1.00  0.00           C  
ATOM    196  CG  LEU B 130      13.365  51.191  36.984  1.00  0.00           C  
ATOM    197  CD1 LEU B 130      13.892  51.721  38.328  1.00  0.00           C  
ATOM    198  CD2 LEU B 130      14.398  51.428  35.901  1.00  0.00           C  
ATOM    199  N   GLU B 131      13.422  46.614  38.353  1.00  0.00           N  
ATOM    200  CA  GLU B 131      12.847  45.614  39.257  1.00  0.00           C  
ATOM    201  C   GLU B 131      13.847  45.171  40.326  1.00  0.00           C  
ATOM    202  O   GLU B 131      13.549  45.194  41.525  1.00  0.00           O  
ATOM    203  CB  GLU B 131      12.409  44.368  38.486  1.00  0.00           C  
ATOM    204  CG  GLU B 131      11.414  44.600  37.374  1.00  0.00           C  
ATOM    205  CD  GLU B 131      11.312  43.391  36.456  1.00  0.00           C  
ATOM    206  OE1 GLU B 131      10.970  42.292  36.953  1.00  0.00           O  
ATOM    207  OE2 GLU B 131      11.583  43.537  35.242  1.00  0.00           O  
ATOM    208  N   LYS B 133      15.036  44.769  39.885  1.00  0.00           N  
ATOM    209  CA  LYS B 133      16.051  44.284  40.807  1.00  0.00           C  
ATOM    210  C   LYS B 133      16.537  45.264  41.870  1.00  0.00           C  
ATOM    211  O   LYS B 133      17.068  44.853  42.893  1.00  0.00           O  
ATOM    212  CB  LYS B 133      17.226  43.721  40.011  1.00  0.00           C  
ATOM    213  CG  LYS B 133      16.869  42.442  39.275  1.00  0.00           C  
ATOM    214  CD  LYS B 133      17.863  42.151  38.176  1.00  0.00           C  
ATOM    215  CE  LYS B 133      17.294  41.180  37.148  1.00  0.00           C  
ATOM    216  NZ  LYS B 133      17.129  39.805  37.699  1.00  0.00           N  
ATOM    217  N   VAL B 134      16.343  46.555  41.652  1.00  0.00           N  
ATOM    218  CA  VAL B 134      16.779  47.547  42.634  1.00  0.00           C  
ATOM    219  C   VAL B 134      16.270  47.202  44.051  1.00  0.00           C  
ATOM    220  O   VAL B 134      16.947  47.458  45.062  1.00  0.00           O  
ATOM    221  CB  VAL B 134      16.290  48.956  42.224  1.00  0.00           C  
ATOM    222  CG1 VAL B 134      17.075  50.002  42.965  1.00  0.00           C  
ATOM    223  CG2 VAL B 134      16.449  49.148  40.711  1.00  0.00           C  
ATOM    224  N   LYS B 135      15.081  46.606  44.118  1.00  0.00           N  
ATOM    225  CA  LYS B 135      14.502  46.227  45.402  1.00  0.00           C  
ATOM    226  C   LYS B 135      15.391  45.175  46.064  1.00  0.00           C  
ATOM    227  O   LYS B 135      15.508  45.120  47.290  1.00  0.00           O  
ATOM    228  CB  LYS B 135      13.085  45.675  45.205  1.00  0.00           C  
ATOM    229  CG  LYS B 135      12.157  46.623  44.443  1.00  0.00           C  
ATOM    230  CD  LYS B 135      11.100  45.865  43.624  1.00  0.00           C  
ATOM    231  CE  LYS B 135      10.239  46.815  42.778  1.00  0.00           C  
ATOM    232  NZ  LYS B 135       9.488  46.125  41.674  1.00  0.00           N  
ATOM    233  N   TRP B 136      16.029  44.342  45.254  1.00  0.00           N  
ATOM    234  CA  TRP B 136      16.899  43.309  45.803  1.00  0.00           C  
ATOM    235  C   TRP B 136      17.988  43.865  46.714  1.00  0.00           C  
ATOM    236  O   TRP B 136      18.338  43.245  47.721  1.00  0.00           O  
ATOM    237  CB  TRP B 136      17.593  42.522  44.700  1.00  0.00           C  
ATOM    238  CG  TRP B 136      16.712  41.710  43.847  1.00  0.00           C  
ATOM    239  CD1 TRP B 136      15.353  41.678  43.859  1.00  0.00           C  
ATOM    240  CD2 TRP B 136      17.131  40.824  42.803  1.00  0.00           C  
ATOM    241  NE1 TRP B 136      14.896  40.826  42.880  1.00  0.00           N  
ATOM    242  CE2 TRP B 136      15.968  40.291  42.217  1.00  0.00           C  
ATOM    243  CE3 TRP B 136      18.379  40.431  42.309  1.00  0.00           C  
ATOM    244  CZ2 TRP B 136      16.011  39.386  41.160  1.00  0.00           C  
ATOM    245  CZ3 TRP B 136      18.420  39.528  41.255  1.00  0.00           C  
ATOM    246  CH2 TRP B 136      17.241  39.017  40.692  1.00  0.00           C  
ATOM    247  N   VAL B 137      18.545  45.015  46.359  1.00  0.00           N  
ATOM    248  CA  VAL B 137      19.609  45.560  47.180  1.00  0.00           C  
ATOM    249  C   VAL B 137      19.193  45.622  48.650  1.00  0.00           C  
ATOM    250  O   VAL B 137      19.891  45.120  49.532  1.00  0.00           O  
ATOM    251  CB  VAL B 137      20.031  46.956  46.687  1.00  0.00           C  
ATOM    252  CG1 VAL B 137      21.154  47.494  47.551  1.00  0.00           C  
ATOM    253  CG2 VAL B 137      20.482  46.872  45.246  1.00  0.00           C  
ATOM    254  N   ASP B 138      18.040  46.219  48.908  1.00  0.00           N  
ATOM    255  CA  ASP B 138      17.539  46.359  50.274  1.00  0.00           C  
ATOM    256  C   ASP B 138      17.195  45.008  50.877  1.00  0.00           C  
ATOM    257  O   ASP B 138      17.480  44.758  52.046  1.00  0.00           O  
ATOM    258  CB  ASP B 138      16.319  47.285  50.267  1.00  0.00           C  
ATOM    259  CG  ASP B 138      16.620  48.628  49.601  1.00  0.00           C  
ATOM    260  OD1 ASP B 138      17.198  49.521  50.278  1.00  0.00           O  
ATOM    261  OD2 ASP B 138      16.304  48.772  48.389  1.00  0.00           O  
ATOM    262  N   GLU B 139      16.599  44.140  50.059  1.00  0.00           N  
ATOM    263  CA  GLU B 139      16.213  42.797  50.479  1.00  0.00           C  
ATOM    264  C   GLU B 139      17.426  42.015  50.959  1.00  0.00           C  
ATOM    265  O   GLU B 139      17.439  41.535  52.088  1.00  0.00           O  
ATOM    266  CB  GLU B 139      15.543  42.066  49.322  1.00  0.00           C  
ATOM    267  CG  GLU B 139      14.712  40.875  49.755  1.00  0.00           C  
ATOM    268  CD  GLU B 139      13.782  41.219  50.902  1.00  0.00           C  
ATOM    269  OE1 GLU B 139      13.145  42.293  50.856  1.00  0.00           O  
ATOM    270  OE2 GLU B 139      13.680  40.418  51.851  1.00  0.00           O  
ATOM    271  N   ILE B 140      18.445  41.898  50.105  1.00  0.00           N  
ATOM    272  CA  ILE B 140      19.691  41.199  50.447  1.00  0.00           C  
ATOM    273  C   ILE B 140      20.247  41.770  51.747  1.00  0.00           C  
ATOM    274  O   ILE B 140      20.719  41.037  52.622  1.00  0.00           O  
ATOM    275  CB  ILE B 140      20.780  41.372  49.339  1.00  0.00           C  
ATOM    276  CG1 ILE B 140      20.273  40.787  48.008  1.00  0.00           C  
ATOM    277  CG2 ILE B 140      22.093  40.693  49.780  1.00  0.00           C  
ATOM    278  CD1 ILE B 140      21.069  41.210  46.794  1.00  0.00           C  
ATOM    279  N   LEU B 141      20.201  43.089  51.862  1.00  0.00           N  
ATOM    280  CA  LEU B 141      20.682  43.750  53.065  1.00  0.00           C  
ATOM    281  C   LEU B 141      19.903  43.249  54.285  1.00  0.00           C  
ATOM    282  O   LEU B 141      20.504  42.848  55.280  1.00  0.00           O  
ATOM    283  CB  LEU B 141      20.543  45.274  52.915  1.00  0.00           C  
ATOM    284  CG  LEU B 141      21.687  45.955  52.158  1.00  0.00           C  
ATOM    285  CD1 LEU B 141      21.255  47.295  51.609  1.00  0.00           C  
ATOM    286  CD2 LEU B 141      22.863  46.112  53.093  1.00  0.00           C  
ATOM    287  N   LYS B 142      18.572  43.262  54.181  1.00  0.00           N  
ATOM    288  CA  LYS B 142      17.662  42.827  55.248  1.00  0.00           C  
ATOM    289  C   LYS B 142      17.887  41.370  55.679  1.00  0.00           C  
ATOM    290  O   LYS B 142      17.857  41.033  56.870  1.00  0.00           O  
ATOM    291  CB  LYS B 142      16.210  43.011  54.779  1.00  0.00           C  
ATOM    292  CG  LYS B 142      15.156  42.487  55.745  1.00  0.00           C  
ATOM    293  CD  LYS B 142      13.778  42.401  55.082  1.00  0.00           C  
ATOM    294  CE  LYS B 142      12.816  41.556  55.914  1.00  0.00           C  
ATOM    295  NZ  LYS B 142      13.373  40.190  56.168  1.00  0.00           N  
ATOM    296  N   LEU B 143      18.103  40.505  54.698  1.00  0.00           N  
ATOM    297  CA  LEU B 143      18.339  39.099  54.976  1.00  0.00           C  
ATOM    298  C   LEU B 143      19.730  38.925  55.537  1.00  0.00           C  
ATOM    299  O   LEU B 143      19.924  38.179  56.487  1.00  0.00           O  
ATOM    300  CB  LEU B 143      18.204  38.271  53.698  1.00  0.00           C  
ATOM    301  CG  LEU B 143      16.819  38.244  53.034  1.00  0.00           C  
ATOM    302  CD1 LEU B 143      16.954  37.823  51.557  1.00  0.00           C  
ATOM    303  CD2 LEU B 143      15.884  37.302  53.817  1.00  0.00           C  
ATOM    304  N   ASP B 144      20.696  39.624  54.947  1.00  0.00           N  
ATOM    305  CA  ASP B 144      22.080  39.514  55.379  1.00  0.00           C  
ATOM    306  C   ASP B 144      22.305  39.880  56.845  1.00  0.00           C  
ATOM    307  O   ASP B 144      23.195  39.321  57.504  1.00  0.00           O  
ATOM    308  CB  ASP B 144      22.985  40.378  54.498  1.00  0.00           C  
ATOM    309  CG  ASP B 144      24.450  40.293  54.917  1.00  0.00           C  
ATOM    310  OD1 ASP B 144      25.105  39.276  54.586  1.00  0.00           O  
ATOM    311  OD2 ASP B 144      24.937  41.234  55.593  1.00  0.00           O  
ATOM    312  N   THR B 145      21.504  40.822  57.342  1.00  0.00           N  
ATOM    313  CA  THR B 145      21.608  41.283  58.723  1.00  0.00           C  
ATOM    314  C   THR B 145      21.040  40.217  59.654  1.00  0.00           C  
ATOM    315  O   THR B 145      21.581  39.956  60.741  1.00  0.00           O  
ATOM    316  CB  THR B 145      20.834  42.607  58.923  1.00  0.00           C  
ATOM    317  OG1 THR B 145      20.249  43.004  57.678  1.00  0.00           O  
ATOM    318  CG2 THR B 145      21.770  43.719  59.405  1.00  0.00           C  
ATOM    319  N   GLU B 146      19.940  39.608  59.217  1.00  0.00           N  
ATOM    320  CA  GLU B 146      19.292  38.548  59.971  1.00  0.00           C  
ATOM    321  C   GLU B 146      20.288  37.382  60.002  1.00  0.00           C  
ATOM    322  O   GLU B 146      20.605  36.822  61.056  1.00  0.00           O  
ATOM    323  CB  GLU B 146      17.995  38.166  59.264  1.00  0.00           C  
ATOM    324  CG  GLU B 146      17.182  37.081  59.927  1.00  0.00           C  
ATOM    325  CD  GLU B 146      15.868  36.843  59.203  1.00  0.00           C  
ATOM    326  OE1 GLU B 146      15.197  35.828  59.493  1.00  0.00           O  
ATOM    327  OE2 GLU B 146      15.506  37.679  58.341  1.00  0.00           O  
ATOM    328  N   TRP B 147      20.798  37.052  58.823  1.00  0.00           N  
ATOM    329  CA  TRP B 147      21.778  35.993  58.656  1.00  0.00           C  
ATOM    330  C   TRP B 147      22.980  36.239  59.562  1.00  0.00           C  
ATOM    331  O   TRP B 147      23.455  35.319  60.232  1.00  0.00           O  
ATOM    332  CB  TRP B 147      22.249  35.950  57.198  1.00  0.00           C  
ATOM    333  CG  TRP B 147      23.336  34.954  56.944  1.00  0.00           C  
ATOM    334  CD1 TRP B 147      23.194  33.604  56.816  1.00  0.00           C  
ATOM    335  CD2 TRP B 147      24.732  35.229  56.788  1.00  0.00           C  
ATOM    336  NE1 TRP B 147      24.416  33.018  56.587  1.00  0.00           N  
ATOM    337  CE2 TRP B 147      25.379  33.991  56.560  1.00  0.00           C  
ATOM    338  CE3 TRP B 147      25.503  36.401  56.813  1.00  0.00           C  
ATOM    339  CZ2 TRP B 147      26.766  33.890  56.357  1.00  0.00           C  
ATOM    340  CZ3 TRP B 147      26.890  36.302  56.613  1.00  0.00           C  
ATOM    341  CH2 TRP B 147      27.502  35.054  56.386  1.00  0.00           C  
ATOM    342  N   ARG B 148      23.478  37.477  59.570  1.00  0.00           N  
ATOM    343  CA  ARG B 148      24.634  37.821  60.393  1.00  0.00           C  
ATOM    344  C   ARG B 148      24.333  37.767  61.887  1.00  0.00           C  
ATOM    345  O   ARG B 148      25.160  37.348  62.691  1.00  0.00           O  
ATOM    346  CB  ARG B 148      25.184  39.205  60.012  1.00  0.00           C  
ATOM    347  CG  ARG B 148      26.121  39.162  58.804  1.00  0.00           C  
ATOM    348  CD  ARG B 148      26.882  40.462  58.554  1.00  0.00           C  
ATOM    349  NE  ARG B 148      25.987  41.602  58.405  1.00  0.00           N  
ATOM    350  CZ  ARG B 148      25.572  42.347  59.421  1.00  0.00           C  
ATOM    351  NH1 ARG B 148      25.983  42.074  60.656  1.00  0.00           N  
ATOM    352  NH2 ARG B 148      24.735  43.353  59.210  1.00  0.00           N  
ATOM    353  N   THR B 149      23.133  38.173  62.260  1.00  0.00           N  
ATOM    354  CA  THR B 149      22.763  38.164  63.662  1.00  0.00           C  
ATOM    355  C   THR B 149      22.637  36.747  64.211  1.00  0.00           C  
ATOM    356  O   THR B 149      23.253  36.395  65.223  1.00  0.00           O  
ATOM    357  CB  THR B 149      21.451  38.925  63.850  1.00  0.00           C  
ATOM    358  OG1 THR B 149      21.667  40.294  63.475  1.00  0.00           O  
ATOM    359  CG2 THR B 149      20.966  38.833  65.304  1.00  0.00           C  
ATOM    360  N   LYS B 150      21.841  35.932  63.532  1.00  0.00           N  
ATOM    361  CA  LYS B 150      21.649  34.565  63.968  1.00  0.00           C  
ATOM    362  C   LYS B 150      22.984  33.825  64.103  1.00  0.00           C  
ATOM    363  O   LYS B 150      23.122  32.922  64.935  1.00  0.00           O  
ATOM    364  CB  LYS B 150      20.720  33.848  62.995  1.00  0.00           C  
ATOM    365  CG  LYS B 150      19.477  34.647  62.686  1.00  0.00           C  
ATOM    366  CD  LYS B 150      18.294  33.757  62.379  1.00  0.00           C  
ATOM    367  CE  LYS B 150      17.034  34.591  62.201  1.00  0.00           C  
ATOM    368  NZ  LYS B 150      15.829  33.747  62.351  1.00  0.00           N  
ATOM    369  N   LEU B 151      23.961  34.213  63.285  1.00  0.00           N  
ATOM    370  CA  LEU B 151      25.287  33.603  63.316  1.00  0.00           C  
ATOM    371  C   LEU B 151      25.918  33.951  64.653  1.00  0.00           C  
ATOM    372  O   LEU B 151      26.555  33.104  65.292  1.00  0.00           O  
ATOM    373  CB  LEU B 151      26.149  34.153  62.177  1.00  0.00           C  
ATOM    374  CG  LEU B 151      26.631  33.248  61.031  1.00  0.00           C  
ATOM    375  CD1 LEU B 151      25.873  31.922  60.988  1.00  0.00           C  
ATOM    376  CD2 LEU B 151      26.466  34.013  59.722  1.00  0.00           C  
ATOM    377  N   LYS B 152      25.731  35.205  65.063  1.00  0.00           N  
ATOM    378  CA  LYS B 152      26.249  35.714  66.329  1.00  0.00           C  
ATOM    379  C   LYS B 152      25.547  34.945  67.458  1.00  0.00           C  
ATOM    380  O   LYS B 152      26.193  34.423  68.373  1.00  0.00           O  
ATOM    381  CB  LYS B 152      25.955  37.217  66.423  1.00  0.00           C  
ATOM    382  CG  LYS B 152      26.395  37.900  67.706  1.00  0.00           C  
ATOM    383  CD  LYS B 152      27.557  38.862  67.470  1.00  0.00           C  
ATOM    384  CE  LYS B 152      27.771  39.798  68.667  1.00  0.00           C  
ATOM    385  NZ  LYS B 152      26.656  40.794  68.844  1.00  0.00           N  
ATOM    386  N   GLU B 153      24.216  34.886  67.361  1.00  0.00           N  
ATOM    387  CA  GLU B 153      23.342  34.184  68.305  1.00  0.00           C  
ATOM    388  C   GLU B 153      23.853  32.751  68.552  1.00  0.00           C  
ATOM    389  O   GLU B 153      24.010  32.306  69.696  1.00  0.00           O  
ATOM    390  CB  GLU B 153      21.932  34.127  67.713  1.00  0.00           C  
ATOM    391  CG  GLU B 153      20.857  34.836  68.501  1.00  0.00           C  
ATOM    392  CD  GLU B 153      20.620  34.196  69.854  1.00  0.00           C  
ATOM    393  OE1 GLU B 153      21.566  34.203  70.676  1.00  0.00           O  
ATOM    394  OE2 GLU B 153      19.496  33.684  70.093  1.00  0.00           O  
ATOM    395  N   ILE B 154      24.092  32.037  67.457  1.00  0.00           N  
ATOM    396  CA  ILE B 154      24.586  30.679  67.497  1.00  0.00           C  
ATOM    397  C   ILE B 154      25.910  30.572  68.249  1.00  0.00           C  
ATOM    398  O   ILE B 154      26.106  29.641  69.027  1.00  0.00           O  
ATOM    399  CB  ILE B 154      24.770  30.136  66.073  1.00  0.00           C  
ATOM    400  CG1 ILE B 154      23.408  30.000  65.402  1.00  0.00           C  
ATOM    401  CG2 ILE B 154      25.503  28.801  66.105  1.00  0.00           C  
ATOM    402  CD1 ILE B 154      23.481  29.399  64.011  1.00  0.00           C  
ATOM    403  N   ASN B 155      26.833  31.499  68.016  1.00  0.00           N  
ATOM    404  CA  ASN B 155      28.104  31.438  68.733  1.00  0.00           C  
ATOM    405  C   ASN B 155      27.869  31.708  70.219  1.00  0.00           C  
ATOM    406  O   ASN B 155      28.424  31.032  71.088  1.00  0.00           O  
ATOM    407  CB  ASN B 155      29.098  32.453  68.171  1.00  0.00           C  
ATOM    408  CG  ASN B 155      29.721  31.995  66.863  1.00  0.00           C  
ATOM    409  OD1 ASN B 155      30.947  31.961  66.726  1.00  0.00           O  
ATOM    410  ND2 ASN B 155      28.878  31.640  65.890  1.00  0.00           N  
ATOM    411  N   ARG B 156      27.031  32.700  70.499  1.00  0.00           N  
ATOM    412  CA  ARG B 156      26.696  33.066  71.867  1.00  0.00           C  
ATOM    413  C   ARG B 156      26.177  31.822  72.588  1.00  0.00           C  
ATOM    414  O   ARG B 156      26.669  31.454  73.658  1.00  0.00           O  
ATOM    415  CB  ARG B 156      25.614  34.146  71.859  1.00  0.00           C  
ATOM    416  CG  ARG B 156      25.551  34.979  73.115  1.00  0.00           C  
ATOM    417  CD  ARG B 156      24.137  35.445  73.356  1.00  0.00           C  
ATOM    418  NE  ARG B 156      23.278  34.311  73.677  1.00  0.00           N  
ATOM    419  CZ  ARG B 156      21.974  34.400  73.917  1.00  0.00           C  
ATOM    420  NH1 ARG B 156      21.368  35.580  73.870  1.00  0.00           N  
ATOM    421  NH2 ARG B 156      21.276  33.309  74.215  1.00  0.00           N  
ATOM    422  N   LEU B 157      25.183  31.177  71.984  1.00  0.00           N  
ATOM    423  CA  LEU B 157      24.588  29.973  72.548  1.00  0.00           C  
ATOM    424  C   LEU B 157      25.589  28.844  72.751  1.00  0.00           C  
ATOM    425  O   LEU B 157      25.561  28.177  73.778  1.00  0.00           O  
ATOM    426  CB  LEU B 157      23.457  29.485  71.657  1.00  0.00           C  
ATOM    427  CG  LEU B 157      22.217  30.352  71.762  1.00  0.00           C  
ATOM    428  CD1 LEU B 157      21.303  30.111  70.582  1.00  0.00           C  
ATOM    429  CD2 LEU B 157      21.531  30.033  73.069  1.00  0.00           C  
ATOM    430  N   ARG B 158      26.463  28.607  71.782  1.00  0.00           N  
ATOM    431  CA  ARG B 158      27.427  27.537  71.947  1.00  0.00           C  
ATOM    432  C   ARG B 158      28.293  27.789  73.165  1.00  0.00           C  
ATOM    433  O   ARG B 158      28.470  26.903  73.997  1.00  0.00           O  
ATOM    434  CB  ARG B 158      28.297  27.387  70.699  1.00  0.00           C  
ATOM    435  CG  ARG B 158      27.606  26.622  69.594  1.00  0.00           C  
ATOM    436  CD  ARG B 158      28.392  26.615  68.297  1.00  0.00           C  
ATOM    437  NE  ARG B 158      27.650  25.919  67.246  1.00  0.00           N  
ATOM    438  CZ  ARG B 158      27.863  26.071  65.942  1.00  0.00           C  
ATOM    439  NH1 ARG B 158      28.802  26.899  65.501  1.00  0.00           N  
ATOM    440  NH2 ARG B 158      27.122  25.400  65.074  1.00  0.00           N  
ATOM    441  N   HIS B 159      28.815  29.006  73.283  1.00  0.00           N  
ATOM    442  CA  HIS B 159      29.672  29.336  74.410  1.00  0.00           C  
ATOM    443  C   HIS B 159      28.870  29.257  75.703  1.00  0.00           C  
ATOM    444  O   HIS B 159      29.390  28.847  76.741  1.00  0.00           O  
ATOM    445  CB  HIS B 159      30.284  30.731  74.235  1.00  0.00           C  
ATOM    446  CG  HIS B 159      31.555  30.928  75.005  1.00  0.00           C  
ATOM    447  ND1 HIS B 159      32.645  30.093  74.864  1.00  0.00           N  
ATOM    448  CD2 HIS B 159      31.906  31.854  75.930  1.00  0.00           C  
ATOM    449  CE1 HIS B 159      33.612  30.496  75.671  1.00  0.00           C  
ATOM    450  NE2 HIS B 159      33.189  31.562  76.328  1.00  0.00           N  
ATOM    451  N   GLU B 160      27.598  29.636  75.635  1.00  0.00           N  
ATOM    452  CA  GLU B 160      26.725  29.588  76.809  1.00  0.00           C  
ATOM    453  C   GLU B 160      26.481  28.132  77.233  1.00  0.00           C  
ATOM    454  O   GLU B 160      26.344  27.816  78.417  1.00  0.00           O  
ATOM    455  CB  GLU B 160      25.387  30.278  76.496  1.00  0.00           C  
ATOM    456  CG  GLU B 160      24.312  30.116  77.574  1.00  0.00           C  
ATOM    457  CD  GLU B 160      22.978  30.745  77.184  1.00  0.00           C  
ATOM    458  OE1 GLU B 160      22.552  30.566  76.021  1.00  0.00           O  
ATOM    459  OE2 GLU B 160      22.349  31.403  78.044  1.00  0.00           O  
ATOM    460  N   ARG B 161      26.436  27.247  76.251  1.00  0.00           N  
ATOM    461  CA  ARG B 161      26.203  25.841  76.508  1.00  0.00           C  
ATOM    462  C   ARG B 161      27.369  25.219  77.268  1.00  0.00           C  
ATOM    463  O   ARG B 161      27.170  24.348  78.109  1.00  0.00           O  
ATOM    464  CB  ARG B 161      25.999  25.113  75.184  1.00  0.00           C  
ATOM    465  CG  ARG B 161      25.722  23.643  75.308  1.00  0.00           C  
ATOM    466  CD  ARG B 161      26.049  22.977  74.004  1.00  0.00           C  
ATOM    467  NE  ARG B 161      27.461  23.153  73.692  1.00  0.00           N  
ATOM    468  CZ  ARG B 161      28.002  22.877  72.511  1.00  0.00           C  
ATOM    469  NH1 ARG B 161      27.239  22.410  71.530  1.00  0.00           N  
ATOM    470  NH2 ARG B 161      29.300  23.078  72.310  1.00  0.00           N  
ATOM    471  N   ASN B 162      28.585  25.666  76.979  1.00  0.00           N  
ATOM    472  CA  ASN B 162      29.757  25.113  77.651  1.00  0.00           C  
ATOM    473  C   ASN B 162      29.848  25.587  79.090  1.00  0.00           C  
ATOM    474  O   ASN B 162      30.073  24.792  80.008  1.00  0.00           O  
ATOM    475  CB  ASN B 162      31.035  25.503  76.912  1.00  0.00           C  
ATOM    476  CG  ASN B 162      30.988  25.145  75.447  1.00  0.00           C  
ATOM    477  OD1 ASN B 162      30.411  24.124  75.056  1.00  0.00           O  
ATOM    478  ND2 ASN B 162      31.609  25.980  74.622  1.00  0.00           N  
ATOM    479  N   LYS B 163      29.684  26.891  79.275  1.00  0.00           N  
ATOM    480  CA  LYS B 163      29.732  27.499  80.593  1.00  0.00           C  
ATOM    481  C   LYS B 163      28.681  26.810  81.483  1.00  0.00           C  
ATOM    482  O   LYS B 163      28.823  26.768  82.708  1.00  0.00           O  
ATOM    483  CB  LYS B 163      29.456  28.999  80.448  1.00  0.00           C  
ATOM    484  CG  LYS B 163      29.659  29.848  81.688  1.00  0.00           C  
ATOM    485  CD  LYS B 163      29.256  31.287  81.379  1.00  0.00           C  
ATOM    486  CE  LYS B 163      29.150  32.152  82.630  1.00  0.00           C  
ATOM    487  NZ  LYS B 163      28.652  33.520  82.288  1.00  0.00           N  
ATOM    488  N   ILE B 164      27.639  26.260  80.857  1.00  0.00           N  
ATOM    489  CA  ILE B 164      26.579  25.560  81.583  1.00  0.00           C  
ATOM    490  C   ILE B 164      26.903  24.077  81.709  1.00  0.00           C  
ATOM    491  O   ILE B 164      26.306  23.375  82.523  1.00  0.00           O  
ATOM    492  CB  ILE B 164      25.203  25.682  80.881  1.00  0.00           C  
ATOM    493  CG1 ILE B 164      24.784  27.150  80.785  1.00  0.00           C  
ATOM    494  CG2 ILE B 164      24.148  24.906  81.663  1.00  0.00           C  
ATOM    495  CD1 ILE B 164      23.422  27.360  80.143  1.00  0.00           C  
ATOM    496  N   ALA B 165      27.839  23.600  80.893  1.00  0.00           N  
ATOM    497  CA  ALA B 165      28.250  22.197  80.927  1.00  0.00           C  
ATOM    498  C   ALA B 165      29.213  21.993  82.089  1.00  0.00           C  
ATOM    499  O   ALA B 165      29.150  20.987  82.796  1.00  0.00           O  
ATOM    500  CB  ALA B 165      28.928  21.812  79.618  1.00  0.00           C  
ATOM    501  N   VAL B 166      30.104  22.963  82.280  1.00  0.00           N  
ATOM    502  CA  VAL B 166      31.085  22.910  83.356  1.00  0.00           C  
ATOM    503  C   VAL B 166      30.412  23.187  84.700  1.00  0.00           C  
ATOM    504  O   VAL B 166      30.866  22.711  85.740  1.00  0.00           O  
ATOM    505  CB  VAL B 166      32.218  23.948  83.128  1.00  0.00           C  
ATOM    506  CG1 VAL B 166      31.659  25.363  83.208  1.00  0.00           C  
ATOM    507  CG2 VAL B 166      33.326  23.746  84.146  1.00  0.00           C  
ATOM    508  N   GLU B 167      29.320  23.947  84.667  1.00  0.00           N  
ATOM    509  CA  GLU B 167      28.582  24.298  85.877  1.00  0.00           C  
ATOM    510  C   GLU B 167      27.626  23.234  86.410  1.00  0.00           C  
ATOM    511  O   GLU B 167      27.484  23.087  87.625  1.00  0.00           O  
ATOM    512  CB  GLU B 167      27.823  25.606  85.665  1.00  0.00           C  
ATOM    513  CG  GLU B 167      28.582  26.812  86.170  1.00  0.00           C  
ATOM    514  CD  GLU B 167      28.952  26.666  87.634  1.00  0.00           C  
ATOM    515  OE1 GLU B 167      28.034  26.485  88.462  1.00  0.00           O  
ATOM    516  OE2 GLU B 167      30.158  26.725  87.955  1.00  0.00           O  
ATOM    517  N   ILE B 168      26.956  22.509  85.519  1.00  0.00           N  
ATOM    518  CA  ILE B 168      26.042  21.454  85.953  1.00  0.00           C  
ATOM    519  C   ILE B 168      26.894  20.351  86.584  1.00  0.00           C  
ATOM    520  O   ILE B 168      26.432  19.605  87.453  1.00  0.00           O  
ATOM    521  CB  ILE B 168      25.224  20.863  84.765  1.00  0.00           C  
ATOM    522  CG1 ILE B 168      24.250  21.908  84.215  1.00  0.00           C  
ATOM    523  CG2 ILE B 168      24.444  19.645  85.222  1.00  0.00           C  
ATOM    524  CD1 ILE B 168      23.307  21.374  83.155  1.00  0.00           C  
ATOM    525  N   GLY B 169      28.146  20.267  86.137  1.00  0.00           N  
ATOM    526  CA  GLY B 169      29.068  19.276  86.661  1.00  0.00           C  
ATOM    527  C   GLY B 169      29.674  19.773  87.957  1.00  0.00           C  
ATOM    528  O   GLY B 169      30.184  18.992  88.762  1.00  0.00           O  
ATOM    529  N   LYS B 170      29.623  21.088  88.151  1.00  0.00           N  
ATOM    530  CA  LYS B 170      30.146  21.711  89.362  1.00  0.00           C  
ATOM    531  C   LYS B 170      29.172  21.470  90.513  1.00  0.00           C  
ATOM    532  O   LYS B 170      29.589  21.239  91.648  1.00  0.00           O  
ATOM    533  CB  LYS B 170      30.348  23.218  89.146  1.00  0.00           C  
ATOM    534  CG  LYS B 170      31.703  23.603  88.546  1.00  0.00           C  
ATOM    535  CD  LYS B 170      32.787  23.655  89.610  1.00  0.00           C  
ATOM    536  CE  LYS B 170      32.472  24.720  90.654  1.00  0.00           C  
ATOM    537  NZ  LYS B 170      33.468  24.742  91.760  1.00  0.00           N  
ATOM    538  N   ARG B 171      27.874  21.520  90.218  1.00  0.00           N  
ATOM    539  CA  ARG B 171      26.862  21.285  91.239  1.00  0.00           C  
ATOM    540  C   ARG B 171      26.825  19.808  91.607  1.00  0.00           C  
ATOM    541  O   ARG B 171      26.152  19.419  92.559  1.00  0.00           O  
ATOM    542  CB  ARG B 171      25.477  21.720  90.758  1.00  0.00           C  
ATOM    543  CG  ARG B 171      25.239  23.219  90.760  1.00  0.00           C  
ATOM    544  CD  ARG B 171      23.759  23.505  90.578  1.00  0.00           C  
ATOM    545  NE  ARG B 171      23.463  24.927  90.432  1.00  0.00           N  
ATOM    546  CZ  ARG B 171      22.244  25.413  90.209  1.00  0.00           C  
ATOM    547  NH1 ARG B 171      21.207  24.591  90.109  1.00  0.00           N  
ATOM    548  NH2 ARG B 171      22.057  26.718  90.074  1.00  0.00           N  
ATOM    549  N   ARG B 172      27.547  18.989  90.847  1.00  0.00           N  
ATOM    550  CA  ARG B 172      27.607  17.553  91.110  1.00  0.00           C  
ATOM    551  C   ARG B 172      28.249  17.325  92.477  1.00  0.00           C  
ATOM    552  O   ARG B 172      27.802  16.477  93.256  1.00  0.00           O  
ATOM    553  CB  ARG B 172      28.419  16.853  90.014  1.00  0.00           C  
ATOM    554  CG  ARG B 172      28.648  15.363  90.235  1.00  0.00           C  
ATOM    555  CD  ARG B 172      29.856  15.090  91.129  1.00  0.00           C  
ATOM    556  NE  ARG B 172      30.078  13.658  91.312  1.00  0.00           N  
ATOM    557  CZ  ARG B 172      31.147  13.132  91.903  1.00  0.00           C  
ATOM    558  NH1 ARG B 172      32.105  13.920  92.374  1.00  0.00           N  
ATOM    559  NH2 ARG B 172      31.259  11.815  92.020  1.00  0.00           N  
ATOM    560  N   LYS B 173      29.301  18.092  92.755  1.00  0.00           N  
ATOM    561  CA  LYS B 173      30.016  18.016  94.023  1.00  0.00           C  
ATOM    562  C   LYS B 173      29.326  18.914  95.053  1.00  0.00           C  
ATOM    563  O   LYS B 173      29.902  19.239  96.088  1.00  0.00           O  
ATOM    564  CB  LYS B 173      31.467  18.469  93.839  1.00  0.00           C  
ATOM    565  CG  LYS B 173      32.292  17.604  92.896  1.00  0.00           C  
ATOM    566  CD  LYS B 173      33.692  18.182  92.725  1.00  0.00           C  
ATOM    567  CE  LYS B 173      34.593  17.264  91.914  1.00  0.00           C  
ATOM    568  NZ  LYS B 173      34.866  15.975  92.609  1.00  0.00           N  
ATOM    569  N   LYS B 174      28.093  19.314  94.749  1.00  0.00           N  
ATOM    570  CA  LYS B 174      27.297  20.172  95.630  1.00  0.00           C  
ATOM    571  C   LYS B 174      25.856  19.647  95.652  1.00  0.00           C  
ATOM    572  O   LYS B 174      25.613  18.472  95.364  1.00  0.00           O  
ATOM    573  CB  LYS B 174      27.320  21.627  95.128  1.00  0.00           C  
ATOM    574  CG  LYS B 174      26.902  22.675  96.169  1.00  0.00           C  
ATOM    575  CD  LYS B 174      26.982  24.102  95.623  1.00  0.00           C  
ATOM    576  CE  LYS B 174      25.846  24.392  94.665  1.00  0.00           C  
ATOM    577  NZ  LYS B 174      24.542  24.186  95.341  1.00  0.00           N  
ATOM    578  N   GLY B 175      24.906  20.520  95.987  1.00  0.00           N  
ATOM    579  CA  GLY B 175      23.509  20.120  96.048  1.00  0.00           C  
ATOM    580  C   GLY B 175      22.980  19.579  94.736  1.00  0.00           C  
ATOM    581  O   GLY B 175      22.024  18.805  94.710  1.00  0.00           O  
ATOM    582  N   GLU B 176      23.613  19.998  93.646  1.00  0.00           N  
ATOM    583  CA  GLU B 176      23.252  19.589  92.291  1.00  0.00           C  
ATOM    584  C   GLU B 176      21.772  19.702  91.907  1.00  0.00           C  
ATOM    585  O   GLU B 176      21.187  18.746  91.391  1.00  0.00           O  
ATOM    586  CB  GLU B 176      23.725  18.152  92.003  1.00  0.00           C  
ATOM    587  CG  GLU B 176      23.869  17.861  90.500  1.00  0.00           C  
ATOM    588  CD  GLU B 176      24.083  16.392  90.171  1.00  0.00           C  
ATOM    589  OE1 GLU B 176      23.135  15.593  90.338  1.00  0.00           O  
ATOM    590  OE2 GLU B 176      25.201  16.042  89.738  1.00  0.00           O  
ATOM    591  N   PRO B 177      21.138  20.858  92.172  1.00  0.00           N  
ATOM    592  CA  PRO B 177      19.722  20.976  91.789  1.00  0.00           C  
ATOM    593  C   PRO B 177      19.675  21.278  90.281  1.00  0.00           C  
ATOM    594  O   PRO B 177      18.838  22.050  89.800  1.00  0.00           O  
ATOM    595  CB  PRO B 177      19.230  22.154  92.634  1.00  0.00           C  
ATOM    596  CG  PRO B 177      20.170  22.150  93.820  1.00  0.00           C  
ATOM    597  CD  PRO B 177      21.497  21.891  93.159  1.00  0.00           C  
ATOM    598  N   VAL B 178      20.601  20.646  89.560  1.00  0.00           N  
ATOM    599  CA  VAL B 178      20.777  20.799  88.119  1.00  0.00           C  
ATOM    600  C   VAL B 178      19.592  20.420  87.238  1.00  0.00           C  
ATOM    601  O   VAL B 178      19.652  20.588  86.023  1.00  0.00           O  
ATOM    602  CB  VAL B 178      22.001  19.991  87.641  1.00  0.00           C  
ATOM    603  CG1 VAL B 178      23.237  20.419  88.413  1.00  0.00           C  
ATOM    604  CG2 VAL B 178      21.749  18.508  87.828  1.00  0.00           C  
ATOM    605  N   ASP B 179      18.519  19.913  87.832  1.00  0.00           N  
ATOM    606  CA  ASP B 179      17.353  19.533  87.045  1.00  0.00           C  
ATOM    607  C   ASP B 179      16.766  20.746  86.332  1.00  0.00           C  
ATOM    608  O   ASP B 179      15.826  20.625  85.543  1.00  0.00           O  
ATOM    609  CB  ASP B 179      16.292  18.886  87.937  1.00  0.00           C  
ATOM    610  CG  ASP B 179      16.777  17.599  88.582  1.00  0.00           C  
ATOM    611  OD1 ASP B 179      15.947  16.895  89.194  1.00  0.00           O  
ATOM    612  OD2 ASP B 179      17.985  17.291  88.483  1.00  0.00           O  
ATOM    613  N   GLU B 180      17.333  21.915  86.621  1.00  0.00           N  
ATOM    614  CA  GLU B 180      16.897  23.168  86.013  1.00  0.00           C  
ATOM    615  C   GLU B 180      17.865  23.566  84.917  1.00  0.00           C  
ATOM    616  O   GLU B 180      17.456  23.986  83.836  1.00  0.00           O  
ATOM    617  CB  GLU B 180      16.835  24.275  87.058  1.00  0.00           C  
ATOM    618  CG  GLU B 180      15.723  24.100  88.058  1.00  0.00           C  
ATOM    619  CD  GLU B 180      15.551  25.314  88.932  1.00  0.00           C  
ATOM    620  OE1 GLU B 180      14.612  25.323  89.757  1.00  0.00           O  
ATOM    621  OE2 GLU B 180      16.355  26.260  88.791  1.00  0.00           O  
ATOM    622  N   LEU B 181      19.155  23.444  85.208  1.00  0.00           N  
ATOM    623  CA  LEU B 181      20.175  23.767  84.228  1.00  0.00           C  
ATOM    624  C   LEU B 181      20.005  22.810  83.045  1.00  0.00           C  
ATOM    625  O   LEU B 181      20.137  23.205  81.883  1.00  0.00           O  
ATOM    626  CB  LEU B 181      21.564  23.604  84.844  1.00  0.00           C  
ATOM    627  CG  LEU B 181      21.904  24.499  86.039  1.00  0.00           C  
ATOM    628  CD1 LEU B 181      23.265  24.117  86.598  1.00  0.00           C  
ATOM    629  CD2 LEU B 181      21.899  25.957  85.611  1.00  0.00           C  
ATOM    630  N   LEU B 182      19.698  21.552  83.359  1.00  0.00           N  
ATOM    631  CA  LEU B 182      19.493  20.504  82.357  1.00  0.00           C  
ATOM    632  C   LEU B 182      18.430  20.929  81.356  1.00  0.00           C  
ATOM    633  O   LEU B 182      18.626  20.842  80.144  1.00  0.00           O  
ATOM    634  CB  LEU B 182      19.055  19.197  83.036  1.00  0.00           C  
ATOM    635  CG  LEU B 182      19.898  17.927  82.832  1.00  0.00           C  
ATOM    636  CD1 LEU B 182      19.935  17.556  81.348  1.00  0.00           C  
ATOM    637  CD2 LEU B 182      21.309  18.144  83.377  1.00  0.00           C  
ATOM    638  N   ALA B 183      17.297  21.382  81.871  1.00  0.00           N  
ATOM    639  CA  ALA B 183      16.208  21.826  81.019  1.00  0.00           C  
ATOM    640  C   ALA B 183      16.687  22.947  80.100  1.00  0.00           C  
ATOM    641  O   ALA B 183      16.214  23.082  78.967  1.00  0.00           O  
ATOM    642  CB  ALA B 183      15.044  22.306  81.878  1.00  0.00           C  
ATOM    643  N   LYS B 184      17.630  23.745  80.600  1.00  0.00           N  
ATOM    644  CA  LYS B 184      18.186  24.866  79.840  1.00  0.00           C  
ATOM    645  C   LYS B 184      19.088  24.392  78.711  1.00  0.00           C  
ATOM    646  O   LYS B 184      18.933  24.815  77.559  1.00  0.00           O  
ATOM    647  CB  LYS B 184      18.988  25.802  80.758  1.00  0.00           C  
ATOM    648  CG  LYS B 184      18.266  27.088  81.178  1.00  0.00           C  
ATOM    649  CD  LYS B 184      17.989  28.014  79.993  1.00  0.00           C  
ATOM    650  CE  LYS B 184      17.569  29.412  80.454  1.00  0.00           C  
ATOM    651  NZ  LYS B 184      16.394  29.405  81.374  1.00  0.00           N  
ATOM    652  N   SER B 185      20.035  23.523  79.054  1.00  0.00           N  
ATOM    653  CA  SER B 185      20.971  22.984  78.078  1.00  0.00           C  
ATOM    654  C   SER B 185      20.241  22.355  76.890  1.00  0.00           C  
ATOM    655  O   SER B 185      20.788  22.279  75.793  1.00  0.00           O  
ATOM    656  CB  SER B 185      21.878  21.949  78.739  1.00  0.00           C  
ATOM    657  OG  SER B 185      21.128  20.838  79.195  1.00  0.00           O  
ATOM    658  N   ARG B 186      19.008  21.906  77.113  1.00  0.00           N  
ATOM    659  CA  ARG B 186      18.215  21.309  76.047  1.00  0.00           C  
ATOM    660  C   ARG B 186      17.582  22.415  75.200  1.00  0.00           C  
ATOM    661  O   ARG B 186      17.438  22.271  73.983  1.00  0.00           O  
ATOM    662  CB  ARG B 186      17.132  20.390  76.634  1.00  0.00           C  
ATOM    663  CG  ARG B 186      16.214  19.701  75.599  1.00  0.00           C  
ATOM    664  CD  ARG B 186      15.061  20.610  75.098  1.00  0.00           C  
ATOM    665  NE  ARG B 186      14.263  19.991  74.030  1.00  0.00           N  
ATOM    666  CZ  ARG B 186      13.183  20.537  73.470  1.00  0.00           C  
ATOM    667  NH1 ARG B 186      12.749  21.726  73.871  1.00  0.00           N  
ATOM    668  NH2 ARG B 186      12.536  19.898  72.498  1.00  0.00           N  
ATOM    669  N   GLU B 195      17.203  23.518  75.843  1.00  0.00           N  
ATOM    670  CA  GLU B 195      16.601  24.636  75.122  1.00  0.00           C  
ATOM    671  C   GLU B 195      17.684  25.240  74.257  1.00  0.00           C  
ATOM    672  O   GLU B 195      17.428  25.665  73.136  1.00  0.00           O  
ATOM    673  CB  GLU B 195      16.056  25.692  76.088  1.00  0.00           C  
ATOM    674  CG  GLU B 195      15.007  25.165  77.060  1.00  0.00           C  
ATOM    675  CD  GLU B 195      13.824  24.497  76.363  1.00  0.00           C  
ATOM    676  OE1 GLU B 195      14.032  23.470  75.680  1.00  0.00           O  
ATOM    677  OE2 GLU B 195      12.684  24.997  76.501  1.00  0.00           O  
ATOM    678  N   ILE B 196      18.902  25.263  74.785  1.00  0.00           N  
ATOM    679  CA  ILE B 196      20.029  25.798  74.047  1.00  0.00           C  
ATOM    680  C   ILE B 196      20.284  25.012  72.757  1.00  0.00           C  
ATOM    681  O   ILE B 196      20.343  25.597  71.677  1.00  0.00           O  
ATOM    682  CB  ILE B 196      21.315  25.808  74.918  1.00  0.00           C  
ATOM    683  CG1 ILE B 196      21.189  26.883  76.007  1.00  0.00           C  
ATOM    684  CG2 ILE B 196      22.549  26.055  74.053  1.00  0.00           C  
ATOM    685  CD1 ILE B 196      22.421  27.025  76.895  1.00  0.00           C  
ATOM    686  N   VAL B 197      20.417  23.692  72.848  1.00  0.00           N  
ATOM    687  CA  VAL B 197      20.683  22.923  71.636  1.00  0.00           C  
ATOM    688  C   VAL B 197      19.507  22.969  70.663  1.00  0.00           C  
ATOM    689  O   VAL B 197      19.678  22.831  69.454  1.00  0.00           O  
ATOM    690  CB  VAL B 197      21.056  21.448  71.952  1.00  0.00           C  
ATOM    691  CG1 VAL B 197      22.151  21.409  73.019  1.00  0.00           C  
ATOM    692  CG2 VAL B 197      19.832  20.661  72.373  1.00  0.00           C  
ATOM    693  N   LYS B 198      18.311  23.179  71.186  1.00  0.00           N  
ATOM    694  CA  LYS B 198      17.137  23.256  70.333  1.00  0.00           C  
ATOM    695  C   LYS B 198      17.220  24.542  69.533  1.00  0.00           C  
ATOM    696  O   LYS B 198      16.922  24.572  68.345  1.00  0.00           O  
ATOM    697  CB  LYS B 198      15.858  23.266  71.181  1.00  0.00           C  
ATOM    698  CG  LYS B 198      14.575  23.475  70.378  1.00  0.00           C  
ATOM    699  CD  LYS B 198      13.347  23.546  71.275  1.00  0.00           C  
ATOM    700  CE  LYS B 198      12.071  23.777  70.471  1.00  0.00           C  
ATOM    701  NZ  LYS B 198      10.873  23.965  71.344  1.00  0.00           N  
ATOM    702  N   ARG B 199      17.634  25.608  70.203  1.00  0.00           N  
ATOM    703  CA  ARG B 199      17.747  26.922  69.577  1.00  0.00           C  
ATOM    704  C   ARG B 199      18.867  26.950  68.520  1.00  0.00           C  
ATOM    705  O   ARG B 199      18.693  27.487  67.415  1.00  0.00           O  
ATOM    706  CB  ARG B 199      18.004  27.977  70.668  1.00  0.00           C  
ATOM    707  CG  ARG B 199      18.012  29.415  70.181  1.00  0.00           C  
ATOM    708  CD  ARG B 199      16.766  30.173  70.592  1.00  0.00           C  
ATOM    709  NE  ARG B 199      16.303  31.048  69.520  1.00  0.00           N  
ATOM    710  CZ  ARG B 199      15.723  30.608  68.407  1.00  0.00           C  
ATOM    711  NH1 ARG B 199      15.534  29.308  68.228  1.00  0.00           N  
ATOM    712  NH2 ARG B 199      15.331  31.465  67.472  1.00  0.00           N  
ATOM    713  N   ILE B 200      20.015  26.372  68.874  1.00  0.00           N  
ATOM    714  CA  ILE B 200      21.155  26.323  67.976  1.00  0.00           C  
ATOM    715  C   ILE B 200      20.739  25.600  66.701  1.00  0.00           C  
ATOM    716  O   ILE B 200      21.113  25.995  65.594  1.00  0.00           O  
ATOM    717  CB  ILE B 200      22.337  25.568  68.607  1.00  0.00           C  
ATOM    718  CG1 ILE B 200      22.835  26.309  69.850  1.00  0.00           C  
ATOM    719  CG2 ILE B 200      23.464  25.439  67.591  1.00  0.00           C  
ATOM    720  CD1 ILE B 200      24.010  25.635  70.531  1.00  0.00           C  
ATOM    721  N   GLY B 201      19.954  24.540  66.863  1.00  0.00           N  
ATOM    722  CA  GLY B 201      19.510  23.792  65.707  1.00  0.00           C  
ATOM    723  C   GLY B 201      18.584  24.613  64.842  1.00  0.00           C  
ATOM    724  O   GLY B 201      18.748  24.665  63.624  1.00  0.00           O  
ATOM    725  N   GLU B 202      17.605  25.260  65.471  1.00  0.00           N  
ATOM    726  CA  GLU B 202      16.645  26.083  64.750  1.00  0.00           C  
ATOM    727  C   GLU B 202      17.352  27.217  64.038  1.00  0.00           C  
ATOM    728  O   GLU B 202      17.089  27.495  62.873  1.00  0.00           O  
ATOM    729  CB  GLU B 202      15.616  26.646  65.716  1.00  0.00           C  
ATOM    730  CG  GLU B 202      14.876  25.569  66.447  1.00  0.00           C  
ATOM    731  CD  GLU B 202      13.894  26.126  67.426  1.00  0.00           C  
ATOM    732  OE1 GLU B 202      14.319  26.914  68.296  1.00  0.00           O  
ATOM    733  OE2 GLU B 202      12.702  25.774  67.326  1.00  0.00           O  
ATOM    734  N   LEU B 203      18.259  27.870  64.748  1.00  0.00           N  
ATOM    735  CA  LEU B 203      19.008  28.965  64.168  1.00  0.00           C  
ATOM    736  C   LEU B 203      19.761  28.486  62.939  1.00  0.00           C  
ATOM    737  O   LEU B 203      19.598  29.033  61.845  1.00  0.00           O  
ATOM    738  CB  LEU B 203      19.977  29.531  65.203  1.00  0.00           C  
ATOM    739  CG  LEU B 203      19.292  30.491  66.178  1.00  0.00           C  
ATOM    740  CD1 LEU B 203      20.238  30.876  67.304  1.00  0.00           C  
ATOM    741  CD2 LEU B 203      18.814  31.726  65.397  1.00  0.00           C  
ATOM    742  N   GLU B 205      20.565  27.443  63.120  1.00  0.00           N  
ATOM    743  CA  GLU B 205      21.349  26.895  62.028  1.00  0.00           C  
ATOM    744  C   GLU B 205      20.582  26.671  60.748  1.00  0.00           C  
ATOM    745  O   GLU B 205      21.115  26.861  59.664  1.00  0.00           O  
ATOM    746  CB  GLU B 205      22.008  25.597  62.452  1.00  0.00           C  
ATOM    747  CG  GLU B 205      23.271  25.810  63.259  1.00  0.00           C  
ATOM    748  CD  GLU B 205      23.900  24.499  63.682  1.00  0.00           C  
ATOM    749  OE1 GLU B 205      24.995  24.515  64.283  1.00  0.00           O  
ATOM    750  OE2 GLU B 205      23.290  23.445  63.412  1.00  0.00           O  
ATOM    751  N   ASN B 206      19.329  26.265  60.847  1.00  0.00           N  
ATOM    752  CA  ASN B 206      18.573  26.049  59.625  1.00  0.00           C  
ATOM    753  C   ASN B 206      18.133  27.356  58.999  1.00  0.00           C  
ATOM    754  O   ASN B 206      18.116  27.491  57.770  1.00  0.00           O  
ATOM    755  CB  ASN B 206      17.365  25.160  59.888  1.00  0.00           C  
ATOM    756  CG  ASN B 206      17.748  23.708  60.072  1.00  0.00           C  
ATOM    757  OD1 ASN B 206      16.922  22.824  59.884  1.00  0.00           O  
ATOM    758  ND2 ASN B 206      19.000  23.453  60.443  1.00  0.00           N  
ATOM    759  N   GLU B 207      17.784  28.319  59.847  1.00  0.00           N  
ATOM    760  CA  GLU B 207      17.350  29.629  59.382  1.00  0.00           C  
ATOM    761  C   GLU B 207      18.509  30.275  58.611  1.00  0.00           C  
ATOM    762  O   GLU B 207      18.312  30.985  57.621  1.00  0.00           O  
ATOM    763  CB  GLU B 207      16.961  30.499  60.577  1.00  0.00           C  
ATOM    764  CG  GLU B 207      16.143  29.775  61.623  1.00  0.00           C  
ATOM    765  CD  GLU B 207      15.629  30.700  62.703  1.00  0.00           C  
ATOM    766  OE1 GLU B 207      14.564  31.317  62.496  1.00  0.00           O  
ATOM    767  OE2 GLU B 207      16.296  30.820  63.753  1.00  0.00           O  
ATOM    768  N   VAL B 208      19.721  30.019  59.086  1.00  0.00           N  
ATOM    769  CA  VAL B 208      20.920  30.538  58.463  1.00  0.00           C  
ATOM    770  C   VAL B 208      21.081  29.979  57.047  1.00  0.00           C  
ATOM    771  O   VAL B 208      21.239  30.731  56.085  1.00  0.00           O  
ATOM    772  CB  VAL B 208      22.152  30.171  59.317  1.00  0.00           C  
ATOM    773  CG1 VAL B 208      23.441  30.473  58.558  1.00  0.00           C  
ATOM    774  CG2 VAL B 208      22.105  30.944  60.629  1.00  0.00           C  
ATOM    775  N   GLU B 209      21.037  28.658  56.919  1.00  0.00           N  
ATOM    776  CA  GLU B 209      21.188  28.034  55.619  1.00  0.00           C  
ATOM    777  C   GLU B 209      20.133  28.551  54.672  1.00  0.00           C  
ATOM    778  O   GLU B 209      20.422  28.851  53.524  1.00  0.00           O  
ATOM    779  CB  GLU B 209      21.085  26.522  55.734  1.00  0.00           C  
ATOM    780  CG  GLU B 209      22.215  25.906  56.513  1.00  0.00           C  
ATOM    781  CD  GLU B 209      22.120  24.396  56.555  1.00  0.00           C  
ATOM    782  OE1 GLU B 209      22.823  23.780  57.398  1.00  0.00           O  
ATOM    783  OE2 GLU B 209      21.345  23.832  55.740  1.00  0.00           O  
ATOM    784  N   GLU B 210      18.901  28.655  55.146  1.00  0.00           N  
ATOM    785  CA  GLU B 210      17.856  29.162  54.289  1.00  0.00           C  
ATOM    786  C   GLU B 210      18.186  30.579  53.864  1.00  0.00           C  
ATOM    787  O   GLU B 210      18.113  30.909  52.685  1.00  0.00           O  
ATOM    788  CB  GLU B 210      16.501  29.110  54.992  1.00  0.00           C  
ATOM    789  CG  GLU B 210      15.680  27.917  54.529  1.00  0.00           C  
ATOM    790  CD  GLU B 210      15.583  27.846  53.001  1.00  0.00           C  
ATOM    791  OE1 GLU B 210      15.635  26.724  52.444  1.00  0.00           O  
ATOM    792  OE2 GLU B 210      15.450  28.917  52.362  1.00  0.00           O  
ATOM    793  N   LEU B 211      18.570  31.411  54.825  1.00  0.00           N  
ATOM    794  CA  LEU B 211      18.921  32.795  54.547  1.00  0.00           C  
ATOM    795  C   LEU B 211      20.006  32.896  53.454  1.00  0.00           C  
ATOM    796  O   LEU B 211      19.877  33.680  52.499  1.00  0.00           O  
ATOM    797  CB  LEU B 211      19.372  33.471  55.852  1.00  0.00           C  
ATOM    798  CG  LEU B 211      18.470  34.512  56.574  1.00  0.00           C  
ATOM    799  CD1 LEU B 211      17.075  34.601  55.971  1.00  0.00           C  
ATOM    800  CD2 LEU B 211      18.390  34.164  58.058  1.00  0.00           C  
ATOM    801  N   LYS B 212      21.058  32.088  53.589  1.00  0.00           N  
ATOM    802  CA  LYS B 212      22.155  32.063  52.616  1.00  0.00           C  
ATOM    803  C   LYS B 212      21.645  31.710  51.226  1.00  0.00           C  
ATOM    804  O   LYS B 212      22.116  32.240  50.224  1.00  0.00           O  
ATOM    805  CB  LYS B 212      23.211  31.025  53.015  1.00  0.00           C  
ATOM    806  CG  LYS B 212      24.004  31.381  54.252  1.00  0.00           C  
ATOM    807  CD  LYS B 212      24.799  30.184  54.774  1.00  0.00           C  
ATOM    808  CE  LYS B 212      25.642  30.554  55.997  1.00  0.00           C  
ATOM    809  NZ  LYS B 212      26.226  29.362  56.657  1.00  0.00           N  
ATOM    810  N   LYS B 213      20.687  30.797  51.167  1.00  0.00           N  
ATOM    811  CA  LYS B 213      20.153  30.390  49.891  1.00  0.00           C  
ATOM    812  C   LYS B 213      19.394  31.516  49.214  1.00  0.00           C  
ATOM    813  O   LYS B 213      19.542  31.716  48.009  1.00  0.00           O  
ATOM    814  CB  LYS B 213      19.263  29.155  50.050  1.00  0.00           C  
ATOM    815  CG  LYS B 213      20.041  27.878  50.408  1.00  0.00           C  
ATOM    816  CD  LYS B 213      19.137  26.635  50.381  1.00  0.00           C  
ATOM    817  CE  LYS B 213      19.886  25.361  50.780  1.00  0.00           C  
ATOM    818  NZ  LYS B 213      18.986  24.170  50.712  1.00  0.00           N  
ATOM    819  N   LYS B 214      18.598  32.261  49.980  1.00  0.00           N  
ATOM    820  CA  LYS B 214      17.827  33.360  49.402  1.00  0.00           C  
ATOM    821  C   LYS B 214      18.764  34.476  48.950  1.00  0.00           C  
ATOM    822  O   LYS B 214      18.577  35.056  47.880  1.00  0.00           O  
ATOM    823  CB  LYS B 214      16.832  33.923  50.419  1.00  0.00           C  
ATOM    824  CG  LYS B 214      15.749  32.965  50.889  1.00  0.00           C  
ATOM    825  CD  LYS B 214      14.841  33.647  51.923  1.00  0.00           C  
ATOM    826  CE  LYS B 214      13.976  32.642  52.686  1.00  0.00           C  
ATOM    827  NZ  LYS B 214      13.656  33.139  54.065  1.00  0.00           N  
ATOM    828  N   ILE B 215      19.762  34.773  49.782  1.00  0.00           N  
ATOM    829  CA  ILE B 215      20.736  35.818  49.502  1.00  0.00           C  
ATOM    830  C   ILE B 215      21.548  35.506  48.251  1.00  0.00           C  
ATOM    831  O   ILE B 215      21.701  36.375  47.381  1.00  0.00           O  
ATOM    832  CB  ILE B 215      21.697  35.997  50.698  1.00  0.00           C  
ATOM    833  CG1 ILE B 215      20.927  36.532  51.895  1.00  0.00           C  
ATOM    834  CG2 ILE B 215      22.843  36.935  50.340  1.00  0.00           C  
ATOM    835  CD1 ILE B 215      21.657  36.396  53.203  1.00  0.00           C  
ATOM    836  N   ASP B 216      22.064  34.275  48.156  1.00  0.00           N  
ATOM    837  CA  ASP B 216      22.859  33.876  46.993  1.00  0.00           C  
ATOM    838  C   ASP B 216      22.036  33.840  45.736  1.00  0.00           C  
ATOM    839  O   ASP B 216      22.535  34.118  44.653  1.00  0.00           O  
ATOM    840  CB  ASP B 216      23.512  32.525  47.202  1.00  0.00           C  
ATOM    841  CG  ASP B 216      24.669  32.599  48.168  1.00  0.00           C  
ATOM    842  OD1 ASP B 216      25.276  33.694  48.297  1.00  0.00           O  
ATOM    843  OD2 ASP B 216      24.974  31.564  48.791  1.00  0.00           O  
ATOM    844  N   TYR B 217      20.767  33.504  45.884  1.00  0.00           N  
ATOM    845  CA  TYR B 217      19.855  33.485  44.755  1.00  0.00           C  
ATOM    846  C   TYR B 217      19.895  34.863  44.061  1.00  0.00           C  
ATOM    847  O   TYR B 217      19.861  34.963  42.829  1.00  0.00           O  
ATOM    848  CB  TYR B 217      18.436  33.178  45.248  1.00  0.00           C  
ATOM    849  CG  TYR B 217      17.398  33.330  44.177  1.00  0.00           C  
ATOM    850  CD1 TYR B 217      16.961  32.229  43.429  1.00  0.00           C  
ATOM    851  CD2 TYR B 217      16.922  34.601  43.834  1.00  0.00           C  
ATOM    852  CE1 TYR B 217      16.075  32.395  42.350  1.00  0.00           C  
ATOM    853  CE2 TYR B 217      16.048  34.785  42.762  1.00  0.00           C  
ATOM    854  CZ  TYR B 217      15.629  33.688  42.019  1.00  0.00           C  
ATOM    855  OH  TYR B 217      14.812  33.917  40.929  1.00  0.00           O  
ATOM    856  N   TYR B 218      19.980  35.922  44.861  1.00  0.00           N  
ATOM    857  CA  TYR B 218      20.012  37.282  44.324  1.00  0.00           C  
ATOM    858  C   TYR B 218      21.409  37.654  43.870  1.00  0.00           C  
ATOM    859  O   TYR B 218      21.600  38.153  42.762  1.00  0.00           O  
ATOM    860  CB  TYR B 218      19.536  38.291  45.372  1.00  0.00           C  
ATOM    861  CG  TYR B 218      18.066  38.196  45.740  1.00  0.00           C  
ATOM    862  CD1 TYR B 218      17.673  38.040  47.072  1.00  0.00           C  
ATOM    863  CD2 TYR B 218      17.070  38.318  44.768  1.00  0.00           C  
ATOM    864  CE1 TYR B 218      16.339  38.017  47.427  1.00  0.00           C  
ATOM    865  CE2 TYR B 218      15.721  38.298  45.116  1.00  0.00           C  
ATOM    866  CZ  TYR B 218      15.368  38.150  46.450  1.00  0.00           C  
ATOM    867  OH  TYR B 218      14.048  38.160  46.821  1.00  0.00           O  
ATOM    868  N   LEU B 219      22.387  37.408  44.732  1.00  0.00           N  
ATOM    869  CA  LEU B 219      23.759  37.718  44.380  1.00  0.00           C  
ATOM    870  C   LEU B 219      24.135  37.152  43.014  1.00  0.00           C  
ATOM    871  O   LEU B 219      24.858  37.797  42.257  1.00  0.00           O  
ATOM    872  CB  LEU B 219      24.720  37.185  45.440  1.00  0.00           C  
ATOM    873  CG  LEU B 219      24.696  37.949  46.764  1.00  0.00           C  
ATOM    874  CD1 LEU B 219      25.809  37.428  47.687  1.00  0.00           C  
ATOM    875  CD2 LEU B 219      24.866  39.444  46.484  1.00  0.00           C  
ATOM    876  N   TRP B 220      23.635  35.958  42.698  1.00  0.00           N  
ATOM    877  CA  TRP B 220      23.940  35.307  41.426  1.00  0.00           C  
ATOM    878  C   TRP B 220      23.127  35.767  40.229  1.00  0.00           C  
ATOM    879  O   TRP B 220      23.383  35.320  39.110  1.00  0.00           O  
ATOM    880  CB  TRP B 220      23.779  33.796  41.542  1.00  0.00           C  
ATOM    881  CG  TRP B 220      24.914  33.097  42.208  1.00  0.00           C  
ATOM    882  CD1 TRP B 220      25.189  33.051  43.548  1.00  0.00           C  
ATOM    883  CD2 TRP B 220      25.946  32.354  41.558  1.00  0.00           C  
ATOM    884  NE1 TRP B 220      26.330  32.322  43.769  1.00  0.00           N  
ATOM    885  CE2 TRP B 220      26.818  31.885  42.564  1.00  0.00           C  
ATOM    886  CE3 TRP B 220      26.223  32.044  40.220  1.00  0.00           C  
ATOM    887  CZ2 TRP B 220      27.955  31.122  42.271  1.00  0.00           C  
ATOM    888  CZ3 TRP B 220      27.349  31.294  39.928  1.00  0.00           C  
ATOM    889  CH2 TRP B 220      28.203  30.842  40.953  1.00  0.00           C  
ATOM    890  N   ARG B 221      22.144  36.635  40.451  1.00  0.00           N  
ATOM    891  CA  ARG B 221      21.320  37.120  39.345  1.00  0.00           C  
ATOM    892  C   ARG B 221      21.425  38.631  39.116  1.00  0.00           C  
ATOM    893  O   ARG B 221      20.654  39.211  38.354  1.00  0.00           O  
ATOM    894  CB  ARG B 221      19.865  36.713  39.575  1.00  0.00           C  
ATOM    895  CG  ARG B 221      19.661  35.215  39.438  1.00  0.00           C  
ATOM    896  CD  ARG B 221      18.331  34.723  40.004  1.00  0.00           C  
ATOM    897  NE  ARG B 221      18.546  33.442  40.670  1.00  0.00           N  
ATOM    898  CZ  ARG B 221      18.435  32.258  40.084  1.00  0.00           C  
ATOM    899  NH1 ARG B 221      18.092  32.172  38.804  1.00  0.00           N  
ATOM    900  NH2 ARG B 221      18.693  31.160  40.777  1.00  0.00           N  
ATOM    901  N   LEU B 222      22.408  39.243  39.768  1.00  0.00           N  
ATOM    902  CA  LEU B 222      22.657  40.674  39.688  1.00  0.00           C  
ATOM    903  C   LEU B 222      23.707  40.997  38.621  1.00  0.00           C  
ATOM    904  O   LEU B 222      24.771  40.398  38.602  1.00  0.00           O  
ATOM    905  CB  LEU B 222      23.160  41.141  41.046  1.00  0.00           C  
ATOM    906  CG  LEU B 222      22.401  42.169  41.887  1.00  0.00           C  
ATOM    907  CD1 LEU B 222      20.991  42.418  41.371  1.00  0.00           C  
ATOM    908  CD2 LEU B 222      22.410  41.672  43.326  1.00  0.00           C  
ATOM    909  N   PRO B 223      23.427  41.957  37.726  1.00  0.00           N  
ATOM    910  CA  PRO B 223      24.405  42.306  36.679  1.00  0.00           C  
ATOM    911  C   PRO B 223      25.684  42.930  37.229  1.00  0.00           C  
ATOM    912  O   PRO B 223      25.700  43.482  38.339  1.00  0.00           O  
ATOM    913  CB  PRO B 223      23.648  43.303  35.804  1.00  0.00           C  
ATOM    914  CG  PRO B 223      22.735  44.000  36.798  1.00  0.00           C  
ATOM    915  CD  PRO B 223      22.238  42.834  37.661  1.00  0.00           C  
ATOM    916  N   ASN B 224      26.751  42.858  36.439  1.00  0.00           N  
ATOM    917  CA  ASN B 224      28.020  43.439  36.843  1.00  0.00           C  
ATOM    918  C   ASN B 224      27.902  44.963  36.871  1.00  0.00           C  
ATOM    919  O   ASN B 224      27.105  45.547  36.121  1.00  0.00           O  
ATOM    920  CB  ASN B 224      29.127  43.030  35.869  1.00  0.00           C  
ATOM    921  CG  ASN B 224      30.513  43.318  36.414  1.00  0.00           C  
ATOM    922  OD1 ASN B 224      30.670  43.676  37.579  1.00  0.00           O  
ATOM    923  ND2 ASN B 224      31.522  43.156  35.580  1.00  0.00           N  
ATOM    924  N   ILE B 225      28.692  45.602  37.738  1.00  0.00           N  
ATOM    925  CA  ILE B 225      28.673  47.056  37.850  1.00  0.00           C  
ATOM    926  C   ILE B 225      29.395  47.643  36.651  1.00  0.00           C  
ATOM    927  O   ILE B 225      30.570  47.357  36.415  1.00  0.00           O  
ATOM    928  CB  ILE B 225      29.380  47.573  39.128  1.00  0.00           C  
ATOM    929  CG1 ILE B 225      28.777  46.929  40.386  1.00  0.00           C  
ATOM    930  CG2 ILE B 225      29.265  49.103  39.187  1.00  0.00           C  
ATOM    931  CD1 ILE B 225      27.304  47.236  40.617  1.00  0.00           C  
ATOM    932  N   THR B 226      28.680  48.476  35.907  1.00  0.00           N  
ATOM    933  CA  THR B 226      29.215  49.095  34.711  1.00  0.00           C  
ATOM    934  C   THR B 226      30.300  50.097  35.047  1.00  0.00           C  
ATOM    935  O   THR B 226      30.332  50.641  36.139  1.00  0.00           O  
ATOM    936  CB  THR B 226      28.115  49.846  33.940  1.00  0.00           C  
ATOM    937  OG1 THR B 226      27.804  51.057  34.634  1.00  0.00           O  
ATOM    938  CG2 THR B 226      26.853  49.004  33.821  1.00  0.00           C  
ATOM    939  N   HIS B 227      31.202  50.323  34.100  1.00  0.00           N  
ATOM    940  CA  HIS B 227      32.250  51.309  34.284  1.00  0.00           C  
ATOM    941  C   HIS B 227      31.561  52.629  33.954  1.00  0.00           C  
ATOM    942  O   HIS B 227      30.756  52.706  33.019  1.00  0.00           O  
ATOM    943  CB  HIS B 227      33.406  51.057  33.325  1.00  0.00           C  
ATOM    944  CG  HIS B 227      34.490  52.087  33.410  1.00  0.00           C  
ATOM    945  ND1 HIS B 227      34.512  53.212  32.616  1.00  0.00           N  
ATOM    946  CD2 HIS B 227      35.576  52.172  34.216  1.00  0.00           C  
ATOM    947  CE1 HIS B 227      35.567  53.944  32.927  1.00  0.00           C  
ATOM    948  NE2 HIS B 227      36.227  53.335  33.897  1.00  0.00           N  
ATOM    949  N   PRO B 228      31.851  53.684  34.724  1.00  0.00           N  
ATOM    950  CA  PRO B 228      31.227  54.989  34.490  1.00  0.00           C  
ATOM    951  C   PRO B 228      31.162  55.485  33.058  1.00  0.00           C  
ATOM    952  O   PRO B 228      30.280  56.260  32.731  1.00  0.00           O  
ATOM    953  CB  PRO B 228      31.999  55.923  35.421  1.00  0.00           C  
ATOM    954  CG  PRO B 228      33.225  55.136  35.825  1.00  0.00           C  
ATOM    955  CD  PRO B 228      32.760  53.733  35.877  1.00  0.00           C  
ATOM    956  N   SER B 229      32.062  55.008  32.202  1.00  0.00           N  
ATOM    957  CA  SER B 229      32.091  55.422  30.802  1.00  0.00           C  
ATOM    958  C   SER B 229      31.093  54.694  29.898  1.00  0.00           C  
ATOM    959  O   SER B 229      31.000  55.000  28.710  1.00  0.00           O  
ATOM    960  CB  SER B 229      33.498  55.244  30.220  1.00  0.00           C  
ATOM    961  OG  SER B 229      33.799  53.880  29.980  1.00  0.00           O  
ATOM    962  N   VAL B 230      30.361  53.721  30.427  1.00  0.00           N  
ATOM    963  CA  VAL B 230      29.390  53.036  29.592  1.00  0.00           C  
ATOM    964  C   VAL B 230      28.168  53.935  29.493  1.00  0.00           C  
ATOM    965  O   VAL B 230      27.596  54.336  30.503  1.00  0.00           O  
ATOM    966  CB  VAL B 230      28.995  51.686  30.191  1.00  0.00           C  
ATOM    967  CG1 VAL B 230      30.241  50.851  30.415  1.00  0.00           C  
ATOM    968  CG2 VAL B 230      28.262  51.888  31.497  1.00  0.00           C  
ATOM    969  N   PRO B 231      27.766  54.290  28.270  1.00  0.00           N  
ATOM    970  CA  PRO B 231      26.602  55.157  28.077  1.00  0.00           C  
ATOM    971  C   PRO B 231      25.256  54.521  28.369  1.00  0.00           C  
ATOM    972  O   PRO B 231      25.047  53.326  28.132  1.00  0.00           O  
ATOM    973  CB  PRO B 231      26.722  55.577  26.613  1.00  0.00           C  
ATOM    974  CG  PRO B 231      27.349  54.398  25.982  1.00  0.00           C  
ATOM    975  CD  PRO B 231      28.436  54.035  26.985  1.00  0.00           C  
ATOM    976  N   VAL B 232      24.343  55.346  28.875  1.00  0.00           N  
ATOM    977  CA  VAL B 232      22.981  54.910  29.185  1.00  0.00           C  
ATOM    978  C   VAL B 232      22.221  54.772  27.866  1.00  0.00           C  
ATOM    979  O   VAL B 232      22.457  55.550  26.940  1.00  0.00           O  
ATOM    980  CB  VAL B 232      22.244  55.950  30.040  1.00  0.00           C  
ATOM    981  CG1 VAL B 232      20.849  55.448  30.342  1.00  0.00           C  
ATOM    982  CG2 VAL B 232      23.028  56.244  31.327  1.00  0.00           C  
ATOM    983  N   GLY B 233      21.316  53.802  27.775  1.00  0.00           N  
ATOM    984  CA  GLY B 233      20.576  53.618  26.541  1.00  0.00           C  
ATOM    985  C   GLY B 233      19.623  52.450  26.644  1.00  0.00           C  
ATOM    986  O   GLY B 233      19.872  51.517  27.401  1.00  0.00           O  
ATOM    987  N   LYS B 234      18.540  52.488  25.874  1.00  0.00           N  
ATOM    988  CA  LYS B 234      17.528  51.433  25.909  1.00  0.00           C  
ATOM    989  C   LYS B 234      17.908  50.140  25.164  1.00  0.00           C  
ATOM    990  O   LYS B 234      17.708  49.043  25.679  1.00  0.00           O  
ATOM    991  CB  LYS B 234      16.192  51.978  25.370  1.00  0.00           C  
ATOM    992  CG  LYS B 234      14.972  51.121  25.724  1.00  0.00           C  
ATOM    993  CD  LYS B 234      14.693  51.132  27.238  1.00  0.00           C  
ATOM    994  CE  LYS B 234      13.587  50.148  27.648  1.00  0.00           C  
ATOM    995  NZ  LYS B 234      14.057  48.736  27.803  1.00  0.00           N  
ATOM    996  N   ASP B 235      18.441  50.257  23.956  1.00  0.00           N  
ATOM    997  CA  ASP B 235      18.830  49.069  23.203  1.00  0.00           C  
ATOM    998  C   ASP B 235      20.026  49.393  22.326  1.00  0.00           C  
ATOM    999  O   ASP B 235      20.710  50.393  22.555  1.00  0.00           O  
ATOM   1000  CB  ASP B 235      17.667  48.578  22.347  1.00  0.00           C  
ATOM   1001  CG  ASP B 235      17.178  49.631  21.374  1.00  0.00           C  
ATOM   1002  OD1 ASP B 235      16.950  50.784  21.806  1.00  0.00           O  
ATOM   1003  OD2 ASP B 235      17.014  49.302  20.179  1.00  0.00           O  
ATOM   1004  N   GLU B 236      20.280  48.561  21.320  1.00  0.00           N  
ATOM   1005  CA  GLU B 236      21.424  48.791  20.448  1.00  0.00           C  
ATOM   1006  C   GLU B 236      21.359  50.089  19.652  1.00  0.00           C  
ATOM   1007  O   GLU B 236      22.344  50.498  19.042  1.00  0.00           O  
ATOM   1008  CB  GLU B 236      21.630  47.597  19.518  1.00  0.00           C  
ATOM   1009  CG  GLU B 236      20.369  47.018  18.920  1.00  0.00           C  
ATOM   1010  CD  GLU B 236      20.569  45.572  18.490  1.00  0.00           C  
ATOM   1011  OE1 GLU B 236      20.762  44.718  19.385  1.00  0.00           O  
ATOM   1012  OE2 GLU B 236      20.546  45.287  17.268  1.00  0.00           O  
ATOM   1013  N   ASN B 237      20.205  50.742  19.669  1.00  0.00           N  
ATOM   1014  CA  ASN B 237      20.038  52.009  18.965  1.00  0.00           C  
ATOM   1015  C   ASN B 237      20.891  53.092  19.621  1.00  0.00           C  
ATOM   1016  O   ASN B 237      21.456  53.959  18.953  1.00  0.00           O  
ATOM   1017  CB  ASN B 237      18.569  52.438  19.002  1.00  0.00           C  
ATOM   1018  CG  ASN B 237      17.802  52.016  17.762  1.00  0.00           C  
ATOM   1019  OD1 ASN B 237      17.951  50.892  17.275  1.00  0.00           O  
ATOM   1020  ND2 ASN B 237      16.969  52.918  17.247  1.00  0.00           N  
ATOM   1021  N   ASP B 238      20.984  53.028  20.941  1.00  0.00           N  
ATOM   1022  CA  ASP B 238      21.738  54.011  21.700  1.00  0.00           C  
ATOM   1023  C   ASP B 238      23.223  53.660  21.855  1.00  0.00           C  
ATOM   1024  O   ASP B 238      23.954  54.330  22.594  1.00  0.00           O  
ATOM   1025  CB  ASP B 238      21.087  54.184  23.074  1.00  0.00           C  
ATOM   1026  CG  ASP B 238      19.602  54.526  22.979  1.00  0.00           C  
ATOM   1027  OD1 ASP B 238      18.819  53.730  22.405  1.00  0.00           O  
ATOM   1028  OD2 ASP B 238      19.217  55.599  23.488  1.00  0.00           O  
ATOM   1029  N   ASN B 239      23.667  52.608  21.170  1.00  0.00           N  
ATOM   1030  CA  ASN B 239      25.067  52.224  21.250  1.00  0.00           C  
ATOM   1031  C   ASN B 239      25.856  53.307  20.524  1.00  0.00           C  
ATOM   1032  O   ASN B 239      25.470  53.756  19.448  1.00  0.00           O  
ATOM   1033  CB  ASN B 239      25.290  50.827  20.646  1.00  0.00           C  
ATOM   1034  CG  ASN B 239      24.971  49.707  21.646  1.00  0.00           C  
ATOM   1035  OD1 ASN B 239      24.931  49.942  22.862  1.00  0.00           O  
ATOM   1036  ND2 ASN B 239      24.763  48.488  21.143  1.00  0.00           N  
ATOM   1037  N   VAL B 240      26.965  53.714  21.119  1.00  0.00           N  
ATOM   1038  CA  VAL B 240      27.772  54.809  20.594  1.00  0.00           C  
ATOM   1039  C   VAL B 240      29.054  54.596  19.765  1.00  0.00           C  
ATOM   1040  O   VAL B 240      30.022  54.004  20.234  1.00  0.00           O  
ATOM   1041  CB  VAL B 240      28.140  55.723  21.752  1.00  0.00           C  
ATOM   1042  CG1 VAL B 240      28.891  56.934  21.238  1.00  0.00           C  
ATOM   1043  CG2 VAL B 240      26.891  56.096  22.490  1.00  0.00           C  
ATOM   1044  N   PRO B 241      29.082  55.130  18.532  1.00  0.00           N  
ATOM   1045  CA  PRO B 241      30.244  55.002  17.653  1.00  0.00           C  
ATOM   1046  C   PRO B 241      31.374  55.809  18.261  1.00  0.00           C  
ATOM   1047  O   PRO B 241      31.186  56.965  18.613  1.00  0.00           O  
ATOM   1048  CB  PRO B 241      29.756  55.608  16.347  1.00  0.00           C  
ATOM   1049  CG  PRO B 241      28.247  55.388  16.389  1.00  0.00           C  
ATOM   1050  CD  PRO B 241      27.955  55.747  17.813  1.00  0.00           C  
ATOM   1051  N   ILE B 242      32.546  55.202  18.401  1.00  0.00           N  
ATOM   1052  CA  ILE B 242      33.667  55.914  18.976  1.00  0.00           C  
ATOM   1053  C   ILE B 242      34.835  55.923  18.033  1.00  0.00           C  
ATOM   1054  O   ILE B 242      35.876  56.492  18.355  1.00  0.00           O  
ATOM   1055  CB  ILE B 242      34.163  55.265  20.262  1.00  0.00           C  
ATOM   1056  CG1 ILE B 242      34.684  53.862  19.951  1.00  0.00           C  
ATOM   1057  CG2 ILE B 242      33.063  55.256  21.292  1.00  0.00           C  
ATOM   1058  CD1 ILE B 242      35.271  53.150  21.135  1.00  0.00           C  
ATOM   1059  N   ARG B 243      34.671  55.309  16.865  1.00  0.00           N  
ATOM   1060  CA  ARG B 243      35.779  55.237  15.927  1.00  0.00           C  
ATOM   1061  C   ARG B 243      35.370  54.535  14.611  1.00  0.00           C  
ATOM   1062  O   ARG B 243      34.511  53.645  14.603  1.00  0.00           O  
ATOM   1063  CB  ARG B 243      36.936  54.521  16.663  1.00  0.00           C  
ATOM   1064  CG  ARG B 243      37.981  53.855  15.825  1.00  0.00           C  
ATOM   1065  CD  ARG B 243      39.210  53.428  16.649  1.00  0.00           C  
ATOM   1066  NE  ARG B 243      39.102  52.220  17.480  1.00  0.00           N  
ATOM   1067  CZ  ARG B 243      38.756  52.218  18.764  1.00  0.00           C  
ATOM   1068  NH1 ARG B 243      38.456  53.352  19.374  1.00  0.00           N  
ATOM   1069  NH2 ARG B 243      38.782  51.095  19.463  1.00  0.00           N  
ATOM   1070  N   PHE B 244      35.958  54.949  13.491  1.00  0.00           N  
ATOM   1071  CA  PHE B 244      35.608  54.321  12.218  1.00  0.00           C  
ATOM   1072  C   PHE B 244      36.871  53.954  11.502  1.00  0.00           C  
ATOM   1073  O   PHE B 244      37.943  54.396  11.887  1.00  0.00           O  
ATOM   1074  CB  PHE B 244      34.785  55.260  11.326  1.00  0.00           C  
ATOM   1075  CG  PHE B 244      33.513  55.732  11.956  1.00  0.00           C  
ATOM   1076  CD1 PHE B 244      33.520  56.784  12.871  1.00  0.00           C  
ATOM   1077  CD2 PHE B 244      32.303  55.110  11.655  1.00  0.00           C  
ATOM   1078  CE1 PHE B 244      32.319  57.211  13.483  1.00  0.00           C  
ATOM   1079  CE2 PHE B 244      31.095  55.524  12.260  1.00  0.00           C  
ATOM   1080  CZ  PHE B 244      31.103  56.575  13.174  1.00  0.00           C  
ATOM   1081  N   TRP B 245      36.745  53.145  10.456  1.00  0.00           N  
ATOM   1082  CA  TRP B 245      37.906  52.709   9.694  1.00  0.00           C  
ATOM   1083  C   TRP B 245      37.537  52.136   8.332  1.00  0.00           C  
ATOM   1084  O   TRP B 245      36.543  51.407   8.191  1.00  0.00           O  
ATOM   1085  CB  TRP B 245      38.689  51.631  10.450  1.00  0.00           C  
ATOM   1086  CG  TRP B 245      39.989  51.306   9.755  1.00  0.00           C  
ATOM   1087  CD1 TRP B 245      41.191  51.947   9.930  1.00  0.00           C  
ATOM   1088  CD2 TRP B 245      40.190  50.370   8.672  1.00  0.00           C  
ATOM   1089  NE1 TRP B 245      42.109  51.478   9.021  1.00  0.00           N  
ATOM   1090  CE2 TRP B 245      41.524  50.514   8.239  1.00  0.00           C  
ATOM   1091  CE3 TRP B 245      39.372  49.440   8.027  1.00  0.00           C  
ATOM   1092  CZ2 TRP B 245      42.058  49.756   7.185  1.00  0.00           C  
ATOM   1093  CZ3 TRP B 245      39.905  48.683   6.969  1.00  0.00           C  
ATOM   1094  CH2 TRP B 245      41.229  48.852   6.562  1.00  0.00           C  
ATOM   1095  N   GLY B 246      38.359  52.453   7.338  1.00  0.00           N  
ATOM   1096  CA  GLY B 246      38.132  51.932   6.004  1.00  0.00           C  
ATOM   1097  C   GLY B 246      37.251  52.771   5.100  1.00  0.00           C  
ATOM   1098  O   GLY B 246      36.588  53.720   5.537  1.00  0.00           O  
ATOM   1099  N   LYS B 247      37.261  52.412   3.822  1.00  0.00           N  
ATOM   1100  CA  LYS B 247      36.470  53.105   2.832  1.00  0.00           C  
ATOM   1101  C   LYS B 247      35.338  52.179   2.412  1.00  0.00           C  
ATOM   1102  O   LYS B 247      35.578  51.167   1.750  1.00  0.00           O  
ATOM   1103  CB  LYS B 247      37.354  53.469   1.639  1.00  0.00           C  
ATOM   1104  CG  LYS B 247      36.656  54.321   0.580  1.00  0.00           C  
ATOM   1105  CD  LYS B 247      37.645  54.982  -0.362  1.00  0.00           C  
ATOM   1106  CE  LYS B 247      36.935  55.727  -1.481  1.00  0.00           C  
ATOM   1107  NZ  LYS B 247      37.853  56.646  -2.212  1.00  0.00           N  
ATOM   1108  N   ALA B 248      34.110  52.530   2.802  1.00  0.00           N  
ATOM   1109  CA  ALA B 248      32.919  51.721   2.490  1.00  0.00           C  
ATOM   1110  C   ALA B 248      32.388  51.896   1.091  1.00  0.00           C  
ATOM   1111  O   ALA B 248      32.380  52.999   0.547  1.00  0.00           O  
ATOM   1112  CB  ALA B 248      31.796  52.032   3.466  1.00  0.00           C  
ATOM   1113  N   ARG B 249      31.944  50.797   0.507  1.00  0.00           N  
ATOM   1114  CA  ARG B 249      31.354  50.844  -0.817  1.00  0.00           C  
ATOM   1115  C   ARG B 249      29.892  50.867  -0.452  1.00  0.00           C  
ATOM   1116  O   ARG B 249      29.409  49.971   0.225  1.00  0.00           O  
ATOM   1117  CB  ARG B 249      31.704  49.593  -1.624  1.00  0.00           C  
ATOM   1118  CG  ARG B 249      33.197  49.472  -1.922  1.00  0.00           C  
ATOM   1119  CD  ARG B 249      33.521  48.097  -2.422  1.00  0.00           C  
ATOM   1120  NE  ARG B 249      33.088  47.947  -3.803  1.00  0.00           N  
ATOM   1121  CZ  ARG B 249      32.898  46.782  -4.417  1.00  0.00           C  
ATOM   1122  NH1 ARG B 249      33.098  45.640  -3.768  1.00  0.00           N  
ATOM   1123  NH2 ARG B 249      32.514  46.763  -5.690  1.00  0.00           N  
ATOM   1124  N   VAL B 250      29.197  51.914  -0.872  1.00  0.00           N  
ATOM   1125  CA  VAL B 250      27.789  52.079  -0.547  1.00  0.00           C  
ATOM   1126  C   VAL B 250      26.877  52.161  -1.767  1.00  0.00           C  
ATOM   1127  O   VAL B 250      27.160  52.895  -2.721  1.00  0.00           O  
ATOM   1128  CB  VAL B 250      27.605  53.366   0.274  1.00  0.00           C  
ATOM   1129  CG1 VAL B 250      26.185  53.438   0.835  1.00  0.00           C  
ATOM   1130  CG2 VAL B 250      28.659  53.428   1.375  1.00  0.00           C  
ATOM   1131  N   TRP B 251      25.779  51.409  -1.739  1.00  0.00           N  
ATOM   1132  CA  TRP B 251      24.809  51.455  -2.832  1.00  0.00           C  
ATOM   1133  C   TRP B 251      24.087  52.782  -2.726  1.00  0.00           C  
ATOM   1134  O   TRP B 251      23.799  53.227  -1.611  1.00  0.00           O  
ATOM   1135  CB  TRP B 251      23.762  50.360  -2.696  1.00  0.00           C  
ATOM   1136  CG  TRP B 251      22.765  50.379  -3.817  1.00  0.00           C  
ATOM   1137  CD1 TRP B 251      23.042  50.475  -5.157  1.00  0.00           C  
ATOM   1138  CD2 TRP B 251      21.354  50.155  -3.716  1.00  0.00           C  
ATOM   1139  NE1 TRP B 251      21.897  50.310  -5.890  1.00  0.00           N  
ATOM   1140  CE2 TRP B 251      20.843  50.111  -5.034  1.00  0.00           C  
ATOM   1141  CE3 TRP B 251      20.469  49.983  -2.641  1.00  0.00           C  
ATOM   1142  CZ2 TRP B 251      19.480  49.890  -5.308  1.00  0.00           C  
ATOM   1143  CZ3 TRP B 251      19.108  49.764  -2.913  1.00  0.00           C  
ATOM   1144  CH2 TRP B 251      18.631  49.721  -4.238  1.00  0.00           C  
ATOM   1145  N   LYS B 252      23.783  53.413  -3.859  1.00  0.00           N  
ATOM   1146  CA  LYS B 252      23.072  54.691  -3.810  1.00  0.00           C  
ATOM   1147  C   LYS B 252      21.781  54.575  -2.970  1.00  0.00           C  
ATOM   1148  O   LYS B 252      21.491  55.449  -2.143  1.00  0.00           O  
ATOM   1149  CB  LYS B 252      22.766  55.197  -5.230  1.00  0.00           C  
ATOM   1150  CG  LYS B 252      22.136  54.162  -6.160  1.00  0.00           C  
ATOM   1151  CD  LYS B 252      21.846  54.732  -7.550  1.00  0.00           C  
ATOM   1152  CE  LYS B 252      21.163  53.694  -8.443  1.00  0.00           C  
ATOM   1153  NZ  LYS B 252      20.893  54.191  -9.828  1.00  0.00           N  
ATOM   1154  N   GLY B 253      21.028  53.484  -3.150  1.00  0.00           N  
ATOM   1155  CA  GLY B 253      19.805  53.301  -2.382  1.00  0.00           C  
ATOM   1156  C   GLY B 253      19.976  53.183  -0.870  1.00  0.00           C  
ATOM   1157  O   GLY B 253      18.990  53.176  -0.122  1.00  0.00           O  
ATOM   1158  N   HIS B 254      21.225  53.095  -0.414  1.00  0.00           N  
ATOM   1159  CA  HIS B 254      21.524  52.959   1.011  1.00  0.00           C  
ATOM   1160  C   HIS B 254      22.202  54.177   1.600  1.00  0.00           C  
ATOM   1161  O   HIS B 254      22.526  54.185   2.782  1.00  0.00           O  
ATOM   1162  CB  HIS B 254      22.443  51.760   1.260  1.00  0.00           C  
ATOM   1163  CG  HIS B 254      21.825  50.434   0.948  1.00  0.00           C  
ATOM   1164  ND1 HIS B 254      20.502  50.147   1.205  1.00  0.00           N  
ATOM   1165  CD2 HIS B 254      22.373  49.286   0.481  1.00  0.00           C  
ATOM   1166  CE1 HIS B 254      20.260  48.880   0.915  1.00  0.00           C  
ATOM   1167  NE2 HIS B 254      21.380  48.336   0.476  1.00  0.00           N  
ATOM   1168  N   LEU B 255      22.420  55.197   0.776  1.00  0.00           N  
ATOM   1169  CA  LEU B 255      23.112  56.421   1.199  1.00  0.00           C  
ATOM   1170  C   LEU B 255      22.676  57.049   2.522  1.00  0.00           C  
ATOM   1171  O   LEU B 255      23.518  57.431   3.343  1.00  0.00           O  
ATOM   1172  CB  LEU B 255      23.039  57.466   0.079  1.00  0.00           C  
ATOM   1173  CG  LEU B 255      23.865  58.762   0.148  1.00  0.00           C  
ATOM   1174  CD1 LEU B 255      23.115  59.798   0.950  1.00  0.00           C  
ATOM   1175  CD2 LEU B 255      25.254  58.502   0.743  1.00  0.00           C  
ATOM   1176  N   GLU B 256      21.375  57.154   2.754  1.00  0.00           N  
ATOM   1177  CA  GLU B 256      20.935  57.773   3.994  1.00  0.00           C  
ATOM   1178  C   GLU B 256      21.351  56.990   5.227  1.00  0.00           C  
ATOM   1179  O   GLU B 256      21.956  57.543   6.146  1.00  0.00           O  
ATOM   1180  CB  GLU B 256      19.419  57.980   4.012  1.00  0.00           C  
ATOM   1181  CG  GLU B 256      19.006  58.940   5.124  1.00  0.00           C  
ATOM   1182  CD  GLU B 256      17.535  59.254   5.126  1.00  0.00           C  
ATOM   1183  OE1 GLU B 256      16.920  59.185   4.037  1.00  0.00           O  
ATOM   1184  OE2 GLU B 256      17.008  59.586   6.216  1.00  0.00           O  
ATOM   1185  N   ARG B 257      21.008  55.706   5.242  1.00  0.00           N  
ATOM   1186  CA  ARG B 257      21.333  54.828   6.352  1.00  0.00           C  
ATOM   1187  C   ARG B 257      22.848  54.817   6.551  1.00  0.00           C  
ATOM   1188  O   ARG B 257      23.337  54.888   7.692  1.00  0.00           O  
ATOM   1189  CB  ARG B 257      20.801  53.418   6.058  1.00  0.00           C  
ATOM   1190  CG  ARG B 257      20.806  52.441   7.244  1.00  0.00           C  
ATOM   1191  CD  ARG B 257      19.783  51.304   7.024  1.00  0.00           C  
ATOM   1192  NE  ARG B 257      20.004  50.559   5.778  1.00  0.00           N  
ATOM   1193  CZ  ARG B 257      19.135  49.704   5.237  1.00  0.00           C  
ATOM   1194  NH1 ARG B 257      17.968  49.470   5.825  1.00  0.00           N  
ATOM   1195  NH2 ARG B 257      19.430  49.081   4.103  1.00  0.00           N  
ATOM   1196  N   PHE B 258      23.596  54.751   5.449  1.00  0.00           N  
ATOM   1197  CA  PHE B 258      25.041  54.746   5.562  1.00  0.00           C  
ATOM   1198  C   PHE B 258      25.570  56.000   6.263  1.00  0.00           C  
ATOM   1199  O   PHE B 258      26.357  55.898   7.200  1.00  0.00           O  
ATOM   1200  CB  PHE B 258      25.729  54.599   4.196  1.00  0.00           C  
ATOM   1201  CG  PHE B 258      27.213  54.828   4.269  1.00  0.00           C  
ATOM   1202  CD1 PHE B 258      27.738  56.104   4.121  1.00  0.00           C  
ATOM   1203  CD2 PHE B 258      28.060  53.810   4.677  1.00  0.00           C  
ATOM   1204  CE1 PHE B 258      29.065  56.360   4.391  1.00  0.00           C  
ATOM   1205  CE2 PHE B 258      29.396  54.060   4.951  1.00  0.00           C  
ATOM   1206  CZ  PHE B 258      29.898  55.340   4.813  1.00  0.00           C  
ATOM   1207  N   LEU B 259      25.161  57.180   5.801  1.00  0.00           N  
ATOM   1208  CA  LEU B 259      25.618  58.427   6.418  1.00  0.00           C  
ATOM   1209  C   LEU B 259      25.101  58.505   7.843  1.00  0.00           C  
ATOM   1210  O   LEU B 259      25.775  58.994   8.754  1.00  0.00           O  
ATOM   1211  CB  LEU B 259      25.121  59.632   5.611  1.00  0.00           C  
ATOM   1212  CG  LEU B 259      25.853  59.823   4.276  1.00  0.00           C  
ATOM   1213  CD1 LEU B 259      25.101  60.772   3.358  1.00  0.00           C  
ATOM   1214  CD2 LEU B 259      27.246  60.340   4.568  1.00  0.00           C  
ATOM   1215  N   GLU B 261      23.888  58.005   8.019  1.00  0.00           N  
ATOM   1216  CA  GLU B 261      23.230  57.974   9.310  1.00  0.00           C  
ATOM   1217  C   GLU B 261      24.131  57.245  10.317  1.00  0.00           C  
ATOM   1218  O   GLU B 261      24.555  57.838  11.321  1.00  0.00           O  
ATOM   1219  CB  GLU B 261      21.881  57.270   9.149  1.00  0.00           C  
ATOM   1220  CG  GLU B 261      20.835  57.647  10.172  1.00  0.00           C  
ATOM   1221  CD  GLU B 261      20.934  56.826  11.435  1.00  0.00           C  
ATOM   1222  OE1 GLU B 261      20.678  55.600  11.364  1.00  0.00           O  
ATOM   1223  OE2 GLU B 261      21.270  57.403  12.493  1.00  0.00           O  
ATOM   1224  N   GLN B 262      24.443  55.975  10.033  1.00  0.00           N  
ATOM   1225  CA  GLN B 262      25.297  55.166  10.912  1.00  0.00           C  
ATOM   1226  C   GLN B 262      26.791  55.523  10.858  1.00  0.00           C  
ATOM   1227  O   GLN B 262      27.540  55.227  11.791  1.00  0.00           O  
ATOM   1228  CB  GLN B 262      25.133  53.681  10.593  1.00  0.00           C  
ATOM   1229  CG  GLN B 262      23.807  53.092  11.001  1.00  0.00           C  
ATOM   1230  CD  GLN B 262      23.561  51.721  10.373  1.00  0.00           C  
ATOM   1231  OE1 GLN B 262      24.314  50.769  10.594  1.00  0.00           O  
ATOM   1232  NE2 GLN B 262      22.500  51.621   9.579  1.00  0.00           N  
ATOM   1233  N   SER B 263      27.232  56.153   9.776  1.00  0.00           N  
ATOM   1234  CA  SER B 263      28.637  56.522   9.664  1.00  0.00           C  
ATOM   1235  C   SER B 263      28.895  57.907  10.238  1.00  0.00           C  
ATOM   1236  O   SER B 263      30.057  58.297  10.419  1.00  0.00           O  
ATOM   1237  CB  SER B 263      29.098  56.497   8.200  1.00  0.00           C  
ATOM   1238  OG  SER B 263      28.620  57.617   7.471  1.00  0.00           O  
ATOM   1239  N   GLN B 264      27.817  58.644  10.523  1.00  0.00           N  
ATOM   1240  CA  GLN B 264      27.937  60.001  11.051  1.00  0.00           C  
ATOM   1241  C   GLN B 264      28.669  60.890  10.041  1.00  0.00           C  
ATOM   1242  O   GLN B 264      29.088  61.997  10.366  1.00  0.00           O  
ATOM   1243  CB  GLN B 264      28.739  59.989  12.353  1.00  0.00           C  
ATOM   1244  CG  GLN B 264      27.964  59.656  13.606  1.00  0.00           C  
ATOM   1245  CD  GLN B 264      28.867  59.576  14.836  1.00  0.00           C  
ATOM   1246  OE1 GLN B 264      29.826  60.345  14.977  1.00  0.00           O  
ATOM   1247  NE2 GLN B 264      28.554  58.649  15.738  1.00  0.00           N  
ATOM   1248  N   GLY B 266      28.834  60.401   8.819  1.00  0.00           N  
ATOM   1249  CA  GLY B 266      29.560  61.167   7.831  1.00  0.00           C  
ATOM   1250  C   GLY B 266      31.007  61.368   8.259  1.00  0.00           C  
ATOM   1251  O   GLY B 266      31.618  62.374   7.928  1.00  0.00           O  
ATOM   1252  N   LYS B 267      31.562  60.421   9.010  1.00  0.00           N  
ATOM   1253  CA  LYS B 267      32.952  60.518   9.457  1.00  0.00           C  
ATOM   1254  C   LYS B 267      33.788  59.438   8.786  1.00  0.00           C  
ATOM   1255  O   LYS B 267      34.944  59.221   9.154  1.00  0.00           O  
ATOM   1256  CB  LYS B 267      33.061  60.305  10.965  1.00  0.00           C  
ATOM   1257  CG  LYS B 267      32.471  61.382  11.831  1.00  0.00           C  
ATOM   1258  CD  LYS B 267      32.859  61.134  13.281  1.00  0.00           C  
ATOM   1259  CE  LYS B 267      32.575  62.324  14.184  1.00  0.00           C  
ATOM   1260  NZ  LYS B 267      32.991  62.028  15.583  1.00  0.00           N  
ATOM   1261  N   MET B 268      33.216  58.781   7.787  1.00  0.00           N  
ATOM   1262  CA  MET B 268      33.904  57.676   7.131  1.00  0.00           C  
ATOM   1263  C   MET B 268      33.991  57.808   5.617  1.00  0.00           C  
ATOM   1264  O   MET B 268      32.974  57.999   4.957  1.00  0.00           O  
ATOM   1265  CB  MET B 268      33.161  56.383   7.494  1.00  0.00           C  
ATOM   1266  CG  MET B 268      33.848  55.102   7.144  1.00  0.00           C  
ATOM   1267  SD  MET B 268      32.942  53.741   7.889  1.00  0.00           S  
ATOM   1268  CE  MET B 268      33.116  52.464   6.627  1.00  0.00           C  
ATOM   1269  N   GLU B 269      35.197  57.684   5.069  1.00  0.00           N  
ATOM   1270  CA  GLU B 269      35.390  57.774   3.621  1.00  0.00           C  
ATOM   1271  C   GLU B 269      34.533  56.752   2.887  1.00  0.00           C  
ATOM   1272  O   GLU B 269      34.229  55.689   3.421  1.00  0.00           O  
ATOM   1273  CB  GLU B 269      36.856  57.535   3.259  1.00  0.00           C  
ATOM   1274  CG  GLU B 269      37.459  58.650   2.435  1.00  0.00           C  
ATOM   1275  CD  GLU B 269      37.700  59.901   3.258  1.00  0.00           C  
ATOM   1276  OE1 GLU B 269      38.015  60.960   2.669  1.00  0.00           O  
ATOM   1277  OE2 GLU B 269      37.588  59.824   4.499  1.00  0.00           O  
ATOM   1278  N   TYR B 270      34.131  57.056   1.664  1.00  0.00           N  
ATOM   1279  CA  TYR B 270      33.320  56.090   0.935  1.00  0.00           C  
ATOM   1280  C   TYR B 270      33.196  56.390  -0.546  1.00  0.00           C  
ATOM   1281  O   TYR B 270      33.856  57.284  -1.068  1.00  0.00           O  
ATOM   1282  CB  TYR B 270      31.926  55.975   1.566  1.00  0.00           C  
ATOM   1283  CG  TYR B 270      30.994  57.147   1.323  1.00  0.00           C  
ATOM   1284  CD1 TYR B 270      29.927  57.040   0.428  1.00  0.00           C  
ATOM   1285  CD2 TYR B 270      31.158  58.351   2.009  1.00  0.00           C  
ATOM   1286  CE1 TYR B 270      29.039  58.106   0.227  1.00  0.00           C  
ATOM   1287  CE2 TYR B 270      30.281  59.416   1.813  1.00  0.00           C  
ATOM   1288  CZ  TYR B 270      29.223  59.290   0.922  1.00  0.00           C  
ATOM   1289  OH  TYR B 270      28.362  60.352   0.720  1.00  0.00           O  
ATOM   1290  N   GLU B 271      32.357  55.613  -1.216  1.00  0.00           N  
ATOM   1291  CA  GLU B 271      32.121  55.759  -2.642  1.00  0.00           C  
ATOM   1292  C   GLU B 271      30.776  55.108  -2.936  1.00  0.00           C  
ATOM   1293  O   GLU B 271      30.444  54.081  -2.341  1.00  0.00           O  
ATOM   1294  CB  GLU B 271      33.235  55.077  -3.454  1.00  0.00           C  
ATOM   1295  CG  GLU B 271      33.408  53.590  -3.206  1.00  0.00           C  
ATOM   1296  CD  GLU B 271      34.173  52.871  -4.322  1.00  0.00           C  
ATOM   1297  OE1 GLU B 271      34.917  51.905  -4.023  1.00  0.00           O  
ATOM   1298  OE2 GLU B 271      34.018  53.258  -5.498  1.00  0.00           O  
ATOM   1299  N   ILE B 272      29.997  55.702  -3.837  1.00  0.00           N  
ATOM   1300  CA  ILE B 272      28.683  55.158  -4.167  1.00  0.00           C  
ATOM   1301  C   ILE B 272      28.779  54.148  -5.302  1.00  0.00           C  
ATOM   1302  O   ILE B 272      29.577  54.308  -6.218  1.00  0.00           O  
ATOM   1303  CB  ILE B 272      27.702  56.274  -4.595  1.00  0.00           C  
ATOM   1304  CG1 ILE B 272      27.767  57.445  -3.611  1.00  0.00           C  
ATOM   1305  CG2 ILE B 272      26.278  55.725  -4.639  1.00  0.00           C  
ATOM   1306  CD1 ILE B 272      27.113  57.170  -2.286  1.00  0.00           C  
ATOM   1307  N   LEU B 273      27.970  53.100  -5.230  1.00  0.00           N  
ATOM   1308  CA  LEU B 273      27.954  52.084  -6.277  1.00  0.00           C  
ATOM   1309  C   LEU B 273      26.653  52.246  -7.055  1.00  0.00           C  
ATOM   1310  O   LEU B 273      25.579  52.402  -6.460  1.00  0.00           O  
ATOM   1311  CB  LEU B 273      28.027  50.668  -5.679  1.00  0.00           C  
ATOM   1312  CG  LEU B 273      29.316  50.247  -4.960  1.00  0.00           C  
ATOM   1313  CD1 LEU B 273      29.113  48.885  -4.332  1.00  0.00           C  
ATOM   1314  CD2 LEU B 273      30.476  50.207  -5.937  1.00  0.00           C  
ATOM   1315  N   GLU B 274      26.743  52.224  -8.382  1.00  0.00           N  
ATOM   1316  CA  GLU B 274      25.547  52.378  -9.189  1.00  0.00           C  
ATOM   1317  C   GLU B 274      24.775  51.074  -9.269  1.00  0.00           C  
ATOM   1318  O   GLU B 274      23.559  51.078  -9.515  1.00  0.00           O  
ATOM   1319  CB  GLU B 274      25.898  52.912 -10.583  1.00  0.00           C  
ATOM   1320  CG  GLU B 274      26.326  54.386 -10.568  1.00  0.00           C  
ATOM   1321  CD  GLU B 274      25.258  55.318  -9.979  1.00  0.00           C  
ATOM   1322  OE1 GLU B 274      25.619  56.428  -9.522  1.00  0.00           O  
ATOM   1323  OE2 GLU B 274      24.059  54.948  -9.978  1.00  0.00           O  
ATOM   1324  N   TRP B 275      25.473  49.960  -9.040  1.00  0.00           N  
ATOM   1325  CA  TRP B 275      24.823  48.649  -9.055  1.00  0.00           C  
ATOM   1326  C   TRP B 275      24.502  48.224  -7.625  1.00  0.00           C  
ATOM   1327  O   TRP B 275      25.140  48.686  -6.677  1.00  0.00           O  
ATOM   1328  CB  TRP B 275      25.700  47.595  -9.745  1.00  0.00           C  
ATOM   1329  CG  TRP B 275      27.098  47.481  -9.231  1.00  0.00           C  
ATOM   1330  CD1 TRP B 275      28.145  48.319  -9.493  1.00  0.00           C  
ATOM   1331  CD2 TRP B 275      27.617  46.440  -8.397  1.00  0.00           C  
ATOM   1332  NE1 TRP B 275      29.286  47.861  -8.880  1.00  0.00           N  
ATOM   1333  CE2 TRP B 275      28.990  46.709  -8.199  1.00  0.00           C  
ATOM   1334  CE3 TRP B 275      27.054  45.302  -7.799  1.00  0.00           C  
ATOM   1335  CZ2 TRP B 275      29.811  45.880  -7.426  1.00  0.00           C  
ATOM   1336  CZ3 TRP B 275      27.868  44.479  -7.034  1.00  0.00           C  
ATOM   1337  CH2 TRP B 275      29.234  44.773  -6.854  1.00  0.00           C  
ATOM   1338  N   LYS B 276      23.505  47.363  -7.460  1.00  0.00           N  
ATOM   1339  CA  LYS B 276      23.144  46.928  -6.119  1.00  0.00           C  
ATOM   1340  C   LYS B 276      24.008  45.750  -5.666  1.00  0.00           C  
ATOM   1341  O   LYS B 276      23.899  44.639  -6.205  1.00  0.00           O  
ATOM   1342  CB  LYS B 276      21.657  46.540  -6.049  1.00  0.00           C  
ATOM   1343  CG  LYS B 276      21.102  46.555  -4.624  1.00  0.00           C  
ATOM   1344  CD  LYS B 276      19.665  46.068  -4.549  1.00  0.00           C  
ATOM   1345  CE  LYS B 276      19.143  46.084  -3.110  1.00  0.00           C  
ATOM   1346  NZ  LYS B 276      17.783  45.462  -3.001  1.00  0.00           N  
ATOM   1347  N   PRO B 277      24.898  45.982  -4.681  1.00  0.00           N  
ATOM   1348  CA  PRO B 277      25.740  44.881  -4.212  1.00  0.00           C  
ATOM   1349  C   PRO B 277      24.808  43.831  -3.616  1.00  0.00           C  
ATOM   1350  O   PRO B 277      23.814  44.178  -2.980  1.00  0.00           O  
ATOM   1351  CB  PRO B 277      26.642  45.560  -3.189  1.00  0.00           C  
ATOM   1352  CG  PRO B 277      25.787  46.641  -2.659  1.00  0.00           C  
ATOM   1353  CD  PRO B 277      25.136  47.198  -3.887  1.00  0.00           C  
ATOM   1354  N   LYS B 278      25.114  42.557  -3.831  1.00  0.00           N  
ATOM   1355  CA  LYS B 278      24.249  41.484  -3.350  1.00  0.00           C  
ATOM   1356  C   LYS B 278      24.427  41.075  -1.886  1.00  0.00           C  
ATOM   1357  O   LYS B 278      25.434  41.397  -1.243  1.00  0.00           O  
ATOM   1358  CB  LYS B 278      24.418  40.259  -4.258  1.00  0.00           C  
ATOM   1359  CG  LYS B 278      24.488  40.624  -5.724  1.00  0.00           C  
ATOM   1360  CD  LYS B 278      24.572  39.425  -6.644  1.00  0.00           C  
ATOM   1361  CE  LYS B 278      25.426  39.775  -7.864  1.00  0.00           C  
ATOM   1362  NZ  LYS B 278      26.768  40.344  -7.441  1.00  0.00           N  
ATOM   1363  N   LEU B 279      23.423  40.370  -1.367  1.00  0.00           N  
ATOM   1364  CA  LEU B 279      23.453  39.884   0.006  1.00  0.00           C  
ATOM   1365  C   LEU B 279      24.258  38.594   0.006  1.00  0.00           C  
ATOM   1366  O   LEU B 279      24.157  37.809  -0.933  1.00  0.00           O  
ATOM   1367  CB  LEU B 279      22.038  39.611   0.492  1.00  0.00           C  
ATOM   1368  CG  LEU B 279      21.086  40.800   0.585  1.00  0.00           C  
ATOM   1369  CD1 LEU B 279      19.778  40.303   1.138  1.00  0.00           C  
ATOM   1370  CD2 LEU B 279      21.655  41.872   1.512  1.00  0.00           C  
ATOM   1371  N   HIS B 281      25.036  38.366   1.063  1.00  0.00           N  
ATOM   1372  CA  HIS B 281      25.900  37.183   1.155  1.00  0.00           C  
ATOM   1373  C   HIS B 281      25.214  35.842   0.896  1.00  0.00           C  
ATOM   1374  O   HIS B 281      25.838  34.902   0.397  1.00  0.00           O  
ATOM   1375  CB  HIS B 281      26.616  37.141   2.517  1.00  0.00           C  
ATOM   1376  CG  HIS B 281      25.864  36.398   3.570  1.00  0.00           C  
ATOM   1377  ND1 HIS B 281      24.795  36.941   4.245  1.00  0.00           N  
ATOM   1378  CD2 HIS B 281      25.976  35.122   4.007  1.00  0.00           C  
ATOM   1379  CE1 HIS B 281      24.277  36.031   5.049  1.00  0.00           C  
ATOM   1380  NE2 HIS B 281      24.975  34.918   4.922  1.00  0.00           N  
ATOM   1381  N   VAL B 282      23.934  35.755   1.221  1.00  0.00           N  
ATOM   1382  CA  VAL B 282      23.187  34.530   1.018  1.00  0.00           C  
ATOM   1383  C   VAL B 282      23.130  34.185  -0.460  1.00  0.00           C  
ATOM   1384  O   VAL B 282      23.215  33.015  -0.846  1.00  0.00           O  
ATOM   1385  CB  VAL B 282      21.758  34.684   1.520  1.00  0.00           C  
ATOM   1386  CG1 VAL B 282      21.162  33.328   1.763  1.00  0.00           C  
ATOM   1387  CG2 VAL B 282      21.736  35.561   2.789  1.00  0.00           C  
ATOM   1388  N   ASP B 283      22.980  35.218  -1.286  1.00  0.00           N  
ATOM   1389  CA  ASP B 283      22.888  35.050  -2.738  1.00  0.00           C  
ATOM   1390  C   ASP B 283      24.250  34.735  -3.273  1.00  0.00           C  
ATOM   1391  O   ASP B 283      24.412  33.835  -4.086  1.00  0.00           O  
ATOM   1392  CB  ASP B 283      22.383  36.327  -3.400  1.00  0.00           C  
ATOM   1393  CG  ASP B 283      21.189  36.909  -2.685  1.00  0.00           C  
ATOM   1394  OD1 ASP B 283      21.220  38.123  -2.355  1.00  0.00           O  
ATOM   1395  OD2 ASP B 283      20.224  36.141  -2.455  1.00  0.00           O  
ATOM   1396  N   LEU B 291      25.238  35.486  -2.813  1.00  0.00           N  
ATOM   1397  CA  LEU B 291      26.589  35.252  -3.262  1.00  0.00           C  
ATOM   1398  C   LEU B 291      26.961  33.797  -2.997  1.00  0.00           C  
ATOM   1399  O   LEU B 291      27.509  33.117  -3.885  1.00  0.00           O  
ATOM   1400  CB  LEU B 291      27.531  36.217  -2.563  1.00  0.00           C  
ATOM   1401  CG  LEU B 291      27.424  37.635  -3.141  1.00  0.00           C  
ATOM   1402  CD1 LEU B 291      28.136  38.653  -2.251  1.00  0.00           C  
ATOM   1403  CD2 LEU B 291      28.026  37.637  -4.544  1.00  0.00           C  
ATOM   1404  N   LEU B 292      26.634  33.307  -1.798  1.00  0.00           N  
ATOM   1405  CA  LEU B 292      26.920  31.913  -1.455  1.00  0.00           C  
ATOM   1406  C   LEU B 292      26.347  30.960  -2.505  1.00  0.00           C  
ATOM   1407  O   LEU B 292      26.953  29.932  -2.825  1.00  0.00           O  
ATOM   1408  CB  LEU B 292      26.348  31.554  -0.077  1.00  0.00           C  
ATOM   1409  CG  LEU B 292      27.174  31.946   1.154  1.00  0.00           C  
ATOM   1410  CD1 LEU B 292      26.345  31.750   2.416  1.00  0.00           C  
ATOM   1411  CD2 LEU B 292      28.459  31.128   1.191  1.00  0.00           C  
ATOM   1412  N   GLU B 293      25.180  31.306  -3.041  1.00  0.00           N  
ATOM   1413  CA  GLU B 293      24.529  30.482  -4.054  1.00  0.00           C  
ATOM   1414  C   GLU B 293      25.223  30.561  -5.412  1.00  0.00           C  
ATOM   1415  O   GLU B 293      25.504  29.531  -6.034  1.00  0.00           O  
ATOM   1416  CB  GLU B 293      23.076  30.903  -4.199  1.00  0.00           C  
ATOM   1417  CG  GLU B 293      22.082  29.789  -3.965  1.00  0.00           C  
ATOM   1418  CD  GLU B 293      21.638  29.127  -5.249  1.00  0.00           C  
ATOM   1419  OE1 GLU B 293      21.132  29.853  -6.128  1.00  0.00           O  
ATOM   1420  OE2 GLU B 293      21.786  27.890  -5.377  1.00  0.00           O  
ATOM   1421  N   ILE B 296      25.510  31.775  -5.873  1.00  0.00           N  
ATOM   1422  CA  ILE B 296      26.156  31.913  -7.163  1.00  0.00           C  
ATOM   1423  C   ILE B 296      27.594  31.431  -7.107  1.00  0.00           C  
ATOM   1424  O   ILE B 296      28.169  31.053  -8.125  1.00  0.00           O  
ATOM   1425  CB  ILE B 296      26.074  33.385  -7.725  1.00  0.00           C  
ATOM   1426  CG1 ILE B 296      27.440  33.827  -8.240  1.00  0.00           C  
ATOM   1427  CG2 ILE B 296      25.507  34.349  -6.691  1.00  0.00           C  
ATOM   1428  CD1 ILE B 296      28.155  34.772  -7.321  1.00  0.00           C  
ATOM   1429  N   LEU B 297      28.165  31.421  -5.908  1.00  0.00           N  
ATOM   1430  CA  LEU B 297      29.546  30.980  -5.714  1.00  0.00           C  
ATOM   1431  C   LEU B 297      29.671  29.472  -5.481  1.00  0.00           C  
ATOM   1432  O   LEU B 297      30.768  28.930  -5.531  1.00  0.00           O  
ATOM   1433  CB  LEU B 297      30.164  31.739  -4.541  1.00  0.00           C  
ATOM   1434  CG  LEU B 297      31.248  32.773  -4.851  1.00  0.00           C  
ATOM   1435  CD1 LEU B 297      31.006  33.439  -6.188  1.00  0.00           C  
ATOM   1436  CD2 LEU B 297      31.275  33.790  -3.736  1.00  0.00           C  
ATOM   1437  N   GLY B 298      28.543  28.805  -5.242  1.00  0.00           N  
ATOM   1438  CA  GLY B 298      28.542  27.371  -4.993  1.00  0.00           C  
ATOM   1439  C   GLY B 298      29.194  26.975  -3.668  1.00  0.00           C  
ATOM   1440  O   GLY B 298      29.779  25.889  -3.553  1.00  0.00           O  
ATOM   1441  N   GLY B 303      29.077  27.834  -2.654  1.00  0.00           N  
ATOM   1442  CA  GLY B 303      29.700  27.552  -1.372  1.00  0.00           C  
ATOM   1443  C   GLY B 303      28.805  27.171  -0.216  1.00  0.00           C  
ATOM   1444  O   GLY B 303      29.252  27.199   0.922  1.00  0.00           O  
ATOM   1445  N   ALA B 305      27.556  26.808  -0.487  1.00  0.00           N  
ATOM   1446  CA  ALA B 305      26.633  26.430   0.583  1.00  0.00           C  
ATOM   1447  C   ALA B 305      25.344  25.781   0.069  1.00  0.00           C  
ATOM   1448  O   ALA B 305      24.939  26.012  -1.066  1.00  0.00           O  
ATOM   1449  CB  ALA B 305      26.286  27.667   1.424  1.00  0.00           C  
ATOM   1450  N   ASP B 306      24.719  24.954   0.905  1.00  0.00           N  
ATOM   1451  CA  ASP B 306      23.446  24.316   0.573  1.00  0.00           C  
ATOM   1452  C   ASP B 306      22.587  24.491   1.819  1.00  0.00           C  
ATOM   1453  O   ASP B 306      22.893  23.917   2.864  1.00  0.00           O  
ATOM   1454  CB  ASP B 306      23.617  22.819   0.283  1.00  0.00           C  
ATOM   1455  CG  ASP B 306      22.288  22.127  -0.109  1.00  0.00           C  
ATOM   1456  OD1 ASP B 306      21.253  22.324   0.586  1.00  0.00           O  
ATOM   1457  OD2 ASP B 306      22.287  21.369  -1.113  1.00  0.00           O  
ATOM   1458  N   PHE B 307      21.523  25.286   1.723  1.00  0.00           N  
ATOM   1459  CA  PHE B 307      20.670  25.512   2.884  1.00  0.00           C  
ATOM   1460  C   PHE B 307      19.473  24.594   2.929  1.00  0.00           C  
ATOM   1461  O   PHE B 307      19.064  24.120   3.992  1.00  0.00           O  
ATOM   1462  CB  PHE B 307      20.213  26.969   2.933  1.00  0.00           C  
ATOM   1463  CG  PHE B 307      21.317  27.935   3.261  1.00  0.00           C  
ATOM   1464  CD1 PHE B 307      22.001  28.608   2.247  1.00  0.00           C  
ATOM   1465  CD2 PHE B 307      21.689  28.159   4.595  1.00  0.00           C  
ATOM   1466  CE1 PHE B 307      23.033  29.494   2.550  1.00  0.00           C  
ATOM   1467  CE2 PHE B 307      22.715  29.035   4.916  1.00  0.00           C  
ATOM   1468  CZ  PHE B 307      23.392  29.709   3.889  1.00  0.00           C  
ATOM   1469  N   ALA B 308      18.912  24.338   1.761  1.00  0.00           N  
ATOM   1470  CA  ALA B 308      17.751  23.470   1.658  1.00  0.00           C  
ATOM   1471  C   ALA B 308      17.995  22.095   2.288  1.00  0.00           C  
ATOM   1472  O   ALA B 308      17.192  21.613   3.089  1.00  0.00           O  
ATOM   1473  CB  ALA B 308      17.371  23.317   0.196  1.00  0.00           C  
ATOM   1474  N   ARG B 309      19.104  21.462   1.924  1.00  0.00           N  
ATOM   1475  CA  ARG B 309      19.390  20.146   2.467  1.00  0.00           C  
ATOM   1476  C   ARG B 309      19.680  20.168   3.970  1.00  0.00           C  
ATOM   1477  O   ARG B 309      19.303  19.245   4.696  1.00  0.00           O  
ATOM   1478  CB  ARG B 309      20.523  19.502   1.678  1.00  0.00           C  
ATOM   1479  CG  ARG B 309      20.124  19.234   0.245  1.00  0.00           C  
ATOM   1480  CD  ARG B 309      21.120  18.332  -0.446  1.00  0.00           C  
ATOM   1481  NE  ARG B 309      20.575  17.776  -1.678  1.00  0.00           N  
ATOM   1482  CZ  ARG B 309      20.631  18.381  -2.861  1.00  0.00           C  
ATOM   1483  NH1 ARG B 309      20.098  17.794  -3.924  1.00  0.00           N  
ATOM   1484  NH2 ARG B 309      21.235  19.561  -2.988  1.00  0.00           N  
ATOM   1485  N   ALA B 310      20.333  21.225   4.442  1.00  0.00           N  
ATOM   1486  CA  ALA B 310      20.597  21.341   5.870  1.00  0.00           C  
ATOM   1487  C   ALA B 310      19.260  21.423   6.614  1.00  0.00           C  
ATOM   1488  O   ALA B 310      19.113  20.905   7.714  1.00  0.00           O  
ATOM   1489  CB  ALA B 310      21.435  22.582   6.152  1.00  0.00           C  
ATOM   1490  N   ALA B 311      18.280  22.084   6.015  1.00  0.00           N  
ATOM   1491  CA  ALA B 311      16.978  22.196   6.653  1.00  0.00           C  
ATOM   1492  C   ALA B 311      16.291  20.827   6.699  1.00  0.00           C  
ATOM   1493  O   ALA B 311      15.571  20.504   7.646  1.00  0.00           O  
ATOM   1494  CB  ALA B 311      16.131  23.176   5.907  1.00  0.00           C  
ATOM   1495  N   LYS B 312      16.522  20.022   5.671  1.00  0.00           N  
ATOM   1496  CA  LYS B 312      15.934  18.692   5.602  1.00  0.00           C  
ATOM   1497  C   LYS B 312      16.528  17.845   6.723  1.00  0.00           C  
ATOM   1498  O   LYS B 312      15.847  17.222   7.528  1.00  0.00           O  
ATOM   1499  CB  LYS B 312      16.287  18.065   4.241  1.00  0.00           C  
ATOM   1500  CG  LYS B 312      15.801  16.632   4.039  1.00  0.00           C  
ATOM   1501  CD  LYS B 312      16.775  15.799   3.202  1.00  0.00           C  
ATOM   1502  CE  LYS B 312      17.018  16.346   1.809  1.00  0.00           C  
ATOM   1503  NZ  LYS B 312      18.067  15.546   1.110  1.00  0.00           N  
ATOM   1504  N   VAL B 313      17.844  17.878   6.746  1.00  0.00           N  
ATOM   1505  CA  VAL B 313      18.678  17.132   7.649  1.00  0.00           C  
ATOM   1506  C   VAL B 313      18.700  17.522   9.127  1.00  0.00           C  
ATOM   1507  O   VAL B 313      18.770  16.647   9.993  1.00  0.00           O  
ATOM   1508  CB  VAL B 313      20.094  17.177   7.065  1.00  0.00           C  
ATOM   1509  CG1 VAL B 313      21.094  17.417   8.133  1.00  0.00           C  
ATOM   1510  CG2 VAL B 313      20.360  15.915   6.290  1.00  0.00           C  
ATOM   1511  N   SER B 314      18.642  18.821   9.420  1.00  0.00           N  
ATOM   1512  CA  SER B 314      18.727  19.297  10.805  1.00  0.00           C  
ATOM   1513  C   SER B 314      17.655  20.299  11.209  1.00  0.00           C  
ATOM   1514  O   SER B 314      17.302  20.415  12.379  1.00  0.00           O  
ATOM   1515  CB  SER B 314      20.104  19.953  11.053  1.00  0.00           C  
ATOM   1516  OG  SER B 314      21.174  19.102  10.688  1.00  0.00           O  
ATOM   1517  N   GLY B 315      17.149  21.043  10.246  1.00  0.00           N  
ATOM   1518  CA  GLY B 315      16.162  22.047  10.561  1.00  0.00           C  
ATOM   1519  C   GLY B 315      16.700  23.364  10.036  1.00  0.00           C  
ATOM   1520  O   GLY B 315      17.734  23.407   9.341  1.00  0.00           O  
ATOM   1521  N   SER B 316      16.016  24.453  10.359  1.00  0.00           N  
ATOM   1522  CA  SER B 316      16.464  25.741   9.871  1.00  0.00           C  
ATOM   1523  C   SER B 316      17.650  26.270  10.669  1.00  0.00           C  
ATOM   1524  O   SER B 316      17.994  25.760  11.742  1.00  0.00           O  
ATOM   1525  CB  SER B 316      15.316  26.751   9.888  1.00  0.00           C  
ATOM   1526  OG  SER B 316      14.847  26.964  11.205  1.00  0.00           O  
ATOM   1527  N   ARG B 317      18.262  27.301  10.105  1.00  0.00           N  
ATOM   1528  CA  ARG B 317      19.416  27.965  10.665  1.00  0.00           C  
ATOM   1529  C   ARG B 317      20.622  27.040  10.874  1.00  0.00           C  
ATOM   1530  O   ARG B 317      21.452  27.238  11.768  1.00  0.00           O  
ATOM   1531  CB  ARG B 317      19.002  28.758  11.920  1.00  0.00           C  
ATOM   1532  CG  ARG B 317      18.001  29.894  11.549  1.00  0.00           C  
ATOM   1533  CD  ARG B 317      17.921  31.087  12.524  1.00  0.00           C  
ATOM   1534  NE  ARG B 317      17.312  30.732  13.802  1.00  0.00           N  
ATOM   1535  CZ  ARG B 317      17.190  31.565  14.833  1.00  0.00           C  
ATOM   1536  NH1 ARG B 317      16.628  31.137  15.963  1.00  0.00           N  
ATOM   1537  NH2 ARG B 317      17.625  32.822  14.732  1.00  0.00           N  
ATOM   1538  N   PHE B 318      20.690  26.034  10.000  1.00  0.00           N  
ATOM   1539  CA  PHE B 318      21.784  25.064   9.909  1.00  0.00           C  
ATOM   1540  C   PHE B 318      22.221  25.188   8.452  1.00  0.00           C  
ATOM   1541  O   PHE B 318      21.518  25.777   7.639  1.00  0.00           O  
ATOM   1542  CB  PHE B 318      21.330  23.627  10.219  1.00  0.00           C  
ATOM   1543  CG  PHE B 318      21.350  23.298  11.689  1.00  0.00           C  
ATOM   1544  CD1 PHE B 318      20.164  23.205  12.417  1.00  0.00           C  
ATOM   1545  CD2 PHE B 318      22.570  23.167  12.366  1.00  0.00           C  
ATOM   1546  CE1 PHE B 318      20.190  22.995  13.796  1.00  0.00           C  
ATOM   1547  CE2 PHE B 318      22.610  22.958  13.735  1.00  0.00           C  
ATOM   1548  CZ  PHE B 318      21.411  22.872  14.461  1.00  0.00           C  
ATOM   1549  N   TYR B 319      23.363  24.639   8.095  1.00  0.00           N  
ATOM   1550  CA  TYR B 319      23.802  24.803   6.727  1.00  0.00           C  
ATOM   1551  C   TYR B 319      24.920  23.852   6.406  1.00  0.00           C  
ATOM   1552  O   TYR B 319      25.504  23.241   7.297  1.00  0.00           O  
ATOM   1553  CB  TYR B 319      24.350  26.207   6.547  1.00  0.00           C  
ATOM   1554  CG  TYR B 319      25.444  26.502   7.551  1.00  0.00           C  
ATOM   1555  CD1 TYR B 319      25.153  27.145   8.750  1.00  0.00           C  
ATOM   1556  CD2 TYR B 319      26.749  26.027   7.361  1.00  0.00           C  
ATOM   1557  CE1 TYR B 319      26.126  27.300   9.743  1.00  0.00           C  
ATOM   1558  CE2 TYR B 319      27.725  26.170   8.347  1.00  0.00           C  
ATOM   1559  CZ  TYR B 319      27.402  26.805   9.540  1.00  0.00           C  
ATOM   1560  OH  TYR B 319      28.316  26.903  10.563  1.00  0.00           O  
ATOM   1561  N   TYR B 320      25.217  23.749   5.120  1.00  0.00           N  
ATOM   1562  CA  TYR B 320      26.332  22.956   4.647  1.00  0.00           C  
ATOM   1563  C   TYR B 320      27.173  23.989   3.942  1.00  0.00           C  
ATOM   1564  O   TYR B 320      26.661  24.699   3.088  1.00  0.00           O  
ATOM   1565  CB  TYR B 320      25.939  21.904   3.599  1.00  0.00           C  
ATOM   1566  CG  TYR B 320      25.242  20.658   4.109  1.00  0.00           C  
ATOM   1567  CD1 TYR B 320      23.905  20.692   4.449  1.00  0.00           C  
ATOM   1568  CD2 TYR B 320      25.914  19.428   4.192  1.00  0.00           C  
ATOM   1569  CE1 TYR B 320      23.235  19.552   4.852  1.00  0.00           C  
ATOM   1570  CE2 TYR B 320      25.245  18.268   4.604  1.00  0.00           C  
ATOM   1571  CZ  TYR B 320      23.897  18.346   4.935  1.00  0.00           C  
ATOM   1572  OH  TYR B 320      23.176  17.250   5.381  1.00  0.00           O  
ATOM   1573  N   LEU B 321      28.439  24.105   4.315  1.00  0.00           N  
ATOM   1574  CA  LEU B 321      29.343  25.016   3.628  1.00  0.00           C  
ATOM   1575  C   LEU B 321      30.055  24.127   2.592  1.00  0.00           C  
ATOM   1576  O   LEU B 321      30.387  22.976   2.872  1.00  0.00           O  
ATOM   1577  CB  LEU B 321      30.329  25.632   4.622  1.00  0.00           C  
ATOM   1578  CG  LEU B 321      30.129  27.095   5.063  1.00  0.00           C  
ATOM   1579  CD1 LEU B 321      28.658  27.479   5.169  1.00  0.00           C  
ATOM   1580  CD2 LEU B 321      30.821  27.288   6.396  1.00  0.00           C  
ATOM   1581  N   LEU B 322      30.263  24.640   1.385  1.00  0.00           N  
ATOM   1582  CA  LEU B 322      30.903  23.833   0.341  1.00  0.00           C  
ATOM   1583  C   LEU B 322      32.049  24.522  -0.386  1.00  0.00           C  
ATOM   1584  O   LEU B 322      32.175  25.754  -0.376  1.00  0.00           O  
ATOM   1585  CB  LEU B 322      29.860  23.409  -0.697  1.00  0.00           C  
ATOM   1586  CG  LEU B 322      28.577  22.768  -0.165  1.00  0.00           C  
ATOM   1587  CD1 LEU B 322      27.477  22.861  -1.205  1.00  0.00           C  
ATOM   1588  CD2 LEU B 322      28.857  21.319   0.233  1.00  0.00           C  
ATOM   1589  N   ASN B 323      32.882  23.696  -1.013  1.00  0.00           N  
ATOM   1590  CA  ASN B 323      34.016  24.149  -1.805  1.00  0.00           C  
ATOM   1591  C   ASN B 323      34.891  25.245  -1.187  1.00  0.00           C  
ATOM   1592  O   ASN B 323      35.213  25.178  -0.001  1.00  0.00           O  
ATOM   1593  CB  ASN B 323      33.500  24.565  -3.181  1.00  0.00           C  
ATOM   1594  CG  ASN B 323      32.644  23.473  -3.828  1.00  0.00           C  
ATOM   1595  OD1 ASN B 323      33.139  22.383  -4.143  1.00  0.00           O  
ATOM   1596  ND2 ASN B 323      31.348  23.756  -4.010  1.00  0.00           N  
ATOM   1597  N   GLU B 324      35.280  26.248  -1.971  1.00  0.00           N  
ATOM   1598  CA  GLU B 324      36.158  27.289  -1.437  1.00  0.00           C  
ATOM   1599  C   GLU B 324      35.670  28.024  -0.196  1.00  0.00           C  
ATOM   1600  O   GLU B 324      36.455  28.717   0.459  1.00  0.00           O  
ATOM   1601  CB  GLU B 324      36.549  28.311  -2.523  1.00  0.00           C  
ATOM   1602  CG  GLU B 324      35.485  28.558  -3.545  1.00  0.00           C  
ATOM   1603  CD  GLU B 324      35.508  27.529  -4.637  1.00  0.00           C  
ATOM   1604  OE1 GLU B 324      34.422  27.192  -5.153  1.00  0.00           O  
ATOM   1605  OE2 GLU B 324      36.615  27.074  -4.986  1.00  0.00           O  
ATOM   1606  N   ILE B 325      34.393  27.901   0.146  1.00  0.00           N  
ATOM   1607  CA  ILE B 325      33.926  28.574   1.350  1.00  0.00           C  
ATOM   1608  C   ILE B 325      34.409  27.781   2.570  1.00  0.00           C  
ATOM   1609  O   ILE B 325      34.617  28.348   3.656  1.00  0.00           O  
ATOM   1610  CB  ILE B 325      32.397  28.709   1.363  1.00  0.00           C  
ATOM   1611  CG1 ILE B 325      31.973  29.682   0.268  1.00  0.00           C  
ATOM   1612  CG2 ILE B 325      31.926  29.232   2.707  1.00  0.00           C  
ATOM   1613  CD1 ILE B 325      32.695  31.025   0.339  1.00  0.00           C  
ATOM   1614  N   VAL B 332      34.599  26.472   2.372  1.00  0.00           N  
ATOM   1615  CA  VAL B 332      35.087  25.583   3.423  1.00  0.00           C  
ATOM   1616  C   VAL B 332      36.554  25.910   3.725  1.00  0.00           C  
ATOM   1617  O   VAL B 332      36.969  25.973   4.897  1.00  0.00           O  
ATOM   1618  CB  VAL B 332      34.960  24.106   2.999  1.00  0.00           C  
ATOM   1619  CG1 VAL B 332      35.679  23.201   4.011  1.00  0.00           C  
ATOM   1620  CG2 VAL B 332      33.474  23.731   2.870  1.00  0.00           C  
ATOM   1621  N   ILE B 333      37.328  26.140   2.667  1.00  0.00           N  
ATOM   1622  CA  ILE B 333      38.734  26.478   2.828  1.00  0.00           C  
ATOM   1623  C   ILE B 333      38.857  27.867   3.432  1.00  0.00           C  
ATOM   1624  O   ILE B 333      39.712  28.107   4.292  1.00  0.00           O  
ATOM   1625  CB  ILE B 333      39.503  26.435   1.483  1.00  0.00           C  
ATOM   1626  CG1 ILE B 333      39.452  25.027   0.898  1.00  0.00           C  
ATOM   1627  CG2 ILE B 333      40.962  26.797   1.697  1.00  0.00           C  
ATOM   1628  CD1 ILE B 333      39.942  23.962   1.860  1.00  0.00           C  
ATOM   1629  N   LEU B 334      38.004  28.783   2.987  1.00  0.00           N  
ATOM   1630  CA  LEU B 334      38.039  30.140   3.510  1.00  0.00           C  
ATOM   1631  C   LEU B 334      37.722  30.093   4.996  1.00  0.00           C  
ATOM   1632  O   LEU B 334      38.343  30.788   5.790  1.00  0.00           O  
ATOM   1633  CB  LEU B 334      37.030  31.032   2.774  1.00  0.00           C  
ATOM   1634  CG  LEU B 334      36.769  32.450   3.331  1.00  0.00           C  
ATOM   1635  CD1 LEU B 334      38.038  33.297   3.402  1.00  0.00           C  
ATOM   1636  CD2 LEU B 334      35.761  33.124   2.437  1.00  0.00           C  
ATOM   1637  N   ASP B 335      36.754  29.263   5.368  1.00  0.00           N  
ATOM   1638  CA  ASP B 335      36.386  29.125   6.763  1.00  0.00           C  
ATOM   1639  C   ASP B 335      37.611  28.666   7.582  1.00  0.00           C  
ATOM   1640  O   ASP B 335      37.962  29.281   8.594  1.00  0.00           O  
ATOM   1641  CB  ASP B 335      35.241  28.117   6.902  1.00  0.00           C  
ATOM   1642  CG  ASP B 335      34.681  28.060   8.310  1.00  0.00           C  
ATOM   1643  OD1 ASP B 335      35.449  27.799   9.255  1.00  0.00           O  
ATOM   1644  OD2 ASP B 335      33.467  28.271   8.478  1.00  0.00           O  
ATOM   1645  N   LEU B 336      38.284  27.604   7.151  1.00  0.00           N  
ATOM   1646  CA  LEU B 336      39.444  27.157   7.920  1.00  0.00           C  
ATOM   1647  C   LEU B 336      40.568  28.188   7.896  1.00  0.00           C  
ATOM   1648  O   LEU B 336      41.236  28.419   8.906  1.00  0.00           O  
ATOM   1649  CB  LEU B 336      39.942  25.812   7.401  1.00  0.00           C  
ATOM   1650  CG  LEU B 336      38.839  24.742   7.405  1.00  0.00           C  
ATOM   1651  CD1 LEU B 336      39.416  23.455   6.874  1.00  0.00           C  
ATOM   1652  CD2 LEU B 336      38.264  24.521   8.810  1.00  0.00           C  
ATOM   1653  N   ALA B 337      40.766  28.820   6.743  1.00  0.00           N  
ATOM   1654  CA  ALA B 337      41.809  29.822   6.591  1.00  0.00           C  
ATOM   1655  C   ALA B 337      41.622  31.005   7.557  1.00  0.00           C  
ATOM   1656  O   ALA B 337      42.599  31.602   8.013  1.00  0.00           O  
ATOM   1657  CB  ALA B 337      41.844  30.300   5.144  1.00  0.00           C  
ATOM   1658  N   LEU B 338      40.377  31.344   7.882  1.00  0.00           N  
ATOM   1659  CA  LEU B 338      40.137  32.440   8.814  1.00  0.00           C  
ATOM   1660  C   LEU B 338      40.517  32.036  10.240  1.00  0.00           C  
ATOM   1661  O   LEU B 338      41.055  32.843  11.003  1.00  0.00           O  
ATOM   1662  CB  LEU B 338      38.675  32.888   8.753  1.00  0.00           C  
ATOM   1663  CG  LEU B 338      38.354  33.687   7.482  1.00  0.00           C  
ATOM   1664  CD1 LEU B 338      36.860  33.709   7.257  1.00  0.00           C  
ATOM   1665  CD2 LEU B 338      38.924  35.097   7.599  1.00  0.00           C  
ATOM   1666  N   ILE B 339      40.240  30.786  10.597  1.00  0.00           N  
ATOM   1667  CA  ILE B 339      40.587  30.298  11.917  1.00  0.00           C  
ATOM   1668  C   ILE B 339      42.104  30.339  12.049  1.00  0.00           C  
ATOM   1669  O   ILE B 339      42.656  30.854  13.029  1.00  0.00           O  
ATOM   1670  CB  ILE B 339      40.128  28.839  12.110  1.00  0.00           C  
ATOM   1671  CG1 ILE B 339      38.615  28.792  12.315  1.00  0.00           C  
ATOM   1672  CG2 ILE B 339      40.860  28.203  13.288  1.00  0.00           C  
ATOM   1673  CD1 ILE B 339      38.031  27.422  12.069  1.00  0.00           C  
ATOM   1674  N   ARG B 340      42.786  29.798  11.051  1.00  0.00           N  
ATOM   1675  CA  ARG B 340      44.237  29.761  11.120  1.00  0.00           C  
ATOM   1676  C   ARG B 340      44.871  31.144  11.102  1.00  0.00           C  
ATOM   1677  O   ARG B 340      45.847  31.408  11.807  1.00  0.00           O  
ATOM   1678  CB  ARG B 340      44.801  28.893  10.007  1.00  0.00           C  
ATOM   1679  CG  ARG B 340      46.289  28.718  10.112  1.00  0.00           C  
ATOM   1680  CD  ARG B 340      46.753  28.335  11.520  1.00  0.00           C  
ATOM   1681  NE  ARG B 340      48.209  28.280  11.538  1.00  0.00           N  
ATOM   1682  CZ  ARG B 340      48.906  27.304  10.967  1.00  0.00           C  
ATOM   1683  NH1 ARG B 340      50.235  27.321  10.999  1.00  0.00           N  
ATOM   1684  NH2 ARG B 340      48.262  26.289  10.394  1.00  0.00           N  
ATOM   1685  N   PHE B 341      44.311  32.038  10.309  1.00  0.00           N  
ATOM   1686  CA  PHE B 341      44.836  33.387  10.268  1.00  0.00           C  
ATOM   1687  C   PHE B 341      44.728  34.016  11.677  1.00  0.00           C  
ATOM   1688  O   PHE B 341      45.702  34.547  12.198  1.00  0.00           O  
ATOM   1689  CB  PHE B 341      44.058  34.176   9.216  1.00  0.00           C  
ATOM   1690  CG  PHE B 341      44.281  35.647   9.265  1.00  0.00           C  
ATOM   1691  CD1 PHE B 341      45.561  36.175   9.159  1.00  0.00           C  
ATOM   1692  CD2 PHE B 341      43.190  36.517   9.398  1.00  0.00           C  
ATOM   1693  CE1 PHE B 341      45.755  37.552   9.181  1.00  0.00           C  
ATOM   1694  CE2 PHE B 341      43.369  37.898   9.423  1.00  0.00           C  
ATOM   1695  CZ  PHE B 341      44.654  38.422   9.314  1.00  0.00           C  
ATOM   1696  N   ALA B 342      43.559  33.927  12.306  1.00  0.00           N  
ATOM   1697  CA  ALA B 342      43.371  34.498  13.641  1.00  0.00           C  
ATOM   1698  C   ALA B 342      44.331  33.875  14.653  1.00  0.00           C  
ATOM   1699  O   ALA B 342      44.950  34.593  15.457  1.00  0.00           O  
ATOM   1700  CB  ALA B 342      41.924  34.316  14.100  1.00  0.00           C  
ATOM   1701  N   LEU B 343      44.442  32.544  14.620  1.00  0.00           N  
ATOM   1702  CA  LEU B 343      45.356  31.835  15.508  1.00  0.00           C  
ATOM   1703  C   LEU B 343      46.786  32.371  15.385  1.00  0.00           C  
ATOM   1704  O   LEU B 343      47.420  32.699  16.389  1.00  0.00           O  
ATOM   1705  CB  LEU B 343      45.382  30.342  15.194  1.00  0.00           C  
ATOM   1706  CG  LEU B 343      44.611  29.362  16.076  1.00  0.00           C  
ATOM   1707  CD1 LEU B 343      44.168  30.031  17.358  1.00  0.00           C  
ATOM   1708  CD2 LEU B 343      43.413  28.843  15.307  1.00  0.00           C  
ATOM   1709  N   ASP B 344      47.300  32.468  14.164  1.00  0.00           N  
ATOM   1710  CA  ASP B 344      48.668  32.954  13.994  1.00  0.00           C  
ATOM   1711  C   ASP B 344      48.868  34.360  14.549  1.00  0.00           C  
ATOM   1712  O   ASP B 344      49.816  34.618  15.300  1.00  0.00           O  
ATOM   1713  CB  ASP B 344      49.097  32.918  12.520  1.00  0.00           C  
ATOM   1714  CG  ASP B 344      49.126  31.501  11.949  1.00  0.00           C  
ATOM   1715  OD1 ASP B 344      49.166  30.525  12.745  1.00  0.00           O  
ATOM   1716  OD2 ASP B 344      49.119  31.366  10.698  1.00  0.00           O  
ATOM   1717  N   ARG B 345      47.984  35.282  14.203  1.00  0.00           N  
ATOM   1718  CA  ARG B 345      48.179  36.613  14.722  1.00  0.00           C  
ATOM   1719  C   ARG B 345      48.161  36.615  16.230  1.00  0.00           C  
ATOM   1720  O   ARG B 345      49.030  37.210  16.841  1.00  0.00           O  
ATOM   1721  CB  ARG B 345      47.146  37.586  14.162  1.00  0.00           C  
ATOM   1722  CG  ARG B 345      47.772  38.614  13.211  1.00  0.00           C  
ATOM   1723  CD  ARG B 345      48.569  37.904  12.139  1.00  0.00           C  
ATOM   1724  NE  ARG B 345      48.981  38.763  11.031  1.00  0.00           N  
ATOM   1725  CZ  ARG B 345      49.510  38.303   9.893  1.00  0.00           C  
ATOM   1726  NH1 ARG B 345      49.696  36.993   9.705  1.00  0.00           N  
ATOM   1727  NH2 ARG B 345      49.850  39.150   8.929  1.00  0.00           N  
ATOM   1728  N   LEU B 347      47.209  35.932  16.850  1.00  0.00           N  
ATOM   1729  CA  LEU B 347      47.165  35.939  18.311  1.00  0.00           C  
ATOM   1730  C   LEU B 347      48.352  35.229  18.958  1.00  0.00           C  
ATOM   1731  O   LEU B 347      48.817  35.626  20.038  1.00  0.00           O  
ATOM   1732  CB  LEU B 347      45.842  35.352  18.804  1.00  0.00           C  
ATOM   1733  CG  LEU B 347      44.764  36.430  18.957  1.00  0.00           C  
ATOM   1734  CD1 LEU B 347      45.205  37.433  19.990  1.00  0.00           C  
ATOM   1735  CD2 LEU B 347      44.529  37.136  17.644  1.00  0.00           C  
ATOM   1736  N   ILE B 348      48.842  34.174  18.303  1.00  0.00           N  
ATOM   1737  CA  ILE B 348      50.015  33.452  18.800  1.00  0.00           C  
ATOM   1738  C   ILE B 348      51.224  34.414  18.744  1.00  0.00           C  
ATOM   1739  O   ILE B 348      51.975  34.514  19.709  1.00  0.00           O  
ATOM   1740  CB  ILE B 348      50.281  32.155  17.965  1.00  0.00           C  
ATOM   1741  CG1 ILE B 348      49.203  31.118  18.293  1.00  0.00           C  
ATOM   1742  CG2 ILE B 348      51.653  31.557  18.288  1.00  0.00           C  
ATOM   1743  CD1 ILE B 348      49.231  29.904  17.413  1.00  0.00           C  
ATOM   1744  N   GLU B 349      51.386  35.143  17.638  1.00  0.00           N  
ATOM   1745  CA  GLU B 349      52.482  36.100  17.526  1.00  0.00           C  
ATOM   1746  C   GLU B 349      52.407  37.082  18.687  1.00  0.00           C  
ATOM   1747  O   GLU B 349      53.437  37.551  19.162  1.00  0.00           O  
ATOM   1748  CB  GLU B 349      52.425  36.896  16.214  1.00  0.00           C  
ATOM   1749  CG  GLU B 349      52.286  36.066  14.931  1.00  0.00           C  
ATOM   1750  CD  GLU B 349      52.164  36.925  13.653  1.00  0.00           C  
ATOM   1751  OE1 GLU B 349      51.676  36.394  12.626  1.00  0.00           O  
ATOM   1752  OE2 GLU B 349      52.562  38.119  13.668  1.00  0.00           O  
ATOM   1753  N   LYS B 352      51.204  37.408  19.156  1.00  0.00           N  
ATOM   1754  CA  LYS B 352      51.094  38.347  20.272  1.00  0.00           C  
ATOM   1755  C   LYS B 352      51.232  37.644  21.609  1.00  0.00           C  
ATOM   1756  O   LYS B 352      50.967  38.228  22.667  1.00  0.00           O  
ATOM   1757  CB  LYS B 352      49.793  39.150  20.195  1.00  0.00           C  
ATOM   1758  CG  LYS B 352      49.679  39.923  18.879  1.00  0.00           C  
ATOM   1759  CD  LYS B 352      48.831  41.177  18.970  1.00  0.00           C  
ATOM   1760  CE  LYS B 352      48.834  41.904  17.630  1.00  0.00           C  
ATOM   1761  NZ  LYS B 352      47.954  43.108  17.609  1.00  0.00           N  
ATOM   1762  N   GLY B 361      51.654  36.380  21.544  1.00  0.00           N  
ATOM   1763  CA  GLY B 361      51.901  35.603  22.743  1.00  0.00           C  
ATOM   1764  C   GLY B 361      50.758  34.959  23.489  1.00  0.00           C  
ATOM   1765  O   GLY B 361      50.867  34.711  24.690  1.00  0.00           O  
ATOM   1766  N   PHE B 362      49.650  34.705  22.808  1.00  0.00           N  
ATOM   1767  CA  PHE B 362      48.536  34.040  23.463  1.00  0.00           C  
ATOM   1768  C   PHE B 362      48.831  32.544  23.285  1.00  0.00           C  
ATOM   1769  O   PHE B 362      49.351  32.134  22.236  1.00  0.00           O  
ATOM   1770  CB  PHE B 362      47.205  34.420  22.775  1.00  0.00           C  
ATOM   1771  CG  PHE B 362      46.712  35.803  23.128  1.00  0.00           C  
ATOM   1772  CD1 PHE B 362      47.468  36.938  22.811  1.00  0.00           C  
ATOM   1773  CD2 PHE B 362      45.513  35.974  23.824  1.00  0.00           C  
ATOM   1774  CE1 PHE B 362      47.034  38.218  23.187  1.00  0.00           C  
ATOM   1775  CE2 PHE B 362      45.070  37.250  24.205  1.00  0.00           C  
ATOM   1776  CZ  PHE B 362      45.828  38.371  23.889  1.00  0.00           C  
ATOM   1777  N   THR B 363      48.563  31.720  24.292  1.00  0.00           N  
ATOM   1778  CA  THR B 363      48.807  30.302  24.066  1.00  0.00           C  
ATOM   1779  C   THR B 363      47.511  29.744  23.450  1.00  0.00           C  
ATOM   1780  O   THR B 363      46.410  29.921  23.988  1.00  0.00           O  
ATOM   1781  CB  THR B 363      49.237  29.493  25.373  1.00  0.00           C  
ATOM   1782  OG1 THR B 363      48.194  28.588  25.742  1.00  0.00           O  
ATOM   1783  CG2 THR B 363      49.560  30.400  26.539  1.00  0.00           C  
ATOM   1784  N   PRO B 364      47.629  29.098  22.284  1.00  0.00           N  
ATOM   1785  CA  PRO B 364      46.483  28.523  21.577  1.00  0.00           C  
ATOM   1786  C   PRO B 364      45.902  27.293  22.258  1.00  0.00           C  
ATOM   1787  O   PRO B 364      46.646  26.441  22.766  1.00  0.00           O  
ATOM   1788  CB  PRO B 364      47.062  28.190  20.213  1.00  0.00           C  
ATOM   1789  CG  PRO B 364      48.449  27.749  20.564  1.00  0.00           C  
ATOM   1790  CD  PRO B 364      48.882  28.813  21.565  1.00  0.00           C  
ATOM   1791  N   VAL B 365      44.573  27.204  22.267  1.00  0.00           N  
ATOM   1792  CA  VAL B 365      43.921  26.066  22.872  1.00  0.00           C  
ATOM   1793  C   VAL B 365      42.645  25.614  22.194  1.00  0.00           C  
ATOM   1794  O   VAL B 365      41.902  26.416  21.639  1.00  0.00           O  
ATOM   1795  CB  VAL B 365      43.642  26.297  24.392  1.00  0.00           C  
ATOM   1796  CG1 VAL B 365      43.843  27.734  24.742  1.00  0.00           C  
ATOM   1797  CG2 VAL B 365      42.235  25.829  24.764  1.00  0.00           C  
ATOM   1798  N   ILE B 366      42.440  24.298  22.222  1.00  0.00           N  
ATOM   1799  CA  ILE B 366      41.251  23.661  21.696  1.00  0.00           C  
ATOM   1800  C   ILE B 366      40.651  23.079  22.963  1.00  0.00           C  
ATOM   1801  O   ILE B 366      41.211  22.165  23.565  1.00  0.00           O  
ATOM   1802  CB  ILE B 366      41.584  22.540  20.697  1.00  0.00           C  
ATOM   1803  CG1 ILE B 366      42.207  23.147  19.432  1.00  0.00           C  
ATOM   1804  CG2 ILE B 366      40.317  21.757  20.378  1.00  0.00           C  
ATOM   1805  CD1 ILE B 366      42.455  22.175  18.308  1.00  0.00           C  
ATOM   1806  N   PRO B 368      39.509  23.615  23.400  1.00  0.00           N  
ATOM   1807  CA  PRO B 368      38.839  23.154  24.617  1.00  0.00           C  
ATOM   1808  C   PRO B 368      37.749  22.131  24.398  1.00  0.00           C  
ATOM   1809  O   PRO B 368      37.505  21.658  23.280  1.00  0.00           O  
ATOM   1810  CB  PRO B 368      38.230  24.434  25.148  1.00  0.00           C  
ATOM   1811  CG  PRO B 368      37.668  25.012  23.855  1.00  0.00           C  
ATOM   1812  CD  PRO B 368      38.818  24.799  22.856  1.00  0.00           C  
ATOM   1813  N   PRO B 370      37.081  21.762  25.492  1.00  0.00           N  
ATOM   1814  CA  PRO B 370      35.986  20.796  25.408  1.00  0.00           C  
ATOM   1815  C   PRO B 370      34.819  21.555  24.800  1.00  0.00           C  
ATOM   1816  O   PRO B 370      34.636  22.743  25.097  1.00  0.00           O  
ATOM   1817  CB  PRO B 370      35.743  20.437  26.859  1.00  0.00           C  
ATOM   1818  CG  PRO B 370      37.126  20.512  27.432  1.00  0.00           C  
ATOM   1819  CD  PRO B 370      37.636  21.801  26.854  1.00  0.00           C  
ATOM   1820  N   TYR B 371      34.046  20.891  23.948  1.00  0.00           N  
ATOM   1821  CA  TYR B 371      32.906  21.545  23.325  1.00  0.00           C  
ATOM   1822  C   TYR B 371      31.658  21.392  24.184  1.00  0.00           C  
ATOM   1823  O   TYR B 371      30.638  22.042  23.937  1.00  0.00           O  
ATOM   1824  CB  TYR B 371      32.687  20.972  21.925  1.00  0.00           C  
ATOM   1825  CG  TYR B 371      33.895  21.158  21.027  1.00  0.00           C  
ATOM   1826  CD1 TYR B 371      34.041  20.415  19.866  1.00  0.00           C  
ATOM   1827  CD2 TYR B 371      34.898  22.073  21.350  1.00  0.00           C  
ATOM   1828  CE1 TYR B 371      35.161  20.573  19.046  1.00  0.00           C  
ATOM   1829  CE2 TYR B 371      36.010  22.240  20.539  1.00  0.00           C  
ATOM   1830  CZ  TYR B 371      36.139  21.483  19.391  1.00  0.00           C  
ATOM   1831  OH  TYR B 371      37.257  21.608  18.599  1.00  0.00           O  
ATOM   1832  N   MET B 372      31.769  20.543  25.207  1.00  0.00           N  
ATOM   1833  CA  MET B 372      30.695  20.254  26.172  1.00  0.00           C  
ATOM   1834  C   MET B 372      31.250  20.464  27.571  1.00  0.00           C  
ATOM   1835  O   MET B 372      32.340  19.985  27.891  1.00  0.00           O  
ATOM   1836  CB  MET B 372      30.224  18.800  26.054  1.00  0.00           C  
ATOM   1837  CG  MET B 372      29.658  18.422  24.689  1.00  0.00           C  
ATOM   1838  SD  MET B 372      29.419  16.665  24.509  1.00  0.00           S  
ATOM   1839  CE  MET B 372      27.793  16.510  25.123  1.00  0.00           C  
ATOM   1840  N   VAL B 373      30.503  21.178  28.404  1.00  0.00           N  
ATOM   1841  CA  VAL B 373      30.946  21.436  29.769  1.00  0.00           C  
ATOM   1842  C   VAL B 373      29.853  21.178  30.787  1.00  0.00           C  
ATOM   1843  O   VAL B 373      28.674  21.055  30.438  1.00  0.00           O  
ATOM   1844  CB  VAL B 373      31.402  22.885  29.936  1.00  0.00           C  
ATOM   1845  CG1 VAL B 373      32.673  23.120  29.125  1.00  0.00           C  
ATOM   1846  CG2 VAL B 373      30.274  23.830  29.495  1.00  0.00           C  
ATOM   1847  N   ARG B 374      30.263  21.086  32.049  1.00  0.00           N  
ATOM   1848  CA  ARG B 374      29.336  20.869  33.152  1.00  0.00           C  
ATOM   1849  C   ARG B 374      28.560  22.156  33.408  1.00  0.00           C  
ATOM   1850  O   ARG B 374      29.054  23.260  33.153  1.00  0.00           O  
ATOM   1851  CB  ARG B 374      30.090  20.491  34.424  1.00  0.00           C  
ATOM   1852  CG  ARG B 374      30.766  19.144  34.381  1.00  0.00           C  
ATOM   1853  CD  ARG B 374      30.962  18.635  35.791  1.00  0.00           C  
ATOM   1854  NE  ARG B 374      31.368  17.233  35.857  1.00  0.00           N  
ATOM   1855  CZ  ARG B 374      32.629  16.819  35.817  1.00  0.00           C  
ATOM   1856  NH1 ARG B 374      32.913  15.522  35.885  1.00  0.00           N  
ATOM   1857  NH2 ARG B 374      33.606  17.708  35.718  1.00  0.00           N  
ATOM   1858  N   ARG B 375      27.349  22.019  33.925  1.00  0.00           N  
ATOM   1859  CA  ARG B 375      26.537  23.185  34.197  1.00  0.00           C  
ATOM   1860  C   ARG B 375      27.263  24.299  34.951  1.00  0.00           C  
ATOM   1861  O   ARG B 375      27.105  25.464  34.630  1.00  0.00           O  
ATOM   1862  CB  ARG B 375      25.306  22.789  34.987  1.00  0.00           C  
ATOM   1863  CG  ARG B 375      24.277  23.857  34.992  1.00  0.00           C  
ATOM   1864  CD  ARG B 375      23.050  23.448  35.750  1.00  0.00           C  
ATOM   1865  NE  ARG B 375      22.138  24.583  35.782  1.00  0.00           N  
ATOM   1866  CZ  ARG B 375      21.249  24.849  34.835  1.00  0.00           C  
ATOM   1867  NH1 ARG B 375      20.470  25.917  34.935  1.00  0.00           N  
ATOM   1868  NH2 ARG B 375      21.118  24.025  33.801  1.00  0.00           N  
ATOM   1869  N   PHE B 376      28.076  23.965  35.942  1.00  0.00           N  
ATOM   1870  CA  PHE B 376      28.720  25.039  36.681  1.00  0.00           C  
ATOM   1871  C   PHE B 376      29.576  25.967  35.830  1.00  0.00           C  
ATOM   1872  O   PHE B 376      29.556  27.178  36.046  1.00  0.00           O  
ATOM   1873  CB  PHE B 376      29.521  24.501  37.894  1.00  0.00           C  
ATOM   1874  CG  PHE B 376      30.937  24.073  37.583  1.00  0.00           C  
ATOM   1875  CD1 PHE B 376      31.995  24.987  37.685  1.00  0.00           C  
ATOM   1876  CD2 PHE B 376      31.218  22.744  37.198  1.00  0.00           C  
ATOM   1877  CE1 PHE B 376      33.311  24.598  37.409  1.00  0.00           C  
ATOM   1878  CE2 PHE B 376      32.524  22.330  36.922  1.00  0.00           C  
ATOM   1879  CZ  PHE B 376      33.579  23.258  37.026  1.00  0.00           C  
ATOM   1880  N   VAL B 377      30.310  25.457  34.848  1.00  0.00           N  
ATOM   1881  CA  VAL B 377      31.115  26.406  34.098  1.00  0.00           C  
ATOM   1882  C   VAL B 377      30.200  27.350  33.331  1.00  0.00           C  
ATOM   1883  O   VAL B 377      30.536  28.516  33.126  1.00  0.00           O  
ATOM   1884  CB  VAL B 377      32.151  25.713  33.171  1.00  0.00           C  
ATOM   1885  CG1 VAL B 377      32.185  24.246  33.468  1.00  0.00           C  
ATOM   1886  CG2 VAL B 377      31.875  26.025  31.716  1.00  0.00           C  
ATOM   1887  N   GLU B 378      29.031  26.867  32.925  1.00  0.00           N  
ATOM   1888  CA  GLU B 378      28.110  27.752  32.237  1.00  0.00           C  
ATOM   1889  C   GLU B 378      27.579  28.809  33.207  1.00  0.00           C  
ATOM   1890  O   GLU B 378      27.631  30.003  32.908  1.00  0.00           O  
ATOM   1891  CB  GLU B 378      26.966  26.964  31.600  1.00  0.00           C  
ATOM   1892  CG  GLU B 378      27.403  26.272  30.323  1.00  0.00           C  
ATOM   1893  CD  GLU B 378      28.193  27.211  29.439  1.00  0.00           C  
ATOM   1894  OE1 GLU B 378      27.613  28.214  28.981  1.00  0.00           O  
ATOM   1895  OE2 GLU B 378      29.396  26.965  29.217  1.00  0.00           O  
ATOM   1896  N   GLU B 388      27.105  28.375  34.374  1.00  0.00           N  
ATOM   1897  CA  GLU B 388      26.579  29.291  35.385  1.00  0.00           C  
ATOM   1898  C   GLU B 388      27.660  30.266  35.867  1.00  0.00           C  
ATOM   1899  O   GLU B 388      27.361  31.328  36.429  1.00  0.00           O  
ATOM   1900  CB  GLU B 388      26.027  28.507  36.581  1.00  0.00           C  
ATOM   1901  CG  GLU B 388      24.863  27.594  36.246  1.00  0.00           C  
ATOM   1902  CD  GLU B 388      24.353  26.812  37.448  1.00  0.00           C  
ATOM   1903  OE1 GLU B 388      25.194  26.404  38.279  1.00  0.00           O  
ATOM   1904  OE2 GLU B 388      23.119  26.591  37.547  1.00  0.00           O  
ATOM   1905  N   GLY B 389      28.915  29.901  35.636  1.00  0.00           N  
ATOM   1906  CA  GLY B 389      30.016  30.750  36.054  1.00  0.00           C  
ATOM   1907  C   GLY B 389      30.443  31.755  34.998  1.00  0.00           C  
ATOM   1908  O   GLY B 389      31.143  32.717  35.319  1.00  0.00           O  
ATOM   1909  N   SER B 396      30.010  31.562  33.751  1.00  0.00           N  
ATOM   1910  CA  SER B 396      30.402  32.459  32.671  1.00  0.00           C  
ATOM   1911  C   SER B 396      29.345  33.479  32.222  1.00  0.00           C  
ATOM   1912  O   SER B 396      29.702  34.507  31.653  1.00  0.00           O  
ATOM   1913  CB  SER B 396      30.837  31.634  31.457  1.00  0.00           C  
ATOM   1914  OG  SER B 396      31.794  30.646  31.782  1.00  0.00           O  
ATOM   1915  N   THR B 397      28.058  33.171  32.418  1.00  0.00           N  
ATOM   1916  CA  THR B 397      26.951  34.072  32.049  1.00  0.00           C  
ATOM   1917  C   THR B 397      25.856  34.024  33.083  1.00  0.00           C  
ATOM   1918  O   THR B 397      25.939  33.300  34.092  1.00  0.00           O  
ATOM   1919  CB  THR B 397      26.181  33.684  30.774  1.00  0.00           C  
ATOM   1920  OG1 THR B 397      26.530  32.354  30.389  1.00  0.00           O  
ATOM   1921  CG2 THR B 397      26.403  34.677  29.671  1.00  0.00           C  
ATOM   1922  N   SER B 403      24.803  34.777  32.768  1.00  0.00           N  
ATOM   1923  CA  SER B 403      23.618  34.864  33.589  1.00  0.00           C  
ATOM   1924  C   SER B 403      22.753  33.641  33.268  1.00  0.00           C  
ATOM   1925  O   SER B 403      22.804  33.101  32.156  1.00  0.00           O  
ATOM   1926  CB  SER B 403      22.856  36.159  33.277  1.00  0.00           C  
ATOM   1927  OG  SER B 403      22.298  36.127  31.982  1.00  0.00           O  
ATOM   1928  N   PHE B 404      21.965  33.217  34.250  1.00  0.00           N  
ATOM   1929  CA  PHE B 404      21.104  32.050  34.115  1.00  0.00           C  
ATOM   1930  C   PHE B 404      20.119  32.134  32.964  1.00  0.00           C  
ATOM   1931  O   PHE B 404      19.690  31.118  32.423  1.00  0.00           O  
ATOM   1932  CB  PHE B 404      20.378  31.812  35.438  1.00  0.00           C  
ATOM   1933  CG  PHE B 404      21.308  31.573  36.590  1.00  0.00           C  
ATOM   1934  CD1 PHE B 404      20.883  31.746  37.892  1.00  0.00           C  
ATOM   1935  CD2 PHE B 404      22.620  31.166  36.368  1.00  0.00           C  
ATOM   1936  CE1 PHE B 404      21.750  31.519  38.963  1.00  0.00           C  
ATOM   1937  CE2 PHE B 404      23.491  30.936  37.430  1.00  0.00           C  
ATOM   1938  CZ  PHE B 404      23.056  31.112  38.728  1.00  0.00           C  
ATOM   1939  N   GLU B 406      19.778  33.355  32.579  1.00  0.00           N  
ATOM   1940  CA  GLU B 406      18.858  33.585  31.479  1.00  0.00           C  
ATOM   1941  C   GLU B 406      19.323  32.769  30.248  1.00  0.00           C  
ATOM   1942  O   GLU B 406      18.506  32.166  29.558  1.00  0.00           O  
ATOM   1943  CB  GLU B 406      18.837  35.093  31.184  1.00  0.00           C  
ATOM   1944  CG  GLU B 406      18.059  35.526  29.936  1.00  0.00           C  
ATOM   1945  CD  GLU B 406      16.551  35.599  30.155  1.00  0.00           C  
ATOM   1946  OE1 GLU B 406      15.952  34.574  30.560  1.00  0.00           O  
ATOM   1947  OE2 GLU B 406      15.966  36.682  29.915  1.00  0.00           O  
ATOM   1948  N   ASP B 473      20.638  32.734  30.003  1.00  0.00           N  
ATOM   1949  CA  ASP B 473      21.224  32.026  28.861  1.00  0.00           C  
ATOM   1950  C   ASP B 473      20.827  30.554  28.702  1.00  0.00           C  
ATOM   1951  O   ASP B 473      20.795  30.037  27.584  1.00  0.00           O  
ATOM   1952  CB  ASP B 473      22.759  32.132  28.902  1.00  0.00           C  
ATOM   1953  CG  ASP B 473      23.288  33.456  28.340  1.00  0.00           C  
ATOM   1954  OD1 ASP B 473      22.500  34.410  28.204  1.00  0.00           O  
ATOM   1955  OD2 ASP B 473      24.505  33.539  28.045  1.00  0.00           O  
ATOM   1956  N   PHE B 479      20.538  29.874  29.805  1.00  0.00           N  
ATOM   1957  CA  PHE B 479      20.140  28.470  29.729  1.00  0.00           C  
ATOM   1958  C   PHE B 479      18.840  28.270  28.945  1.00  0.00           C  
ATOM   1959  O   PHE B 479      18.610  27.231  28.327  1.00  0.00           O  
ATOM   1960  CB  PHE B 479      19.988  27.878  31.139  1.00  0.00           C  
ATOM   1961  CG  PHE B 479      21.290  27.584  31.801  1.00  0.00           C  
ATOM   1962  CD1 PHE B 479      21.770  28.399  32.818  1.00  0.00           C  
ATOM   1963  CD2 PHE B 479      22.083  26.535  31.346  1.00  0.00           C  
ATOM   1964  CE1 PHE B 479      23.032  28.180  33.373  1.00  0.00           C  
ATOM   1965  CE2 PHE B 479      23.346  26.306  31.893  1.00  0.00           C  
ATOM   1966  CZ  PHE B 479      23.824  27.134  32.910  1.00  0.00           C  
ATOM   1967  N   GLU B 488      17.989  29.278  28.974  1.00  0.00           N  
ATOM   1968  CA  GLU B 488      16.720  29.224  28.285  1.00  0.00           C  
ATOM   1969  C   GLU B 488      16.895  29.672  26.838  1.00  0.00           C  
ATOM   1970  O   GLU B 488      16.475  28.997  25.910  1.00  0.00           O  
ATOM   1971  CB  GLU B 488      15.728  30.123  29.044  1.00  0.00           C  
ATOM   1972  CG  GLU B 488      14.617  30.757  28.228  1.00  0.00           C  
ATOM   1973  CD  GLU B 488      13.581  29.755  27.785  1.00  0.00           C  
ATOM   1974  OE1 GLU B 488      13.120  28.986  28.657  1.00  0.00           O  
ATOM   1975  OE2 GLU B 488      13.224  29.744  26.579  1.00  0.00           O  
ATOM   1976  N   ASP B 495      17.558  30.800  26.646  1.00  0.00           N  
ATOM   1977  CA  ASP B 495      17.736  31.347  25.314  1.00  0.00           C  
ATOM   1978  C   ASP B 495      18.888  30.844  24.453  1.00  0.00           C  
ATOM   1979  O   ASP B 495      18.744  30.748  23.236  1.00  0.00           O  
ATOM   1980  CB  ASP B 495      17.840  32.865  25.412  1.00  0.00           C  
ATOM   1981  CG  ASP B 495      16.632  33.487  26.080  1.00  0.00           C  
ATOM   1982  OD1 ASP B 495      15.500  33.282  25.583  1.00  0.00           O  
ATOM   1983  OD2 ASP B 495      16.816  34.185  27.103  1.00  0.00           O  
ATOM   1984  N   VAL B 496      20.024  30.502  25.053  1.00  0.00           N  
ATOM   1985  CA  VAL B 496      21.149  30.113  24.220  1.00  0.00           C  
ATOM   1986  C   VAL B 496      21.764  28.720  24.313  1.00  0.00           C  
ATOM   1987  O   VAL B 496      21.974  28.074  23.285  1.00  0.00           O  
ATOM   1988  CB  VAL B 496      22.305  31.239  24.310  1.00  0.00           C  
ATOM   1989  CG1 VAL B 496      21.902  32.354  25.254  1.00  0.00           C  
ATOM   1990  CG2 VAL B 496      23.623  30.669  24.751  1.00  0.00           C  
ATOM   1991  N   ILE B 497      22.032  28.250  25.525  1.00  0.00           N  
ATOM   1992  CA  ILE B 497      22.698  26.970  25.728  1.00  0.00           C  
ATOM   1993  C   ILE B 497      21.915  25.662  25.573  1.00  0.00           C  
ATOM   1994  O   ILE B 497      20.908  25.445  26.234  1.00  0.00           O  
ATOM   1995  CB  ILE B 497      23.335  26.934  27.117  1.00  0.00           C  
ATOM   1996  CG1 ILE B 497      24.178  28.183  27.344  1.00  0.00           C  
ATOM   1997  CG2 ILE B 497      24.173  25.678  27.264  1.00  0.00           C  
ATOM   1998  CD1 ILE B 497      24.423  28.481  28.843  1.00  0.00           C  
ATOM   1999  N   TYR B 498      22.432  24.777  24.728  1.00  0.00           N  
ATOM   2000  CA  TYR B 498      21.858  23.455  24.480  1.00  0.00           C  
ATOM   2001  C   TYR B 498      22.363  22.519  25.580  1.00  0.00           C  
ATOM   2002  O   TYR B 498      23.566  22.464  25.854  1.00  0.00           O  
ATOM   2003  CB  TYR B 498      22.358  22.889  23.139  1.00  0.00           C  
ATOM   2004  CG  TYR B 498      21.752  23.471  21.889  1.00  0.00           C  
ATOM   2005  CD1 TYR B 498      20.449  23.141  21.491  1.00  0.00           C  
ATOM   2006  CD2 TYR B 498      22.486  24.332  21.080  1.00  0.00           C  
ATOM   2007  CE1 TYR B 498      19.898  23.652  20.321  1.00  0.00           C  
ATOM   2008  CE2 TYR B 498      21.938  24.854  19.897  1.00  0.00           C  
ATOM   2009  CZ  TYR B 498      20.646  24.506  19.530  1.00  0.00           C  
ATOM   2010  OH  TYR B 498      20.115  25.029  18.378  1.00  0.00           O  
ATOM   2011  N   LYS B 499      21.466  21.771  26.206  1.00  0.00           N  
ATOM   2012  CA  LYS B 499      21.896  20.839  27.236  1.00  0.00           C  
ATOM   2013  C   LYS B 499      21.770  19.429  26.677  1.00  0.00           C  
ATOM   2014  O   LYS B 499      20.801  19.124  25.986  1.00  0.00           O  
ATOM   2015  CB  LYS B 499      21.030  20.963  28.485  1.00  0.00           C  
ATOM   2016  CG  LYS B 499      21.299  19.841  29.447  1.00  0.00           C  
ATOM   2017  CD  LYS B 499      20.450  19.899  30.676  1.00  0.00           C  
ATOM   2018  CE  LYS B 499      20.973  18.899  31.702  1.00  0.00           C  
ATOM   2019  NZ  LYS B 499      20.810  17.463  31.279  1.00  0.00           N  
ATOM   2020  N   VAL B 500      22.739  18.561  26.947  1.00  0.00           N  
ATOM   2021  CA  VAL B 500      22.626  17.204  26.430  1.00  0.00           C  
ATOM   2022  C   VAL B 500      21.748  16.359  27.369  1.00  0.00           C  
ATOM   2023  O   VAL B 500      21.827  16.481  28.599  1.00  0.00           O  
ATOM   2024  CB  VAL B 500      24.016  16.528  26.244  1.00  0.00           C  
ATOM   2025  CG1 VAL B 500      24.823  16.667  27.474  1.00  0.00           C  
ATOM   2026  CG2 VAL B 500      23.835  15.041  25.949  1.00  0.00           C  
ATOM   2027  N   GLU B 501      20.913  15.510  26.774  1.00  0.00           N  
ATOM   2028  CA  GLU B 501      19.998  14.647  27.517  1.00  0.00           C  
ATOM   2029  C   GLU B 501      20.728  13.732  28.504  1.00  0.00           C  
ATOM   2030  O   GLU B 501      21.821  13.229  28.214  1.00  0.00           O  
ATOM   2031  CB  GLU B 501      19.180  13.801  26.525  1.00  0.00           C  
ATOM   2032  CG  GLU B 501      17.752  13.494  26.950  1.00  0.00           C  
ATOM   2033  CD  GLU B 501      16.888  12.954  25.808  1.00  0.00           C  
ATOM   2034  OE1 GLU B 501      17.071  11.778  25.417  1.00  0.00           O  
ATOM   2035  OE2 GLU B 501      16.026  13.709  25.298  1.00  0.00           O  
ATOM   2036  N   ASP B 652      20.120  13.541  29.674  1.00  0.00           N  
ATOM   2037  CA  ASP B 652      20.643  12.659  30.724  1.00  0.00           C  
ATOM   2038  C   ASP B 652      22.090  12.848  31.127  1.00  0.00           C  
ATOM   2039  O   ASP B 652      22.709  11.920  31.627  1.00  0.00           O  
ATOM   2040  CB  ASP B 652      20.476  11.196  30.311  1.00  0.00           C  
ATOM   2041  CG  ASP B 652      19.044  10.839  29.969  1.00  0.00           C  
ATOM   2042  OD1 ASP B 652      18.829  10.252  28.882  1.00  0.00           O  
ATOM   2043  OD2 ASP B 652      18.143  11.136  30.788  1.00  0.00           O  
ATOM   2044  N   GLU B 653      22.639  14.035  30.934  1.00  0.00           N  
ATOM   2045  CA  GLU B 653      24.033  14.263  31.279  1.00  0.00           C  
ATOM   2046  C   GLU B 653      24.234  15.669  31.781  1.00  0.00           C  
ATOM   2047  O   GLU B 653      23.582  16.595  31.311  1.00  0.00           O  
ATOM   2048  CB  GLU B 653      24.908  14.111  30.045  1.00  0.00           C  
ATOM   2049  CG  GLU B 653      24.755  12.823  29.307  1.00  0.00           C  
ATOM   2050  CD  GLU B 653      25.611  11.741  29.887  1.00  0.00           C  
ATOM   2051  OE1 GLU B 653      25.736  10.681  29.238  1.00  0.00           O  
ATOM   2052  OE2 GLU B 653      26.157  11.953  30.991  1.00  0.00           O  
ATOM   2053  N   ASP B 654      25.141  15.836  32.731  1.00  0.00           N  
ATOM   2054  CA  ASP B 654      25.454  17.165  33.205  1.00  0.00           C  
ATOM   2055  C   ASP B 654      26.475  17.681  32.186  1.00  0.00           C  
ATOM   2056  O   ASP B 654      27.672  17.850  32.496  1.00  0.00           O  
ATOM   2057  CB  ASP B 654      26.109  17.153  34.577  1.00  0.00           C  
ATOM   2058  CG  ASP B 654      26.554  18.539  35.007  1.00  0.00           C  
ATOM   2059  OD1 ASP B 654      27.493  18.641  35.839  1.00  0.00           O  
ATOM   2060  OD2 ASP B 654      25.954  19.533  34.508  1.00  0.00           O  
ATOM   2061  N   LEU B 655      26.006  17.872  30.956  1.00  0.00           N  
ATOM   2062  CA  LEU B 655      26.837  18.399  29.895  1.00  0.00           C  
ATOM   2063  C   LEU B 655      26.060  19.419  29.057  1.00  0.00           C  
ATOM   2064  O   LEU B 655      24.853  19.272  28.780  1.00  0.00           O  
ATOM   2065  CB  LEU B 655      27.380  17.277  29.015  1.00  0.00           C  
ATOM   2066  CG  LEU B 655      28.432  16.315  29.575  1.00  0.00           C  
ATOM   2067  CD1 LEU B 655      28.779  15.356  28.455  1.00  0.00           C  
ATOM   2068  CD2 LEU B 655      29.702  17.054  30.053  1.00  0.00           C  
ATOM   2069  N   TYR B 656      26.771  20.479  28.689  1.00  0.00           N  
ATOM   2070  CA  TYR B 656      26.204  21.556  27.912  1.00  0.00           C  
ATOM   2071  C   TYR B 656      27.103  21.934  26.752  1.00  0.00           C  
ATOM   2072  O   TYR B 656      28.302  22.117  26.922  1.00  0.00           O  
ATOM   2073  CB  TYR B 656      26.000  22.748  28.814  1.00  0.00           C  
ATOM   2074  CG  TYR B 656      25.085  22.449  29.961  1.00  0.00           C  
ATOM   2075  CD1 TYR B 656      25.525  21.679  31.047  1.00  0.00           C  
ATOM   2076  CD2 TYR B 656      23.771  22.924  29.967  1.00  0.00           C  
ATOM   2077  CE1 TYR B 656      24.680  21.389  32.109  1.00  0.00           C  
ATOM   2078  CE2 TYR B 656      22.915  22.645  31.027  1.00  0.00           C  
ATOM   2079  CZ  TYR B 656      23.372  21.880  32.091  1.00  0.00           C  
ATOM   2080  OH  TYR B 656      22.531  21.612  33.139  1.00  0.00           O  
ATOM   2081  N   LEU B 657      26.514  22.015  25.564  1.00  0.00           N  
ATOM   2082  CA  LEU B 657      27.241  22.388  24.363  1.00  0.00           C  
ATOM   2083  C   LEU B 657      27.657  23.830  24.554  1.00  0.00           C  
ATOM   2084  O   LEU B 657      26.826  24.668  24.897  1.00  0.00           O  
ATOM   2085  CB  LEU B 657      26.328  22.248  23.145  1.00  0.00           C  
ATOM   2086  CG  LEU B 657      26.048  20.802  22.732  1.00  0.00           C  
ATOM   2087  CD1 LEU B 657      25.150  20.749  21.509  1.00  0.00           C  
ATOM   2088  CD2 LEU B 657      27.373  20.151  22.393  1.00  0.00           C  
ATOM   2089  N   ILE B 658      28.935  24.126  24.340  1.00  0.00           N  
ATOM   2090  CA  ILE B 658      29.420  25.487  24.535  1.00  0.00           C  
ATOM   2091  C   ILE B 658      29.043  26.475  23.417  1.00  0.00           C  
ATOM   2092  O   ILE B 658      29.129  26.162  22.233  1.00  0.00           O  
ATOM   2093  CB  ILE B 658      30.976  25.528  24.699  1.00  0.00           C  
ATOM   2094  CG1 ILE B 658      31.658  25.144  23.384  1.00  0.00           C  
ATOM   2095  CG2 ILE B 658      31.420  24.605  25.807  1.00  0.00           C  
ATOM   2096  CD1 ILE B 658      33.064  25.628  23.291  1.00  0.00           C  
ATOM   2097  N   PRO B 659      28.615  27.686  23.792  1.00  0.00           N  
ATOM   2098  CA  PRO B 659      28.237  28.730  22.836  1.00  0.00           C  
ATOM   2099  C   PRO B 659      29.452  29.563  22.440  1.00  0.00           C  
ATOM   2100  O   PRO B 659      29.341  30.485  21.642  1.00  0.00           O  
ATOM   2101  CB  PRO B 659      27.254  29.564  23.632  1.00  0.00           C  
ATOM   2102  CG  PRO B 659      27.870  29.525  24.985  1.00  0.00           C  
ATOM   2103  CD  PRO B 659      28.172  28.059  25.146  1.00  0.00           C  
ATOM   2104  N   THR B 660      30.611  29.235  23.002  1.00  0.00           N  
ATOM   2105  CA  THR B 660      31.822  29.995  22.726  1.00  0.00           C  
ATOM   2106  C   THR B 660      33.031  29.461  23.498  1.00  0.00           C  
ATOM   2107  O   THR B 660      32.889  29.016  24.629  1.00  0.00           O  
ATOM   2108  CB  THR B 660      31.617  31.460  23.125  1.00  0.00           C  
ATOM   2109  OG1 THR B 660      32.887  32.118  23.199  1.00  0.00           O  
ATOM   2110  CG2 THR B 660      30.910  31.554  24.487  1.00  0.00           C  
ATOM   2111  N   ALA B 661      34.221  29.518  22.902  1.00  0.00           N  
ATOM   2112  CA  ALA B 661      35.426  29.039  23.586  1.00  0.00           C  
ATOM   2113  C   ALA B 661      35.623  29.790  24.889  1.00  0.00           C  
ATOM   2114  O   ALA B 661      36.304  29.306  25.802  1.00  0.00           O  
ATOM   2115  CB  ALA B 661      36.645  29.223  22.713  1.00  0.00           C  
ATOM   2116  N   GLU B 662      35.035  30.981  24.972  1.00  0.00           N  
ATOM   2117  CA  GLU B 662      35.146  31.785  26.175  1.00  0.00           C  
ATOM   2118  C   GLU B 662      34.769  31.038  27.470  1.00  0.00           C  
ATOM   2119  O   GLU B 662      35.433  31.192  28.494  1.00  0.00           O  
ATOM   2120  CB  GLU B 662      34.268  33.015  26.063  1.00  0.00           C  
ATOM   2121  CG  GLU B 662      34.180  33.819  27.371  1.00  0.00           C  
ATOM   2122  CD  GLU B 662      32.943  34.689  27.426  1.00  0.00           C  
ATOM   2123  OE1 GLU B 662      32.330  34.912  26.350  1.00  0.00           O  
ATOM   2124  OE2 GLU B 662      32.593  35.153  28.536  1.00  0.00           O  
ATOM   2125  N   HIS B 663      33.703  30.243  27.434  1.00  0.00           N  
ATOM   2126  CA  HIS B 663      33.279  29.530  28.628  1.00  0.00           C  
ATOM   2127  C   HIS B 663      34.257  28.494  29.172  1.00  0.00           C  
ATOM   2128  O   HIS B 663      34.672  28.606  30.315  1.00  0.00           O  
ATOM   2129  CB  HIS B 663      31.898  28.919  28.414  1.00  0.00           C  
ATOM   2130  CG  HIS B 663      30.828  29.949  28.244  1.00  0.00           C  
ATOM   2131  ND1 HIS B 663      29.489  29.634  28.143  1.00  0.00           N  
ATOM   2132  CD2 HIS B 663      30.910  31.299  28.125  1.00  0.00           C  
ATOM   2133  CE1 HIS B 663      28.794  30.744  27.964  1.00  0.00           C  
ATOM   2134  NE2 HIS B 663      29.632  31.766  27.948  1.00  0.00           N  
ATOM   2135  N   PRO B 664      34.638  27.480  28.378  1.00  0.00           N  
ATOM   2136  CA  PRO B 664      35.582  26.516  28.944  1.00  0.00           C  
ATOM   2137  C   PRO B 664      36.899  27.188  29.251  1.00  0.00           C  
ATOM   2138  O   PRO B 664      37.666  26.715  30.094  1.00  0.00           O  
ATOM   2139  CB  PRO B 664      35.702  25.453  27.851  1.00  0.00           C  
ATOM   2140  CG  PRO B 664      35.376  26.210  26.596  1.00  0.00           C  
ATOM   2141  CD  PRO B 664      34.226  27.074  27.025  1.00  0.00           C  
ATOM   2142  N   LEU B 665      37.158  28.300  28.568  1.00  0.00           N  
ATOM   2143  CA  LEU B 665      38.391  29.048  28.787  1.00  0.00           C  
ATOM   2144  C   LEU B 665      38.355  29.649  30.192  1.00  0.00           C  
ATOM   2145  O   LEU B 665      39.342  29.648  30.908  1.00  0.00           O  
ATOM   2146  CB  LEU B 665      38.530  30.129  27.724  1.00  0.00           C  
ATOM   2147  CG  LEU B 665      39.651  29.919  26.699  1.00  0.00           C  
ATOM   2148  CD1 LEU B 665      40.383  28.624  26.955  1.00  0.00           C  
ATOM   2149  CD2 LEU B 665      39.093  29.938  25.329  1.00  0.00           C  
ATOM   2150  N   ALA B 666      37.183  30.130  30.594  1.00  0.00           N  
ATOM   2151  CA  ALA B 666      36.986  30.682  31.925  1.00  0.00           C  
ATOM   2152  C   ALA B 666      36.956  29.541  32.954  1.00  0.00           C  
ATOM   2153  O   ALA B 666      37.448  29.680  34.079  1.00  0.00           O  
ATOM   2154  CB  ALA B 666      35.679  31.442  31.970  1.00  0.00           C  
ATOM   2155  N   GLY B 667      36.366  28.415  32.568  1.00  0.00           N  
ATOM   2156  CA  GLY B 667      36.274  27.297  33.477  1.00  0.00           C  
ATOM   2157  C   GLY B 667      37.622  26.647  33.735  1.00  0.00           C  
ATOM   2158  O   GLY B 667      37.863  26.081  34.819  1.00  0.00           O  
ATOM   2159  N   MET B 668      38.506  26.737  32.745  1.00  0.00           N  
ATOM   2160  CA  MET B 668      39.827  26.134  32.844  1.00  0.00           C  
ATOM   2161  C   MET B 668      40.552  26.355  34.181  1.00  0.00           C  
ATOM   2162  O   MET B 668      41.214  25.454  34.681  1.00  0.00           O  
ATOM   2163  CB  MET B 668      40.679  26.638  31.697  1.00  0.00           C  
ATOM   2164  CG  MET B 668      41.988  25.944  31.544  1.00  0.00           C  
ATOM   2165  SD  MET B 668      42.906  26.727  30.199  1.00  0.00           S  
ATOM   2166  CE  MET B 668      44.333  25.607  30.095  1.00  0.00           C  
ATOM   2167  N   HIS B 669      40.428  27.544  34.765  1.00  0.00           N  
ATOM   2168  CA  HIS B 669      41.086  27.823  36.037  1.00  0.00           C  
ATOM   2169  C   HIS B 669      40.134  27.998  37.214  1.00  0.00           C  
ATOM   2170  O   HIS B 669      40.510  28.557  38.235  1.00  0.00           O  
ATOM   2171  CB  HIS B 669      41.991  29.053  35.906  1.00  0.00           C  
ATOM   2172  CG  HIS B 669      43.164  28.830  35.012  1.00  0.00           C  
ATOM   2173  ND1 HIS B 669      44.164  27.934  35.319  1.00  0.00           N  
ATOM   2174  CD2 HIS B 669      43.441  29.290  33.771  1.00  0.00           C  
ATOM   2175  CE1 HIS B 669      45.003  27.846  34.301  1.00  0.00           C  
ATOM   2176  NE2 HIS B 669      44.589  28.659  33.349  1.00  0.00           N  
ATOM   2177  N   ALA B 670      38.900  27.529  37.080  1.00  0.00           N  
ATOM   2178  CA  ALA B 670      37.948  27.628  38.182  1.00  0.00           C  
ATOM   2179  C   ALA B 670      38.585  26.996  39.431  1.00  0.00           C  
ATOM   2180  O   ALA B 670      39.332  26.038  39.316  1.00  0.00           O  
ATOM   2181  CB  ALA B 670      36.670  26.898  37.824  1.00  0.00           C  
ATOM   2182  N   ASN B 671      38.288  27.537  40.610  1.00  0.00           N  
ATOM   2183  CA  ASN B 671      38.838  27.038  41.874  1.00  0.00           C  
ATOM   2184  C   ASN B 671      40.342  26.980  41.941  1.00  0.00           C  
ATOM   2185  O   ASN B 671      40.899  25.985  42.350  1.00  0.00           O  
ATOM   2186  CB  ASN B 671      38.323  25.642  42.204  1.00  0.00           C  
ATOM   2187  CG  ASN B 671      36.894  25.645  42.589  1.00  0.00           C  
ATOM   2188  OD1 ASN B 671      36.532  26.210  43.614  1.00  0.00           O  
ATOM   2189  ND2 ASN B 671      36.048  25.022  41.765  1.00  0.00           N  
ATOM   2190  N   GLU B 672      41.016  28.023  41.523  1.00  0.00           N  
ATOM   2191  CA  GLU B 672      42.451  28.001  41.644  1.00  0.00           C  
ATOM   2192  C   GLU B 672      42.906  29.330  42.225  1.00  0.00           C  
ATOM   2193  O   GLU B 672      42.135  30.302  42.315  1.00  0.00           O  
ATOM   2194  CB  GLU B 672      43.129  27.772  40.286  1.00  0.00           C  
ATOM   2195  CG  GLU B 672      42.736  26.482  39.610  1.00  0.00           C  
ATOM   2196  CD  GLU B 672      43.478  26.237  38.290  1.00  0.00           C  
ATOM   2197  OE1 GLU B 672      42.914  25.521  37.431  1.00  0.00           O  
ATOM   2198  OE2 GLU B 672      44.615  26.740  38.107  1.00  0.00           O  
ATOM   2199  N   ILE B 675      44.156  29.343  42.667  1.00  0.00           N  
ATOM   2200  CA  ILE B 675      44.773  30.547  43.179  1.00  0.00           C  
ATOM   2201  C   ILE B 675      45.998  30.649  42.306  1.00  0.00           C  
ATOM   2202  O   ILE B 675      47.008  30.010  42.573  1.00  0.00           O  
ATOM   2203  CB  ILE B 675      45.182  30.413  44.642  1.00  0.00           C  
ATOM   2204  CG1 ILE B 675      43.917  30.269  45.499  1.00  0.00           C  
ATOM   2205  CG2 ILE B 675      46.020  31.628  45.049  1.00  0.00           C  
ATOM   2206  CD1 ILE B 675      44.149  30.153  46.981  1.00  0.00           C  
ATOM   2207  N   LEU B 677      45.889  31.415  41.229  1.00  0.00           N  
ATOM   2208  CA  LEU B 677      47.005  31.559  40.318  1.00  0.00           C  
ATOM   2209  C   LEU B 677      48.151  32.242  41.030  1.00  0.00           C  
ATOM   2210  O   LEU B 677      47.977  32.801  42.118  1.00  0.00           O  
ATOM   2211  CB  LEU B 677      46.594  32.402  39.115  1.00  0.00           C  
ATOM   2212  CG  LEU B 677      45.325  31.935  38.420  1.00  0.00           C  
ATOM   2213  CD1 LEU B 677      44.979  32.913  37.320  1.00  0.00           C  
ATOM   2214  CD2 LEU B 677      45.522  30.531  37.870  1.00  0.00           C  
ATOM   2215  N   ASP B 678      49.331  32.180  40.425  1.00  0.00           N  
ATOM   2216  CA  ASP B 678      50.478  32.862  41.002  1.00  0.00           C  
ATOM   2217  C   ASP B 678      50.592  34.200  40.277  1.00  0.00           C  
ATOM   2218  O   ASP B 678      50.864  34.233  39.065  1.00  0.00           O  
ATOM   2219  CB  ASP B 678      51.766  32.048  40.828  1.00  0.00           C  
ATOM   2220  CG  ASP B 678      53.018  32.855  41.159  1.00  0.00           C  
ATOM   2221  OD1 ASP B 678      52.926  33.874  41.884  1.00  0.00           O  
ATOM   2222  OD2 ASP B 678      54.106  32.463  40.699  1.00  0.00           O  
ATOM   2223  N   GLY B 681      50.360  35.286  41.018  1.00  0.00           N  
ATOM   2224  CA  GLY B 681      50.438  36.621  40.443  1.00  0.00           C  
ATOM   2225  C   GLY B 681      51.561  36.772  39.429  1.00  0.00           C  
ATOM   2226  O   GLY B 681      51.432  37.469  38.426  1.00  0.00           O  
ATOM   2227  N   LYS B 683      52.672  36.102  39.697  1.00  0.00           N  
ATOM   2228  CA  LYS B 683      53.826  36.153  38.816  1.00  0.00           C  
ATOM   2229  C   LYS B 683      53.471  35.727  37.406  1.00  0.00           C  
ATOM   2230  O   LYS B 683      54.044  36.238  36.452  1.00  0.00           O  
ATOM   2231  CB  LYS B 683      54.958  35.264  39.359  1.00  0.00           C  
ATOM   2232  CG  LYS B 683      55.793  35.899  40.501  1.00  0.00           C  
ATOM   2233  CD  LYS B 683      54.976  36.184  41.778  1.00  0.00           C  
ATOM   2234  CE  LYS B 683      55.116  37.649  42.237  1.00  0.00           C  
ATOM   2235  NZ  LYS B 683      54.546  38.634  41.259  1.00  0.00           N  
ATOM   2236  N   ASP B 684      52.529  34.800  37.264  1.00  0.00           N  
ATOM   2237  CA  ASP B 684      52.145  34.341  35.933  1.00  0.00           C  
ATOM   2238  C   ASP B 684      51.175  35.279  35.201  1.00  0.00           C  
ATOM   2239  O   ASP B 684      51.111  35.273  33.971  1.00  0.00           O  
ATOM   2240  CB  ASP B 684      51.538  32.933  36.004  1.00  0.00           C  
ATOM   2241  CG  ASP B 684      52.521  31.887  36.528  1.00  0.00           C  
ATOM   2242  OD1 ASP B 684      53.668  31.815  36.026  1.00  0.00           O  
ATOM   2243  OD2 ASP B 684      52.136  31.127  37.442  1.00  0.00           O  
ATOM   2244  N   LEU B 685      50.429  36.090  35.945  1.00  0.00           N  
ATOM   2245  CA  LEU B 685      49.480  37.007  35.325  1.00  0.00           C  
ATOM   2246  C   LEU B 685      50.213  37.957  34.397  1.00  0.00           C  
ATOM   2247  O   LEU B 685      51.275  38.435  34.742  1.00  0.00           O  
ATOM   2248  CB  LEU B 685      48.724  37.777  36.409  1.00  0.00           C  
ATOM   2249  CG  LEU B 685      47.460  37.070  36.903  1.00  0.00           C  
ATOM   2250  CD1 LEU B 685      47.772  35.626  37.165  1.00  0.00           C  
ATOM   2251  CD2 LEU B 685      46.922  37.738  38.162  1.00  0.00           C  
ATOM   2252  N   PRO B 686      49.638  38.276  33.219  1.00  0.00           N  
ATOM   2253  CA  PRO B 686      48.352  37.836  32.672  1.00  0.00           C  
ATOM   2254  C   PRO B 686      48.385  36.515  31.945  1.00  0.00           C  
ATOM   2255  O   PRO B 686      49.357  36.190  31.270  1.00  0.00           O  
ATOM   2256  CB  PRO B 686      48.006  38.950  31.696  1.00  0.00           C  
ATOM   2257  CG  PRO B 686      49.332  39.178  31.039  1.00  0.00           C  
ATOM   2258  CD  PRO B 686      50.295  39.188  32.258  1.00  0.00           C  
ATOM   2259  N   LEU B 687      47.309  35.758  32.071  1.00  0.00           N  
ATOM   2260  CA  LEU B 687      47.222  34.512  31.341  1.00  0.00           C  
ATOM   2261  C   LEU B 687      46.525  34.911  30.047  1.00  0.00           C  
ATOM   2262  O   LEU B 687      45.463  35.535  30.078  1.00  0.00           O  
ATOM   2263  CB  LEU B 687      46.398  33.480  32.108  1.00  0.00           C  
ATOM   2264  CG  LEU B 687      47.015  32.990  33.426  1.00  0.00           C  
ATOM   2265  CD1 LEU B 687      46.186  31.840  34.016  1.00  0.00           C  
ATOM   2266  CD2 LEU B 687      48.449  32.540  33.177  1.00  0.00           C  
ATOM   2267  N   LEU B 688      47.153  34.596  28.921  1.00  0.00           N  
ATOM   2268  CA  LEU B 688      46.607  34.912  27.606  1.00  0.00           C  
ATOM   2269  C   LEU B 688      46.263  33.647  26.832  1.00  0.00           C  
ATOM   2270  O   LEU B 688      47.135  32.848  26.477  1.00  0.00           O  
ATOM   2271  CB  LEU B 688      47.606  35.733  26.793  1.00  0.00           C  
ATOM   2272  CG  LEU B 688      48.052  37.042  27.450  1.00  0.00           C  
ATOM   2273  CD1 LEU B 688      48.984  37.766  26.504  1.00  0.00           C  
ATOM   2274  CD2 LEU B 688      46.845  37.920  27.794  1.00  0.00           C  
ATOM   2275  N   TYR B 689      44.981  33.454  26.570  1.00  0.00           N  
ATOM   2276  CA  TYR B 689      44.575  32.281  25.823  1.00  0.00           C  
ATOM   2277  C   TYR B 689      43.822  32.680  24.568  1.00  0.00           C  
ATOM   2278  O   TYR B 689      43.050  33.648  24.571  1.00  0.00           O  
ATOM   2279  CB  TYR B 689      43.678  31.383  26.679  1.00  0.00           C  
ATOM   2280  CG  TYR B 689      44.365  30.737  27.853  1.00  0.00           C  
ATOM   2281  CD1 TYR B 689      45.274  29.694  27.674  1.00  0.00           C  
ATOM   2282  CD2 TYR B 689      44.059  31.127  29.156  1.00  0.00           C  
ATOM   2283  CE1 TYR B 689      45.851  29.045  28.776  1.00  0.00           C  
ATOM   2284  CE2 TYR B 689      44.623  30.493  30.252  1.00  0.00           C  
ATOM   2285  CZ  TYR B 689      45.513  29.448  30.060  1.00  0.00           C  
ATOM   2286  OH  TYR B 689      46.022  28.787  31.158  1.00  0.00           O  
ATOM   2287  N   VAL B 690      44.066  31.944  23.489  1.00  0.00           N  
ATOM   2288  CA  VAL B 690      43.344  32.173  22.249  1.00  0.00           C  
ATOM   2289  C   VAL B 690      42.729  30.815  21.893  1.00  0.00           C  
ATOM   2290  O   VAL B 690      43.406  29.917  21.402  1.00  0.00           O  
ATOM   2291  CB  VAL B 690      44.272  32.710  21.106  1.00  0.00           C  
ATOM   2292  CG1 VAL B 690      45.417  31.738  20.770  1.00  0.00           C  
ATOM   2293  CG2 VAL B 690      43.437  32.970  19.903  1.00  0.00           C  
ATOM   2294  N   GLY B 691      41.439  30.656  22.177  1.00  0.00           N  
ATOM   2295  CA  GLY B 691      40.790  29.394  21.883  1.00  0.00           C  
ATOM   2296  C   GLY B 691      40.108  29.306  20.534  1.00  0.00           C  
ATOM   2297  O   GLY B 691      39.731  30.319  19.957  1.00  0.00           O  
ATOM   2298  N   VAL B 692      39.963  28.086  20.024  1.00  0.00           N  
ATOM   2299  CA  VAL B 692      39.281  27.839  18.747  1.00  0.00           C  
ATOM   2300  C   VAL B 692      38.218  26.808  19.049  1.00  0.00           C  
ATOM   2301  O   VAL B 692      38.448  25.906  19.849  1.00  0.00           O  
ATOM   2302  CB  VAL B 692      40.163  27.144  17.699  1.00  0.00           C  
ATOM   2303  CG1 VAL B 692      39.518  27.272  16.355  1.00  0.00           C  
ATOM   2304  CG2 VAL B 692      41.571  27.691  17.716  1.00  0.00           C  
ATOM   2305  N   SER B 693      37.065  26.910  18.409  1.00  0.00           N  
ATOM   2306  CA  SER B 693      36.043  25.901  18.637  1.00  0.00           C  
ATOM   2307  C   SER B 693      34.738  26.168  17.919  1.00  0.00           C  
ATOM   2308  O   SER B 693      34.488  27.265  17.418  1.00  0.00           O  
ATOM   2309  CB  SER B 693      35.728  25.775  20.123  1.00  0.00           C  
ATOM   2310  OG  SER B 693      34.637  26.609  20.470  1.00  0.00           O  
ATOM   2311  N   PRO B 695      33.907  25.133  17.802  1.00  0.00           N  
ATOM   2312  CA  PRO B 695      32.642  25.405  17.138  1.00  0.00           C  
ATOM   2313  C   PRO B 695      31.806  26.009  18.273  1.00  0.00           C  
ATOM   2314  O   PRO B 695      32.173  25.885  19.443  1.00  0.00           O  
ATOM   2315  CB  PRO B 695      32.167  24.020  16.711  1.00  0.00           C  
ATOM   2316  CG  PRO B 695      32.787  23.118  17.746  1.00  0.00           C  
ATOM   2317  CD  PRO B 695      34.161  23.686  17.889  1.00  0.00           C  
ATOM   2318  N   CYS B 696      30.709  26.662  17.918  1.00  0.00           N  
ATOM   2319  CA  CYS B 696      29.829  27.302  18.874  1.00  0.00           C  
ATOM   2320  C   CYS B 696      28.411  26.923  18.564  1.00  0.00           C  
ATOM   2321  O   CYS B 696      28.031  26.848  17.413  1.00  0.00           O  
ATOM   2322  CB  CYS B 696      29.960  28.814  18.772  1.00  0.00           C  
ATOM   2323  SG  CYS B 696      31.583  29.393  19.135  1.00  0.00           S  
ATOM   2324  N   PHE B 697      27.621  26.720  19.599  1.00  0.00           N  
ATOM   2325  CA  PHE B 697      26.248  26.333  19.413  1.00  0.00           C  
ATOM   2326  C   PHE B 697      25.334  27.253  20.180  1.00  0.00           C  
ATOM   2327  O   PHE B 697      25.521  27.469  21.375  1.00  0.00           O  
ATOM   2328  CB  PHE B 697      26.071  24.910  19.879  1.00  0.00           C  
ATOM   2329  CG  PHE B 697      27.080  23.968  19.307  1.00  0.00           C  
ATOM   2330  CD1 PHE B 697      28.349  23.879  19.852  1.00  0.00           C  
ATOM   2331  CD2 PHE B 697      26.758  23.166  18.220  1.00  0.00           C  
ATOM   2332  CE1 PHE B 697      29.281  23.005  19.327  1.00  0.00           C  
ATOM   2333  CE2 PHE B 697      27.683  22.290  17.691  1.00  0.00           C  
ATOM   2334  CZ  PHE B 697      28.952  22.210  18.250  1.00  0.00           C  
ATOM   2335  N   ARG B 698      24.340  27.787  19.479  1.00  0.00           N  
ATOM   2336  CA  ARG B 698      23.383  28.717  20.066  1.00  0.00           C  
ATOM   2337  C   ARG B 698      21.955  28.328  19.693  1.00  0.00           C  
ATOM   2338  O   ARG B 698      21.669  27.972  18.539  1.00  0.00           O  
ATOM   2339  CB  ARG B 698      23.655  30.134  19.554  1.00  0.00           C  
ATOM   2340  CG  ARG B 698      25.131  30.531  19.506  1.00  0.00           C  
ATOM   2341  CD  ARG B 698      25.642  31.073  20.823  1.00  0.00           C  
ATOM   2342  NE  ARG B 698      25.682  32.534  20.844  1.00  0.00           N  
ATOM   2343  CZ  ARG B 698      26.791  33.270  20.966  1.00  0.00           C  
ATOM   2344  NH1 ARG B 698      27.986  32.700  21.074  1.00  0.00           N  
ATOM   2345  NH2 ARG B 698      26.700  34.593  21.014  1.00  0.00           N  
ATOM   2346  N   LYS B 699      21.059  28.391  20.673  1.00  0.00           N  
ATOM   2347  CA  LYS B 699      19.657  28.073  20.439  1.00  0.00           C  
ATOM   2348  C   LYS B 699      19.040  29.209  19.649  1.00  0.00           C  
ATOM   2349  O   LYS B 699      18.238  28.971  18.751  1.00  0.00           O  
ATOM   2350  CB  LYS B 699      18.896  27.956  21.744  1.00  0.00           C  
ATOM   2351  CG  LYS B 699      19.073  26.676  22.513  1.00  0.00           C  
ATOM   2352  CD  LYS B 699      18.451  26.892  23.892  1.00  0.00           C  
ATOM   2353  CE  LYS B 699      18.424  25.638  24.712  1.00  0.00           C  
ATOM   2354  NZ  LYS B 699      17.689  25.893  25.970  1.00  0.00           N  
ATOM   2355  N   GLU B 700      19.420  30.443  19.988  1.00  0.00           N  
ATOM   2356  CA  GLU B 700      18.889  31.635  19.320  1.00  0.00           C  
ATOM   2357  C   GLU B 700      17.363  31.617  19.446  1.00  0.00           C  
ATOM   2358  O   GLU B 700      16.650  31.832  18.461  1.00  0.00           O  
ATOM   2359  CB  GLU B 700      19.281  31.659  17.832  1.00  0.00           C  
ATOM   2360  CG  GLU B 700      20.766  31.856  17.531  1.00  0.00           C  
ATOM   2361  CD  GLU B 700      21.335  33.216  17.979  1.00  0.00           C  
ATOM   2362  OE1 GLU B 700      20.674  34.259  17.757  1.00  0.00           O  
ATOM   2363  OE2 GLU B 700      22.466  33.243  18.533  1.00  0.00           O  
ATOM   2364  N   ALA B 703      16.889  31.369  20.671  1.00  0.00           N  
ATOM   2365  CA  ALA B 703      15.465  31.264  21.010  1.00  0.00           C  
ATOM   2366  C   ALA B 703      14.568  32.449  20.640  1.00  0.00           C  
ATOM   2367  O   ALA B 703      13.478  32.253  20.088  1.00  0.00           O  
ATOM   2368  CB  ALA B 703      15.317  30.957  22.505  1.00  0.00           C  
ATOM   2369  N   GLY B 704      15.010  33.665  20.958  1.00  0.00           N  
ATOM   2370  CA  GLY B 704      14.223  34.848  20.642  1.00  0.00           C  
ATOM   2371  C   GLY B 704      13.826  34.959  19.175  1.00  0.00           C  
ATOM   2372  O   GLY B 704      13.111  35.889  18.787  1.00  0.00           O  
ATOM   2373  N   THR B 705      14.291  34.009  18.362  1.00  0.00           N  
ATOM   2374  CA  THR B 705      14.003  33.974  16.929  1.00  0.00           C  
ATOM   2375  C   THR B 705      13.562  32.569  16.467  1.00  0.00           C  
ATOM   2376  O   THR B 705      13.476  31.618  17.255  1.00  0.00           O  
ATOM   2377  CB  THR B 705      15.246  34.386  16.094  1.00  0.00           C  
ATOM   2378  OG1 THR B 705      15.979  35.417  16.771  1.00  0.00           O  
ATOM   2379  CG2 THR B 705      14.812  34.897  14.733  1.00  0.00           C  
ATOM   2380  N   ALA B 708      13.289  32.464  15.171  1.00  0.00           N  
ATOM   2381  CA  ALA B 708      12.855  31.230  14.507  1.00  0.00           C  
ATOM   2382  C   ALA B 708      12.693  31.688  13.060  1.00  0.00           C  
ATOM   2383  O   ALA B 708      12.308  30.927  12.164  1.00  0.00           O  
ATOM   2384  CB  ALA B 708      11.508  30.748  15.077  1.00  0.00           C  
ATOM   2385  N   GLY B 709      13.015  32.968  12.881  1.00  0.00           N  
ATOM   2386  CA  GLY B 709      12.934  33.659  11.611  1.00  0.00           C  
ATOM   2387  C   GLY B 709      12.928  35.143  11.950  1.00  0.00           C  
ATOM   2388  O   GLY B 709      12.088  35.603  12.727  1.00  0.00           O  
ATOM   2389  N   LYS B 710      13.876  35.889  11.393  1.00  0.00           N  
ATOM   2390  CA  LYS B 710      13.967  37.321  11.647  1.00  0.00           C  
ATOM   2391  C   LYS B 710      14.186  38.060  10.326  1.00  0.00           C  
ATOM   2392  O   LYS B 710      13.240  38.627   9.778  1.00  0.00           O  
ATOM   2393  CB  LYS B 710      15.110  37.609  12.627  1.00  0.00           C  
ATOM   2394  CG  LYS B 710      15.014  38.951  13.354  1.00  0.00           C  
ATOM   2395  CD  LYS B 710      16.094  39.052  14.432  1.00  0.00           C  
ATOM   2396  CE  LYS B 710      16.055  40.384  15.170  1.00  0.00           C  
ATOM   2397  NZ  LYS B 710      17.088  40.455  16.249  1.00  0.00           N  
ATOM   2398  N   ASP B 711      15.416  38.044   9.807  1.00  0.00           N  
ATOM   2399  CA  ASP B 711      15.727  38.723   8.540  1.00  0.00           C  
ATOM   2400  C   ASP B 711      16.812  38.053   7.680  1.00  0.00           C  
ATOM   2401  O   ASP B 711      16.496  37.451   6.650  1.00  0.00           O  
ATOM   2402  CB  ASP B 711      16.113  40.188   8.797  1.00  0.00           C  
ATOM   2403  CG  ASP B 711      14.927  41.047   9.219  1.00  0.00           C  
ATOM   2404  OD1 ASP B 711      14.010  41.250   8.393  1.00  0.00           O  
ATOM   2405  OD2 ASP B 711      14.909  41.518  10.377  1.00  0.00           O  
ATOM   2406  N   THR B 712      18.079  38.164   8.088  1.00  0.00           N  
ATOM   2407  CA  THR B 712      19.195  37.568   7.339  1.00  0.00           C  
ATOM   2408  C   THR B 712      19.128  36.037   7.388  1.00  0.00           C  
ATOM   2409  O   THR B 712      19.259  35.453   8.467  1.00  0.00           O  
ATOM   2410  CB  THR B 712      20.547  38.012   7.919  1.00  0.00           C  
ATOM   2411  OG1 THR B 712      20.554  39.435   8.100  1.00  0.00           O  
ATOM   2412  CG2 THR B 712      21.670  37.622   6.973  1.00  0.00           C  
ATOM   2413  N   LYS B 713      18.953  35.391   6.228  1.00  0.00           N  
ATOM   2414  CA  LYS B 713      18.817  33.920   6.162  1.00  0.00           C  
ATOM   2415  C   LYS B 713      20.017  33.088   5.678  1.00  0.00           C  
ATOM   2416  O   LYS B 713      19.835  31.980   5.152  1.00  0.00           O  
ATOM   2417  CB  LYS B 713      17.583  33.541   5.314  1.00  0.00           C  
ATOM   2418  CG  LYS B 713      16.221  33.975   5.891  1.00  0.00           C  
ATOM   2419  CD  LYS B 713      15.871  33.240   7.184  1.00  0.00           C  
ATOM   2420  CE  LYS B 713      15.760  31.744   6.956  1.00  0.00           C  
ATOM   2421  NZ  LYS B 713      15.321  31.071   8.201  1.00  0.00           N  
ATOM   2422  N   GLY B 714      21.228  33.610   5.871  1.00  0.00           N  
ATOM   2423  CA  GLY B 714      22.428  32.888   5.469  1.00  0.00           C  
ATOM   2424  C   GLY B 714      23.148  32.206   6.626  1.00  0.00           C  
ATOM   2425  O   GLY B 714      22.633  31.252   7.203  1.00  0.00           O  
ATOM   2426  N   ILE B 715      24.345  32.691   6.948  1.00  0.00           N  
ATOM   2427  CA  ILE B 715      25.157  32.155   8.045  1.00  0.00           C  
ATOM   2428  C   ILE B 715      25.562  33.292   8.965  1.00  0.00           C  
ATOM   2429  O   ILE B 715      26.645  33.273   9.566  1.00  0.00           O  
ATOM   2430  CB  ILE B 715      26.459  31.476   7.544  1.00  0.00           C  
ATOM   2431  CG1 ILE B 715      27.325  32.494   6.807  1.00  0.00           C  
ATOM   2432  CG2 ILE B 715      26.139  30.295   6.660  1.00  0.00           C  
ATOM   2433  CD1 ILE B 715      28.614  31.907   6.252  1.00  0.00           C  
ATOM   2434  N   PHE B 716      24.691  34.289   9.062  1.00  0.00           N  
ATOM   2435  CA  PHE B 716      24.938  35.449   9.912  1.00  0.00           C  
ATOM   2436  C   PHE B 716      24.410  35.221  11.333  1.00  0.00           C  
ATOM   2437  O   PHE B 716      24.977  35.735  12.303  1.00  0.00           O  
ATOM   2438  CB  PHE B 716      24.281  36.694   9.318  1.00  0.00           C  
ATOM   2439  CG  PHE B 716      24.502  37.925  10.136  1.00  0.00           C  
ATOM   2440  CD1 PHE B 716      25.716  38.603  10.072  1.00  0.00           C  
ATOM   2441  CD2 PHE B 716      23.521  38.366  11.030  1.00  0.00           C  
ATOM   2442  CE1 PHE B 716      25.955  39.703  10.892  1.00  0.00           C  
ATOM   2443  CE2 PHE B 716      23.742  39.456  11.851  1.00  0.00           C  
ATOM   2444  CZ  PHE B 716      24.964  40.135  11.789  1.00  0.00           C  
ATOM   2445  N   ARG B 718      23.311  34.475  11.445  1.00  0.00           N  
ATOM   2446  CA  ARG B 718      22.726  34.149  12.738  1.00  0.00           C  
ATOM   2447  C   ARG B 718      22.266  32.703  12.626  1.00  0.00           C  
ATOM   2448  O   ARG B 718      21.143  32.429  12.225  1.00  0.00           O  
ATOM   2449  CB  ARG B 718      21.543  35.069  13.076  1.00  0.00           C  
ATOM   2450  CG  ARG B 718      21.030  34.873  14.518  1.00  0.00           C  
ATOM   2451  CD  ARG B 718      19.849  35.779  14.903  1.00  0.00           C  
ATOM   2452  NE  ARG B 718      20.235  37.189  14.947  1.00  0.00           N  
ATOM   2453  CZ  ARG B 718      19.907  38.091  14.023  1.00  0.00           C  
ATOM   2454  NH1 ARG B 718      19.171  37.740  12.972  1.00  0.00           N  
ATOM   2455  NH2 ARG B 718      20.333  39.342  14.139  1.00  0.00           N  
ATOM   2456  N   VAL B 723      23.149  31.786  13.001  1.00  0.00           N  
ATOM   2457  CA  VAL B 723      22.878  30.360  12.895  1.00  0.00           C  
ATOM   2458  C   VAL B 723      23.077  29.605  14.193  1.00  0.00           C  
ATOM   2459  O   VAL B 723      23.506  30.175  15.195  1.00  0.00           O  
ATOM   2460  CB  VAL B 723      23.794  29.726  11.857  1.00  0.00           C  
ATOM   2461  CG1 VAL B 723      23.476  30.270  10.458  1.00  0.00           C  
ATOM   2462  CG2 VAL B 723      25.238  30.030  12.236  1.00  0.00           C  
ATOM   2463  N   HIS B 724      22.774  28.312  14.160  1.00  0.00           N  
ATOM   2464  CA  HIS B 724      22.891  27.473  15.341  1.00  0.00           C  
ATOM   2465  C   HIS B 724      24.299  26.991  15.607  1.00  0.00           C  
ATOM   2466  O   HIS B 724      24.595  26.525  16.716  1.00  0.00           O  
ATOM   2467  CB  HIS B 724      21.977  26.266  15.224  1.00  0.00           C  
ATOM   2468  CG  HIS B 724      20.533  26.608  15.348  1.00  0.00           C  
ATOM   2469  ND1 HIS B 724      20.025  27.274  16.443  1.00  0.00           N  
ATOM   2470  CD2 HIS B 724      19.494  26.419  14.502  1.00  0.00           C  
ATOM   2471  CE1 HIS B 724      18.733  27.483  16.265  1.00  0.00           C  
ATOM   2472  NE2 HIS B 724      18.389  26.975  15.096  1.00  0.00           N  
ATOM   2473  N   GLN B 725      25.159  27.067  14.594  1.00  0.00           N  
ATOM   2474  CA  GLN B 725      26.532  26.635  14.781  1.00  0.00           C  
ATOM   2475  C   GLN B 725      27.468  27.424  13.893  1.00  0.00           C  
ATOM   2476  O   GLN B 725      27.162  27.717  12.739  1.00  0.00           O  
ATOM   2477  CB  GLN B 725      26.705  25.114  14.518  1.00  0.00           C  
ATOM   2478  CG  GLN B 725      26.980  24.725  13.076  1.00  0.00           C  
ATOM   2479  CD  GLN B 725      27.178  23.233  12.857  1.00  0.00           C  
ATOM   2480  OE1 GLN B 725      26.465  22.413  13.418  1.00  0.00           O  
ATOM   2481  NE2 GLN B 725      28.140  22.880  12.011  1.00  0.00           N  
ATOM   2482  N   PHE B 726      28.613  27.780  14.448  1.00  0.00           N  
ATOM   2483  CA  PHE B 726      29.611  28.501  13.693  1.00  0.00           C  
ATOM   2484  C   PHE B 726      30.923  28.317  14.410  1.00  0.00           C  
ATOM   2485  O   PHE B 726      30.949  27.907  15.556  1.00  0.00           O  
ATOM   2486  CB  PHE B 726      29.271  29.982  13.608  1.00  0.00           C  
ATOM   2487  CG  PHE B 726      29.104  30.635  14.938  1.00  0.00           C  
ATOM   2488  CD1 PHE B 726      27.907  30.511  15.642  1.00  0.00           C  
ATOM   2489  CD2 PHE B 726      30.139  31.387  15.490  1.00  0.00           C  
ATOM   2490  CE1 PHE B 726      27.742  31.136  16.885  1.00  0.00           C  
ATOM   2491  CE2 PHE B 726      29.983  32.013  16.727  1.00  0.00           C  
ATOM   2492  CZ  PHE B 726      28.775  31.885  17.428  1.00  0.00           C  
ATOM   2493  N   HIS B 728      32.006  28.622  13.720  1.00  0.00           N  
ATOM   2494  CA  HIS B 728      33.330  28.499  14.286  1.00  0.00           C  
ATOM   2495  C   HIS B 728      33.810  29.850  14.783  1.00  0.00           C  
ATOM   2496  O   HIS B 728      33.456  30.880  14.231  1.00  0.00           O  
ATOM   2497  CB  HIS B 728      34.272  27.970  13.212  1.00  0.00           C  
ATOM   2498  CG  HIS B 728      33.907  26.603  12.726  1.00  0.00           C  
ATOM   2499  ND1 HIS B 728      34.371  26.082  11.538  1.00  0.00           N  
ATOM   2500  CD2 HIS B 728      33.148  25.634  13.287  1.00  0.00           C  
ATOM   2501  CE1 HIS B 728      33.916  24.850  11.388  1.00  0.00           C  
ATOM   2502  NE2 HIS B 728      33.171  24.553  12.436  1.00  0.00           N  
ATOM   2503  N   LYS B 730      34.614  29.860  15.833  1.00  0.00           N  
ATOM   2504  CA  LYS B 730      35.130  31.129  16.316  1.00  0.00           C  
ATOM   2505  C   LYS B 730      36.417  31.014  17.114  1.00  0.00           C  
ATOM   2506  O   LYS B 730      36.553  30.155  18.000  1.00  0.00           O  
ATOM   2507  CB  LYS B 730      34.071  31.852  17.161  1.00  0.00           C  
ATOM   2508  CG  LYS B 730      34.578  33.138  17.822  1.00  0.00           C  
ATOM   2509  CD  LYS B 730      33.449  33.929  18.446  1.00  0.00           C  
ATOM   2510  CE  LYS B 730      32.683  33.123  19.493  1.00  0.00           C  
ATOM   2511  NZ  LYS B 730      33.527  32.807  20.695  1.00  0.00           N  
ATOM   2512  N   VAL B 731      37.361  31.885  16.782  1.00  0.00           N  
ATOM   2513  CA  VAL B 731      38.637  31.974  17.486  1.00  0.00           C  
ATOM   2514  C   VAL B 731      38.399  33.083  18.514  1.00  0.00           C  
ATOM   2515  O   VAL B 731      38.046  34.208  18.156  1.00  0.00           O  
ATOM   2516  CB  VAL B 731      39.781  32.393  16.551  1.00  0.00           C  
ATOM   2517  CG1 VAL B 731      41.037  32.675  17.377  1.00  0.00           C  
ATOM   2518  CG2 VAL B 731      40.038  31.291  15.511  1.00  0.00           C  
ATOM   2519  N   GLU B 732      38.610  32.763  19.783  1.00  0.00           N  
ATOM   2520  CA  GLU B 732      38.350  33.690  20.876  1.00  0.00           C  
ATOM   2521  C   GLU B 732      39.585  34.087  21.694  1.00  0.00           C  
ATOM   2522  O   GLU B 732      40.491  33.273  21.894  1.00  0.00           O  
ATOM   2523  CB  GLU B 732      37.307  33.035  21.796  1.00  0.00           C  
ATOM   2524  CG  GLU B 732      36.935  33.819  23.014  1.00  0.00           C  
ATOM   2525  CD  GLU B 732      35.871  34.849  22.730  1.00  0.00           C  
ATOM   2526  OE1 GLU B 732      35.481  34.999  21.545  1.00  0.00           O  
ATOM   2527  OE2 GLU B 732      35.426  35.508  23.697  1.00  0.00           O  
ATOM   2528  N   GLN B 733      39.624  35.337  22.159  1.00  0.00           N  
ATOM   2529  CA  GLN B 733      40.731  35.809  22.996  1.00  0.00           C  
ATOM   2530  C   GLN B 733      40.224  35.801  24.428  1.00  0.00           C  
ATOM   2531  O   GLN B 733      39.118  36.281  24.696  1.00  0.00           O  
ATOM   2532  CB  GLN B 733      41.123  37.249  22.676  1.00  0.00           C  
ATOM   2533  CG  GLN B 733      41.451  37.589  21.243  1.00  0.00           C  
ATOM   2534  CD  GLN B 733      41.499  39.103  21.052  1.00  0.00           C  
ATOM   2535  OE1 GLN B 733      42.390  39.782  21.554  1.00  0.00           O  
ATOM   2536  NE2 GLN B 733      40.518  39.634  20.340  1.00  0.00           N  
ATOM   2537  N   PHE B 734      41.005  35.256  25.355  1.00  0.00           N  
ATOM   2538  CA  PHE B 734      40.574  35.249  26.760  1.00  0.00           C  
ATOM   2539  C   PHE B 734      41.754  35.711  27.583  1.00  0.00           C  
ATOM   2540  O   PHE B 734      42.892  35.328  27.306  1.00  0.00           O  
ATOM   2541  CB  PHE B 734      40.115  33.853  27.212  1.00  0.00           C  
ATOM   2542  CG  PHE B 734      39.316  33.871  28.485  1.00  0.00           C  
ATOM   2543  CD1 PHE B 734      39.942  33.777  29.726  1.00  0.00           C  
ATOM   2544  CD2 PHE B 734      37.942  34.048  28.447  1.00  0.00           C  
ATOM   2545  CE1 PHE B 734      39.208  33.865  30.913  1.00  0.00           C  
ATOM   2546  CE2 PHE B 734      37.196  34.141  29.621  1.00  0.00           C  
ATOM   2547  CZ  PHE B 734      37.829  34.048  30.862  1.00  0.00           C  
ATOM   2548  N   VAL B 735      41.489  36.550  28.581  1.00  0.00           N  
ATOM   2549  CA  VAL B 735      42.562  37.085  29.413  1.00  0.00           C  
ATOM   2550  C   VAL B 735      42.323  36.987  30.904  1.00  0.00           C  
ATOM   2551  O   VAL B 735      41.267  37.417  31.402  1.00  0.00           O  
ATOM   2552  CB  VAL B 735      42.835  38.583  29.071  1.00  0.00           C  
ATOM   2553  CG1 VAL B 735      43.779  39.195  30.085  1.00  0.00           C  
ATOM   2554  CG2 VAL B 735      43.428  38.703  27.676  1.00  0.00           C  
ATOM   2555  N   TYR B 736      43.289  36.387  31.607  1.00  0.00           N  
ATOM   2556  CA  TYR B 736      43.231  36.304  33.066  1.00  0.00           C  
ATOM   2557  C   TYR B 736      44.171  37.433  33.433  1.00  0.00           C  
ATOM   2558  O   TYR B 736      45.323  37.438  32.998  1.00  0.00           O  
ATOM   2559  CB  TYR B 736      43.776  34.988  33.583  1.00  0.00           C  
ATOM   2560  CG  TYR B 736      42.814  33.837  33.496  1.00  0.00           C  
ATOM   2561  CD1 TYR B 736      42.760  33.037  32.357  1.00  0.00           C  
ATOM   2562  CD2 TYR B 736      41.965  33.535  34.565  1.00  0.00           C  
ATOM   2563  CE1 TYR B 736      41.893  31.960  32.283  1.00  0.00           C  
ATOM   2564  CE2 TYR B 736      41.083  32.461  34.501  1.00  0.00           C  
ATOM   2565  CZ  TYR B 736      41.055  31.674  33.356  1.00  0.00           C  
ATOM   2566  OH  TYR B 736      40.201  30.597  33.282  1.00  0.00           O  
ATOM   2567  N   SER B 737      43.683  38.390  34.215  1.00  0.00           N  
ATOM   2568  CA  SER B 737      44.475  39.564  34.550  1.00  0.00           C  
ATOM   2569  C   SER B 737      44.387  40.113  35.962  1.00  0.00           C  
ATOM   2570  O   SER B 737      43.431  39.840  36.691  1.00  0.00           O  
ATOM   2571  CB  SER B 737      44.098  40.682  33.581  1.00  0.00           C  
ATOM   2572  OG  SER B 737      44.495  41.937  34.086  1.00  0.00           O  
ATOM   2573  N   ARG B 738      45.396  40.901  36.329  1.00  0.00           N  
ATOM   2574  CA  ARG B 738      45.438  41.569  37.636  1.00  0.00           C  
ATOM   2575  C   ARG B 738      44.386  42.685  37.543  1.00  0.00           C  
ATOM   2576  O   ARG B 738      44.261  43.361  36.511  1.00  0.00           O  
ATOM   2577  CB  ARG B 738      46.806  42.217  37.882  1.00  0.00           C  
ATOM   2578  CG  ARG B 738      48.016  41.406  37.420  1.00  0.00           C  
ATOM   2579  CD  ARG B 738      49.308  42.042  37.921  1.00  0.00           C  
ATOM   2580  NE  ARG B 738      49.354  42.026  39.380  1.00  0.00           N  
ATOM   2581  CZ  ARG B 738      50.200  41.288  40.094  1.00  0.00           C  
ATOM   2582  NH1 ARG B 738      51.101  40.496  39.487  1.00  0.00           N  
ATOM   2583  NH2 ARG B 738      50.123  41.319  41.421  1.00  0.00           N  
ATOM   2584  N   PRO B 739      43.629  42.912  38.616  1.00  0.00           N  
ATOM   2585  CA  PRO B 739      42.634  43.977  38.477  1.00  0.00           C  
ATOM   2586  C   PRO B 739      43.189  45.296  37.934  1.00  0.00           C  
ATOM   2587  O   PRO B 739      42.558  45.970  37.108  1.00  0.00           O  
ATOM   2588  CB  PRO B 739      42.068  44.105  39.889  1.00  0.00           C  
ATOM   2589  CG  PRO B 739      42.162  42.695  40.414  1.00  0.00           C  
ATOM   2590  CD  PRO B 739      43.563  42.285  39.946  1.00  0.00           C  
ATOM   2591  N   GLU B 742      44.380  45.663  38.373  1.00  0.00           N  
ATOM   2592  CA  GLU B 742      44.932  46.924  37.921  1.00  0.00           C  
ATOM   2593  C   GLU B 742      45.416  46.919  36.481  1.00  0.00           C  
ATOM   2594  O   GLU B 742      45.939  47.923  36.000  1.00  0.00           O  
ATOM   2595  CB  GLU B 742      46.044  47.394  38.878  1.00  0.00           C  
ATOM   2596  CG  GLU B 742      47.106  46.362  39.275  1.00  0.00           C  
ATOM   2597  CD  GLU B 742      46.599  45.279  40.229  1.00  0.00           C  
ATOM   2598  OE1 GLU B 742      45.679  45.544  41.041  1.00  0.00           O  
ATOM   2599  OE2 GLU B 742      47.152  44.157  40.177  1.00  0.00           O  
ATOM   2600  N   GLU B 743      45.232  45.807  35.775  1.00  0.00           N  
ATOM   2601  CA  GLU B 743      45.676  45.745  34.385  1.00  0.00           C  
ATOM   2602  C   GLU B 743      44.516  45.465  33.444  1.00  0.00           C  
ATOM   2603  O   GLU B 743      44.665  45.596  32.218  1.00  0.00           O  
ATOM   2604  CB  GLU B 743      46.718  44.641  34.174  1.00  0.00           C  
ATOM   2605  CG  GLU B 743      47.984  44.753  34.994  1.00  0.00           C  
ATOM   2606  CD  GLU B 743      48.768  46.006  34.686  1.00  0.00           C  
ATOM   2607  OE1 GLU B 743      49.205  46.158  33.525  1.00  0.00           O  
ATOM   2608  OE2 GLU B 743      48.947  46.838  35.606  1.00  0.00           O  
ATOM   2609  N   SER B 786      43.358  45.113  34.006  1.00  0.00           N  
ATOM   2610  CA  SER B 786      42.241  44.746  33.154  1.00  0.00           C  
ATOM   2611  C   SER B 786      41.829  45.792  32.153  1.00  0.00           C  
ATOM   2612  O   SER B 786      41.643  45.476  30.986  1.00  0.00           O  
ATOM   2613  CB  SER B 786      41.035  44.252  33.974  1.00  0.00           C  
ATOM   2614  OG  SER B 786      40.439  45.245  34.772  1.00  0.00           O  
ATOM   2615  N   TRP B 787      41.725  47.047  32.554  1.00  0.00           N  
ATOM   2616  CA  TRP B 787      41.298  48.041  31.575  1.00  0.00           C  
ATOM   2617  C   TRP B 787      42.261  48.250  30.420  1.00  0.00           C  
ATOM   2618  O   TRP B 787      41.843  48.435  29.274  1.00  0.00           O  
ATOM   2619  CB  TRP B 787      40.958  49.341  32.274  1.00  0.00           C  
ATOM   2620  CG  TRP B 787      39.741  49.149  33.128  1.00  0.00           C  
ATOM   2621  CD1 TRP B 787      39.692  49.113  34.491  1.00  0.00           C  
ATOM   2622  CD2 TRP B 787      38.397  48.894  32.670  1.00  0.00           C  
ATOM   2623  NE1 TRP B 787      38.403  48.853  34.912  1.00  0.00           N  
ATOM   2624  CE2 TRP B 787      37.592  48.714  33.814  1.00  0.00           C  
ATOM   2625  CE3 TRP B 787      37.802  48.797  31.405  1.00  0.00           C  
ATOM   2626  CZ2 TRP B 787      36.228  48.438  33.733  1.00  0.00           C  
ATOM   2627  CZ3 TRP B 787      36.438  48.520  31.328  1.00  0.00           C  
ATOM   2628  CH2 TRP B 787      35.671  48.345  32.482  1.00  0.00           C  
ATOM   2629  N   GLU B 788      43.551  48.189  30.703  1.00  0.00           N  
ATOM   2630  CA  GLU B 788      44.520  48.336  29.637  1.00  0.00           C  
ATOM   2631  C   GLU B 788      44.368  47.153  28.653  1.00  0.00           C  
ATOM   2632  O   GLU B 788      44.618  47.298  27.454  1.00  0.00           O  
ATOM   2633  CB  GLU B 788      45.915  48.373  30.238  1.00  0.00           C  
ATOM   2634  CG  GLU B 788      47.031  48.666  29.263  1.00  0.00           C  
ATOM   2635  CD  GLU B 788      48.325  49.029  29.981  1.00  0.00           C  
ATOM   2636  OE1 GLU B 788      49.370  49.162  29.302  1.00  0.00           O  
ATOM   2637  OE2 GLU B 788      48.290  49.190  31.228  1.00  0.00           O  
ATOM   2638  N   TRP B 789      43.945  45.990  29.160  1.00  0.00           N  
ATOM   2639  CA  TRP B 789      43.765  44.794  28.326  1.00  0.00           C  
ATOM   2640  C   TRP B 789      42.485  44.825  27.482  1.00  0.00           C  
ATOM   2641  O   TRP B 789      42.428  44.262  26.373  1.00  0.00           O  
ATOM   2642  CB  TRP B 789      43.766  43.521  29.191  1.00  0.00           C  
ATOM   2643  CG  TRP B 789      45.131  42.976  29.416  1.00  0.00           C  
ATOM   2644  CD1 TRP B 789      45.872  43.048  30.568  1.00  0.00           C  
ATOM   2645  CD2 TRP B 789      45.988  42.409  28.421  1.00  0.00           C  
ATOM   2646  NE1 TRP B 789      47.148  42.573  30.340  1.00  0.00           N  
ATOM   2647  CE2 TRP B 789      47.245  42.176  29.032  1.00  0.00           C  
ATOM   2648  CE3 TRP B 789      45.821  42.085  27.068  1.00  0.00           C  
ATOM   2649  CZ2 TRP B 789      48.321  41.636  28.339  1.00  0.00           C  
ATOM   2650  CZ3 TRP B 789      46.900  41.549  26.375  1.00  0.00           C  
ATOM   2651  CH2 TRP B 789      48.133  41.331  27.011  1.00  0.00           C  
ATOM   2652  N   HIS B 790      41.449  45.459  28.024  1.00  0.00           N  
ATOM   2653  CA  HIS B 790      40.204  45.566  27.301  1.00  0.00           C  
ATOM   2654  C   HIS B 790      40.541  46.352  26.037  1.00  0.00           C  
ATOM   2655  O   HIS B 790      40.059  46.049  24.950  1.00  0.00           O  
ATOM   2656  CB  HIS B 790      39.160  46.297  28.137  1.00  0.00           C  
ATOM   2657  CG  HIS B 790      37.793  46.294  27.525  1.00  0.00           C  
ATOM   2658  ND1 HIS B 790      36.852  47.267  27.795  1.00  0.00           N  
ATOM   2659  CD2 HIS B 790      37.208  45.433  26.656  1.00  0.00           C  
ATOM   2660  CE1 HIS B 790      35.748  47.008  27.117  1.00  0.00           C  
ATOM   2661  NE2 HIS B 790      35.937  45.901  26.418  1.00  0.00           N  
ATOM   2662  N   GLU B 791      41.409  47.346  26.164  1.00  0.00           N  
ATOM   2663  CA  GLU B 791      41.783  48.117  24.990  1.00  0.00           C  
ATOM   2664  C   GLU B 791      42.694  47.341  24.016  1.00  0.00           C  
ATOM   2665  O   GLU B 791      42.580  47.477  22.787  1.00  0.00           O  
ATOM   2666  CB  GLU B 791      42.448  49.414  25.423  1.00  0.00           C  
ATOM   2667  CG  GLU B 791      41.894  50.629  24.710  1.00  0.00           C  
ATOM   2668  CD  GLU B 791      40.441  50.902  25.064  1.00  0.00           C  
ATOM   2669  OE1 GLU B 791      40.142  51.012  26.282  1.00  0.00           O  
ATOM   2670  OE2 GLU B 791      39.611  51.012  24.122  1.00  0.00           O  
ATOM   2671  N   LYS B 792      43.583  46.507  24.545  1.00  0.00           N  
ATOM   2672  CA  LYS B 792      44.465  45.763  23.659  1.00  0.00           C  
ATOM   2673  C   LYS B 792      43.744  44.685  22.854  1.00  0.00           C  
ATOM   2674  O   LYS B 792      44.086  44.442  21.695  1.00  0.00           O  
ATOM   2675  CB  LYS B 792      45.603  45.110  24.438  1.00  0.00           C  
ATOM   2676  CG  LYS B 792      46.194  45.952  25.538  1.00  0.00           C  
ATOM   2677  CD  LYS B 792      47.479  45.332  26.061  1.00  0.00           C  
ATOM   2678  CE  LYS B 792      48.535  45.333  24.962  1.00  0.00           C  
ATOM   2679  NZ  LYS B 792      49.845  44.821  25.450  1.00  0.00           N  
ATOM   2680  N   ILE B 793      42.745  44.031  23.443  1.00  0.00           N  
ATOM   2681  CA  ILE B 793      42.093  42.970  22.699  1.00  0.00           C  
ATOM   2682  C   ILE B 793      41.124  43.449  21.619  1.00  0.00           C  
ATOM   2683  O   ILE B 793      41.060  42.840  20.534  1.00  0.00           O  
ATOM   2684  CB  ILE B 793      41.411  41.936  23.638  1.00  0.00           C  
ATOM   2685  CG1 ILE B 793      40.331  42.594  24.486  1.00  0.00           C  
ATOM   2686  CG2 ILE B 793      42.464  41.263  24.496  1.00  0.00           C  
ATOM   2687  CD1 ILE B 793      39.570  41.595  25.321  1.00  0.00           C  
ATOM   2688  N   ILE B 794      40.373  44.519  21.888  1.00  0.00           N  
ATOM   2689  CA  ILE B 794      39.474  45.042  20.859  1.00  0.00           C  
ATOM   2690  C   ILE B 794      40.394  45.460  19.682  1.00  0.00           C  
ATOM   2691  O   ILE B 794      40.092  45.237  18.507  1.00  0.00           O  
ATOM   2692  CB  ILE B 794      38.630  46.253  21.397  1.00  0.00           C  
ATOM   2693  CG1 ILE B 794      37.523  46.599  20.412  1.00  0.00           C  
ATOM   2694  CG2 ILE B 794      39.476  47.472  21.549  1.00  0.00           C  
ATOM   2695  CD1 ILE B 794      36.714  45.409  19.981  1.00  0.00           C  
ATOM   2696  N   ARG B 795      41.548  46.034  20.000  1.00  0.00           N  
ATOM   2697  CA  ARG B 795      42.458  46.410  18.942  1.00  0.00           C  
ATOM   2698  C   ARG B 795      43.039  45.205  18.201  1.00  0.00           C  
ATOM   2699  O   ARG B 795      43.271  45.279  17.001  1.00  0.00           O  
ATOM   2700  CB  ARG B 795      43.541  47.338  19.488  1.00  0.00           C  
ATOM   2701  CG  ARG B 795      43.038  48.774  19.566  1.00  0.00           C  
ATOM   2702  CD  ARG B 795      43.780  49.590  20.598  1.00  0.00           C  
ATOM   2703  NE  ARG B 795      42.869  50.321  21.477  1.00  0.00           N  
ATOM   2704  CZ  ARG B 795      42.023  51.262  21.073  1.00  0.00           C  
ATOM   2705  NH1 ARG B 795      41.962  51.600  19.788  1.00  0.00           N  
ATOM   2706  NH2 ARG B 795      41.232  51.859  21.957  1.00  0.00           N  
ATOM   2707  N   ASN B 796      43.266  44.094  18.889  1.00  0.00           N  
ATOM   2708  CA  ASN B 796      43.765  42.918  18.199  1.00  0.00           C  
ATOM   2709  C   ASN B 796      42.738  42.541  17.131  1.00  0.00           C  
ATOM   2710  O   ASN B 796      43.069  42.235  15.985  1.00  0.00           O  
ATOM   2711  CB  ASN B 796      43.935  41.754  19.169  1.00  0.00           C  
ATOM   2712  CG  ASN B 796      45.101  41.944  20.107  1.00  0.00           C  
ATOM   2713  OD1 ASN B 796      46.109  42.529  19.728  1.00  0.00           O  
ATOM   2714  ND2 ASN B 796      44.983  41.428  21.329  1.00  0.00           N  
ATOM   2715  N   ALA B 797      41.471  42.571  17.508  1.00  0.00           N  
ATOM   2716  CA  ALA B 797      40.423  42.242  16.559  1.00  0.00           C  
ATOM   2717  C   ALA B 797      40.374  43.270  15.419  1.00  0.00           C  
ATOM   2718  O   ALA B 797      40.209  42.897  14.250  1.00  0.00           O  
ATOM   2719  CB  ALA B 797      39.096  42.180  17.268  1.00  0.00           C  
ATOM   2720  N   GLU B 798      40.524  44.555  15.750  1.00  0.00           N  
ATOM   2721  CA  GLU B 798      40.482  45.592  14.715  1.00  0.00           C  
ATOM   2722  C   GLU B 798      41.572  45.334  13.697  1.00  0.00           C  
ATOM   2723  O   GLU B 798      41.360  45.407  12.477  1.00  0.00           O  
ATOM   2724  CB  GLU B 798      40.691  46.979  15.301  1.00  0.00           C  
ATOM   2725  CG  GLU B 798      39.534  47.506  16.074  1.00  0.00           C  
ATOM   2726  CD  GLU B 798      39.724  48.960  16.450  1.00  0.00           C  
ATOM   2727  OE1 GLU B 798      39.817  49.801  15.525  1.00  0.00           O  
ATOM   2728  OE2 GLU B 798      39.781  49.258  17.664  1.00  0.00           O  
ATOM   2729  N   GLU B 799      42.751  45.027  14.215  1.00  0.00           N  
ATOM   2730  CA  GLU B 799      43.891  44.752  13.369  1.00  0.00           C  
ATOM   2731  C   GLU B 799      43.554  43.628  12.357  1.00  0.00           C  
ATOM   2732  O   GLU B 799      43.844  43.742  11.156  1.00  0.00           O  
ATOM   2733  CB  GLU B 799      45.082  44.397  14.263  1.00  0.00           C  
ATOM   2734  CG  GLU B 799      46.434  44.573  13.609  1.00  0.00           C  
ATOM   2735  CD  GLU B 799      47.573  44.378  14.585  1.00  0.00           C  
ATOM   2736  OE1 GLU B 799      47.533  45.020  15.669  1.00  0.00           O  
ATOM   2737  OE2 GLU B 799      48.499  43.591  14.263  1.00  0.00           O  
ATOM   2738  N   LEU B 800      42.901  42.567  12.825  1.00  0.00           N  
ATOM   2739  CA  LEU B 800      42.570  41.475  11.928  1.00  0.00           C  
ATOM   2740  C   LEU B 800      41.635  41.920  10.828  1.00  0.00           C  
ATOM   2741  O   LEU B 800      41.838  41.572   9.659  1.00  0.00           O  
ATOM   2742  CB  LEU B 800      41.955  40.303  12.697  1.00  0.00           C  
ATOM   2743  CG  LEU B 800      42.901  39.572  13.661  1.00  0.00           C  
ATOM   2744  CD1 LEU B 800      42.146  38.447  14.346  1.00  0.00           C  
ATOM   2745  CD2 LEU B 800      44.105  39.003  12.905  1.00  0.00           C  
ATOM   2746  N   PHE B 801      40.617  42.699  11.183  1.00  0.00           N  
ATOM   2747  CA  PHE B 801      39.673  43.143  10.171  1.00  0.00           C  
ATOM   2748  C   PHE B 801      40.253  44.165   9.216  1.00  0.00           C  
ATOM   2749  O   PHE B 801      39.862  44.228   8.046  1.00  0.00           O  
ATOM   2750  CB  PHE B 801      38.376  43.610  10.830  1.00  0.00           C  
ATOM   2751  CG  PHE B 801      37.469  42.472  11.155  1.00  0.00           C  
ATOM   2752  CD1 PHE B 801      36.572  41.987  10.198  1.00  0.00           C  
ATOM   2753  CD2 PHE B 801      37.615  41.774  12.353  1.00  0.00           C  
ATOM   2754  CE1 PHE B 801      35.836  40.810  10.418  1.00  0.00           C  
ATOM   2755  CE2 PHE B 801      36.890  40.603  12.587  1.00  0.00           C  
ATOM   2756  CZ  PHE B 801      35.998  40.116  11.615  1.00  0.00           C  
ATOM   2757  N   GLN B 802      41.211  44.949   9.694  1.00  0.00           N  
ATOM   2758  CA  GLN B 802      41.863  45.902   8.814  1.00  0.00           C  
ATOM   2759  C   GLN B 802      42.662  45.126   7.755  1.00  0.00           C  
ATOM   2760  O   GLN B 802      42.598  45.465   6.568  1.00  0.00           O  
ATOM   2761  CB  GLN B 802      42.788  46.810   9.597  1.00  0.00           C  
ATOM   2762  CG  GLN B 802      42.070  47.941  10.267  1.00  0.00           C  
ATOM   2763  CD  GLN B 802      43.004  48.753  11.114  1.00  0.00           C  
ATOM   2764  OE1 GLN B 802      44.201  48.793  10.852  1.00  0.00           O  
ATOM   2765  NE2 GLN B 802      42.468  49.419  12.131  1.00  0.00           N  
ATOM   2766  N   GLU B 803      43.395  44.085   8.165  1.00  0.00           N  
ATOM   2767  CA  GLU B 803      44.163  43.306   7.190  1.00  0.00           C  
ATOM   2768  C   GLU B 803      43.202  42.594   6.257  1.00  0.00           C  
ATOM   2769  O   GLU B 803      43.503  42.343   5.079  1.00  0.00           O  
ATOM   2770  CB  GLU B 803      45.054  42.263   7.871  1.00  0.00           C  
ATOM   2771  CG  GLU B 803      46.025  42.848   8.871  1.00  0.00           C  
ATOM   2772  CD  GLU B 803      47.111  41.877   9.240  1.00  0.00           C  
ATOM   2773  OE1 GLU B 803      47.442  41.765  10.443  1.00  0.00           O  
ATOM   2774  OE2 GLU B 803      47.643  41.227   8.318  1.00  0.00           O  
ATOM   2775  N   LEU B 807      42.033  42.268   6.793  1.00  0.00           N  
ATOM   2776  CA  LEU B 807      41.025  41.575   6.015  1.00  0.00           C  
ATOM   2777  C   LEU B 807      40.349  42.593   5.086  1.00  0.00           C  
ATOM   2778  O   LEU B 807      39.558  42.239   4.204  1.00  0.00           O  
ATOM   2779  CB  LEU B 807      40.039  40.904   6.974  1.00  0.00           C  
ATOM   2780  CG  LEU B 807      39.834  39.393   6.824  1.00  0.00           C  
ATOM   2781  CD1 LEU B 807      41.158  38.673   6.781  1.00  0.00           C  
ATOM   2782  CD2 LEU B 807      38.979  38.887   7.975  1.00  0.00           C  
ATOM   2783  N   GLU B 808      40.690  43.866   5.290  1.00  0.00           N  
ATOM   2784  CA  GLU B 808      40.171  44.958   4.467  1.00  0.00           C  
ATOM   2785  C   GLU B 808      38.650  45.112   4.519  1.00  0.00           C  
ATOM   2786  O   GLU B 808      37.991  45.259   3.491  1.00  0.00           O  
ATOM   2787  CB  GLU B 808      40.605  44.752   3.020  1.00  0.00           C  
ATOM   2788  CG  GLU B 808      42.043  45.102   2.730  1.00  0.00           C  
ATOM   2789  CD  GLU B 808      42.518  44.475   1.437  1.00  0.00           C  
ATOM   2790  OE1 GLU B 808      41.683  44.324   0.516  1.00  0.00           O  
ATOM   2791  OE2 GLU B 808      43.720  44.134   1.341  1.00  0.00           O  
ATOM   2792  N   ILE B1153      38.101  45.086   5.722  1.00  0.00           N  
ATOM   2793  CA  ILE B1153      36.673  45.221   5.914  1.00  0.00           C  
ATOM   2794  C   ILE B1153      36.425  46.564   6.582  1.00  0.00           C  
ATOM   2795  O   ILE B1153      36.932  46.835   7.674  1.00  0.00           O  
ATOM   2796  CB  ILE B1153      36.142  44.096   6.830  1.00  0.00           C  
ATOM   2797  CG1 ILE B1153      36.523  42.725   6.254  1.00  0.00           C  
ATOM   2798  CG2 ILE B1153      34.655  44.220   6.995  1.00  0.00           C  
ATOM   2799  CD1 ILE B1153      35.967  42.435   4.862  1.00  0.00           C  
ATOM   2800  N   PRO B1154      35.655  47.439   5.928  1.00  0.00           N  
ATOM   2801  CA  PRO B1154      35.389  48.745   6.542  1.00  0.00           C  
ATOM   2802  C   PRO B1154      34.548  48.476   7.788  1.00  0.00           C  
ATOM   2803  O   PRO B1154      33.814  47.475   7.852  1.00  0.00           O  
ATOM   2804  CB  PRO B1154      34.611  49.485   5.456  1.00  0.00           C  
ATOM   2805  CG  PRO B1154      35.032  48.797   4.189  1.00  0.00           C  
ATOM   2806  CD  PRO B1154      35.035  47.351   4.599  1.00  0.00           C  
ATOM   2807  N   TYR B1155      34.647  49.344   8.781  1.00  0.00           N  
ATOM   2808  CA  TYR B1155      33.895  49.095   9.997  1.00  0.00           C  
ATOM   2809  C   TYR B1155      33.916  50.282  10.923  1.00  0.00           C  
ATOM   2810  O   TYR B1155      34.542  51.305  10.642  1.00  0.00           O  
ATOM   2811  CB  TYR B1155      34.484  47.884  10.743  1.00  0.00           C  
ATOM   2812  CG  TYR B1155      35.861  48.137  11.354  1.00  0.00           C  
ATOM   2813  CD1 TYR B1155      35.997  48.824  12.565  1.00  0.00           C  
ATOM   2814  CD2 TYR B1155      37.027  47.739  10.695  1.00  0.00           C  
ATOM   2815  CE1 TYR B1155      37.260  49.114  13.103  1.00  0.00           C  
ATOM   2816  CE2 TYR B1155      38.290  48.025  11.225  1.00  0.00           C  
ATOM   2817  CZ  TYR B1155      38.400  48.710  12.425  1.00  0.00           C  
ATOM   2818  OH  TYR B1155      39.644  48.978  12.955  1.00  0.00           O  
ATOM   2819  N   ARG B1156      33.212  50.127  12.033  1.00  0.00           N  
ATOM   2820  CA  ARG B1156      33.174  51.146  13.065  1.00  0.00           C  
ATOM   2821  C   ARG B1156      33.163  50.344  14.344  1.00  0.00           C  
ATOM   2822  O   ARG B1156      32.741  49.194  14.355  1.00  0.00           O  
ATOM   2823  CB  ARG B1156      31.907  51.985  12.985  1.00  0.00           C  
ATOM   2824  CG  ARG B1156      30.655  51.192  13.235  1.00  0.00           C  
ATOM   2825  CD  ARG B1156      29.476  52.096  13.405  1.00  0.00           C  
ATOM   2826  NE  ARG B1156      28.264  51.316  13.575  1.00  0.00           N  
ATOM   2827  CZ  ARG B1156      27.106  51.820  13.977  1.00  0.00           C  
ATOM   2828  NH1 ARG B1156      26.053  51.030  14.108  1.00  0.00           N  
ATOM   2829  NH2 ARG B1156      27.004  53.109  14.251  1.00  0.00           N  
ATOM   2830  N   VAL B1157      33.651  50.938  15.414  1.00  0.00           N  
ATOM   2831  CA  VAL B1157      33.667  50.253  16.671  1.00  0.00           C  
ATOM   2832  C   VAL B1157      32.772  51.062  17.584  1.00  0.00           C  
ATOM   2833  O   VAL B1157      32.942  52.274  17.740  1.00  0.00           O  
ATOM   2834  CB  VAL B1157      35.142  50.098  17.198  1.00  0.00           C  
ATOM   2835  CG1 VAL B1157      36.007  51.142  16.595  1.00  0.00           C  
ATOM   2836  CG2 VAL B1157      35.198  50.174  18.716  1.00  0.00           C  
ATOM   2837  N   VAL B1158      31.795  50.383  18.167  1.00  0.00           N  
ATOM   2838  CA  VAL B1158      30.840  51.032  19.053  1.00  0.00           C  
ATOM   2839  C   VAL B1158      30.995  50.673  20.525  1.00  0.00           C  
ATOM   2840  O   VAL B1158      31.215  49.509  20.872  1.00  0.00           O  
ATOM   2841  CB  VAL B1158      29.388  50.691  18.635  1.00  0.00           C  
ATOM   2842  CG1 VAL B1158      29.143  51.135  17.214  1.00  0.00           C  
ATOM   2843  CG2 VAL B1158      29.160  49.207  18.749  1.00  0.00           C  
ATOM   2844  N   ASN B1159      30.889  51.688  21.380  1.00  0.00           N  
ATOM   2845  CA  ASN B1159      30.946  51.478  22.815  1.00  0.00           C  
ATOM   2846  C   ASN B1159      29.494  51.151  23.204  1.00  0.00           C  
ATOM   2847  O   ASN B1159      28.589  51.961  23.026  1.00  0.00           O  
ATOM   2848  CB  ASN B1159      31.455  52.744  23.518  1.00  0.00           C  
ATOM   2849  CG  ASN B1159      31.328  52.666  25.034  1.00  0.00           C  
ATOM   2850  OD1 ASN B1159      31.389  51.585  25.620  1.00  0.00           O  
ATOM   2851  ND2 ASN B1159      31.156  53.812  25.675  1.00  0.00           N  
ATOM   2852  N   ILE B1160      29.286  49.946  23.716  1.00  0.00           N  
ATOM   2853  CA  ILE B1160      27.972  49.447  24.085  1.00  0.00           C  
ATOM   2854  C   ILE B1160      27.341  50.097  25.309  1.00  0.00           C  
ATOM   2855  O   ILE B1160      27.998  50.280  26.334  1.00  0.00           O  
ATOM   2856  CB  ILE B1160      28.041  47.909  24.280  1.00  0.00           C  
ATOM   2857  CG1 ILE B1160      28.653  47.269  23.024  1.00  0.00           C  
ATOM   2858  CG2 ILE B1160      26.650  47.348  24.608  1.00  0.00           C  
ATOM   2859  CD1 ILE B1160      27.945  47.661  21.716  1.00  0.00           C  
ATOM   2860  N   CYS B1161      26.054  50.422  25.190  1.00  0.00           N  
ATOM   2861  CA  CYS B1161      25.299  51.082  26.253  1.00  0.00           C  
ATOM   2862  C   CYS B1161      24.636  50.102  27.198  1.00  0.00           C  
ATOM   2863  O   CYS B1161      24.442  48.934  26.864  1.00  0.00           O  
ATOM   2864  CB  CYS B1161      24.212  51.974  25.657  1.00  0.00           C  
ATOM   2865  SG  CYS B1161      22.809  51.060  24.927  1.00  0.00           S  
ATOM   2866  N   THR B1162      24.257  50.615  28.364  1.00  0.00           N  
ATOM   2867  CA  THR B1162      23.610  49.838  29.416  1.00  0.00           C  
ATOM   2868  C   THR B1162      22.539  48.850  28.963  1.00  0.00           C  
ATOM   2869  O   THR B1162      22.480  47.722  29.460  1.00  0.00           O  
ATOM   2870  CB  THR B1162      22.946  50.760  30.457  1.00  0.00           C  
ATOM   2871  OG1 THR B1162      21.960  51.573  29.805  1.00  0.00           O  
ATOM   2872  CG2 THR B1162      23.984  51.650  31.138  1.00  0.00           C  
ATOM   2873  N   GLY B1189      21.689  49.274  28.033  1.00  0.00           N  
ATOM   2874  CA  GLY B1189      20.617  48.412  27.573  1.00  0.00           C  
ATOM   2875  C   GLY B1189      21.001  47.294  26.630  1.00  0.00           C  
ATOM   2876  O   GLY B1189      20.253  46.342  26.443  1.00  0.00           O  
ATOM   2877  N   ASP B1393      22.163  47.395  26.010  1.00  0.00           N  
ATOM   2878  CA  ASP B1393      22.578  46.344  25.102  1.00  0.00           C  
ATOM   2879  C   ASP B1393      23.863  45.742  25.676  1.00  0.00           C  
ATOM   2880  O   ASP B1393      24.563  44.960  25.018  1.00  0.00           O  
ATOM   2881  CB  ASP B1393      22.807  46.947  23.710  1.00  0.00           C  
ATOM   2882  CG  ASP B1393      22.977  45.893  22.631  1.00  0.00           C  
ATOM   2883  OD1 ASP B1393      22.098  45.010  22.512  1.00  0.00           O  
ATOM   2884  OD2 ASP B1393      23.988  45.954  21.894  1.00  0.00           O  
ATOM   2885  N   LEU B1418      24.145  46.078  26.930  1.00  0.00           N  
ATOM   2886  CA  LEU B1418      25.367  45.620  27.572  1.00  0.00           C  
ATOM   2887  C   LEU B1418      25.438  44.177  27.997  1.00  0.00           C  
ATOM   2888  O   LEU B1418      26.429  43.519  27.737  1.00  0.00           O  
ATOM   2889  CB  LEU B1418      25.697  46.492  28.781  1.00  0.00           C  
ATOM   2890  CG  LEU B1418      27.111  46.310  29.334  1.00  0.00           C  
ATOM   2891  CD1 LEU B1418      28.151  46.547  28.243  1.00  0.00           C  
ATOM   2892  CD2 LEU B1418      27.320  47.286  30.463  1.00  0.00           C  
ATOM   2893  N   GLY B1420      24.413  43.673  28.668  1.00  0.00           N  
ATOM   2894  CA  GLY B1420      24.487  42.293  29.113  1.00  0.00           C  
ATOM   2895  C   GLY B1420      24.874  42.219  30.581  1.00  0.00           C  
ATOM   2896  O   GLY B1420      25.360  43.189  31.168  1.00  0.00           O  
ATOM   2897  N   TYR B1421      24.676  41.051  31.172  1.00  0.00           N  
ATOM   2898  CA  TYR B1421      24.950  40.845  32.582  1.00  0.00           C  
ATOM   2899  C   TYR B1421      26.380  40.692  33.081  1.00  0.00           C  
ATOM   2900  O   TYR B1421      26.692  41.112  34.198  1.00  0.00           O  
ATOM   2901  CB  TYR B1421      24.143  39.640  33.065  1.00  0.00           C  
ATOM   2902  CG  TYR B1421      22.750  39.999  33.503  1.00  0.00           C  
ATOM   2903  CD1 TYR B1421      21.860  40.611  32.620  1.00  0.00           C  
ATOM   2904  CD2 TYR B1421      22.337  39.774  34.815  1.00  0.00           C  
ATOM   2905  CE1 TYR B1421      20.598  40.999  33.033  1.00  0.00           C  
ATOM   2906  CE2 TYR B1421      21.076  40.156  35.242  1.00  0.00           C  
ATOM   2907  CZ  TYR B1421      20.211  40.771  34.347  1.00  0.00           C  
ATOM   2908  OH  TYR B1421      18.971  41.178  34.774  1.00  0.00           O  
ATOM   2909  N   VAL B1422      27.258  40.106  32.278  1.00  0.00           N  
ATOM   2910  CA  VAL B1422      28.610  39.872  32.757  1.00  0.00           C  
ATOM   2911  C   VAL B1422      29.633  40.965  32.476  1.00  0.00           C  
ATOM   2912  O   VAL B1422      30.613  41.074  33.204  1.00  0.00           O  
ATOM   2913  CB  VAL B1422      29.134  38.485  32.253  1.00  0.00           C  
ATOM   2914  CG1 VAL B1422      27.993  37.697  31.628  1.00  0.00           C  
ATOM   2915  CG2 VAL B1422      30.262  38.642  31.255  1.00  0.00           C  
ATOM   2916  N   ALA B1423      29.426  41.794  31.459  1.00  0.00           N  
ATOM   2917  CA  ALA B1423      30.422  42.831  31.191  1.00  0.00           C  
ATOM   2918  C   ALA B1423      30.270  44.098  32.032  1.00  0.00           C  
ATOM   2919  O   ALA B1423      29.179  44.428  32.494  1.00  0.00           O  
ATOM   2920  CB  ALA B1423      30.426  43.195  29.714  1.00  0.00           C  
ATOM   2921  N   ALA B1456      31.390  44.788  32.234  1.00  0.00           N  
ATOM   2922  CA  ALA B1456      31.433  46.043  32.974  1.00  0.00           C  
ATOM   2923  C   ALA B1456      31.471  47.162  31.918  1.00  0.00           C  
ATOM   2924  O   ALA B1456      31.019  48.288  32.155  1.00  0.00           O  
ATOM   2925  CB  ALA B1456      32.679  46.087  33.857  1.00  0.00           C  
ATOM   2926  N   LYS B1457      32.037  46.831  30.756  1.00  0.00           N  
ATOM   2927  CA  LYS B1457      32.112  47.729  29.611  1.00  0.00           C  
ATOM   2928  C   LYS B1457      32.313  46.854  28.382  1.00  0.00           C  
ATOM   2929  O   LYS B1457      32.875  45.769  28.492  1.00  0.00           O  
ATOM   2930  CB  LYS B1457      33.256  48.727  29.736  1.00  0.00           C  
ATOM   2931  CG  LYS B1457      33.313  49.708  28.563  1.00  0.00           C  
ATOM   2932  CD  LYS B1457      34.268  50.842  28.860  1.00  0.00           C  
ATOM   2933  CE  LYS B1457      34.454  51.815  27.707  1.00  0.00           C  
ATOM   2934  NZ  LYS B1457      35.666  52.625  28.019  1.00  0.00           N  
ATOM   2935  N   LYS B1458      31.868  47.312  27.212  1.00  0.00           N  
ATOM   2936  CA  LYS B1458      32.009  46.483  26.025  1.00  0.00           C  
ATOM   2937  C   LYS B1458      32.126  47.209  24.689  1.00  0.00           C  
ATOM   2938  O   LYS B1458      31.418  48.169  24.443  1.00  0.00           O  
ATOM   2939  CB  LYS B1458      30.829  45.506  25.976  1.00  0.00           C  
ATOM   2940  CG  LYS B1458      30.795  44.607  24.761  1.00  0.00           C  
ATOM   2941  CD  LYS B1458      29.958  43.376  25.044  1.00  0.00           C  
ATOM   2942  CE  LYS B1458      28.570  43.483  24.473  1.00  0.00           C  
ATOM   2943  NZ  LYS B1458      27.763  42.298  24.839  1.00  0.00           N  
ATOM   2944  N   TYR B1459      33.028  46.747  23.828  1.00  0.00           N  
ATOM   2945  CA  TYR B1459      33.176  47.343  22.511  1.00  0.00           C  
ATOM   2946  C   TYR B1459      32.819  46.289  21.487  1.00  0.00           C  
ATOM   2947  O   TYR B1459      33.135  45.112  21.653  1.00  0.00           O  
ATOM   2948  CB  TYR B1459      34.613  47.779  22.208  1.00  0.00           C  
ATOM   2949  CG  TYR B1459      35.211  48.771  23.154  1.00  0.00           C  
ATOM   2950  CD1 TYR B1459      36.335  48.435  23.915  1.00  0.00           C  
ATOM   2951  CD2 TYR B1459      34.690  50.051  23.281  1.00  0.00           C  
ATOM   2952  CE1 TYR B1459      36.936  49.355  24.783  1.00  0.00           C  
ATOM   2953  CE2 TYR B1459      35.282  50.986  24.154  1.00  0.00           C  
ATOM   2954  CZ  TYR B1459      36.401  50.625  24.896  1.00  0.00           C  
ATOM   2955  OH  TYR B1459      36.983  51.512  25.762  1.00  0.00           O  
ATOM   2956  N   ASP B1460      32.163  46.722  20.417  1.00  0.00           N  
ATOM   2957  CA  ASP B1460      31.797  45.825  19.334  1.00  0.00           C  
ATOM   2958  C   ASP B1460      32.382  46.383  18.058  1.00  0.00           C  
ATOM   2959  O   ASP B1460      32.542  47.592  17.926  1.00  0.00           O  
ATOM   2960  CB  ASP B1460      30.283  45.753  19.179  1.00  0.00           C  
ATOM   2961  CG  ASP B1460      29.647  44.827  20.167  1.00  0.00           C  
ATOM   2962  OD1 ASP B1460      30.307  44.533  21.184  1.00  0.00           O  
ATOM   2963  OD2 ASP B1460      28.490  44.400  19.939  1.00  0.00           O  
ATOM   2964  N   ILE B1461      32.739  45.509  17.133  1.00  0.00           N  
ATOM   2965  CA  ILE B1461      33.217  45.973  15.854  1.00  0.00           C  
ATOM   2966  C   ILE B1461      32.088  45.616  14.903  1.00  0.00           C  
ATOM   2967  O   ILE B1461      31.747  44.437  14.736  1.00  0.00           O  
ATOM   2968  CB  ILE B1461      34.473  45.245  15.361  1.00  0.00           C  
ATOM   2969  CG1 ILE B1461      35.698  45.650  16.176  1.00  0.00           C  
ATOM   2970  CG2 ILE B1461      34.721  45.601  13.882  1.00  0.00           C  
ATOM   2971  CD1 ILE B1461      36.932  44.795  15.829  1.00  0.00           C  
ATOM   2972  N   GLU B1462      31.489  46.637  14.302  1.00  0.00           N  
ATOM   2973  CA  GLU B1462      30.418  46.423  13.347  1.00  0.00           C  
ATOM   2974  C   GLU B1462      30.956  46.683  11.952  1.00  0.00           C  
ATOM   2975  O   GLU B1462      31.400  47.779  11.620  1.00  0.00           O  
ATOM   2976  CB  GLU B1462      29.234  47.327  13.662  1.00  0.00           C  
ATOM   2977  CG  GLU B1462      28.551  46.922  14.953  1.00  0.00           C  
ATOM   2978  CD  GLU B1462      27.470  47.878  15.401  1.00  0.00           C  
ATOM   2979  OE1 GLU B1462      26.901  47.645  16.489  1.00  0.00           O  
ATOM   2980  OE2 GLU B1462      27.186  48.857  14.677  1.00  0.00           O  
ATOM   2981  N   ALA B1463      30.949  45.625  11.159  1.00  0.00           N  
ATOM   2982  CA  ALA B1463      31.423  45.672   9.793  1.00  0.00           C  
ATOM   2983  C   ALA B1463      30.371  46.291   8.883  1.00  0.00           C  
ATOM   2984  O   ALA B1463      29.167  46.023   9.017  1.00  0.00           O  
ATOM   2985  CB  ALA B1463      31.754  44.240   9.304  1.00  0.00           C  
ATOM   2986  N   TRP B1464      30.832  47.126   7.961  1.00  0.00           N  
ATOM   2987  CA  TRP B1464      29.933  47.728   6.996  1.00  0.00           C  
ATOM   2988  C   TRP B1464      29.584  46.569   6.080  1.00  0.00           C  
ATOM   2989  O   TRP B1464      30.476  45.838   5.650  1.00  0.00           O  
ATOM   2990  CB  TRP B1464      30.627  48.845   6.200  1.00  0.00           C  
ATOM   2991  CG  TRP B1464      29.826  49.246   5.015  1.00  0.00           C  
ATOM   2992  CD1 TRP B1464      30.092  48.948   3.708  1.00  0.00           C  
ATOM   2993  CD2 TRP B1464      28.526  49.849   5.031  1.00  0.00           C  
ATOM   2994  NE1 TRP B1464      29.033  49.314   2.911  1.00  0.00           N  
ATOM   2995  CE2 TRP B1464      28.057  49.868   3.698  1.00  0.00           C  
ATOM   2996  CE3 TRP B1464      27.707  50.365   6.044  1.00  0.00           C  
ATOM   2997  CZ2 TRP B1464      26.802  50.377   3.354  1.00  0.00           C  
ATOM   2998  CZ3 TRP B1464      26.457  50.870   5.699  1.00  0.00           C  
ATOM   2999  CH2 TRP B1464      26.019  50.870   4.366  1.00  0.00           C  
ATOM   3000  N   MET B1465      28.290  46.387   5.815  1.00  0.00           N  
ATOM   3001  CA  MET B1465      27.808  45.308   4.953  1.00  0.00           C  
ATOM   3002  C   MET B1465      27.145  45.890   3.704  1.00  0.00           C  
ATOM   3003  O   MET B1465      25.960  46.222   3.714  1.00  0.00           O  
ATOM   3004  CB  MET B1465      26.804  44.433   5.712  1.00  0.00           C  
ATOM   3005  CG  MET B1465      27.366  43.728   6.951  1.00  0.00           C  
ATOM   3006  SD  MET B1465      28.559  42.425   6.559  1.00  0.00           S  
ATOM   3007  CE  MET B1465      29.317  42.148   8.155  1.00  0.00           C  
ATOM   3008  N   PRO B1475      27.909  46.002   2.603  1.00  0.00           N  
ATOM   3009  CA  PRO B1475      27.468  46.542   1.307  1.00  0.00           C  
ATOM   3010  C   PRO B1475      26.102  46.060   0.820  1.00  0.00           C  
ATOM   3011  O   PRO B1475      25.273  46.859   0.415  1.00  0.00           O  
ATOM   3012  CB  PRO B1475      28.601  46.140   0.370  1.00  0.00           C  
ATOM   3013  CG  PRO B1475      29.794  46.217   1.271  1.00  0.00           C  
ATOM   3014  CD  PRO B1475      29.291  45.502   2.503  1.00  0.00           C  
ATOM   3015  N   GLY B1476      25.872  44.756   0.856  1.00  0.00           N  
ATOM   3016  CA  GLY B1476      24.592  44.233   0.420  1.00  0.00           C  
ATOM   3017  C   GLY B1476      23.434  44.629   1.326  1.00  0.00           C  
ATOM   3018  O   GLY B1476      22.382  45.052   0.853  1.00  0.00           O  
ATOM   3019  N   GLN B1683      23.634  44.497   2.632  1.00  0.00           N  
ATOM   3020  CA  GLN B1683      22.607  44.818   3.618  1.00  0.00           C  
ATOM   3021  C   GLN B1683      22.370  46.302   3.763  1.00  0.00           C  
ATOM   3022  O   GLN B1683      21.292  46.736   4.168  1.00  0.00           O  
ATOM   3023  CB  GLN B1683      22.997  44.261   4.988  1.00  0.00           C  
ATOM   3024  CG  GLN B1683      22.970  42.756   5.076  1.00  0.00           C  
ATOM   3025  CD  GLN B1683      23.148  42.274   6.497  1.00  0.00           C  
ATOM   3026  OE1 GLN B1683      22.752  42.950   7.450  1.00  0.00           O  
ATOM   3027  NE2 GLN B1683      23.727  41.094   6.650  1.00  0.00           N  
ATOM   3028  N   GLY B1690      23.397  47.077   3.457  1.00  0.00           N  
ATOM   3029  CA  GLY B1690      23.279  48.507   3.582  1.00  0.00           C  
ATOM   3030  C   GLY B1690      23.438  48.970   5.011  1.00  0.00           C  
ATOM   3031  O   GLY B1690      23.045  50.078   5.343  1.00  0.00           O  
ATOM   3032  N   LYS B1692      24.004  48.142   5.879  1.00  0.00           N  
ATOM   3033  CA  LYS B1692      24.185  48.580   7.262  1.00  0.00           C  
ATOM   3034  C   LYS B1692      25.382  47.965   7.937  1.00  0.00           C  
ATOM   3035  O   LYS B1692      26.018  47.081   7.385  1.00  0.00           O  
ATOM   3036  CB  LYS B1692      22.929  48.307   8.092  1.00  0.00           C  
ATOM   3037  CG  LYS B1692      22.063  47.172   7.580  1.00  0.00           C  
ATOM   3038  CD  LYS B1692      20.684  47.240   8.219  1.00  0.00           C  
ATOM   3039  CE  LYS B1692      19.770  46.125   7.745  1.00  0.00           C  
ATOM   3040  NZ  LYS B1692      18.423  46.276   8.369  1.00  0.00           N  
ATOM   3041  N   PHE B1693      25.696  48.475   9.124  1.00  0.00           N  
ATOM   3042  CA  PHE B1693      26.806  47.980   9.928  1.00  0.00           C  
ATOM   3043  C   PHE B1693      26.269  46.830  10.778  1.00  0.00           C  
ATOM   3044  O   PHE B1693      25.213  46.964  11.385  1.00  0.00           O  
ATOM   3045  CB  PHE B1693      27.338  49.080  10.859  1.00  0.00           C  
ATOM   3046  CG  PHE B1693      28.162  50.129  10.166  1.00  0.00           C  
ATOM   3047  CD1 PHE B1693      27.582  51.312   9.720  1.00  0.00           C  
ATOM   3048  CD2 PHE B1693      29.529  49.929   9.952  1.00  0.00           C  
ATOM   3049  CE1 PHE B1693      28.351  52.287   9.068  1.00  0.00           C  
ATOM   3050  CE2 PHE B1693      30.307  50.894   9.303  1.00  0.00           C  
ATOM   3051  CZ  PHE B1693      29.716  52.077   8.860  1.00  0.00           C  
ATOM   3052  N   ARG B1700      26.975  45.702  10.810  1.00  0.00           N  
ATOM   3053  CA  ARG B1700      26.535  44.562  11.620  1.00  0.00           C  
ATOM   3054  C   ARG B1700      27.648  44.092  12.553  1.00  0.00           C  
ATOM   3055  O   ARG B1700      28.831  44.156  12.202  1.00  0.00           O  
ATOM   3056  CB  ARG B1700      26.096  43.386  10.733  1.00  0.00           C  
ATOM   3057  CG  ARG B1700      24.980  43.696   9.750  1.00  0.00           C  
ATOM   3058  CD  ARG B1700      23.842  44.479  10.397  1.00  0.00           C  
ATOM   3059  NE  ARG B1700      23.146  43.755  11.465  1.00  0.00           N  
ATOM   3060  CZ  ARG B1700      22.338  42.714  11.272  1.00  0.00           C  
ATOM   3061  NH1 ARG B1700      21.752  42.133  12.311  1.00  0.00           N  
ATOM   3062  NH2 ARG B1700      22.114  42.246  10.046  1.00  0.00           N  
ATOM   3063  N   GLU B1701      27.273  43.622  13.743  1.00  0.00           N  
ATOM   3064  CA  GLU B1701      28.262  43.127  14.702  1.00  0.00           C  
ATOM   3065  C   GLU B1701      29.006  41.931  14.120  1.00  0.00           C  
ATOM   3066  O   GLU B1701      28.405  40.954  13.650  1.00  0.00           O  
ATOM   3067  CB  GLU B1701      27.604  42.710  16.012  1.00  0.00           C  
ATOM   3068  CG  GLU B1701      28.546  41.970  16.956  1.00  0.00           C  
ATOM   3069  CD  GLU B1701      27.863  41.545  18.237  1.00  0.00           C  
ATOM   3070  OE1 GLU B1701      28.474  40.790  19.021  1.00  0.00           O  
ATOM   3071  OE2 GLU B1701      26.712  41.969  18.466  1.00  0.00           O  
ATOM   3072  N   VAL B1702      30.326  42.011  14.176  1.00  0.00           N  
ATOM   3073  CA  VAL B1702      31.170  40.965  13.639  1.00  0.00           C  
ATOM   3074  C   VAL B1702      32.141  40.430  14.742  1.00  0.00           C  
ATOM   3075  O   VAL B1702      32.611  39.280  14.694  1.00  0.00           O  
ATOM   3076  CB  VAL B1702      31.862  41.553  12.376  1.00  0.00           C  
ATOM   3077  CG1 VAL B1702      33.312  41.878  12.639  1.00  0.00           C  
ATOM   3078  CG2 VAL B1702      31.663  40.633  11.203  1.00  0.00           C  
ATOM   3079  N   VAL B1703      32.416  41.277  15.737  1.00  0.00           N  
ATOM   3080  CA  VAL B1703      33.255  40.926  16.881  1.00  0.00           C  
ATOM   3081  C   VAL B1703      32.802  41.762  18.085  1.00  0.00           C  
ATOM   3082  O   VAL B1703      32.277  42.853  17.917  1.00  0.00           O  
ATOM   3083  CB  VAL B1703      34.820  41.131  16.616  1.00  0.00           C  
ATOM   3084  CG1 VAL B1703      35.071  41.950  15.396  1.00  0.00           C  
ATOM   3085  CG2 VAL B1703      35.478  41.805  17.813  1.00  0.00           C  
ATOM   3086  N   SER B1704      32.978  41.220  19.288  1.00  0.00           N  
ATOM   3087  CA  SER B1704      32.616  41.898  20.534  1.00  0.00           C  
ATOM   3088  C   SER B1704      33.682  41.614  21.617  1.00  0.00           C  
ATOM   3089  O   SER B1704      34.196  40.495  21.725  1.00  0.00           O  
ATOM   3090  CB  SER B1704      31.250  41.412  21.016  1.00  0.00           C  
ATOM   3091  OG  SER B1704      30.943  41.950  22.294  1.00  0.00           O  
ATOM   3092  N   ALA B1705      34.004  42.626  22.419  1.00  0.00           N  
ATOM   3093  CA  ALA B1705      35.022  42.498  23.462  1.00  0.00           C  
ATOM   3094  C   ALA B1705      34.565  43.059  24.811  1.00  0.00           C  
ATOM   3095  O   ALA B1705      34.070  44.186  24.891  1.00  0.00           O  
ATOM   3096  CB  ALA B1705      36.304  43.214  23.009  1.00  0.00           C  
ATOM   3097  N   SER B1706      34.772  42.295  25.878  1.00  0.00           N  
ATOM   3098  CA  SER B1706      34.345  42.744  27.197  1.00  0.00           C  
ATOM   3099  C   SER B1706      35.382  42.641  28.294  1.00  0.00           C  
ATOM   3100  O   SER B1706      36.334  41.876  28.202  1.00  0.00           O  
ATOM   3101  CB  SER B1706      33.142  41.922  27.668  1.00  0.00           C  
ATOM   3102  OG  SER B1706      32.141  41.839  26.683  1.00  0.00           O  
ATOM   3103  N   ASN B1707      35.180  43.436  29.336  1.00  0.00           N  
ATOM   3104  CA  ASN B1707      35.997  43.354  30.532  1.00  0.00           C  
ATOM   3105  C   ASN B1707      34.909  42.926  31.536  1.00  0.00           C  
ATOM   3106  O   ASN B1707      33.880  43.598  31.714  1.00  0.00           O  
ATOM   3107  CB  ASN B1707      36.605  44.699  30.948  1.00  0.00           C  
ATOM   3108  CG  ASN B1707      37.425  44.582  32.243  1.00  0.00           C  
ATOM   3109  OD1 ASN B1707      37.279  43.608  32.990  1.00  0.00           O  
ATOM   3110  ND2 ASN B1707      38.280  45.578  32.515  1.00  0.00           N  
ATOM   3111  N   CYS B1708      35.115  41.781  32.165  1.00  0.00           N  
ATOM   3112  CA  CYS B1708      34.135  41.267  33.108  1.00  0.00           C  
ATOM   3113  C   CYS B1708      34.580  41.529  34.522  1.00  0.00           C  
ATOM   3114  O   CYS B1708      33.916  41.126  35.470  1.00  0.00           O  
ATOM   3115  CB  CYS B1708      33.972  39.768  32.887  1.00  0.00           C  
ATOM   3116  SG  CYS B1708      33.708  39.343  31.139  1.00  0.00           S  
ATOM   3117  N   THR B1709      35.707  42.218  34.653  1.00  0.00           N  
ATOM   3118  CA  THR B1709      36.280  42.510  35.952  1.00  0.00           C  
ATOM   3119  C   THR B1709      36.277  41.233  36.771  1.00  0.00           C  
ATOM   3120  O   THR B1709      36.842  40.234  36.332  1.00  0.00           O  
ATOM   3121  CB  THR B1709      35.517  43.645  36.686  1.00  0.00           C  
ATOM   3122  OG1 THR B1709      34.119  43.333  36.773  1.00  0.00           O  
ATOM   3123  CG2 THR B1709      35.698  44.955  35.931  1.00  0.00           C  
ATOM   3124  N   ASP B1710      35.613  41.243  37.925  1.00  0.00           N  
ATOM   3125  CA  ASP B1710      35.592  40.076  38.803  1.00  0.00           C  
ATOM   3126  C   ASP B1710      34.285  39.300  38.866  1.00  0.00           C  
ATOM   3127  O   ASP B1710      34.118  38.450  39.756  1.00  0.00           O  
ATOM   3128  CB  ASP B1710      35.995  40.493  40.228  1.00  0.00           C  
ATOM   3129  CG  ASP B1710      34.953  41.387  40.900  1.00  0.00           C  
ATOM   3130  OD1 ASP B1710      35.130  41.694  42.106  1.00  0.00           O  
ATOM   3131  OD2 ASP B1710      33.959  41.782  40.231  1.00  0.00           O  
ATOM   3132  N   TRP B1711      33.365  39.590  37.944  1.00  0.00           N  
ATOM   3133  CA  TRP B1711      32.062  38.915  37.912  1.00  0.00           C  
ATOM   3134  C   TRP B1711      32.218  37.390  37.719  1.00  0.00           C  
ATOM   3135  O   TRP B1711      31.729  36.602  38.529  1.00  0.00           O  
ATOM   3136  CB  TRP B1711      31.210  39.497  36.794  1.00  0.00           C  
ATOM   3137  CG  TRP B1711      29.709  39.320  36.949  1.00  0.00           C  
ATOM   3138  CD1 TRP B1711      28.847  40.185  37.551  1.00  0.00           C  
ATOM   3139  CD2 TRP B1711      28.896  38.299  36.356  1.00  0.00           C  
ATOM   3140  NE1 TRP B1711      27.551  39.782  37.352  1.00  0.00           N  
ATOM   3141  CE2 TRP B1711      27.552  38.626  36.623  1.00  0.00           C  
ATOM   3142  CE3 TRP B1711      29.176  37.141  35.619  1.00  0.00           C  
ATOM   3143  CZ2 TRP B1711      26.484  37.845  36.174  1.00  0.00           C  
ATOM   3144  CZ3 TRP B1711      28.118  36.363  35.172  1.00  0.00           C  
ATOM   3145  CH2 TRP B1711      26.785  36.720  35.451  1.00  0.00           C  
ATOM   3146  N   GLN B1725      32.891  36.968  36.654  1.00  0.00           N  
ATOM   3147  CA  GLN B1725      33.098  35.541  36.461  1.00  0.00           C  
ATOM   3148  C   GLN B1725      34.044  35.047  37.541  1.00  0.00           C  
ATOM   3149  O   GLN B1725      33.837  33.977  38.112  1.00  0.00           O  
ATOM   3150  CB  GLN B1725      33.710  35.240  35.095  1.00  0.00           C  
ATOM   3151  CG  GLN B1725      32.911  35.804  33.945  1.00  0.00           C  
ATOM   3152  CD  GLN B1725      33.544  35.501  32.626  1.00  0.00           C  
ATOM   3153  OE1 GLN B1725      34.739  35.731  32.434  1.00  0.00           O  
ATOM   3154  NE2 GLN B1725      32.751  34.983  31.696  1.00  0.00           N  
ATOM   3155  N   ALA B1726      35.083  35.822  37.830  1.00  0.00           N  
ATOM   3156  CA  ALA B1726      36.043  35.395  38.846  1.00  0.00           C  
ATOM   3157  C   ALA B1726      35.366  35.029  40.167  1.00  0.00           C  
ATOM   3158  O   ALA B1726      35.714  34.030  40.779  1.00  0.00           O  
ATOM   3159  CB  ALA B1726      37.095  36.474  39.073  1.00  0.00           C  
ATOM   3160  N   ARG B1727      34.394  35.820  40.607  1.00  0.00           N  
ATOM   3161  CA  ARG B1727      33.729  35.508  41.863  1.00  0.00           C  
ATOM   3162  C   ARG B1727      32.902  34.233  41.775  1.00  0.00           C  
ATOM   3163  O   ARG B1727      32.788  33.507  42.759  1.00  0.00           O  
ATOM   3164  CB  ARG B1727      32.838  36.676  42.327  1.00  0.00           C  
ATOM   3165  CG  ARG B1727      33.544  37.618  43.269  1.00  0.00           C  
ATOM   3166  CD  ARG B1727      32.910  39.003  43.339  1.00  0.00           C  
ATOM   3167  NE  ARG B1727      33.823  39.957  43.981  1.00  0.00           N  
ATOM   3168  CZ  ARG B1727      34.284  39.825  45.224  1.00  0.00           C  
ATOM   3169  NH1 ARG B1727      35.113  40.727  45.741  1.00  0.00           N  
ATOM   3170  NH2 ARG B1727      33.909  38.790  45.965  1.00  0.00           N  
ATOM   3171  N   ARG B1728      32.333  33.959  40.606  1.00  0.00           N  
ATOM   3172  CA  ARG B1728      31.503  32.777  40.427  1.00  0.00           C  
ATOM   3173  C   ARG B1728      32.324  31.500  40.303  1.00  0.00           C  
ATOM   3174  O   ARG B1728      32.013  30.496  40.941  1.00  0.00           O  
ATOM   3175  CB  ARG B1728      30.610  32.940  39.193  1.00  0.00           C  
ATOM   3176  CG  ARG B1728      29.698  34.160  39.221  1.00  0.00           C  
ATOM   3177  CD  ARG B1728      29.233  34.549  37.812  1.00  0.00           C  
ATOM   3178  NE  ARG B1728      27.954  33.969  37.391  1.00  0.00           N  
ATOM   3179  CZ  ARG B1728      26.764  34.420  37.776  1.00  0.00           C  
ATOM   3180  NH1 ARG B1728      25.648  33.848  37.340  1.00  0.00           N  
ATOM   3181  NH2 ARG B1728      26.688  35.446  38.608  1.00  0.00           N  
ATOM   3182  N   LEU B1729      33.367  31.532  39.479  1.00  0.00           N  
ATOM   3183  CA  LEU B1729      34.216  30.362  39.284  1.00  0.00           C  
ATOM   3184  C   LEU B1729      35.286  30.214  40.361  1.00  0.00           C  
ATOM   3185  O   LEU B1729      36.037  29.240  40.349  1.00  0.00           O  
ATOM   3186  CB  LEU B1729      34.887  30.423  37.919  1.00  0.00           C  
ATOM   3187  CG  LEU B1729      33.895  30.444  36.762  1.00  0.00           C  
ATOM   3188  CD1 LEU B1729      34.645  30.713  35.450  1.00  0.00           C  
ATOM   3189  CD2 LEU B1729      33.127  29.129  36.725  1.00  0.00           C  
ATOM   3190  N   ASN B1730      35.354  31.175  41.283  1.00  0.00           N  
ATOM   3191  CA  ASN B1730      36.329  31.143  42.377  1.00  0.00           C  
ATOM   3192  C   ASN B1730      37.789  31.128  41.856  1.00  0.00           C  
ATOM   3193  O   ASN B1730      38.592  30.237  42.195  1.00  0.00           O  
ATOM   3194  CB  ASN B1730      36.034  29.930  43.282  1.00  0.00           C  
ATOM   3195  CG  ASN B1730      36.880  29.908  44.556  1.00  0.00           C  
ATOM   3196  OD1 ASN B1730      37.391  30.931  45.003  1.00  0.00           O  
ATOM   3197  ND2 ASN B1730      37.013  28.737  45.149  1.00  0.00           N  
ATOM   3198  N   ILE B1731      38.108  32.131  41.030  1.00  0.00           N  
ATOM   3199  CA  ILE B1731      39.433  32.297  40.433  1.00  0.00           C  
ATOM   3200  C   ILE B1731      40.164  33.465  41.096  1.00  0.00           C  
ATOM   3201  O   ILE B1731      39.794  34.629  40.905  1.00  0.00           O  
ATOM   3202  CB  ILE B1731      39.350  32.588  38.901  1.00  0.00           C  
ATOM   3203  CG1 ILE B1731      38.446  31.558  38.209  1.00  0.00           C  
ATOM   3204  CG2 ILE B1731      40.774  32.557  38.272  1.00  0.00           C  
ATOM   3205  CD1 ILE B1731      38.293  31.818  36.709  1.00  0.00           C  
ATOM   3206  N   ARG B1732      41.212  33.144  41.859  1.00  0.00           N  
ATOM   3207  CA  ARG B1732      41.985  34.163  42.566  1.00  0.00           C  
ATOM   3208  C   ARG B1732      43.486  34.058  42.295  1.00  0.00           C  
ATOM   3209  O   ARG B1732      43.949  33.149  41.591  1.00  0.00           O  
ATOM   3210  CB  ARG B1732      41.702  34.050  44.060  1.00  0.00           C  
ATOM   3211  CG  ARG B1732      40.222  33.801  44.345  1.00  0.00           C  
ATOM   3212  CD  ARG B1732      39.918  33.697  45.825  1.00  0.00           C  
ATOM   3213  NE  ARG B1732      40.361  32.434  46.408  1.00  0.00           N  
ATOM   3214  CZ  ARG B1732      40.547  32.244  47.712  1.00  0.00           C  
ATOM   3215  NH1 ARG B1732      40.950  31.063  48.161  1.00  0.00           N  
ATOM   3216  NH2 ARG B1732      40.347  33.239  48.570  1.00  0.00           N  
ATOM   3217  N   PHE B1739      44.243  35.008  42.832  1.00  0.00           N  
ATOM   3218  CA  PHE B1739      45.695  35.010  42.657  1.00  0.00           C  
ATOM   3219  C   PHE B1739      46.328  35.633  43.878  1.00  0.00           C  
ATOM   3220  O   PHE B1739      45.658  36.303  44.661  1.00  0.00           O  
ATOM   3221  CB  PHE B1739      46.118  35.828  41.433  1.00  0.00           C  
ATOM   3222  CG  PHE B1739      45.941  37.306  41.608  1.00  0.00           C  
ATOM   3223  CD1 PHE B1739      44.670  37.866  41.661  1.00  0.00           C  
ATOM   3224  CD2 PHE B1739      47.048  38.138  41.765  1.00  0.00           C  
ATOM   3225  CE1 PHE B1739      44.497  39.230  41.871  1.00  0.00           C  
ATOM   3226  CE2 PHE B1739      46.889  39.518  41.977  1.00  0.00           C  
ATOM   3227  CZ  PHE B1739      45.616  40.063  42.031  1.00  0.00           C  
ATOM   3228  N   ARG B1740      47.622  35.406  44.043  1.00  0.00           N  
ATOM   3229  CA  ARG B1740      48.358  35.981  45.159  1.00  0.00           C  
ATOM   3230  C   ARG B1740      49.782  36.140  44.668  1.00  0.00           C  
ATOM   3231  O   ARG B1740      50.253  35.335  43.870  1.00  0.00           O  
ATOM   3232  CB  ARG B1740      48.318  35.058  46.374  1.00  0.00           C  
ATOM   3233  CG  ARG B1740      49.052  33.763  46.170  1.00  0.00           C  
ATOM   3234  CD  ARG B1740      49.492  33.198  47.493  1.00  0.00           C  
ATOM   3235  NE  ARG B1740      48.373  32.792  48.335  1.00  0.00           N  
ATOM   3236  CZ  ARG B1740      47.909  31.550  48.387  1.00  0.00           C  
ATOM   3237  NH1 ARG B1740      46.889  31.259  49.181  1.00  0.00           N  
ATOM   3238  NH2 ARG B1740      48.472  30.599  47.646  1.00  0.00           N  
ATOM   3239  N   ASP B1758      50.464  37.188  45.116  1.00  0.00           N  
ATOM   3240  CA  ASP B1758      51.845  37.398  44.694  1.00  0.00           C  
ATOM   3241  C   ASP B1758      52.786  36.726  45.685  1.00  0.00           C  
ATOM   3242  O   ASP B1758      53.853  36.222  45.310  1.00  0.00           O  
ATOM   3243  CB  ASP B1758      52.155  38.886  44.592  1.00  0.00           C  
ATOM   3244  CG  ASP B1758      51.331  39.574  43.531  1.00  0.00           C  
ATOM   3245  OD1 ASP B1758      50.366  40.283  43.895  1.00  0.00           O  
ATOM   3246  OD2 ASP B1758      51.648  39.392  42.335  1.00  0.00           O  
ATOM   3247  N   ARG B1759      52.364  36.711  46.946  1.00  0.00           N  
ATOM   3248  CA  ARG B1759      53.125  36.096  48.019  1.00  0.00           C  
ATOM   3249  C   ARG B1759      52.227  35.071  48.706  1.00  0.00           C  
ATOM   3250  O   ARG B1759      51.033  35.296  48.868  1.00  0.00           O  
ATOM   3251  CB  ARG B1759      53.575  37.163  49.019  1.00  0.00           C  
ATOM   3252  CG  ARG B1759      54.454  38.241  48.407  1.00  0.00           C  
ATOM   3253  CD  ARG B1759      55.449  38.796  49.423  1.00  0.00           C  
ATOM   3254  NE  ARG B1759      56.058  37.742  50.245  1.00  0.00           N  
ATOM   3255  CZ  ARG B1759      56.681  36.660  49.777  1.00  0.00           C  
ATOM   3256  NH1 ARG B1759      56.798  36.459  48.471  1.00  0.00           N  
ATOM   3257  NH2 ARG B1759      57.177  35.765  50.624  1.00  0.00           N  
ATOM   3258  N   THR B1760      52.801  33.945  49.107  1.00  0.00           N  
ATOM   3259  CA  THR B1760      52.034  32.891  49.772  1.00  0.00           C  
ATOM   3260  C   THR B1760      51.405  33.356  51.086  1.00  0.00           C  
ATOM   3261  O   THR B1760      50.494  32.716  51.610  1.00  0.00           O  
ATOM   3262  CB  THR B1760      52.927  31.648  50.034  1.00  0.00           C  
ATOM   3263  OG1 THR B1760      54.119  32.042  50.734  1.00  0.00           O  
ATOM   3264  CG2 THR B1760      53.321  30.989  48.708  1.00  0.00           C  
ATOM   3265  N   ASP B1761      51.902  34.481  51.597  1.00  0.00           N  
ATOM   3266  CA  ASP B1761      51.426  35.086  52.846  1.00  0.00           C  
ATOM   3267  C   ASP B1761      50.034  35.693  52.682  1.00  0.00           C  
ATOM   3268  O   ASP B1761      49.073  35.272  53.331  1.00  0.00           O  
ATOM   3269  CB  ASP B1761      52.344  36.236  53.286  1.00  0.00           C  
ATOM   3270  CG  ASP B1761      53.812  35.880  53.243  1.00  0.00           C  
ATOM   3271  OD1 ASP B1761      54.294  35.430  52.180  1.00  0.00           O  
ATOM   3272  OD2 ASP B1761      54.489  36.072  54.276  1.00  0.00           O  
ATOM   3273  N   GLU B1765      49.971  36.705  51.809  1.00  0.00           N  
ATOM   3274  CA  GLU B1765      48.768  37.487  51.506  1.00  0.00           C  
ATOM   3275  C   GLU B1765      47.496  36.762  51.130  1.00  0.00           C  
ATOM   3276  O   GLU B1765      47.510  35.661  50.565  1.00  0.00           O  
ATOM   3277  CB  GLU B1765      49.068  38.527  50.420  1.00  0.00           C  
ATOM   3278  CG  GLU B1765      49.720  37.960  49.177  1.00  0.00           C  
ATOM   3279  CD  GLU B1765      49.959  39.012  48.116  1.00  0.00           C  
ATOM   3280  OE1 GLU B1765      49.018  39.302  47.339  1.00  0.00           O  
ATOM   3281  OE2 GLU B1765      51.087  39.554  48.072  1.00  0.00           O  
ATOM   3282  N   LYS B1768      46.390  37.423  51.458  1.00  0.00           N  
ATOM   3283  CA  LYS B1768      45.068  36.900  51.183  1.00  0.00           C  
ATOM   3284  C   LYS B1768      44.893  36.924  49.679  1.00  0.00           C  
ATOM   3285  O   LYS B1768      45.249  37.891  49.027  1.00  0.00           O  
ATOM   3286  CB  LYS B1768      43.999  37.763  51.850  1.00  0.00           C  
ATOM   3287  CG  LYS B1768      42.614  37.193  51.669  1.00  0.00           C  
ATOM   3288  CD  LYS B1768      41.555  37.983  52.394  1.00  0.00           C  
ATOM   3289  CE  LYS B1768      40.215  37.265  52.301  1.00  0.00           C  
ATOM   3290  NZ  LYS B1768      39.133  37.985  53.034  1.00  0.00           N  
ATOM   3291  N   PRO B1770      44.350  35.849  49.106  1.00  0.00           N  
ATOM   3292  CA  PRO B1770      44.174  35.844  47.655  1.00  0.00           C  
ATOM   3293  C   PRO B1770      43.028  36.748  47.278  1.00  0.00           C  
ATOM   3294  O   PRO B1770      42.061  36.862  48.021  1.00  0.00           O  
ATOM   3295  CB  PRO B1770      43.841  34.385  47.342  1.00  0.00           C  
ATOM   3296  CG  PRO B1770      44.245  33.629  48.606  1.00  0.00           C  
ATOM   3297  CD  PRO B1770      43.892  34.584  49.692  1.00  0.00           C  
ATOM   3298  N   ARG B1771      43.143  37.408  46.134  1.00  0.00           N  
ATOM   3299  CA  ARG B1771      42.062  38.249  45.657  1.00  0.00           C  
ATOM   3300  C   ARG B1771      41.651  37.822  44.247  1.00  0.00           C  
ATOM   3301  O   ARG B1771      42.389  37.126  43.546  1.00  0.00           O  
ATOM   3302  CB  ARG B1771      42.442  39.735  45.726  1.00  0.00           C  
ATOM   3303  CG  ARG B1771      43.748  40.152  45.111  1.00  0.00           C  
ATOM   3304  CD  ARG B1771      44.203  41.479  45.759  1.00  0.00           C  
ATOM   3305  NE  ARG B1771      45.167  42.226  44.944  1.00  0.00           N  
ATOM   3306  CZ  ARG B1771      44.847  43.250  44.151  1.00  0.00           C  
ATOM   3307  NH1 ARG B1771      45.792  43.857  43.439  1.00  0.00           N  
ATOM   3308  NH2 ARG B1771      43.589  43.686  44.085  1.00  0.00           N  
ATOM   3309  N   TYR B1772      40.447  38.205  43.850  1.00  0.00           N  
ATOM   3310  CA  TYR B1772      39.935  37.836  42.547  1.00  0.00           C  
ATOM   3311  C   TYR B1772      40.613  38.487  41.379  1.00  0.00           C  
ATOM   3312  O   TYR B1772      40.993  39.655  41.445  1.00  0.00           O  
ATOM   3313  CB  TYR B1772      38.469  38.150  42.497  1.00  0.00           C  
ATOM   3314  CG  TYR B1772      37.703  37.199  43.338  1.00  0.00           C  
ATOM   3315  CD1 TYR B1772      37.544  35.876  42.939  1.00  0.00           C  
ATOM   3316  CD2 TYR B1772      37.183  37.589  44.563  1.00  0.00           C  
ATOM   3317  CE1 TYR B1772      36.887  34.965  43.742  1.00  0.00           C  
ATOM   3318  CE2 TYR B1772      36.522  36.678  45.383  1.00  0.00           C  
ATOM   3319  CZ  TYR B1772      36.379  35.370  44.963  1.00  0.00           C  
ATOM   3320  OH  TYR B1772      35.724  34.459  45.747  1.00  0.00           O  
ATOM   3321  N   VAL B1773      40.768  37.723  40.303  1.00  0.00           N  
ATOM   3322  CA  VAL B1773      41.366  38.261  39.087  1.00  0.00           C  
ATOM   3323  C   VAL B1773      40.230  38.901  38.290  1.00  0.00           C  
ATOM   3324  O   VAL B1773      39.058  38.850  38.685  1.00  0.00           O  
ATOM   3325  CB  VAL B1773      41.959  37.150  38.184  1.00  0.00           C  
ATOM   3326  CG1 VAL B1773      42.903  36.275  38.980  1.00  0.00           C  
ATOM   3327  CG2 VAL B1773      40.832  36.307  37.575  1.00  0.00           C  
ATOM   3328  N   HIS B1774      40.582  39.521  37.176  1.00  0.00           N  
ATOM   3329  CA  HIS B1774      39.559  40.064  36.301  1.00  0.00           C  
ATOM   3330  C   HIS B1774      39.654  39.208  35.071  1.00  0.00           C  
ATOM   3331  O   HIS B1774      40.717  38.663  34.778  1.00  0.00           O  
ATOM   3332  CB  HIS B1774      39.836  41.502  35.887  1.00  0.00           C  
ATOM   3333  CG  HIS B1774      39.475  42.492  36.932  1.00  0.00           C  
ATOM   3334  ND1 HIS B1774      39.464  43.848  36.694  1.00  0.00           N  
ATOM   3335  CD2 HIS B1774      39.093  42.323  38.219  1.00  0.00           C  
ATOM   3336  CE1 HIS B1774      39.083  44.472  37.795  1.00  0.00           C  
ATOM   3337  NE2 HIS B1774      38.851  43.572  38.735  1.00  0.00           N  
ATOM   3338  N   THR B1775      38.553  39.068  34.355  1.00  0.00           N  
ATOM   3339  CA  THR B1775      38.607  38.302  33.130  1.00  0.00           C  
ATOM   3340  C   THR B1775      38.103  39.170  32.013  1.00  0.00           C  
ATOM   3341  O   THR B1775      37.285  40.057  32.207  1.00  0.00           O  
ATOM   3342  CB  THR B1775      37.754  37.019  33.189  1.00  0.00           C  
ATOM   3343  OG1 THR B1775      36.422  37.336  33.610  1.00  0.00           O  
ATOM   3344  CG2 THR B1775      38.370  36.027  34.140  1.00  0.00           C  
ATOM   3345  N   LEU B1776      38.636  38.931  30.835  1.00  0.00           N  
ATOM   3346  CA  LEU B1776      38.195  39.652  29.674  1.00  0.00           C  
ATOM   3347  C   LEU B1776      38.157  38.640  28.550  1.00  0.00           C  
ATOM   3348  O   LEU B1776      38.928  37.665  28.534  1.00  0.00           O  
ATOM   3349  CB  LEU B1776      39.160  40.772  29.324  1.00  0.00           C  
ATOM   3350  CG  LEU B1776      39.483  41.749  30.443  1.00  0.00           C  
ATOM   3351  CD1 LEU B1776      40.790  41.312  31.113  1.00  0.00           C  
ATOM   3352  CD2 LEU B1776      39.591  43.162  29.856  1.00  0.00           C  
ATOM   3353  N   ASN B1777      37.251  38.870  27.614  1.00  0.00           N  
ATOM   3354  CA  ASN B1777      37.122  38.000  26.467  1.00  0.00           C  
ATOM   3355  C   ASN B1777      36.860  38.925  25.267  1.00  0.00           C  
ATOM   3356  O   ASN B1777      36.401  40.055  25.433  1.00  0.00           O  
ATOM   3357  CB  ASN B1777      35.950  37.035  26.696  1.00  0.00           C  
ATOM   3358  CG  ASN B1777      34.613  37.707  26.509  1.00  0.00           C  
ATOM   3359  OD1 ASN B1777      34.168  37.875  25.390  1.00  0.00           O  
ATOM   3360  ND2 ASN B1777      33.974  38.109  27.599  1.00  0.00           N  
ATOM   3361  N   SER B1778      37.164  38.447  24.067  1.00  0.00           N  
ATOM   3362  CA  SER B1778      36.935  39.206  22.853  1.00  0.00           C  
ATOM   3363  C   SER B1778      37.092  38.336  21.632  1.00  0.00           C  
ATOM   3364  O   SER B1778      37.977  37.487  21.560  1.00  0.00           O  
ATOM   3365  CB  SER B1778      37.920  40.358  22.719  1.00  0.00           C  
ATOM   3366  OG  SER B1778      37.886  40.853  21.390  1.00  0.00           O  
ATOM   3367  N   THR B1779      36.247  38.572  20.645  1.00  0.00           N  
ATOM   3368  CA  THR B1779      36.321  37.804  19.425  1.00  0.00           C  
ATOM   3369  C   THR B1779      37.639  38.123  18.722  1.00  0.00           C  
ATOM   3370  O   THR B1779      38.202  39.207  18.900  1.00  0.00           O  
ATOM   3371  CB  THR B1779      35.173  38.192  18.482  1.00  0.00           C  
ATOM   3372  OG1 THR B1779      33.950  38.214  19.217  1.00  0.00           O  
ATOM   3373  CG2 THR B1779      35.064  37.197  17.302  1.00  0.00           C  
ATOM   3374  N   ALA B1780      38.142  37.160  17.959  1.00  0.00           N  
ATOM   3375  CA  ALA B1780      39.343  37.347  17.146  1.00  0.00           C  
ATOM   3376  C   ALA B1780      38.632  37.377  15.792  1.00  0.00           C  
ATOM   3377  O   ALA B1780      38.565  38.393  15.124  1.00  0.00           O  
ATOM   3378  CB  ALA B1780      40.274  36.139  17.242  1.00  0.00           C  
ATOM   3379  N   ILE B1782      38.070  36.244  15.407  1.00  0.00           N  
ATOM   3380  CA  ILE B1782      37.300  36.179  14.184  1.00  0.00           C  
ATOM   3381  C   ILE B1782      36.288  35.074  14.358  1.00  0.00           C  
ATOM   3382  O   ILE B1782      36.643  33.979  14.775  1.00  0.00           O  
ATOM   3383  CB  ILE B1782      38.129  35.816  12.966  1.00  0.00           C  
ATOM   3384  CG1 ILE B1782      39.147  36.896  12.671  1.00  0.00           C  
ATOM   3385  CG2 ILE B1782      37.217  35.640  11.763  1.00  0.00           C  
ATOM   3386  CD1 ILE B1782      39.957  36.600  11.411  1.00  0.00           C  
ATOM   3387  N   ALA B1783      35.027  35.379  14.081  1.00  0.00           N  
ATOM   3388  CA  ALA B1783      33.970  34.383  14.123  1.00  0.00           C  
ATOM   3389  C   ALA B1783      33.850  34.208  12.618  1.00  0.00           C  
ATOM   3390  O   ALA B1783      33.465  35.150  11.935  1.00  0.00           O  
ATOM   3391  CB  ALA B1783      32.693  34.978  14.713  1.00  0.00           C  
ATOM   3392  N   THR B1784      34.221  33.036  12.101  1.00  0.00           N  
ATOM   3393  CA  THR B1784      34.200  32.789  10.655  1.00  0.00           C  
ATOM   3394  C   THR B1784      32.902  33.120   9.935  1.00  0.00           C  
ATOM   3395  O   THR B1784      32.927  33.713   8.868  1.00  0.00           O  
ATOM   3396  CB  THR B1784      34.604  31.330  10.311  1.00  0.00           C  
ATOM   3397  OG1 THR B1784      33.548  30.416  10.656  1.00  0.00           O  
ATOM   3398  CG2 THR B1784      35.858  30.973  11.058  1.00  0.00           C  
ATOM   3399  N   SER B1785      31.778  32.733  10.509  1.00  0.00           N  
ATOM   3400  CA  SER B1785      30.477  33.008   9.907  1.00  0.00           C  
ATOM   3401  C   SER B1785      30.353  34.464   9.420  1.00  0.00           C  
ATOM   3402  O   SER B1785      30.265  34.734   8.223  1.00  0.00           O  
ATOM   3403  CB  SER B1785      29.388  32.732  10.941  1.00  0.00           C  
ATOM   3404  OG  SER B1785      29.782  33.300  12.193  1.00  0.00           O  
ATOM   3405  N   ARG B1786      30.344  35.402  10.358  1.00  0.00           N  
ATOM   3406  CA  ARG B1786      30.193  36.802  10.022  1.00  0.00           C  
ATOM   3407  C   ARG B1786      31.370  37.395   9.269  1.00  0.00           C  
ATOM   3408  O   ARG B1786      31.221  38.369   8.524  1.00  0.00           O  
ATOM   3409  CB  ARG B1786      29.877  37.591  11.286  1.00  0.00           C  
ATOM   3410  CG  ARG B1786      28.503  37.213  11.792  1.00  0.00           C  
ATOM   3411  CD  ARG B1786      27.958  38.113  12.869  1.00  0.00           C  
ATOM   3412  NE  ARG B1786      26.669  37.602  13.309  1.00  0.00           N  
ATOM   3413  CZ  ARG B1786      25.969  38.088  14.325  1.00  0.00           C  
ATOM   3414  NH1 ARG B1786      24.800  37.538  14.635  1.00  0.00           N  
ATOM   3415  NH2 ARG B1786      26.429  39.120  15.030  1.00  0.00           N  
ATOM   3416  N   ALA B1787      32.542  36.806   9.446  1.00  0.00           N  
ATOM   3417  CA  ALA B1787      33.707  37.293   8.735  1.00  0.00           C  
ATOM   3418  C   ALA B1787      33.540  36.900   7.269  1.00  0.00           C  
ATOM   3419  O   ALA B1787      33.979  37.612   6.372  1.00  0.00           O  
ATOM   3420  CB  ALA B1787      34.966  36.673   9.304  1.00  0.00           C  
ATOM   3421  N   ILE B1788      32.905  35.759   7.027  1.00  0.00           N  
ATOM   3422  CA  ILE B1788      32.696  35.303   5.670  1.00  0.00           C  
ATOM   3423  C   ILE B1788      31.643  36.183   5.005  1.00  0.00           C  
ATOM   3424  O   ILE B1788      31.770  36.495   3.819  1.00  0.00           O  
ATOM   3425  CB  ILE B1788      32.254  33.833   5.641  1.00  0.00           C  
ATOM   3426  CG1 ILE B1788      33.447  32.932   5.936  1.00  0.00           C  
ATOM   3427  CG2 ILE B1788      31.652  33.482   4.288  1.00  0.00           C  
ATOM   3428  CD1 ILE B1788      33.067  31.491   6.277  1.00  0.00           C  
ATOM   3429  N   VAL B1789      30.611  36.598   5.742  1.00  0.00           N  
ATOM   3430  CA  VAL B1789      29.610  37.464   5.119  1.00  0.00           C  
ATOM   3431  C   VAL B1789      30.285  38.808   4.805  1.00  0.00           C  
ATOM   3432  O   VAL B1789      30.113  39.355   3.717  1.00  0.00           O  
ATOM   3433  CB  VAL B1789      28.334  37.694   6.011  1.00  0.00           C  
ATOM   3434  CG1 VAL B1789      27.786  36.361   6.498  1.00  0.00           C  
ATOM   3435  CG2 VAL B1789      28.641  38.605   7.173  1.00  0.00           C  
ATOM   3436  N   ALA B1790      31.079  39.323   5.739  1.00  0.00           N  
ATOM   3437  CA  ALA B1790      31.766  40.583   5.514  1.00  0.00           C  
ATOM   3438  C   ALA B1790      32.677  40.502   4.284  1.00  0.00           C  
ATOM   3439  O   ALA B1790      32.739  41.427   3.465  1.00  0.00           O  
ATOM   3440  CB  ALA B1790      32.574  40.960   6.731  1.00  0.00           C  
ATOM   3441  N   ILE B1791      33.395  39.400   4.146  1.00  0.00           N  
ATOM   3442  CA  ILE B1791      34.276  39.270   3.012  1.00  0.00           C  
ATOM   3443  C   ILE B1791      33.477  39.149   1.719  1.00  0.00           C  
ATOM   3444  O   ILE B1791      33.801  39.804   0.728  1.00  0.00           O  
ATOM   3445  CB  ILE B1791      35.219  38.073   3.195  1.00  0.00           C  
ATOM   3446  CG1 ILE B1791      36.322  38.441   4.195  1.00  0.00           C  
ATOM   3447  CG2 ILE B1791      35.829  37.691   1.887  1.00  0.00           C  
ATOM   3448  CD1 ILE B1791      37.098  37.239   4.737  1.00  0.00           C  
ATOM   3449  N   LEU B1792      32.431  38.329   1.725  1.00  0.00           N  
ATOM   3450  CA  LEU B1792      31.606  38.171   0.529  1.00  0.00           C  
ATOM   3451  C   LEU B1792      30.986  39.492   0.073  1.00  0.00           C  
ATOM   3452  O   LEU B1792      31.103  39.872  -1.092  1.00  0.00           O  
ATOM   3453  CB  LEU B1792      30.472  37.183   0.771  1.00  0.00           C  
ATOM   3454  CG  LEU B1792      30.843  35.729   1.014  1.00  0.00           C  
ATOM   3455  CD1 LEU B1792      29.571  34.882   1.021  1.00  0.00           C  
ATOM   3456  CD2 LEU B1792      31.792  35.268  -0.069  1.00  0.00           C  
ATOM   3457  N   GLU B1793      30.333  40.193   0.993  1.00  0.00           N  
ATOM   3458  CA  GLU B1793      29.682  41.441   0.648  1.00  0.00           C  
ATOM   3459  C   GLU B1793      30.585  42.643   0.345  1.00  0.00           C  
ATOM   3460  O   GLU B1793      30.260  43.437  -0.551  1.00  0.00           O  
ATOM   3461  CB  GLU B1793      28.632  41.787   1.719  1.00  0.00           C  
ATOM   3462  CG  GLU B1793      27.466  40.789   1.714  1.00  0.00           C  
ATOM   3463  CD  GLU B1793      26.237  41.253   2.498  1.00  0.00           C  
ATOM   3464  OE1 GLU B1793      26.216  42.420   2.955  1.00  0.00           O  
ATOM   3465  OE2 GLU B1793      25.282  40.446   2.650  1.00  0.00           O  
ATOM   3466  N   ASN B1794      31.702  42.784   1.060  1.00  0.00           N  
ATOM   3467  CA  ASN B1794      32.619  43.907   0.826  1.00  0.00           C  
ATOM   3468  C   ASN B1794      33.608  43.672  -0.299  1.00  0.00           C  
ATOM   3469  O   ASN B1794      34.288  44.602  -0.737  1.00  0.00           O  
ATOM   3470  CB  ASN B1794      33.439  44.219   2.066  1.00  0.00           C  
ATOM   3471  CG  ASN B1794      32.663  44.953   3.091  1.00  0.00           C  
ATOM   3472  OD1 ASN B1794      32.293  46.109   2.895  1.00  0.00           O  
ATOM   3473  ND2 ASN B1794      32.394  44.296   4.201  1.00  0.00           N  
ATOM   3474  N   HIS B1795      33.705  42.435  -0.765  1.00  0.00           N  
ATOM   3475  CA  HIS B1795      34.666  42.130  -1.808  1.00  0.00           C  
ATOM   3476  C   HIS B1795      34.066  41.553  -3.074  1.00  0.00           C  
ATOM   3477  O   HIS B1795      34.774  41.028  -3.932  1.00  0.00           O  
ATOM   3478  CB  HIS B1795      35.740  41.195  -1.252  1.00  0.00           C  
ATOM   3479  CG  HIS B1795      36.632  41.844  -0.241  1.00  0.00           C  
ATOM   3480  ND1 HIS B1795      37.372  42.973  -0.520  1.00  0.00           N  
ATOM   3481  CD2 HIS B1795      36.908  41.524   1.044  1.00  0.00           C  
ATOM   3482  CE1 HIS B1795      38.064  43.322   0.548  1.00  0.00           C  
ATOM   3483  NE2 HIS B1795      37.801  42.459   1.511  1.00  0.00           N  
ATOM   3484  N   GLN B1796      32.754  41.646  -3.201  1.00  0.00           N  
ATOM   3485  CA  GLN B1796      32.128  41.142  -4.407  1.00  0.00           C  
ATOM   3486  C   GLN B1796      32.369  42.155  -5.515  1.00  0.00           C  
ATOM   3487  O   GLN B1796      32.730  43.305  -5.262  1.00  0.00           O  
ATOM   3488  CB  GLN B1796      30.629  40.981  -4.207  1.00  0.00           C  
ATOM   3489  CG  GLN B1796      29.923  42.284  -3.935  1.00  0.00           C  
ATOM   3490  CD  GLN B1796      28.471  42.085  -3.595  1.00  0.00           C  
ATOM   3491  OE1 GLN B1796      27.665  41.604  -4.417  1.00  0.00           O  
ATOM   3492  NE2 GLN B1796      28.119  42.447  -2.370  1.00  0.00           N  
ATOM   3493  N   GLU B1797      32.180  41.706  -6.746  1.00  0.00           N  
ATOM   3494  CA  GLU B1797      32.318  42.560  -7.908  1.00  0.00           C  
ATOM   3495  C   GLU B1797      30.964  42.492  -8.604  1.00  0.00           C  
ATOM   3496  O   GLU B1797      30.087  41.701  -8.220  1.00  0.00           O  
ATOM   3497  CB  GLU B1797      33.459  42.073  -8.815  1.00  0.00           C  
ATOM   3498  CG  GLU B1797      34.829  42.203  -8.152  1.00  0.00           C  
ATOM   3499  CD  GLU B1797      35.967  41.629  -8.985  1.00  0.00           C  
ATOM   3500  OE1 GLU B1797      35.756  40.628  -9.714  1.00  0.00           O  
ATOM   3501  OE2 GLU B1797      37.091  42.173  -8.894  1.00  0.00           O  
ATOM   3502  N   GLU B1798      30.780  43.329  -9.612  1.00  0.00           N  
ATOM   3503  CA  GLU B1798      29.510  43.363 -10.304  1.00  0.00           C  
ATOM   3504  C   GLU B1798      29.090  41.986 -10.794  1.00  0.00           C  
ATOM   3505  O   GLU B1798      27.943  41.602 -10.596  1.00  0.00           O  
ATOM   3506  CB  GLU B1798      29.579  44.375 -11.454  1.00  0.00           C  
ATOM   3507  CG  GLU B1798      28.324  44.478 -12.304  1.00  0.00           C  
ATOM   3508  CD  GLU B1798      28.090  45.884 -12.839  1.00  0.00           C  
ATOM   3509  OE1 GLU B1798      29.054  46.530 -13.313  1.00  0.00           O  
ATOM   3510  OE2 GLU B1798      26.927  46.338 -12.787  1.00  0.00           O  
ATOM   3511  N   ASP B1799      30.010  41.228 -11.399  1.00  0.00           N  
ATOM   3512  CA  ASP B1799      29.648  39.900 -11.913  1.00  0.00           C  
ATOM   3513  C   ASP B1799      29.369  38.849 -10.846  1.00  0.00           C  
ATOM   3514  O   ASP B1799      28.866  37.766 -11.155  1.00  0.00           O  
ATOM   3515  CB  ASP B1799      30.700  39.364 -12.910  1.00  0.00           C  
ATOM   3516  CG  ASP B1799      32.054  39.094 -12.276  1.00  0.00           C  
ATOM   3517  OD1 ASP B1799      32.955  38.606 -12.997  1.00  0.00           O  
ATOM   3518  OD2 ASP B1799      32.225  39.368 -11.072  1.00  0.00           O  
ATOM   3519  N   GLY B1800      29.684  39.175  -9.593  1.00  0.00           N  
ATOM   3520  CA  GLY B1800      29.449  38.246  -8.503  1.00  0.00           C  
ATOM   3521  C   GLY B1800      30.662  37.508  -7.956  1.00  0.00           C  
ATOM   3522  O   GLY B1800      30.552  36.806  -6.951  1.00  0.00           O  
ATOM   3523  N   THR B1801      31.823  37.636  -8.586  1.00  0.00           N  
ATOM   3524  CA  THR B1801      32.961  36.926  -8.042  1.00  0.00           C  
ATOM   3525  C   THR B1801      33.463  37.704  -6.830  1.00  0.00           C  
ATOM   3526  O   THR B1801      33.227  38.914  -6.703  1.00  0.00           O  
ATOM   3527  CB  THR B1801      34.098  36.732  -9.083  1.00  0.00           C  
ATOM   3528  OG1 THR B1801      35.218  37.556  -8.743  1.00  0.00           O  
ATOM   3529  CG2 THR B1801      33.616  37.060 -10.469  1.00  0.00           C  
ATOM   3530  N   VAL B1802      34.128  37.006  -5.919  1.00  0.00           N  
ATOM   3531  CA  VAL B1802      34.635  37.662  -4.735  1.00  0.00           C  
ATOM   3532  C   VAL B1802      36.141  37.529  -4.695  1.00  0.00           C  
ATOM   3533  O   VAL B1802      36.678  36.470  -4.978  1.00  0.00           O  
ATOM   3534  CB  VAL B1802      34.016  37.055  -3.468  1.00  0.00           C  
ATOM   3535  CG1 VAL B1802      34.576  37.750  -2.209  1.00  0.00           C  
ATOM   3536  CG2 VAL B1802      32.505  37.194  -3.536  1.00  0.00           C  
ATOM   3537  N   ARG B1803      36.814  38.623  -4.365  1.00  0.00           N  
ATOM   3538  CA  ARG B1803      38.257  38.649  -4.286  1.00  0.00           C  
ATOM   3539  C   ARG B1803      38.639  38.457  -2.840  1.00  0.00           C  
ATOM   3540  O   ARG B1803      38.147  39.165  -1.975  1.00  0.00           O  
ATOM   3541  CB  ARG B1803      38.814  39.992  -4.794  1.00  0.00           C  
ATOM   3542  CG  ARG B1803      38.659  40.187  -6.289  1.00  0.00           C  
ATOM   3543  CD  ARG B1803      39.838  40.922  -6.922  1.00  0.00           C  
ATOM   3544  NE  ARG B1803      39.774  40.855  -8.385  1.00  0.00           N  
ATOM   3545  CZ  ARG B1803      39.834  39.726  -9.097  1.00  0.00           C  
ATOM   3546  NH1 ARG B1803      39.761  39.764 -10.423  1.00  0.00           N  
ATOM   3547  NH2 ARG B1803      39.974  38.554  -8.487  1.00  0.00           N  
ATOM   3548  N   ILE B1804      39.513  37.495  -2.577  1.00  0.00           N  
ATOM   3549  CA  ILE B1804      39.955  37.234  -1.222  1.00  0.00           C  
ATOM   3550  C   ILE B1804      41.108  38.167  -0.868  1.00  0.00           C  
ATOM   3551  O   ILE B1804      42.061  38.291  -1.624  1.00  0.00           O  
ATOM   3552  CB  ILE B1804      40.432  35.774  -1.068  1.00  0.00           C  
ATOM   3553  CG1 ILE B1804      39.233  34.864  -0.804  1.00  0.00           C  
ATOM   3554  CG2 ILE B1804      41.483  35.674   0.045  1.00  0.00           C  
ATOM   3555  CD1 ILE B1804      38.415  34.578  -1.996  1.00  0.00           C  
ATOM   3556  N   PRO B1805      41.040  38.829   0.293  1.00  0.00           N  
ATOM   3557  CA  PRO B1805      42.110  39.744   0.711  1.00  0.00           C  
ATOM   3558  C   PRO B1805      43.475  39.042   0.670  1.00  0.00           C  
ATOM   3559  O   PRO B1805      43.573  37.868   1.019  1.00  0.00           O  
ATOM   3560  CB  PRO B1805      41.693  40.132   2.125  1.00  0.00           C  
ATOM   3561  CG  PRO B1805      40.199  40.034   2.065  1.00  0.00           C  
ATOM   3562  CD  PRO B1805      39.975  38.761   1.304  1.00  0.00           C  
ATOM   3563  N   LYS B1806      44.517  39.764   0.255  1.00  0.00           N  
ATOM   3564  CA  LYS B1806      45.865  39.194   0.134  1.00  0.00           C  
ATOM   3565  C   LYS B1806      46.393  38.489   1.369  1.00  0.00           C  
ATOM   3566  O   LYS B1806      47.055  37.456   1.255  1.00  0.00           O  
ATOM   3567  CB  LYS B1806      46.900  40.262  -0.239  1.00  0.00           C  
ATOM   3568  CG  LYS B1806      46.844  40.801  -1.646  1.00  0.00           C  
ATOM   3569  CD  LYS B1806      47.917  41.882  -1.838  1.00  0.00           C  
ATOM   3570  CE  LYS B1806      47.728  42.677  -3.142  1.00  0.00           C  
ATOM   3571  NZ  LYS B1806      46.446  43.449  -3.175  1.00  0.00           N  
ATOM   3572  N   VAL B1807      46.123  39.050   2.545  1.00  0.00           N  
ATOM   3573  CA  VAL B1807      46.630  38.462   3.778  1.00  0.00           C  
ATOM   3574  C   VAL B1807      46.218  37.000   3.963  1.00  0.00           C  
ATOM   3575  O   VAL B1807      46.821  36.273   4.770  1.00  0.00           O  
ATOM   3576  CB  VAL B1807      46.162  39.248   4.999  1.00  0.00           C  
ATOM   3577  CG1 VAL B1807      44.695  38.938   5.288  1.00  0.00           C  
ATOM   3578  CG2 VAL B1807      47.032  38.904   6.186  1.00  0.00           C  
ATOM   3579  N   LEU B1808      45.197  36.580   3.215  1.00  0.00           N  
ATOM   3580  CA  LEU B1808      44.702  35.221   3.302  1.00  0.00           C  
ATOM   3581  C   LEU B1808      45.198  34.275   2.238  1.00  0.00           C  
ATOM   3582  O   LEU B1808      44.961  33.068   2.331  1.00  0.00           O  
ATOM   3583  CB  LEU B1808      43.186  35.205   3.246  1.00  0.00           C  
ATOM   3584  CG  LEU B1808      42.410  35.741   4.431  1.00  0.00           C  
ATOM   3585  CD1 LEU B1808      40.910  35.440   4.221  1.00  0.00           C  
ATOM   3586  CD2 LEU B1808      42.945  35.099   5.694  1.00  0.00           C  
ATOM   3587  N   TRP B1809      45.854  34.809   1.212  1.00  0.00           N  
ATOM   3588  CA  TRP B1809      46.356  33.978   0.119  1.00  0.00           C  
ATOM   3589  C   TRP B1809      47.247  32.836   0.589  1.00  0.00           C  
ATOM   3590  O   TRP B1809      47.132  31.695   0.120  1.00  0.00           O  
ATOM   3591  CB  TRP B1809      47.115  34.837  -0.869  1.00  0.00           C  
ATOM   3592  CG  TRP B1809      46.244  35.765  -1.606  1.00  0.00           C  
ATOM   3593  CD1 TRP B1809      44.875  35.821  -1.572  1.00  0.00           C  
ATOM   3594  CD2 TRP B1809      46.668  36.782  -2.503  1.00  0.00           C  
ATOM   3595  NE1 TRP B1809      44.423  36.818  -2.398  1.00  0.00           N  
ATOM   3596  CE2 TRP B1809      45.503  37.427  -2.984  1.00  0.00           C  
ATOM   3597  CE3 TRP B1809      47.922  37.220  -2.950  1.00  0.00           C  
ATOM   3598  CZ2 TRP B1809      45.558  38.490  -3.891  1.00  0.00           C  
ATOM   3599  CZ3 TRP B1809      47.978  38.273  -3.844  1.00  0.00           C  
ATOM   3600  CH2 TRP B1809      46.800  38.898  -4.307  1.00  0.00           C  
ATOM   3601  N   LYS B1810      48.137  33.141   1.520  1.00  0.00           N  
ATOM   3602  CA  LYS B1810      49.005  32.120   2.043  1.00  0.00           C  
ATOM   3603  C   LYS B1810      48.176  31.012   2.695  1.00  0.00           C  
ATOM   3604  O   LYS B1810      48.705  29.944   2.988  1.00  0.00           O  
ATOM   3605  CB  LYS B1810      49.974  32.727   3.058  1.00  0.00           C  
ATOM   3606  CG  LYS B1810      49.325  33.172   4.350  1.00  0.00           C  
ATOM   3607  CD  LYS B1810      50.285  34.017   5.192  1.00  0.00           C  
ATOM   3608  CE  LYS B1810      50.593  35.379   4.550  1.00  0.00           C  
ATOM   3609  NZ  LYS B1810      49.549  36.415   4.813  1.00  0.00           N  
ATOM   3610  N   TYR B1811      46.883  31.243   2.921  1.00  0.00           N  
ATOM   3611  CA  TYR B1811      46.060  30.207   3.552  1.00  0.00           C  
ATOM   3612  C   TYR B1811      45.042  29.572   2.631  1.00  0.00           C  
ATOM   3613  O   TYR B1811      44.696  28.405   2.806  1.00  0.00           O  
ATOM   3614  CB  TYR B1811      45.300  30.736   4.775  1.00  0.00           C  
ATOM   3615  CG  TYR B1811      46.141  31.386   5.849  1.00  0.00           C  
ATOM   3616  CD1 TYR B1811      46.314  32.772   5.883  1.00  0.00           C  
ATOM   3617  CD2 TYR B1811      46.739  30.623   6.859  1.00  0.00           C  
ATOM   3618  CE1 TYR B1811      47.057  33.384   6.902  1.00  0.00           C  
ATOM   3619  CE2 TYR B1811      47.490  31.232   7.888  1.00  0.00           C  
ATOM   3620  CZ  TYR B1811      47.637  32.608   7.902  1.00  0.00           C  
ATOM   3621  OH  TYR B1811      48.320  33.218   8.934  1.00  0.00           O  
ATOM   3622  N   THR B1812      44.552  30.320   1.649  1.00  0.00           N  
ATOM   3623  CA  THR B1812      43.538  29.766   0.758  1.00  0.00           C  
ATOM   3624  C   THR B1812      44.078  29.234  -0.547  1.00  0.00           C  
ATOM   3625  O   THR B1812      43.441  28.399  -1.188  1.00  0.00           O  
ATOM   3626  CB  THR B1812      42.494  30.806   0.398  1.00  0.00           C  
ATOM   3627  OG1 THR B1812      43.137  31.877  -0.293  1.00  0.00           O  
ATOM   3628  CG2 THR B1812      41.823  31.345   1.648  1.00  0.00           C  
ATOM   3629  N   GLY B1813      45.251  29.711  -0.942  1.00  0.00           N  
ATOM   3630  CA  GLY B1813      45.803  29.287  -2.211  1.00  0.00           C  
ATOM   3631  C   GLY B1813      45.139  30.171  -3.248  1.00  0.00           C  
ATOM   3632  O   GLY B1813      45.767  31.079  -3.800  1.00  0.00           O  
ATOM   3633  N   PHE B1814      43.854  29.935  -3.485  1.00  0.00           N  
ATOM   3634  CA  PHE B1814      43.103  30.725  -4.450  1.00  0.00           C  
ATOM   3635  C   PHE B1814      42.989  32.207  -4.077  1.00  0.00           C  
ATOM   3636  O   PHE B1814      42.803  32.554  -2.907  1.00  0.00           O  
ATOM   3637  CB  PHE B1814      41.717  30.118  -4.636  1.00  0.00           C  
ATOM   3638  CG  PHE B1814      40.925  30.004  -3.369  1.00  0.00           C  
ATOM   3639  CD1 PHE B1814      40.173  31.082  -2.899  1.00  0.00           C  
ATOM   3640  CD2 PHE B1814      40.876  28.797  -2.670  1.00  0.00           C  
ATOM   3641  CE1 PHE B1814      39.378  30.957  -1.758  1.00  0.00           C  
ATOM   3642  CE2 PHE B1814      40.082  28.658  -1.522  1.00  0.00           C  
ATOM   3643  CZ  PHE B1814      39.332  29.739  -1.068  1.00  0.00           C  
ATOM   3644  N   LYS B1815      43.097  33.076  -5.084  1.00  0.00           N  
ATOM   3645  CA  LYS B1815      43.028  34.523  -4.872  1.00  0.00           C  
ATOM   3646  C   LYS B1815      41.631  35.129  -4.991  1.00  0.00           C  
ATOM   3647  O   LYS B1815      41.433  36.306  -4.688  1.00  0.00           O  
ATOM   3648  CB  LYS B1815      43.998  35.247  -5.816  1.00  0.00           C  
ATOM   3649  CG  LYS B1815      45.450  35.159  -5.374  1.00  0.00           C  
ATOM   3650  CD  LYS B1815      46.362  36.047  -6.198  1.00  0.00           C  
ATOM   3651  CE  LYS B1815      46.684  35.437  -7.556  1.00  0.00           C  
ATOM   3652  NZ  LYS B1815      47.481  34.201  -7.395  1.00  0.00           N  
ATOM   3653  N   GLU B1816      40.667  34.332  -5.434  1.00  0.00           N  
ATOM   3654  CA  GLU B1816      39.298  34.805  -5.524  1.00  0.00           C  
ATOM   3655  C   GLU B1816      38.372  33.645  -5.874  1.00  0.00           C  
ATOM   3656  O   GLU B1816      38.839  32.584  -6.301  1.00  0.00           O  
ATOM   3657  CB  GLU B1816      39.186  35.945  -6.543  1.00  0.00           C  
ATOM   3658  CG  GLU B1816      38.575  35.599  -7.898  1.00  0.00           C  
ATOM   3659  CD  GLU B1816      39.614  35.297  -8.963  1.00  0.00           C  
ATOM   3660  OE1 GLU B1816      39.321  35.538 -10.162  1.00  0.00           O  
ATOM   3661  OE2 GLU B1816      40.714  34.814  -8.597  1.00  0.00           O  
ATOM   3662  N   ILE B1817      37.069  33.834  -5.666  1.00  0.00           N  
ATOM   3663  CA  ILE B1817      36.088  32.791  -5.947  1.00  0.00           C  
ATOM   3664  C   ILE B1817      35.133  33.271  -7.014  1.00  0.00           C  
ATOM   3665  O   ILE B1817      34.411  34.248  -6.819  1.00  0.00           O  
ATOM   3666  CB  ILE B1817      35.271  32.426  -4.691  1.00  0.00           C  
ATOM   3667  CG1 ILE B1817      36.224  32.090  -3.540  1.00  0.00           C  
ATOM   3668  CG2 ILE B1817      34.341  31.247  -4.997  1.00  0.00           C  
ATOM   3669  CD1 ILE B1817      35.537  31.633  -2.271  1.00  0.00           C  
ATOM   3670  N   VAL B1818      35.111  32.572  -8.137  1.00  0.00           N  
ATOM   3671  CA  VAL B1818      34.251  32.973  -9.235  1.00  0.00           C  
ATOM   3672  C   VAL B1818      32.993  32.135  -9.302  1.00  0.00           C  
ATOM   3673  O   VAL B1818      32.953  31.021  -8.802  1.00  0.00           O  
ATOM   3674  CB  VAL B1818      34.986  32.858 -10.580  1.00  0.00           C  
ATOM   3675  CG1 VAL B1818      36.449  33.324 -10.423  1.00  0.00           C  
ATOM   3676  CG2 VAL B1818      34.901  31.436 -11.092  1.00  0.00           C  
ATOM   3677  N   PRO B1819      31.947  32.661  -9.943  1.00  0.00           N  
ATOM   3678  CA  PRO B1819      30.659  31.974 -10.089  1.00  0.00           C  
ATOM   3679  C   PRO B1819      30.722  30.619 -10.796  1.00  0.00           C  
ATOM   3680  O   PRO B1819      31.731  30.250 -11.399  1.00  0.00           O  
ATOM   3681  CB  PRO B1819      29.826  32.979 -10.880  1.00  0.00           C  
ATOM   3682  CG  PRO B1819      30.407  34.296 -10.457  1.00  0.00           C  
ATOM   3683  CD  PRO B1819      31.880  34.024 -10.496  1.00  0.00           C  
ATOM   3684  N   VAL B1820      29.619  29.889 -10.708  1.00  0.00           N  
ATOM   3685  CA  VAL B1820      29.470  28.590 -11.353  1.00  0.00           C  
ATOM   3686  C   VAL B1820      28.229  28.685 -12.242  1.00  0.00           C  
ATOM   3687  O   VAL B1820      27.500  29.681 -12.191  1.00  0.00           O  
ATOM   3688  CB  VAL B1820      29.255  27.453 -10.315  1.00  0.00           C  
ATOM   3689  CG1 VAL B1820      30.569  27.045  -9.729  1.00  0.00           C  
ATOM   3690  CG2 VAL B1820      28.316  27.921  -9.205  1.00  0.00           C  
ATOM   3691  N   GLU B1821      27.984  27.648 -13.040  1.00  0.00           N  
ATOM   3692  CA  GLU B1821      26.824  27.612 -13.934  1.00  0.00           C  
ATOM   3693  C   GLU B1821      25.501  27.644 -13.165  1.00  0.00           C  
ATOM   3694  O   GLU B1821      24.530  27.020 -13.648  1.00  0.00           O  
ATOM   3695  CB  GLU B1821      26.881  26.358 -14.813  1.00  0.00           C  
ATOM   3696  CG  GLU B1821      28.194  26.194 -15.567  1.00  0.00           C  
ATOM   3697  CD  GLU B1821      28.762  27.521 -16.072  1.00  0.00           C  
ATOM   3698  OE1 GLU B1821      29.344  28.275 -15.255  1.00  0.00           O  
ATOM   3699  OE2 GLU B1821      28.621  27.811 -17.282  1.00  0.00           O  
HETATM 3700  P   AMP B1002      29.015  36.863  21.529  1.00  0.00           P  
HETATM 3701  O1P AMP B1002      29.655  37.930  22.347  1.00  0.00           O  
HETATM 3702  O2P AMP B1002      27.406  36.879  21.688  1.00  0.00           O  
HETATM 3703  O3P AMP B1002      29.514  35.401  21.959  1.00  0.00           O  
HETATM 3704  O5' AMP B1002      29.262  36.942  19.929  1.00  0.00           O  
HETATM 3705  C5' AMP B1002      30.547  37.196  19.358  1.00  0.00           C  
HETATM 3706  C4' AMP B1002      30.484  37.000  17.845  1.00  0.00           C  
HETATM 3707  O4' AMP B1002      30.081  35.648  17.502  1.00  0.00           O  
HETATM 3708  C3' AMP B1002      29.418  37.876  17.210  1.00  0.00           C  
HETATM 3709  O3' AMP B1002      29.911  39.222  17.070  1.00  0.00           O  
HETATM 3710  C2' AMP B1002      29.319  37.216  15.846  1.00  0.00           C  
HETATM 3711  O2' AMP B1002      30.464  37.540  15.033  1.00  0.00           O  
HETATM 3712  C1' AMP B1002      29.342  35.722  16.225  1.00  0.00           C  
HETATM 3713  N9  AMP B1002      27.970  35.189  16.480  1.00  0.00           N  
HETATM 3714  C8  AMP B1002      27.255  35.320  17.614  1.00  0.00           C  
HETATM 3715  N7  AMP B1002      26.112  34.624  17.497  1.00  0.00           N  
HETATM 3716  C5  AMP B1002      26.100  34.061  16.289  1.00  0.00           C  
HETATM 3717  C6  AMP B1002      25.188  33.251  15.599  1.00  0.00           C  
HETATM 3718  N6  AMP B1002      24.071  32.820  16.190  1.00  0.00           N  
HETATM 3719  N1  AMP B1002      25.471  32.869  14.329  1.00  0.00           N  
HETATM 3720  C2  AMP B1002      26.609  33.240  13.734  1.00  0.00           C  
HETATM 3721  N3  AMP B1002      27.498  34.006  14.378  1.00  0.00           N  
HETATM 3722  C4  AMP B1002      27.272  34.422  15.644  1.00  0.00           C  
TER
END
