# Supplementary material for: Backbone Brackets and Arginine Tweezers delineate Class I and Class II aminoacyl tRNA synthetases
Source: PLoS Comput Biol. 2018 Apr 16;14(4):e1006101. doi: 10.1371/journal.pcbi.1006101 (PMC5919687; doi:10.1371/journal.pcbi.1006101)
Supplement: S12 File — All structures of Class II aaRS with residues renumbered according to the MSA. (GZ) [file pcbi.1006101.s024.tar.gz › 2zr3_A_renum.pdb]

ATOM      1  N   MET A  97      18.389  -1.141   6.358  1.00  0.00           N  
ATOM      2  CA  MET A  97      17.151  -1.971   6.208  1.00  0.00           C  
ATOM      3  C   MET A  97      17.334  -3.070   5.180  1.00  0.00           C  
ATOM      4  O   MET A  97      17.939  -2.874   4.130  1.00  0.00           O  
ATOM      5  CB  MET A  97      15.961  -1.090   5.814  1.00  0.00           C  
ATOM      6  CG  MET A  97      14.778  -1.852   5.253  1.00  0.00           C  
ATOM      7  SD  MET A  97      13.370  -0.790   4.858  1.00  0.00           S  
ATOM      8  CE  MET A  97      12.100  -1.556   5.847  1.00  0.00           C  
ATOM      9  N   LEU A  98      16.807  -4.241   5.483  1.00  0.00           N  
ATOM     10  CA  LEU A  98      16.946  -5.334   4.552  1.00  0.00           C  
ATOM     11  C   LEU A  98      15.854  -5.367   3.515  1.00  0.00           C  
ATOM     12  O   LEU A  98      14.711  -4.959   3.773  1.00  0.00           O  
ATOM     13  CB  LEU A  98      17.004  -6.655   5.292  1.00  0.00           C  
ATOM     14  CG  LEU A  98      18.468  -7.023   5.436  1.00  0.00           C  
ATOM     15  CD1 LEU A  98      18.612  -8.302   6.242  1.00  0.00           C  
ATOM     16  CD2 LEU A  98      19.056  -7.159   4.032  1.00  0.00           C  
ATOM     17  N   ASP A  99      16.227  -5.860   2.336  1.00  0.00           N  
ATOM     18  CA  ASP A  99      15.311  -5.962   1.213  1.00  0.00           C  
ATOM     19  C   ASP A  99      14.339  -7.119   1.345  1.00  0.00           C  
ATOM     20  O   ASP A  99      14.743  -8.273   1.318  1.00  0.00           O  
ATOM     21  CB  ASP A  99      16.103  -6.106  -0.077  1.00  0.00           C  
ATOM     22  CG  ASP A  99      15.219  -6.336  -1.271  1.00  0.00           C  
ATOM     23  OD1 ASP A  99      14.022  -5.957  -1.213  1.00  0.00           O  
ATOM     24  OD2 ASP A  99      15.736  -6.885  -2.269  1.00  0.00           O  
ATOM     25  N   ILE A 100      13.056  -6.800   1.477  1.00  0.00           N  
ATOM     26  CA  ILE A 100      12.013  -7.812   1.617  1.00  0.00           C  
ATOM     27  C   ILE A 100      12.188  -8.942   0.586  1.00  0.00           C  
ATOM     28  O   ILE A 100      12.010 -10.114   0.914  1.00  0.00           O  
ATOM     29  CB  ILE A 100      10.590  -7.158   1.480  1.00  0.00           C  
ATOM     30  CG1 ILE A 100       9.616  -7.780   2.491  1.00  0.00           C  
ATOM     31  CG2 ILE A 100      10.073  -7.280   0.051  1.00  0.00           C  
ATOM     32  CD1 ILE A 100       9.681  -9.282   2.594  1.00  0.00           C  
ATOM     33  N   LYS A 101      12.555  -8.587  -0.647  1.00  0.00           N  
ATOM     34  CA  LYS A 101      12.754  -9.574  -1.709  1.00  0.00           C  
ATOM     35  C   LYS A 101      13.797 -10.623  -1.312  1.00  0.00           C  
ATOM     36  O   LYS A 101      13.593 -11.821  -1.510  1.00  0.00           O  
ATOM     37  CB  LYS A 101      13.182  -8.885  -3.018  1.00  0.00           C  
ATOM     38  CG  LYS A 101      12.182  -7.843  -3.568  1.00  0.00           C  
ATOM     39  CD  LYS A 101      10.830  -8.459  -3.983  1.00  0.00           C  
ATOM     40  CE  LYS A 101       9.804  -7.399  -4.441  1.00  0.00           C  
ATOM     41  NZ  LYS A 101       9.232  -6.549  -3.341  1.00  0.00           N  
ATOM     42  N   LEU A 102      14.908 -10.166  -0.742  1.00  0.00           N  
ATOM     43  CA  LEU A 102      15.989 -11.051  -0.315  1.00  0.00           C  
ATOM     44  C   LEU A 102      15.502 -12.123   0.666  1.00  0.00           C  
ATOM     45  O   LEU A 102      15.746 -13.307   0.452  1.00  0.00           O  
ATOM     46  CB  LEU A 102      17.103 -10.229   0.334  1.00  0.00           C  
ATOM     47  CG  LEU A 102      18.541 -10.742   0.241  1.00  0.00           C  
ATOM     48  CD1 LEU A 102      18.595 -12.206   0.633  1.00  0.00           C  
ATOM     49  CD2 LEU A 102      19.053 -10.552  -1.171  1.00  0.00           C  
ATOM     50  N   ILE A 103      14.820 -11.722   1.738  1.00  0.00           N  
ATOM     51  CA  ILE A 103      14.322 -12.702   2.710  1.00  0.00           C  
ATOM     52  C   ILE A 103      13.377 -13.678   2.026  1.00  0.00           C  
ATOM     53  O   ILE A 103      13.380 -14.869   2.327  1.00  0.00           O  
ATOM     54  CB  ILE A 103      13.553 -12.051   3.921  1.00  0.00           C  
ATOM     55  CG1 ILE A 103      14.523 -11.351   4.874  1.00  0.00           C  
ATOM     56  CG2 ILE A 103      12.844 -13.126   4.744  1.00  0.00           C  
ATOM     57  CD1 ILE A 103      15.100 -10.088   4.336  1.00  0.00           C  
ATOM     58  N   ARG A 104      12.565 -13.176   1.107  1.00  0.00           N  
ATOM     59  CA  ARG A 104      11.633 -14.042   0.410  1.00  0.00           C  
ATOM     60  C   ARG A 104      12.348 -15.042  -0.495  1.00  0.00           C  
ATOM     61  O   ARG A 104      12.016 -16.230  -0.507  1.00  0.00           O  
ATOM     62  CB  ARG A 104      10.631 -13.211  -0.408  1.00  0.00           C  
ATOM     63  CG  ARG A 104       9.530 -12.564   0.441  1.00  0.00           C  
ATOM     64  CD  ARG A 104       8.304 -12.106  -0.367  1.00  0.00           C  
ATOM     65  NE  ARG A 104       8.510 -10.875  -1.132  1.00  0.00           N  
ATOM     66  CZ  ARG A 104       7.708  -9.815  -1.057  1.00  0.00           C  
ATOM     67  NH1 ARG A 104       7.947  -8.724  -1.786  1.00  0.00           N  
ATOM     68  NH2 ARG A 104       6.665  -9.845  -0.238  1.00  0.00           N  
ATOM     69  N   GLU A 109      13.350 -14.571  -1.228  1.00  0.00           N  
ATOM     70  CA  GLU A 109      14.067 -15.435  -2.154  1.00  0.00           C  
ATOM     71  C   GLU A 109      15.227 -16.286  -1.648  1.00  0.00           C  
ATOM     72  O   GLU A 109      15.763 -17.086  -2.407  1.00  0.00           O  
ATOM     73  CB  GLU A 109      14.510 -14.615  -3.362  1.00  0.00           C  
ATOM     74  CG  GLU A 109      13.359 -14.350  -4.318  1.00  0.00           C  
ATOM     75  CD  GLU A 109      13.659 -13.239  -5.299  1.00  0.00           C  
ATOM     76  OE1 GLU A 109      14.776 -13.245  -5.869  1.00  0.00           O  
ATOM     77  OE2 GLU A 109      12.775 -12.369  -5.500  1.00  0.00           O  
ATOM     78  N   ASN A 110      15.632 -16.132  -0.391  1.00  0.00           N  
ATOM     79  CA  ASN A 110      16.718 -16.963   0.127  1.00  0.00           C  
ATOM     80  C   ASN A 110      16.912 -16.878   1.632  1.00  0.00           C  
ATOM     81  O   ASN A 110      17.984 -16.522   2.125  1.00  0.00           O  
ATOM     82  CB  ASN A 110      18.046 -16.648  -0.563  1.00  0.00           C  
ATOM     83  CG  ASN A 110      19.024 -17.812  -0.465  1.00  0.00           C  
ATOM     84  OD1 ASN A 110      18.785 -18.782   0.275  1.00  0.00           O  
ATOM     85  ND2 ASN A 110      20.124 -17.729  -1.204  1.00  0.00           N  
ATOM     86  N   PRO A 111      15.877 -17.242   2.387  1.00  0.00           N  
ATOM     87  CA  PRO A 111      15.924 -17.206   3.849  1.00  0.00           C  
ATOM     88  C   PRO A 111      17.124 -17.941   4.444  1.00  0.00           C  
ATOM     89  O   PRO A 111      17.637 -17.561   5.491  1.00  0.00           O  
ATOM     90  CB  PRO A 111      14.591 -17.834   4.244  1.00  0.00           C  
ATOM     91  CG  PRO A 111      14.333 -18.797   3.127  1.00  0.00           C  
ATOM     92  CD  PRO A 111      14.695 -17.983   1.917  1.00  0.00           C  
ATOM     93  N   GLU A 112      17.577 -18.991   3.775  1.00  0.00           N  
ATOM     94  CA  GLU A 112      18.710 -19.749   4.279  1.00  0.00           C  
ATOM     95  C   GLU A 112      20.002 -18.947   4.176  1.00  0.00           C  
ATOM     96  O   GLU A 112      20.844 -19.008   5.069  1.00  0.00           O  
ATOM     97  CB  GLU A 112      18.822 -21.077   3.525  1.00  0.00           C  
ATOM     98  CG  GLU A 112      17.648 -22.013   3.801  1.00  0.00           C  
ATOM     99  CD  GLU A 112      17.700 -22.601   5.196  1.00  0.00           C  
ATOM    100  OE1 GLU A 112      16.669 -22.567   5.914  1.00  0.00           O  
ATOM    101  OE2 GLU A 112      18.785 -23.103   5.562  1.00  0.00           O  
ATOM    102  N   LEU A 113      20.150 -18.191   3.092  1.00  0.00           N  
ATOM    103  CA  LEU A 113      21.335 -17.360   2.885  1.00  0.00           C  
ATOM    104  C   LEU A 113      21.430 -16.324   3.999  1.00  0.00           C  
ATOM    105  O   LEU A 113      22.511 -16.058   4.537  1.00  0.00           O  
ATOM    106  CB  LEU A 113      21.246 -16.648   1.526  1.00  0.00           C  
ATOM    107  CG  LEU A 113      22.164 -15.475   1.102  1.00  0.00           C  
ATOM    108  CD1 LEU A 113      21.877 -14.241   1.939  1.00  0.00           C  
ATOM    109  CD2 LEU A 113      23.625 -15.865   1.215  1.00  0.00           C  
ATOM    110  N   VAL A 114      20.283 -15.740   4.326  1.00  0.00           N  
ATOM    111  CA  VAL A 114      20.211 -14.725   5.355  1.00  0.00           C  
ATOM    112  C   VAL A 114      20.419 -15.377   6.718  1.00  0.00           C  
ATOM    113  O   VAL A 114      21.276 -14.952   7.504  1.00  0.00           O  
ATOM    114  CB  VAL A 114      18.840 -13.974   5.294  1.00  0.00           C  
ATOM    115  CG1 VAL A 114      17.741 -14.838   5.854  1.00  0.00           C  
ATOM    116  CG2 VAL A 114      18.913 -12.662   6.050  1.00  0.00           C  
ATOM    117  N   LYS A 115      19.653 -16.421   6.994  1.00  0.00           N  
ATOM    118  CA  LYS A 115      19.779 -17.105   8.272  1.00  0.00           C  
ATOM    119  C   LYS A 115      21.235 -17.457   8.577  1.00  0.00           C  
ATOM    120  O   LYS A 115      21.694 -17.297   9.703  1.00  0.00           O  
ATOM    121  CB  LYS A 115      18.943 -18.393   8.292  1.00  0.00           C  
ATOM    122  CG  LYS A 115      17.435 -18.221   8.479  1.00  0.00           C  
ATOM    123  CD  LYS A 115      16.766 -19.597   8.609  1.00  0.00           C  
ATOM    124  CE  LYS A 115      15.265 -19.500   8.886  1.00  0.00           C  
ATOM    125  NZ  LYS A 115      14.664 -20.824   9.239  1.00  0.00           N  
ATOM    126  N   ASN A 116      21.961 -17.942   7.578  1.00  0.00           N  
ATOM    127  CA  ASN A 116      23.347 -18.316   7.805  1.00  0.00           C  
ATOM    128  C   ASN A 116      24.208 -17.113   8.107  1.00  0.00           C  
ATOM    129  O   ASN A 116      25.117 -17.185   8.934  1.00  0.00           O  
ATOM    130  CB  ASN A 116      23.929 -19.061   6.600  1.00  0.00           C  
ATOM    131  CG  ASN A 116      23.411 -20.478   6.488  1.00  0.00           C  
ATOM    132  OD1 ASN A 116      22.999 -21.087   7.484  1.00  0.00           O  
ATOM    133  ND2 ASN A 116      23.446 -21.021   5.276  1.00  0.00           N  
ATOM    134  N   ASP A 117      23.934 -16.001   7.438  1.00  0.00           N  
ATOM    135  CA  ASP A 117      24.732 -14.817   7.682  1.00  0.00           C  
ATOM    136  C   ASP A 117      24.490 -14.357   9.101  1.00  0.00           C  
ATOM    137  O   ASP A 117      25.436 -14.047   9.825  1.00  0.00           O  
ATOM    138  CB  ASP A 117      24.378 -13.698   6.714  1.00  0.00           C  
ATOM    139  CG  ASP A 117      25.606 -12.980   6.214  1.00  0.00           C  
ATOM    140  OD1 ASP A 117      25.671 -11.734   6.321  1.00  0.00           O  
ATOM    141  OD2 ASP A 117      26.512 -13.683   5.715  1.00  0.00           O  
ATOM    142  N   LEU A 118      23.221 -14.317   9.499  1.00  0.00           N  
ATOM    143  CA  LEU A 118      22.880 -13.908  10.853  1.00  0.00           C  
ATOM    144  C   LEU A 118      23.717 -14.712  11.835  1.00  0.00           C  
ATOM    145  O   LEU A 118      24.061 -14.248  12.918  1.00  0.00           O  
ATOM    146  CB  LEU A 118      21.401 -14.160  11.134  1.00  0.00           C  
ATOM    147  CG  LEU A 118      20.452 -12.966  11.106  1.00  0.00           C  
ATOM    148  CD1 LEU A 118      20.429 -12.376   9.718  1.00  0.00           C  
ATOM    149  CD2 LEU A 118      19.060 -13.408  11.523  1.00  0.00           C  
ATOM    150  N   ILE A 119      24.051 -15.932  11.447  1.00  0.00           N  
ATOM    151  CA  ILE A 119      24.826 -16.788  12.316  1.00  0.00           C  
ATOM    152  C   ILE A 119      26.313 -16.505  12.225  1.00  0.00           C  
ATOM    153  O   ILE A 119      27.027 -16.644  13.210  1.00  0.00           O  
ATOM    154  CB  ILE A 119      24.523 -18.254  12.017  1.00  0.00           C  
ATOM    155  CG1 ILE A 119      23.071 -18.548  12.414  1.00  0.00           C  
ATOM    156  CG2 ILE A 119      25.477 -19.152  12.775  1.00  0.00           C  
ATOM    157  CD1 ILE A 119      22.583 -19.914  12.000  1.00  0.00           C  
ATOM    158  N   LYS A 120      26.789 -16.096  11.059  1.00  0.00           N  
ATOM    159  CA  LYS A 120      28.201 -15.783  10.927  1.00  0.00           C  
ATOM    160  C   LYS A 120      28.487 -14.533  11.760  1.00  0.00           C  
ATOM    161  O   LYS A 120      29.571 -14.373  12.314  1.00  0.00           O  
ATOM    162  CB  LYS A 120      28.559 -15.515   9.467  1.00  0.00           C  
ATOM    163  CG  LYS A 120      28.241 -16.641   8.507  1.00  0.00           C  
ATOM    164  CD  LYS A 120      28.910 -16.376   7.168  1.00  0.00           C  
ATOM    165  CE  LYS A 120      28.580 -17.434   6.139  1.00  0.00           C  
ATOM    166  NZ  LYS A 120      29.432 -17.289   4.928  1.00  0.00           N  
ATOM    167  N   ARG A 121      27.497 -13.651  11.843  1.00  0.00           N  
ATOM    168  CA  ARG A 121      27.620 -12.405  12.596  1.00  0.00           C  
ATOM    169  C   ARG A 121      27.450 -12.648  14.081  1.00  0.00           C  
ATOM    170  O   ARG A 121      27.715 -11.766  14.894  1.00  0.00           O  
ATOM    171  CB  ARG A 121      26.554 -11.392  12.152  1.00  0.00           C  
ATOM    172  CG  ARG A 121      26.836 -10.648  10.849  1.00  0.00           C  
ATOM    173  CD  ARG A 121      25.659  -9.746  10.488  1.00  0.00           C  
ATOM    174  NE  ARG A 121      25.942  -8.875   9.354  1.00  0.00           N  
ATOM    175  CZ  ARG A 121      26.913  -7.968   9.342  1.00  0.00           C  
ATOM    176  NH1 ARG A 121      27.106  -7.212   8.274  1.00  0.00           N  
ATOM    177  NH2 ARG A 121      27.695  -7.817  10.402  1.00  0.00           N  
ATOM    178  N   GLY A 122      26.985 -13.838  14.431  1.00  0.00           N  
ATOM    179  CA  GLY A 122      26.778 -14.157  15.829  1.00  0.00           C  
ATOM    180  C   GLY A 122      25.476 -13.600  16.379  1.00  0.00           C  
ATOM    181  O   GLY A 122      25.314 -13.458  17.587  1.00  0.00           O  
ATOM    182  N   GLU A 123      24.539 -13.282  15.496  1.00  0.00           N  
ATOM    183  CA  GLU A 123      23.257 -12.747  15.927  1.00  0.00           C  
ATOM    184  C   GLU A 123      22.211 -13.857  15.910  1.00  0.00           C  
ATOM    185  O   GLU A 123      21.198 -13.742  15.218  1.00  0.00           O  
ATOM    186  CB  GLU A 123      22.806 -11.630  14.985  1.00  0.00           C  
ATOM    187  CG  GLU A 123      23.866 -10.596  14.650  1.00  0.00           C  
ATOM    188  CD  GLU A 123      24.150  -9.647  15.796  1.00  0.00           C  
ATOM    189  OE1 GLU A 123      23.182  -9.043  16.308  1.00  0.00           O  
ATOM    190  OE2 GLU A 123      25.339  -9.499  16.174  1.00  0.00           O  
ATOM    191  N   LEU A 130      22.446 -14.931  16.663  1.00  0.00           N  
ATOM    192  CA  LEU A 130      21.493 -16.037  16.688  1.00  0.00           C  
ATOM    193  C   LEU A 130      20.129 -15.609  17.198  1.00  0.00           C  
ATOM    194  O   LEU A 130      19.100 -16.022  16.672  1.00  0.00           O  
ATOM    195  CB  LEU A 130      22.024 -17.183  17.539  1.00  0.00           C  
ATOM    196  CG  LEU A 130      23.042 -18.057  16.805  1.00  0.00           C  
ATOM    197  CD1 LEU A 130      24.367 -17.314  16.673  1.00  0.00           C  
ATOM    198  CD2 LEU A 130      23.219 -19.367  17.559  1.00  0.00           C  
ATOM    199  N   GLU A 131      20.137 -14.765  18.220  1.00  0.00           N  
ATOM    200  CA  GLU A 131      18.918 -14.245  18.826  1.00  0.00           C  
ATOM    201  C   GLU A 131      17.911 -13.759  17.776  1.00  0.00           C  
ATOM    202  O   GLU A 131      16.737 -13.567  18.090  1.00  0.00           O  
ATOM    203  CB  GLU A 131      19.274 -13.073  19.755  1.00  0.00           C  
ATOM    204  CG  GLU A 131      20.423 -13.351  20.728  1.00  0.00           C  
ATOM    205  CD  GLU A 131      19.956 -13.957  22.046  1.00  0.00           C  
ATOM    206  OE1 GLU A 131      20.798 -14.542  22.766  1.00  0.00           O  
ATOM    207  OE2 GLU A 131      18.752 -13.837  22.368  1.00  0.00           O  
ATOM    208  N   LYS A 133      18.365 -13.568  16.537  1.00  0.00           N  
ATOM    209  CA  LYS A 133      17.497 -13.062  15.468  1.00  0.00           C  
ATOM    210  C   LYS A 133      17.173 -13.972  14.292  1.00  0.00           C  
ATOM    211  O   LYS A 133      16.267 -13.672  13.515  1.00  0.00           O  
ATOM    212  CB  LYS A 133      18.063 -11.752  14.910  1.00  0.00           C  
ATOM    213  CG  LYS A 133      17.715 -10.533  15.732  1.00  0.00           C  
ATOM    214  CD  LYS A 133      18.595  -9.360  15.375  1.00  0.00           C  
ATOM    215  CE  LYS A 133      18.312  -8.202  16.293  1.00  0.00           C  
ATOM    216  NZ  LYS A 133      19.251  -7.085  16.066  1.00  0.00           N  
ATOM    217  N   VAL A 134      17.910 -15.060  14.125  1.00  0.00           N  
ATOM    218  CA  VAL A 134      17.612 -15.955  13.021  1.00  0.00           C  
ATOM    219  C   VAL A 134      16.107 -16.328  13.010  1.00  0.00           C  
ATOM    220  O   VAL A 134      15.477 -16.412  11.946  1.00  0.00           O  
ATOM    221  CB  VAL A 134      18.484 -17.220  13.116  1.00  0.00           C  
ATOM    222  CG1 VAL A 134      18.281 -17.877  14.457  1.00  0.00           C  
ATOM    223  CG2 VAL A 134      18.138 -18.183  12.002  1.00  0.00           C  
ATOM    224  N   LYS A 135      15.528 -16.515  14.197  1.00  0.00           N  
ATOM    225  CA  LYS A 135      14.117 -16.878  14.316  1.00  0.00           C  
ATOM    226  C   LYS A 135      13.172 -15.851  13.690  1.00  0.00           C  
ATOM    227  O   LYS A 135      11.971 -16.100  13.545  1.00  0.00           O  
ATOM    228  CB  LYS A 135      13.738 -17.084  15.791  1.00  0.00           C  
ATOM    229  CG  LYS A 135      13.252 -15.839  16.540  1.00  0.00           C  
ATOM    230  CD  LYS A 135      12.379 -16.242  17.737  1.00  0.00           C  
ATOM    231  CE  LYS A 135      11.662 -15.053  18.391  1.00  0.00           C  
ATOM    232  NZ  LYS A 135      12.571 -14.152  19.159  1.00  0.00           N  
ATOM    233  N   TRP A 136      13.720 -14.695  13.331  1.00  0.00           N  
ATOM    234  CA  TRP A 136      12.944 -13.619  12.725  1.00  0.00           C  
ATOM    235  C   TRP A 136      12.640 -13.914  11.267  1.00  0.00           C  
ATOM    236  O   TRP A 136      11.548 -13.627  10.787  1.00  0.00           O  
ATOM    237  CB  TRP A 136      13.713 -12.299  12.802  1.00  0.00           C  
ATOM    238  CG  TRP A 136      13.625 -11.550  14.112  1.00  0.00           C  
ATOM    239  CD1 TRP A 136      12.936 -11.916  15.233  1.00  0.00           C  
ATOM    240  CD2 TRP A 136      14.207 -10.271  14.400  1.00  0.00           C  
ATOM    241  NE1 TRP A 136      13.048 -10.942  16.197  1.00  0.00           N  
ATOM    242  CE2 TRP A 136      13.823  -9.922  15.710  1.00  0.00           C  
ATOM    243  CE3 TRP A 136      15.012  -9.383  13.672  1.00  0.00           C  
ATOM    244  CZ2 TRP A 136      14.217  -8.727  16.308  1.00  0.00           C  
ATOM    245  CZ3 TRP A 136      15.402  -8.192  14.268  1.00  0.00           C  
ATOM    246  CH2 TRP A 136      15.004  -7.877  15.571  1.00  0.00           C  
ATOM    247  N   VAL A 137      13.622 -14.476  10.569  1.00  0.00           N  
ATOM    248  CA  VAL A 137      13.480 -14.806   9.159  1.00  0.00           C  
ATOM    249  C   VAL A 137      12.164 -15.522   8.916  1.00  0.00           C  
ATOM    250  O   VAL A 137      11.417 -15.178   8.000  1.00  0.00           O  
ATOM    251  CB  VAL A 137      14.623 -15.726   8.680  1.00  0.00           C  
ATOM    252  CG1 VAL A 137      14.545 -15.934   7.178  1.00  0.00           C  
ATOM    253  CG2 VAL A 137      15.947 -15.130   9.057  1.00  0.00           C  
ATOM    254  N   ASP A 138      11.881 -16.522   9.742  1.00  0.00           N  
ATOM    255  CA  ASP A 138      10.655 -17.284   9.585  1.00  0.00           C  
ATOM    256  C   ASP A 138       9.444 -16.418   9.895  1.00  0.00           C  
ATOM    257  O   ASP A 138       8.456 -16.427   9.156  1.00  0.00           O  
ATOM    258  CB  ASP A 138      10.662 -18.524  10.500  1.00  0.00           C  
ATOM    259  CG  ASP A 138      11.645 -19.607  10.038  1.00  0.00           C  
ATOM    260  OD1 ASP A 138      11.535 -20.087   8.887  1.00  0.00           O  
ATOM    261  OD2 ASP A 138      12.525 -19.985  10.840  1.00  0.00           O  
ATOM    262  N   GLU A 139       9.531 -15.662  10.984  1.00  0.00           N  
ATOM    263  CA  GLU A 139       8.434 -14.801  11.409  1.00  0.00           C  
ATOM    264  C   GLU A 139       8.106 -13.710  10.386  1.00  0.00           C  
ATOM    265  O   GLU A 139       6.974 -13.221  10.331  1.00  0.00           O  
ATOM    266  CB  GLU A 139       8.775 -14.176  12.762  1.00  0.00           C  
ATOM    267  CG  GLU A 139       7.654 -13.370  13.406  1.00  0.00           C  
ATOM    268  CD  GLU A 139       6.405 -14.189  13.690  1.00  0.00           C  
ATOM    269  OE1 GLU A 139       6.503 -15.433  13.785  1.00  0.00           O  
ATOM    270  OE2 GLU A 139       5.323 -13.581  13.833  1.00  0.00           O  
ATOM    271  N   ILE A 140       9.096 -13.336   9.578  1.00  0.00           N  
ATOM    272  CA  ILE A 140       8.918 -12.307   8.549  1.00  0.00           C  
ATOM    273  C   ILE A 140       8.113 -12.866   7.379  1.00  0.00           C  
ATOM    274  O   ILE A 140       7.200 -12.214   6.869  1.00  0.00           O  
ATOM    275  CB  ILE A 140      10.295 -11.774   8.049  1.00  0.00           C  
ATOM    276  CG1 ILE A 140      10.971 -10.981   9.175  1.00  0.00           C  
ATOM    277  CG2 ILE A 140      10.124 -10.901   6.808  1.00  0.00           C  
ATOM    278  CD1 ILE A 140      12.342 -10.465   8.834  1.00  0.00           C  
ATOM    279  N   LEU A 141       8.453 -14.081   6.961  1.00  0.00           N  
ATOM    280  CA  LEU A 141       7.747 -14.748   5.871  1.00  0.00           C  
ATOM    281  C   LEU A 141       6.327 -15.055   6.363  1.00  0.00           C  
ATOM    282  O   LEU A 141       5.344 -14.819   5.660  1.00  0.00           O  
ATOM    283  CB  LEU A 141       8.470 -16.043   5.514  1.00  0.00           C  
ATOM    284  CG  LEU A 141       9.981 -15.931   5.296  1.00  0.00           C  
ATOM    285  CD1 LEU A 141      10.596 -17.316   5.417  1.00  0.00           C  
ATOM    286  CD2 LEU A 141      10.284 -15.297   3.941  1.00  0.00           C  
ATOM    287  N   LYS A 142       6.236 -15.584   7.580  1.00  0.00           N  
ATOM    288  CA  LYS A 142       4.947 -15.905   8.185  1.00  0.00           C  
ATOM    289  C   LYS A 142       3.993 -14.726   7.946  1.00  0.00           C  
ATOM    290  O   LYS A 142       2.864 -14.901   7.480  1.00  0.00           O  
ATOM    291  CB  LYS A 142       5.133 -16.143   9.695  1.00  0.00           C  
ATOM    292  CG  LYS A 142       3.889 -16.630  10.458  1.00  0.00           C  
ATOM    293  CD  LYS A 142       3.542 -18.080  10.099  1.00  0.00           C  
ATOM    294  CE  LYS A 142       2.490 -18.684  11.034  1.00  0.00           C  
ATOM    295  NZ  LYS A 142       1.181 -17.984  10.951  1.00  0.00           N  
ATOM    296  N   LEU A 143       4.485 -13.528   8.260  1.00  0.00           N  
ATOM    297  CA  LEU A 143       3.740 -12.281   8.120  1.00  0.00           C  
ATOM    298  C   LEU A 143       3.674 -11.828   6.669  1.00  0.00           C  
ATOM    299  O   LEU A 143       2.629 -11.363   6.194  1.00  0.00           O  
ATOM    300  CB  LEU A 143       4.398 -11.182   8.959  1.00  0.00           C  
ATOM    301  CG  LEU A 143       4.299 -11.255  10.482  1.00  0.00           C  
ATOM    302  CD1 LEU A 143       5.218 -10.217  11.086  1.00  0.00           C  
ATOM    303  CD2 LEU A 143       2.872 -11.005  10.923  1.00  0.00           C  
ATOM    304  N   ASP A 144       4.794 -11.948   5.966  1.00  0.00           N  
ATOM    305  CA  ASP A 144       4.819 -11.553   4.570  1.00  0.00           C  
ATOM    306  C   ASP A 144       3.704 -12.314   3.860  1.00  0.00           C  
ATOM    307  O   ASP A 144       3.028 -11.775   2.994  1.00  0.00           O  
ATOM    308  CB  ASP A 144       6.166 -11.891   3.931  1.00  0.00           C  
ATOM    309  CG  ASP A 144       6.255 -11.433   2.479  1.00  0.00           C  
ATOM    310  OD1 ASP A 144       6.270 -10.209   2.241  1.00  0.00           O  
ATOM    311  OD2 ASP A 144       6.304 -12.292   1.574  1.00  0.00           O  
ATOM    312  N   THR A 145       3.508 -13.571   4.245  1.00  0.00           N  
ATOM    313  CA  THR A 145       2.474 -14.396   3.639  1.00  0.00           C  
ATOM    314  C   THR A 145       1.052 -13.929   3.938  1.00  0.00           C  
ATOM    315  O   THR A 145       0.237 -13.804   3.021  1.00  0.00           O  
ATOM    316  CB  THR A 145       2.611 -15.857   4.076  1.00  0.00           C  
ATOM    317  OG1 THR A 145       3.748 -16.440   3.428  1.00  0.00           O  
ATOM    318  CG2 THR A 145       1.363 -16.639   3.701  1.00  0.00           C  
ATOM    319  N   GLU A 146       0.748 -13.684   5.210  1.00  0.00           N  
ATOM    320  CA  GLU A 146      -0.590 -13.238   5.587  1.00  0.00           C  
ATOM    321  C   GLU A 146      -0.887 -11.924   4.879  1.00  0.00           C  
ATOM    322  O   GLU A 146      -2.027 -11.640   4.497  1.00  0.00           O  
ATOM    323  CB  GLU A 146      -0.681 -13.035   7.093  1.00  0.00           C  
ATOM    324  CG  GLU A 146       0.054 -14.082   7.895  1.00  0.00           C  
ATOM    325  CD  GLU A 146      -0.243 -13.985   9.375  1.00  0.00           C  
ATOM    326  OE1 GLU A 146       0.504 -14.597  10.169  1.00  0.00           O  
ATOM    327  OE2 GLU A 146      -1.229 -13.305   9.741  1.00  0.00           O  
ATOM    328  N   TRP A 147       0.160 -11.126   4.713  1.00  0.00           N  
ATOM    329  CA  TRP A 147       0.049  -9.840   4.047  1.00  0.00           C  
ATOM    330  C   TRP A 147      -0.498 -10.020   2.633  1.00  0.00           C  
ATOM    331  O   TRP A 147      -1.480  -9.383   2.262  1.00  0.00           O  
ATOM    332  CB  TRP A 147       1.428  -9.152   4.024  1.00  0.00           C  
ATOM    333  CG  TRP A 147       1.537  -7.947   3.128  1.00  0.00           C  
ATOM    334  CD1 TRP A 147       0.634  -6.943   3.006  1.00  0.00           C  
ATOM    335  CD2 TRP A 147       2.622  -7.619   2.242  1.00  0.00           C  
ATOM    336  NE1 TRP A 147       1.077  -6.009   2.099  1.00  0.00           N  
ATOM    337  CE2 TRP A 147       2.295  -6.401   1.615  1.00  0.00           C  
ATOM    338  CE3 TRP A 147       3.836  -8.239   1.919  1.00  0.00           C  
ATOM    339  CZ2 TRP A 147       3.136  -5.785   0.682  1.00  0.00           C  
ATOM    340  CZ3 TRP A 147       4.677  -7.622   0.986  1.00  0.00           C  
ATOM    341  CH2 TRP A 147       4.318  -6.409   0.380  1.00  0.00           C  
ATOM    342  N   ARG A 148       0.116 -10.911   1.859  1.00  0.00           N  
ATOM    343  CA  ARG A 148      -0.309 -11.134   0.486  1.00  0.00           C  
ATOM    344  C   ARG A 148      -1.619 -11.887   0.283  1.00  0.00           C  
ATOM    345  O   ARG A 148      -2.252 -11.736  -0.761  1.00  0.00           O  
ATOM    346  CB  ARG A 148       0.812 -11.798  -0.313  1.00  0.00           C  
ATOM    347  CG  ARG A 148       1.700 -12.724   0.502  1.00  0.00           C  
ATOM    348  CD  ARG A 148       2.938 -13.100  -0.294  1.00  0.00           C  
ATOM    349  NE  ARG A 148       3.477 -11.929  -0.983  1.00  0.00           N  
ATOM    350  CZ  ARG A 148       4.520 -11.951  -1.806  1.00  0.00           C  
ATOM    351  NH1 ARG A 148       5.154 -13.093  -2.049  1.00  0.00           N  
ATOM    352  NH2 ARG A 148       4.916 -10.831  -2.402  1.00  0.00           N  
ATOM    353  N   THR A 149      -2.050 -12.698   1.239  1.00  0.00           N  
ATOM    354  CA  THR A 149      -3.324 -13.373   1.012  1.00  0.00           C  
ATOM    355  C   THR A 149      -4.429 -12.360   1.292  1.00  0.00           C  
ATOM    356  O   THR A 149      -5.463 -12.350   0.616  1.00  0.00           O  
ATOM    357  CB  THR A 149      -3.530 -14.637   1.908  1.00  0.00           C  
ATOM    358  OG1 THR A 149      -3.608 -14.256   3.281  1.00  0.00           O  
ATOM    359  CG2 THR A 149      -2.393 -15.617   1.718  1.00  0.00           C  
ATOM    360  N   LYS A 150      -4.205 -11.499   2.283  1.00  0.00           N  
ATOM    361  CA  LYS A 150      -5.199 -10.491   2.610  1.00  0.00           C  
ATOM    362  C   LYS A 150      -5.339  -9.527   1.439  1.00  0.00           C  
ATOM    363  O   LYS A 150      -6.415  -8.972   1.194  1.00  0.00           O  
ATOM    364  CB  LYS A 150      -4.832  -9.761   3.903  1.00  0.00           C  
ATOM    365  CG  LYS A 150      -5.224 -10.566   5.132  1.00  0.00           C  
ATOM    366  CD  LYS A 150      -4.999  -9.820   6.431  1.00  0.00           C  
ATOM    367  CE  LYS A 150      -5.529 -10.629   7.592  1.00  0.00           C  
ATOM    368  NZ  LYS A 150      -4.954 -11.998   7.585  1.00  0.00           N  
ATOM    369  N   LEU A 151      -4.255  -9.346   0.697  1.00  0.00           N  
ATOM    370  CA  LEU A 151      -4.313  -8.480  -0.466  1.00  0.00           C  
ATOM    371  C   LEU A 151      -5.237  -9.201  -1.442  1.00  0.00           C  
ATOM    372  O   LEU A 151      -6.217  -8.641  -1.927  1.00  0.00           O  
ATOM    373  CB  LEU A 151      -2.919  -8.311  -1.083  1.00  0.00           C  
ATOM    374  CG  LEU A 151      -2.410  -6.882  -1.336  1.00  0.00           C  
ATOM    375  CD1 LEU A 151      -3.433  -6.114  -2.190  1.00  0.00           C  
ATOM    376  CD2 LEU A 151      -2.158  -6.167   0.001  1.00  0.00           C  
ATOM    377  N   LYS A 152      -4.920 -10.464  -1.697  1.00  0.00           N  
ATOM    378  CA  LYS A 152      -5.694 -11.296  -2.598  1.00  0.00           C  
ATOM    379  C   LYS A 152      -7.169 -11.167  -2.260  1.00  0.00           C  
ATOM    380  O   LYS A 152      -7.998 -10.996  -3.146  1.00  0.00           O  
ATOM    381  CB  LYS A 152      -5.269 -12.755  -2.444  1.00  0.00           C  
ATOM    382  CG  LYS A 152      -5.348 -13.583  -3.713  1.00  0.00           C  
ATOM    383  CD  LYS A 152      -4.148 -13.323  -4.617  1.00  0.00           C  
ATOM    384  CE  LYS A 152      -4.122 -14.302  -5.785  1.00  0.00           C  
ATOM    385  NZ  LYS A 152      -4.101 -15.725  -5.326  1.00  0.00           N  
ATOM    386  N   GLU A 153      -7.497 -11.248  -0.973  1.00  0.00           N  
ATOM    387  CA  GLU A 153      -8.891 -11.152  -0.555  1.00  0.00           C  
ATOM    388  C   GLU A 153      -9.494  -9.805  -0.900  1.00  0.00           C  
ATOM    389  O   GLU A 153     -10.589  -9.744  -1.451  1.00  0.00           O  
ATOM    390  CB  GLU A 153      -9.048 -11.407   0.951  1.00  0.00           C  
ATOM    391  CG  GLU A 153     -10.514 -11.427   1.439  1.00  0.00           C  
ATOM    392  CD  GLU A 153     -11.370 -12.552   0.813  1.00  0.00           C  
ATOM    393  OE1 GLU A 153     -10.853 -13.319  -0.035  1.00  0.00           O  
ATOM    394  OE2 GLU A 153     -12.567 -12.667   1.171  1.00  0.00           O  
ATOM    395  N   ILE A 154      -8.794  -8.721  -0.583  1.00  0.00           N  
ATOM    396  CA  ILE A 154      -9.338  -7.406  -0.891  1.00  0.00           C  
ATOM    397  C   ILE A 154      -9.717  -7.352  -2.366  1.00  0.00           C  
ATOM    398  O   ILE A 154     -10.837  -6.978  -2.702  1.00  0.00           O  
ATOM    399  CB  ILE A 154      -8.350  -6.274  -0.544  1.00  0.00           C  
ATOM    400  CG1 ILE A 154      -8.052  -6.297   0.966  1.00  0.00           C  
ATOM    401  CG2 ILE A 154      -8.954  -4.937  -0.928  1.00  0.00           C  
ATOM    402  CD1 ILE A 154      -7.157  -5.155   1.500  1.00  0.00           C  
ATOM    403  N   ASN A 155      -8.806  -7.751  -3.244  1.00  0.00           N  
ATOM    404  CA  ASN A 155      -9.111  -7.757  -4.669  1.00  0.00           C  
ATOM    405  C   ASN A 155     -10.321  -8.643  -4.973  1.00  0.00           C  
ATOM    406  O   ASN A 155     -11.157  -8.294  -5.810  1.00  0.00           O  
ATOM    407  CB  ASN A 155      -7.899  -8.228  -5.466  1.00  0.00           C  
ATOM    408  CG  ASN A 155      -6.724  -7.288  -5.321  1.00  0.00           C  
ATOM    409  OD1 ASN A 155      -6.767  -6.150  -5.786  1.00  0.00           O  
ATOM    410  ND2 ASN A 155      -5.672  -7.749  -4.657  1.00  0.00           N  
ATOM    411  N   ARG A 156     -10.407  -9.787  -4.295  1.00  0.00           N  
ATOM    412  CA  ARG A 156     -11.524 -10.718  -4.477  1.00  0.00           C  
ATOM    413  C   ARG A 156     -12.752  -9.879  -4.155  1.00  0.00           C  
ATOM    414  O   ARG A 156     -13.706  -9.814  -4.930  1.00  0.00           O  
ATOM    415  CB  ARG A 156     -11.418 -11.878  -3.468  1.00  0.00           C  
ATOM    416  CG  ARG A 156     -11.734 -13.312  -3.969  1.00  0.00           C  
ATOM    417  CD  ARG A 156     -13.212 -13.592  -4.320  1.00  0.00           C  
ATOM    418  NE  ARG A 156     -14.181 -13.313  -3.254  1.00  0.00           N  
ATOM    419  CZ  ARG A 156     -14.076 -13.731  -1.996  1.00  0.00           C  
ATOM    420  NH1 ARG A 156     -13.032 -14.462  -1.622  1.00  0.00           N  
ATOM    421  NH2 ARG A 156     -15.018 -13.413  -1.111  1.00  0.00           N  
ATOM    422  N   LEU A 157     -12.689  -9.225  -3.000  1.00  0.00           N  
ATOM    423  CA  LEU A 157     -13.762  -8.377  -2.506  1.00  0.00           C  
ATOM    424  C   LEU A 157     -14.136  -7.231  -3.440  1.00  0.00           C  
ATOM    425  O   LEU A 157     -15.319  -6.992  -3.689  1.00  0.00           O  
ATOM    426  CB  LEU A 157     -13.378  -7.825  -1.140  1.00  0.00           C  
ATOM    427  CG  LEU A 157     -13.588  -8.779   0.033  1.00  0.00           C  
ATOM    428  CD1 LEU A 157     -12.901  -8.239   1.285  1.00  0.00           C  
ATOM    429  CD2 LEU A 157     -15.074  -8.930   0.266  1.00  0.00           C  
ATOM    430  N   ARG A 158     -13.137  -6.514  -3.947  1.00  0.00           N  
ATOM    431  CA  ARG A 158     -13.395  -5.404  -4.865  1.00  0.00           C  
ATOM    432  C   ARG A 158     -14.153  -5.910  -6.108  1.00  0.00           C  
ATOM    433  O   ARG A 158     -15.143  -5.309  -6.523  1.00  0.00           O  
ATOM    434  CB  ARG A 158     -12.069  -4.710  -5.248  1.00  0.00           C  
ATOM    435  CG  ARG A 158     -11.582  -3.731  -4.176  1.00  0.00           C  
ATOM    436  CD  ARG A 158     -10.121  -3.274  -4.332  1.00  0.00           C  
ATOM    437  NE  ARG A 158      -9.861  -2.598  -5.600  1.00  0.00           N  
ATOM    438  CZ  ARG A 158      -9.554  -3.226  -6.731  1.00  0.00           C  
ATOM    439  NH1 ARG A 158      -9.466  -4.547  -6.745  1.00  0.00           N  
ATOM    440  NH2 ARG A 158      -9.340  -2.537  -7.846  1.00  0.00           N  
ATOM    441  N   HIS A 159     -13.699  -7.027  -6.675  1.00  0.00           N  
ATOM    442  CA  HIS A 159     -14.332  -7.629  -7.850  1.00  0.00           C  
ATOM    443  C   HIS A 159     -15.781  -8.006  -7.548  1.00  0.00           C  
ATOM    444  O   HIS A 159     -16.658  -7.901  -8.401  1.00  0.00           O  
ATOM    445  CB  HIS A 159     -13.554  -8.878  -8.265  1.00  0.00           C  
ATOM    446  CG  HIS A 159     -14.222  -9.689  -9.333  1.00  0.00           C  
ATOM    447  ND1 HIS A 159     -14.406  -9.225 -10.619  1.00  0.00           N  
ATOM    448  CD2 HIS A 159     -14.726 -10.947  -9.313  1.00  0.00           C  
ATOM    449  CE1 HIS A 159     -14.992 -10.162 -11.343  1.00  0.00           C  
ATOM    450  NE2 HIS A 159     -15.197 -11.217 -10.575  1.00  0.00           N  
ATOM    451  N   GLU A 160     -16.016  -8.446  -6.319  1.00  0.00           N  
ATOM    452  CA  GLU A 160     -17.342  -8.855  -5.871  1.00  0.00           C  
ATOM    453  C   GLU A 160     -18.318  -7.689  -5.900  1.00  0.00           C  
ATOM    454  O   GLU A 160     -19.417  -7.805  -6.453  1.00  0.00           O  
ATOM    455  CB  GLU A 160     -17.250  -9.416  -4.443  1.00  0.00           C  
ATOM    456  CG  GLU A 160     -18.557  -9.915  -3.814  1.00  0.00           C  
ATOM    457  CD  GLU A 160     -18.782 -11.411  -3.988  1.00  0.00           C  
ATOM    458  OE1 GLU A 160     -19.596 -11.978  -3.217  1.00  0.00           O  
ATOM    459  OE2 GLU A 160     -18.156 -12.015  -4.892  1.00  0.00           O  
ATOM    460  N   ARG A 161     -17.918  -6.565  -5.306  1.00  0.00           N  
ATOM    461  CA  ARG A 161     -18.795  -5.399  -5.257  1.00  0.00           C  
ATOM    462  C   ARG A 161     -19.189  -4.980  -6.666  1.00  0.00           C  
ATOM    463  O   ARG A 161     -20.300  -4.511  -6.884  1.00  0.00           O  
ATOM    464  CB  ARG A 161     -18.139  -4.226  -4.518  1.00  0.00           C  
ATOM    465  CG  ARG A 161     -17.229  -3.356  -5.365  1.00  0.00           C  
ATOM    466  CD  ARG A 161     -17.133  -1.957  -4.784  1.00  0.00           C  
ATOM    467  NE  ARG A 161     -15.807  -1.631  -4.258  1.00  0.00           N  
ATOM    468  CZ  ARG A 161     -14.703  -1.457  -4.989  1.00  0.00           C  
ATOM    469  NH1 ARG A 161     -14.722  -1.580  -6.313  1.00  0.00           N  
ATOM    470  NH2 ARG A 161     -13.568  -1.130  -4.385  1.00  0.00           N  
ATOM    471  N   ASN A 162     -18.282  -5.157  -7.622  1.00  0.00           N  
ATOM    472  CA  ASN A 162     -18.585  -4.815  -9.001  1.00  0.00           C  
ATOM    473  C   ASN A 162     -19.735  -5.716  -9.441  1.00  0.00           C  
ATOM    474  O   ASN A 162     -20.746  -5.236  -9.955  1.00  0.00           O  
ATOM    475  CB  ASN A 162     -17.359  -5.055  -9.888  1.00  0.00           C  
ATOM    476  CG  ASN A 162     -17.671  -4.956 -11.379  1.00  0.00           C  
ATOM    477  OD1 ASN A 162     -16.982  -5.559 -12.201  1.00  0.00           O  
ATOM    478  ND2 ASN A 162     -18.698  -4.189 -11.733  1.00  0.00           N  
ATOM    479  N   LYS A 163     -19.582  -7.022  -9.222  1.00  0.00           N  
ATOM    480  CA  LYS A 163     -20.612  -7.982  -9.615  1.00  0.00           C  
ATOM    481  C   LYS A 163     -21.925  -7.718  -8.898  1.00  0.00           C  
ATOM    482  O   LYS A 163     -22.985  -7.676  -9.528  1.00  0.00           O  
ATOM    483  CB  LYS A 163     -20.147  -9.432  -9.368  1.00  0.00           C  
ATOM    484  CG  LYS A 163     -19.155  -9.967 -10.425  1.00  0.00           C  
ATOM    485  CD  LYS A 163     -19.030 -11.505 -10.436  1.00  0.00           C  
ATOM    486  CE  LYS A 163     -18.234 -12.049  -9.245  1.00  0.00           C  
ATOM    487  NZ  LYS A 163     -17.977 -13.521  -9.332  1.00  0.00           N  
ATOM    488  N   ILE A 164     -21.864  -7.531  -7.586  1.00  0.00           N  
ATOM    489  CA  ILE A 164     -23.080  -7.259  -6.834  1.00  0.00           C  
ATOM    490  C   ILE A 164     -23.701  -5.931  -7.260  1.00  0.00           C  
ATOM    491  O   ILE A 164     -24.881  -5.691  -7.020  1.00  0.00           O  
ATOM    492  CB  ILE A 164     -22.811  -7.218  -5.312  1.00  0.00           C  
ATOM    493  CG1 ILE A 164     -22.521  -8.632  -4.812  1.00  0.00           C  
ATOM    494  CG2 ILE A 164     -24.012  -6.608  -4.566  1.00  0.00           C  
ATOM    495  CD1 ILE A 164     -22.392  -8.735  -3.306  1.00  0.00           C  
ATOM    496  N   ALA A 165     -22.905  -5.075  -7.895  1.00  0.00           N  
ATOM    497  CA  ALA A 165     -23.383  -3.767  -8.341  1.00  0.00           C  
ATOM    498  C   ALA A 165     -24.253  -3.884  -9.585  1.00  0.00           C  
ATOM    499  O   ALA A 165     -25.377  -3.376  -9.616  1.00  0.00           O  
ATOM    500  CB  ALA A 165     -22.198  -2.837  -8.613  1.00  0.00           C  
ATOM    501  N   VAL A 166     -23.737  -4.552 -10.610  1.00  0.00           N  
ATOM    502  CA  VAL A 166     -24.492  -4.719 -11.842  1.00  0.00           C  
ATOM    503  C   VAL A 166     -25.754  -5.535 -11.576  1.00  0.00           C  
ATOM    504  O   VAL A 166     -26.797  -5.284 -12.180  1.00  0.00           O  
ATOM    505  CB  VAL A 166     -23.653  -5.428 -12.927  1.00  0.00           C  
ATOM    506  CG1 VAL A 166     -22.303  -4.749 -13.051  1.00  0.00           C  
ATOM    507  CG2 VAL A 166     -23.492  -6.908 -12.595  1.00  0.00           C  
ATOM    508  N   GLU A 167     -25.657  -6.492 -10.652  1.00  0.00           N  
ATOM    509  CA  GLU A 167     -26.782  -7.358 -10.321  1.00  0.00           C  
ATOM    510  C   GLU A 167     -27.970  -6.607  -9.753  1.00  0.00           C  
ATOM    511  O   GLU A 167     -29.116  -6.972 -10.006  1.00  0.00           O  
ATOM    512  CB  GLU A 167     -26.354  -8.439  -9.332  1.00  0.00           C  
ATOM    513  CG  GLU A 167     -27.405  -9.531  -9.107  1.00  0.00           C  
ATOM    514  CD  GLU A 167     -27.902 -10.148 -10.410  1.00  0.00           C  
ATOM    515  OE1 GLU A 167     -27.073 -10.393 -11.318  1.00  0.00           O  
ATOM    516  OE2 GLU A 167     -29.123 -10.396 -10.519  1.00  0.00           O  
ATOM    517  N   ILE A 168     -27.704  -5.574  -8.964  1.00  0.00           N  
ATOM    518  CA  ILE A 168     -28.783  -4.779  -8.396  1.00  0.00           C  
ATOM    519  C   ILE A 168     -29.416  -4.023  -9.556  1.00  0.00           C  
ATOM    520  O   ILE A 168     -30.619  -3.763  -9.566  1.00  0.00           O  
ATOM    521  CB  ILE A 168     -28.254  -3.762  -7.364  1.00  0.00           C  
ATOM    522  CG1 ILE A 168     -27.705  -4.496  -6.145  1.00  0.00           C  
ATOM    523  CG2 ILE A 168     -29.363  -2.814  -6.949  1.00  0.00           C  
ATOM    524  CD1 ILE A 168     -27.232  -3.569  -5.044  1.00  0.00           C  
ATOM    525  N   GLY A 169     -28.588  -3.680 -10.537  1.00  0.00           N  
ATOM    526  CA  GLY A 169     -29.077  -2.967 -11.696  1.00  0.00           C  
ATOM    527  C   GLY A 169     -30.042  -3.825 -12.487  1.00  0.00           C  
ATOM    528  O   GLY A 169     -31.111  -3.365 -12.878  1.00  0.00           O  
ATOM    529  N   LYS A 170     -29.665  -5.076 -12.730  1.00  0.00           N  
ATOM    530  CA  LYS A 170     -30.518  -5.993 -13.475  1.00  0.00           C  
ATOM    531  C   LYS A 170     -31.871  -6.150 -12.788  1.00  0.00           C  
ATOM    532  O   LYS A 170     -32.900  -6.280 -13.449  1.00  0.00           O  
ATOM    533  CB  LYS A 170     -29.845  -7.367 -13.624  1.00  0.00           C  
ATOM    534  CG  LYS A 170     -28.900  -7.492 -14.825  1.00  0.00           C  
ATOM    535  CD  LYS A 170     -27.472  -7.046 -14.523  1.00  0.00           C  
ATOM    536  CE  LYS A 170     -26.676  -8.133 -13.797  1.00  0.00           C  
ATOM    537  NZ  LYS A 170     -26.467  -9.360 -14.626  1.00  0.00           N  
ATOM    538  N   ARG A 171     -31.867  -6.134 -11.461  1.00  0.00           N  
ATOM    539  CA  ARG A 171     -33.102  -6.269 -10.700  1.00  0.00           C  
ATOM    540  C   ARG A 171     -33.893  -4.964 -10.696  1.00  0.00           C  
ATOM    541  O   ARG A 171     -35.073  -4.949 -10.352  1.00  0.00           O  
ATOM    542  CB  ARG A 171     -32.803  -6.680  -9.258  1.00  0.00           C  
ATOM    543  CG  ARG A 171     -32.119  -8.026  -9.108  1.00  0.00           C  
ATOM    544  CD  ARG A 171     -32.304  -8.543  -7.694  1.00  0.00           C  
ATOM    545  NE  ARG A 171     -31.592  -9.794  -7.464  1.00  0.00           N  
ATOM    546  CZ  ARG A 171     -31.771 -10.563  -6.397  1.00  0.00           C  
ATOM    547  NH1 ARG A 171     -32.644 -10.209  -5.461  1.00  0.00           N  
ATOM    548  NH2 ARG A 171     -31.071 -11.682  -6.263  1.00  0.00           N  
ATOM    549  N   ARG A 172     -33.235  -3.871 -11.070  1.00  0.00           N  
ATOM    550  CA  ARG A 172     -33.880  -2.562 -11.123  1.00  0.00           C  
ATOM    551  C   ARG A 172     -35.040  -2.645 -12.106  1.00  0.00           C  
ATOM    552  O   ARG A 172     -36.003  -1.880 -12.022  1.00  0.00           O  
ATOM    553  CB  ARG A 172     -32.877  -1.506 -11.597  1.00  0.00           C  
ATOM    554  CG  ARG A 172     -33.424  -0.091 -11.724  1.00  0.00           C  
ATOM    555  CD  ARG A 172     -32.346   0.829 -12.288  1.00  0.00           C  
ATOM    556  NE  ARG A 172     -32.743   2.236 -12.314  1.00  0.00           N  
ATOM    557  CZ  ARG A 172     -33.051   2.952 -11.237  1.00  0.00           C  
ATOM    558  NH1 ARG A 172     -33.015   2.396 -10.031  1.00  0.00           N  
ATOM    559  NH2 ARG A 172     -33.383   4.230 -11.365  1.00  0.00           N  
ATOM    560  N   LYS A 173     -34.927  -3.583 -13.040  1.00  0.00           N  
ATOM    561  CA  LYS A 173     -35.947  -3.802 -14.051  1.00  0.00           C  
ATOM    562  C   LYS A 173     -36.897  -4.899 -13.593  1.00  0.00           C  
ATOM    563  O   LYS A 173     -38.062  -4.920 -13.977  1.00  0.00           O  
ATOM    564  CB  LYS A 173     -35.296  -4.213 -15.374  1.00  0.00           C  
ATOM    565  CG  LYS A 173     -34.407  -3.148 -15.982  1.00  0.00           C  
ATOM    566  CD  LYS A 173     -35.216  -1.921 -16.381  1.00  0.00           C  
ATOM    567  CE  LYS A 173     -34.312  -0.741 -16.718  1.00  0.00           C  
ATOM    568  NZ  LYS A 173     -33.509  -0.288 -15.542  1.00  0.00           N  
ATOM    569  N   LYS A 174     -36.388  -5.806 -12.764  1.00  0.00           N  
ATOM    570  CA  LYS A 174     -37.169  -6.932 -12.250  1.00  0.00           C  
ATOM    571  C   LYS A 174     -37.980  -6.527 -11.013  1.00  0.00           C  
ATOM    572  O   LYS A 174     -38.377  -5.371 -10.869  1.00  0.00           O  
ATOM    573  CB  LYS A 174     -36.221  -8.092 -11.902  1.00  0.00           C  
ATOM    574  CG  LYS A 174     -36.818  -9.492 -12.029  1.00  0.00           C  
ATOM    575  CD  LYS A 174     -35.783 -10.576 -11.694  1.00  0.00           C  
ATOM    576  CE  LYS A 174     -35.870 -11.060 -10.241  1.00  0.00           C  
ATOM    577  NZ  LYS A 174     -35.746  -9.975  -9.221  1.00  0.00           N  
ATOM    578  N   GLY A 175     -38.228  -7.485 -10.125  1.00  0.00           N  
ATOM    579  CA  GLY A 175     -38.979  -7.198  -8.917  1.00  0.00           C  
ATOM    580  C   GLY A 175     -38.144  -6.406  -7.930  1.00  0.00           C  
ATOM    581  O   GLY A 175     -38.630  -5.985  -6.881  1.00  0.00           O  
ATOM    582  N   GLU A 176     -36.874  -6.216  -8.273  1.00  0.00           N  
ATOM    583  CA  GLU A 176     -35.923  -5.465  -7.453  1.00  0.00           C  
ATOM    584  C   GLU A 176     -36.000  -5.737  -5.942  1.00  0.00           C  
ATOM    585  O   GLU A 176     -36.172  -4.819  -5.136  1.00  0.00           O  
ATOM    586  CB  GLU A 176     -36.070  -3.955  -7.743  1.00  0.00           C  
ATOM    587  CG  GLU A 176     -34.885  -3.077  -7.294  1.00  0.00           C  
ATOM    588  CD  GLU A 176     -34.873  -1.686  -7.940  1.00  0.00           C  
ATOM    589  OE1 GLU A 176     -34.024  -0.855  -7.549  1.00  0.00           O  
ATOM    590  OE2 GLU A 176     -35.701  -1.422  -8.840  1.00  0.00           O  
ATOM    591  N   PRO A 177     -35.897  -7.013  -5.541  1.00  0.00           N  
ATOM    592  CA  PRO A 177     -35.949  -7.321  -4.108  1.00  0.00           C  
ATOM    593  C   PRO A 177     -34.525  -7.133  -3.566  1.00  0.00           C  
ATOM    594  O   PRO A 177     -34.042  -7.917  -2.747  1.00  0.00           O  
ATOM    595  CB  PRO A 177     -36.380  -8.789  -4.085  1.00  0.00           C  
ATOM    596  CG  PRO A 177     -37.037  -8.999  -5.436  1.00  0.00           C  
ATOM    597  CD  PRO A 177     -36.132  -8.227  -6.339  1.00  0.00           C  
ATOM    598  N   VAL A 178     -33.865  -6.080  -4.045  1.00  0.00           N  
ATOM    599  CA  VAL A 178     -32.483  -5.765  -3.682  1.00  0.00           C  
ATOM    600  C   VAL A 178     -32.177  -5.371  -2.244  1.00  0.00           C  
ATOM    601  O   VAL A 178     -31.089  -4.875  -1.973  1.00  0.00           O  
ATOM    602  CB  VAL A 178     -31.916  -4.642  -4.566  1.00  0.00           C  
ATOM    603  CG1 VAL A 178     -31.885  -5.082  -6.013  1.00  0.00           C  
ATOM    604  CG2 VAL A 178     -32.747  -3.386  -4.394  1.00  0.00           C  
ATOM    605  N   ASP A 179     -33.112  -5.567  -1.323  1.00  0.00           N  
ATOM    606  CA  ASP A 179     -32.844  -5.226   0.073  1.00  0.00           C  
ATOM    607  C   ASP A 179     -31.636  -6.021   0.565  1.00  0.00           C  
ATOM    608  O   ASP A 179     -30.841  -5.537   1.374  1.00  0.00           O  
ATOM    609  CB  ASP A 179     -34.052  -5.557   0.955  1.00  0.00           C  
ATOM    610  CG  ASP A 179     -35.113  -4.479   0.920  1.00  0.00           C  
ATOM    611  OD1 ASP A 179     -34.851  -3.372   1.438  1.00  0.00           O  
ATOM    612  OD2 ASP A 179     -36.206  -4.738   0.373  1.00  0.00           O  
ATOM    613  N   GLU A 180     -31.494  -7.243   0.061  1.00  0.00           N  
ATOM    614  CA  GLU A 180     -30.393  -8.101   0.468  1.00  0.00           C  
ATOM    615  C   GLU A 180     -29.061  -7.649  -0.099  1.00  0.00           C  
ATOM    616  O   GLU A 180     -28.137  -7.373   0.665  1.00  0.00           O  
ATOM    617  CB  GLU A 180     -30.667  -9.556   0.067  1.00  0.00           C  
ATOM    618  CG  GLU A 180     -30.667 -10.515   1.260  1.00  0.00           C  
ATOM    619  CD  GLU A 180     -30.932 -11.958   0.878  1.00  0.00           C  
ATOM    620  OE1 GLU A 180     -31.987 -12.230   0.264  1.00  0.00           O  
ATOM    621  OE2 GLU A 180     -30.087 -12.821   1.199  1.00  0.00           O  
ATOM    622  N   LEU A 181     -28.960  -7.571  -1.427  1.00  0.00           N  
ATOM    623  CA  LEU A 181     -27.718  -7.144  -2.076  1.00  0.00           C  
ATOM    624  C   LEU A 181     -27.131  -5.863  -1.461  1.00  0.00           C  
ATOM    625  O   LEU A 181     -25.919  -5.765  -1.254  1.00  0.00           O  
ATOM    626  CB  LEU A 181     -27.938  -6.966  -3.584  1.00  0.00           C  
ATOM    627  CG  LEU A 181     -28.100  -8.287  -4.351  1.00  0.00           C  
ATOM    628  CD1 LEU A 181     -28.129  -8.045  -5.851  1.00  0.00           C  
ATOM    629  CD2 LEU A 181     -26.943  -9.205  -4.020  1.00  0.00           C  
ATOM    630  N   LEU A 182     -27.990  -4.893  -1.159  1.00  0.00           N  
ATOM    631  CA  LEU A 182     -27.554  -3.639  -0.549  1.00  0.00           C  
ATOM    632  C   LEU A 182     -27.014  -3.893   0.849  1.00  0.00           C  
ATOM    633  O   LEU A 182     -26.476  -2.991   1.492  1.00  0.00           O  
ATOM    634  CB  LEU A 182     -28.710  -2.644  -0.445  1.00  0.00           C  
ATOM    635  CG  LEU A 182     -29.353  -2.109  -1.723  1.00  0.00           C  
ATOM    636  CD1 LEU A 182     -30.478  -1.150  -1.338  1.00  0.00           C  
ATOM    637  CD2 LEU A 182     -28.304  -1.416  -2.596  1.00  0.00           C  
ATOM    638  N   ALA A 183     -27.179  -5.118   1.328  1.00  0.00           N  
ATOM    639  CA  ALA A 183     -26.686  -5.477   2.649  1.00  0.00           C  
ATOM    640  C   ALA A 183     -25.347  -6.201   2.493  1.00  0.00           C  
ATOM    641  O   ALA A 183     -24.439  -6.036   3.309  1.00  0.00           O  
ATOM    642  CB  ALA A 183     -27.696  -6.363   3.358  1.00  0.00           C  
ATOM    643  N   LYS A 184     -25.220  -6.994   1.433  1.00  0.00           N  
ATOM    644  CA  LYS A 184     -23.979  -7.712   1.205  1.00  0.00           C  
ATOM    645  C   LYS A 184     -22.929  -6.693   0.770  1.00  0.00           C  
ATOM    646  O   LYS A 184     -21.723  -6.910   0.903  1.00  0.00           O  
ATOM    647  CB  LYS A 184     -24.177  -8.784   0.132  1.00  0.00           C  
ATOM    648  CG  LYS A 184     -23.225  -9.972   0.272  1.00  0.00           C  
ATOM    649  CD  LYS A 184     -23.558 -11.087  -0.722  1.00  0.00           C  
ATOM    650  CE  LYS A 184     -24.978 -11.632  -0.530  1.00  0.00           C  
ATOM    651  NZ  LYS A 184     -25.303 -12.736  -1.481  1.00  0.00           N  
ATOM    652  N   SER A 185     -23.409  -5.569   0.252  1.00  0.00           N  
ATOM    653  CA  SER A 185     -22.536  -4.496  -0.188  1.00  0.00           C  
ATOM    654  C   SER A 185     -21.939  -3.824   1.033  1.00  0.00           C  
ATOM    655  O   SER A 185     -20.723  -3.702   1.155  1.00  0.00           O  
ATOM    656  CB  SER A 185     -23.328  -3.477  -1.008  1.00  0.00           C  
ATOM    657  OG  SER A 185     -23.684  -4.022  -2.267  1.00  0.00           O  
ATOM    658  N   ARG A 186     -22.811  -3.401   1.940  1.00  0.00           N  
ATOM    659  CA  ARG A 186     -22.391  -2.733   3.166  1.00  0.00           C  
ATOM    660  C   ARG A 186     -21.424  -3.628   3.948  1.00  0.00           C  
ATOM    661  O   ARG A 186     -20.629  -3.154   4.764  1.00  0.00           O  
ATOM    662  CB  ARG A 186     -23.627  -2.391   4.009  1.00  0.00           C  
ATOM    663  CG  ARG A 186     -24.667  -1.540   3.272  1.00  0.00           C  
ATOM    664  CD  ARG A 186     -26.065  -1.584   3.925  1.00  0.00           C  
ATOM    665  NE  ARG A 186     -26.161  -0.877   5.206  1.00  0.00           N  
ATOM    666  CZ  ARG A 186     -27.263  -0.833   5.954  1.00  0.00           C  
ATOM    667  NH1 ARG A 186     -28.366  -1.456   5.554  1.00  0.00           N  
ATOM    668  NH2 ARG A 186     -27.267  -0.162   7.101  1.00  0.00           N  
ATOM    669  N   GLU A 195     -21.496  -4.926   3.674  1.00  0.00           N  
ATOM    670  CA  GLU A 195     -20.650  -5.915   4.329  1.00  0.00           C  
ATOM    671  C   GLU A 195     -19.264  -5.871   3.671  1.00  0.00           C  
ATOM    672  O   GLU A 195     -18.242  -5.773   4.350  1.00  0.00           O  
ATOM    673  CB  GLU A 195     -21.315  -7.297   4.182  1.00  0.00           C  
ATOM    674  CG  GLU A 195     -20.680  -8.484   4.911  1.00  0.00           C  
ATOM    675  CD  GLU A 195     -21.540  -9.766   4.807  1.00  0.00           C  
ATOM    676  OE1 GLU A 195     -21.967 -10.135   3.684  1.00  0.00           O  
ATOM    677  OE2 GLU A 195     -21.789 -10.412   5.851  1.00  0.00           O  
ATOM    678  N   ILE A 196     -19.234  -5.916   2.345  1.00  0.00           N  
ATOM    679  CA  ILE A 196     -17.970  -5.881   1.616  1.00  0.00           C  
ATOM    680  C   ILE A 196     -17.146  -4.652   1.981  1.00  0.00           C  
ATOM    681  O   ILE A 196     -15.943  -4.735   2.248  1.00  0.00           O  
ATOM    682  CB  ILE A 196     -18.211  -5.882   0.092  1.00  0.00           C  
ATOM    683  CG1 ILE A 196     -18.910  -7.184  -0.315  1.00  0.00           C  
ATOM    684  CG2 ILE A 196     -16.892  -5.724  -0.643  1.00  0.00           C  
ATOM    685  CD1 ILE A 196     -19.236  -7.292  -1.788  1.00  0.00           C  
ATOM    686  N   VAL A 197     -17.801  -3.504   1.991  1.00  0.00           N  
ATOM    687  CA  VAL A 197     -17.120  -2.272   2.328  1.00  0.00           C  
ATOM    688  C   VAL A 197     -16.645  -2.328   3.781  1.00  0.00           C  
ATOM    689  O   VAL A 197     -15.627  -1.734   4.122  1.00  0.00           O  
ATOM    690  CB  VAL A 197     -18.047  -1.068   2.127  1.00  0.00           C  
ATOM    691  CG1 VAL A 197     -17.237   0.180   1.922  1.00  0.00           C  
ATOM    692  CG2 VAL A 197     -18.954  -1.319   0.942  1.00  0.00           C  
ATOM    693  N   LYS A 198     -17.379  -3.041   4.634  1.00  0.00           N  
ATOM    694  CA  LYS A 198     -16.990  -3.165   6.041  1.00  0.00           C  
ATOM    695  C   LYS A 198     -15.718  -3.991   6.065  1.00  0.00           C  
ATOM    696  O   LYS A 198     -14.714  -3.615   6.674  1.00  0.00           O  
ATOM    697  CB  LYS A 198     -18.079  -3.887   6.861  1.00  0.00           C  
ATOM    698  CG  LYS A 198     -17.704  -4.156   8.338  1.00  0.00           C  
ATOM    699  CD  LYS A 198     -18.780  -4.970   9.080  1.00  0.00           C  
ATOM    700  CE  LYS A 198     -18.385  -5.271  10.532  1.00  0.00           C  
ATOM    701  NZ  LYS A 198     -19.351  -6.190  11.213  1.00  0.00           N  
ATOM    702  N   ARG A 199     -15.776  -5.117   5.369  1.00  0.00           N  
ATOM    703  CA  ARG A 199     -14.660  -6.036   5.297  1.00  0.00           C  
ATOM    704  C   ARG A 199     -13.419  -5.359   4.715  1.00  0.00           C  
ATOM    705  O   ARG A 199     -12.363  -5.337   5.358  1.00  0.00           O  
ATOM    706  CB  ARG A 199     -15.064  -7.265   4.459  1.00  0.00           C  
ATOM    707  CG  ARG A 199     -14.156  -8.473   4.629  1.00  0.00           C  
ATOM    708  CD  ARG A 199     -14.036  -8.874   6.093  1.00  0.00           C  
ATOM    709  NE  ARG A 199     -12.851  -9.697   6.310  1.00  0.00           N  
ATOM    710  CZ  ARG A 199     -12.101  -9.639   7.406  1.00  0.00           C  
ATOM    711  NH1 ARG A 199     -12.425  -8.796   8.379  1.00  0.00           N  
ATOM    712  NH2 ARG A 199     -11.022 -10.407   7.523  1.00  0.00           N  
ATOM    713  N   ILE A 200     -13.553  -4.793   3.512  1.00  0.00           N  
ATOM    714  CA  ILE A 200     -12.430  -4.132   2.842  1.00  0.00           C  
ATOM    715  C   ILE A 200     -11.587  -3.247   3.767  1.00  0.00           C  
ATOM    716  O   ILE A 200     -10.380  -3.450   3.883  1.00  0.00           O  
ATOM    717  CB  ILE A 200     -12.905  -3.294   1.629  1.00  0.00           C  
ATOM    718  CG1 ILE A 200     -13.201  -4.218   0.452  1.00  0.00           C  
ATOM    719  CG2 ILE A 200     -11.837  -2.281   1.234  1.00  0.00           C  
ATOM    720  CD1 ILE A 200     -13.489  -3.489  -0.845  1.00  0.00           C  
ATOM    721  N   GLY A 201     -12.217  -2.274   4.419  1.00  0.00           N  
ATOM    722  CA  GLY A 201     -11.488  -1.402   5.319  1.00  0.00           C  
ATOM    723  C   GLY A 201     -10.770  -2.191   6.400  1.00  0.00           C  
ATOM    724  O   GLY A 201      -9.576  -1.993   6.647  1.00  0.00           O  
ATOM    725  N   GLU A 202     -11.496  -3.091   7.052  1.00  0.00           N  
ATOM    726  CA  GLU A 202     -10.896  -3.897   8.097  1.00  0.00           C  
ATOM    727  C   GLU A 202      -9.649  -4.588   7.564  1.00  0.00           C  
ATOM    728  O   GLU A 202      -8.584  -4.510   8.170  1.00  0.00           O  
ATOM    729  CB  GLU A 202     -11.904  -4.920   8.622  1.00  0.00           C  
ATOM    730  CG  GLU A 202     -13.050  -4.286   9.410  1.00  0.00           C  
ATOM    731  CD  GLU A 202     -14.046  -5.304   9.944  1.00  0.00           C  
ATOM    732  OE1 GLU A 202     -15.004  -4.879  10.628  1.00  0.00           O  
ATOM    733  OE2 GLU A 202     -13.873  -6.518   9.679  1.00  0.00           O  
ATOM    734  N   LEU A 203      -9.769  -5.257   6.426  1.00  0.00           N  
ATOM    735  CA  LEU A 203      -8.610  -5.922   5.848  1.00  0.00           C  
ATOM    736  C   LEU A 203      -7.479  -4.926   5.614  1.00  0.00           C  
ATOM    737  O   LEU A 203      -6.356  -5.117   6.101  1.00  0.00           O  
ATOM    738  CB  LEU A 203      -8.997  -6.602   4.540  1.00  0.00           C  
ATOM    739  CG  LEU A 203      -9.780  -7.877   4.834  1.00  0.00           C  
ATOM    740  CD1 LEU A 203     -10.315  -8.485   3.550  1.00  0.00           C  
ATOM    741  CD2 LEU A 203      -8.859  -8.847   5.583  1.00  0.00           C  
ATOM    742  N   GLU A 205      -7.785  -3.859   4.879  1.00  0.00           N  
ATOM    743  CA  GLU A 205      -6.801  -2.826   4.595  1.00  0.00           C  
ATOM    744  C   GLU A 205      -6.091  -2.449   5.880  1.00  0.00           C  
ATOM    745  O   GLU A 205      -4.866  -2.399   5.929  1.00  0.00           O  
ATOM    746  CB  GLU A 205      -7.466  -1.599   3.978  1.00  0.00           C  
ATOM    747  CG  GLU A 205      -7.801  -1.753   2.499  1.00  0.00           C  
ATOM    748  CD  GLU A 205      -8.408  -0.496   1.901  1.00  0.00           C  
ATOM    749  OE1 GLU A 205      -8.550  -0.454   0.658  1.00  0.00           O  
ATOM    750  OE2 GLU A 205      -8.744   0.443   2.670  1.00  0.00           O  
ATOM    751  N   ASN A 206      -6.848  -2.193   6.935  1.00  0.00           N  
ATOM    752  CA  ASN A 206      -6.201  -1.857   8.186  1.00  0.00           C  
ATOM    753  C   ASN A 206      -5.344  -3.028   8.661  1.00  0.00           C  
ATOM    754  O   ASN A 206      -4.184  -2.832   9.014  1.00  0.00           O  
ATOM    755  CB  ASN A 206      -7.237  -1.470   9.242  1.00  0.00           C  
ATOM    756  CG  ASN A 206      -7.875  -0.115   8.955  1.00  0.00           C  
ATOM    757  OD1 ASN A 206      -7.179   0.901   8.831  1.00  0.00           O  
ATOM    758  ND2 ASN A 206      -9.201  -0.094   8.845  1.00  0.00           N  
ATOM    759  N   GLU A 207      -5.895  -4.245   8.648  1.00  0.00           N  
ATOM    760  CA  GLU A 207      -5.144  -5.429   9.088  1.00  0.00           C  
ATOM    761  C   GLU A 207      -3.830  -5.550   8.312  1.00  0.00           C  
ATOM    762  O   GLU A 207      -2.792  -5.927   8.869  1.00  0.00           O  
ATOM    763  CB  GLU A 207      -5.966  -6.712   8.894  1.00  0.00           C  
ATOM    764  CG  GLU A 207      -7.095  -6.946   9.904  1.00  0.00           C  
ATOM    765  CD  GLU A 207      -7.908  -8.217   9.607  1.00  0.00           C  
ATOM    766  OE1 GLU A 207      -8.902  -8.481  10.319  1.00  0.00           O  
ATOM    767  OE2 GLU A 207      -7.557  -8.955   8.659  1.00  0.00           O  
ATOM    768  N   VAL A 208      -3.879  -5.234   7.024  1.00  0.00           N  
ATOM    769  CA  VAL A 208      -2.687  -5.295   6.196  1.00  0.00           C  
ATOM    770  C   VAL A 208      -1.710  -4.220   6.653  1.00  0.00           C  
ATOM    771  O   VAL A 208      -0.518  -4.473   6.811  1.00  0.00           O  
ATOM    772  CB  VAL A 208      -3.031  -5.047   4.731  1.00  0.00           C  
ATOM    773  CG1 VAL A 208      -1.763  -5.036   3.891  1.00  0.00           C  
ATOM    774  CG2 VAL A 208      -4.012  -6.105   4.250  1.00  0.00           C  
ATOM    775  N   GLU A 209      -2.222  -3.014   6.861  1.00  0.00           N  
ATOM    776  CA  GLU A 209      -1.393  -1.903   7.307  1.00  0.00           C  
ATOM    777  C   GLU A 209      -0.616  -2.325   8.559  1.00  0.00           C  
ATOM    778  O   GLU A 209       0.536  -1.941   8.741  1.00  0.00           O  
ATOM    779  CB  GLU A 209      -2.286  -0.675   7.589  1.00  0.00           C  
ATOM    780  CG  GLU A 209      -1.576   0.644   7.981  1.00  0.00           C  
ATOM    781  CD  GLU A 209      -0.553   1.140   6.955  1.00  0.00           C  
ATOM    782  OE1 GLU A 209      -0.848   1.127   5.737  1.00  0.00           O  
ATOM    783  OE2 GLU A 209       0.549   1.561   7.375  1.00  0.00           O  
ATOM    784  N   GLU A 210      -1.236  -3.141   9.404  1.00  0.00           N  
ATOM    785  CA  GLU A 210      -0.582  -3.586  10.628  1.00  0.00           C  
ATOM    786  C   GLU A 210       0.543  -4.575  10.348  1.00  0.00           C  
ATOM    787  O   GLU A 210       1.591  -4.531  10.979  1.00  0.00           O  
ATOM    788  CB  GLU A 210      -1.601  -4.223  11.575  1.00  0.00           C  
ATOM    789  CG  GLU A 210      -1.284  -4.009  13.051  1.00  0.00           C  
ATOM    790  CD  GLU A 210      -1.301  -2.530  13.453  1.00  0.00           C  
ATOM    791  OE1 GLU A 210      -0.478  -1.750  12.929  1.00  0.00           O  
ATOM    792  OE2 GLU A 210      -2.139  -2.141  14.295  1.00  0.00           O  
ATOM    793  N   LEU A 211       0.326  -5.470   9.398  1.00  0.00           N  
ATOM    794  CA  LEU A 211       1.340  -6.455   9.074  1.00  0.00           C  
ATOM    795  C   LEU A 211       2.595  -5.846   8.489  1.00  0.00           C  
ATOM    796  O   LEU A 211       3.700  -6.278   8.819  1.00  0.00           O  
ATOM    797  CB  LEU A 211       0.779  -7.493   8.108  1.00  0.00           C  
ATOM    798  CG  LEU A 211       0.148  -8.708   8.783  1.00  0.00           C  
ATOM    799  CD1 LEU A 211      -0.971  -8.264   9.708  1.00  0.00           C  
ATOM    800  CD2 LEU A 211      -0.366  -9.650   7.721  1.00  0.00           C  
ATOM    801  N   LYS A 212       2.429  -4.856   7.614  1.00  0.00           N  
ATOM    802  CA  LYS A 212       3.575  -4.199   6.991  1.00  0.00           C  
ATOM    803  C   LYS A 212       4.476  -3.582   8.051  1.00  0.00           C  
ATOM    804  O   LYS A 212       5.702  -3.604   7.925  1.00  0.00           O  
ATOM    805  CB  LYS A 212       3.120  -3.120   6.006  1.00  0.00           C  
ATOM    806  CG  LYS A 212       3.309  -3.493   4.539  1.00  0.00           C  
ATOM    807  CD  LYS A 212       2.784  -2.405   3.596  1.00  0.00           C  
ATOM    808  CE  LYS A 212       1.265  -2.226   3.712  1.00  0.00           C  
ATOM    809  NZ  LYS A 212       0.752  -0.990   3.034  1.00  0.00           N  
ATOM    810  N   LYS A 213       3.878  -3.038   9.103  1.00  0.00           N  
ATOM    811  CA  LYS A 213       4.682  -2.442  10.157  1.00  0.00           C  
ATOM    812  C   LYS A 213       5.529  -3.482  10.884  1.00  0.00           C  
ATOM    813  O   LYS A 213       6.745  -3.324  10.996  1.00  0.00           O  
ATOM    814  CB  LYS A 213       3.800  -1.685  11.156  1.00  0.00           C  
ATOM    815  CG  LYS A 213       3.457  -0.264  10.723  1.00  0.00           C  
ATOM    816  CD  LYS A 213       2.782   0.516  11.847  1.00  0.00           C  
ATOM    817  CE  LYS A 213       2.545   1.973  11.455  1.00  0.00           C  
ATOM    818  NZ  LYS A 213       1.653   2.112  10.263  1.00  0.00           N  
ATOM    819  N   LYS A 214       4.886  -4.542  11.374  1.00  0.00           N  
ATOM    820  CA  LYS A 214       5.588  -5.608  12.088  1.00  0.00           C  
ATOM    821  C   LYS A 214       6.709  -6.148  11.206  1.00  0.00           C  
ATOM    822  O   LYS A 214       7.801  -6.458  11.681  1.00  0.00           O  
ATOM    823  CB  LYS A 214       4.619  -6.737  12.454  1.00  0.00           C  
ATOM    824  CG  LYS A 214       3.465  -6.308  13.359  1.00  0.00           C  
ATOM    825  CD  LYS A 214       2.398  -7.393  13.466  1.00  0.00           C  
ATOM    826  CE  LYS A 214       1.092  -6.855  14.055  1.00  0.00           C  
ATOM    827  NZ  LYS A 214      -0.072  -7.779  13.830  1.00  0.00           N  
ATOM    828  N   ILE A 215       6.437  -6.253   9.914  1.00  0.00           N  
ATOM    829  CA  ILE A 215       7.441  -6.740   8.990  1.00  0.00           C  
ATOM    830  C   ILE A 215       8.591  -5.750   8.951  1.00  0.00           C  
ATOM    831  O   ILE A 215       9.746  -6.128   9.169  1.00  0.00           O  
ATOM    832  CB  ILE A 215       6.871  -6.897   7.572  1.00  0.00           C  
ATOM    833  CG1 ILE A 215       5.826  -8.012   7.561  1.00  0.00           C  
ATOM    834  CG2 ILE A 215       7.995  -7.191   6.584  1.00  0.00           C  
ATOM    835  CD1 ILE A 215       5.141  -8.176   6.233  1.00  0.00           C  
ATOM    836  N   ASP A 216       8.266  -4.485   8.677  1.00  0.00           N  
ATOM    837  CA  ASP A 216       9.269  -3.424   8.603  1.00  0.00           C  
ATOM    838  C   ASP A 216      10.069  -3.283   9.880  1.00  0.00           C  
ATOM    839  O   ASP A 216      11.270  -3.040   9.840  1.00  0.00           O  
ATOM    840  CB  ASP A 216       8.623  -2.087   8.274  1.00  0.00           C  
ATOM    841  CG  ASP A 216       8.440  -1.890   6.795  1.00  0.00           C  
ATOM    842  OD1 ASP A 216       9.211  -2.498   6.020  1.00  0.00           O  
ATOM    843  OD2 ASP A 216       7.540  -1.120   6.405  1.00  0.00           O  
ATOM    844  N   TYR A 217       9.399  -3.427  11.014  1.00  0.00           N  
ATOM    845  CA  TYR A 217      10.068  -3.333  12.300  1.00  0.00           C  
ATOM    846  C   TYR A 217      11.296  -4.246  12.327  1.00  0.00           C  
ATOM    847  O   TYR A 217      12.380  -3.848  12.752  1.00  0.00           O  
ATOM    848  CB  TYR A 217       9.110  -3.749  13.405  1.00  0.00           C  
ATOM    849  CG  TYR A 217       9.792  -3.947  14.729  1.00  0.00           C  
ATOM    850  CD1 TYR A 217       9.875  -2.910  15.650  1.00  0.00           C  
ATOM    851  CD2 TYR A 217      10.361  -5.177  15.060  1.00  0.00           C  
ATOM    852  CE1 TYR A 217      10.501  -3.090  16.875  1.00  0.00           C  
ATOM    853  CE2 TYR A 217      10.995  -5.370  16.279  1.00  0.00           C  
ATOM    854  CZ  TYR A 217      11.060  -4.322  17.184  1.00  0.00           C  
ATOM    855  OH  TYR A 217      11.677  -4.504  18.398  1.00  0.00           O  
ATOM    856  N   TYR A 218      11.107  -5.479  11.878  1.00  0.00           N  
ATOM    857  CA  TYR A 218      12.178  -6.465  11.846  1.00  0.00           C  
ATOM    858  C   TYR A 218      13.218  -6.164  10.767  1.00  0.00           C  
ATOM    859  O   TYR A 218      14.415  -6.324  10.976  1.00  0.00           O  
ATOM    860  CB  TYR A 218      11.590  -7.855  11.592  1.00  0.00           C  
ATOM    861  CG  TYR A 218      10.774  -8.425  12.729  1.00  0.00           C  
ATOM    862  CD1 TYR A 218       9.508  -8.958  12.498  1.00  0.00           C  
ATOM    863  CD2 TYR A 218      11.291  -8.495  14.023  1.00  0.00           C  
ATOM    864  CE1 TYR A 218       8.778  -9.554  13.523  1.00  0.00           C  
ATOM    865  CE2 TYR A 218      10.570  -9.092  15.056  1.00  0.00           C  
ATOM    866  CZ  TYR A 218       9.314  -9.621  14.798  1.00  0.00           C  
ATOM    867  OH  TYR A 218       8.603 -10.237  15.804  1.00  0.00           O  
ATOM    868  N   LEU A 219      12.756  -5.740   9.603  1.00  0.00           N  
ATOM    869  CA  LEU A 219      13.662  -5.444   8.510  1.00  0.00           C  
ATOM    870  C   LEU A 219      14.657  -4.348   8.869  1.00  0.00           C  
ATOM    871  O   LEU A 219      15.812  -4.403   8.455  1.00  0.00           O  
ATOM    872  CB  LEU A 219      12.860  -5.034   7.267  1.00  0.00           C  
ATOM    873  CG  LEU A 219      11.974  -6.113   6.640  1.00  0.00           C  
ATOM    874  CD1 LEU A 219      10.862  -5.497   5.799  1.00  0.00           C  
ATOM    875  CD2 LEU A 219      12.844  -7.004   5.808  1.00  0.00           C  
ATOM    876  N   TRP A 220      14.209  -3.352   9.634  1.00  0.00           N  
ATOM    877  CA  TRP A 220      15.076  -2.235  10.016  1.00  0.00           C  
ATOM    878  C   TRP A 220      16.095  -2.656  11.034  1.00  0.00           C  
ATOM    879  O   TRP A 220      17.094  -1.972  11.240  1.00  0.00           O  
ATOM    880  CB  TRP A 220      14.272  -1.073  10.605  1.00  0.00           C  
ATOM    881  CG  TRP A 220      13.698  -0.146   9.585  1.00  0.00           C  
ATOM    882  CD1 TRP A 220      12.704  -0.424   8.695  1.00  0.00           C  
ATOM    883  CD2 TRP A 220      14.100   1.205   9.328  1.00  0.00           C  
ATOM    884  NE1 TRP A 220      12.463   0.667   7.896  1.00  0.00           N  
ATOM    885  CE2 TRP A 220      13.306   1.681   8.264  1.00  0.00           C  
ATOM    886  CE3 TRP A 220      15.055   2.059   9.892  1.00  0.00           C  
ATOM    887  CZ2 TRP A 220      13.439   2.976   7.751  1.00  0.00           C  
ATOM    888  CZ3 TRP A 220      15.185   3.346   9.378  1.00  0.00           C  
ATOM    889  CH2 TRP A 220      14.381   3.789   8.319  1.00  0.00           C  
ATOM    890  N   ARG A 221      15.833  -3.786  11.672  1.00  0.00           N  
ATOM    891  CA  ARG A 221      16.722  -4.284  12.698  1.00  0.00           C  
ATOM    892  C   ARG A 221      17.560  -5.494  12.304  1.00  0.00           C  
ATOM    893  O   ARG A 221      17.992  -6.254  13.167  1.00  0.00           O  
ATOM    894  CB  ARG A 221      15.913  -4.575  13.961  1.00  0.00           C  
ATOM    895  CG  ARG A 221      15.039  -3.395  14.342  1.00  0.00           C  
ATOM    896  CD  ARG A 221      14.689  -3.345  15.826  1.00  0.00           C  
ATOM    897  NE  ARG A 221      13.467  -2.575  16.028  1.00  0.00           N  
ATOM    898  CZ  ARG A 221      13.242  -1.383  15.482  1.00  0.00           C  
ATOM    899  NH1 ARG A 221      14.164  -0.827  14.707  1.00  0.00           N  
ATOM    900  NH2 ARG A 221      12.092  -0.755  15.688  1.00  0.00           N  
ATOM    901  N   LEU A 222      17.795  -5.669  11.008  1.00  0.00           N  
ATOM    902  CA  LEU A 222      18.617  -6.775  10.539  1.00  0.00           C  
ATOM    903  C   LEU A 222      19.851  -6.216   9.873  1.00  0.00           C  
ATOM    904  O   LEU A 222      19.774  -5.280   9.082  1.00  0.00           O  
ATOM    905  CB  LEU A 222      17.861  -7.647   9.550  1.00  0.00           C  
ATOM    906  CG  LEU A 222      16.812  -8.545  10.189  1.00  0.00           C  
ATOM    907  CD1 LEU A 222      16.082  -9.313   9.095  1.00  0.00           C  
ATOM    908  CD2 LEU A 222      17.487  -9.488  11.168  1.00  0.00           C  
ATOM    909  N   PRO A 223      21.013  -6.790  10.185  1.00  0.00           N  
ATOM    910  CA  PRO A 223      22.286  -6.347   9.624  1.00  0.00           C  
ATOM    911  C   PRO A 223      22.418  -6.667   8.154  1.00  0.00           C  
ATOM    912  O   PRO A 223      21.932  -7.696   7.690  1.00  0.00           O  
ATOM    913  CB  PRO A 223      23.307  -7.108  10.459  1.00  0.00           C  
ATOM    914  CG  PRO A 223      22.623  -8.406  10.676  1.00  0.00           C  
ATOM    915  CD  PRO A 223      21.196  -7.991  11.018  1.00  0.00           C  
ATOM    916  N   ASN A 224      23.090  -5.774   7.435  1.00  0.00           N  
ATOM    917  CA  ASN A 224      23.347  -5.927   6.006  1.00  0.00           C  
ATOM    918  C   ASN A 224      23.955  -7.318   5.787  1.00  0.00           C  
ATOM    919  O   ASN A 224      24.632  -7.871   6.667  1.00  0.00           O  
ATOM    920  CB  ASN A 224      24.341  -4.847   5.544  1.00  0.00           C  
ATOM    921  CG  ASN A 224      24.402  -4.693   4.031  1.00  0.00           C  
ATOM    922  OD1 ASN A 224      24.438  -5.674   3.294  1.00  0.00           O  
ATOM    923  ND2 ASN A 224      24.435  -3.449   3.565  1.00  0.00           N  
ATOM    924  N   ILE A 225      23.698  -7.884   4.615  1.00  0.00           N  
ATOM    925  CA  ILE A 225      24.222  -9.193   4.264  1.00  0.00           C  
ATOM    926  C   ILE A 225      25.706  -9.040   3.955  1.00  0.00           C  
ATOM    927  O   ILE A 225      26.091  -8.149   3.198  1.00  0.00           O  
ATOM    928  CB  ILE A 225      23.517  -9.730   3.022  1.00  0.00           C  
ATOM    929  CG1 ILE A 225      22.002  -9.718   3.239  1.00  0.00           C  
ATOM    930  CG2 ILE A 225      24.018 -11.133   2.718  1.00  0.00           C  
ATOM    931  CD1 ILE A 225      21.522 -10.676   4.316  1.00  0.00           C  
ATOM    932  N   THR A 226      26.541  -9.905   4.528  1.00  0.00           N  
ATOM    933  CA  THR A 226      27.980  -9.806   4.287  1.00  0.00           C  
ATOM    934  C   THR A 226      28.382 -10.349   2.931  1.00  0.00           C  
ATOM    935  O   THR A 226      27.782 -11.285   2.403  1.00  0.00           O  
ATOM    936  CB  THR A 226      28.843 -10.576   5.345  1.00  0.00           C  
ATOM    937  OG1 THR A 226      28.620 -11.979   5.214  1.00  0.00           O  
ATOM    938  CG2 THR A 226      28.501 -10.159   6.761  1.00  0.00           C  
ATOM    939  N   HIS A 227      29.415  -9.740   2.379  1.00  0.00           N  
ATOM    940  CA  HIS A 227      29.977 -10.145   1.111  1.00  0.00           C  
ATOM    941  C   HIS A 227      30.756 -11.429   1.433  1.00  0.00           C  
ATOM    942  O   HIS A 227      31.238 -11.604   2.556  1.00  0.00           O  
ATOM    943  CB  HIS A 227      30.894  -9.031   0.635  1.00  0.00           C  
ATOM    944  CG  HIS A 227      31.504  -9.266  -0.703  1.00  0.00           C  
ATOM    945  ND1 HIS A 227      32.529 -10.163  -0.905  1.00  0.00           N  
ATOM    946  CD2 HIS A 227      31.288  -8.664  -1.896  1.00  0.00           C  
ATOM    947  CE1 HIS A 227      32.925 -10.095  -2.161  1.00  0.00           C  
ATOM    948  NE2 HIS A 227      32.188  -9.191  -2.784  1.00  0.00           N  
ATOM    949  N   PRO A 228      30.866 -12.358   0.466  1.00  0.00           N  
ATOM    950  CA  PRO A 228      31.592 -13.614   0.706  1.00  0.00           C  
ATOM    951  C   PRO A 228      33.103 -13.493   0.940  1.00  0.00           C  
ATOM    952  O   PRO A 228      33.763 -14.471   1.312  1.00  0.00           O  
ATOM    953  CB  PRO A 228      31.245 -14.446  -0.523  1.00  0.00           C  
ATOM    954  CG  PRO A 228      31.030 -13.400  -1.589  1.00  0.00           C  
ATOM    955  CD  PRO A 228      30.231 -12.362  -0.866  1.00  0.00           C  
ATOM    956  N   SER A 229      33.646 -12.296   0.731  1.00  0.00           N  
ATOM    957  CA  SER A 229      35.069 -12.072   0.940  1.00  0.00           C  
ATOM    958  C   SER A 229      35.353 -11.799   2.416  1.00  0.00           C  
ATOM    959  O   SER A 229      36.503 -11.793   2.854  1.00  0.00           O  
ATOM    960  CB  SER A 229      35.557 -10.907   0.079  1.00  0.00           C  
ATOM    961  OG  SER A 229      34.806  -9.733   0.309  1.00  0.00           O  
ATOM    962  N   VAL A 230      34.291 -11.582   3.183  1.00  0.00           N  
ATOM    963  CA  VAL A 230      34.413 -11.327   4.613  1.00  0.00           C  
ATOM    964  C   VAL A 230      34.808 -12.601   5.327  1.00  0.00           C  
ATOM    965  O   VAL A 230      34.142 -13.627   5.192  1.00  0.00           O  
ATOM    966  CB  VAL A 230      33.073 -10.879   5.232  1.00  0.00           C  
ATOM    967  CG1 VAL A 230      33.215 -10.743   6.749  1.00  0.00           C  
ATOM    968  CG2 VAL A 230      32.623  -9.580   4.605  1.00  0.00           C  
ATOM    969  N   PRO A 231      35.910 -12.566   6.079  1.00  0.00           N  
ATOM    970  CA  PRO A 231      36.295 -13.793   6.789  1.00  0.00           C  
ATOM    971  C   PRO A 231      35.337 -14.027   7.949  1.00  0.00           C  
ATOM    972  O   PRO A 231      34.860 -13.062   8.543  1.00  0.00           O  
ATOM    973  CB  PRO A 231      37.731 -13.506   7.245  1.00  0.00           C  
ATOM    974  CG  PRO A 231      37.843 -12.009   7.204  1.00  0.00           C  
ATOM    975  CD  PRO A 231      37.024 -11.608   6.013  1.00  0.00           C  
ATOM    976  N   VAL A 232      35.023 -15.287   8.258  1.00  0.00           N  
ATOM    977  CA  VAL A 232      34.108 -15.560   9.373  1.00  0.00           C  
ATOM    978  C   VAL A 232      34.864 -15.422  10.695  1.00  0.00           C  
ATOM    979  O   VAL A 232      36.020 -15.839  10.808  1.00  0.00           O  
ATOM    980  CB  VAL A 232      33.466 -16.961   9.269  1.00  0.00           C  
ATOM    981  CG1 VAL A 232      32.370 -17.119  10.326  1.00  0.00           C  
ATOM    982  CG2 VAL A 232      32.869 -17.140   7.894  1.00  0.00           C  
ATOM    983  N   GLY A 233      34.211 -14.817  11.686  1.00  0.00           N  
ATOM    984  CA  GLY A 233      34.865 -14.587  12.959  1.00  0.00           C  
ATOM    985  C   GLY A 233      33.988 -14.364  14.174  1.00  0.00           C  
ATOM    986  O   GLY A 233      32.763 -14.279  14.092  1.00  0.00           O  
ATOM    987  N   LYS A 234      34.654 -14.256  15.317  1.00  0.00           N  
ATOM    988  CA  LYS A 234      34.013 -14.093  16.612  1.00  0.00           C  
ATOM    989  C   LYS A 234      34.129 -12.655  17.125  1.00  0.00           C  
ATOM    990  O   LYS A 234      33.140 -12.040  17.521  1.00  0.00           O  
ATOM    991  CB  LYS A 234      34.686 -15.088  17.577  1.00  0.00           C  
ATOM    992  CG  LYS A 234      34.356 -14.979  19.077  1.00  0.00           C  
ATOM    993  CD  LYS A 234      35.140 -16.028  19.913  1.00  0.00           C  
ATOM    994  CE  LYS A 234      34.641 -17.461  19.650  1.00  0.00           C  
ATOM    995  NZ  LYS A 234      35.411 -18.541  20.346  1.00  0.00           N  
ATOM    996  N   ASP A 235      35.352 -12.130  17.085  1.00  0.00           N  
ATOM    997  CA  ASP A 235      35.681 -10.793  17.570  1.00  0.00           C  
ATOM    998  C   ASP A 235      36.831 -10.194  16.754  1.00  0.00           C  
ATOM    999  O   ASP A 235      37.081 -10.634  15.633  1.00  0.00           O  
ATOM   1000  CB  ASP A 235      36.077 -10.872  19.052  1.00  0.00           C  
ATOM   1001  CG  ASP A 235      36.875 -12.140  19.390  1.00  0.00           C  
ATOM   1002  OD1 ASP A 235      37.926 -12.405  18.751  1.00  0.00           O  
ATOM   1003  OD2 ASP A 235      36.445 -12.874  20.309  1.00  0.00           O  
ATOM   1004  N   GLU A 236      37.537  -9.209  17.311  1.00  0.00           N  
ATOM   1005  CA  GLU A 236      38.631  -8.569  16.581  1.00  0.00           C  
ATOM   1006  C   GLU A 236      39.912  -9.391  16.521  1.00  0.00           C  
ATOM   1007  O   GLU A 236      40.849  -9.041  15.800  1.00  0.00           O  
ATOM   1008  CB  GLU A 236      38.935  -7.165  17.146  1.00  0.00           C  
ATOM   1009  CG  GLU A 236      39.446  -7.128  18.569  1.00  0.00           C  
ATOM   1010  CD  GLU A 236      38.389  -7.539  19.574  1.00  0.00           C  
ATOM   1011  OE1 GLU A 236      38.764  -7.827  20.729  1.00  0.00           O  
ATOM   1012  OE2 GLU A 236      37.185  -7.569  19.220  1.00  0.00           O  
ATOM   1013  N   ASN A 237      39.953 -10.489  17.267  1.00  0.00           N  
ATOM   1014  CA  ASN A 237      41.129 -11.352  17.259  1.00  0.00           C  
ATOM   1015  C   ASN A 237      41.052 -12.281  16.064  1.00  0.00           C  
ATOM   1016  O   ASN A 237      41.919 -13.131  15.858  1.00  0.00           O  
ATOM   1017  CB  ASN A 237      41.201 -12.157  18.552  1.00  0.00           C  
ATOM   1018  CG  ASN A 237      41.455 -11.281  19.752  1.00  0.00           C  
ATOM   1019  OD1 ASN A 237      42.437 -10.535  19.786  1.00  0.00           O  
ATOM   1020  ND2 ASN A 237      40.572 -11.354  20.740  1.00  0.00           N  
ATOM   1021  N   ASP A 238      40.000 -12.091  15.275  1.00  0.00           N  
ATOM   1022  CA  ASP A 238      39.751 -12.885  14.084  1.00  0.00           C  
ATOM   1023  C   ASP A 238      39.733 -12.022  12.822  1.00  0.00           C  
ATOM   1024  O   ASP A 238      39.411 -12.516  11.736  1.00  0.00           O  
ATOM   1025  CB  ASP A 238      38.421 -13.643  14.225  1.00  0.00           C  
ATOM   1026  CG  ASP A 238      38.526 -14.857  15.144  1.00  0.00           C  
ATOM   1027  OD1 ASP A 238      37.512 -15.206  15.791  1.00  0.00           O  
ATOM   1028  OD2 ASP A 238      39.619 -15.470  15.206  1.00  0.00           O  
ATOM   1029  N   ASN A 239      40.057 -10.734  12.950  1.00  0.00           N  
ATOM   1030  CA  ASN A 239      40.087  -9.881  11.763  1.00  0.00           C  
ATOM   1031  C   ASN A 239      41.243 -10.433  10.944  1.00  0.00           C  
ATOM   1032  O   ASN A 239      41.994 -11.276  11.424  1.00  0.00           O  
ATOM   1033  CB  ASN A 239      40.352  -8.411  12.107  1.00  0.00           C  
ATOM   1034  CG  ASN A 239      39.194  -7.750  12.839  1.00  0.00           C  
ATOM   1035  OD1 ASN A 239      38.029  -8.103  12.644  1.00  0.00           O  
ATOM   1036  ND2 ASN A 239      39.516  -6.763  13.676  1.00  0.00           N  
ATOM   1037  N   VAL A 240      41.415  -9.972   9.717  1.00  0.00           N  
ATOM   1038  CA  VAL A 240      42.492 -10.535   8.930  1.00  0.00           C  
ATOM   1039  C   VAL A 240      43.394  -9.562   8.216  1.00  0.00           C  
ATOM   1040  O   VAL A 240      42.979  -8.875   7.291  1.00  0.00           O  
ATOM   1041  CB  VAL A 240      41.952 -11.523   7.890  1.00  0.00           C  
ATOM   1042  CG1 VAL A 240      43.103 -12.085   7.080  1.00  0.00           C  
ATOM   1043  CG2 VAL A 240      41.175 -12.643   8.586  1.00  0.00           C  
ATOM   1044  N   PRO A 241      44.660  -9.513   8.635  1.00  0.00           N  
ATOM   1045  CA  PRO A 241      45.679  -8.632   8.055  1.00  0.00           C  
ATOM   1046  C   PRO A 241      45.866  -9.053   6.604  1.00  0.00           C  
ATOM   1047  O   PRO A 241      46.149 -10.218   6.324  1.00  0.00           O  
ATOM   1048  CB  PRO A 241      46.923  -8.924   8.896  1.00  0.00           C  
ATOM   1049  CG  PRO A 241      46.364  -9.461  10.192  1.00  0.00           C  
ATOM   1050  CD  PRO A 241      45.211 -10.317   9.737  1.00  0.00           C  
ATOM   1051  N   ILE A 242      45.715  -8.110   5.685  1.00  0.00           N  
ATOM   1052  CA  ILE A 242      45.840  -8.422   4.273  1.00  0.00           C  
ATOM   1053  C   ILE A 242      46.837  -7.543   3.528  1.00  0.00           C  
ATOM   1054  O   ILE A 242      46.991  -7.674   2.318  1.00  0.00           O  
ATOM   1055  CB  ILE A 242      44.467  -8.315   3.569  1.00  0.00           C  
ATOM   1056  CG1 ILE A 242      44.006  -6.855   3.533  1.00  0.00           C  
ATOM   1057  CG2 ILE A 242      43.429  -9.187   4.302  1.00  0.00           C  
ATOM   1058  CD1 ILE A 242      42.738  -6.622   2.707  1.00  0.00           C  
ATOM   1059  N   ARG A 243      47.528  -6.658   4.238  1.00  0.00           N  
ATOM   1060  CA  ARG A 243      48.494  -5.776   3.586  1.00  0.00           C  
ATOM   1061  C   ARG A 243      49.225  -4.947   4.639  1.00  0.00           C  
ATOM   1062  O   ARG A 243      48.634  -4.529   5.633  1.00  0.00           O  
ATOM   1063  CB  ARG A 243      47.758  -4.879   2.562  1.00  0.00           C  
ATOM   1064  CG  ARG A 243      48.547  -3.701   2.017  1.00  0.00           C  
ATOM   1065  CD  ARG A 243      47.923  -3.061   0.757  1.00  0.00           C  
ATOM   1066  NE  ARG A 243      46.611  -2.417   0.919  1.00  0.00           N  
ATOM   1067  CZ  ARG A 243      45.431  -3.031   0.799  1.00  0.00           C  
ATOM   1068  NH1 ARG A 243      45.369  -4.328   0.522  1.00  0.00           N  
ATOM   1069  NH2 ARG A 243      44.304  -2.333   0.915  1.00  0.00           N  
ATOM   1070  N   PHE A 244      50.518  -4.732   4.428  1.00  0.00           N  
ATOM   1071  CA  PHE A 244      51.337  -3.958   5.361  1.00  0.00           C  
ATOM   1072  C   PHE A 244      52.144  -2.887   4.631  1.00  0.00           C  
ATOM   1073  O   PHE A 244      52.328  -2.966   3.423  1.00  0.00           O  
ATOM   1074  CB  PHE A 244      52.311  -4.874   6.109  1.00  0.00           C  
ATOM   1075  CG  PHE A 244      51.650  -5.974   6.902  1.00  0.00           C  
ATOM   1076  CD1 PHE A 244      51.140  -7.099   6.269  1.00  0.00           C  
ATOM   1077  CD2 PHE A 244      51.573  -5.897   8.293  1.00  0.00           C  
ATOM   1078  CE1 PHE A 244      50.567  -8.140   7.004  1.00  0.00           C  
ATOM   1079  CE2 PHE A 244      51.000  -6.932   9.039  1.00  0.00           C  
ATOM   1080  CZ  PHE A 244      50.496  -8.058   8.389  1.00  0.00           C  
ATOM   1081  N   TRP A 245      52.637  -1.894   5.365  1.00  0.00           N  
ATOM   1082  CA  TRP A 245      53.426  -0.830   4.753  1.00  0.00           C  
ATOM   1083  C   TRP A 245      54.300  -0.109   5.778  1.00  0.00           C  
ATOM   1084  O   TRP A 245      53.912   0.027   6.934  1.00  0.00           O  
ATOM   1085  CB  TRP A 245      52.495   0.187   4.086  1.00  0.00           C  
ATOM   1086  CG  TRP A 245      53.231   1.311   3.434  1.00  0.00           C  
ATOM   1087  CD1 TRP A 245      53.709   1.343   2.160  1.00  0.00           C  
ATOM   1088  CD2 TRP A 245      53.669   2.527   4.058  1.00  0.00           C  
ATOM   1089  NE1 TRP A 245      54.424   2.496   1.948  1.00  0.00           N  
ATOM   1090  CE2 TRP A 245      54.419   3.242   3.097  1.00  0.00           C  
ATOM   1091  CE3 TRP A 245      53.506   3.078   5.337  1.00  0.00           C  
ATOM   1092  CZ2 TRP A 245      55.006   4.483   3.370  1.00  0.00           C  
ATOM   1093  CZ3 TRP A 245      54.091   4.313   5.611  1.00  0.00           C  
ATOM   1094  CH2 TRP A 245      54.834   5.000   4.626  1.00  0.00           C  
ATOM   1095  N   GLY A 246      55.480   0.344   5.352  1.00  0.00           N  
ATOM   1096  CA  GLY A 246      56.368   1.093   6.233  1.00  0.00           C  
ATOM   1097  C   GLY A 246      57.363   0.315   7.072  1.00  0.00           C  
ATOM   1098  O   GLY A 246      57.291  -0.912   7.164  1.00  0.00           O  
ATOM   1099  N   LYS A 247      58.289   1.047   7.694  1.00  0.00           N  
ATOM   1100  CA  LYS A 247      59.330   0.465   8.550  1.00  0.00           C  
ATOM   1101  C   LYS A 247      59.019   0.736  10.026  1.00  0.00           C  
ATOM   1102  O   LYS A 247      59.249   1.832  10.531  1.00  0.00           O  
ATOM   1103  CB  LYS A 247      60.706   1.054   8.186  1.00  0.00           C  
ATOM   1104  CG  LYS A 247      61.887   0.388   8.880  1.00  0.00           C  
ATOM   1105  CD  LYS A 247      63.237   0.901   8.367  1.00  0.00           C  
ATOM   1106  CE  LYS A 247      64.397   0.112   8.991  1.00  0.00           C  
ATOM   1107  NZ  LYS A 247      65.728   0.473   8.428  1.00  0.00           N  
ATOM   1108  N   ALA A 248      58.511  -0.271  10.719  1.00  0.00           N  
ATOM   1109  CA  ALA A 248      58.149  -0.107  12.122  1.00  0.00           C  
ATOM   1110  C   ALA A 248      59.316  -0.037  13.089  1.00  0.00           C  
ATOM   1111  O   ALA A 248      60.157  -0.925  13.124  1.00  0.00           O  
ATOM   1112  CB  ALA A 248      57.210  -1.230  12.550  1.00  0.00           C  
ATOM   1113  N   ARG A 249      59.365   1.023  13.884  1.00  0.00           N  
ATOM   1114  CA  ARG A 249      60.420   1.147  14.878  1.00  0.00           C  
ATOM   1115  C   ARG A 249      59.898   0.330  16.048  1.00  0.00           C  
ATOM   1116  O   ARG A 249      58.863   0.667  16.613  1.00  0.00           O  
ATOM   1117  CB  ARG A 249      60.592   2.611  15.269  1.00  0.00           C  
ATOM   1118  CG  ARG A 249      60.761   3.523  14.050  1.00  0.00           C  
ATOM   1119  CD  ARG A 249      60.782   4.995  14.424  1.00  0.00           C  
ATOM   1120  NE  ARG A 249      61.908   5.322  15.290  1.00  0.00           N  
ATOM   1121  CZ  ARG A 249      61.955   6.389  16.081  1.00  0.00           C  
ATOM   1122  NH1 ARG A 249      60.930   7.236  16.121  1.00  0.00           N  
ATOM   1123  NH2 ARG A 249      63.031   6.614  16.828  1.00  0.00           N  
ATOM   1124  N   VAL A 250      60.592  -0.750  16.400  1.00  0.00           N  
ATOM   1125  CA  VAL A 250      60.135  -1.615  17.489  1.00  0.00           C  
ATOM   1126  C   VAL A 250      61.051  -1.722  18.694  1.00  0.00           C  
ATOM   1127  O   VAL A 250      62.241  -1.989  18.569  1.00  0.00           O  
ATOM   1128  CB  VAL A 250      59.882  -3.059  16.998  1.00  0.00           C  
ATOM   1129  CG1 VAL A 250      59.283  -3.876  18.110  1.00  0.00           C  
ATOM   1130  CG2 VAL A 250      58.959  -3.059  15.795  1.00  0.00           C  
ATOM   1131  N   TRP A 251      60.480  -1.529  19.872  1.00  0.00           N  
ATOM   1132  CA  TRP A 251      61.249  -1.638  21.103  1.00  0.00           C  
ATOM   1133  C   TRP A 251      61.630  -3.088  21.342  1.00  0.00           C  
ATOM   1134  O   TRP A 251      60.797  -3.981  21.163  1.00  0.00           O  
ATOM   1135  CB  TRP A 251      60.420  -1.172  22.279  1.00  0.00           C  
ATOM   1136  CG  TRP A 251      61.095  -1.367  23.591  1.00  0.00           C  
ATOM   1137  CD1 TRP A 251      62.344  -0.932  23.950  1.00  0.00           C  
ATOM   1138  CD2 TRP A 251      60.508  -1.918  24.767  1.00  0.00           C  
ATOM   1139  NE1 TRP A 251      62.559  -1.168  25.287  1.00  0.00           N  
ATOM   1140  CE2 TRP A 251      61.448  -1.772  25.813  1.00  0.00           C  
ATOM   1141  CE3 TRP A 251      59.273  -2.514  25.045  1.00  0.00           C  
ATOM   1142  CZ2 TRP A 251      61.188  -2.199  27.118  1.00  0.00           C  
ATOM   1143  CZ3 TRP A 251      59.012  -2.940  26.351  1.00  0.00           C  
ATOM   1144  CH2 TRP A 251      59.968  -2.778  27.368  1.00  0.00           C  
ATOM   1145  N   LYS A 252      62.870  -3.315  21.778  1.00  0.00           N  
ATOM   1146  CA  LYS A 252      63.353  -4.674  22.029  1.00  0.00           C  
ATOM   1147  C   LYS A 252      62.322  -5.549  22.746  1.00  0.00           C  
ATOM   1148  O   LYS A 252      62.087  -6.691  22.346  1.00  0.00           O  
ATOM   1149  CB  LYS A 252      64.665  -4.655  22.841  1.00  0.00           C  
ATOM   1150  CG  LYS A 252      65.255  -6.063  23.114  1.00  0.00           C  
ATOM   1151  CD  LYS A 252      66.481  -5.995  24.011  1.00  0.00           C  
ATOM   1152  CE  LYS A 252      66.943  -7.383  24.473  1.00  0.00           C  
ATOM   1153  NZ  LYS A 252      68.090  -7.328  25.459  1.00  0.00           N  
ATOM   1154  N   GLY A 253      61.705  -5.000  23.790  1.00  0.00           N  
ATOM   1155  CA  GLY A 253      60.721  -5.739  24.565  1.00  0.00           C  
ATOM   1156  C   GLY A 253      59.400  -6.062  23.889  1.00  0.00           C  
ATOM   1157  O   GLY A 253      58.546  -6.702  24.499  1.00  0.00           O  
ATOM   1158  N   HIS A 254      59.224  -5.629  22.639  1.00  0.00           N  
ATOM   1159  CA  HIS A 254      57.988  -5.890  21.894  1.00  0.00           C  
ATOM   1160  C   HIS A 254      58.197  -6.846  20.720  1.00  0.00           C  
ATOM   1161  O   HIS A 254      57.233  -7.342  20.127  1.00  0.00           O  
ATOM   1162  CB  HIS A 254      57.399  -4.585  21.344  1.00  0.00           C  
ATOM   1163  CG  HIS A 254      56.869  -3.656  22.394  1.00  0.00           C  
ATOM   1164  ND1 HIS A 254      56.297  -4.102  23.566  1.00  0.00           N  
ATOM   1165  CD2 HIS A 254      56.767  -2.307  22.416  1.00  0.00           C  
ATOM   1166  CE1 HIS A 254      55.864  -3.069  24.265  1.00  0.00           C  
ATOM   1167  NE2 HIS A 254      56.137  -1.969  23.589  1.00  0.00           N  
ATOM   1168  N   LEU A 255      59.465  -7.090  20.397  1.00  0.00           N  
ATOM   1169  CA  LEU A 255      59.869  -7.951  19.285  1.00  0.00           C  
ATOM   1170  C   LEU A 255      58.926  -9.101  18.927  1.00  0.00           C  
ATOM   1171  O   LEU A 255      58.444  -9.176  17.803  1.00  0.00           O  
ATOM   1172  CB  LEU A 255      61.285  -8.487  19.545  1.00  0.00           C  
ATOM   1173  CG  LEU A 255      62.058  -9.253  18.459  1.00  0.00           C  
ATOM   1174  CD1 LEU A 255      61.802 -10.748  18.591  1.00  0.00           C  
ATOM   1175  CD2 LEU A 255      61.681  -8.731  17.079  1.00  0.00           C  
ATOM   1176  N   GLU A 256      58.654  -9.991  19.873  1.00  0.00           N  
ATOM   1177  CA  GLU A 256      57.773 -11.111  19.581  1.00  0.00           C  
ATOM   1178  C   GLU A 256      56.345 -10.655  19.259  1.00  0.00           C  
ATOM   1179  O   GLU A 256      55.789 -11.014  18.219  1.00  0.00           O  
ATOM   1180  CB  GLU A 256      57.771 -12.107  20.749  1.00  0.00           C  
ATOM   1181  CG  GLU A 256      57.043 -13.421  20.455  1.00  0.00           C  
ATOM   1182  CD  GLU A 256      57.370 -14.525  21.458  1.00  0.00           C  
ATOM   1183  OE1 GLU A 256      56.854 -15.650  21.277  1.00  0.00           O  
ATOM   1184  OE2 GLU A 256      58.140 -14.273  22.418  1.00  0.00           O  
ATOM   1185  N   ARG A 257      55.748  -9.853  20.129  1.00  0.00           N  
ATOM   1186  CA  ARG A 257      54.389  -9.420  19.863  1.00  0.00           C  
ATOM   1187  C   ARG A 257      54.321  -8.744  18.507  1.00  0.00           C  
ATOM   1188  O   ARG A 257      53.400  -8.973  17.728  1.00  0.00           O  
ATOM   1189  CB  ARG A 257      53.900  -8.462  20.940  1.00  0.00           C  
ATOM   1190  CG  ARG A 257      52.396  -8.279  20.910  1.00  0.00           C  
ATOM   1191  CD  ARG A 257      51.897  -7.626  22.183  1.00  0.00           C  
ATOM   1192  NE  ARG A 257      52.268  -6.217  22.258  1.00  0.00           N  
ATOM   1193  CZ  ARG A 257      52.304  -5.515  23.385  1.00  0.00           C  
ATOM   1194  NH1 ARG A 257      51.997  -6.092  24.538  1.00  0.00           N  
ATOM   1195  NH2 ARG A 257      52.643  -4.237  23.358  1.00  0.00           N  
ATOM   1196  N   PHE A 258      55.305  -7.914  18.209  1.00  0.00           N  
ATOM   1197  CA  PHE A 258      55.280  -7.241  16.933  1.00  0.00           C  
ATOM   1198  C   PHE A 258      55.246  -8.237  15.788  1.00  0.00           C  
ATOM   1199  O   PHE A 258      54.395  -8.139  14.905  1.00  0.00           O  
ATOM   1200  CB  PHE A 258      56.481  -6.321  16.783  1.00  0.00           C  
ATOM   1201  CG  PHE A 258      56.665  -5.808  15.391  1.00  0.00           C  
ATOM   1202  CD1 PHE A 258      57.413  -6.532  14.464  1.00  0.00           C  
ATOM   1203  CD2 PHE A 258      56.049  -4.630  14.986  1.00  0.00           C  
ATOM   1204  CE1 PHE A 258      57.548  -6.097  13.156  1.00  0.00           C  
ATOM   1205  CE2 PHE A 258      56.175  -4.185  13.674  1.00  0.00           C  
ATOM   1206  CZ  PHE A 258      56.930  -4.927  12.752  1.00  0.00           C  
ATOM   1207  N   LEU A 259      56.160  -9.205  15.818  1.00  0.00           N  
ATOM   1208  CA  LEU A 259      56.263 -10.217  14.770  1.00  0.00           C  
ATOM   1209  C   LEU A 259      55.006 -11.077  14.611  1.00  0.00           C  
ATOM   1210  O   LEU A 259      54.685 -11.505  13.500  1.00  0.00           O  
ATOM   1211  CB  LEU A 259      57.493 -11.095  15.019  1.00  0.00           C  
ATOM   1212  CG  LEU A 259      58.863 -10.382  15.062  1.00  0.00           C  
ATOM   1213  CD1 LEU A 259      59.849 -11.243  15.828  1.00  0.00           C  
ATOM   1214  CD2 LEU A 259      59.401 -10.090  13.666  1.00  0.00           C  
ATOM   1215  N   GLU A 261      54.290 -11.329  15.707  1.00  0.00           N  
ATOM   1216  CA  GLU A 261      53.046 -12.115  15.648  1.00  0.00           C  
ATOM   1217  C   GLU A 261      52.014 -11.321  14.826  1.00  0.00           C  
ATOM   1218  O   GLU A 261      51.348 -11.848  13.928  1.00  0.00           O  
ATOM   1219  CB  GLU A 261      52.482 -12.344  17.064  1.00  0.00           C  
ATOM   1220  CG  GLU A 261      52.122 -13.786  17.422  1.00  0.00           C  
ATOM   1221  CD  GLU A 261      50.927 -14.340  16.653  1.00  0.00           C  
ATOM   1222  OE1 GLU A 261      49.811 -13.783  16.784  1.00  0.00           O  
ATOM   1223  OE2 GLU A 261      51.108 -15.345  15.923  1.00  0.00           O  
ATOM   1224  N   GLN A 262      51.907 -10.038  15.136  1.00  0.00           N  
ATOM   1225  CA  GLN A 262      50.965  -9.163  14.477  1.00  0.00           C  
ATOM   1226  C   GLN A 262      51.352  -8.797  13.048  1.00  0.00           C  
ATOM   1227  O   GLN A 262      50.496  -8.526  12.197  1.00  0.00           O  
ATOM   1228  CB  GLN A 262      50.804  -7.912  15.331  1.00  0.00           C  
ATOM   1229  CG  GLN A 262      50.295  -8.234  16.723  1.00  0.00           C  
ATOM   1230  CD  GLN A 262      48.914  -8.858  16.684  1.00  0.00           C  
ATOM   1231  OE1 GLN A 262      47.914  -8.163  16.500  1.00  0.00           O  
ATOM   1232  NE2 GLN A 262      48.853 -10.178  16.835  1.00  0.00           N  
ATOM   1233  N   SER A 263      52.646  -8.788  12.777  1.00  0.00           N  
ATOM   1234  CA  SER A 263      53.098  -8.438  11.447  1.00  0.00           C  
ATOM   1235  C   SER A 263      53.171  -9.658  10.544  1.00  0.00           C  
ATOM   1236  O   SER A 263      53.216  -9.528   9.321  1.00  0.00           O  
ATOM   1237  CB  SER A 263      54.453  -7.738  11.532  1.00  0.00           C  
ATOM   1238  OG  SER A 263      55.213  -8.249  12.609  1.00  0.00           O  
ATOM   1239  N   GLN A 264      53.153 -10.842  11.146  1.00  0.00           N  
ATOM   1240  CA  GLN A 264      53.231 -12.078  10.375  1.00  0.00           C  
ATOM   1241  C   GLN A 264      54.583 -12.109   9.645  1.00  0.00           C  
ATOM   1242  O   GLN A 264      54.722 -12.734   8.590  1.00  0.00           O  
ATOM   1243  CB  GLN A 264      52.077 -12.146   9.357  1.00  0.00           C  
ATOM   1244  CG  GLN A 264      50.665 -12.155   9.956  1.00  0.00           C  
ATOM   1245  CD  GLN A 264      49.573 -12.279   8.890  1.00  0.00           C  
ATOM   1246  OE1 GLN A 264      48.388 -12.391   9.204  1.00  0.00           O  
ATOM   1247  NE2 GLN A 264      49.973 -12.254   7.626  1.00  0.00           N  
ATOM   1248  N   GLY A 266      55.570 -11.420  10.220  1.00  0.00           N  
ATOM   1249  CA  GLY A 266      56.907 -11.353   9.643  1.00  0.00           C  
ATOM   1250  C   GLY A 266      56.945 -10.639   8.304  1.00  0.00           C  
ATOM   1251  O   GLY A 266      58.015 -10.391   7.727  1.00  0.00           O  
ATOM   1252  N   LYS A 267      55.754 -10.301   7.828  1.00  0.00           N  
ATOM   1253  CA  LYS A 267      55.555  -9.628   6.555  1.00  0.00           C  
ATOM   1254  C   LYS A 267      55.829  -8.120   6.565  1.00  0.00           C  
ATOM   1255  O   LYS A 267      55.691  -7.453   5.545  1.00  0.00           O  
ATOM   1256  CB  LYS A 267      54.121  -9.901   6.080  1.00  0.00           C  
ATOM   1257  CG  LYS A 267      53.804 -11.398   5.909  1.00  0.00           C  
ATOM   1258  CD  LYS A 267      52.329 -11.661   5.603  1.00  0.00           C  
ATOM   1259  CE  LYS A 267      52.067 -13.134   5.267  1.00  0.00           C  
ATOM   1260  NZ  LYS A 267      52.439 -14.090   6.359  1.00  0.00           N  
ATOM   1261  N   MET A 268      56.236  -7.576   7.702  1.00  0.00           N  
ATOM   1262  CA  MET A 268      56.496  -6.146   7.763  1.00  0.00           C  
ATOM   1263  C   MET A 268      57.937  -5.861   8.101  1.00  0.00           C  
ATOM   1264  O   MET A 268      58.516  -6.529   8.955  1.00  0.00           O  
ATOM   1265  CB  MET A 268      55.591  -5.486   8.810  1.00  0.00           C  
ATOM   1266  CG  MET A 268      55.878  -4.012   9.047  1.00  0.00           C  
ATOM   1267  SD  MET A 268      54.609  -3.193  10.025  1.00  0.00           S  
ATOM   1268  CE  MET A 268      54.579  -1.628   9.266  1.00  0.00           C  
ATOM   1269  N   GLU A 269      58.513  -4.867   7.430  1.00  0.00           N  
ATOM   1270  CA  GLU A 269      59.892  -4.482   7.691  1.00  0.00           C  
ATOM   1271  C   GLU A 269      59.957  -3.665   8.980  1.00  0.00           C  
ATOM   1272  O   GLU A 269      59.037  -2.899   9.279  1.00  0.00           O  
ATOM   1273  CB  GLU A 269      60.450  -3.668   6.521  1.00  0.00           C  
ATOM   1274  CG  GLU A 269      61.817  -3.053   6.814  1.00  0.00           C  
ATOM   1275  CD  GLU A 269      62.603  -2.684   5.564  1.00  0.00           C  
ATOM   1276  OE1 GLU A 269      62.023  -2.069   4.640  1.00  0.00           O  
ATOM   1277  OE2 GLU A 269      63.814  -3.004   5.520  1.00  0.00           O  
ATOM   1278  N   TYR A 270      61.035  -3.825   9.745  1.00  0.00           N  
ATOM   1279  CA  TYR A 270      61.174  -3.085  10.992  1.00  0.00           C  
ATOM   1280  C   TYR A 270      62.607  -2.721  11.392  1.00  0.00           C  
ATOM   1281  O   TYR A 270      63.569  -3.083  10.718  1.00  0.00           O  
ATOM   1282  CB  TYR A 270      60.506  -3.870  12.116  1.00  0.00           C  
ATOM   1283  CG  TYR A 270      61.146  -5.195  12.401  1.00  0.00           C  
ATOM   1284  CD1 TYR A 270      62.199  -5.304  13.314  1.00  0.00           C  
ATOM   1285  CD2 TYR A 270      60.685  -6.352  11.782  1.00  0.00           C  
ATOM   1286  CE1 TYR A 270      62.774  -6.543  13.612  1.00  0.00           C  
ATOM   1287  CE2 TYR A 270      61.250  -7.594  12.069  1.00  0.00           C  
ATOM   1288  CZ  TYR A 270      62.290  -7.680  12.984  1.00  0.00           C  
ATOM   1289  OH  TYR A 270      62.831  -8.908  13.265  1.00  0.00           O  
ATOM   1290  N   GLU A 271      62.731  -1.985  12.492  1.00  0.00           N  
ATOM   1291  CA  GLU A 271      64.019  -1.557  13.020  1.00  0.00           C  
ATOM   1292  C   GLU A 271      63.892  -1.610  14.537  1.00  0.00           C  
ATOM   1293  O   GLU A 271      62.917  -1.112  15.097  1.00  0.00           O  
ATOM   1294  CB  GLU A 271      64.335  -0.137  12.559  1.00  0.00           C  
ATOM   1295  CG  GLU A 271      65.584   0.449  13.175  1.00  0.00           C  
ATOM   1296  CD  GLU A 271      66.037   1.713  12.473  1.00  0.00           C  
ATOM   1297  OE1 GLU A 271      66.356   1.644  11.263  1.00  0.00           O  
ATOM   1298  OE2 GLU A 271      66.075   2.774  13.132  1.00  0.00           O  
ATOM   1299  N   ILE A 272      64.868  -2.223  15.201  1.00  0.00           N  
ATOM   1300  CA  ILE A 272      64.823  -2.367  16.652  1.00  0.00           C  
ATOM   1301  C   ILE A 272      65.283  -1.123  17.396  1.00  0.00           C  
ATOM   1302  O   ILE A 272      66.144  -0.379  16.930  1.00  0.00           O  
ATOM   1303  CB  ILE A 272      65.668  -3.579  17.115  1.00  0.00           C  
ATOM   1304  CG1 ILE A 272      65.156  -4.864  16.452  1.00  0.00           C  
ATOM   1305  CG2 ILE A 272      65.594  -3.740  18.629  1.00  0.00           C  
ATOM   1306  CD1 ILE A 272      63.776  -5.317  16.886  1.00  0.00           C  
ATOM   1307  N   LEU A 273      64.682  -0.895  18.556  1.00  0.00           N  
ATOM   1308  CA  LEU A 273      65.031   0.249  19.368  1.00  0.00           C  
ATOM   1309  C   LEU A 273      65.450  -0.203  20.747  1.00  0.00           C  
ATOM   1310  O   LEU A 273      64.710  -0.920  21.429  1.00  0.00           O  
ATOM   1311  CB  LEU A 273      63.847   1.203  19.486  1.00  0.00           C  
ATOM   1312  CG  LEU A 273      63.531   2.057  18.262  1.00  0.00           C  
ATOM   1313  CD1 LEU A 273      62.266   2.863  18.529  1.00  0.00           C  
ATOM   1314  CD2 LEU A 273      64.716   2.966  17.953  1.00  0.00           C  
ATOM   1315  N   GLU A 274      66.643   0.231  21.142  1.00  0.00           N  
ATOM   1316  CA  GLU A 274      67.217  -0.094  22.442  1.00  0.00           C  
ATOM   1317  C   GLU A 274      66.374   0.573  23.528  1.00  0.00           C  
ATOM   1318  O   GLU A 274      65.882  -0.097  24.449  1.00  0.00           O  
ATOM   1319  CB  GLU A 274      68.665   0.422  22.533  1.00  0.00           C  
ATOM   1320  CG  GLU A 274      69.490   0.366  21.233  1.00  0.00           C  
ATOM   1321  CD  GLU A 274      69.255   1.568  20.312  1.00  0.00           C  
ATOM   1322  OE1 GLU A 274      69.951   1.680  19.277  1.00  0.00           O  
ATOM   1323  OE2 GLU A 274      68.376   2.402  20.621  1.00  0.00           O  
ATOM   1324  N   TRP A 275      66.222   1.897  23.417  1.00  0.00           N  
ATOM   1325  CA  TRP A 275      65.429   2.668  24.374  1.00  0.00           C  
ATOM   1326  C   TRP A 275      63.931   2.413  24.204  1.00  0.00           C  
ATOM   1327  O   TRP A 275      63.463   2.047  23.119  1.00  0.00           O  
ATOM   1328  CB  TRP A 275      65.725   4.168  24.253  1.00  0.00           C  
ATOM   1329  CG  TRP A 275      65.589   4.740  22.888  1.00  0.00           C  
ATOM   1330  CD1 TRP A 275      66.503   4.686  21.879  1.00  0.00           C  
ATOM   1331  CD2 TRP A 275      64.486   5.507  22.389  1.00  0.00           C  
ATOM   1332  NE1 TRP A 275      66.044   5.382  20.779  1.00  0.00           N  
ATOM   1333  CE2 TRP A 275      64.808   5.895  21.068  1.00  0.00           C  
ATOM   1334  CE3 TRP A 275      63.255   5.908  22.931  1.00  0.00           C  
ATOM   1335  CZ2 TRP A 275      63.946   6.662  20.282  1.00  0.00           C  
ATOM   1336  CZ3 TRP A 275      62.402   6.667  22.150  1.00  0.00           C  
ATOM   1337  CH2 TRP A 275      62.752   7.039  20.838  1.00  0.00           C  
ATOM   1338  N   LYS A 276      63.174   2.601  25.280  1.00  0.00           N  
ATOM   1339  CA  LYS A 276      61.740   2.351  25.215  1.00  0.00           C  
ATOM   1340  C   LYS A 276      60.970   3.587  24.748  1.00  0.00           C  
ATOM   1341  O   LYS A 276      61.109   4.665  25.318  1.00  0.00           O  
ATOM   1342  CB  LYS A 276      61.221   1.876  26.585  1.00  0.00           C  
ATOM   1343  CG  LYS A 276      59.798   1.365  26.540  1.00  0.00           C  
ATOM   1344  CD  LYS A 276      59.305   0.771  27.852  1.00  0.00           C  
ATOM   1345  CE  LYS A 276      57.796   0.487  27.725  1.00  0.00           C  
ATOM   1346  NZ  LYS A 276      57.180  -0.216  28.886  1.00  0.00           N  
ATOM   1347  N   PRO A 277      60.157   3.441  23.685  1.00  0.00           N  
ATOM   1348  CA  PRO A 277      59.358   4.544  23.135  1.00  0.00           C  
ATOM   1349  C   PRO A 277      58.342   4.946  24.195  1.00  0.00           C  
ATOM   1350  O   PRO A 277      57.877   4.088  24.952  1.00  0.00           O  
ATOM   1351  CB  PRO A 277      58.672   3.908  21.921  1.00  0.00           C  
ATOM   1352  CG  PRO A 277      59.545   2.739  21.570  1.00  0.00           C  
ATOM   1353  CD  PRO A 277      59.912   2.200  22.930  1.00  0.00           C  
ATOM   1354  N   LYS A 278      57.996   6.230  24.257  1.00  0.00           N  
ATOM   1355  CA  LYS A 278      57.024   6.690  25.251  1.00  0.00           C  
ATOM   1356  C   LYS A 278      55.614   6.645  24.669  1.00  0.00           C  
ATOM   1357  O   LYS A 278      55.431   6.632  23.444  1.00  0.00           O  
ATOM   1358  CB  LYS A 278      57.327   8.125  25.680  1.00  0.00           C  
ATOM   1359  CG  LYS A 278      58.782   8.419  26.000  1.00  0.00           C  
ATOM   1360  CD  LYS A 278      58.942   9.747  26.749  1.00  0.00           C  
ATOM   1361  CE  LYS A 278      60.328   9.904  27.386  1.00  0.00           C  
ATOM   1362  NZ  LYS A 278      61.410  10.059  26.369  1.00  0.00           N  
ATOM   1363  N   LEU A 279      54.613   6.602  25.538  1.00  0.00           N  
ATOM   1364  CA  LEU A 279      53.235   6.622  25.057  1.00  0.00           C  
ATOM   1365  C   LEU A 279      52.827   8.067  24.739  1.00  0.00           C  
ATOM   1366  O   LEU A 279      53.411   9.019  25.280  1.00  0.00           O  
ATOM   1367  CB  LEU A 279      52.314   6.054  26.105  1.00  0.00           C  
ATOM   1368  CG  LEU A 279      52.571   4.575  26.337  1.00  0.00           C  
ATOM   1369  CD1 LEU A 279      51.799   4.133  27.581  1.00  0.00           C  
ATOM   1370  CD2 LEU A 279      52.160   3.783  25.098  1.00  0.00           C  
ATOM   1371  N   HIS A 281      51.828   8.236  23.874  1.00  0.00           N  
ATOM   1372  CA  HIS A 281      51.397   9.584  23.483  1.00  0.00           C  
ATOM   1373  C   HIS A 281      50.959  10.467  24.663  1.00  0.00           C  
ATOM   1374  O   HIS A 281      51.226  11.680  24.693  1.00  0.00           O  
ATOM   1375  CB  HIS A 281      50.285   9.517  22.414  1.00  0.00           C  
ATOM   1376  CG  HIS A 281      48.894   9.443  22.967  1.00  0.00           C  
ATOM   1377  ND1 HIS A 281      48.366   8.294  23.515  1.00  0.00           N  
ATOM   1378  CD2 HIS A 281      47.922  10.381  23.052  1.00  0.00           C  
ATOM   1379  CE1 HIS A 281      47.128   8.529  23.911  1.00  0.00           C  
ATOM   1380  NE2 HIS A 281      46.834   9.788  23.643  1.00  0.00           N  
ATOM   1381  N   VAL A 282      50.305   9.869  25.646  1.00  0.00           N  
ATOM   1382  CA  VAL A 282      49.882  10.649  26.784  1.00  0.00           C  
ATOM   1383  C   VAL A 282      51.106  11.316  27.425  1.00  0.00           C  
ATOM   1384  O   VAL A 282      51.065  12.498  27.744  1.00  0.00           O  
ATOM   1385  CB  VAL A 282      49.169   9.778  27.816  1.00  0.00           C  
ATOM   1386  CG1 VAL A 282      48.370  10.658  28.738  1.00  0.00           C  
ATOM   1387  CG2 VAL A 282      48.274   8.730  27.111  1.00  0.00           C  
ATOM   1388  N   ASP A 283      52.203  10.581  27.599  1.00  0.00           N  
ATOM   1389  CA  ASP A 283      53.399  11.181  28.201  1.00  0.00           C  
ATOM   1390  C   ASP A 283      54.004  12.192  27.249  1.00  0.00           C  
ATOM   1391  O   ASP A 283      54.278  13.328  27.641  1.00  0.00           O  
ATOM   1392  CB  ASP A 283      54.436  10.121  28.566  1.00  0.00           C  
ATOM   1393  CG  ASP A 283      53.863   9.051  29.471  1.00  0.00           C  
ATOM   1394  OD1 ASP A 283      53.124   9.414  30.419  1.00  0.00           O  
ATOM   1395  OD2 ASP A 283      54.150   7.853  29.237  1.00  0.00           O  
ATOM   1396  N   LEU A 291      54.214  11.797  25.997  1.00  0.00           N  
ATOM   1397  CA  LEU A 291      54.757  12.742  25.030  1.00  0.00           C  
ATOM   1398  C   LEU A 291      53.992  14.083  25.044  1.00  0.00           C  
ATOM   1399  O   LEU A 291      54.606  15.156  25.061  1.00  0.00           O  
ATOM   1400  CB  LEU A 291      54.739  12.132  23.636  1.00  0.00           C  
ATOM   1401  CG  LEU A 291      55.883  11.147  23.408  1.00  0.00           C  
ATOM   1402  CD1 LEU A 291      55.626  10.332  22.146  1.00  0.00           C  
ATOM   1403  CD2 LEU A 291      57.209  11.929  23.314  1.00  0.00           C  
ATOM   1404  N   LEU A 292      52.660  14.032  25.055  1.00  0.00           N  
ATOM   1405  CA  LEU A 292      51.872  15.267  25.081  1.00  0.00           C  
ATOM   1406  C   LEU A 292      52.270  16.160  26.247  1.00  0.00           C  
ATOM   1407  O   LEU A 292      52.401  17.379  26.091  1.00  0.00           O  
ATOM   1408  CB  LEU A 292      50.371  14.966  25.163  1.00  0.00           C  
ATOM   1409  CG  LEU A 292      49.685  14.526  23.861  1.00  0.00           C  
ATOM   1410  CD1 LEU A 292      48.241  14.109  24.115  1.00  0.00           C  
ATOM   1411  CD2 LEU A 292      49.736  15.660  22.871  1.00  0.00           C  
ATOM   1412  N   GLU A 293      52.475  15.547  27.409  1.00  0.00           N  
ATOM   1413  CA  GLU A 293      52.852  16.279  28.611  1.00  0.00           C  
ATOM   1414  C   GLU A 293      54.234  16.941  28.520  1.00  0.00           C  
ATOM   1415  O   GLU A 293      54.398  18.124  28.854  1.00  0.00           O  
ATOM   1416  CB  GLU A 293      52.798  15.346  29.827  1.00  0.00           C  
ATOM   1417  CG  GLU A 293      51.823  15.785  30.928  1.00  0.00           C  
ATOM   1418  CD  GLU A 293      52.177  17.150  31.540  1.00  0.00           C  
ATOM   1419  OE1 GLU A 293      51.354  18.092  31.425  1.00  0.00           O  
ATOM   1420  OE2 GLU A 293      53.275  17.277  32.137  1.00  0.00           O  
ATOM   1421  N   ILE A 296      55.225  16.194  28.055  1.00  0.00           N  
ATOM   1422  CA  ILE A 296      56.564  16.749  27.961  1.00  0.00           C  
ATOM   1423  C   ILE A 296      56.620  17.820  26.869  1.00  0.00           C  
ATOM   1424  O   ILE A 296      57.442  18.734  26.911  1.00  0.00           O  
ATOM   1425  CB  ILE A 296      57.620  15.624  27.706  1.00  0.00           C  
ATOM   1426  CG1 ILE A 296      57.658  15.235  26.237  1.00  0.00           C  
ATOM   1427  CG2 ILE A 296      57.252  14.352  28.494  1.00  0.00           C  
ATOM   1428  CD1 ILE A 296      58.409  13.940  26.002  1.00  0.00           C  
ATOM   1429  N   LEU A 297      55.709  17.720  25.910  1.00  0.00           N  
ATOM   1430  CA  LEU A 297      55.643  18.657  24.796  1.00  0.00           C  
ATOM   1431  C   LEU A 297      54.766  19.872  25.085  1.00  0.00           C  
ATOM   1432  O   LEU A 297      54.693  20.800  24.272  1.00  0.00           O  
ATOM   1433  CB  LEU A 297      55.102  17.929  23.565  1.00  0.00           C  
ATOM   1434  CG  LEU A 297      56.072  17.464  22.473  1.00  0.00           C  
ATOM   1435  CD1 LEU A 297      57.230  16.702  23.068  1.00  0.00           C  
ATOM   1436  CD2 LEU A 297      55.324  16.592  21.485  1.00  0.00           C  
ATOM   1437  N   GLY A 298      54.100  19.868  26.236  1.00  0.00           N  
ATOM   1438  CA  GLY A 298      53.220  20.970  26.576  1.00  0.00           C  
ATOM   1439  C   GLY A 298      52.027  20.990  25.624  1.00  0.00           C  
ATOM   1440  O   GLY A 298      51.426  22.046  25.395  1.00  0.00           O  
ATOM   1441  N   GLY A 303      51.671  19.819  25.080  1.00  0.00           N  
ATOM   1442  CA  GLY A 303      50.573  19.731  24.130  1.00  0.00           C  
ATOM   1443  C   GLY A 303      49.152  19.520  24.640  1.00  0.00           C  
ATOM   1444  O   GLY A 303      48.208  19.557  23.847  1.00  0.00           O  
ATOM   1445  N   ALA A 305      48.964  19.327  25.940  1.00  0.00           N  
ATOM   1446  CA  ALA A 305      47.620  19.097  26.430  1.00  0.00           C  
ATOM   1447  C   ALA A 305      47.477  19.158  27.943  1.00  0.00           C  
ATOM   1448  O   ALA A 305      48.450  18.951  28.675  1.00  0.00           O  
ATOM   1449  CB  ALA A 305      47.150  17.748  25.941  1.00  0.00           C  
ATOM   1450  N   ASP A 306      46.255  19.439  28.402  1.00  0.00           N  
ATOM   1451  CA  ASP A 306      45.941  19.491  29.830  1.00  0.00           C  
ATOM   1452  C   ASP A 306      44.732  18.559  30.018  1.00  0.00           C  
ATOM   1453  O   ASP A 306      43.644  18.819  29.490  1.00  0.00           O  
ATOM   1454  CB  ASP A 306      45.577  20.922  30.256  1.00  0.00           C  
ATOM   1455  CG  ASP A 306      45.495  21.111  31.792  1.00  0.00           C  
ATOM   1456  OD1 ASP A 306      45.091  20.184  32.529  1.00  0.00           O  
ATOM   1457  OD2 ASP A 306      45.818  22.227  32.261  1.00  0.00           O  
ATOM   1458  N   PHE A 307      44.933  17.460  30.745  1.00  0.00           N  
ATOM   1459  CA  PHE A 307      43.853  16.515  30.987  1.00  0.00           C  
ATOM   1460  C   PHE A 307      43.135  16.780  32.307  1.00  0.00           C  
ATOM   1461  O   PHE A 307      41.910  16.714  32.402  1.00  0.00           O  
ATOM   1462  CB  PHE A 307      44.394  15.088  30.969  1.00  0.00           C  
ATOM   1463  CG  PHE A 307      44.823  14.628  29.612  1.00  0.00           C  
ATOM   1464  CD1 PHE A 307      46.171  14.464  29.311  1.00  0.00           C  
ATOM   1465  CD2 PHE A 307      43.879  14.402  28.616  1.00  0.00           C  
ATOM   1466  CE1 PHE A 307      46.579  14.087  28.035  1.00  0.00           C  
ATOM   1467  CE2 PHE A 307      44.277  14.023  27.327  1.00  0.00           C  
ATOM   1468  CZ  PHE A 307      45.630  13.868  27.038  1.00  0.00           C  
ATOM   1469  N   ALA A 308      43.912  17.082  33.331  1.00  0.00           N  
ATOM   1470  CA  ALA A 308      43.364  17.350  34.643  1.00  0.00           C  
ATOM   1471  C   ALA A 308      42.202  18.332  34.561  1.00  0.00           C  
ATOM   1472  O   ALA A 308      41.060  18.013  34.876  1.00  0.00           O  
ATOM   1473  CB  ALA A 308      44.440  17.919  35.515  1.00  0.00           C  
ATOM   1474  N   ARG A 309      42.514  19.535  34.122  1.00  0.00           N  
ATOM   1475  CA  ARG A 309      41.529  20.577  34.017  1.00  0.00           C  
ATOM   1476  C   ARG A 309      40.347  20.231  33.128  1.00  0.00           C  
ATOM   1477  O   ARG A 309      39.223  20.637  33.419  1.00  0.00           O  
ATOM   1478  CB  ARG A 309      42.212  21.853  33.536  1.00  0.00           C  
ATOM   1479  CG  ARG A 309      43.186  22.432  34.544  1.00  0.00           C  
ATOM   1480  CD  ARG A 309      43.800  23.689  34.011  1.00  0.00           C  
ATOM   1481  NE  ARG A 309      44.531  24.423  35.035  1.00  0.00           N  
ATOM   1482  CZ  ARG A 309      45.821  24.269  35.308  1.00  0.00           C  
ATOM   1483  NH1 ARG A 309      46.378  24.998  36.262  1.00  0.00           N  
ATOM   1484  NH2 ARG A 309      46.555  23.409  34.618  1.00  0.00           N  
ATOM   1485  N   ALA A 310      40.582  19.492  32.048  1.00  0.00           N  
ATOM   1486  CA  ALA A 310      39.470  19.133  31.175  1.00  0.00           C  
ATOM   1487  C   ALA A 310      38.482  18.329  32.009  1.00  0.00           C  
ATOM   1488  O   ALA A 310      37.271  18.570  31.986  1.00  0.00           O  
ATOM   1489  CB  ALA A 310      39.956  18.301  29.981  1.00  0.00           C  
ATOM   1490  N   ALA A 311      39.026  17.388  32.766  1.00  0.00           N  
ATOM   1491  CA  ALA A 311      38.237  16.519  33.614  1.00  0.00           C  
ATOM   1492  C   ALA A 311      37.435  17.319  34.631  1.00  0.00           C  
ATOM   1493  O   ALA A 311      36.319  16.930  34.998  1.00  0.00           O  
ATOM   1494  CB  ALA A 311      39.153  15.539  34.314  1.00  0.00           C  
ATOM   1495  N   LYS A 312      38.015  18.428  35.090  1.00  0.00           N  
ATOM   1496  CA  LYS A 312      37.383  19.322  36.060  1.00  0.00           C  
ATOM   1497  C   LYS A 312      36.177  20.029  35.447  1.00  0.00           C  
ATOM   1498  O   LYS A 312      35.137  20.219  36.076  1.00  0.00           O  
ATOM   1499  CB  LYS A 312      38.388  20.387  36.506  1.00  0.00           C  
ATOM   1500  CG  LYS A 312      37.763  21.491  37.349  1.00  0.00           C  
ATOM   1501  CD  LYS A 312      38.784  22.475  37.826  1.00  0.00           C  
ATOM   1502  CE  LYS A 312      39.534  23.103  36.668  1.00  0.00           C  
ATOM   1503  NZ  LYS A 312      40.569  24.051  37.167  1.00  0.00           N  
ATOM   1504  N   VAL A 313      36.360  20.421  34.199  1.00  0.00           N  
ATOM   1505  CA  VAL A 313      35.383  21.137  33.423  1.00  0.00           C  
ATOM   1506  C   VAL A 313      34.358  20.267  32.719  1.00  0.00           C  
ATOM   1507  O   VAL A 313      33.185  20.641  32.609  1.00  0.00           O  
ATOM   1508  CB  VAL A 313      36.114  21.967  32.367  1.00  0.00           C  
ATOM   1509  CG1 VAL A 313      35.215  22.232  31.187  1.00  0.00           C  
ATOM   1510  CG2 VAL A 313      36.602  23.263  32.985  1.00  0.00           C  
ATOM   1511  N   SER A 314      34.789  19.104  32.241  1.00  0.00           N  
ATOM   1512  CA  SER A 314      33.879  18.253  31.486  1.00  0.00           C  
ATOM   1513  C   SER A 314      33.758  16.775  31.852  1.00  0.00           C  
ATOM   1514  O   SER A 314      32.920  16.068  31.293  1.00  0.00           O  
ATOM   1515  CB  SER A 314      34.239  18.373  30.006  1.00  0.00           C  
ATOM   1516  OG  SER A 314      34.334  19.740  29.620  1.00  0.00           O  
ATOM   1517  N   GLY A 315      34.569  16.298  32.785  1.00  0.00           N  
ATOM   1518  CA  GLY A 315      34.506  14.887  33.124  1.00  0.00           C  
ATOM   1519  C   GLY A 315      35.661  14.138  32.472  1.00  0.00           C  
ATOM   1520  O   GLY A 315      36.593  14.759  31.947  1.00  0.00           O  
ATOM   1521  N   SER A 316      35.607  12.808  32.482  1.00  0.00           N  
ATOM   1522  CA  SER A 316      36.686  12.008  31.907  1.00  0.00           C  
ATOM   1523  C   SER A 316      36.546  11.822  30.409  1.00  0.00           C  
ATOM   1524  O   SER A 316      35.458  11.986  29.850  1.00  0.00           O  
ATOM   1525  CB  SER A 316      36.750  10.645  32.584  1.00  0.00           C  
ATOM   1526  OG  SER A 316      35.511   9.976  32.461  1.00  0.00           O  
ATOM   1527  N   ARG A 317      37.654  11.470  29.764  1.00  0.00           N  
ATOM   1528  CA  ARG A 317      37.656  11.268  28.321  1.00  0.00           C  
ATOM   1529  C   ARG A 317      37.446  12.542  27.469  1.00  0.00           C  
ATOM   1530  O   ARG A 317      37.012  12.478  26.316  1.00  0.00           O  
ATOM   1531  CB  ARG A 317      36.645  10.181  27.943  1.00  0.00           C  
ATOM   1532  CG  ARG A 317      37.066   8.787  28.402  1.00  0.00           C  
ATOM   1533  CD  ARG A 317      36.100   7.732  27.900  1.00  0.00           C  
ATOM   1534  NE  ARG A 317      36.413   6.368  28.333  1.00  0.00           N  
ATOM   1535  CZ  ARG A 317      37.537   5.721  28.044  1.00  0.00           C  
ATOM   1536  NH1 ARG A 317      37.718   4.482  28.476  1.00  0.00           N  
ATOM   1537  NH2 ARG A 317      38.489   6.314  27.339  1.00  0.00           N  
ATOM   1538  N   PHE A 318      37.777  13.692  28.050  1.00  0.00           N  
ATOM   1539  CA  PHE A 318      37.713  14.983  27.371  1.00  0.00           C  
ATOM   1540  C   PHE A 318      39.104  15.585  27.496  1.00  0.00           C  
ATOM   1541  O   PHE A 318      39.893  15.149  28.317  1.00  0.00           O  
ATOM   1542  CB  PHE A 318      36.723  15.911  28.049  1.00  0.00           C  
ATOM   1543  CG  PHE A 318      35.357  15.851  27.474  1.00  0.00           C  
ATOM   1544  CD1 PHE A 318      34.293  15.364  28.231  1.00  0.00           C  
ATOM   1545  CD2 PHE A 318      35.124  16.301  26.179  1.00  0.00           C  
ATOM   1546  CE1 PHE A 318      33.014  15.332  27.705  1.00  0.00           C  
ATOM   1547  CE2 PHE A 318      33.848  16.273  25.643  1.00  0.00           C  
ATOM   1548  CZ  PHE A 318      32.783  15.786  26.410  1.00  0.00           C  
ATOM   1549  N   TYR A 319      39.415  16.607  26.721  1.00  0.00           N  
ATOM   1550  CA  TYR A 319      40.749  17.153  26.826  1.00  0.00           C  
ATOM   1551  C   TYR A 319      40.864  18.602  26.394  1.00  0.00           C  
ATOM   1552  O   TYR A 319      39.952  19.165  25.790  1.00  0.00           O  
ATOM   1553  CB  TYR A 319      41.675  16.316  25.957  1.00  0.00           C  
ATOM   1554  CG  TYR A 319      41.174  16.195  24.533  1.00  0.00           C  
ATOM   1555  CD1 TYR A 319      40.503  15.053  24.109  1.00  0.00           C  
ATOM   1556  CD2 TYR A 319      41.325  17.243  23.618  1.00  0.00           C  
ATOM   1557  CE1 TYR A 319      39.989  14.949  22.811  1.00  0.00           C  
ATOM   1558  CE2 TYR A 319      40.812  17.148  22.312  1.00  0.00           C  
ATOM   1559  CZ  TYR A 319      40.143  15.994  21.921  1.00  0.00           C  
ATOM   1560  OH  TYR A 319      39.614  15.871  20.655  1.00  0.00           O  
ATOM   1561  N   TYR A 320      42.009  19.193  26.714  1.00  0.00           N  
ATOM   1562  CA  TYR A 320      42.340  20.554  26.315  1.00  0.00           C  
ATOM   1563  C   TYR A 320      43.597  20.354  25.489  1.00  0.00           C  
ATOM   1564  O   TYR A 320      44.603  19.889  26.010  1.00  0.00           O  
ATOM   1565  CB  TYR A 320      42.708  21.421  27.510  1.00  0.00           C  
ATOM   1566  CG  TYR A 320      41.572  22.117  28.209  1.00  0.00           C  
ATOM   1567  CD1 TYR A 320      41.145  21.698  29.473  1.00  0.00           C  
ATOM   1568  CD2 TYR A 320      40.985  23.256  27.658  1.00  0.00           C  
ATOM   1569  CE1 TYR A 320      40.167  22.408  30.178  1.00  0.00           C  
ATOM   1570  CE2 TYR A 320      40.012  23.974  28.352  1.00  0.00           C  
ATOM   1571  CZ  TYR A 320      39.610  23.549  29.610  1.00  0.00           C  
ATOM   1572  OH  TYR A 320      38.690  24.279  30.324  1.00  0.00           O  
ATOM   1573  N   LEU A 321      43.538  20.667  24.206  1.00  0.00           N  
ATOM   1574  CA  LEU A 321      44.698  20.535  23.337  1.00  0.00           C  
ATOM   1575  C   LEU A 321      45.370  21.888  23.387  1.00  0.00           C  
ATOM   1576  O   LEU A 321      44.692  22.908  23.431  1.00  0.00           O  
ATOM   1577  CB  LEU A 321      44.256  20.220  21.909  1.00  0.00           C  
ATOM   1578  CG  LEU A 321      44.649  18.845  21.369  1.00  0.00           C  
ATOM   1579  CD1 LEU A 321      44.609  17.828  22.498  1.00  0.00           C  
ATOM   1580  CD2 LEU A 321      43.710  18.452  20.230  1.00  0.00           C  
ATOM   1581  N   LEU A 322      46.697  21.910  23.382  1.00  0.00           N  
ATOM   1582  CA  LEU A 322      47.404  23.182  23.459  1.00  0.00           C  
ATOM   1583  C   LEU A 322      48.510  23.330  22.425  1.00  0.00           C  
ATOM   1584  O   LEU A 322      48.898  22.367  21.761  1.00  0.00           O  
ATOM   1585  CB  LEU A 322      48.001  23.340  24.855  1.00  0.00           C  
ATOM   1586  CG  LEU A 322      47.030  23.187  26.026  1.00  0.00           C  
ATOM   1587  CD1 LEU A 322      47.807  22.836  27.238  1.00  0.00           C  
ATOM   1588  CD2 LEU A 322      46.238  24.460  26.262  1.00  0.00           C  
ATOM   1589  N   ASN A 323      49.000  24.556  22.291  1.00  0.00           N  
ATOM   1590  CA  ASN A 323      50.100  24.887  21.389  1.00  0.00           C  
ATOM   1591  C   ASN A 323      50.228  24.106  20.095  1.00  0.00           C  
ATOM   1592  O   ASN A 323      49.233  23.768  19.450  1.00  0.00           O  
ATOM   1593  CB  ASN A 323      51.413  24.779  22.151  1.00  0.00           C  
ATOM   1594  CG  ASN A 323      51.325  25.418  23.506  1.00  0.00           C  
ATOM   1595  OD1 ASN A 323      51.345  26.640  23.632  1.00  0.00           O  
ATOM   1596  ND2 ASN A 323      51.193  24.598  24.533  1.00  0.00           N  
ATOM   1597  N   GLU A 324      51.478  23.835  19.728  1.00  0.00           N  
ATOM   1598  CA  GLU A 324      51.793  23.140  18.494  1.00  0.00           C  
ATOM   1599  C   GLU A 324      50.764  22.096  18.121  1.00  0.00           C  
ATOM   1600  O   GLU A 324      50.376  21.990  16.957  1.00  0.00           O  
ATOM   1601  CB  GLU A 324      53.167  22.495  18.599  1.00  0.00           C  
ATOM   1602  CG  GLU A 324      53.803  22.741  19.936  1.00  0.00           C  
ATOM   1603  CD  GLU A 324      54.572  24.026  19.964  1.00  0.00           C  
ATOM   1604  OE1 GLU A 324      54.681  24.615  21.053  1.00  0.00           O  
ATOM   1605  OE2 GLU A 324      55.083  24.435  18.898  1.00  0.00           O  
ATOM   1606  N   ILE A 325      50.311  21.333  19.106  1.00  0.00           N  
ATOM   1607  CA  ILE A 325      49.336  20.279  18.851  1.00  0.00           C  
ATOM   1608  C   ILE A 325      48.029  20.786  18.249  1.00  0.00           C  
ATOM   1609  O   ILE A 325      47.363  20.064  17.509  1.00  0.00           O  
ATOM   1610  CB  ILE A 325      49.047  19.486  20.145  1.00  0.00           C  
ATOM   1611  CG1 ILE A 325      50.356  18.937  20.689  1.00  0.00           C  
ATOM   1612  CG2 ILE A 325      48.119  18.311  19.858  1.00  0.00           C  
ATOM   1613  CD1 ILE A 325      51.054  17.996  19.702  1.00  0.00           C  
ATOM   1614  N   VAL A 332      47.649  22.018  18.564  1.00  0.00           N  
ATOM   1615  CA  VAL A 332      46.427  22.570  18.012  1.00  0.00           C  
ATOM   1616  C   VAL A 332      46.660  22.828  16.531  1.00  0.00           C  
ATOM   1617  O   VAL A 332      45.827  22.474  15.698  1.00  0.00           O  
ATOM   1618  CB  VAL A 332      46.038  23.860  18.728  1.00  0.00           C  
ATOM   1619  CG1 VAL A 332      45.008  24.623  17.901  1.00  0.00           C  
ATOM   1620  CG2 VAL A 332      45.485  23.520  20.127  1.00  0.00           C  
ATOM   1621  N   ILE A 333      47.801  23.428  16.201  1.00  0.00           N  
ATOM   1622  CA  ILE A 333      48.137  23.678  14.807  1.00  0.00           C  
ATOM   1623  C   ILE A 333      48.206  22.349  14.077  1.00  0.00           C  
ATOM   1624  O   ILE A 333      47.656  22.196  12.992  1.00  0.00           O  
ATOM   1625  CB  ILE A 333      49.508  24.316  14.641  1.00  0.00           C  
ATOM   1626  CG1 ILE A 333      49.529  25.711  15.267  1.00  0.00           C  
ATOM   1627  CG2 ILE A 333      49.854  24.373  13.162  1.00  0.00           C  
ATOM   1628  CD1 ILE A 333      48.536  26.665  14.660  1.00  0.00           C  
ATOM   1629  N   LEU A 334      48.906  21.389  14.670  1.00  0.00           N  
ATOM   1630  CA  LEU A 334      49.039  20.081  14.054  1.00  0.00           C  
ATOM   1631  C   LEU A 334      47.652  19.555  13.680  1.00  0.00           C  
ATOM   1632  O   LEU A 334      47.448  19.081  12.557  1.00  0.00           O  
ATOM   1633  CB  LEU A 334      49.772  19.111  14.999  1.00  0.00           C  
ATOM   1634  CG  LEU A 334      49.948  17.668  14.490  1.00  0.00           C  
ATOM   1635  CD1 LEU A 334      50.707  17.659  13.190  1.00  0.00           C  
ATOM   1636  CD2 LEU A 334      50.683  16.848  15.506  1.00  0.00           C  
ATOM   1637  N   ASP A 335      46.703  19.661  14.611  1.00  0.00           N  
ATOM   1638  CA  ASP A 335      45.337  19.215  14.373  1.00  0.00           C  
ATOM   1639  C   ASP A 335      44.758  19.894  13.121  1.00  0.00           C  
ATOM   1640  O   ASP A 335      44.386  19.222  12.154  1.00  0.00           O  
ATOM   1641  CB  ASP A 335      44.453  19.517  15.594  1.00  0.00           C  
ATOM   1642  CG  ASP A 335      43.028  18.967  15.442  1.00  0.00           C  
ATOM   1643  OD1 ASP A 335      42.330  18.744  16.456  1.00  0.00           O  
ATOM   1644  OD2 ASP A 335      42.595  18.757  14.296  1.00  0.00           O  
ATOM   1645  N   LEU A 336      44.681  21.220  13.127  1.00  0.00           N  
ATOM   1646  CA  LEU A 336      44.149  21.912  11.958  1.00  0.00           C  
ATOM   1647  C   LEU A 336      44.932  21.506  10.733  1.00  0.00           C  
ATOM   1648  O   LEU A 336      44.373  21.358   9.644  1.00  0.00           O  
ATOM   1649  CB  LEU A 336      44.255  23.425  12.110  1.00  0.00           C  
ATOM   1650  CG  LEU A 336      43.605  24.040  13.348  1.00  0.00           C  
ATOM   1651  CD1 LEU A 336      43.691  25.554  13.215  1.00  0.00           C  
ATOM   1652  CD2 LEU A 336      42.145  23.582  13.508  1.00  0.00           C  
ATOM   1653  N   ALA A 337      46.235  21.338  10.935  1.00  0.00           N  
ATOM   1654  CA  ALA A 337      47.166  20.955   9.882  1.00  0.00           C  
ATOM   1655  C   ALA A 337      46.700  19.686   9.177  1.00  0.00           C  
ATOM   1656  O   ALA A 337      46.609  19.638   7.944  1.00  0.00           O  
ATOM   1657  CB  ALA A 337      48.544  20.746  10.480  1.00  0.00           C  
ATOM   1658  N   LEU A 338      46.402  18.657   9.966  1.00  0.00           N  
ATOM   1659  CA  LEU A 338      45.943  17.383   9.424  1.00  0.00           C  
ATOM   1660  C   LEU A 338      44.600  17.497   8.711  1.00  0.00           C  
ATOM   1661  O   LEU A 338      44.351  16.765   7.759  1.00  0.00           O  
ATOM   1662  CB  LEU A 338      45.864  16.337  10.542  1.00  0.00           C  
ATOM   1663  CG  LEU A 338      47.208  15.817  11.084  1.00  0.00           C  
ATOM   1664  CD1 LEU A 338      47.064  15.355  12.515  1.00  0.00           C  
ATOM   1665  CD2 LEU A 338      47.694  14.679  10.213  1.00  0.00           C  
ATOM   1666  N   ILE A 339      43.737  18.411   9.160  1.00  0.00           N  
ATOM   1667  CA  ILE A 339      42.434  18.601   8.527  1.00  0.00           C  
ATOM   1668  C   ILE A 339      42.616  19.130   7.106  1.00  0.00           C  
ATOM   1669  O   ILE A 339      42.092  18.554   6.135  1.00  0.00           O  
ATOM   1670  CB  ILE A 339      41.571  19.576   9.343  1.00  0.00           C  
ATOM   1671  CG1 ILE A 339      41.164  18.890  10.643  1.00  0.00           C  
ATOM   1672  CG2 ILE A 339      40.319  20.037   8.537  1.00  0.00           C  
ATOM   1673  CD1 ILE A 339      40.350  19.773  11.569  1.00  0.00           C  
ATOM   1674  N   ARG A 340      43.360  20.226   6.991  1.00  0.00           N  
ATOM   1675  CA  ARG A 340      43.636  20.830   5.688  1.00  0.00           C  
ATOM   1676  C   ARG A 340      44.301  19.807   4.754  1.00  0.00           C  
ATOM   1677  O   ARG A 340      43.872  19.622   3.614  1.00  0.00           O  
ATOM   1678  CB  ARG A 340      44.531  22.065   5.856  1.00  0.00           C  
ATOM   1679  CG  ARG A 340      43.831  23.277   6.489  1.00  0.00           C  
ATOM   1680  CD  ARG A 340      43.744  24.402   5.471  1.00  0.00           C  
ATOM   1681  NE  ARG A 340      43.404  23.845   4.164  1.00  0.00           N  
ATOM   1682  CZ  ARG A 340      43.461  24.510   3.016  1.00  0.00           C  
ATOM   1683  NH1 ARG A 340      43.132  23.900   1.890  1.00  0.00           N  
ATOM   1684  NH2 ARG A 340      43.849  25.775   2.991  1.00  0.00           N  
ATOM   1685  N   PHE A 341      45.341  19.139   5.244  1.00  0.00           N  
ATOM   1686  CA  PHE A 341      46.031  18.132   4.456  1.00  0.00           C  
ATOM   1687  C   PHE A 341      45.007  17.154   3.882  1.00  0.00           C  
ATOM   1688  O   PHE A 341      44.885  17.004   2.674  1.00  0.00           O  
ATOM   1689  CB  PHE A 341      47.049  17.386   5.332  1.00  0.00           C  
ATOM   1690  CG  PHE A 341      47.717  16.224   4.642  1.00  0.00           C  
ATOM   1691  CD1 PHE A 341      48.284  16.378   3.377  1.00  0.00           C  
ATOM   1692  CD2 PHE A 341      47.764  14.971   5.253  1.00  0.00           C  
ATOM   1693  CE1 PHE A 341      48.883  15.299   2.733  1.00  0.00           C  
ATOM   1694  CE2 PHE A 341      48.362  13.882   4.617  1.00  0.00           C  
ATOM   1695  CZ  PHE A 341      48.922  14.044   3.356  1.00  0.00           C  
ATOM   1696  N   ALA A 342      44.260  16.500   4.759  1.00  0.00           N  
ATOM   1697  CA  ALA A 342      43.253  15.544   4.330  1.00  0.00           C  
ATOM   1698  C   ALA A 342      42.331  16.203   3.328  1.00  0.00           C  
ATOM   1699  O   ALA A 342      41.994  15.636   2.292  1.00  0.00           O  
ATOM   1700  CB  ALA A 342      42.460  15.076   5.515  1.00  0.00           C  
ATOM   1701  N   LEU A 343      41.916  17.415   3.654  1.00  0.00           N  
ATOM   1702  CA  LEU A 343      41.028  18.148   2.782  1.00  0.00           C  
ATOM   1703  C   LEU A 343      41.613  18.320   1.385  1.00  0.00           C  
ATOM   1704  O   LEU A 343      41.006  17.884   0.405  1.00  0.00           O  
ATOM   1705  CB  LEU A 343      40.724  19.491   3.415  1.00  0.00           C  
ATOM   1706  CG  LEU A 343      39.241  19.789   3.569  1.00  0.00           C  
ATOM   1707  CD1 LEU A 343      38.412  18.497   3.648  1.00  0.00           C  
ATOM   1708  CD2 LEU A 343      39.077  20.635   4.808  1.00  0.00           C  
ATOM   1709  N   ASP A 344      42.797  18.932   1.301  1.00  0.00           N  
ATOM   1710  CA  ASP A 344      43.474  19.166   0.017  1.00  0.00           C  
ATOM   1711  C   ASP A 344      43.512  17.928  -0.885  1.00  0.00           C  
ATOM   1712  O   ASP A 344      43.046  17.958  -2.026  1.00  0.00           O  
ATOM   1713  CB  ASP A 344      44.903  19.678   0.245  1.00  0.00           C  
ATOM   1714  CG  ASP A 344      44.940  21.150   0.633  1.00  0.00           C  
ATOM   1715  OD1 ASP A 344      43.870  21.783   0.655  1.00  0.00           O  
ATOM   1716  OD2 ASP A 344      46.035  21.686   0.909  1.00  0.00           O  
ATOM   1717  N   ARG A 345      44.069  16.845  -0.364  1.00  0.00           N  
ATOM   1718  CA  ARG A 345      44.166  15.605  -1.107  1.00  0.00           C  
ATOM   1719  C   ARG A 345      42.854  15.115  -1.696  1.00  0.00           C  
ATOM   1720  O   ARG A 345      42.759  14.923  -2.899  1.00  0.00           O  
ATOM   1721  CB  ARG A 345      44.761  14.512  -0.225  1.00  0.00           C  
ATOM   1722  CG  ARG A 345      46.135  14.082  -0.676  1.00  0.00           C  
ATOM   1723  CD  ARG A 345      47.053  15.274  -0.813  1.00  0.00           C  
ATOM   1724  NE  ARG A 345      48.436  14.835  -0.853  1.00  0.00           N  
ATOM   1725  CZ  ARG A 345      49.474  15.646  -0.705  1.00  0.00           C  
ATOM   1726  NH1 ARG A 345      49.283  16.949  -0.513  1.00  0.00           N  
ATOM   1727  NH2 ARG A 345      50.703  15.150  -0.725  1.00  0.00           N  
ATOM   1728  N   LEU A 347      41.847  14.892  -0.865  1.00  0.00           N  
ATOM   1729  CA  LEU A 347      40.573  14.417  -1.381  1.00  0.00           C  
ATOM   1730  C   LEU A 347      39.980  15.370  -2.408  1.00  0.00           C  
ATOM   1731  O   LEU A 347      39.381  14.922  -3.398  1.00  0.00           O  
ATOM   1732  CB  LEU A 347      39.593  14.182  -0.237  1.00  0.00           C  
ATOM   1733  CG  LEU A 347      39.845  12.824   0.408  1.00  0.00           C  
ATOM   1734  CD1 LEU A 347      39.432  11.726  -0.550  1.00  0.00           C  
ATOM   1735  CD2 LEU A 347      41.319  12.683   0.758  1.00  0.00           C  
ATOM   1736  N   ILE A 348      40.139  16.677  -2.176  1.00  0.00           N  
ATOM   1737  CA  ILE A 348      39.642  17.669  -3.125  1.00  0.00           C  
ATOM   1738  C   ILE A 348      40.348  17.439  -4.461  1.00  0.00           C  
ATOM   1739  O   ILE A 348      39.698  17.289  -5.489  1.00  0.00           O  
ATOM   1740  CB  ILE A 348      39.927  19.114  -2.668  1.00  0.00           C  
ATOM   1741  CG1 ILE A 348      38.898  19.548  -1.624  1.00  0.00           C  
ATOM   1742  CG2 ILE A 348      39.886  20.056  -3.865  1.00  0.00           C  
ATOM   1743  CD1 ILE A 348      39.016  21.017  -1.219  1.00  0.00           C  
ATOM   1744  N   GLU A 349      41.678  17.410  -4.436  1.00  0.00           N  
ATOM   1745  CA  GLU A 349      42.467  17.172  -5.640  1.00  0.00           C  
ATOM   1746  C   GLU A 349      41.932  15.950  -6.392  1.00  0.00           C  
ATOM   1747  O   GLU A 349      41.865  15.954  -7.608  1.00  0.00           O  
ATOM   1748  CB  GLU A 349      43.946  16.937  -5.289  1.00  0.00           C  
ATOM   1749  CG  GLU A 349      44.647  18.099  -4.570  1.00  0.00           C  
ATOM   1750  CD  GLU A 349      46.092  17.775  -4.152  1.00  0.00           C  
ATOM   1751  OE1 GLU A 349      46.743  18.638  -3.509  1.00  0.00           O  
ATOM   1752  OE2 GLU A 349      46.577  16.661  -4.466  1.00  0.00           O  
ATOM   1753  N   LYS A 352      41.552  14.900  -5.675  1.00  0.00           N  
ATOM   1754  CA  LYS A 352      41.032  13.698  -6.325  1.00  0.00           C  
ATOM   1755  C   LYS A 352      39.584  13.861  -6.764  1.00  0.00           C  
ATOM   1756  O   LYS A 352      38.923  12.874  -7.107  1.00  0.00           O  
ATOM   1757  CB  LYS A 352      41.134  12.478  -5.399  1.00  0.00           C  
ATOM   1758  CG  LYS A 352      42.558  12.045  -5.076  1.00  0.00           C  
ATOM   1759  CD  LYS A 352      42.570  10.686  -4.402  1.00  0.00           C  
ATOM   1760  CE  LYS A 352      43.978  10.246  -4.068  1.00  0.00           C  
ATOM   1761  NZ  LYS A 352      43.960   9.353  -2.878  1.00  0.00           N  
ATOM   1762  N   GLY A 361      39.090  15.100  -6.722  1.00  0.00           N  
ATOM   1763  CA  GLY A 361      37.728  15.387  -7.148  1.00  0.00           C  
ATOM   1764  C   GLY A 361      36.585  15.193  -6.170  1.00  0.00           C  
ATOM   1765  O   GLY A 361      35.514  14.711  -6.540  1.00  0.00           O  
ATOM   1766  N   PHE A 362      36.793  15.559  -4.916  1.00  0.00           N  
ATOM   1767  CA  PHE A 362      35.726  15.425  -3.936  1.00  0.00           C  
ATOM   1768  C   PHE A 362      35.287  16.831  -3.574  1.00  0.00           C  
ATOM   1769  O   PHE A 362      36.134  17.721  -3.413  1.00  0.00           O  
ATOM   1770  CB  PHE A 362      36.223  14.705  -2.672  1.00  0.00           C  
ATOM   1771  CG  PHE A 362      36.329  13.213  -2.819  1.00  0.00           C  
ATOM   1772  CD1 PHE A 362      37.310  12.639  -3.623  1.00  0.00           C  
ATOM   1773  CD2 PHE A 362      35.426  12.380  -2.166  1.00  0.00           C  
ATOM   1774  CE1 PHE A 362      37.380  11.254  -3.769  1.00  0.00           C  
ATOM   1775  CE2 PHE A 362      35.489  10.994  -2.310  1.00  0.00           C  
ATOM   1776  CZ  PHE A 362      36.462  10.429  -3.108  1.00  0.00           C  
ATOM   1777  N   THR A 363      33.979  17.050  -3.459  1.00  0.00           N  
ATOM   1778  CA  THR A 363      33.507  18.376  -3.074  1.00  0.00           C  
ATOM   1779  C   THR A 363      33.529  18.506  -1.542  1.00  0.00           C  
ATOM   1780  O   THR A 363      32.898  17.734  -0.809  1.00  0.00           O  
ATOM   1781  CB  THR A 363      32.088  18.693  -3.662  1.00  0.00           C  
ATOM   1782  OG1 THR A 363      31.275  17.521  -3.644  1.00  0.00           O  
ATOM   1783  CG2 THR A 363      32.203  19.181  -5.104  1.00  0.00           C  
ATOM   1784  N   PRO A 364      34.309  19.464  -1.038  1.00  0.00           N  
ATOM   1785  CA  PRO A 364      34.419  19.688   0.404  1.00  0.00           C  
ATOM   1786  C   PRO A 364      33.171  20.291   1.048  1.00  0.00           C  
ATOM   1787  O   PRO A 364      32.662  21.317   0.599  1.00  0.00           O  
ATOM   1788  CB  PRO A 364      35.643  20.600   0.510  1.00  0.00           C  
ATOM   1789  CG  PRO A 364      35.614  21.355  -0.777  1.00  0.00           C  
ATOM   1790  CD  PRO A 364      35.297  20.271  -1.769  1.00  0.00           C  
ATOM   1791  N   VAL A 365      32.693  19.660   2.117  1.00  0.00           N  
ATOM   1792  CA  VAL A 365      31.498  20.136   2.810  1.00  0.00           C  
ATOM   1793  C   VAL A 365      31.601  20.167   4.326  1.00  0.00           C  
ATOM   1794  O   VAL A 365      32.176  19.279   4.939  1.00  0.00           O  
ATOM   1795  CB  VAL A 365      30.263  19.268   2.426  1.00  0.00           C  
ATOM   1796  CG1 VAL A 365      30.725  17.945   1.921  1.00  0.00           C  
ATOM   1797  CG2 VAL A 365      29.340  19.054   3.623  1.00  0.00           C  
ATOM   1798  N   ILE A 366      31.050  21.214   4.922  1.00  0.00           N  
ATOM   1799  CA  ILE A 366      31.005  21.331   6.373  1.00  0.00           C  
ATOM   1800  C   ILE A 366      29.507  21.201   6.616  1.00  0.00           C  
ATOM   1801  O   ILE A 366      28.734  22.035   6.182  1.00  0.00           O  
ATOM   1802  CB  ILE A 366      31.519  22.702   6.859  1.00  0.00           C  
ATOM   1803  CG1 ILE A 366      33.027  22.806   6.598  1.00  0.00           C  
ATOM   1804  CG2 ILE A 366      31.251  22.850   8.329  1.00  0.00           C  
ATOM   1805  CD1 ILE A 366      33.638  24.186   6.843  1.00  0.00           C  
ATOM   1806  N   PRO A 368      29.077  20.137   7.297  1.00  0.00           N  
ATOM   1807  CA  PRO A 368      27.648  19.963   7.536  1.00  0.00           C  
ATOM   1808  C   PRO A 368      27.185  20.369   8.915  1.00  0.00           C  
ATOM   1809  O   PRO A 368      27.969  20.838   9.744  1.00  0.00           O  
ATOM   1810  CB  PRO A 368      27.482  18.473   7.349  1.00  0.00           C  
ATOM   1811  CG  PRO A 368      28.678  17.969   8.123  1.00  0.00           C  
ATOM   1812  CD  PRO A 368      29.813  18.919   7.690  1.00  0.00           C  
ATOM   1813  N   PRO A 370      25.882  20.212   9.173  1.00  0.00           N  
ATOM   1814  CA  PRO A 370      25.403  20.575  10.505  1.00  0.00           C  
ATOM   1815  C   PRO A 370      25.910  19.534  11.509  1.00  0.00           C  
ATOM   1816  O   PRO A 370      25.972  18.345  11.211  1.00  0.00           O  
ATOM   1817  CB  PRO A 370      23.875  20.584  10.343  1.00  0.00           C  
ATOM   1818  CG  PRO A 370      23.620  19.768   9.117  1.00  0.00           C  
ATOM   1819  CD  PRO A 370      24.766  20.122   8.220  1.00  0.00           C  
ATOM   1820  N   TYR A 371      26.305  19.992  12.686  1.00  0.00           N  
ATOM   1821  CA  TYR A 371      26.821  19.101  13.716  1.00  0.00           C  
ATOM   1822  C   TYR A 371      25.693  18.432  14.505  1.00  0.00           C  
ATOM   1823  O   TYR A 371      25.920  17.466  15.235  1.00  0.00           O  
ATOM   1824  CB  TYR A 371      27.752  19.896  14.638  1.00  0.00           C  
ATOM   1825  CG  TYR A 371      28.905  20.538  13.896  1.00  0.00           C  
ATOM   1826  CD1 TYR A 371      29.605  21.611  14.438  1.00  0.00           C  
ATOM   1827  CD2 TYR A 371      29.291  20.073  12.640  1.00  0.00           C  
ATOM   1828  CE1 TYR A 371      30.671  22.207  13.734  1.00  0.00           C  
ATOM   1829  CE2 TYR A 371      30.344  20.656  11.936  1.00  0.00           C  
ATOM   1830  CZ  TYR A 371      31.030  21.722  12.482  1.00  0.00           C  
ATOM   1831  OH  TYR A 371      32.049  22.306  11.763  1.00  0.00           O  
ATOM   1832  N   MET A 372      24.477  18.951  14.341  1.00  0.00           N  
ATOM   1833  CA  MET A 372      23.287  18.408  15.003  1.00  0.00           C  
ATOM   1834  C   MET A 372      22.279  17.988  13.938  1.00  0.00           C  
ATOM   1835  O   MET A 372      22.054  18.714  12.975  1.00  0.00           O  
ATOM   1836  CB  MET A 372      22.650  19.459  15.925  1.00  0.00           C  
ATOM   1837  CG  MET A 372      23.541  19.849  17.076  1.00  0.00           C  
ATOM   1838  SD  MET A 372      22.750  20.835  18.337  1.00  0.00           S  
ATOM   1839  CE  MET A 372      23.301  22.349  17.851  1.00  0.00           C  
ATOM   1840  N   VAL A 373      21.681  16.814  14.092  1.00  0.00           N  
ATOM   1841  CA  VAL A 373      20.695  16.375  13.110  1.00  0.00           C  
ATOM   1842  C   VAL A 373      19.429  15.779  13.688  1.00  0.00           C  
ATOM   1843  O   VAL A 373      19.379  15.393  14.857  1.00  0.00           O  
ATOM   1844  CB  VAL A 373      21.284  15.366  12.139  1.00  0.00           C  
ATOM   1845  CG1 VAL A 373      22.387  16.033  11.348  1.00  0.00           C  
ATOM   1846  CG2 VAL A 373      21.793  14.157  12.900  1.00  0.00           C  
ATOM   1847  N   ARG A 374      18.411  15.710  12.841  1.00  0.00           N  
ATOM   1848  CA  ARG A 374      17.110  15.174  13.215  1.00  0.00           C  
ATOM   1849  C   ARG A 374      17.215  13.639  13.360  1.00  0.00           C  
ATOM   1850  O   ARG A 374      17.928  12.976  12.598  1.00  0.00           O  
ATOM   1851  CB  ARG A 374      16.080  15.572  12.139  1.00  0.00           C  
ATOM   1852  CG  ARG A 374      14.808  16.167  12.692  1.00  0.00           C  
ATOM   1853  CD  ARG A 374      14.673  17.663  12.437  1.00  0.00           C  
ATOM   1854  NE  ARG A 374      14.368  17.970  11.039  1.00  0.00           N  
ATOM   1855  CZ  ARG A 374      13.740  19.072  10.625  1.00  0.00           C  
ATOM   1856  NH1 ARG A 374      13.513  19.263   9.332  1.00  0.00           N  
ATOM   1857  NH2 ARG A 374      13.321  19.981  11.497  1.00  0.00           N  
ATOM   1858  N   ARG A 375      16.501  13.075  14.330  1.00  0.00           N  
ATOM   1859  CA  ARG A 375      16.566  11.636  14.568  1.00  0.00           C  
ATOM   1860  C   ARG A 375      16.567  10.726  13.343  1.00  0.00           C  
ATOM   1861  O   ARG A 375      17.313   9.745  13.294  1.00  0.00           O  
ATOM   1862  CB  ARG A 375      15.430  11.176  15.488  1.00  0.00           C  
ATOM   1863  CG  ARG A 375      15.723   9.815  16.118  1.00  0.00           C  
ATOM   1864  CD  ARG A 375      14.530   9.171  16.800  1.00  0.00           C  
ATOM   1865  NE  ARG A 375      14.912   7.859  17.309  1.00  0.00           N  
ATOM   1866  CZ  ARG A 375      15.490   7.644  18.490  1.00  0.00           C  
ATOM   1867  NH1 ARG A 375      15.819   6.407  18.851  1.00  0.00           N  
ATOM   1868  NH2 ARG A 375      15.708   8.658  19.326  1.00  0.00           N  
ATOM   1869  N   PHE A 376      15.740  11.029  12.352  1.00  0.00           N  
ATOM   1870  CA  PHE A 376      15.683  10.149  11.194  1.00  0.00           C  
ATOM   1871  C   PHE A 376      16.997   9.943  10.452  1.00  0.00           C  
ATOM   1872  O   PHE A 376      17.234   8.861   9.930  1.00  0.00           O  
ATOM   1873  CB  PHE A 376      14.569  10.585  10.227  1.00  0.00           C  
ATOM   1874  CG  PHE A 376      14.948  11.691   9.286  1.00  0.00           C  
ATOM   1875  CD1 PHE A 376      15.497  11.396   8.030  1.00  0.00           C  
ATOM   1876  CD2 PHE A 376      14.730  13.030   9.640  1.00  0.00           C  
ATOM   1877  CE1 PHE A 376      15.823  12.413   7.131  1.00  0.00           C  
ATOM   1878  CE2 PHE A 376      15.051  14.060   8.757  1.00  0.00           C  
ATOM   1879  CZ  PHE A 376      15.602  13.753   7.491  1.00  0.00           C  
ATOM   1880  N   VAL A 377      17.871  10.940  10.400  1.00  0.00           N  
ATOM   1881  CA  VAL A 377      19.116  10.703   9.687  1.00  0.00           C  
ATOM   1882  C   VAL A 377      20.033   9.773  10.497  1.00  0.00           C  
ATOM   1883  O   VAL A 377      20.869   9.075   9.926  1.00  0.00           O  
ATOM   1884  CB  VAL A 377      19.838  12.025   9.312  1.00  0.00           C  
ATOM   1885  CG1 VAL A 377      18.804  13.125   9.103  1.00  0.00           C  
ATOM   1886  CG2 VAL A 377      20.883  12.395  10.358  1.00  0.00           C  
ATOM   1887  N   GLU A 378      19.878   9.756  11.819  1.00  0.00           N  
ATOM   1888  CA  GLU A 378      20.676   8.846  12.628  1.00  0.00           C  
ATOM   1889  C   GLU A 378      20.072   7.455  12.469  1.00  0.00           C  
ATOM   1890  O   GLU A 378      20.801   6.472  12.367  1.00  0.00           O  
ATOM   1891  CB  GLU A 378      20.670   9.222  14.114  1.00  0.00           C  
ATOM   1892  CG  GLU A 378      21.570  10.375  14.485  1.00  0.00           C  
ATOM   1893  CD  GLU A 378      22.957  10.246  13.883  1.00  0.00           C  
ATOM   1894  OE1 GLU A 378      23.236  10.901  12.856  1.00  0.00           O  
ATOM   1895  OE2 GLU A 378      23.770   9.478  14.432  1.00  0.00           O  
ATOM   1896  N   GLU A 388      18.740   7.370  12.447  1.00  0.00           N  
ATOM   1897  CA  GLU A 388      18.078   6.075  12.294  1.00  0.00           C  
ATOM   1898  C   GLU A 388      18.373   5.493  10.920  1.00  0.00           C  
ATOM   1899  O   GLU A 388      18.347   4.274  10.738  1.00  0.00           O  
ATOM   1900  CB  GLU A 388      16.561   6.196  12.493  1.00  0.00           C  
ATOM   1901  CG  GLU A 388      16.103   6.228  13.959  1.00  0.00           C  
ATOM   1902  CD  GLU A 388      14.583   6.405  14.134  1.00  0.00           C  
ATOM   1903  OE1 GLU A 388      14.081   6.206  15.265  1.00  0.00           O  
ATOM   1904  OE2 GLU A 388      13.894   6.752  13.148  1.00  0.00           O  
ATOM   1905  N   GLY A 389      18.671   6.362   9.959  1.00  0.00           N  
ATOM   1906  CA  GLY A 389      18.952   5.897   8.615  1.00  0.00           C  
ATOM   1907  C   GLY A 389      20.422   5.659   8.322  1.00  0.00           C  
ATOM   1908  O   GLY A 389      20.771   5.234   7.223  1.00  0.00           O  
ATOM   1909  N   SER A 396      21.294   5.904   9.297  1.00  0.00           N  
ATOM   1910  CA  SER A 396      22.729   5.733   9.081  1.00  0.00           C  
ATOM   1911  C   SER A 396      23.363   4.594   9.855  1.00  0.00           C  
ATOM   1912  O   SER A 396      24.407   4.092   9.454  1.00  0.00           O  
ATOM   1913  CB  SER A 396      23.462   7.035   9.407  1.00  0.00           C  
ATOM   1914  OG  SER A 396      22.977   8.118   8.626  1.00  0.00           O  
ATOM   1915  N   THR A 397      22.756   4.206  10.970  1.00  0.00           N  
ATOM   1916  CA  THR A 397      23.264   3.097  11.779  1.00  0.00           C  
ATOM   1917  C   THR A 397      22.128   2.298  12.386  1.00  0.00           C  
ATOM   1918  O   THR A 397      20.968   2.512  12.057  1.00  0.00           O  
ATOM   1919  CB  THR A 397      24.167   3.554  12.941  1.00  0.00           C  
ATOM   1920  OG1 THR A 397      23.527   4.616  13.658  1.00  0.00           O  
ATOM   1921  CG2 THR A 397      25.519   4.001  12.419  1.00  0.00           C  
ATOM   1922  N   SER A 403      22.464   1.371  13.275  1.00  0.00           N  
ATOM   1923  CA  SER A 403      21.436   0.558  13.898  1.00  0.00           C  
ATOM   1924  C   SER A 403      20.875   1.307  15.084  1.00  0.00           C  
ATOM   1925  O   SER A 403      21.512   2.221  15.614  1.00  0.00           O  
ATOM   1926  CB  SER A 403      22.001  -0.792  14.340  1.00  0.00           C  
ATOM   1927  OG  SER A 403      23.054  -0.630  15.266  1.00  0.00           O  
ATOM   1928  N   PHE A 404      19.677   0.920  15.497  1.00  0.00           N  
ATOM   1929  CA  PHE A 404      19.026   1.576  16.613  1.00  0.00           C  
ATOM   1930  C   PHE A 404      19.797   1.399  17.920  1.00  0.00           C  
ATOM   1931  O   PHE A 404      19.518   2.074  18.910  1.00  0.00           O  
ATOM   1932  CB  PHE A 404      17.594   1.061  16.749  1.00  0.00           C  
ATOM   1933  CG  PHE A 404      16.699   1.467  15.616  1.00  0.00           C  
ATOM   1934  CD1 PHE A 404      15.504   2.137  15.863  1.00  0.00           C  
ATOM   1935  CD2 PHE A 404      17.036   1.166  14.301  1.00  0.00           C  
ATOM   1936  CE1 PHE A 404      14.653   2.502  14.818  1.00  0.00           C  
ATOM   1937  CE2 PHE A 404      16.192   1.527  13.249  1.00  0.00           C  
ATOM   1938  CZ  PHE A 404      14.997   2.196  13.509  1.00  0.00           C  
ATOM   1939  N   GLU A 406      20.773   0.499  17.918  1.00  0.00           N  
ATOM   1940  CA  GLU A 406      21.576   0.252  19.111  1.00  0.00           C  
ATOM   1941  C   GLU A 406      22.543   1.410  19.369  1.00  0.00           C  
ATOM   1942  O   GLU A 406      22.917   1.676  20.513  1.00  0.00           O  
ATOM   1943  CB  GLU A 406      22.358  -1.054  18.953  1.00  0.00           C  
ATOM   1944  CG  GLU A 406      21.484  -2.270  18.710  1.00  0.00           C  
ATOM   1945  CD  GLU A 406      22.275  -3.465  18.199  1.00  0.00           C  
ATOM   1946  OE1 GLU A 406      22.999  -3.305  17.195  1.00  0.00           O  
ATOM   1947  OE2 GLU A 406      22.169  -4.562  18.792  1.00  0.00           O  
ATOM   1948  N   ASP A 473      22.946   2.103  18.309  1.00  0.00           N  
ATOM   1949  CA  ASP A 473      23.862   3.215  18.472  1.00  0.00           C  
ATOM   1950  C   ASP A 473      23.257   4.361  19.302  1.00  0.00           C  
ATOM   1951  O   ASP A 473      23.990   5.114  19.946  1.00  0.00           O  
ATOM   1952  CB  ASP A 473      24.346   3.713  17.100  1.00  0.00           C  
ATOM   1953  CG  ASP A 473      25.559   2.931  16.585  1.00  0.00           C  
ATOM   1954  OD1 ASP A 473      26.136   3.325  15.541  1.00  0.00           O  
ATOM   1955  OD2 ASP A 473      25.937   1.924  17.231  1.00  0.00           O  
ATOM   1956  N   PHE A 479      21.929   4.479  19.313  1.00  0.00           N  
ATOM   1957  CA  PHE A 479      21.268   5.542  20.076  1.00  0.00           C  
ATOM   1958  C   PHE A 479      21.520   5.491  21.561  1.00  0.00           C  
ATOM   1959  O   PHE A 479      21.316   6.478  22.259  1.00  0.00           O  
ATOM   1960  CB  PHE A 479      19.758   5.543  19.856  1.00  0.00           C  
ATOM   1961  CG  PHE A 479      19.342   6.253  18.616  1.00  0.00           C  
ATOM   1962  CD1 PHE A 479      19.071   5.546  17.452  1.00  0.00           C  
ATOM   1963  CD2 PHE A 479      19.299   7.637  18.587  1.00  0.00           C  
ATOM   1964  CE1 PHE A 479      18.765   6.215  16.272  1.00  0.00           C  
ATOM   1965  CE2 PHE A 479      18.997   8.316  17.419  1.00  0.00           C  
ATOM   1966  CZ  PHE A 479      18.731   7.605  16.257  1.00  0.00           C  
ATOM   1967  N   GLU A 488      21.944   4.337  22.052  1.00  0.00           N  
ATOM   1968  CA  GLU A 488      22.223   4.208  23.469  1.00  0.00           C  
ATOM   1969  C   GLU A 488      23.728   4.157  23.673  1.00  0.00           C  
ATOM   1970  O   GLU A 488      24.262   4.748  24.607  1.00  0.00           O  
ATOM   1971  CB  GLU A 488      21.596   2.932  24.034  1.00  0.00           C  
ATOM   1972  CG  GLU A 488      21.733   2.832  25.547  1.00  0.00           C  
ATOM   1973  CD  GLU A 488      21.571   1.420  26.074  1.00  0.00           C  
ATOM   1974  OE1 GLU A 488      21.650   1.243  27.308  1.00  0.00           O  
ATOM   1975  OE2 GLU A 488      21.373   0.488  25.262  1.00  0.00           O  
ATOM   1976  N   ASP A 495      24.402   3.454  22.772  1.00  0.00           N  
ATOM   1977  CA  ASP A 495      25.846   3.275  22.841  1.00  0.00           C  
ATOM   1978  C   ASP A 495      26.698   4.468  22.472  1.00  0.00           C  
ATOM   1979  O   ASP A 495      27.739   4.692  23.086  1.00  0.00           O  
ATOM   1980  CB  ASP A 495      26.275   2.104  21.952  1.00  0.00           C  
ATOM   1981  CG  ASP A 495      25.965   0.760  22.567  1.00  0.00           C  
ATOM   1982  OD1 ASP A 495      26.011  -0.255  21.839  1.00  0.00           O  
ATOM   1983  OD2 ASP A 495      25.683   0.716  23.783  1.00  0.00           O  
ATOM   1984  N   VAL A 496      26.270   5.246  21.487  1.00  0.00           N  
ATOM   1985  CA  VAL A 496      27.114   6.341  21.052  1.00  0.00           C  
ATOM   1986  C   VAL A 496      26.574   7.754  20.835  1.00  0.00           C  
ATOM   1987  O   VAL A 496      27.256   8.724  21.142  1.00  0.00           O  
ATOM   1988  CB  VAL A 496      27.884   5.901  19.775  1.00  0.00           C  
ATOM   1989  CG1 VAL A 496      27.289   4.631  19.224  1.00  0.00           C  
ATOM   1990  CG2 VAL A 496      27.830   6.985  18.726  1.00  0.00           C  
ATOM   1991  N   ILE A 497      25.367   7.882  20.315  1.00  0.00           N  
ATOM   1992  CA  ILE A 497      24.820   9.199  20.030  1.00  0.00           C  
ATOM   1993  C   ILE A 497      24.258   9.969  21.219  1.00  0.00           C  
ATOM   1994  O   ILE A 497      23.556   9.404  22.046  1.00  0.00           O  
ATOM   1995  CB  ILE A 497      23.719   9.066  18.979  1.00  0.00           C  
ATOM   1996  CG1 ILE A 497      24.273   8.378  17.731  1.00  0.00           C  
ATOM   1997  CG2 ILE A 497      23.185  10.417  18.612  1.00  0.00           C  
ATOM   1998  CD1 ILE A 497      23.196   7.735  16.888  1.00  0.00           C  
ATOM   1999  N   TYR A 498      24.577  11.262  21.302  1.00  0.00           N  
ATOM   2000  CA  TYR A 498      24.047  12.131  22.364  1.00  0.00           C  
ATOM   2001  C   TYR A 498      22.856  12.864  21.779  1.00  0.00           C  
ATOM   2002  O   TYR A 498      22.906  13.352  20.639  1.00  0.00           O  
ATOM   2003  CB  TYR A 498      25.018  13.236  22.775  1.00  0.00           C  
ATOM   2004  CG  TYR A 498      26.199  12.824  23.592  1.00  0.00           C  
ATOM   2005  CD1 TYR A 498      26.053  12.399  24.905  1.00  0.00           C  
ATOM   2006  CD2 TYR A 498      27.480  12.905  23.064  1.00  0.00           C  
ATOM   2007  CE1 TYR A 498      27.159  12.067  25.677  1.00  0.00           C  
ATOM   2008  CE2 TYR A 498      28.594  12.575  23.823  1.00  0.00           C  
ATOM   2009  CZ  TYR A 498      28.431  12.160  25.123  1.00  0.00           C  
ATOM   2010  OH  TYR A 498      29.545  11.840  25.858  1.00  0.00           O  
ATOM   2011  N   LYS A 499      21.791  12.966  22.561  1.00  0.00           N  
ATOM   2012  CA  LYS A 499      20.618  13.694  22.111  1.00  0.00           C  
ATOM   2013  C   LYS A 499      20.537  14.942  22.969  1.00  0.00           C  
ATOM   2014  O   LYS A 499      20.918  14.921  24.144  1.00  0.00           O  
ATOM   2015  CB  LYS A 499      19.366  12.860  22.288  1.00  0.00           C  
ATOM   2016  CG  LYS A 499      18.137  13.552  21.787  1.00  0.00           C  
ATOM   2017  CD  LYS A 499      16.921  12.649  21.883  1.00  0.00           C  
ATOM   2018  CE  LYS A 499      15.665  13.476  21.842  1.00  0.00           C  
ATOM   2019  NZ  LYS A 499      15.646  14.400  23.008  1.00  0.00           N  
ATOM   2020  N   VAL A 500      20.071  16.040  22.385  1.00  0.00           N  
ATOM   2021  CA  VAL A 500      19.963  17.275  23.150  1.00  0.00           C  
ATOM   2022  C   VAL A 500      18.561  17.295  23.751  1.00  0.00           C  
ATOM   2023  O   VAL A 500      17.624  16.767  23.149  1.00  0.00           O  
ATOM   2024  CB  VAL A 500      20.185  18.526  22.248  1.00  0.00           C  
ATOM   2025  CG1 VAL A 500      21.343  18.284  21.286  1.00  0.00           C  
ATOM   2026  CG2 VAL A 500      18.934  18.854  21.490  1.00  0.00           C  
ATOM   2027  N   GLU A 501      18.408  17.890  24.928  1.00  0.00           N  
ATOM   2028  CA  GLU A 501      17.097  17.925  25.569  1.00  0.00           C  
ATOM   2029  C   GLU A 501      16.036  18.665  24.790  1.00  0.00           C  
ATOM   2030  O   GLU A 501      16.329  19.630  24.100  1.00  0.00           O  
ATOM   2031  CB  GLU A 501      17.181  18.541  26.963  1.00  0.00           C  
ATOM   2032  CG  GLU A 501      17.978  17.711  27.922  1.00  0.00           C  
ATOM   2033  CD  GLU A 501      17.728  18.076  29.361  1.00  0.00           C  
ATOM   2034  OE1 GLU A 501      17.525  19.278  29.646  1.00  0.00           O  
ATOM   2035  OE2 GLU A 501      17.753  17.148  30.201  1.00  0.00           O  
ATOM   2036  N   ASP A 652      14.805  18.175  24.896  1.00  0.00           N  
ATOM   2037  CA  ASP A 652      13.653  18.794  24.260  1.00  0.00           C  
ATOM   2038  C   ASP A 652      13.748  19.171  22.792  1.00  0.00           C  
ATOM   2039  O   ASP A 652      13.073  20.104  22.353  1.00  0.00           O  
ATOM   2040  CB  ASP A 652      13.285  20.036  25.048  1.00  0.00           C  
ATOM   2041  CG  ASP A 652      13.211  19.768  26.519  1.00  0.00           C  
ATOM   2042  OD1 ASP A 652      13.644  20.657  27.283  1.00  0.00           O  
ATOM   2043  OD2 ASP A 652      12.720  18.675  26.901  1.00  0.00           O  
ATOM   2044  N   GLU A 653      14.571  18.469  22.027  1.00  0.00           N  
ATOM   2045  CA  GLU A 653      14.684  18.784  20.611  1.00  0.00           C  
ATOM   2046  C   GLU A 653      14.873  17.520  19.796  1.00  0.00           C  
ATOM   2047  O   GLU A 653      15.423  16.521  20.272  1.00  0.00           O  
ATOM   2048  CB  GLU A 653      15.893  19.683  20.329  1.00  0.00           C  
ATOM   2049  CG  GLU A 653      16.046  20.903  21.194  1.00  0.00           C  
ATOM   2050  CD  GLU A 653      15.412  22.121  20.590  1.00  0.00           C  
ATOM   2051  OE1 GLU A 653      15.729  23.243  21.049  1.00  0.00           O  
ATOM   2052  OE2 GLU A 653      14.593  21.950  19.661  1.00  0.00           O  
ATOM   2053  N   ASP A 654      14.400  17.557  18.563  1.00  0.00           N  
ATOM   2054  CA  ASP A 654      14.623  16.428  17.696  1.00  0.00           C  
ATOM   2055  C   ASP A 654      15.991  16.828  17.118  1.00  0.00           C  
ATOM   2056  O   ASP A 654      16.106  17.290  15.971  1.00  0.00           O  
ATOM   2057  CB  ASP A 654      13.548  16.348  16.603  1.00  0.00           C  
ATOM   2058  CG  ASP A 654      13.754  15.178  15.654  1.00  0.00           C  
ATOM   2059  OD1 ASP A 654      13.137  15.181  14.567  1.00  0.00           O  
ATOM   2060  OD2 ASP A 654      14.521  14.254  15.994  1.00  0.00           O  
ATOM   2061  N   LEU A 655      17.015  16.698  17.960  1.00  0.00           N  
ATOM   2062  CA  LEU A 655      18.392  17.020  17.587  1.00  0.00           C  
ATOM   2063  C   LEU A 655      19.400  16.092  18.243  1.00  0.00           C  
ATOM   2064  O   LEU A 655      19.435  15.922  19.479  1.00  0.00           O  
ATOM   2065  CB  LEU A 655      18.748  18.456  17.958  1.00  0.00           C  
ATOM   2066  CG  LEU A 655      18.155  19.580  17.112  1.00  0.00           C  
ATOM   2067  CD1 LEU A 655      18.531  20.906  17.733  1.00  0.00           C  
ATOM   2068  CD2 LEU A 655      18.671  19.498  15.689  1.00  0.00           C  
ATOM   2069  N   TYR A 656      20.240  15.511  17.394  1.00  0.00           N  
ATOM   2070  CA  TYR A 656      21.266  14.593  17.842  1.00  0.00           C  
ATOM   2071  C   TYR A 656      22.653  15.036  17.392  1.00  0.00           C  
ATOM   2072  O   TYR A 656      22.830  15.424  16.238  1.00  0.00           O  
ATOM   2073  CB  TYR A 656      20.941  13.210  17.300  1.00  0.00           C  
ATOM   2074  CG  TYR A 656      19.568  12.733  17.724  1.00  0.00           C  
ATOM   2075  CD1 TYR A 656      18.426  13.225  17.113  1.00  0.00           C  
ATOM   2076  CD2 TYR A 656      19.415  11.804  18.757  1.00  0.00           C  
ATOM   2077  CE1 TYR A 656      17.166  12.809  17.518  1.00  0.00           C  
ATOM   2078  CE2 TYR A 656      18.160  11.382  19.164  1.00  0.00           C  
ATOM   2079  CZ  TYR A 656      17.039  11.890  18.544  1.00  0.00           C  
ATOM   2080  OH  TYR A 656      15.786  11.511  18.964  1.00  0.00           O  
ATOM   2081  N   LEU A 657      23.622  14.995  18.309  1.00  0.00           N  
ATOM   2082  CA  LEU A 657      25.012  15.370  17.996  1.00  0.00           C  
ATOM   2083  C   LEU A 657      25.645  14.291  17.129  1.00  0.00           C  
ATOM   2084  O   LEU A 657      25.783  13.148  17.561  1.00  0.00           O  
ATOM   2085  CB  LEU A 657      25.841  15.515  19.270  1.00  0.00           C  
ATOM   2086  CG  LEU A 657      25.533  16.668  20.212  1.00  0.00           C  
ATOM   2087  CD1 LEU A 657      26.324  16.484  21.479  1.00  0.00           C  
ATOM   2088  CD2 LEU A 657      25.900  17.978  19.562  1.00  0.00           C  
ATOM   2089  N   ILE A 658      26.048  14.657  15.920  1.00  0.00           N  
ATOM   2090  CA  ILE A 658      26.631  13.693  14.997  1.00  0.00           C  
ATOM   2091  C   ILE A 658      27.911  13.049  15.500  1.00  0.00           C  
ATOM   2092  O   ILE A 658      28.761  13.697  16.105  1.00  0.00           O  
ATOM   2093  CB  ILE A 658      26.929  14.330  13.614  1.00  0.00           C  
ATOM   2094  CG1 ILE A 658      27.958  15.445  13.760  1.00  0.00           C  
ATOM   2095  CG2 ILE A 658      25.649  14.910  13.005  1.00  0.00           C  
ATOM   2096  CD1 ILE A 658      28.613  15.805  12.464  1.00  0.00           C  
ATOM   2097  N   PRO A 659      28.047  11.741  15.288  1.00  0.00           N  
ATOM   2098  CA  PRO A 659      29.254  11.039  15.730  1.00  0.00           C  
ATOM   2099  C   PRO A 659      30.255  10.916  14.580  1.00  0.00           C  
ATOM   2100  O   PRO A 659      31.333  10.359  14.737  1.00  0.00           O  
ATOM   2101  CB  PRO A 659      28.709   9.681  16.152  1.00  0.00           C  
ATOM   2102  CG  PRO A 659      27.623   9.450  15.151  1.00  0.00           C  
ATOM   2103  CD  PRO A 659      26.931  10.793  15.109  1.00  0.00           C  
ATOM   2104  N   THR A 660      29.889  11.451  13.426  1.00  0.00           N  
ATOM   2105  CA  THR A 660      30.727  11.357  12.249  1.00  0.00           C  
ATOM   2106  C   THR A 660      30.066  12.173  11.161  1.00  0.00           C  
ATOM   2107  O   THR A 660      28.848  12.229  11.102  1.00  0.00           O  
ATOM   2108  CB  THR A 660      30.816   9.892  11.809  1.00  0.00           C  
ATOM   2109  OG1 THR A 660      31.293   9.800  10.458  1.00  0.00           O  
ATOM   2110  CG2 THR A 660      29.448   9.242  11.948  1.00  0.00           C  
ATOM   2111  N   ALA A 661      30.852  12.816  10.309  1.00  0.00           N  
ATOM   2112  CA  ALA A 661      30.274  13.617   9.246  1.00  0.00           C  
ATOM   2113  C   ALA A 661      29.540  12.694   8.284  1.00  0.00           C  
ATOM   2114  O   ALA A 661      28.726  13.139   7.466  1.00  0.00           O  
ATOM   2115  CB  ALA A 661      31.348  14.369   8.523  1.00  0.00           C  
ATOM   2116  N   GLU A 662      29.838  11.404   8.389  1.00  0.00           N  
ATOM   2117  CA  GLU A 662      29.211  10.392   7.547  1.00  0.00           C  
ATOM   2118  C   GLU A 662      27.693  10.573   7.540  1.00  0.00           C  
ATOM   2119  O   GLU A 662      27.085  10.795   6.495  1.00  0.00           O  
ATOM   2120  CB  GLU A 662      29.556   8.992   8.072  1.00  0.00           C  
ATOM   2121  CG  GLU A 662      28.908   7.829   7.340  1.00  0.00           C  
ATOM   2122  CD  GLU A 662      28.954   6.547   8.157  1.00  0.00           C  
ATOM   2123  OE1 GLU A 662      29.986   6.317   8.828  1.00  0.00           O  
ATOM   2124  OE2 GLU A 662      27.972   5.768   8.124  1.00  0.00           O  
ATOM   2125  N   HIS A 663      27.093  10.498   8.721  1.00  0.00           N  
ATOM   2126  CA  HIS A 663      25.651  10.607   8.862  1.00  0.00           C  
ATOM   2127  C   HIS A 663      24.989  11.796   8.173  1.00  0.00           C  
ATOM   2128  O   HIS A 663      24.142  11.598   7.313  1.00  0.00           O  
ATOM   2129  CB  HIS A 663      25.285  10.545  10.344  1.00  0.00           C  
ATOM   2130  CG  HIS A 663      25.740   9.284  11.012  1.00  0.00           C  
ATOM   2131  ND1 HIS A 663      25.489   9.008  12.339  1.00  0.00           N  
ATOM   2132  CD2 HIS A 663      26.442   8.228  10.533  1.00  0.00           C  
ATOM   2133  CE1 HIS A 663      26.017   7.837  12.650  1.00  0.00           C  
ATOM   2134  NE2 HIS A 663      26.601   7.343  11.572  1.00  0.00           N  
ATOM   2135  N   PRO A 664      25.345  13.039   8.535  1.00  0.00           N  
ATOM   2136  CA  PRO A 664      24.696  14.166   7.852  1.00  0.00           C  
ATOM   2137  C   PRO A 664      24.979  14.141   6.346  1.00  0.00           C  
ATOM   2138  O   PRO A 664      24.160  14.566   5.530  1.00  0.00           O  
ATOM   2139  CB  PRO A 664      25.300  15.386   8.545  1.00  0.00           C  
ATOM   2140  CG  PRO A 664      26.646  14.898   8.976  1.00  0.00           C  
ATOM   2141  CD  PRO A 664      26.333  13.523   9.511  1.00  0.00           C  
ATOM   2142  N   LEU A 665      26.148  13.628   5.983  1.00  0.00           N  
ATOM   2143  CA  LEU A 665      26.527  13.525   4.580  1.00  0.00           C  
ATOM   2144  C   LEU A 665      25.560  12.564   3.876  1.00  0.00           C  
ATOM   2145  O   LEU A 665      25.219  12.754   2.718  1.00  0.00           O  
ATOM   2146  CB  LEU A 665      27.974  13.029   4.475  1.00  0.00           C  
ATOM   2147  CG  LEU A 665      29.021  13.931   3.817  1.00  0.00           C  
ATOM   2148  CD1 LEU A 665      28.664  15.399   3.899  1.00  0.00           C  
ATOM   2149  CD2 LEU A 665      30.336  13.678   4.503  1.00  0.00           C  
ATOM   2150  N   ALA A 666      25.106  11.540   4.587  1.00  0.00           N  
ATOM   2151  CA  ALA A 666      24.172  10.582   4.019  1.00  0.00           C  
ATOM   2152  C   ALA A 666      22.752  11.168   3.984  1.00  0.00           C  
ATOM   2153  O   ALA A 666      22.073  11.104   2.964  1.00  0.00           O  
ATOM   2154  CB  ALA A 666      24.192   9.310   4.826  1.00  0.00           C  
ATOM   2155  N   GLY A 667      22.301  11.739   5.092  1.00  0.00           N  
ATOM   2156  CA  GLY A 667      20.976  12.322   5.119  1.00  0.00           C  
ATOM   2157  C   GLY A 667      20.843  13.509   4.169  1.00  0.00           C  
ATOM   2158  O   GLY A 667      19.754  14.065   3.987  1.00  0.00           O  
ATOM   2159  N   MET A 668      21.948  13.905   3.555  1.00  0.00           N  
ATOM   2160  CA  MET A 668      21.920  15.027   2.630  1.00  0.00           C  
ATOM   2161  C   MET A 668      20.967  14.836   1.433  1.00  0.00           C  
ATOM   2162  O   MET A 668      20.343  15.787   0.968  1.00  0.00           O  
ATOM   2163  CB  MET A 668      23.338  15.307   2.131  1.00  0.00           C  
ATOM   2164  CG  MET A 668      23.433  16.364   1.062  1.00  0.00           C  
ATOM   2165  SD  MET A 668      25.148  16.784   0.709  1.00  0.00           S  
ATOM   2166  CE  MET A 668      25.273  18.243   1.618  1.00  0.00           C  
ATOM   2167  N   HIS A 669      20.849  13.612   0.933  1.00  0.00           N  
ATOM   2168  CA  HIS A 669      19.979  13.342  -0.212  1.00  0.00           C  
ATOM   2169  C   HIS A 669      18.857  12.376   0.171  1.00  0.00           C  
ATOM   2170  O   HIS A 669      18.461  11.508  -0.605  1.00  0.00           O  
ATOM   2171  CB  HIS A 669      20.813  12.787  -1.383  1.00  0.00           C  
ATOM   2172  CG  HIS A 669      21.785  13.780  -1.954  1.00  0.00           C  
ATOM   2173  ND1 HIS A 669      21.386  14.883  -2.681  1.00  0.00           N  
ATOM   2174  CD2 HIS A 669      23.138  13.847  -1.886  1.00  0.00           C  
ATOM   2175  CE1 HIS A 669      22.449  15.584  -3.038  1.00  0.00           C  
ATOM   2176  NE2 HIS A 669      23.525  14.979  -2.568  1.00  0.00           N  
ATOM   2177  N   ALA A 670      18.347  12.529   1.386  1.00  0.00           N  
ATOM   2178  CA  ALA A 670      17.266  11.677   1.854  1.00  0.00           C  
ATOM   2179  C   ALA A 670      16.021  12.008   1.042  1.00  0.00           C  
ATOM   2180  O   ALA A 670      15.740  13.176   0.786  1.00  0.00           O  
ATOM   2181  CB  ALA A 670      17.011  11.923   3.327  1.00  0.00           C  
ATOM   2182  N   ASN A 671      15.288  10.974   0.637  1.00  0.00           N  
ATOM   2183  CA  ASN A 671      14.063  11.118  -0.149  1.00  0.00           C  
ATOM   2184  C   ASN A 671      14.265  11.728  -1.524  1.00  0.00           C  
ATOM   2185  O   ASN A 671      13.414  12.467  -1.986  1.00  0.00           O  
ATOM   2186  CB  ASN A 671      13.021  11.962   0.592  1.00  0.00           C  
ATOM   2187  CG  ASN A 671      12.502  11.292   1.839  1.00  0.00           C  
ATOM   2188  OD1 ASN A 671      12.036  10.151   1.799  1.00  0.00           O  
ATOM   2189  ND2 ASN A 671      12.567  12.002   2.962  1.00  0.00           N  
ATOM   2190  N   GLU A 672      15.375  11.435  -2.187  1.00  0.00           N  
ATOM   2191  CA  GLU A 672      15.594  11.989  -3.518  1.00  0.00           C  
ATOM   2192  C   GLU A 672      15.746  10.901  -4.561  1.00  0.00           C  
ATOM   2193  O   GLU A 672      15.751   9.708  -4.250  1.00  0.00           O  
ATOM   2194  CB  GLU A 672      16.855  12.851  -3.569  1.00  0.00           C  
ATOM   2195  CG  GLU A 672      16.851  14.109  -2.720  1.00  0.00           C  
ATOM   2196  CD  GLU A 672      18.101  14.941  -2.960  1.00  0.00           C  
ATOM   2197  OE1 GLU A 672      18.293  15.949  -2.257  1.00  0.00           O  
ATOM   2198  OE2 GLU A 672      18.892  14.580  -3.862  1.00  0.00           O  
ATOM   2199  N   ILE A 675      15.853  11.337  -5.811  1.00  0.00           N  
ATOM   2200  CA  ILE A 675      16.061  10.434  -6.931  1.00  0.00           C  
ATOM   2201  C   ILE A 675      17.135  11.087  -7.767  1.00  0.00           C  
ATOM   2202  O   ILE A 675      16.890  12.056  -8.473  1.00  0.00           O  
ATOM   2203  CB  ILE A 675      14.804  10.242  -7.779  1.00  0.00           C  
ATOM   2204  CG1 ILE A 675      13.713   9.565  -6.936  1.00  0.00           C  
ATOM   2205  CG2 ILE A 675      15.151   9.390  -8.993  1.00  0.00           C  
ATOM   2206  CD1 ILE A 675      12.370   9.450  -7.612  1.00  0.00           C  
ATOM   2207  N   LEU A 677      18.340  10.555  -7.661  1.00  0.00           N  
ATOM   2208  CA  LEU A 677      19.471  11.109  -8.369  1.00  0.00           C  
ATOM   2209  C   LEU A 677      19.464  10.818  -9.858  1.00  0.00           C  
ATOM   2210  O   LEU A 677      18.825   9.864 -10.317  1.00  0.00           O  
ATOM   2211  CB  LEU A 677      20.768  10.583  -7.745  1.00  0.00           C  
ATOM   2212  CG  LEU A 677      20.997  10.949  -6.276  1.00  0.00           C  
ATOM   2213  CD1 LEU A 677      22.256  10.263  -5.774  1.00  0.00           C  
ATOM   2214  CD2 LEU A 677      21.098  12.470  -6.127  1.00  0.00           C  
ATOM   2215  N   ASP A 678      20.176  11.670 -10.594  1.00  0.00           N  
ATOM   2216  CA  ASP A 678      20.338  11.543 -12.033  1.00  0.00           C  
ATOM   2217  C   ASP A 678      21.606  10.721 -12.225  1.00  0.00           C  
ATOM   2218  O   ASP A 678      22.710  11.207 -11.972  1.00  0.00           O  
ATOM   2219  CB  ASP A 678      20.535  12.918 -12.664  1.00  0.00           C  
ATOM   2220  CG  ASP A 678      20.750  12.850 -14.169  1.00  0.00           C  
ATOM   2221  OD1 ASP A 678      21.617  12.072 -14.632  1.00  0.00           O  
ATOM   2222  OD2 ASP A 678      20.051  13.593 -14.890  1.00  0.00           O  
ATOM   2223  N   GLY A 681      21.446   9.481 -12.670  1.00  0.00           N  
ATOM   2224  CA  GLY A 681      22.587   8.609 -12.868  1.00  0.00           C  
ATOM   2225  C   GLY A 681      23.827   9.193 -13.533  1.00  0.00           C  
ATOM   2226  O   GLY A 681      24.919   8.643 -13.379  1.00  0.00           O  
ATOM   2227  N   LYS A 683      23.691  10.293 -14.267  1.00  0.00           N  
ATOM   2228  CA  LYS A 683      24.859  10.852 -14.925  1.00  0.00           C  
ATOM   2229  C   LYS A 683      25.783  11.587 -13.970  1.00  0.00           C  
ATOM   2230  O   LYS A 683      26.985  11.696 -14.225  1.00  0.00           O  
ATOM   2231  CB  LYS A 683      24.458  11.783 -16.067  1.00  0.00           C  
ATOM   2232  CG  LYS A 683      25.239  11.528 -17.372  1.00  0.00           C  
ATOM   2233  CD  LYS A 683      26.768  11.418 -17.167  1.00  0.00           C  
ATOM   2234  CE  LYS A 683      27.222  10.012 -16.737  1.00  0.00           C  
ATOM   2235  NZ  LYS A 683      28.683   9.945 -16.421  1.00  0.00           N  
ATOM   2236  N   ASP A 684      25.230  12.091 -12.873  1.00  0.00           N  
ATOM   2237  CA  ASP A 684      26.040  12.804 -11.888  1.00  0.00           C  
ATOM   2238  C   ASP A 684      26.867  11.823 -11.050  1.00  0.00           C  
ATOM   2239  O   ASP A 684      27.952  12.162 -10.564  1.00  0.00           O  
ATOM   2240  CB  ASP A 684      25.148  13.651 -10.984  1.00  0.00           C  
ATOM   2241  CG  ASP A 684      24.438  14.757 -11.739  1.00  0.00           C  
ATOM   2242  OD1 ASP A 684      25.130  15.608 -12.343  1.00  0.00           O  
ATOM   2243  OD2 ASP A 684      23.189  14.772 -11.726  1.00  0.00           O  
ATOM   2244  N   LEU A 685      26.343  10.610 -10.889  1.00  0.00           N  
ATOM   2245  CA  LEU A 685      27.025   9.559 -10.153  1.00  0.00           C  
ATOM   2246  C   LEU A 685      28.377   9.223 -10.798  1.00  0.00           C  
ATOM   2247  O   LEU A 685      28.516   9.208 -12.020  1.00  0.00           O  
ATOM   2248  CB  LEU A 685      26.152   8.310 -10.114  1.00  0.00           C  
ATOM   2249  CG  LEU A 685      25.369   8.015  -8.835  1.00  0.00           C  
ATOM   2250  CD1 LEU A 685      24.690   9.275  -8.332  1.00  0.00           C  
ATOM   2251  CD2 LEU A 685      24.353   6.911  -9.110  1.00  0.00           C  
ATOM   2252  N   PRO A 686      29.394   8.951  -9.974  1.00  0.00           N  
ATOM   2253  CA  PRO A 686      29.276   8.962  -8.513  1.00  0.00           C  
ATOM   2254  C   PRO A 686      29.321  10.367  -7.906  1.00  0.00           C  
ATOM   2255  O   PRO A 686      29.859  11.306  -8.508  1.00  0.00           O  
ATOM   2256  CB  PRO A 686      30.464   8.103  -8.070  1.00  0.00           C  
ATOM   2257  CG  PRO A 686      31.505   8.422  -9.107  1.00  0.00           C  
ATOM   2258  CD  PRO A 686      30.711   8.439 -10.400  1.00  0.00           C  
ATOM   2259  N   LEU A 687      28.722  10.511  -6.727  1.00  0.00           N  
ATOM   2260  CA  LEU A 687      28.754  11.784  -6.018  1.00  0.00           C  
ATOM   2261  C   LEU A 687      29.894  11.600  -5.015  1.00  0.00           C  
ATOM   2262  O   LEU A 687      29.925  10.606  -4.277  1.00  0.00           O  
ATOM   2263  CB  LEU A 687      27.435  12.043  -5.286  1.00  0.00           C  
ATOM   2264  CG  LEU A 687      26.174  12.125  -6.149  1.00  0.00           C  
ATOM   2265  CD1 LEU A 687      24.944  12.365  -5.278  1.00  0.00           C  
ATOM   2266  CD2 LEU A 687      26.336  13.249  -7.150  1.00  0.00           C  
ATOM   2267  N   LEU A 688      30.834  12.539  -4.994  1.00  0.00           N  
ATOM   2268  CA  LEU A 688      31.973  12.422  -4.096  1.00  0.00           C  
ATOM   2269  C   LEU A 688      32.139  13.544  -3.070  1.00  0.00           C  
ATOM   2270  O   LEU A 688      32.579  14.655  -3.385  1.00  0.00           O  
ATOM   2271  CB  LEU A 688      33.262  12.281  -4.916  1.00  0.00           C  
ATOM   2272  CG  LEU A 688      33.332  11.161  -5.963  1.00  0.00           C  
ATOM   2273  CD1 LEU A 688      34.773  10.999  -6.390  1.00  0.00           C  
ATOM   2274  CD2 LEU A 688      32.819   9.841  -5.404  1.00  0.00           C  
ATOM   2275  N   TYR A 689      31.826  13.232  -1.821  1.00  0.00           N  
ATOM   2276  CA  TYR A 689      31.943  14.218  -0.763  1.00  0.00           C  
ATOM   2277  C   TYR A 689      33.060  13.940   0.269  1.00  0.00           C  
ATOM   2278  O   TYR A 689      33.329  12.796   0.625  1.00  0.00           O  
ATOM   2279  CB  TYR A 689      30.600  14.323  -0.048  1.00  0.00           C  
ATOM   2280  CG  TYR A 689      29.436  14.778  -0.909  1.00  0.00           C  
ATOM   2281  CD1 TYR A 689      29.405  16.050  -1.464  1.00  0.00           C  
ATOM   2282  CD2 TYR A 689      28.317  13.967  -1.082  1.00  0.00           C  
ATOM   2283  CE1 TYR A 689      28.277  16.514  -2.161  1.00  0.00           C  
ATOM   2284  CE2 TYR A 689      27.189  14.418  -1.774  1.00  0.00           C  
ATOM   2285  CZ  TYR A 689      27.177  15.692  -2.303  1.00  0.00           C  
ATOM   2286  OH  TYR A 689      26.054  16.152  -2.939  1.00  0.00           O  
ATOM   2287  N   VAL A 690      33.716  15.002   0.725  1.00  0.00           N  
ATOM   2288  CA  VAL A 690      34.749  14.902   1.755  1.00  0.00           C  
ATOM   2289  C   VAL A 690      34.348  15.913   2.855  1.00  0.00           C  
ATOM   2290  O   VAL A 690      34.501  17.127   2.694  1.00  0.00           O  
ATOM   2291  CB  VAL A 690      36.169  15.226   1.188  1.00  0.00           C  
ATOM   2292  CG1 VAL A 690      36.177  16.569   0.476  1.00  0.00           C  
ATOM   2293  CG2 VAL A 690      37.192  15.227   2.318  1.00  0.00           C  
ATOM   2294  N   GLY A 691      33.806  15.409   3.962  1.00  0.00           N  
ATOM   2295  CA  GLY A 691      33.365  16.290   5.030  1.00  0.00           C  
ATOM   2296  C   GLY A 691      34.300  16.504   6.210  1.00  0.00           C  
ATOM   2297  O   GLY A 691      35.200  15.711   6.466  1.00  0.00           O  
ATOM   2298  N   VAL A 692      34.077  17.598   6.931  1.00  0.00           N  
ATOM   2299  CA  VAL A 692      34.870  17.948   8.102  1.00  0.00           C  
ATOM   2300  C   VAL A 692      33.898  18.310   9.193  1.00  0.00           C  
ATOM   2301  O   VAL A 692      32.960  19.068   8.965  1.00  0.00           O  
ATOM   2302  CB  VAL A 692      35.722  19.208   7.903  1.00  0.00           C  
ATOM   2303  CG1 VAL A 692      37.035  19.062   8.657  1.00  0.00           C  
ATOM   2304  CG2 VAL A 692      35.943  19.469   6.443  1.00  0.00           C  
ATOM   2305  N   SER A 693      34.125  17.791  10.384  1.00  0.00           N  
ATOM   2306  CA  SER A 693      33.241  18.118  11.469  1.00  0.00           C  
ATOM   2307  C   SER A 693      33.749  17.566  12.772  1.00  0.00           C  
ATOM   2308  O   SER A 693      34.567  16.645  12.795  1.00  0.00           O  
ATOM   2309  CB  SER A 693      31.861  17.523  11.219  1.00  0.00           C  
ATOM   2310  OG  SER A 693      31.871  16.131  11.482  1.00  0.00           O  
ATOM   2311  N   PRO A 695      33.314  18.169  13.884  1.00  0.00           N  
ATOM   2312  CA  PRO A 695      33.763  17.636  15.166  1.00  0.00           C  
ATOM   2313  C   PRO A 695      32.907  16.376  15.283  1.00  0.00           C  
ATOM   2314  O   PRO A 695      31.872  16.269  14.618  1.00  0.00           O  
ATOM   2315  CB  PRO A 695      33.363  18.731  16.158  1.00  0.00           C  
ATOM   2316  CG  PRO A 695      32.220  19.427  15.475  1.00  0.00           C  
ATOM   2317  CD  PRO A 695      32.676  19.485  14.050  1.00  0.00           C  
ATOM   2318  N   CYS A 696      33.338  15.409  16.080  1.00  0.00           N  
ATOM   2319  CA  CYS A 696      32.569  14.181  16.227  1.00  0.00           C  
ATOM   2320  C   CYS A 696      32.313  13.966  17.691  1.00  0.00           C  
ATOM   2321  O   CYS A 696      33.233  14.117  18.488  1.00  0.00           O  
ATOM   2322  CB  CYS A 696      33.342  12.986  15.666  1.00  0.00           C  
ATOM   2323  SG  CYS A 696      33.607  13.028  13.882  1.00  0.00           S  
ATOM   2324  N   PHE A 697      31.073  13.625  18.045  1.00  0.00           N  
ATOM   2325  CA  PHE A 697      30.722  13.381  19.442  1.00  0.00           C  
ATOM   2326  C   PHE A 697      30.257  11.945  19.618  1.00  0.00           C  
ATOM   2327  O   PHE A 697      29.401  11.478  18.878  1.00  0.00           O  
ATOM   2328  CB  PHE A 697      29.622  14.337  19.891  1.00  0.00           C  
ATOM   2329  CG  PHE A 697      29.903  15.770  19.567  1.00  0.00           C  
ATOM   2330  CD1 PHE A 697      29.556  16.298  18.327  1.00  0.00           C  
ATOM   2331  CD2 PHE A 697      30.530  16.593  20.490  1.00  0.00           C  
ATOM   2332  CE1 PHE A 697      29.830  17.636  18.010  1.00  0.00           C  
ATOM   2333  CE2 PHE A 697      30.809  17.930  20.184  1.00  0.00           C  
ATOM   2334  CZ  PHE A 697      30.456  18.449  18.938  1.00  0.00           C  
ATOM   2335  N   ARG A 698      30.832  11.254  20.598  1.00  0.00           N  
ATOM   2336  CA  ARG A 698      30.490   9.859  20.887  1.00  0.00           C  
ATOM   2337  C   ARG A 698      30.436   9.615  22.394  1.00  0.00           C  
ATOM   2338  O   ARG A 698      31.287  10.098  23.145  1.00  0.00           O  
ATOM   2339  CB  ARG A 698      31.524   8.919  20.275  1.00  0.00           C  
ATOM   2340  CG  ARG A 698      31.734   9.082  18.784  1.00  0.00           C  
ATOM   2341  CD  ARG A 698      32.562   7.929  18.240  1.00  0.00           C  
ATOM   2342  NE  ARG A 698      32.065   6.655  18.752  1.00  0.00           N  
ATOM   2343  CZ  ARG A 698      32.383   5.465  18.255  1.00  0.00           C  
ATOM   2344  NH1 ARG A 698      33.211   5.377  17.222  1.00  0.00           N  
ATOM   2345  NH2 ARG A 698      31.859   4.364  18.785  1.00  0.00           N  
ATOM   2346  N   LYS A 699      29.439   8.854  22.830  1.00  0.00           N  
ATOM   2347  CA  LYS A 699      29.259   8.549  24.248  1.00  0.00           C  
ATOM   2348  C   LYS A 699      30.323   7.632  24.847  1.00  0.00           C  
ATOM   2349  O   LYS A 699      30.601   7.723  26.042  1.00  0.00           O  
ATOM   2350  CB  LYS A 699      27.875   7.925  24.496  1.00  0.00           C  
ATOM   2351  CG  LYS A 699      26.718   8.902  24.476  1.00  0.00           C  
ATOM   2352  CD  LYS A 699      25.347   8.211  24.584  1.00  0.00           C  
ATOM   2353  CE  LYS A 699      24.241   9.255  24.762  1.00  0.00           C  
ATOM   2354  NZ  LYS A 699      22.852   8.743  24.625  1.00  0.00           N  
ATOM   2355  N   GLU A 700      30.923   6.761  24.037  1.00  0.00           N  
ATOM   2356  CA  GLU A 700      31.927   5.823  24.553  1.00  0.00           C  
ATOM   2357  C   GLU A 700      31.428   5.194  25.853  1.00  0.00           C  
ATOM   2358  O   GLU A 700      32.158   5.135  26.857  1.00  0.00           O  
ATOM   2359  CB  GLU A 700      33.267   6.518  24.818  1.00  0.00           C  
ATOM   2360  CG  GLU A 700      34.137   6.715  23.585  1.00  0.00           C  
ATOM   2361  CD  GLU A 700      34.327   5.442  22.777  1.00  0.00           C  
ATOM   2362  OE1 GLU A 700      34.549   4.370  23.390  1.00  0.00           O  
ATOM   2363  OE2 GLU A 700      34.265   5.519  21.528  1.00  0.00           O  
ATOM   2364  N   ALA A 703      30.179   4.725  25.813  1.00  0.00           N  
ATOM   2365  CA  ALA A 703      29.518   4.108  26.959  1.00  0.00           C  
ATOM   2366  C   ALA A 703      29.983   2.675  27.232  1.00  0.00           C  
ATOM   2367  O   ALA A 703      30.086   2.264  28.385  1.00  0.00           O  
ATOM   2368  CB  ALA A 703      28.004   4.141  26.752  1.00  0.00           C  
ATOM   2369  N   GLY A 704      30.268   1.919  26.175  1.00  0.00           N  
ATOM   2370  CA  GLY A 704      30.709   0.543  26.348  1.00  0.00           C  
ATOM   2371  C   GLY A 704      32.109   0.370  26.921  1.00  0.00           C  
ATOM   2372  O   GLY A 704      32.415  -0.685  27.479  1.00  0.00           O  
ATOM   2373  N   THR A 705      32.953   1.397  26.785  1.00  0.00           N  
ATOM   2374  CA  THR A 705      34.336   1.362  27.283  1.00  0.00           C  
ATOM   2375  C   THR A 705      34.424   1.717  28.766  1.00  0.00           C  
ATOM   2376  O   THR A 705      34.181   2.861  29.155  1.00  0.00           O  
ATOM   2377  CB  THR A 705      35.259   2.334  26.471  1.00  0.00           C  
ATOM   2378  OG1 THR A 705      36.586   2.308  27.014  1.00  0.00           O  
ATOM   2379  CG2 THR A 705      34.725   3.761  26.513  1.00  0.00           C  
ATOM   2380  N   ALA A 708      34.774   0.728  29.586  1.00  0.00           N  
ATOM   2381  CA  ALA A 708      34.887   0.924  31.027  1.00  0.00           C  
ATOM   2382  C   ALA A 708      36.233   1.548  31.381  1.00  0.00           C  
ATOM   2383  O   ALA A 708      36.298   2.615  31.997  1.00  0.00           O  
ATOM   2384  CB  ALA A 708      34.718  -0.410  31.745  1.00  0.00           C  
ATOM   2385  N   GLY A 709      37.306   0.876  30.987  1.00  0.00           N  
ATOM   2386  CA  GLY A 709      38.634   1.382  31.266  1.00  0.00           C  
ATOM   2387  C   GLY A 709      39.652   0.723  30.364  1.00  0.00           C  
ATOM   2388  O   GLY A 709      40.568   0.056  30.846  1.00  0.00           O  
ATOM   2389  N   LYS A 710      39.489   0.899  29.053  1.00  0.00           N  
ATOM   2390  CA  LYS A 710      40.415   0.311  28.087  1.00  0.00           C  
ATOM   2391  C   LYS A 710      41.438   1.340  27.588  1.00  0.00           C  
ATOM   2392  O   LYS A 710      42.549   0.978  27.191  1.00  0.00           O  
ATOM   2393  CB  LYS A 710      39.649  -0.301  26.899  1.00  0.00           C  
ATOM   2394  CG  LYS A 710      40.121  -1.711  26.526  1.00  0.00           C  
ATOM   2395  CD  LYS A 710      41.627  -1.750  26.252  1.00  0.00           C  
ATOM   2396  CE  LYS A 710      42.148  -3.179  26.134  1.00  0.00           C  
ATOM   2397  NZ  LYS A 710      43.620  -3.247  25.883  1.00  0.00           N  
ATOM   2398  N   ASP A 711      41.065   2.618  27.610  1.00  0.00           N  
ATOM   2399  CA  ASP A 711      41.967   3.688  27.184  1.00  0.00           C  
ATOM   2400  C   ASP A 711      41.691   4.981  27.951  1.00  0.00           C  
ATOM   2401  O   ASP A 711      41.237   5.967  27.366  1.00  0.00           O  
ATOM   2402  CB  ASP A 711      41.832   3.961  25.681  1.00  0.00           C  
ATOM   2403  CG  ASP A 711      42.298   2.800  24.825  1.00  0.00           C  
ATOM   2404  OD1 ASP A 711      41.483   1.896  24.540  1.00  0.00           O  
ATOM   2405  OD2 ASP A 711      43.486   2.793  24.439  1.00  0.00           O  
ATOM   2406  N   THR A 712      41.968   4.977  29.256  1.00  0.00           N  
ATOM   2407  CA  THR A 712      41.742   6.158  30.097  1.00  0.00           C  
ATOM   2408  C   THR A 712      42.898   7.160  30.015  1.00  0.00           C  
ATOM   2409  O   THR A 712      44.062   6.769  29.866  1.00  0.00           O  
ATOM   2410  CB  THR A 712      41.523   5.771  31.577  1.00  0.00           C  
ATOM   2411  OG1 THR A 712      41.273   6.956  32.345  1.00  0.00           O  
ATOM   2412  CG2 THR A 712      42.747   5.051  32.136  1.00  0.00           C  
ATOM   2413  N   LYS A 713      42.559   8.446  30.139  1.00  0.00           N  
ATOM   2414  CA  LYS A 713      43.514   9.555  30.044  1.00  0.00           C  
ATOM   2415  C   LYS A 713      44.328   9.450  28.757  1.00  0.00           C  
ATOM   2416  O   LYS A 713      45.103   8.512  28.541  1.00  0.00           O  
ATOM   2417  CB  LYS A 713      44.447   9.619  31.262  1.00  0.00           C  
ATOM   2418  CG  LYS A 713      45.503  10.736  31.166  1.00  0.00           C  
ATOM   2419  CD  LYS A 713      45.476  11.712  32.348  1.00  0.00           C  
ATOM   2420  CE  LYS A 713      45.926  11.076  33.661  1.00  0.00           C  
ATOM   2421  NZ  LYS A 713      45.927  12.065  34.779  1.00  0.00           N  
ATOM   2422  N   GLY A 714      44.136  10.434  27.896  1.00  0.00           N  
ATOM   2423  CA  GLY A 714      44.817  10.441  26.622  1.00  0.00           C  
ATOM   2424  C   GLY A 714      43.813  10.990  25.643  1.00  0.00           C  
ATOM   2425  O   GLY A 714      42.756  11.455  26.054  1.00  0.00           O  
ATOM   2426  N   ILE A 715      44.129  10.939  24.360  1.00  0.00           N  
ATOM   2427  CA  ILE A 715      43.223  11.452  23.353  1.00  0.00           C  
ATOM   2428  C   ILE A 715      42.937  10.418  22.279  1.00  0.00           C  
ATOM   2429  O   ILE A 715      42.688  10.765  21.128  1.00  0.00           O  
ATOM   2430  CB  ILE A 715      43.794  12.718  22.675  1.00  0.00           C  
ATOM   2431  CG1 ILE A 715      45.015  12.360  21.828  1.00  0.00           C  
ATOM   2432  CG2 ILE A 715      44.165  13.740  23.726  1.00  0.00           C  
ATOM   2433  CD1 ILE A 715      45.499  13.494  20.939  1.00  0.00           C  
ATOM   2434  N   PHE A 716      42.965   9.144  22.645  1.00  0.00           N  
ATOM   2435  CA  PHE A 716      42.702   8.104  21.660  1.00  0.00           C  
ATOM   2436  C   PHE A 716      41.231   7.710  21.656  1.00  0.00           C  
ATOM   2437  O   PHE A 716      40.576   7.748  20.613  1.00  0.00           O  
ATOM   2438  CB  PHE A 716      43.569   6.873  21.918  1.00  0.00           C  
ATOM   2439  CG  PHE A 716      43.499   5.860  20.818  1.00  0.00           C  
ATOM   2440  CD1 PHE A 716      44.072   6.125  19.580  1.00  0.00           C  
ATOM   2441  CD2 PHE A 716      42.801   4.672  20.993  1.00  0.00           C  
ATOM   2442  CE1 PHE A 716      43.947   5.223  18.529  1.00  0.00           C  
ATOM   2443  CE2 PHE A 716      42.669   3.764  19.949  1.00  0.00           C  
ATOM   2444  CZ  PHE A 716      43.242   4.039  18.713  1.00  0.00           C  
ATOM   2445  N   ARG A 718      40.714   7.321  22.815  1.00  0.00           N  
ATOM   2446  CA  ARG A 718      39.315   6.946  22.915  1.00  0.00           C  
ATOM   2447  C   ARG A 718      38.649   8.060  23.718  1.00  0.00           C  
ATOM   2448  O   ARG A 718      38.550   7.999  24.943  1.00  0.00           O  
ATOM   2449  CB  ARG A 718      39.185   5.586  23.611  1.00  0.00           C  
ATOM   2450  CG  ARG A 718      37.777   4.987  23.627  1.00  0.00           C  
ATOM   2451  CD  ARG A 718      37.826   3.452  23.647  1.00  0.00           C  
ATOM   2452  NE  ARG A 718      38.413   2.910  22.416  1.00  0.00           N  
ATOM   2453  CZ  ARG A 718      38.640   1.617  22.182  1.00  0.00           C  
ATOM   2454  NH1 ARG A 718      38.334   0.706  23.099  1.00  0.00           N  
ATOM   2455  NH2 ARG A 718      39.174   1.234  21.025  1.00  0.00           N  
ATOM   2456  N   VAL A 723      38.189   9.085  23.010  1.00  0.00           N  
ATOM   2457  CA  VAL A 723      37.574  10.239  23.650  1.00  0.00           C  
ATOM   2458  C   VAL A 723      36.132  10.535  23.216  1.00  0.00           C  
ATOM   2459  O   VAL A 723      35.619   9.922  22.286  1.00  0.00           O  
ATOM   2460  CB  VAL A 723      38.427  11.438  23.357  1.00  0.00           C  
ATOM   2461  CG1 VAL A 723      39.798  11.211  23.922  1.00  0.00           C  
ATOM   2462  CG2 VAL A 723      38.532  11.614  21.850  1.00  0.00           C  
ATOM   2463  N   HIS A 724      35.487  11.481  23.897  1.00  0.00           N  
ATOM   2464  CA  HIS A 724      34.110  11.868  23.575  1.00  0.00           C  
ATOM   2465  C   HIS A 724      34.008  12.825  22.380  1.00  0.00           C  
ATOM   2466  O   HIS A 724      32.950  12.899  21.743  1.00  0.00           O  
ATOM   2467  CB  HIS A 724      33.434  12.536  24.772  1.00  0.00           C  
ATOM   2468  CG  HIS A 724      33.194  11.618  25.925  1.00  0.00           C  
ATOM   2469  ND1 HIS A 724      32.472  10.450  25.812  1.00  0.00           N  
ATOM   2470  CD2 HIS A 724      33.540  11.720  27.229  1.00  0.00           C  
ATOM   2471  CE1 HIS A 724      32.380   9.877  26.997  1.00  0.00           C  
ATOM   2472  NE2 HIS A 724      33.021  10.628  27.875  1.00  0.00           N  
ATOM   2473  N   GLN A 725      35.080  13.571  22.095  1.00  0.00           N  
ATOM   2474  CA  GLN A 725      35.079  14.503  20.969  1.00  0.00           C  
ATOM   2475  C   GLN A 725      36.389  14.487  20.187  1.00  0.00           C  
ATOM   2476  O   GLN A 725      37.472  14.305  20.746  1.00  0.00           O  
ATOM   2477  CB  GLN A 725      34.778  15.946  21.434  1.00  0.00           C  
ATOM   2478  CG  GLN A 725      36.004  16.829  21.595  1.00  0.00           C  
ATOM   2479  CD  GLN A 725      35.681  18.215  22.129  1.00  0.00           C  
ATOM   2480  OE1 GLN A 725      34.820  18.377  22.988  1.00  0.00           O  
ATOM   2481  NE2 GLN A 725      36.395  19.216  21.639  1.00  0.00           N  
ATOM   2482  N   PHE A 726      36.270  14.680  18.881  1.00  0.00           N  
ATOM   2483  CA  PHE A 726      37.426  14.718  18.012  1.00  0.00           C  
ATOM   2484  C   PHE A 726      37.045  15.200  16.640  1.00  0.00           C  
ATOM   2485  O   PHE A 726      35.872  15.285  16.303  1.00  0.00           O  
ATOM   2486  CB  PHE A 726      38.050  13.353  17.878  1.00  0.00           C  
ATOM   2487  CG  PHE A 726      37.099  12.309  17.402  1.00  0.00           C  
ATOM   2488  CD1 PHE A 726      36.252  11.668  18.298  1.00  0.00           C  
ATOM   2489  CD2 PHE A 726      37.058  11.947  16.056  1.00  0.00           C  
ATOM   2490  CE1 PHE A 726      35.379  10.676  17.862  1.00  0.00           C  
ATOM   2491  CE2 PHE A 726      36.185  10.954  15.608  1.00  0.00           C  
ATOM   2492  CZ  PHE A 726      35.346  10.318  16.513  1.00  0.00           C  
ATOM   2493  N   HIS A 728      38.059  15.487  15.842  1.00  0.00           N  
ATOM   2494  CA  HIS A 728      37.854  15.980  14.502  1.00  0.00           C  
ATOM   2495  C   HIS A 728      38.155  14.887  13.487  1.00  0.00           C  
ATOM   2496  O   HIS A 728      39.075  14.105  13.671  1.00  0.00           O  
ATOM   2497  CB  HIS A 728      38.764  17.177  14.295  1.00  0.00           C  
ATOM   2498  CG  HIS A 728      38.520  18.283  15.267  1.00  0.00           C  
ATOM   2499  ND1 HIS A 728      39.421  19.304  15.479  1.00  0.00           N  
ATOM   2500  CD2 HIS A 728      37.451  18.557  16.055  1.00  0.00           C  
ATOM   2501  CE1 HIS A 728      38.917  20.161  16.351  1.00  0.00           C  
ATOM   2502  NE2 HIS A 728      37.721  19.731  16.716  1.00  0.00           N  
ATOM   2503  N   LYS A 730      37.375  14.830  12.418  1.00  0.00           N  
ATOM   2504  CA  LYS A 730      37.591  13.828  11.387  1.00  0.00           C  
ATOM   2505  C   LYS A 730      37.164  14.311   9.995  1.00  0.00           C  
ATOM   2506  O   LYS A 730      36.108  14.915   9.829  1.00  0.00           O  
ATOM   2507  CB  LYS A 730      36.828  12.553  11.749  1.00  0.00           C  
ATOM   2508  CG  LYS A 730      36.938  11.437  10.716  1.00  0.00           C  
ATOM   2509  CD  LYS A 730      35.784  10.427  10.835  1.00  0.00           C  
ATOM   2510  CE  LYS A 730      35.938   9.498  12.017  1.00  0.00           C  
ATOM   2511  NZ  LYS A 730      34.700   8.709  12.246  1.00  0.00           N  
ATOM   2512  N   VAL A 731      38.006  14.065   9.002  1.00  0.00           N  
ATOM   2513  CA  VAL A 731      37.700  14.423   7.620  1.00  0.00           C  
ATOM   2514  C   VAL A 731      37.178  13.113   7.050  1.00  0.00           C  
ATOM   2515  O   VAL A 731      37.878  12.109   7.115  1.00  0.00           O  
ATOM   2516  CB  VAL A 731      38.965  14.823   6.852  1.00  0.00           C  
ATOM   2517  CG1 VAL A 731      38.648  14.958   5.384  1.00  0.00           C  
ATOM   2518  CG2 VAL A 731      39.517  16.139   7.401  1.00  0.00           C  
ATOM   2519  N   GLU A 732      35.968  13.097   6.495  1.00  0.00           N  
ATOM   2520  CA  GLU A 732      35.430  11.830   6.009  1.00  0.00           C  
ATOM   2521  C   GLU A 732      35.045  11.777   4.534  1.00  0.00           C  
ATOM   2522  O   GLU A 732      34.601  12.763   3.951  1.00  0.00           O  
ATOM   2523  CB  GLU A 732      34.236  11.399   6.894  1.00  0.00           C  
ATOM   2524  CG  GLU A 732      33.650  10.028   6.552  1.00  0.00           C  
ATOM   2525  CD  GLU A 732      33.805   8.981   7.660  1.00  0.00           C  
ATOM   2526  OE1 GLU A 732      34.845   8.972   8.357  1.00  0.00           O  
ATOM   2527  OE2 GLU A 732      32.888   8.142   7.819  1.00  0.00           O  
ATOM   2528  N   GLN A 733      35.253  10.607   3.938  1.00  0.00           N  
ATOM   2529  CA  GLN A 733      34.924  10.364   2.540  1.00  0.00           C  
ATOM   2530  C   GLN A 733      33.548   9.728   2.500  1.00  0.00           C  
ATOM   2531  O   GLN A 733      33.279   8.771   3.227  1.00  0.00           O  
ATOM   2532  CB  GLN A 733      35.901   9.372   1.889  1.00  0.00           C  
ATOM   2533  CG  GLN A 733      37.365   9.787   1.848  1.00  0.00           C  
ATOM   2534  CD  GLN A 733      38.261   8.669   1.324  1.00  0.00           C  
ATOM   2535  OE1 GLN A 733      38.172   8.272   0.164  1.00  0.00           O  
ATOM   2536  NE2 GLN A 733      39.119   8.153   2.187  1.00  0.00           N  
ATOM   2537  N   PHE A 734      32.670  10.258   1.666  1.00  0.00           N  
ATOM   2538  CA  PHE A 734      31.353   9.664   1.529  1.00  0.00           C  
ATOM   2539  C   PHE A 734      31.105   9.558   0.035  1.00  0.00           C  
ATOM   2540  O   PHE A 734      31.359  10.507  -0.714  1.00  0.00           O  
ATOM   2541  CB  PHE A 734      30.274  10.512   2.199  1.00  0.00           C  
ATOM   2542  CG  PHE A 734      28.950   9.817   2.302  1.00  0.00           C  
ATOM   2543  CD1 PHE A 734      28.072   9.790   1.215  1.00  0.00           C  
ATOM   2544  CD2 PHE A 734      28.583   9.172   3.481  1.00  0.00           C  
ATOM   2545  CE1 PHE A 734      26.842   9.132   1.303  1.00  0.00           C  
ATOM   2546  CE2 PHE A 734      27.354   8.510   3.584  1.00  0.00           C  
ATOM   2547  CZ  PHE A 734      26.480   8.490   2.491  1.00  0.00           C  
ATOM   2548  N   VAL A 735      30.628   8.392  -0.390  1.00  0.00           N  
ATOM   2549  CA  VAL A 735      30.375   8.131  -1.796  1.00  0.00           C  
ATOM   2550  C   VAL A 735      29.011   7.535  -2.106  1.00  0.00           C  
ATOM   2551  O   VAL A 735      28.572   6.549  -1.477  1.00  0.00           O  
ATOM   2552  CB  VAL A 735      31.415   7.152  -2.387  1.00  0.00           C  
ATOM   2553  CG1 VAL A 735      31.093   6.881  -3.839  1.00  0.00           C  
ATOM   2554  CG2 VAL A 735      32.815   7.715  -2.251  1.00  0.00           C  
ATOM   2555  N   TYR A 736      28.358   8.159  -3.086  1.00  0.00           N  
ATOM   2556  CA  TYR A 736      27.079   7.705  -3.594  1.00  0.00           C  
ATOM   2557  C   TYR A 736      27.459   7.109  -4.948  1.00  0.00           C  
ATOM   2558  O   TYR A 736      28.036   7.799  -5.794  1.00  0.00           O  
ATOM   2559  CB  TYR A 736      26.121   8.864  -3.825  1.00  0.00           C  
ATOM   2560  CG  TYR A 736      25.536   9.503  -2.594  1.00  0.00           C  
ATOM   2561  CD1 TYR A 736      26.143  10.613  -2.007  1.00  0.00           C  
ATOM   2562  CD2 TYR A 736      24.338   9.045  -2.053  1.00  0.00           C  
ATOM   2563  CE1 TYR A 736      25.571  11.263  -0.920  1.00  0.00           C  
ATOM   2564  CE2 TYR A 736      23.751   9.684  -0.960  1.00  0.00           C  
ATOM   2565  CZ  TYR A 736      24.373  10.798  -0.400  1.00  0.00           C  
ATOM   2566  OH  TYR A 736      23.794  11.463   0.665  1.00  0.00           O  
ATOM   2567  N   SER A 737      27.152   5.830  -5.143  1.00  0.00           N  
ATOM   2568  CA  SER A 737      27.464   5.144  -6.393  1.00  0.00           C  
ATOM   2569  C   SER A 737      26.366   4.183  -6.821  1.00  0.00           C  
ATOM   2570  O   SER A 737      25.470   3.853  -6.035  1.00  0.00           O  
ATOM   2571  CB  SER A 737      28.763   4.349  -6.260  1.00  0.00           C  
ATOM   2572  OG  SER A 737      28.949   3.516  -7.395  1.00  0.00           O  
ATOM   2573  N   ARG A 738      26.441   3.753  -8.081  1.00  0.00           N  
ATOM   2574  CA  ARG A 738      25.493   2.790  -8.622  1.00  0.00           C  
ATOM   2575  C   ARG A 738      25.996   1.440  -8.107  1.00  0.00           C  
ATOM   2576  O   ARG A 738      27.197   1.213  -7.980  1.00  0.00           O  
ATOM   2577  CB  ARG A 738      25.476   2.852 -10.156  1.00  0.00           C  
ATOM   2578  CG  ARG A 738      26.810   3.261 -10.796  1.00  0.00           C  
ATOM   2579  CD  ARG A 738      26.809   3.166 -12.343  1.00  0.00           C  
ATOM   2580  NE  ARG A 738      26.188   4.318 -13.000  1.00  0.00           N  
ATOM   2581  CZ  ARG A 738      24.924   4.379 -13.426  1.00  0.00           C  
ATOM   2582  NH1 ARG A 738      24.095   3.344 -13.285  1.00  0.00           N  
ATOM   2583  NH2 ARG A 738      24.480   5.500 -13.984  1.00  0.00           N  
ATOM   2584  N   PRO A 739      25.079   0.534  -7.780  1.00  0.00           N  
ATOM   2585  CA  PRO A 739      25.424  -0.790  -7.260  1.00  0.00           C  
ATOM   2586  C   PRO A 739      26.528  -1.547  -7.982  1.00  0.00           C  
ATOM   2587  O   PRO A 739      27.129  -2.462  -7.417  1.00  0.00           O  
ATOM   2588  CB  PRO A 739      24.094  -1.529  -7.312  1.00  0.00           C  
ATOM   2589  CG  PRO A 739      23.102  -0.436  -7.057  1.00  0.00           C  
ATOM   2590  CD  PRO A 739      23.621   0.683  -7.923  1.00  0.00           C  
ATOM   2591  N   GLU A 742      26.810  -1.170  -9.219  1.00  0.00           N  
ATOM   2592  CA  GLU A 742      27.818  -1.880  -9.984  1.00  0.00           C  
ATOM   2593  C   GLU A 742      29.221  -1.334  -9.816  1.00  0.00           C  
ATOM   2594  O   GLU A 742      30.188  -2.008 -10.157  1.00  0.00           O  
ATOM   2595  CB  GLU A 742      27.426  -1.890 -11.460  1.00  0.00           C  
ATOM   2596  CG  GLU A 742      25.987  -2.358 -11.706  1.00  0.00           C  
ATOM   2597  CD  GLU A 742      24.951  -1.246 -11.532  1.00  0.00           C  
ATOM   2598  OE1 GLU A 742      23.732  -1.550 -11.533  1.00  0.00           O  
ATOM   2599  OE2 GLU A 742      25.359  -0.067 -11.406  1.00  0.00           O  
ATOM   2600  N   GLU A 743      29.342  -0.124  -9.284  1.00  0.00           N  
ATOM   2601  CA  GLU A 743      30.663   0.473  -9.090  1.00  0.00           C  
ATOM   2602  C   GLU A 743      31.088   0.555  -7.610  1.00  0.00           C  
ATOM   2603  O   GLU A 743      32.247   0.849  -7.293  1.00  0.00           O  
ATOM   2604  CB  GLU A 743      30.704   1.877  -9.717  1.00  0.00           C  
ATOM   2605  CG  GLU A 743      30.369   1.930 -11.213  1.00  0.00           C  
ATOM   2606  CD  GLU A 743      30.649   3.303 -11.846  1.00  0.00           C  
ATOM   2607  OE1 GLU A 743      30.222   4.342 -11.285  1.00  0.00           O  
ATOM   2608  OE2 GLU A 743      31.293   3.342 -12.917  1.00  0.00           O  
ATOM   2609  N   SER A 786      30.155   0.275  -6.709  1.00  0.00           N  
ATOM   2610  CA  SER A 786      30.442   0.358  -5.286  1.00  0.00           C  
ATOM   2611  C   SER A 786      31.709  -0.350  -4.825  1.00  0.00           C  
ATOM   2612  O   SER A 786      32.594   0.283  -4.247  1.00  0.00           O  
ATOM   2613  CB  SER A 786      29.247  -0.142  -4.481  1.00  0.00           C  
ATOM   2614  OG  SER A 786      28.763  -1.358  -5.008  1.00  0.00           O  
ATOM   2615  N   TRP A 787      31.813  -1.650  -5.073  1.00  0.00           N  
ATOM   2616  CA  TRP A 787      32.994  -2.375  -4.626  1.00  0.00           C  
ATOM   2617  C   TRP A 787      34.267  -1.804  -5.223  1.00  0.00           C  
ATOM   2618  O   TRP A 787      35.283  -1.697  -4.539  1.00  0.00           O  
ATOM   2619  CB  TRP A 787      32.874  -3.870  -4.935  1.00  0.00           C  
ATOM   2620  CG  TRP A 787      31.683  -4.494  -4.262  1.00  0.00           C  
ATOM   2621  CD1 TRP A 787      30.488  -4.823  -4.841  1.00  0.00           C  
ATOM   2622  CD2 TRP A 787      31.547  -4.794  -2.872  1.00  0.00           C  
ATOM   2623  NE1 TRP A 787      29.618  -5.305  -3.897  1.00  0.00           N  
ATOM   2624  CE2 TRP A 787      30.240  -5.297  -2.678  1.00  0.00           C  
ATOM   2625  CE3 TRP A 787      32.402  -4.682  -1.765  1.00  0.00           C  
ATOM   2626  CZ2 TRP A 787      29.767  -5.688  -1.425  1.00  0.00           C  
ATOM   2627  CZ3 TRP A 787      31.934  -5.068  -0.521  1.00  0.00           C  
ATOM   2628  CH2 TRP A 787      30.624  -5.566  -0.360  1.00  0.00           C  
ATOM   2629  N   GLU A 788      34.228  -1.416  -6.489  1.00  0.00           N  
ATOM   2630  CA  GLU A 788      35.435  -0.864  -7.062  1.00  0.00           C  
ATOM   2631  C   GLU A 788      35.762   0.389  -6.256  1.00  0.00           C  
ATOM   2632  O   GLU A 788      36.928   0.689  -5.998  1.00  0.00           O  
ATOM   2633  CB  GLU A 788      35.227  -0.509  -8.525  1.00  0.00           C  
ATOM   2634  CG  GLU A 788      36.527  -0.276  -9.272  1.00  0.00           C  
ATOM   2635  CD  GLU A 788      36.378   0.744 -10.381  1.00  0.00           C  
ATOM   2636  OE1 GLU A 788      35.406   0.629 -11.160  1.00  0.00           O  
ATOM   2637  OE2 GLU A 788      37.232   1.656 -10.469  1.00  0.00           O  
ATOM   2638  N   TRP A 789      34.726   1.114  -5.843  1.00  0.00           N  
ATOM   2639  CA  TRP A 789      34.920   2.328  -5.050  1.00  0.00           C  
ATOM   2640  C   TRP A 789      35.439   2.021  -3.651  1.00  0.00           C  
ATOM   2641  O   TRP A 789      36.328   2.709  -3.145  1.00  0.00           O  
ATOM   2642  CB  TRP A 789      33.616   3.135  -4.949  1.00  0.00           C  
ATOM   2643  CG  TRP A 789      33.524   4.195  -6.000  1.00  0.00           C  
ATOM   2644  CD1 TRP A 789      32.655   4.238  -7.055  1.00  0.00           C  
ATOM   2645  CD2 TRP A 789      34.405   5.313  -6.159  1.00  0.00           C  
ATOM   2646  NE1 TRP A 789      32.949   5.312  -7.866  1.00  0.00           N  
ATOM   2647  CE2 TRP A 789      34.020   5.985  -7.337  1.00  0.00           C  
ATOM   2648  CE3 TRP A 789      35.486   5.808  -5.421  1.00  0.00           C  
ATOM   2649  CZ2 TRP A 789      34.679   7.123  -7.795  1.00  0.00           C  
ATOM   2650  CZ3 TRP A 789      36.143   6.942  -5.877  1.00  0.00           C  
ATOM   2651  CH2 TRP A 789      35.737   7.586  -7.052  1.00  0.00           C  
ATOM   2652  N   HIS A 790      34.872   0.995  -3.024  1.00  0.00           N  
ATOM   2653  CA  HIS A 790      35.305   0.605  -1.695  1.00  0.00           C  
ATOM   2654  C   HIS A 790      36.819   0.477  -1.705  1.00  0.00           C  
ATOM   2655  O   HIS A 790      37.489   0.915  -0.780  1.00  0.00           O  
ATOM   2656  CB  HIS A 790      34.704  -0.740  -1.297  1.00  0.00           C  
ATOM   2657  CG  HIS A 790      34.950  -1.103   0.134  1.00  0.00           C  
ATOM   2658  ND1 HIS A 790      34.911  -2.401   0.591  1.00  0.00           N  
ATOM   2659  CD2 HIS A 790      35.203  -0.332   1.218  1.00  0.00           C  
ATOM   2660  CE1 HIS A 790      35.128  -2.415   1.895  1.00  0.00           C  
ATOM   2661  NE2 HIS A 790      35.308  -1.171   2.299  1.00  0.00           N  
ATOM   2662  N   GLU A 791      37.362  -0.120  -2.760  1.00  0.00           N  
ATOM   2663  CA  GLU A 791      38.808  -0.284  -2.848  1.00  0.00           C  
ATOM   2664  C   GLU A 791      39.480   1.050  -3.058  1.00  0.00           C  
ATOM   2665  O   GLU A 791      40.565   1.282  -2.545  1.00  0.00           O  
ATOM   2666  CB  GLU A 791      39.195  -1.236  -3.986  1.00  0.00           C  
ATOM   2667  CG  GLU A 791      38.687  -2.666  -3.804  1.00  0.00           C  
ATOM   2668  CD  GLU A 791      39.297  -3.354  -2.603  1.00  0.00           C  
ATOM   2669  OE1 GLU A 791      38.648  -4.281  -2.073  1.00  0.00           O  
ATOM   2670  OE2 GLU A 791      40.424  -2.974  -2.196  1.00  0.00           O  
ATOM   2671  N   LYS A 792      38.830   1.938  -3.797  1.00  0.00           N  
ATOM   2672  CA  LYS A 792      39.405   3.251  -4.063  1.00  0.00           C  
ATOM   2673  C   LYS A 792      39.570   4.126  -2.821  1.00  0.00           C  
ATOM   2674  O   LYS A 792      40.647   4.695  -2.611  1.00  0.00           O  
ATOM   2675  CB  LYS A 792      38.561   3.980  -5.104  1.00  0.00           C  
ATOM   2676  CG  LYS A 792      38.520   3.273  -6.441  1.00  0.00           C  
ATOM   2677  CD  LYS A 792      39.588   3.816  -7.365  1.00  0.00           C  
ATOM   2678  CE  LYS A 792      39.172   5.176  -7.881  1.00  0.00           C  
ATOM   2679  NZ  LYS A 792      37.841   5.077  -8.553  1.00  0.00           N  
ATOM   2680  N   ILE A 793      38.523   4.232  -1.996  1.00  0.00           N  
ATOM   2681  CA  ILE A 793      38.595   5.071  -0.797  1.00  0.00           C  
ATOM   2682  C   ILE A 793      39.604   4.606   0.250  1.00  0.00           C  
ATOM   2683  O   ILE A 793      40.376   5.432   0.761  1.00  0.00           O  
ATOM   2684  CB  ILE A 793      37.198   5.283  -0.127  1.00  0.00           C  
ATOM   2685  CG1 ILE A 793      36.454   3.963   0.051  1.00  0.00           C  
ATOM   2686  CG2 ILE A 793      36.376   6.223  -0.957  1.00  0.00           C  
ATOM   2687  CD1 ILE A 793      35.075   4.141   0.686  1.00  0.00           C  
ATOM   2688  N   ILE A 794      39.611   3.313   0.579  1.00  0.00           N  
ATOM   2689  CA  ILE A 794      40.594   2.806   1.546  1.00  0.00           C  
ATOM   2690  C   ILE A 794      42.034   3.127   1.078  1.00  0.00           C  
ATOM   2691  O   ILE A 794      42.936   3.327   1.893  1.00  0.00           O  
ATOM   2692  CB  ILE A 794      40.487   1.277   1.737  1.00  0.00           C  
ATOM   2693  CG1 ILE A 794      41.453   0.810   2.826  1.00  0.00           C  
ATOM   2694  CG2 ILE A 794      40.876   0.574   0.458  1.00  0.00           C  
ATOM   2695  CD1 ILE A 794      41.199   1.391   4.190  1.00  0.00           C  
ATOM   2696  N   ARG A 795      42.242   3.166  -0.235  1.00  0.00           N  
ATOM   2697  CA  ARG A 795      43.554   3.472  -0.780  1.00  0.00           C  
ATOM   2698  C   ARG A 795      43.798   4.958  -0.593  1.00  0.00           C  
ATOM   2699  O   ARG A 795      44.911   5.389  -0.294  1.00  0.00           O  
ATOM   2700  CB  ARG A 795      43.617   3.137  -2.274  1.00  0.00           C  
ATOM   2701  CG  ARG A 795      43.299   1.686  -2.631  1.00  0.00           C  
ATOM   2702  CD  ARG A 795      44.504   0.758  -2.537  1.00  0.00           C  
ATOM   2703  NE  ARG A 795      44.107  -0.643  -2.686  1.00  0.00           N  
ATOM   2704  CZ  ARG A 795      44.946  -1.677  -2.634  1.00  0.00           C  
ATOM   2705  NH1 ARG A 795      46.249  -1.481  -2.441  1.00  0.00           N  
ATOM   2706  NH2 ARG A 795      44.477  -2.914  -2.757  1.00  0.00           N  
ATOM   2707  N   ASN A 796      42.755   5.753  -0.800  1.00  0.00           N  
ATOM   2708  CA  ASN A 796      42.891   7.195  -0.634  1.00  0.00           C  
ATOM   2709  C   ASN A 796      43.363   7.433   0.791  1.00  0.00           C  
ATOM   2710  O   ASN A 796      44.224   8.282   1.050  1.00  0.00           O  
ATOM   2711  CB  ASN A 796      41.552   7.902  -0.867  1.00  0.00           C  
ATOM   2712  CG  ASN A 796      41.158   7.934  -2.322  1.00  0.00           C  
ATOM   2713  OD1 ASN A 796      42.015   7.948  -3.200  1.00  0.00           O  
ATOM   2714  ND2 ASN A 796      39.858   7.971  -2.589  1.00  0.00           N  
ATOM   2715  N   ALA A 797      42.786   6.661   1.708  1.00  0.00           N  
ATOM   2716  CA  ALA A 797      43.136   6.748   3.112  1.00  0.00           C  
ATOM   2717  C   ALA A 797      44.588   6.282   3.308  1.00  0.00           C  
ATOM   2718  O   ALA A 797      45.364   6.922   4.017  1.00  0.00           O  
ATOM   2719  CB  ALA A 797      42.187   5.897   3.925  1.00  0.00           C  
ATOM   2720  N   GLU A 798      44.957   5.173   2.671  1.00  0.00           N  
ATOM   2721  CA  GLU A 798      46.323   4.663   2.784  1.00  0.00           C  
ATOM   2722  C   GLU A 798      47.365   5.699   2.323  1.00  0.00           C  
ATOM   2723  O   GLU A 798      48.368   5.932   3.002  1.00  0.00           O  
ATOM   2724  CB  GLU A 798      46.491   3.364   1.972  1.00  0.00           C  
ATOM   2725  CG  GLU A 798      45.758   2.138   2.528  1.00  0.00           C  
ATOM   2726  CD  GLU A 798      46.079   0.855   1.761  1.00  0.00           C  
ATOM   2727  OE1 GLU A 798      47.262   0.462   1.739  1.00  0.00           O  
ATOM   2728  OE2 GLU A 798      45.153   0.238   1.182  1.00  0.00           O  
ATOM   2729  N   GLU A 799      47.125   6.323   1.175  1.00  0.00           N  
ATOM   2730  CA  GLU A 799      48.054   7.314   0.650  1.00  0.00           C  
ATOM   2731  C   GLU A 799      48.419   8.395   1.652  1.00  0.00           C  
ATOM   2732  O   GLU A 799      49.556   8.870   1.677  1.00  0.00           O  
ATOM   2733  CB  GLU A 799      47.482   7.969  -0.608  1.00  0.00           C  
ATOM   2734  CG  GLU A 799      47.577   7.097  -1.840  1.00  0.00           C  
ATOM   2735  CD  GLU A 799      46.997   7.760  -3.071  1.00  0.00           C  
ATOM   2736  OE1 GLU A 799      47.205   8.984  -3.237  1.00  0.00           O  
ATOM   2737  OE2 GLU A 799      46.344   7.053  -3.873  1.00  0.00           O  
ATOM   2738  N   LEU A 800      47.459   8.782   2.485  1.00  0.00           N  
ATOM   2739  CA  LEU A 800      47.702   9.835   3.464  1.00  0.00           C  
ATOM   2740  C   LEU A 800      48.709   9.462   4.528  1.00  0.00           C  
ATOM   2741  O   LEU A 800      49.617  10.236   4.838  1.00  0.00           O  
ATOM   2742  CB  LEU A 800      46.395  10.238   4.137  1.00  0.00           C  
ATOM   2743  CG  LEU A 800      45.378  10.814   3.162  1.00  0.00           C  
ATOM   2744  CD1 LEU A 800      44.054  10.989   3.878  1.00  0.00           C  
ATOM   2745  CD2 LEU A 800      45.903  12.136   2.586  1.00  0.00           C  
ATOM   2746  N   PHE A 801      48.553   8.273   5.094  1.00  0.00           N  
ATOM   2747  CA  PHE A 801      49.457   7.849   6.143  1.00  0.00           C  
ATOM   2748  C   PHE A 801      50.846   7.540   5.627  1.00  0.00           C  
ATOM   2749  O   PHE A 801      51.839   7.712   6.344  1.00  0.00           O  
ATOM   2750  CB  PHE A 801      48.847   6.677   6.890  1.00  0.00           C  
ATOM   2751  CG  PHE A 801      47.698   7.079   7.743  1.00  0.00           C  
ATOM   2752  CD1 PHE A 801      47.895   7.402   9.084  1.00  0.00           C  
ATOM   2753  CD2 PHE A 801      46.430   7.239   7.184  1.00  0.00           C  
ATOM   2754  CE1 PHE A 801      46.850   7.887   9.855  1.00  0.00           C  
ATOM   2755  CE2 PHE A 801      45.385   7.723   7.942  1.00  0.00           C  
ATOM   2756  CZ  PHE A 801      45.595   8.050   9.283  1.00  0.00           C  
ATOM   2757  N   GLN A 802      50.919   7.093   4.378  1.00  0.00           N  
ATOM   2758  CA  GLN A 802      52.208   6.821   3.780  1.00  0.00           C  
ATOM   2759  C   GLN A 802      52.947   8.145   3.721  1.00  0.00           C  
ATOM   2760  O   GLN A 802      54.129   8.228   4.067  1.00  0.00           O  
ATOM   2761  CB  GLN A 802      52.029   6.246   2.391  1.00  0.00           C  
ATOM   2762  CG  GLN A 802      51.450   4.864   2.442  1.00  0.00           C  
ATOM   2763  CD  GLN A 802      51.374   4.229   1.086  1.00  0.00           C  
ATOM   2764  OE1 GLN A 802      51.928   4.751   0.116  1.00  0.00           O  
ATOM   2765  NE2 GLN A 802      50.693   3.089   1.003  1.00  0.00           N  
ATOM   2766  N   GLU A 803      52.242   9.190   3.302  1.00  0.00           N  
ATOM   2767  CA  GLU A 803      52.855  10.501   3.234  1.00  0.00           C  
ATOM   2768  C   GLU A 803      53.206  11.002   4.629  1.00  0.00           C  
ATOM   2769  O   GLU A 803      54.120  11.811   4.798  1.00  0.00           O  
ATOM   2770  CB  GLU A 803      51.927  11.477   2.531  1.00  0.00           C  
ATOM   2771  CG  GLU A 803      51.780  11.183   1.059  1.00  0.00           C  
ATOM   2772  CD  GLU A 803      51.526  12.437   0.262  1.00  0.00           C  
ATOM   2773  OE1 GLU A 803      50.342  12.791   0.046  1.00  0.00           O  
ATOM   2774  OE2 GLU A 803      52.529  13.076  -0.131  1.00  0.00           O  
ATOM   2775  N   LEU A 807      52.488  10.511   5.634  1.00  0.00           N  
ATOM   2776  CA  LEU A 807      52.752  10.912   7.012  1.00  0.00           C  
ATOM   2777  C   LEU A 807      53.834  10.013   7.608  1.00  0.00           C  
ATOM   2778  O   LEU A 807      54.165  10.113   8.795  1.00  0.00           O  
ATOM   2779  CB  LEU A 807      51.463  10.836   7.840  1.00  0.00           C  
ATOM   2780  CG  LEU A 807      50.651  12.124   8.021  1.00  0.00           C  
ATOM   2781  CD1 LEU A 807      50.775  12.997   6.808  1.00  0.00           C  
ATOM   2782  CD2 LEU A 807      49.205  11.776   8.256  1.00  0.00           C  
ATOM   2783  N   GLU A 808      54.392   9.146   6.766  1.00  0.00           N  
ATOM   2784  CA  GLU A 808      55.434   8.223   7.192  1.00  0.00           C  
ATOM   2785  C   GLU A 808      54.945   7.428   8.414  1.00  0.00           C  
ATOM   2786  O   GLU A 808      55.660   7.265   9.403  1.00  0.00           O  
ATOM   2787  CB  GLU A 808      56.714   9.005   7.523  1.00  0.00           C  
ATOM   2788  CG  GLU A 808      57.152   9.975   6.425  1.00  0.00           C  
ATOM   2789  CD  GLU A 808      58.394  10.763   6.803  1.00  0.00           C  
ATOM   2790  OE1 GLU A 808      58.650  11.823   6.187  1.00  0.00           O  
ATOM   2791  OE2 GLU A 808      59.123  10.320   7.719  1.00  0.00           O  
ATOM   2792  N   ILE A1153      53.714   6.935   8.336  1.00  0.00           N  
ATOM   2793  CA  ILE A1153      53.141   6.172   9.433  1.00  0.00           C  
ATOM   2794  C   ILE A1153      52.929   4.735   8.997  1.00  0.00           C  
ATOM   2795  O   ILE A1153      51.977   4.428   8.275  1.00  0.00           O  
ATOM   2796  CB  ILE A1153      51.769   6.757   9.906  1.00  0.00           C  
ATOM   2797  CG1 ILE A1153      51.954   8.153  10.494  1.00  0.00           C  
ATOM   2798  CG2 ILE A1153      51.151   5.866  10.976  1.00  0.00           C  
ATOM   2799  CD1 ILE A1153      52.711   8.186  11.804  1.00  0.00           C  
ATOM   2800  N   PRO A1154      53.827   3.833   9.423  1.00  0.00           N  
ATOM   2801  CA  PRO A1154      53.706   2.419   9.063  1.00  0.00           C  
ATOM   2802  C   PRO A1154      52.369   1.890   9.595  1.00  0.00           C  
ATOM   2803  O   PRO A1154      51.926   2.272  10.672  1.00  0.00           O  
ATOM   2804  CB  PRO A1154      54.926   1.787   9.731  1.00  0.00           C  
ATOM   2805  CG  PRO A1154      55.180   2.678  10.914  1.00  0.00           C  
ATOM   2806  CD  PRO A1154      54.959   4.058  10.342  1.00  0.00           C  
ATOM   2807  N   TYR A1155      51.736   1.004   8.833  1.00  0.00           N  
ATOM   2808  CA  TYR A1155      50.434   0.474   9.195  1.00  0.00           C  
ATOM   2809  C   TYR A1155      50.194  -0.891   8.543  1.00  0.00           C  
ATOM   2810  O   TYR A1155      51.083  -1.446   7.903  1.00  0.00           O  
ATOM   2811  CB  TYR A1155      49.380   1.458   8.696  1.00  0.00           C  
ATOM   2812  CG  TYR A1155      49.323   1.544   7.173  1.00  0.00           C  
ATOM   2813  CD1 TYR A1155      48.595   0.615   6.429  1.00  0.00           C  
ATOM   2814  CD2 TYR A1155      50.015   2.528   6.481  1.00  0.00           C  
ATOM   2815  CE1 TYR A1155      48.560   0.662   5.036  1.00  0.00           C  
ATOM   2816  CE2 TYR A1155      49.990   2.583   5.083  1.00  0.00           C  
ATOM   2817  CZ  TYR A1155      49.259   1.643   4.369  1.00  0.00           C  
ATOM   2818  OH  TYR A1155      49.227   1.674   2.990  1.00  0.00           O  
ATOM   2819  N   ARG A1156      48.972  -1.403   8.693  1.00  0.00           N  
ATOM   2820  CA  ARG A1156      48.558  -2.677   8.110  1.00  0.00           C  
ATOM   2821  C   ARG A1156      47.047  -2.604   7.836  1.00  0.00           C  
ATOM   2822  O   ARG A1156      46.283  -2.293   8.740  1.00  0.00           O  
ATOM   2823  CB  ARG A1156      48.840  -3.807   9.099  1.00  0.00           C  
ATOM   2824  CG  ARG A1156      47.895  -3.828  10.299  1.00  0.00           C  
ATOM   2825  CD  ARG A1156      48.138  -5.019  11.206  1.00  0.00           C  
ATOM   2826  NE  ARG A1156      46.979  -5.301  12.049  1.00  0.00           N  
ATOM   2827  CZ  ARG A1156      46.917  -6.292  12.935  1.00  0.00           C  
ATOM   2828  NH1 ARG A1156      45.821  -6.471  13.649  1.00  0.00           N  
ATOM   2829  NH2 ARG A1156      47.950  -7.101  13.119  1.00  0.00           N  
ATOM   2830  N   VAL A1157      46.598  -2.858   6.608  1.00  0.00           N  
ATOM   2831  CA  VAL A1157      45.154  -2.809   6.355  1.00  0.00           C  
ATOM   2832  C   VAL A1157      44.613  -4.128   6.856  1.00  0.00           C  
ATOM   2833  O   VAL A1157      45.316  -5.118   6.859  1.00  0.00           O  
ATOM   2834  CB  VAL A1157      44.791  -2.648   4.857  1.00  0.00           C  
ATOM   2835  CG1 VAL A1157      45.502  -1.454   4.264  1.00  0.00           C  
ATOM   2836  CG2 VAL A1157      45.145  -3.895   4.103  1.00  0.00           C  
ATOM   2837  N   VAL A1158      43.357  -4.143   7.265  1.00  0.00           N  
ATOM   2838  CA  VAL A1158      42.763  -5.348   7.827  1.00  0.00           C  
ATOM   2839  C   VAL A1158      41.351  -5.587   7.322  1.00  0.00           C  
ATOM   2840  O   VAL A1158      40.567  -4.651   7.185  1.00  0.00           O  
ATOM   2841  CB  VAL A1158      42.731  -5.236   9.385  1.00  0.00           C  
ATOM   2842  CG1 VAL A1158      41.539  -5.971   9.969  1.00  0.00           C  
ATOM   2843  CG2 VAL A1158      44.008  -5.782   9.963  1.00  0.00           C  
ATOM   2844  N   ASN A1159      41.027  -6.838   7.031  1.00  0.00           N  
ATOM   2845  CA  ASN A1159      39.682  -7.137   6.596  1.00  0.00           C  
ATOM   2846  C   ASN A1159      38.971  -7.632   7.841  1.00  0.00           C  
ATOM   2847  O   ASN A1159      39.343  -8.649   8.432  1.00  0.00           O  
ATOM   2848  CB  ASN A1159      39.659  -8.211   5.507  1.00  0.00           C  
ATOM   2849  CG  ASN A1159      38.251  -8.464   4.973  1.00  0.00           C  
ATOM   2850  OD1 ASN A1159      37.269  -7.876   5.454  1.00  0.00           O  
ATOM   2851  ND2 ASN A1159      38.144  -9.341   3.982  1.00  0.00           N  
ATOM   2852  N   ILE A1160      37.954  -6.886   8.242  1.00  0.00           N  
ATOM   2853  CA  ILE A1160      37.170  -7.201   9.419  1.00  0.00           C  
ATOM   2854  C   ILE A1160      36.246  -8.392   9.223  1.00  0.00           C  
ATOM   2855  O   ILE A1160      35.506  -8.466   8.242  1.00  0.00           O  
ATOM   2856  CB  ILE A1160      36.361  -5.970   9.819  1.00  0.00           C  
ATOM   2857  CG1 ILE A1160      37.324  -4.922  10.355  1.00  0.00           C  
ATOM   2858  CG2 ILE A1160      35.274  -6.330  10.816  1.00  0.00           C  
ATOM   2859  CD1 ILE A1160      36.630  -3.688  10.891  1.00  0.00           C  
ATOM   2860  N   CYS A1161      36.285  -9.325  10.165  1.00  0.00           N  
ATOM   2861  CA  CYS A1161      35.447 -10.516  10.079  1.00  0.00           C  
ATOM   2862  C   CYS A1161      33.977 -10.254  10.397  1.00  0.00           C  
ATOM   2863  O   CYS A1161      33.619  -9.194  10.898  1.00  0.00           O  
ATOM   2864  CB  CYS A1161      35.999 -11.615  10.988  1.00  0.00           C  
ATOM   2865  SG  CYS A1161      36.137 -11.184  12.720  1.00  0.00           S  
ATOM   2866  N   THR A1162      33.135 -11.240  10.115  1.00  0.00           N  
ATOM   2867  CA  THR A1162      31.691 -11.118  10.305  1.00  0.00           C  
ATOM   2868  C   THR A1162      31.193 -10.770  11.703  1.00  0.00           C  
ATOM   2869  O   THR A1162      30.245  -9.987  11.857  1.00  0.00           O  
ATOM   2870  CB  THR A1162      30.984 -12.404   9.865  1.00  0.00           C  
ATOM   2871  OG1 THR A1162      31.460 -13.488  10.663  1.00  0.00           O  
ATOM   2872  CG2 THR A1162      31.265 -12.698   8.392  1.00  0.00           C  
ATOM   2873  N   GLY A1189      31.824 -11.359  12.715  1.00  0.00           N  
ATOM   2874  CA  GLY A1189      31.413 -11.112  14.086  1.00  0.00           C  
ATOM   2875  C   GLY A1189      31.656  -9.699  14.584  1.00  0.00           C  
ATOM   2876  O   GLY A1189      30.854  -9.169  15.356  1.00  0.00           O  
ATOM   2877  N   ASP A1393      32.750  -9.089  14.134  1.00  0.00           N  
ATOM   2878  CA  ASP A1393      33.131  -7.744  14.543  1.00  0.00           C  
ATOM   2879  C   ASP A1393      32.821  -6.730  13.455  1.00  0.00           C  
ATOM   2880  O   ASP A1393      33.255  -5.580  13.529  1.00  0.00           O  
ATOM   2881  CB  ASP A1393      34.635  -7.735  14.845  1.00  0.00           C  
ATOM   2882  CG  ASP A1393      35.143  -6.392  15.348  1.00  0.00           C  
ATOM   2883  OD1 ASP A1393      34.605  -5.888  16.357  1.00  0.00           O  
ATOM   2884  OD2 ASP A1393      36.097  -5.851  14.740  1.00  0.00           O  
ATOM   2885  N   LEU A1418      32.050  -7.145  12.457  1.00  0.00           N  
ATOM   2886  CA  LEU A1418      31.741  -6.275  11.328  1.00  0.00           C  
ATOM   2887  C   LEU A1418      30.783  -5.118  11.547  1.00  0.00           C  
ATOM   2888  O   LEU A1418      31.012  -4.032  11.016  1.00  0.00           O  
ATOM   2889  CB  LEU A1418      31.244  -7.103  10.147  1.00  0.00           C  
ATOM   2890  CG  LEU A1418      30.882  -6.290   8.900  1.00  0.00           C  
ATOM   2891  CD1 LEU A1418      32.100  -5.488   8.399  1.00  0.00           C  
ATOM   2892  CD2 LEU A1418      30.351  -7.242   7.835  1.00  0.00           C  
ATOM   2893  N   GLY A1420      29.710  -5.333  12.300  1.00  0.00           N  
ATOM   2894  CA  GLY A1420      28.765  -4.249  12.529  1.00  0.00           C  
ATOM   2895  C   GLY A1420      27.604  -4.268  11.554  1.00  0.00           C  
ATOM   2896  O   GLY A1420      27.773  -4.654  10.405  1.00  0.00           O  
ATOM   2897  N   TYR A1421      26.431  -3.835  12.008  1.00  0.00           N  
ATOM   2898  CA  TYR A1421      25.211  -3.834  11.195  1.00  0.00           C  
ATOM   2899  C   TYR A1421      25.221  -3.193   9.826  1.00  0.00           C  
ATOM   2900  O   TYR A1421      24.757  -3.790   8.867  1.00  0.00           O  
ATOM   2901  CB  TYR A1421      24.053  -3.223  11.984  1.00  0.00           C  
ATOM   2902  CG  TYR A1421      23.425  -4.194  12.936  1.00  0.00           C  
ATOM   2903  CD1 TYR A1421      24.207  -4.882  13.859  1.00  0.00           C  
ATOM   2904  CD2 TYR A1421      22.062  -4.482  12.877  1.00  0.00           C  
ATOM   2905  CE1 TYR A1421      23.656  -5.843  14.694  1.00  0.00           C  
ATOM   2906  CE2 TYR A1421      21.494  -5.444  13.713  1.00  0.00           C  
ATOM   2907  CZ  TYR A1421      22.303  -6.126  14.619  1.00  0.00           C  
ATOM   2908  OH  TYR A1421      21.784  -7.114  15.430  1.00  0.00           O  
ATOM   2909  N   VAL A1422      25.737  -1.979   9.720  1.00  0.00           N  
ATOM   2910  CA  VAL A1422      25.717  -1.291   8.439  1.00  0.00           C  
ATOM   2911  C   VAL A1422      26.581  -1.828   7.302  1.00  0.00           C  
ATOM   2912  O   VAL A1422      26.104  -1.973   6.183  1.00  0.00           O  
ATOM   2913  CB  VAL A1422      26.066   0.190   8.608  1.00  0.00           C  
ATOM   2914  CG1 VAL A1422      25.803   0.928   7.310  1.00  0.00           C  
ATOM   2915  CG2 VAL A1422      25.266   0.779   9.739  1.00  0.00           C  
ATOM   2916  N   ALA A1423      27.845  -2.123   7.574  1.00  0.00           N  
ATOM   2917  CA  ALA A1423      28.746  -2.572   6.515  1.00  0.00           C  
ATOM   2918  C   ALA A1423      28.505  -3.941   5.905  1.00  0.00           C  
ATOM   2919  O   ALA A1423      28.102  -4.885   6.575  1.00  0.00           O  
ATOM   2920  CB  ALA A1423      30.184  -2.482   6.999  1.00  0.00           C  
ATOM   2921  N   ALA A1456      28.760  -4.032   4.608  1.00  0.00           N  
ATOM   2922  CA  ALA A1456      28.625  -5.290   3.893  1.00  0.00           C  
ATOM   2923  C   ALA A1456      30.028  -5.914   3.883  1.00  0.00           C  
ATOM   2924  O   ALA A1456      30.187  -7.118   3.719  1.00  0.00           O  
ATOM   2925  CB  ALA A1456      28.141  -5.033   2.478  1.00  0.00           C  
ATOM   2926  N   LYS A1457      31.031  -5.057   4.064  1.00  0.00           N  
ATOM   2927  CA  LYS A1457      32.445  -5.418   4.112  1.00  0.00           C  
ATOM   2928  C   LYS A1457      33.195  -4.190   4.650  1.00  0.00           C  
ATOM   2929  O   LYS A1457      32.895  -3.057   4.272  1.00  0.00           O  
ATOM   2930  CB  LYS A1457      32.983  -5.791   2.720  1.00  0.00           C  
ATOM   2931  CG  LYS A1457      34.489  -6.068   2.732  1.00  0.00           C  
ATOM   2932  CD  LYS A1457      35.037  -6.652   1.447  1.00  0.00           C  
ATOM   2933  CE  LYS A1457      36.538  -6.911   1.566  1.00  0.00           C  
ATOM   2934  NZ  LYS A1457      37.102  -7.540   0.341  1.00  0.00           N  
ATOM   2935  N   LYS A1458      34.183  -4.416   5.512  1.00  0.00           N  
ATOM   2936  CA  LYS A1458      34.922  -3.316   6.119  1.00  0.00           C  
ATOM   2937  C   LYS A1458      36.434  -3.508   6.062  1.00  0.00           C  
ATOM   2938  O   LYS A1458      36.929  -4.621   6.218  1.00  0.00           O  
ATOM   2939  CB  LYS A1458      34.457  -3.197   7.571  1.00  0.00           C  
ATOM   2940  CG  LYS A1458      34.854  -1.955   8.339  1.00  0.00           C  
ATOM   2941  CD  LYS A1458      33.889  -1.848   9.506  1.00  0.00           C  
ATOM   2942  CE  LYS A1458      34.350  -0.951  10.623  1.00  0.00           C  
ATOM   2943  NZ  LYS A1458      33.412  -1.196  11.756  1.00  0.00           N  
ATOM   2944  N   TYR A1459      37.150  -2.411   5.836  1.00  0.00           N  
ATOM   2945  CA  TYR A1459      38.613  -2.383   5.771  1.00  0.00           C  
ATOM   2946  C   TYR A1459      39.083  -1.379   6.819  1.00  0.00           C  
ATOM   2947  O   TYR A1459      38.653  -0.233   6.803  1.00  0.00           O  
ATOM   2948  CB  TYR A1459      39.095  -1.866   4.409  1.00  0.00           C  
ATOM   2949  CG  TYR A1459      39.053  -2.842   3.264  1.00  0.00           C  
ATOM   2950  CD1 TYR A1459      38.770  -2.403   1.974  1.00  0.00           C  
ATOM   2951  CD2 TYR A1459      39.318  -4.199   3.457  1.00  0.00           C  
ATOM   2952  CE1 TYR A1459      38.744  -3.288   0.905  1.00  0.00           C  
ATOM   2953  CE2 TYR A1459      39.296  -5.092   2.390  1.00  0.00           C  
ATOM   2954  CZ  TYR A1459      39.006  -4.625   1.121  1.00  0.00           C  
ATOM   2955  OH  TYR A1459      38.955  -5.494   0.068  1.00  0.00           O  
ATOM   2956  N   ASP A1460      39.965  -1.783   7.721  1.00  0.00           N  
ATOM   2957  CA  ASP A1460      40.473  -0.855   8.732  1.00  0.00           C  
ATOM   2958  C   ASP A1460      41.980  -0.675   8.572  1.00  0.00           C  
ATOM   2959  O   ASP A1460      42.679  -1.601   8.186  1.00  0.00           O  
ATOM   2960  CB  ASP A1460      40.181  -1.386  10.143  1.00  0.00           C  
ATOM   2961  CG  ASP A1460      38.723  -1.241  10.542  1.00  0.00           C  
ATOM   2962  OD1 ASP A1460      37.876  -1.086   9.643  1.00  0.00           O  
ATOM   2963  OD2 ASP A1460      38.416  -1.297  11.753  1.00  0.00           O  
ATOM   2964  N   ILE A1461      42.484   0.518   8.844  1.00  0.00           N  
ATOM   2965  CA  ILE A1461      43.919   0.733   8.776  1.00  0.00           C  
ATOM   2966  C   ILE A1461      44.405   0.913  10.207  1.00  0.00           C  
ATOM   2967  O   ILE A1461      44.145   1.944  10.831  1.00  0.00           O  
ATOM   2968  CB  ILE A1461      44.308   2.005   8.017  1.00  0.00           C  
ATOM   2969  CG1 ILE A1461      43.788   1.967   6.587  1.00  0.00           C  
ATOM   2970  CG2 ILE A1461      45.816   2.123   7.997  1.00  0.00           C  
ATOM   2971  CD1 ILE A1461      44.263   3.146   5.749  1.00  0.00           C  
ATOM   2972  N   GLU A1462      45.100  -0.089  10.728  1.00  0.00           N  
ATOM   2973  CA  GLU A1462      45.631  -0.034  12.084  1.00  0.00           C  
ATOM   2974  C   GLU A1462      47.084   0.409  11.989  1.00  0.00           C  
ATOM   2975  O   GLU A1462      47.866  -0.198  11.265  1.00  0.00           O  
ATOM   2976  CB  GLU A1462      45.535  -1.415  12.730  1.00  0.00           C  
ATOM   2977  CG  GLU A1462      44.101  -1.954  12.821  1.00  0.00           C  
ATOM   2978  CD  GLU A1462      44.024  -3.370  13.366  1.00  0.00           C  
ATOM   2979  OE1 GLU A1462      42.896  -3.885  13.575  1.00  0.00           O  
ATOM   2980  OE2 GLU A1462      45.101  -3.967  13.580  1.00  0.00           O  
ATOM   2981  N   ALA A1463      47.443   1.477  12.697  1.00  0.00           N  
ATOM   2982  CA  ALA A1463      48.821   1.976  12.655  1.00  0.00           C  
ATOM   2983  C   ALA A1463      49.686   1.369  13.737  1.00  0.00           C  
ATOM   2984  O   ALA A1463      49.220   1.076  14.834  1.00  0.00           O  
ATOM   2985  CB  ALA A1463      48.857   3.499  12.786  1.00  0.00           C  
ATOM   2986  N   TRP A1464      50.955   1.167  13.411  1.00  0.00           N  
ATOM   2987  CA  TRP A1464      51.879   0.626  14.380  1.00  0.00           C  
ATOM   2988  C   TRP A1464      52.105   1.734  15.397  1.00  0.00           C  
ATOM   2989  O   TRP A1464      52.354   2.879  15.026  1.00  0.00           O  
ATOM   2990  CB  TRP A1464      53.209   0.263  13.727  1.00  0.00           C  
ATOM   2991  CG  TRP A1464      54.199  -0.195  14.745  1.00  0.00           C  
ATOM   2992  CD1 TRP A1464      55.397   0.384  15.049  1.00  0.00           C  
ATOM   2993  CD2 TRP A1464      54.041  -1.299  15.647  1.00  0.00           C  
ATOM   2994  NE1 TRP A1464      55.993  -0.289  16.088  1.00  0.00           N  
ATOM   2995  CE2 TRP A1464      55.183  -1.326  16.474  1.00  0.00           C  
ATOM   2996  CE3 TRP A1464      53.042  -2.263  15.839  1.00  0.00           C  
ATOM   2997  CZ2 TRP A1464      55.356  -2.284  17.478  1.00  0.00           C  
ATOM   2998  CZ3 TRP A1464      53.213  -3.210  16.835  1.00  0.00           C  
ATOM   2999  CH2 TRP A1464      54.363  -3.212  17.645  1.00  0.00           C  
ATOM   3000  N   MET A1465      52.017   1.393  16.676  1.00  0.00           N  
ATOM   3001  CA  MET A1465      52.209   2.373  17.727  1.00  0.00           C  
ATOM   3002  C   MET A1465      53.434   1.996  18.565  1.00  0.00           C  
ATOM   3003  O   MET A1465      53.333   1.277  19.565  1.00  0.00           O  
ATOM   3004  CB  MET A1465      50.949   2.444  18.600  1.00  0.00           C  
ATOM   3005  CG  MET A1465      49.659   2.850  17.856  1.00  0.00           C  
ATOM   3006  SD  MET A1465      49.556   4.625  17.443  1.00  0.00           S  
ATOM   3007  CE  MET A1465      48.140   4.654  16.442  1.00  0.00           C  
ATOM   3008  N   PRO A1475      54.617   2.477  18.154  1.00  0.00           N  
ATOM   3009  CA  PRO A1475      55.908   2.240  18.804  1.00  0.00           C  
ATOM   3010  C   PRO A1475      55.896   2.283  20.322  1.00  0.00           C  
ATOM   3011  O   PRO A1475      56.776   1.728  20.965  1.00  0.00           O  
ATOM   3012  CB  PRO A1475      56.778   3.330  18.214  1.00  0.00           C  
ATOM   3013  CG  PRO A1475      56.299   3.366  16.812  1.00  0.00           C  
ATOM   3014  CD  PRO A1475      54.793   3.322  16.963  1.00  0.00           C  
ATOM   3015  N   GLY A1476      54.898   2.942  20.894  1.00  0.00           N  
ATOM   3016  CA  GLY A1476      54.834   3.041  22.334  1.00  0.00           C  
ATOM   3017  C   GLY A1476      54.018   1.924  22.937  1.00  0.00           C  
ATOM   3018  O   GLY A1476      54.444   1.262  23.877  1.00  0.00           O  
ATOM   3019  N   GLN A1683      52.830   1.715  22.404  1.00  0.00           N  
ATOM   3020  CA  GLN A1683      51.972   0.667  22.911  1.00  0.00           C  
ATOM   3021  C   GLN A1683      52.475  -0.703  22.495  1.00  0.00           C  
ATOM   3022  O   GLN A1683      52.166  -1.704  23.141  1.00  0.00           O  
ATOM   3023  CB  GLN A1683      50.563   0.826  22.369  1.00  0.00           C  
ATOM   3024  CG  GLN A1683      49.865   2.114  22.712  1.00  0.00           C  
ATOM   3025  CD  GLN A1683      48.503   2.159  22.079  1.00  0.00           C  
ATOM   3026  OE1 GLN A1683      47.678   1.270  22.302  1.00  0.00           O  
ATOM   3027  NE2 GLN A1683      48.258   3.185  21.271  1.00  0.00           N  
ATOM   3028  N   GLY A1690      53.230  -0.745  21.403  1.00  0.00           N  
ATOM   3029  CA  GLY A1690      53.733  -2.010  20.916  1.00  0.00           C  
ATOM   3030  C   GLY A1690      52.600  -2.842  20.346  1.00  0.00           C  
ATOM   3031  O   GLY A1690      52.469  -4.027  20.637  1.00  0.00           O  
ATOM   3032  N   LYS A1692      51.756  -2.218  19.541  1.00  0.00           N  
ATOM   3033  CA  LYS A1692      50.638  -2.925  18.929  1.00  0.00           C  
ATOM   3034  C   LYS A1692      50.055  -2.040  17.844  1.00  0.00           C  
ATOM   3035  O   LYS A1692      50.423  -0.874  17.735  1.00  0.00           O  
ATOM   3036  CB  LYS A1692      49.577  -3.253  19.987  1.00  0.00           C  
ATOM   3037  CG  LYS A1692      49.551  -2.264  21.136  1.00  0.00           C  
ATOM   3038  CD  LYS A1692      48.518  -2.621  22.209  1.00  0.00           C  
ATOM   3039  CE  LYS A1692      48.854  -3.909  22.962  1.00  0.00           C  
ATOM   3040  NZ  LYS A1692      47.833  -4.222  24.018  1.00  0.00           N  
ATOM   3041  N   PHE A1693      49.182  -2.599  17.015  1.00  0.00           N  
ATOM   3042  CA  PHE A1693      48.545  -1.816  15.966  1.00  0.00           C  
ATOM   3043  C   PHE A1693      47.185  -1.363  16.496  1.00  0.00           C  
ATOM   3044  O   PHE A1693      46.485  -2.145  17.154  1.00  0.00           O  
ATOM   3045  CB  PHE A1693      48.323  -2.651  14.702  1.00  0.00           C  
ATOM   3046  CG  PHE A1693      49.582  -3.049  13.990  1.00  0.00           C  
ATOM   3047  CD1 PHE A1693      50.374  -4.080  14.469  1.00  0.00           C  
ATOM   3048  CD2 PHE A1693      49.949  -2.418  12.803  1.00  0.00           C  
ATOM   3049  CE1 PHE A1693      51.511  -4.476  13.766  1.00  0.00           C  
ATOM   3050  CE2 PHE A1693      51.087  -2.807  12.092  1.00  0.00           C  
ATOM   3051  CZ  PHE A1693      51.866  -3.832  12.569  1.00  0.00           C  
ATOM   3052  N   ARG A1700      46.819  -0.111  16.221  1.00  0.00           N  
ATOM   3053  CA  ARG A1700      45.528   0.425  16.661  1.00  0.00           C  
ATOM   3054  C   ARG A1700      44.801   1.086  15.487  1.00  0.00           C  
ATOM   3055  O   ARG A1700      45.431   1.744  14.641  1.00  0.00           O  
ATOM   3056  CB  ARG A1700      45.707   1.451  17.788  1.00  0.00           C  
ATOM   3057  CG  ARG A1700      46.490   0.985  19.014  1.00  0.00           C  
ATOM   3058  CD  ARG A1700      45.961  -0.310  19.610  1.00  0.00           C  
ATOM   3059  NE  ARG A1700      44.563  -0.255  20.034  1.00  0.00           N  
ATOM   3060  CZ  ARG A1700      44.079   0.563  20.965  1.00  0.00           C  
ATOM   3061  NH1 ARG A1700      42.786   0.516  21.269  1.00  0.00           N  
ATOM   3062  NH2 ARG A1700      44.873   1.434  21.580  1.00  0.00           N  
ATOM   3063  N   GLU A1701      43.478   0.914  15.442  1.00  0.00           N  
ATOM   3064  CA  GLU A1701      42.683   1.486  14.359  1.00  0.00           C  
ATOM   3065  C   GLU A1701      42.964   2.958  14.207  1.00  0.00           C  
ATOM   3066  O   GLU A1701      43.116   3.693  15.179  1.00  0.00           O  
ATOM   3067  CB  GLU A1701      41.173   1.321  14.576  1.00  0.00           C  
ATOM   3068  CG  GLU A1701      40.392   1.793  13.348  1.00  0.00           C  
ATOM   3069  CD  GLU A1701      39.012   2.325  13.662  1.00  0.00           C  
ATOM   3070  OE1 GLU A1701      38.155   1.520  14.085  1.00  0.00           O  
ATOM   3071  OE2 GLU A1701      38.788   3.549  13.479  1.00  0.00           O  
ATOM   3072  N   VAL A1702      42.995   3.391  12.963  1.00  0.00           N  
ATOM   3073  CA  VAL A1702      43.268   4.766  12.669  1.00  0.00           C  
ATOM   3074  C   VAL A1702      42.249   5.239  11.638  1.00  0.00           C  
ATOM   3075  O   VAL A1702      41.856   6.396  11.656  1.00  0.00           O  
ATOM   3076  CB  VAL A1702      44.734   4.876  12.213  1.00  0.00           C  
ATOM   3077  CG1 VAL A1702      44.839   5.473  10.832  1.00  0.00           C  
ATOM   3078  CG2 VAL A1702      45.515   5.660  13.249  1.00  0.00           C  
ATOM   3079  N   VAL A1703      41.826   4.352  10.736  1.00  0.00           N  
ATOM   3080  CA  VAL A1703      40.785   4.694   9.760  1.00  0.00           C  
ATOM   3081  C   VAL A1703      39.942   3.460   9.483  1.00  0.00           C  
ATOM   3082  O   VAL A1703      40.384   2.328   9.672  1.00  0.00           O  
ATOM   3083  CB  VAL A1703      41.306   5.201   8.383  1.00  0.00           C  
ATOM   3084  CG1 VAL A1703      42.544   6.046   8.546  1.00  0.00           C  
ATOM   3085  CG2 VAL A1703      41.520   4.042   7.450  1.00  0.00           C  
ATOM   3086  N   SER A1704      38.724   3.690   9.015  1.00  0.00           N  
ATOM   3087  CA  SER A1704      37.811   2.607   8.731  1.00  0.00           C  
ATOM   3088  C   SER A1704      37.014   2.905   7.455  1.00  0.00           C  
ATOM   3089  O   SER A1704      36.372   3.959   7.349  1.00  0.00           O  
ATOM   3090  CB  SER A1704      36.886   2.435   9.929  1.00  0.00           C  
ATOM   3091  OG  SER A1704      35.996   1.355   9.726  1.00  0.00           O  
ATOM   3092  N   ALA A1705      37.082   1.983   6.489  1.00  0.00           N  
ATOM   3093  CA  ALA A1705      36.381   2.100   5.198  1.00  0.00           C  
ATOM   3094  C   ALA A1705      35.297   1.024   5.063  1.00  0.00           C  
ATOM   3095  O   ALA A1705      35.584  -0.172   5.130  1.00  0.00           O  
ATOM   3096  CB  ALA A1705      37.374   1.978   4.049  1.00  0.00           C  
ATOM   3097  N   SER A1706      34.053   1.453   4.863  1.00  0.00           N  
ATOM   3098  CA  SER A1706      32.930   0.527   4.753  1.00  0.00           C  
ATOM   3099  C   SER A1706      32.104   0.681   3.485  1.00  0.00           C  
ATOM   3100  O   SER A1706      31.941   1.774   2.961  1.00  0.00           O  
ATOM   3101  CB  SER A1706      31.979   0.701   5.945  1.00  0.00           C  
ATOM   3102  OG  SER A1706      32.624   0.540   7.197  1.00  0.00           O  
ATOM   3103  N   ASN A1707      31.591  -0.433   2.987  1.00  0.00           N  
ATOM   3104  CA  ASN A1707      30.716  -0.388   1.838  1.00  0.00           C  
ATOM   3105  C   ASN A1707      29.367  -0.760   2.431  1.00  0.00           C  
ATOM   3106  O   ASN A1707      29.191  -1.841   3.005  1.00  0.00           O  
ATOM   3107  CB  ASN A1707      31.107  -1.402   0.787  1.00  0.00           C  
ATOM   3108  CG  ASN A1707      30.274  -1.267  -0.460  1.00  0.00           C  
ATOM   3109  OD1 ASN A1707      29.039  -1.291  -0.405  1.00  0.00           O  
ATOM   3110  ND2 ASN A1707      30.938  -1.114  -1.598  1.00  0.00           N  
ATOM   3111  N   CYS A1708      28.409   0.139   2.308  1.00  0.00           N  
ATOM   3112  CA  CYS A1708      27.114  -0.124   2.893  1.00  0.00           C  
ATOM   3113  C   CYS A1708      26.110  -0.611   1.885  1.00  0.00           C  
ATOM   3114  O   CYS A1708      24.943  -0.823   2.232  1.00  0.00           O  
ATOM   3115  CB  CYS A1708      26.598   1.148   3.554  1.00  0.00           C  
ATOM   3116  SG  CYS A1708      27.778   1.827   4.719  1.00  0.00           S  
ATOM   3117  N   THR A1709      26.573  -0.800   0.649  1.00  0.00           N  
ATOM   3118  CA  THR A1709      25.715  -1.224  -0.451  1.00  0.00           C  
ATOM   3119  C   THR A1709      24.451  -0.354  -0.429  1.00  0.00           C  
ATOM   3120  O   THR A1709      24.546   0.872  -0.549  1.00  0.00           O  
ATOM   3121  CB  THR A1709      25.360  -2.737  -0.360  1.00  0.00           C  
ATOM   3122  OG1 THR A1709      24.429  -2.982   0.706  1.00  0.00           O  
ATOM   3123  CG2 THR A1709      26.616  -3.537  -0.113  1.00  0.00           C  
ATOM   3124  N   ASP A1710      23.279  -0.959  -0.261  1.00  0.00           N  
ATOM   3125  CA  ASP A1710      22.051  -0.169  -0.240  1.00  0.00           C  
ATOM   3126  C   ASP A1710      21.366  -0.028   1.127  1.00  0.00           C  
ATOM   3127  O   ASP A1710      20.301   0.575   1.220  1.00  0.00           O  
ATOM   3128  CB  ASP A1710      21.043  -0.734  -1.251  1.00  0.00           C  
ATOM   3129  CG  ASP A1710      20.628  -2.160  -0.937  1.00  0.00           C  
ATOM   3130  OD1 ASP A1710      21.230  -3.088  -1.503  1.00  0.00           O  
ATOM   3131  OD2 ASP A1710      19.701  -2.356  -0.123  1.00  0.00           O  
ATOM   3132  N   TRP A1711      21.981  -0.558   2.180  1.00  0.00           N  
ATOM   3133  CA  TRP A1711      21.404  -0.522   3.529  1.00  0.00           C  
ATOM   3134  C   TRP A1711      20.931   0.843   4.004  1.00  0.00           C  
ATOM   3135  O   TRP A1711      19.885   0.958   4.638  1.00  0.00           O  
ATOM   3136  CB  TRP A1711      22.410  -1.057   4.543  1.00  0.00           C  
ATOM   3137  CG  TRP A1711      21.807  -1.602   5.816  1.00  0.00           C  
ATOM   3138  CD1 TRP A1711      21.325  -2.858   6.013  1.00  0.00           C  
ATOM   3139  CD2 TRP A1711      21.678  -0.923   7.070  1.00  0.00           C  
ATOM   3140  NE1 TRP A1711      20.909  -3.011   7.311  1.00  0.00           N  
ATOM   3141  CE2 TRP A1711      21.113  -1.838   7.983  1.00  0.00           C  
ATOM   3142  CE3 TRP A1711      21.984   0.367   7.511  1.00  0.00           C  
ATOM   3143  CZ2 TRP A1711      20.848  -1.507   9.311  1.00  0.00           C  
ATOM   3144  CZ3 TRP A1711      21.720   0.699   8.831  1.00  0.00           C  
ATOM   3145  CH2 TRP A1711      21.157  -0.238   9.716  1.00  0.00           C  
ATOM   3146  N   GLN A1725      21.718   1.875   3.735  1.00  0.00           N  
ATOM   3147  CA  GLN A1725      21.342   3.210   4.162  1.00  0.00           C  
ATOM   3148  C   GLN A1725      20.301   3.724   3.181  1.00  0.00           C  
ATOM   3149  O   GLN A1725      19.225   4.192   3.572  1.00  0.00           O  
ATOM   3150  CB  GLN A1725      22.584   4.118   4.204  1.00  0.00           C  
ATOM   3151  CG  GLN A1725      23.591   3.671   5.254  1.00  0.00           C  
ATOM   3152  CD  GLN A1725      24.813   4.555   5.353  1.00  0.00           C  
ATOM   3153  OE1 GLN A1725      25.498   4.821   4.355  1.00  0.00           O  
ATOM   3154  NE2 GLN A1725      25.112   5.003   6.572  1.00  0.00           N  
ATOM   3155  N   ALA A1726      20.629   3.604   1.900  1.00  0.00           N  
ATOM   3156  CA  ALA A1726      19.746   4.022   0.827  1.00  0.00           C  
ATOM   3157  C   ALA A1726      18.320   3.580   1.118  1.00  0.00           C  
ATOM   3158  O   ALA A1726      17.423   4.401   1.292  1.00  0.00           O  
ATOM   3159  CB  ALA A1726      20.219   3.420  -0.480  1.00  0.00           C  
ATOM   3160  N   ARG A1727      18.119   2.274   1.188  1.00  0.00           N  
ATOM   3161  CA  ARG A1727      16.799   1.726   1.443  1.00  0.00           C  
ATOM   3162  C   ARG A1727      16.101   2.404   2.630  1.00  0.00           C  
ATOM   3163  O   ARG A1727      14.882   2.567   2.619  1.00  0.00           O  
ATOM   3164  CB  ARG A1727      16.910   0.218   1.666  1.00  0.00           C  
ATOM   3165  CG  ARG A1727      15.615  -0.548   1.463  1.00  0.00           C  
ATOM   3166  CD  ARG A1727      15.862  -2.046   1.566  1.00  0.00           C  
ATOM   3167  NE  ARG A1727      16.874  -2.498   0.613  1.00  0.00           N  
ATOM   3168  CZ  ARG A1727      16.645  -2.749  -0.675  1.00  0.00           C  
ATOM   3169  NH1 ARG A1727      17.642  -3.153  -1.454  1.00  0.00           N  
ATOM   3170  NH2 ARG A1727      15.421  -2.615  -1.185  1.00  0.00           N  
ATOM   3171  N   ARG A1728      16.870   2.814   3.635  1.00  0.00           N  
ATOM   3172  CA  ARG A1728      16.308   3.468   4.821  1.00  0.00           C  
ATOM   3173  C   ARG A1728      15.961   4.923   4.574  1.00  0.00           C  
ATOM   3174  O   ARG A1728      14.882   5.394   4.939  1.00  0.00           O  
ATOM   3175  CB  ARG A1728      17.299   3.429   5.992  1.00  0.00           C  
ATOM   3176  CG  ARG A1728      17.454   2.093   6.701  1.00  0.00           C  
ATOM   3177  CD  ARG A1728      18.801   2.027   7.416  1.00  0.00           C  
ATOM   3178  NE  ARG A1728      18.677   2.123   8.865  1.00  0.00           N  
ATOM   3179  CZ  ARG A1728      18.294   1.121   9.646  1.00  0.00           C  
ATOM   3180  NH1 ARG A1728      18.209   1.295  10.960  1.00  0.00           N  
ATOM   3181  NH2 ARG A1728      18.001  -0.061   9.116  1.00  0.00           N  
ATOM   3182  N   LEU A1729      16.905   5.639   3.979  1.00  0.00           N  
ATOM   3183  CA  LEU A1729      16.735   7.055   3.707  1.00  0.00           C  
ATOM   3184  C   LEU A1729      16.011   7.329   2.401  1.00  0.00           C  
ATOM   3185  O   LEU A1729      15.771   8.489   2.061  1.00  0.00           O  
ATOM   3186  CB  LEU A1729      18.099   7.735   3.686  1.00  0.00           C  
ATOM   3187  CG  LEU A1729      18.838   7.661   5.017  1.00  0.00           C  
ATOM   3188  CD1 LEU A1729      20.255   8.215   4.877  1.00  0.00           C  
ATOM   3189  CD2 LEU A1729      18.039   8.441   6.049  1.00  0.00           C  
ATOM   3190  N   ASN A1730      15.677   6.263   1.671  1.00  0.00           N  
ATOM   3191  CA  ASN A1730      14.970   6.376   0.395  1.00  0.00           C  
ATOM   3192  C   ASN A1730      15.784   7.182  -0.631  1.00  0.00           C  
ATOM   3193  O   ASN A1730      15.300   8.146  -1.226  1.00  0.00           O  
ATOM   3194  CB  ASN A1730      13.575   6.995   0.644  1.00  0.00           C  
ATOM   3195  CG  ASN A1730      12.747   7.164  -0.628  1.00  0.00           C  
ATOM   3196  OD1 ASN A1730      12.852   6.380  -1.580  1.00  0.00           O  
ATOM   3197  ND2 ASN A1730      11.893   8.184  -0.632  1.00  0.00           N  
ATOM   3198  N   ILE A1731      17.027   6.757  -0.834  1.00  0.00           N  
ATOM   3199  CA  ILE A1731      17.925   7.403  -1.778  1.00  0.00           C  
ATOM   3200  C   ILE A1731      18.011   6.521  -3.018  1.00  0.00           C  
ATOM   3201  O   ILE A1731      18.758   5.547  -3.039  1.00  0.00           O  
ATOM   3202  CB  ILE A1731      19.331   7.557  -1.173  1.00  0.00           C  
ATOM   3203  CG1 ILE A1731      19.250   8.343   0.127  1.00  0.00           C  
ATOM   3204  CG2 ILE A1731      20.251   8.273  -2.137  1.00  0.00           C  
ATOM   3205  CD1 ILE A1731      20.600   8.619   0.719  1.00  0.00           C  
ATOM   3206  N   ARG A1732      17.244   6.869  -4.047  1.00  0.00           N  
ATOM   3207  CA  ARG A1732      17.208   6.104  -5.294  1.00  0.00           C  
ATOM   3208  C   ARG A1732      17.791   6.910  -6.450  1.00  0.00           C  
ATOM   3209  O   ARG A1732      18.172   8.065  -6.268  1.00  0.00           O  
ATOM   3210  CB  ARG A1732      15.763   5.720  -5.616  1.00  0.00           C  
ATOM   3211  CG  ARG A1732      15.083   4.941  -4.513  1.00  0.00           C  
ATOM   3212  CD  ARG A1732      13.607   4.746  -4.799  1.00  0.00           C  
ATOM   3213  NE  ARG A1732      12.849   5.981  -4.634  1.00  0.00           N  
ATOM   3214  CZ  ARG A1732      11.594   6.138  -5.036  1.00  0.00           C  
ATOM   3215  NH1 ARG A1732      10.975   7.295  -4.845  1.00  0.00           N  
ATOM   3216  NH2 ARG A1732      10.961   5.142  -5.641  1.00  0.00           N  
ATOM   3217  N   PHE A1739      17.865   6.302  -7.633  1.00  0.00           N  
ATOM   3218  CA  PHE A1739      18.392   6.993  -8.814  1.00  0.00           C  
ATOM   3219  C   PHE A1739      17.854   6.358 -10.095  1.00  0.00           C  
ATOM   3220  O   PHE A1739      17.391   5.216 -10.074  1.00  0.00           O  
ATOM   3221  CB  PHE A1739      19.926   6.958  -8.824  1.00  0.00           C  
ATOM   3222  CG  PHE A1739      20.497   5.656  -9.288  1.00  0.00           C  
ATOM   3223  CD1 PHE A1739      20.204   4.476  -8.614  1.00  0.00           C  
ATOM   3224  CD2 PHE A1739      21.296   5.602 -10.419  1.00  0.00           C  
ATOM   3225  CE1 PHE A1739      20.697   3.257  -9.064  1.00  0.00           C  
ATOM   3226  CE2 PHE A1739      21.795   4.395 -10.879  1.00  0.00           C  
ATOM   3227  CZ  PHE A1739      21.496   3.217 -10.201  1.00  0.00           C  
ATOM   3228  N   ARG A1740      17.926   7.098 -11.202  1.00  0.00           N  
ATOM   3229  CA  ARG A1740      17.429   6.623 -12.496  1.00  0.00           C  
ATOM   3230  C   ARG A1740      18.334   7.106 -13.637  1.00  0.00           C  
ATOM   3231  O   ARG A1740      18.918   8.187 -13.559  1.00  0.00           O  
ATOM   3232  CB  ARG A1740      15.991   7.129 -12.717  1.00  0.00           C  
ATOM   3233  CG  ARG A1740      15.891   8.528 -13.355  1.00  0.00           C  
ATOM   3234  CD  ARG A1740      14.647   9.295 -12.909  1.00  0.00           C  
ATOM   3235  NE  ARG A1740      13.452   8.454 -12.868  1.00  0.00           N  
ATOM   3236  CZ  ARG A1740      12.297   8.830 -12.325  1.00  0.00           C  
ATOM   3237  NH1 ARG A1740      11.258   8.000 -12.329  1.00  0.00           N  
ATOM   3238  NH2 ARG A1740      12.183  10.039 -11.777  1.00  0.00           N  
ATOM   3239  N   ASP A1758      18.447   6.297 -14.689  1.00  0.00           N  
ATOM   3240  CA  ASP A1758      19.267   6.637 -15.853  1.00  0.00           C  
ATOM   3241  C   ASP A1758      18.400   7.335 -16.888  1.00  0.00           C  
ATOM   3242  O   ASP A1758      18.831   8.292 -17.528  1.00  0.00           O  
ATOM   3243  CB  ASP A1758      19.877   5.372 -16.455  1.00  0.00           C  
ATOM   3244  CG  ASP A1758      21.151   4.946 -15.751  1.00  0.00           C  
ATOM   3245  OD1 ASP A1758      21.417   3.722 -15.670  1.00  0.00           O  
ATOM   3246  OD2 ASP A1758      21.891   5.844 -15.294  1.00  0.00           O  
ATOM   3247  N   ARG A1759      17.176   6.840 -17.050  1.00  0.00           N  
ATOM   3248  CA  ARG A1759      16.233   7.431 -17.988  1.00  0.00           C  
ATOM   3249  C   ARG A1759      14.933   7.727 -17.233  1.00  0.00           C  
ATOM   3250  O   ARG A1759      14.419   6.883 -16.495  1.00  0.00           O  
ATOM   3251  CB  ARG A1759      16.002   6.485 -19.176  1.00  0.00           C  
ATOM   3252  CG  ARG A1759      15.303   7.124 -20.386  1.00  0.00           C  
ATOM   3253  CD  ARG A1759      15.980   8.419 -20.862  1.00  0.00           C  
ATOM   3254  NE  ARG A1759      15.688   9.559 -19.988  1.00  0.00           N  
ATOM   3255  CZ  ARG A1759      16.102  10.807 -20.205  1.00  0.00           C  
ATOM   3256  NH1 ARG A1759      16.833  11.091 -21.275  1.00  0.00           N  
ATOM   3257  NH2 ARG A1759      15.782  11.776 -19.354  1.00  0.00           N  
ATOM   3258  N   THR A1760      14.423   8.943 -17.403  1.00  0.00           N  
ATOM   3259  CA  THR A1760      13.204   9.380 -16.725  1.00  0.00           C  
ATOM   3260  C   THR A1760      12.012   8.458 -16.951  1.00  0.00           C  
ATOM   3261  O   THR A1760      11.000   8.557 -16.251  1.00  0.00           O  
ATOM   3262  CB  THR A1760      12.810  10.813 -17.158  1.00  0.00           C  
ATOM   3263  OG1 THR A1760      12.614  10.849 -18.577  1.00  0.00           O  
ATOM   3264  CG2 THR A1760      13.900  11.810 -16.773  1.00  0.00           C  
ATOM   3265  N   ASP A1761      12.144   7.557 -17.919  1.00  0.00           N  
ATOM   3266  CA  ASP A1761      11.079   6.620 -18.251  1.00  0.00           C  
ATOM   3267  C   ASP A1761      10.622   5.744 -17.077  1.00  0.00           C  
ATOM   3268  O   ASP A1761       9.449   5.789 -16.693  1.00  0.00           O  
ATOM   3269  CB  ASP A1761      11.504   5.737 -19.433  1.00  0.00           C  
ATOM   3270  CG  ASP A1761      12.523   4.677 -19.042  1.00  0.00           C  
ATOM   3271  OD1 ASP A1761      13.578   5.033 -18.474  1.00  0.00           O  
ATOM   3272  OD2 ASP A1761      12.267   3.481 -19.303  1.00  0.00           O  
ATOM   3273  N   GLU A1765      11.510   4.953 -16.480  1.00  0.00           N  
ATOM   3274  CA  GLU A1765      11.007   4.136 -15.391  1.00  0.00           C  
ATOM   3275  C   GLU A1765      11.730   3.910 -14.073  1.00  0.00           C  
ATOM   3276  O   GLU A1765      12.601   4.674 -13.667  1.00  0.00           O  
ATOM   3277  CB  GLU A1765      10.528   2.787 -15.944  1.00  0.00           C  
ATOM   3278  CG  GLU A1765      11.482   2.075 -16.877  1.00  0.00           C  
ATOM   3279  CD  GLU A1765      10.867   0.810 -17.447  1.00  0.00           C  
ATOM   3280  OE1 GLU A1765       9.777   0.905 -18.056  1.00  0.00           O  
ATOM   3281  OE2 GLU A1765      11.468  -0.274 -17.284  1.00  0.00           O  
ATOM   3282  N   LYS A1768      11.260   2.861 -13.400  1.00  0.00           N  
ATOM   3283  CA  LYS A1768      11.701   2.387 -12.093  1.00  0.00           C  
ATOM   3284  C   LYS A1768      12.987   2.907 -11.502  1.00  0.00           C  
ATOM   3285  O   LYS A1768      14.074   2.633 -12.009  1.00  0.00           O  
ATOM   3286  CB  LYS A1768      11.777   0.854 -12.091  1.00  0.00           C  
ATOM   3287  CG  LYS A1768      10.479   0.117 -11.751  1.00  0.00           C  
ATOM   3288  CD  LYS A1768      10.394  -0.245 -10.268  1.00  0.00           C  
ATOM   3289  CE  LYS A1768       9.464   0.687  -9.517  1.00  0.00           C  
ATOM   3290  NZ  LYS A1768       9.845   2.113  -9.707  1.00  0.00           N  
ATOM   3291  N   PRO A1770      12.878   3.678 -10.416  1.00  0.00           N  
ATOM   3292  CA  PRO A1770      14.099   4.185  -9.798  1.00  0.00           C  
ATOM   3293  C   PRO A1770      14.670   3.091  -8.885  1.00  0.00           C  
ATOM   3294  O   PRO A1770      13.926   2.446  -8.141  1.00  0.00           O  
ATOM   3295  CB  PRO A1770      13.610   5.421  -9.037  1.00  0.00           C  
ATOM   3296  CG  PRO A1770      12.185   5.089  -8.715  1.00  0.00           C  
ATOM   3297  CD  PRO A1770      11.700   4.455  -9.988  1.00  0.00           C  
ATOM   3298  N   ARG A1771      15.982   2.869  -8.972  1.00  0.00           N  
ATOM   3299  CA  ARG A1771      16.675   1.866  -8.153  1.00  0.00           C  
ATOM   3300  C   ARG A1771      17.431   2.537  -6.991  1.00  0.00           C  
ATOM   3301  O   ARG A1771      17.817   3.708  -7.092  1.00  0.00           O  
ATOM   3302  CB  ARG A1771      17.719   1.107  -8.982  1.00  0.00           C  
ATOM   3303  CG  ARG A1771      17.235   0.272 -10.147  1.00  0.00           C  
ATOM   3304  CD  ARG A1771      18.421  -0.513 -10.740  1.00  0.00           C  
ATOM   3305  NE  ARG A1771      19.394   0.320 -11.459  1.00  0.00           N  
ATOM   3306  CZ  ARG A1771      20.677  -0.003 -11.644  1.00  0.00           C  
ATOM   3307  NH1 ARG A1771      21.483   0.813 -12.320  1.00  0.00           N  
ATOM   3308  NH2 ARG A1771      21.166  -1.132 -11.136  1.00  0.00           N  
ATOM   3309  N   TYR A1772      17.657   1.795  -5.902  1.00  0.00           N  
ATOM   3310  CA  TYR A1772      18.412   2.330  -4.758  1.00  0.00           C  
ATOM   3311  C   TYR A1772      19.898   2.390  -5.123  1.00  0.00           C  
ATOM   3312  O   TYR A1772      20.423   1.528  -5.833  1.00  0.00           O  
ATOM   3313  CB  TYR A1772      18.243   1.466  -3.496  1.00  0.00           C  
ATOM   3314  CG  TYR A1772      16.888   1.571  -2.829  1.00  0.00           C  
ATOM   3315  CD1 TYR A1772      16.425   2.782  -2.309  1.00  0.00           C  
ATOM   3316  CD2 TYR A1772      16.057   0.459  -2.730  1.00  0.00           C  
ATOM   3317  CE1 TYR A1772      15.161   2.872  -1.709  1.00  0.00           C  
ATOM   3318  CE2 TYR A1772      14.799   0.538  -2.138  1.00  0.00           C  
ATOM   3319  CZ  TYR A1772      14.357   1.740  -1.630  1.00  0.00           C  
ATOM   3320  OH  TYR A1772      13.115   1.782  -1.037  1.00  0.00           O  
ATOM   3321  N   VAL A1773      20.566   3.421  -4.630  1.00  0.00           N  
ATOM   3322  CA  VAL A1773      21.983   3.637  -4.887  1.00  0.00           C  
ATOM   3323  C   VAL A1773      22.783   2.906  -3.828  1.00  0.00           C  
ATOM   3324  O   VAL A1773      22.210   2.328  -2.909  1.00  0.00           O  
ATOM   3325  CB  VAL A1773      22.305   5.129  -4.780  1.00  0.00           C  
ATOM   3326  CG1 VAL A1773      21.368   5.919  -5.665  1.00  0.00           C  
ATOM   3327  CG2 VAL A1773      22.131   5.595  -3.343  1.00  0.00           C  
ATOM   3328  N   HIS A1774      24.104   2.934  -3.947  1.00  0.00           N  
ATOM   3329  CA  HIS A1774      24.963   2.296  -2.948  1.00  0.00           C  
ATOM   3330  C   HIS A1774      25.787   3.383  -2.278  1.00  0.00           C  
ATOM   3331  O   HIS A1774      26.308   4.268  -2.949  1.00  0.00           O  
ATOM   3332  CB  HIS A1774      25.911   1.270  -3.584  1.00  0.00           C  
ATOM   3333  CG  HIS A1774      25.333  -0.108  -3.705  1.00  0.00           C  
ATOM   3334  ND1 HIS A1774      26.097  -1.205  -4.046  1.00  0.00           N  
ATOM   3335  CD2 HIS A1774      24.070  -0.569  -3.526  1.00  0.00           C  
ATOM   3336  CE1 HIS A1774      25.329  -2.281  -4.069  1.00  0.00           C  
ATOM   3337  NE2 HIS A1774      24.094  -1.923  -3.757  1.00  0.00           N  
ATOM   3338  N   THR A1775      25.903   3.333  -0.959  1.00  0.00           N  
ATOM   3339  CA  THR A1775      26.687   4.342  -0.266  1.00  0.00           C  
ATOM   3340  C   THR A1775      27.937   3.753   0.368  1.00  0.00           C  
ATOM   3341  O   THR A1775      27.926   2.615   0.858  1.00  0.00           O  
ATOM   3342  CB  THR A1775      25.873   5.015   0.833  1.00  0.00           C  
ATOM   3343  OG1 THR A1775      25.476   4.041   1.808  1.00  0.00           O  
ATOM   3344  CG2 THR A1775      24.651   5.659   0.242  1.00  0.00           C  
ATOM   3345  N   LEU A1776      29.018   4.527   0.343  1.00  0.00           N  
ATOM   3346  CA  LEU A1776      30.274   4.100   0.949  1.00  0.00           C  
ATOM   3347  C   LEU A1776      30.876   5.235   1.758  1.00  0.00           C  
ATOM   3348  O   LEU A1776      30.794   6.389   1.370  1.00  0.00           O  
ATOM   3349  CB  LEU A1776      31.288   3.647  -0.109  1.00  0.00           C  
ATOM   3350  CG  LEU A1776      31.074   2.296  -0.801  1.00  0.00           C  
ATOM   3351  CD1 LEU A1776      29.864   2.397  -1.696  1.00  0.00           C  
ATOM   3352  CD2 LEU A1776      32.303   1.902  -1.626  1.00  0.00           C  
ATOM   3353  N   ASN A1777      31.474   4.904   2.892  1.00  0.00           N  
ATOM   3354  CA  ASN A1777      32.098   5.910   3.732  1.00  0.00           C  
ATOM   3355  C   ASN A1777      33.488   5.449   4.153  1.00  0.00           C  
ATOM   3356  O   ASN A1777      33.838   4.274   4.058  1.00  0.00           O  
ATOM   3357  CB  ASN A1777      31.247   6.181   4.972  1.00  0.00           C  
ATOM   3358  CG  ASN A1777      31.160   4.983   5.889  1.00  0.00           C  
ATOM   3359  OD1 ASN A1777      32.174   4.392   6.235  1.00  0.00           O  
ATOM   3360  ND2 ASN A1777      29.950   4.627   6.298  1.00  0.00           N  
ATOM   3361  N   SER A1778      34.297   6.386   4.605  1.00  0.00           N  
ATOM   3362  CA  SER A1778      35.625   6.033   5.036  1.00  0.00           C  
ATOM   3363  C   SER A1778      36.372   7.229   5.545  1.00  0.00           C  
ATOM   3364  O   SER A1778      36.336   8.321   4.977  1.00  0.00           O  
ATOM   3365  CB  SER A1778      36.435   5.397   3.911  1.00  0.00           C  
ATOM   3366  OG  SER A1778      37.826   5.562   4.162  1.00  0.00           O  
ATOM   3367  N   THR A1779      37.046   6.990   6.650  1.00  0.00           N  
ATOM   3368  CA  THR A1779      37.850   7.986   7.295  1.00  0.00           C  
ATOM   3369  C   THR A1779      38.870   8.449   6.269  1.00  0.00           C  
ATOM   3370  O   THR A1779      39.182   7.725   5.328  1.00  0.00           O  
ATOM   3371  CB  THR A1779      38.570   7.325   8.492  1.00  0.00           C  
ATOM   3372  OG1 THR A1779      37.594   6.669   9.305  1.00  0.00           O  
ATOM   3373  CG2 THR A1779      39.331   8.336   9.319  1.00  0.00           C  
ATOM   3374  N   ALA A1780      39.350   9.672   6.426  1.00  0.00           N  
ATOM   3375  CA  ALA A1780      40.404  10.197   5.574  1.00  0.00           C  
ATOM   3376  C   ALA A1780      41.470  10.358   6.643  1.00  0.00           C  
ATOM   3377  O   ALA A1780      42.542   9.784   6.569  1.00  0.00           O  
ATOM   3378  CB  ALA A1780      40.028  11.541   5.003  1.00  0.00           C  
ATOM   3379  N   ILE A1782      41.126  11.135   7.659  1.00  0.00           N  
ATOM   3380  CA  ILE A1782      41.985  11.380   8.799  1.00  0.00           C  
ATOM   3381  C   ILE A1782      41.139  11.856   9.962  1.00  0.00           C  
ATOM   3382  O   ILE A1782      40.486  12.895   9.882  1.00  0.00           O  
ATOM   3383  CB  ILE A1782      43.020  12.474   8.556  1.00  0.00           C  
ATOM   3384  CG1 ILE A1782      44.081  11.992   7.584  1.00  0.00           C  
ATOM   3385  CG2 ILE A1782      43.694  12.837   9.869  1.00  0.00           C  
ATOM   3386  CD1 ILE A1782      45.221  12.978   7.421  1.00  0.00           C  
ATOM   3387  N   ALA A1783      41.139  11.076  11.034  1.00  0.00           N  
ATOM   3388  CA  ALA A1783      40.426  11.446  12.235  1.00  0.00           C  
ATOM   3389  C   ALA A1783      41.612  11.958  13.040  1.00  0.00           C  
ATOM   3390  O   ALA A1783      42.433  11.185  13.530  1.00  0.00           O  
ATOM   3391  CB  ALA A1783      39.815  10.233  12.869  1.00  0.00           C  
ATOM   3392  N   THR A1784      41.711  13.278  13.126  1.00  0.00           N  
ATOM   3393  CA  THR A1784      42.820  13.937  13.792  1.00  0.00           C  
ATOM   3394  C   THR A1784      43.304  13.396  15.118  1.00  0.00           C  
ATOM   3395  O   THR A1784      44.502  13.221  15.290  1.00  0.00           O  
ATOM   3396  CB  THR A1784      42.561  15.460  13.952  1.00  0.00           C  
ATOM   3397  OG1 THR A1784      41.406  15.682  14.767  1.00  0.00           O  
ATOM   3398  CG2 THR A1784      42.348  16.101  12.590  1.00  0.00           C  
ATOM   3399  N   SER A1785      42.405  13.127  16.058  1.00  0.00           N  
ATOM   3400  CA  SER A1785      42.847  12.639  17.368  1.00  0.00           C  
ATOM   3401  C   SER A1785      43.765  11.422  17.233  1.00  0.00           C  
ATOM   3402  O   SER A1785      44.918  11.454  17.655  1.00  0.00           O  
ATOM   3403  CB  SER A1785      41.649  12.293  18.260  1.00  0.00           C  
ATOM   3404  OG  SER A1785      40.949  11.154  17.770  1.00  0.00           O  
ATOM   3405  N   ARG A1786      43.259  10.360  16.620  1.00  0.00           N  
ATOM   3406  CA  ARG A1786      44.037   9.144  16.464  1.00  0.00           C  
ATOM   3407  C   ARG A1786      45.275   9.285  15.563  1.00  0.00           C  
ATOM   3408  O   ARG A1786      46.225   8.518  15.706  1.00  0.00           O  
ATOM   3409  CB  ARG A1786      43.116   8.002  15.992  1.00  0.00           C  
ATOM   3410  CG  ARG A1786      42.106   7.571  17.072  1.00  0.00           C  
ATOM   3411  CD  ARG A1786      41.237   6.386  16.649  1.00  0.00           C  
ATOM   3412  NE  ARG A1786      40.310   5.951  17.703  1.00  0.00           N  
ATOM   3413  CZ  ARG A1786      39.495   4.893  17.621  1.00  0.00           C  
ATOM   3414  NH1 ARG A1786      38.695   4.591  18.638  1.00  0.00           N  
ATOM   3415  NH2 ARG A1786      39.474   4.128  16.534  1.00  0.00           N  
ATOM   3416  N   ALA A1787      45.292  10.265  14.662  1.00  0.00           N  
ATOM   3417  CA  ALA A1787      46.450  10.451  13.785  1.00  0.00           C  
ATOM   3418  C   ALA A1787      47.547  11.126  14.574  1.00  0.00           C  
ATOM   3419  O   ALA A1787      48.734  10.879  14.366  1.00  0.00           O  
ATOM   3420  CB  ALA A1787      46.095  11.304  12.605  1.00  0.00           C  
ATOM   3421  N   ILE A1788      47.144  12.002  15.478  1.00  0.00           N  
ATOM   3422  CA  ILE A1788      48.112  12.693  16.300  1.00  0.00           C  
ATOM   3423  C   ILE A1788      48.801  11.685  17.202  1.00  0.00           C  
ATOM   3424  O   ILE A1788      49.981  11.816  17.495  1.00  0.00           O  
ATOM   3425  CB  ILE A1788      47.442  13.776  17.146  1.00  0.00           C  
ATOM   3426  CG1 ILE A1788      47.241  15.032  16.298  1.00  0.00           C  
ATOM   3427  CG2 ILE A1788      48.268  14.050  18.385  1.00  0.00           C  
ATOM   3428  CD1 ILE A1788      46.573  16.168  17.045  1.00  0.00           C  
ATOM   3429  N   VAL A1789      48.073  10.676  17.653  1.00  0.00           N  
ATOM   3430  CA  VAL A1789      48.725   9.700  18.497  1.00  0.00           C  
ATOM   3431  C   VAL A1789      49.767   9.058  17.604  1.00  0.00           C  
ATOM   3432  O   VAL A1789      50.960   9.069  17.917  1.00  0.00           O  
ATOM   3433  CB  VAL A1789      47.755   8.616  19.021  1.00  0.00           C  
ATOM   3434  CG1 VAL A1789      48.515   7.571  19.834  1.00  0.00           C  
ATOM   3435  CG2 VAL A1789      46.711   9.252  19.893  1.00  0.00           C  
ATOM   3436  N   ALA A1790      49.314   8.538  16.468  1.00  0.00           N  
ATOM   3437  CA  ALA A1790      50.205   7.862  15.529  1.00  0.00           C  
ATOM   3438  C   ALA A1790      51.501   8.627  15.288  1.00  0.00           C  
ATOM   3439  O   ALA A1790      52.587   8.072  15.460  1.00  0.00           O  
ATOM   3440  CB  ALA A1790      49.492   7.621  14.213  1.00  0.00           C  
ATOM   3441  N   ILE A1791      51.379   9.897  14.901  1.00  0.00           N  
ATOM   3442  CA  ILE A1791      52.536  10.737  14.625  1.00  0.00           C  
ATOM   3443  C   ILE A1791      53.415  10.883  15.849  1.00  0.00           C  
ATOM   3444  O   ILE A1791      54.637  10.781  15.758  1.00  0.00           O  
ATOM   3445  CB  ILE A1791      52.110  12.142  14.158  1.00  0.00           C  
ATOM   3446  CG1 ILE A1791      51.308  12.017  12.864  1.00  0.00           C  
ATOM   3447  CG2 ILE A1791      53.346  13.046  13.971  1.00  0.00           C  
ATOM   3448  CD1 ILE A1791      51.001  13.338  12.205  1.00  0.00           C  
ATOM   3449  N   LEU A1792      52.788  11.122  16.993  1.00  0.00           N  
ATOM   3450  CA  LEU A1792      53.527  11.297  18.234  1.00  0.00           C  
ATOM   3451  C   LEU A1792      54.358  10.088  18.625  1.00  0.00           C  
ATOM   3452  O   LEU A1792      55.505  10.229  19.017  1.00  0.00           O  
ATOM   3453  CB  LEU A1792      52.581  11.615  19.390  1.00  0.00           C  
ATOM   3454  CG  LEU A1792      52.087  13.038  19.596  1.00  0.00           C  
ATOM   3455  CD1 LEU A1792      51.339  13.119  20.909  1.00  0.00           C  
ATOM   3456  CD2 LEU A1792      53.254  13.968  19.628  1.00  0.00           C  
ATOM   3457  N   GLU A1793      53.772   8.901  18.535  1.00  0.00           N  
ATOM   3458  CA  GLU A1793      54.488   7.698  18.923  1.00  0.00           C  
ATOM   3459  C   GLU A1793      55.461   7.256  17.858  1.00  0.00           C  
ATOM   3460  O   GLU A1793      56.544   6.781  18.178  1.00  0.00           O  
ATOM   3461  CB  GLU A1793      53.514   6.554  19.256  1.00  0.00           C  
ATOM   3462  CG  GLU A1793      52.570   6.868  20.424  1.00  0.00           C  
ATOM   3463  CD  GLU A1793      51.948   5.632  21.090  1.00  0.00           C  
ATOM   3464  OE1 GLU A1793      52.051   4.523  20.525  1.00  0.00           O  
ATOM   3465  OE2 GLU A1793      51.346   5.783  22.184  1.00  0.00           O  
ATOM   3466  N   ASN A1794      55.090   7.438  16.594  1.00  0.00           N  
ATOM   3467  CA  ASN A1794      55.939   7.026  15.479  1.00  0.00           C  
ATOM   3468  C   ASN A1794      57.073   7.949  15.066  1.00  0.00           C  
ATOM   3469  O   ASN A1794      57.981   7.514  14.374  1.00  0.00           O  
ATOM   3470  CB  ASN A1794      55.097   6.755  14.245  1.00  0.00           C  
ATOM   3471  CG  ASN A1794      54.533   5.372  14.230  1.00  0.00           C  
ATOM   3472  OD1 ASN A1794      55.275   4.395  14.287  1.00  0.00           O  
ATOM   3473  ND2 ASN A1794      53.214   5.269  14.143  1.00  0.00           N  
ATOM   3474  N   HIS A1795      57.036   9.211  15.470  1.00  0.00           N  
ATOM   3475  CA  HIS A1795      58.093  10.127  15.071  1.00  0.00           C  
ATOM   3476  C   HIS A1795      58.836  10.744  16.258  1.00  0.00           C  
ATOM   3477  O   HIS A1795      59.499  11.778  16.126  1.00  0.00           O  
ATOM   3478  CB  HIS A1795      57.516  11.233  14.173  1.00  0.00           C  
ATOM   3479  CG  HIS A1795      57.059  10.756  12.826  1.00  0.00           C  
ATOM   3480  ND1 HIS A1795      57.934  10.463  11.802  1.00  0.00           N  
ATOM   3481  CD2 HIS A1795      55.817  10.556  12.323  1.00  0.00           C  
ATOM   3482  CE1 HIS A1795      57.254  10.109  10.725  1.00  0.00           C  
ATOM   3483  NE2 HIS A1795      55.966  10.157  11.015  1.00  0.00           N  
ATOM   3484  N   GLN A1796      58.743  10.103  17.415  1.00  0.00           N  
ATOM   3485  CA  GLN A1796      59.422  10.615  18.600  1.00  0.00           C  
ATOM   3486  C   GLN A1796      60.894  10.238  18.609  1.00  0.00           C  
ATOM   3487  O   GLN A1796      61.334   9.407  17.827  1.00  0.00           O  
ATOM   3488  CB  GLN A1796      58.797  10.034  19.851  1.00  0.00           C  
ATOM   3489  CG  GLN A1796      58.990   8.546  19.954  1.00  0.00           C  
ATOM   3490  CD  GLN A1796      58.580   8.022  21.300  1.00  0.00           C  
ATOM   3491  OE1 GLN A1796      59.084   8.467  22.340  1.00  0.00           O  
ATOM   3492  NE2 GLN A1796      57.657   7.074  21.299  1.00  0.00           N  
ATOM   3493  N   GLU A1797      61.648  10.842  19.517  1.00  0.00           N  
ATOM   3494  CA  GLU A1797      63.064  10.544  19.660  1.00  0.00           C  
ATOM   3495  C   GLU A1797      63.366  10.374  21.145  1.00  0.00           C  
ATOM   3496  O   GLU A1797      62.533  10.726  21.990  1.00  0.00           O  
ATOM   3497  CB  GLU A1797      63.910  11.659  19.055  1.00  0.00           C  
ATOM   3498  CG  GLU A1797      63.632  11.865  17.587  1.00  0.00           C  
ATOM   3499  CD  GLU A1797      64.589  12.840  16.948  1.00  0.00           C  
ATOM   3500  OE1 GLU A1797      64.874  13.894  17.568  1.00  0.00           O  
ATOM   3501  OE2 GLU A1797      65.043  12.550  15.818  1.00  0.00           O  
ATOM   3502  N   GLU A1798      64.541   9.829  21.462  1.00  0.00           N  
ATOM   3503  CA  GLU A1798      64.907   9.589  22.855  1.00  0.00           C  
ATOM   3504  C   GLU A1798      64.528  10.698  23.829  1.00  0.00           C  
ATOM   3505  O   GLU A1798      63.953  10.427  24.881  1.00  0.00           O  
ATOM   3506  CB  GLU A1798      66.408   9.320  22.999  1.00  0.00           C  
ATOM   3507  CG  GLU A1798      66.838   7.865  22.868  1.00  0.00           C  
ATOM   3508  CD  GLU A1798      68.146   7.573  23.600  1.00  0.00           C  
ATOM   3509  OE1 GLU A1798      68.118   7.459  24.844  1.00  0.00           O  
ATOM   3510  OE2 GLU A1798      69.202   7.466  22.937  1.00  0.00           O  
ATOM   3511  N   ASP A1799      64.842  11.945  23.491  1.00  0.00           N  
ATOM   3512  CA  ASP A1799      64.548  13.040  24.404  1.00  0.00           C  
ATOM   3513  C   ASP A1799      63.113  13.533  24.418  1.00  0.00           C  
ATOM   3514  O   ASP A1799      62.796  14.461  25.151  1.00  0.00           O  
ATOM   3515  CB  ASP A1799      65.480  14.221  24.142  1.00  0.00           C  
ATOM   3516  CG  ASP A1799      65.320  14.798  22.762  1.00  0.00           C  
ATOM   3517  OD1 ASP A1799      65.924  15.856  22.501  1.00  0.00           O  
ATOM   3518  OD2 ASP A1799      64.601  14.199  21.937  1.00  0.00           O  
ATOM   3519  N   GLY A1800      62.246  12.924  23.616  1.00  0.00           N  
ATOM   3520  CA  GLY A1800      60.855  13.344  23.596  1.00  0.00           C  
ATOM   3521  C   GLY A1800      60.449  14.188  22.401  1.00  0.00           C  
ATOM   3522  O   GLY A1800      59.264  14.366  22.125  1.00  0.00           O  
ATOM   3523  N   THR A1801      61.433  14.716  21.690  1.00  0.00           N  
ATOM   3524  CA  THR A1801      61.166  15.529  20.518  1.00  0.00           C  
ATOM   3525  C   THR A1801      60.376  14.751  19.469  1.00  0.00           C  
ATOM   3526  O   THR A1801      60.593  13.557  19.272  1.00  0.00           O  
ATOM   3527  CB  THR A1801      62.476  15.998  19.892  1.00  0.00           C  
ATOM   3528  OG1 THR A1801      63.219  16.727  20.873  1.00  0.00           O  
ATOM   3529  CG2 THR A1801      62.214  16.884  18.675  1.00  0.00           C  
ATOM   3530  N   VAL A1802      59.457  15.434  18.796  1.00  0.00           N  
ATOM   3531  CA  VAL A1802      58.660  14.802  17.756  1.00  0.00           C  
ATOM   3532  C   VAL A1802      58.865  15.543  16.439  1.00  0.00           C  
ATOM   3533  O   VAL A1802      58.638  16.748  16.360  1.00  0.00           O  
ATOM   3534  CB  VAL A1802      57.178  14.796  18.136  1.00  0.00           C  
ATOM   3535  CG1 VAL A1802      56.344  14.277  16.989  1.00  0.00           C  
ATOM   3536  CG2 VAL A1802      56.980  13.930  19.349  1.00  0.00           C  
ATOM   3537  N   ARG A1803      59.323  14.829  15.412  1.00  0.00           N  
ATOM   3538  CA  ARG A1803      59.568  15.455  14.115  1.00  0.00           C  
ATOM   3539  C   ARG A1803      58.306  15.380  13.287  1.00  0.00           C  
ATOM   3540  O   ARG A1803      57.664  14.333  13.216  1.00  0.00           O  
ATOM   3541  CB  ARG A1803      60.712  14.755  13.366  1.00  0.00           C  
ATOM   3542  CG  ARG A1803      61.557  13.840  14.228  1.00  0.00           C  
ATOM   3543  CD  ARG A1803      63.036  14.137  14.092  1.00  0.00           C  
ATOM   3544  NE  ARG A1803      63.353  15.511  14.468  1.00  0.00           N  
ATOM   3545  CZ  ARG A1803      64.558  15.915  14.860  1.00  0.00           C  
ATOM   3546  NH1 ARG A1803      64.769  17.186  15.181  1.00  0.00           N  
ATOM   3547  NH2 ARG A1803      65.554  15.039  14.942  1.00  0.00           N  
ATOM   3548  N   ILE A1804      57.943  16.494  12.668  1.00  0.00           N  
ATOM   3549  CA  ILE A1804      56.753  16.506  11.850  1.00  0.00           C  
ATOM   3550  C   ILE A1804      57.110  16.033  10.452  1.00  0.00           C  
ATOM   3551  O   ILE A1804      58.151  16.393   9.922  1.00  0.00           O  
ATOM   3552  CB  ILE A1804      56.127  17.921  11.788  1.00  0.00           C  
ATOM   3553  CG1 ILE A1804      55.263  18.168  13.027  1.00  0.00           C  
ATOM   3554  CG2 ILE A1804      55.257  18.056  10.557  1.00  0.00           C  
ATOM   3555  CD1 ILE A1804      56.014  18.163  14.317  1.00  0.00           C  
ATOM   3556  N   PRO A1805      56.255  15.194   9.847  1.00  0.00           N  
ATOM   3557  CA  PRO A1805      56.483  14.672   8.496  1.00  0.00           C  
ATOM   3558  C   PRO A1805      56.655  15.846   7.545  1.00  0.00           C  
ATOM   3559  O   PRO A1805      55.933  16.831   7.660  1.00  0.00           O  
ATOM   3560  CB  PRO A1805      55.206  13.891   8.214  1.00  0.00           C  
ATOM   3561  CG  PRO A1805      54.825  13.391   9.573  1.00  0.00           C  
ATOM   3562  CD  PRO A1805      55.038  14.606  10.438  1.00  0.00           C  
ATOM   3563  N   LYS A1806      57.594  15.757   6.606  1.00  0.00           N  
ATOM   3564  CA  LYS A1806      57.812  16.879   5.693  1.00  0.00           C  
ATOM   3565  C   LYS A1806      56.510  17.350   5.041  1.00  0.00           C  
ATOM   3566  O   LYS A1806      56.282  18.546   4.925  1.00  0.00           O  
ATOM   3567  CB  LYS A1806      58.861  16.526   4.623  1.00  0.00           C  
ATOM   3568  CG  LYS A1806      60.198  16.060   5.212  1.00  0.00           C  
ATOM   3569  CD  LYS A1806      61.288  15.846   4.145  1.00  0.00           C  
ATOM   3570  CE  LYS A1806      62.449  14.937   4.642  1.00  0.00           C  
ATOM   3571  NZ  LYS A1806      63.287  15.448   5.784  1.00  0.00           N  
ATOM   3572  N   VAL A1807      55.653  16.408   4.653  1.00  0.00           N  
ATOM   3573  CA  VAL A1807      54.371  16.715   4.012  1.00  0.00           C  
ATOM   3574  C   VAL A1807      53.584  17.830   4.692  1.00  0.00           C  
ATOM   3575  O   VAL A1807      53.032  18.700   4.014  1.00  0.00           O  
ATOM   3576  CB  VAL A1807      53.453  15.486   3.989  1.00  0.00           C  
ATOM   3577  CG1 VAL A1807      52.283  15.734   3.081  1.00  0.00           C  
ATOM   3578  CG2 VAL A1807      54.229  14.276   3.543  1.00  0.00           C  
ATOM   3579  N   LEU A1808      53.534  17.784   6.027  1.00  0.00           N  
ATOM   3580  CA  LEU A1808      52.810  18.756   6.854  1.00  0.00           C  
ATOM   3581  C   LEU A1808      53.514  20.078   7.141  1.00  0.00           C  
ATOM   3582  O   LEU A1808      52.942  20.962   7.776  1.00  0.00           O  
ATOM   3583  CB  LEU A1808      52.450  18.131   8.196  1.00  0.00           C  
ATOM   3584  CG  LEU A1808      51.492  16.958   8.145  1.00  0.00           C  
ATOM   3585  CD1 LEU A1808      51.309  16.405   9.543  1.00  0.00           C  
ATOM   3586  CD2 LEU A1808      50.177  17.416   7.557  1.00  0.00           C  
ATOM   3587  N   TRP A1809      54.751  20.225   6.696  1.00  0.00           N  
ATOM   3588  CA  TRP A1809      55.462  21.468   6.954  1.00  0.00           C  
ATOM   3589  C   TRP A1809      54.751  22.716   6.416  1.00  0.00           C  
ATOM   3590  O   TRP A1809      54.699  23.738   7.102  1.00  0.00           O  
ATOM   3591  CB  TRP A1809      56.892  21.378   6.415  1.00  0.00           C  
ATOM   3592  CG  TRP A1809      57.736  20.399   7.184  1.00  0.00           C  
ATOM   3593  CD1 TRP A1809      57.386  19.735   8.325  1.00  0.00           C  
ATOM   3594  CD2 TRP A1809      59.069  19.981   6.874  1.00  0.00           C  
ATOM   3595  NE1 TRP A1809      58.417  18.928   8.746  1.00  0.00           N  
ATOM   3596  CE2 TRP A1809      59.460  19.059   7.872  1.00  0.00           C  
ATOM   3597  CE3 TRP A1809      59.969  20.291   5.851  1.00  0.00           C  
ATOM   3598  CZ2 TRP A1809      60.709  18.453   7.875  1.00  0.00           C  
ATOM   3599  CZ3 TRP A1809      61.207  19.690   5.857  1.00  0.00           C  
ATOM   3600  CH2 TRP A1809      61.568  18.778   6.862  1.00  0.00           C  
ATOM   3601  N   LYS A1810      54.186  22.643   5.211  1.00  0.00           N  
ATOM   3602  CA  LYS A1810      53.507  23.808   4.657  1.00  0.00           C  
ATOM   3603  C   LYS A1810      52.290  24.211   5.477  1.00  0.00           C  
ATOM   3604  O   LYS A1810      51.851  25.372   5.436  1.00  0.00           O  
ATOM   3605  CB  LYS A1810      53.107  23.577   3.193  1.00  0.00           C  
ATOM   3606  CG  LYS A1810      52.396  22.276   2.882  1.00  0.00           C  
ATOM   3607  CD  LYS A1810      52.089  22.196   1.380  1.00  0.00           C  
ATOM   3608  CE  LYS A1810      51.469  20.856   0.959  1.00  0.00           C  
ATOM   3609  NZ  LYS A1810      52.407  19.689   1.051  1.00  0.00           N  
ATOM   3610  N   TYR A1811      51.755  23.263   6.241  1.00  0.00           N  
ATOM   3611  CA  TYR A1811      50.590  23.551   7.056  1.00  0.00           C  
ATOM   3612  C   TYR A1811      50.930  23.944   8.486  1.00  0.00           C  
ATOM   3613  O   TYR A1811      50.285  24.820   9.054  1.00  0.00           O  
ATOM   3614  CB  TYR A1811      49.637  22.354   7.081  1.00  0.00           C  
ATOM   3615  CG  TYR A1811      49.203  21.853   5.718  1.00  0.00           C  
ATOM   3616  CD1 TYR A1811      49.866  20.804   5.111  1.00  0.00           C  
ATOM   3617  CD2 TYR A1811      48.102  22.403   5.057  1.00  0.00           C  
ATOM   3618  CE1 TYR A1811      49.456  20.301   3.893  1.00  0.00           C  
ATOM   3619  CE2 TYR A1811      47.679  21.901   3.824  1.00  0.00           C  
ATOM   3620  CZ  TYR A1811      48.367  20.841   3.251  1.00  0.00           C  
ATOM   3621  OH  TYR A1811      47.973  20.283   2.052  1.00  0.00           O  
ATOM   3622  N   THR A1812      51.947  23.314   9.062  1.00  0.00           N  
ATOM   3623  CA  THR A1812      52.320  23.575  10.448  1.00  0.00           C  
ATOM   3624  C   THR A1812      53.224  24.755  10.686  1.00  0.00           C  
ATOM   3625  O   THR A1812      53.055  25.498  11.660  1.00  0.00           O  
ATOM   3626  CB  THR A1812      53.046  22.390  11.047  1.00  0.00           C  
ATOM   3627  OG1 THR A1812      54.110  22.029  10.163  1.00  0.00           O  
ATOM   3628  CG2 THR A1812      52.108  21.202  11.242  1.00  0.00           C  
ATOM   3629  N   GLY A1813      54.202  24.909   9.807  1.00  0.00           N  
ATOM   3630  CA  GLY A1813      55.167  25.976   9.970  1.00  0.00           C  
ATOM   3631  C   GLY A1813      56.408  25.340  10.571  1.00  0.00           C  
ATOM   3632  O   GLY A1813      57.408  25.175   9.885  1.00  0.00           O  
ATOM   3633  N   PHE A1814      56.333  24.959  11.843  1.00  0.00           N  
ATOM   3634  CA  PHE A1814      57.443  24.328  12.546  1.00  0.00           C  
ATOM   3635  C   PHE A1814      57.760  22.976  11.910  1.00  0.00           C  
ATOM   3636  O   PHE A1814      56.916  22.428  11.194  1.00  0.00           O  
ATOM   3637  CB  PHE A1814      57.063  24.147  14.007  1.00  0.00           C  
ATOM   3638  CG  PHE A1814      55.698  23.552  14.205  1.00  0.00           C  
ATOM   3639  CD1 PHE A1814      55.504  22.183  14.144  1.00  0.00           C  
ATOM   3640  CD2 PHE A1814      54.603  24.365  14.475  1.00  0.00           C  
ATOM   3641  CE1 PHE A1814      54.238  21.644  14.356  1.00  0.00           C  
ATOM   3642  CE2 PHE A1814      53.342  23.828  14.686  1.00  0.00           C  
ATOM   3643  CZ  PHE A1814      53.159  22.474  14.628  1.00  0.00           C  
ATOM   3644  N   LYS A1815      58.966  22.446  12.153  1.00  0.00           N  
ATOM   3645  CA  LYS A1815      59.353  21.148  11.574  1.00  0.00           C  
ATOM   3646  C   LYS A1815      59.452  20.017  12.586  1.00  0.00           C  
ATOM   3647  O   LYS A1815      59.591  18.842  12.222  1.00  0.00           O  
ATOM   3648  CB  LYS A1815      60.679  21.253  10.823  1.00  0.00           C  
ATOM   3649  CG  LYS A1815      60.617  22.126   9.589  1.00  0.00           C  
ATOM   3650  CD  LYS A1815      61.708  21.761   8.597  1.00  0.00           C  
ATOM   3651  CE  LYS A1815      61.862  22.833   7.539  1.00  0.00           C  
ATOM   3652  NZ  LYS A1815      62.186  24.156   8.159  1.00  0.00           N  
ATOM   3653  N   GLU A1816      59.373  20.384  13.856  1.00  0.00           N  
ATOM   3654  CA  GLU A1816      59.446  19.432  14.951  1.00  0.00           C  
ATOM   3655  C   GLU A1816      58.853  20.105  16.168  1.00  0.00           C  
ATOM   3656  O   GLU A1816      58.634  21.312  16.172  1.00  0.00           O  
ATOM   3657  CB  GLU A1816      60.900  19.087  15.253  1.00  0.00           C  
ATOM   3658  CG  GLU A1816      61.799  20.312  15.342  1.00  0.00           C  
ATOM   3659  CD  GLU A1816      62.978  20.115  16.279  1.00  0.00           C  
ATOM   3660  OE1 GLU A1816      63.496  18.980  16.360  1.00  0.00           O  
ATOM   3661  OE2 GLU A1816      63.396  21.102  16.929  1.00  0.00           O  
ATOM   3662  N   ILE A1817      58.594  19.327  17.206  1.00  0.00           N  
ATOM   3663  CA  ILE A1817      58.056  19.890  18.432  1.00  0.00           C  
ATOM   3664  C   ILE A1817      58.970  19.447  19.553  1.00  0.00           C  
ATOM   3665  O   ILE A1817      58.989  18.266  19.915  1.00  0.00           O  
ATOM   3666  CB  ILE A1817      56.618  19.396  18.721  1.00  0.00           C  
ATOM   3667  CG1 ILE A1817      55.686  19.805  17.567  1.00  0.00           C  
ATOM   3668  CG2 ILE A1817      56.141  19.980  20.058  1.00  0.00           C  
ATOM   3669  CD1 ILE A1817      54.328  19.145  17.566  1.00  0.00           C  
ATOM   3670  N   VAL A1818      59.749  20.388  20.085  1.00  0.00           N  
ATOM   3671  CA  VAL A1818      60.660  20.050  21.167  1.00  0.00           C  
ATOM   3672  C   VAL A1818      59.903  20.186  22.464  1.00  0.00           C  
ATOM   3673  O   VAL A1818      58.892  20.892  22.555  1.00  0.00           O  
ATOM   3674  CB  VAL A1818      61.930  20.961  21.207  1.00  0.00           C  
ATOM   3675  CG1 VAL A1818      62.336  21.332  19.798  1.00  0.00           C  
ATOM   3676  CG2 VAL A1818      61.695  22.207  22.050  1.00  0.00           C  
ATOM   3677  N   PRO A1819      60.372  19.496  23.490  1.00  0.00           N  
ATOM   3678  CA  PRO A1819      59.692  19.575  24.774  1.00  0.00           C  
ATOM   3679  C   PRO A1819      60.078  20.835  25.505  1.00  0.00           C  
ATOM   3680  O   PRO A1819      61.141  21.404  25.255  1.00  0.00           O  
ATOM   3681  CB  PRO A1819      60.185  18.325  25.482  1.00  0.00           C  
ATOM   3682  CG  PRO A1819      61.576  18.194  24.964  1.00  0.00           C  
ATOM   3683  CD  PRO A1819      61.419  18.460  23.501  1.00  0.00           C  
ATOM   3684  N   VAL A1820      59.200  21.275  26.396  1.00  0.00           N  
ATOM   3685  CA  VAL A1820      59.457  22.453  27.211  1.00  0.00           C  
ATOM   3686  C   VAL A1820      60.766  22.154  27.934  1.00  0.00           C  
ATOM   3687  O   VAL A1820      61.151  20.988  28.059  1.00  0.00           O  
ATOM   3688  CB  VAL A1820      58.336  22.636  28.219  1.00  0.00           C  
ATOM   3689  CG1 VAL A1820      57.044  22.830  27.487  1.00  0.00           C  
ATOM   3690  CG2 VAL A1820      58.237  21.394  29.114  1.00  0.00           C  
ATOM   3691  N   GLU A1821      61.435  23.190  28.425  1.00  0.00           N  
ATOM   3692  CA  GLU A1821      62.734  23.025  29.080  1.00  0.00           C  
ATOM   3693  C   GLU A1821      63.755  22.940  27.957  1.00  0.00           C  
ATOM   3694  O   GLU A1821      64.482  21.948  27.817  1.00  0.00           O  
ATOM   3695  CB  GLU A1821      62.781  21.765  29.956  1.00  0.00           C  
ATOM   3696  CG  GLU A1821      62.409  22.055  31.396  1.00  0.00           C  
ATOM   3697  CD  GLU A1821      61.141  22.890  31.506  1.00  0.00           C  
ATOM   3698  OE1 GLU A1821      60.042  22.317  31.346  1.00  0.00           O  
ATOM   3699  OE2 GLU A1821      61.248  24.120  31.737  1.00  0.00           O  
ATOM   3700  N   LYS A1822      63.748  24.011  27.158  1.00  0.00           N  
ATOM   3701  CA  LYS A1822      64.604  24.247  25.997  1.00  0.00           C  
ATOM   3702  C   LYS A1822      63.731  24.748  24.854  1.00  0.00           C  
ATOM   3703  O   LYS A1822      62.526  24.948  25.122  1.00  0.00           O  
ATOM   3704  CB  LYS A1822      65.348  22.981  25.554  1.00  0.00           C  
ATOM   3705  CG  LYS A1822      66.559  23.288  24.670  1.00  0.00           C  
ATOM   3706  CD  LYS A1822      67.526  24.254  25.374  1.00  0.00           C  
ATOM   3707  CE  LYS A1822      68.580  24.819  24.424  1.00  0.00           C  
ATOM   3708  NZ  LYS A1822      69.469  23.770  23.848  1.00  0.00           N  
TER
END
