# Supplementary material for: Backbone Brackets and Arginine Tweezers delineate Class I and Class II aminoacyl tRNA synthetases
Source: PLoS Comput Biol. 2018 Apr 16;14(4):e1006101. doi: 10.1371/journal.pcbi.1006101 (PMC5919687; doi:10.1371/journal.pcbi.1006101)
Supplement: S12 File — All structures of Class II aaRS with residues renumbered according to the MSA. (GZ) [file pcbi.1006101.s024.tar.gz › 2zr3_B_renum.pdb]

ATOM      1  N   MET B  97      28.780  37.212  39.726  1.00  0.00           N  
ATOM      2  CA  MET B  97      28.322  37.395  41.141  1.00  0.00           C  
ATOM      3  C   MET B  97      28.909  38.620  41.829  1.00  0.00           C  
ATOM      4  O   MET B  97      30.120  38.863  41.780  1.00  0.00           O  
ATOM      5  CB  MET B  97      28.671  36.168  41.979  1.00  0.00           C  
ATOM      6  CG  MET B  97      28.218  36.255  43.426  1.00  0.00           C  
ATOM      7  SD  MET B  97      28.882  34.913  44.441  1.00  0.00           S  
ATOM      8  CE  MET B  97      30.081  35.823  45.465  1.00  0.00           C  
ATOM      9  N   LEU B  98      28.042  39.380  42.490  1.00  0.00           N  
ATOM     10  CA  LEU B  98      28.452  40.576  43.205  1.00  0.00           C  
ATOM     11  C   LEU B  98      28.956  40.245  44.615  1.00  0.00           C  
ATOM     12  O   LEU B  98      28.449  39.329  45.257  1.00  0.00           O  
ATOM     13  CB  LEU B  98      27.277  41.548  43.252  1.00  0.00           C  
ATOM     14  CG  LEU B  98      27.431  42.776  42.343  1.00  0.00           C  
ATOM     15  CD1 LEU B  98      28.079  42.383  41.013  1.00  0.00           C  
ATOM     16  CD2 LEU B  98      26.067  43.425  42.127  1.00  0.00           C  
ATOM     17  N   ASP B  99      29.974  40.971  45.078  1.00  0.00           N  
ATOM     18  CA  ASP B  99      30.546  40.761  46.420  1.00  0.00           C  
ATOM     19  C   ASP B  99      29.600  41.303  47.494  1.00  0.00           C  
ATOM     20  O   ASP B  99      29.267  42.482  47.505  1.00  0.00           O  
ATOM     21  CB  ASP B  99      31.916  41.456  46.519  1.00  0.00           C  
ATOM     22  CG  ASP B  99      32.569  41.305  47.889  1.00  0.00           C  
ATOM     23  OD1 ASP B  99      32.160  40.417  48.676  1.00  0.00           O  
ATOM     24  OD2 ASP B  99      33.516  42.079  48.164  1.00  0.00           O  
ATOM     25  N   ILE B 100      29.164  40.452  48.405  1.00  0.00           N  
ATOM     26  CA  ILE B 100      28.249  40.925  49.419  1.00  0.00           C  
ATOM     27  C   ILE B 100      28.823  42.094  50.206  1.00  0.00           C  
ATOM     28  O   ILE B 100      28.068  42.941  50.683  1.00  0.00           O  
ATOM     29  CB  ILE B 100      27.853  39.801  50.375  1.00  0.00           C  
ATOM     30  CG1 ILE B 100      26.838  40.324  51.399  1.00  0.00           C  
ATOM     31  CG2 ILE B 100      29.097  39.198  50.990  1.00  0.00           C  
ATOM     32  CD1 ILE B 100      26.327  39.246  52.336  1.00  0.00           C  
ATOM     33  N   LYS B 101      30.146  42.148  50.343  1.00  0.00           N  
ATOM     34  CA  LYS B 101      30.783  43.255  51.061  1.00  0.00           C  
ATOM     35  C   LYS B 101      30.486  44.543  50.304  1.00  0.00           C  
ATOM     36  O   LYS B 101      30.434  45.622  50.885  1.00  0.00           O  
ATOM     37  CB  LYS B 101      32.305  43.057  51.148  1.00  0.00           C  
ATOM     38  CG  LYS B 101      32.777  42.159  52.290  1.00  0.00           C  
ATOM     39  CD  LYS B 101      34.061  41.413  51.903  1.00  0.00           C  
ATOM     40  CE  LYS B 101      33.781  40.339  50.824  1.00  0.00           C  
ATOM     41  NZ  LYS B 101      34.993  39.820  50.105  1.00  0.00           N  
ATOM     42  N   LEU B 102      30.290  44.420  48.995  1.00  0.00           N  
ATOM     43  CA  LEU B 102      29.998  45.572  48.149  1.00  0.00           C  
ATOM     44  C   LEU B 102      28.606  46.067  48.487  1.00  0.00           C  
ATOM     45  O   LEU B 102      28.389  47.261  48.627  1.00  0.00           O  
ATOM     46  CB  LEU B 102      30.061  45.170  46.672  1.00  0.00           C  
ATOM     47  CG  LEU B 102      30.318  46.192  45.557  1.00  0.00           C  
ATOM     48  CD1 LEU B 102      29.154  46.226  44.588  1.00  0.00           C  
ATOM     49  CD2 LEU B 102      30.575  47.536  46.159  1.00  0.00           C  
ATOM     50  N   ILE B 103      27.674  45.128  48.627  1.00  0.00           N  
ATOM     51  CA  ILE B 103      26.289  45.431  48.941  1.00  0.00           C  
ATOM     52  C   ILE B 103      26.134  45.963  50.367  1.00  0.00           C  
ATOM     53  O   ILE B 103      25.215  46.729  50.650  1.00  0.00           O  
ATOM     54  CB  ILE B 103      25.391  44.183  48.732  1.00  0.00           C  
ATOM     55  CG1 ILE B 103      25.270  43.875  47.245  1.00  0.00           C  
ATOM     56  CG2 ILE B 103      23.990  44.429  49.265  1.00  0.00           C  
ATOM     57  CD1 ILE B 103      26.542  43.435  46.611  1.00  0.00           C  
ATOM     58  N   ARG B 104      27.030  45.569  51.263  1.00  0.00           N  
ATOM     59  CA  ARG B 104      26.977  46.054  52.638  1.00  0.00           C  
ATOM     60  C   ARG B 104      27.551  47.452  52.711  1.00  0.00           C  
ATOM     61  O   ARG B 104      26.900  48.377  53.174  1.00  0.00           O  
ATOM     62  CB  ARG B 104      27.784  45.157  53.571  1.00  0.00           C  
ATOM     63  CG  ARG B 104      27.157  43.805  53.804  1.00  0.00           C  
ATOM     64  CD  ARG B 104      27.696  43.156  55.065  1.00  0.00           C  
ATOM     65  NE  ARG B 104      28.785  42.226  54.799  1.00  0.00           N  
ATOM     66  CZ  ARG B 104      28.726  40.925  55.068  1.00  0.00           C  
ATOM     67  NH1 ARG B 104      29.758  40.139  54.796  1.00  0.00           N  
ATOM     68  NH2 ARG B 104      27.635  40.411  55.616  1.00  0.00           N  
ATOM     69  N   GLU B 109      28.775  47.606  52.230  1.00  0.00           N  
ATOM     70  CA  GLU B 109      29.467  48.889  52.271  1.00  0.00           C  
ATOM     71  C   GLU B 109      28.931  49.992  51.352  1.00  0.00           C  
ATOM     72  O   GLU B 109      28.981  51.164  51.711  1.00  0.00           O  
ATOM     73  CB  GLU B 109      30.963  48.677  51.978  1.00  0.00           C  
ATOM     74  CG  GLU B 109      31.605  47.506  52.738  1.00  0.00           C  
ATOM     75  CD  GLU B 109      33.081  47.285  52.386  1.00  0.00           C  
ATOM     76  OE1 GLU B 109      33.673  46.302  52.890  1.00  0.00           O  
ATOM     77  OE2 GLU B 109      33.649  48.091  51.616  1.00  0.00           O  
ATOM     78  N   ASN B 110      28.416  49.637  50.179  1.00  0.00           N  
ATOM     79  CA  ASN B 110      27.956  50.657  49.243  1.00  0.00           C  
ATOM     80  C   ASN B 110      26.656  50.397  48.532  1.00  0.00           C  
ATOM     81  O   ASN B 110      26.571  50.529  47.304  1.00  0.00           O  
ATOM     82  CB  ASN B 110      29.022  50.906  48.198  1.00  0.00           C  
ATOM     83  CG  ASN B 110      30.177  51.672  48.748  1.00  0.00           C  
ATOM     84  OD1 ASN B 110      30.048  52.850  49.067  1.00  0.00           O  
ATOM     85  ND2 ASN B 110      31.318  51.009  48.884  1.00  0.00           N  
ATOM     86  N   PRO B 111      25.615  50.064  49.294  1.00  0.00           N  
ATOM     87  CA  PRO B 111      24.297  49.786  48.727  1.00  0.00           C  
ATOM     88  C   PRO B 111      23.883  50.798  47.671  1.00  0.00           C  
ATOM     89  O   PRO B 111      23.446  50.427  46.577  1.00  0.00           O  
ATOM     90  CB  PRO B 111      23.386  49.823  49.944  1.00  0.00           C  
ATOM     91  CG  PRO B 111      24.111  50.772  50.857  1.00  0.00           C  
ATOM     92  CD  PRO B 111      25.520  50.294  50.740  1.00  0.00           C  
ATOM     93  N   GLU B 112      24.043  52.079  47.983  1.00  0.00           N  
ATOM     94  CA  GLU B 112      23.630  53.104  47.034  1.00  0.00           C  
ATOM     95  C   GLU B 112      24.330  52.940  45.689  1.00  0.00           C  
ATOM     96  O   GLU B 112      23.698  53.047  44.635  1.00  0.00           O  
ATOM     97  CB  GLU B 112      23.883  54.508  47.610  1.00  0.00           C  
ATOM     98  CG  GLU B 112      22.787  55.543  47.272  1.00  0.00           C  
ATOM     99  CD  GLU B 112      21.356  55.053  47.600  1.00  0.00           C  
ATOM    100  OE1 GLU B 112      21.113  54.554  48.738  1.00  0.00           O  
ATOM    101  OE2 GLU B 112      20.474  55.179  46.709  1.00  0.00           O  
ATOM    102  N   LEU B 113      25.628  52.651  45.727  1.00  0.00           N  
ATOM    103  CA  LEU B 113      26.391  52.491  44.506  1.00  0.00           C  
ATOM    104  C   LEU B 113      25.752  51.455  43.591  1.00  0.00           C  
ATOM    105  O   LEU B 113      25.562  51.710  42.398  1.00  0.00           O  
ATOM    106  CB  LEU B 113      27.842  52.113  44.831  1.00  0.00           C  
ATOM    107  CG  LEU B 113      28.836  52.073  43.653  1.00  0.00           C  
ATOM    108  CD1 LEU B 113      30.200  52.517  44.120  1.00  0.00           C  
ATOM    109  CD2 LEU B 113      28.922  50.667  43.066  1.00  0.00           C  
ATOM    110  N   VAL B 114      25.398  50.293  44.138  1.00  0.00           N  
ATOM    111  CA  VAL B 114      24.789  49.266  43.303  1.00  0.00           C  
ATOM    112  C   VAL B 114      23.354  49.596  42.876  1.00  0.00           C  
ATOM    113  O   VAL B 114      22.980  49.318  41.734  1.00  0.00           O  
ATOM    114  CB  VAL B 114      24.907  47.850  43.964  1.00  0.00           C  
ATOM    115  CG1 VAL B 114      25.291  47.995  45.408  1.00  0.00           C  
ATOM    116  CG2 VAL B 114      23.619  47.046  43.786  1.00  0.00           C  
ATOM    117  N   LYS B 115      22.558  50.198  43.761  1.00  0.00           N  
ATOM    118  CA  LYS B 115      21.190  50.581  43.389  1.00  0.00           C  
ATOM    119  C   LYS B 115      21.263  51.510  42.181  1.00  0.00           C  
ATOM    120  O   LYS B 115      20.555  51.314  41.188  1.00  0.00           O  
ATOM    121  CB  LYS B 115      20.489  51.342  44.517  1.00  0.00           C  
ATOM    122  CG  LYS B 115      19.958  50.511  45.666  1.00  0.00           C  
ATOM    123  CD  LYS B 115      19.379  51.433  46.742  1.00  0.00           C  
ATOM    124  CE  LYS B 115      18.873  50.667  47.956  1.00  0.00           C  
ATOM    125  NZ  LYS B 115      18.260  51.576  48.972  1.00  0.00           N  
ATOM    126  N   ASN B 116      22.125  52.525  42.282  1.00  0.00           N  
ATOM    127  CA  ASN B 116      22.308  53.507  41.215  1.00  0.00           C  
ATOM    128  C   ASN B 116      22.809  52.854  39.929  1.00  0.00           C  
ATOM    129  O   ASN B 116      22.424  53.261  38.828  1.00  0.00           O  
ATOM    130  CB  ASN B 116      23.293  54.607  41.643  1.00  0.00           C  
ATOM    131  CG  ASN B 116      22.695  55.603  42.664  1.00  0.00           C  
ATOM    132  OD1 ASN B 116      23.386  56.519  43.112  1.00  0.00           O  
ATOM    133  ND2 ASN B 116      21.417  55.425  43.026  1.00  0.00           N  
ATOM    134  N   ASP B 117      23.666  51.841  40.053  1.00  0.00           N  
ATOM    135  CA  ASP B 117      24.160  51.187  38.855  1.00  0.00           C  
ATOM    136  C   ASP B 117      23.015  50.411  38.251  1.00  0.00           C  
ATOM    137  O   ASP B 117      22.832  50.384  37.031  1.00  0.00           O  
ATOM    138  CB  ASP B 117      25.311  50.242  39.164  1.00  0.00           C  
ATOM    139  CG  ASP B 117      25.938  49.663  37.893  1.00  0.00           C  
ATOM    140  OD1 ASP B 117      25.784  48.438  37.627  1.00  0.00           O  
ATOM    141  OD2 ASP B 117      26.577  50.451  37.155  1.00  0.00           O  
ATOM    142  N   LEU B 118      22.240  49.771  39.116  1.00  0.00           N  
ATOM    143  CA  LEU B 118      21.092  49.006  38.662  1.00  0.00           C  
ATOM    144  C   LEU B 118      20.143  49.922  37.899  1.00  0.00           C  
ATOM    145  O   LEU B 118      19.621  49.548  36.842  1.00  0.00           O  
ATOM    146  CB  LEU B 118      20.373  48.376  39.853  1.00  0.00           C  
ATOM    147  CG  LEU B 118      21.012  47.079  40.349  1.00  0.00           C  
ATOM    148  CD1 LEU B 118      20.590  46.776  41.776  1.00  0.00           C  
ATOM    149  CD2 LEU B 118      20.617  45.957  39.408  1.00  0.00           C  
ATOM    150  N   ILE B 119      19.931  51.130  38.422  1.00  0.00           N  
ATOM    151  CA  ILE B 119      19.039  52.062  37.753  1.00  0.00           C  
ATOM    152  C   ILE B 119      19.554  52.406  36.361  1.00  0.00           C  
ATOM    153  O   ILE B 119      18.790  52.336  35.403  1.00  0.00           O  
ATOM    154  CB  ILE B 119      18.847  53.342  38.564  1.00  0.00           C  
ATOM    155  CG1 ILE B 119      18.061  53.038  39.839  1.00  0.00           C  
ATOM    156  CG2 ILE B 119      18.108  54.367  37.737  1.00  0.00           C  
ATOM    157  CD1 ILE B 119      18.176  54.140  40.896  1.00  0.00           C  
ATOM    158  N   LYS B 120      20.835  52.765  36.239  1.00  0.00           N  
ATOM    159  CA  LYS B 120      21.395  53.087  34.922  1.00  0.00           C  
ATOM    160  C   LYS B 120      21.118  51.933  33.967  1.00  0.00           C  
ATOM    161  O   LYS B 120      20.840  52.140  32.785  1.00  0.00           O  
ATOM    162  CB  LYS B 120      22.907  53.338  35.000  1.00  0.00           C  
ATOM    163  CG  LYS B 120      23.280  54.598  35.743  1.00  0.00           C  
ATOM    164  CD  LYS B 120      24.780  54.869  35.718  1.00  0.00           C  
ATOM    165  CE  LYS B 120      25.101  56.177  36.459  1.00  0.00           C  
ATOM    166  NZ  LYS B 120      26.551  56.545  36.480  1.00  0.00           N  
ATOM    167  N   ARG B 121      21.186  50.715  34.500  1.00  0.00           N  
ATOM    168  CA  ARG B 121      20.941  49.504  33.724  1.00  0.00           C  
ATOM    169  C   ARG B 121      19.450  49.356  33.446  1.00  0.00           C  
ATOM    170  O   ARG B 121      19.031  48.519  32.638  1.00  0.00           O  
ATOM    171  CB  ARG B 121      21.462  48.279  34.486  1.00  0.00           C  
ATOM    172  CG  ARG B 121      22.956  48.014  34.307  1.00  0.00           C  
ATOM    173  CD  ARG B 121      23.445  46.969  35.289  1.00  0.00           C  
ATOM    174  NE  ARG B 121      24.707  46.371  34.880  1.00  0.00           N  
ATOM    175  CZ  ARG B 121      24.893  45.790  33.703  1.00  0.00           C  
ATOM    176  NH1 ARG B 121      26.069  45.254  33.393  1.00  0.00           N  
ATOM    177  NH2 ARG B 121      23.896  45.761  32.828  1.00  0.00           N  
ATOM    178  N   GLY B 122      18.650  50.175  34.124  1.00  0.00           N  
ATOM    179  CA  GLY B 122      17.216  50.125  33.931  1.00  0.00           C  
ATOM    180  C   GLY B 122      16.634  48.805  34.374  1.00  0.00           C  
ATOM    181  O   GLY B 122      15.768  48.228  33.716  1.00  0.00           O  
ATOM    182  N   GLU B 123      17.140  48.316  35.495  1.00  0.00           N  
ATOM    183  CA  GLU B 123      16.671  47.075  36.069  1.00  0.00           C  
ATOM    184  C   GLU B 123      15.984  47.540  37.349  1.00  0.00           C  
ATOM    185  O   GLU B 123      16.353  47.164  38.465  1.00  0.00           O  
ATOM    186  CB  GLU B 123      17.855  46.175  36.384  1.00  0.00           C  
ATOM    187  CG  GLU B 123      17.559  44.706  36.233  1.00  0.00           C  
ATOM    188  CD  GLU B 123      17.880  44.209  34.848  1.00  0.00           C  
ATOM    189  OE1 GLU B 123      18.977  44.521  34.356  1.00  0.00           O  
ATOM    190  OE2 GLU B 123      17.051  43.500  34.251  1.00  0.00           O  
ATOM    191  N   LEU B 130      14.992  48.399  37.160  1.00  0.00           N  
ATOM    192  CA  LEU B 130      14.232  48.973  38.251  1.00  0.00           C  
ATOM    193  C   LEU B 130      13.683  47.932  39.198  1.00  0.00           C  
ATOM    194  O   LEU B 130      13.517  48.203  40.385  1.00  0.00           O  
ATOM    195  CB  LEU B 130      13.091  49.808  37.689  1.00  0.00           C  
ATOM    196  CG  LEU B 130      13.598  51.033  36.935  1.00  0.00           C  
ATOM    197  CD1 LEU B 130      12.573  51.479  35.914  1.00  0.00           C  
ATOM    198  CD2 LEU B 130      13.917  52.133  37.929  1.00  0.00           C  
ATOM    199  N   GLU B 131      13.398  46.739  38.687  1.00  0.00           N  
ATOM    200  CA  GLU B 131      12.858  45.689  39.543  1.00  0.00           C  
ATOM    201  C   GLU B 131      13.887  45.166  40.550  1.00  0.00           C  
ATOM    202  O   GLU B 131      13.609  45.083  41.755  1.00  0.00           O  
ATOM    203  CB  GLU B 131      12.309  44.532  38.700  1.00  0.00           C  
ATOM    204  CG  GLU B 131      11.566  43.462  39.513  1.00  0.00           C  
ATOM    205  CD  GLU B 131      10.517  44.038  40.473  1.00  0.00           C  
ATOM    206  OE1 GLU B 131       9.605  44.769  40.014  1.00  0.00           O  
ATOM    207  OE2 GLU B 131      10.609  43.750  41.693  1.00  0.00           O  
ATOM    208  N   LYS B 133      15.080  44.836  40.064  1.00  0.00           N  
ATOM    209  CA  LYS B 133      16.117  44.316  40.942  1.00  0.00           C  
ATOM    210  C   LYS B 133      16.638  45.302  41.988  1.00  0.00           C  
ATOM    211  O   LYS B 133      17.242  44.898  42.977  1.00  0.00           O  
ATOM    212  CB  LYS B 133      17.269  43.764  40.108  1.00  0.00           C  
ATOM    213  CG  LYS B 133      16.834  42.615  39.236  1.00  0.00           C  
ATOM    214  CD  LYS B 133      17.986  41.785  38.727  1.00  0.00           C  
ATOM    215  CE  LYS B 133      17.457  40.688  37.833  1.00  0.00           C  
ATOM    216  NZ  LYS B 133      18.432  39.577  37.679  1.00  0.00           N  
ATOM    217  N   VAL B 134      16.404  46.592  41.788  1.00  0.00           N  
ATOM    218  CA  VAL B 134      16.872  47.575  42.758  1.00  0.00           C  
ATOM    219  C   VAL B 134      16.343  47.197  44.144  1.00  0.00           C  
ATOM    220  O   VAL B 134      17.007  47.407  45.171  1.00  0.00           O  
ATOM    221  CB  VAL B 134      16.386  48.986  42.390  1.00  0.00           C  
ATOM    222  CG1 VAL B 134      17.057  49.999  43.273  1.00  0.00           C  
ATOM    223  CG2 VAL B 134      16.689  49.277  40.924  1.00  0.00           C  
ATOM    224  N   LYS B 135      15.144  46.622  44.159  1.00  0.00           N  
ATOM    225  CA  LYS B 135      14.517  46.201  45.401  1.00  0.00           C  
ATOM    226  C   LYS B 135      15.435  45.230  46.145  1.00  0.00           C  
ATOM    227  O   LYS B 135      15.561  45.289  47.361  1.00  0.00           O  
ATOM    228  CB  LYS B 135      13.174  45.507  45.114  1.00  0.00           C  
ATOM    229  CG  LYS B 135      12.121  46.354  44.384  1.00  0.00           C  
ATOM    230  CD  LYS B 135      10.838  45.543  44.138  1.00  0.00           C  
ATOM    231  CE  LYS B 135       9.642  46.415  43.703  1.00  0.00           C  
ATOM    232  NZ  LYS B 135       9.625  46.840  42.268  1.00  0.00           N  
ATOM    233  N   TRP B 136      16.084  44.336  45.412  1.00  0.00           N  
ATOM    234  CA  TRP B 136      16.964  43.353  46.039  1.00  0.00           C  
ATOM    235  C   TRP B 136      18.011  43.885  47.003  1.00  0.00           C  
ATOM    236  O   TRP B 136      18.218  43.286  48.057  1.00  0.00           O  
ATOM    237  CB  TRP B 136      17.699  42.516  44.992  1.00  0.00           C  
ATOM    238  CG  TRP B 136      16.825  41.691  44.138  1.00  0.00           C  
ATOM    239  CD1 TRP B 136      15.462  41.652  44.147  1.00  0.00           C  
ATOM    240  CD2 TRP B 136      17.247  40.814  43.094  1.00  0.00           C  
ATOM    241  NE1 TRP B 136      15.008  40.804  43.164  1.00  0.00           N  
ATOM    242  CE2 TRP B 136      16.082  40.276  42.503  1.00  0.00           C  
ATOM    243  CE3 TRP B 136      18.499  40.428  42.600  1.00  0.00           C  
ATOM    244  CZ2 TRP B 136      16.129  39.381  41.442  1.00  0.00           C  
ATOM    245  CZ3 TRP B 136      18.546  39.531  41.540  1.00  0.00           C  
ATOM    246  CH2 TRP B 136      17.366  39.018  40.973  1.00  0.00           C  
ATOM    247  N   VAL B 137      18.682  44.984  46.660  1.00  0.00           N  
ATOM    248  CA  VAL B 137      19.728  45.485  47.546  1.00  0.00           C  
ATOM    249  C   VAL B 137      19.267  45.636  49.001  1.00  0.00           C  
ATOM    250  O   VAL B 137      19.999  45.303  49.934  1.00  0.00           O  
ATOM    251  CB  VAL B 137      20.336  46.826  47.031  1.00  0.00           C  
ATOM    252  CG1 VAL B 137      21.416  47.314  47.987  1.00  0.00           C  
ATOM    253  CG2 VAL B 137      20.963  46.624  45.674  1.00  0.00           C  
ATOM    254  N   ASP B 138      18.049  46.122  49.203  1.00  0.00           N  
ATOM    255  CA  ASP B 138      17.538  46.294  50.559  1.00  0.00           C  
ATOM    256  C   ASP B 138      17.216  44.936  51.191  1.00  0.00           C  
ATOM    257  O   ASP B 138      17.478  44.704  52.377  1.00  0.00           O  
ATOM    258  CB  ASP B 138      16.310  47.203  50.520  1.00  0.00           C  
ATOM    259  CG  ASP B 138      16.640  48.593  49.980  1.00  0.00           C  
ATOM    260  OD1 ASP B 138      17.486  49.287  50.595  1.00  0.00           O  
ATOM    261  OD2 ASP B 138      16.061  48.987  48.941  1.00  0.00           O  
ATOM    262  N   GLU B 139      16.670  44.040  50.372  1.00  0.00           N  
ATOM    263  CA  GLU B 139      16.313  42.692  50.792  1.00  0.00           C  
ATOM    264  C   GLU B 139      17.549  41.928  51.259  1.00  0.00           C  
ATOM    265  O   GLU B 139      17.544  41.339  52.339  1.00  0.00           O  
ATOM    266  CB  GLU B 139      15.646  41.954  49.632  1.00  0.00           C  
ATOM    267  CG  GLU B 139      15.102  40.575  49.974  1.00  0.00           C  
ATOM    268  CD  GLU B 139      13.929  40.608  50.939  1.00  0.00           C  
ATOM    269  OE1 GLU B 139      13.445  39.516  51.306  1.00  0.00           O  
ATOM    270  OE2 GLU B 139      13.489  41.712  51.329  1.00  0.00           O  
ATOM    271  N   ILE B 140      18.607  41.941  50.449  1.00  0.00           N  
ATOM    272  CA  ILE B 140      19.857  41.259  50.801  1.00  0.00           C  
ATOM    273  C   ILE B 140      20.373  41.794  52.132  1.00  0.00           C  
ATOM    274  O   ILE B 140      20.590  41.036  53.072  1.00  0.00           O  
ATOM    275  CB  ILE B 140      20.958  41.477  49.727  1.00  0.00           C  
ATOM    276  CG1 ILE B 140      20.535  40.832  48.402  1.00  0.00           C  
ATOM    277  CG2 ILE B 140      22.289  40.889  50.207  1.00  0.00           C  
ATOM    278  CD1 ILE B 140      21.439  41.178  47.218  1.00  0.00           C  
ATOM    279  N   LEU B 141      20.568  43.106  52.201  1.00  0.00           N  
ATOM    280  CA  LEU B 141      21.052  43.742  53.417  1.00  0.00           C  
ATOM    281  C   LEU B 141      20.270  43.246  54.620  1.00  0.00           C  
ATOM    282  O   LEU B 141      20.858  42.828  55.614  1.00  0.00           O  
ATOM    283  CB  LEU B 141      20.937  45.270  53.310  1.00  0.00           C  
ATOM    284  CG  LEU B 141      22.010  45.979  52.475  1.00  0.00           C  
ATOM    285  CD1 LEU B 141      21.710  47.458  52.340  1.00  0.00           C  
ATOM    286  CD2 LEU B 141      23.359  45.775  53.131  1.00  0.00           C  
ATOM    287  N   LYS B 142      18.944  43.292  54.522  1.00  0.00           N  
ATOM    288  CA  LYS B 142      18.068  42.837  55.599  1.00  0.00           C  
ATOM    289  C   LYS B 142      18.435  41.404  55.998  1.00  0.00           C  
ATOM    290  O   LYS B 142      18.861  41.145  57.127  1.00  0.00           O  
ATOM    291  CB  LYS B 142      16.607  42.894  55.136  1.00  0.00           C  
ATOM    292  CG  LYS B 142      15.598  42.396  56.162  1.00  0.00           C  
ATOM    293  CD  LYS B 142      14.242  42.112  55.511  1.00  0.00           C  
ATOM    294  CE  LYS B 142      13.362  41.225  56.398  1.00  0.00           C  
ATOM    295  NZ  LYS B 142      12.061  40.885  55.746  1.00  0.00           N  
ATOM    296  N   LEU B 143      18.274  40.482  55.053  1.00  0.00           N  
ATOM    297  CA  LEU B 143      18.589  39.075  55.267  1.00  0.00           C  
ATOM    298  C   LEU B 143      20.033  38.842  55.704  1.00  0.00           C  
ATOM    299  O   LEU B 143      20.306  37.944  56.491  1.00  0.00           O  
ATOM    300  CB  LEU B 143      18.327  38.285  53.984  1.00  0.00           C  
ATOM    301  CG  LEU B 143      16.871  38.128  53.545  1.00  0.00           C  
ATOM    302  CD1 LEU B 143      16.822  37.542  52.149  1.00  0.00           C  
ATOM    303  CD2 LEU B 143      16.131  37.237  54.531  1.00  0.00           C  
ATOM    304  N   ASP B 144      20.963  39.632  55.181  1.00  0.00           N  
ATOM    305  CA  ASP B 144      22.359  39.469  55.551  1.00  0.00           C  
ATOM    306  C   ASP B 144      22.555  39.846  57.015  1.00  0.00           C  
ATOM    307  O   ASP B 144      23.449  39.336  57.695  1.00  0.00           O  
ATOM    308  CB  ASP B 144      23.257  40.339  54.674  1.00  0.00           C  
ATOM    309  CG  ASP B 144      24.699  40.374  55.176  1.00  0.00           C  
ATOM    310  OD1 ASP B 144      25.407  39.349  55.030  1.00  0.00           O  
ATOM    311  OD2 ASP B 144      25.115  41.421  55.733  1.00  0.00           O  
ATOM    312  N   THR B 145      21.705  40.741  57.500  1.00  0.00           N  
ATOM    313  CA  THR B 145      21.801  41.185  58.880  1.00  0.00           C  
ATOM    314  C   THR B 145      21.286  40.085  59.802  1.00  0.00           C  
ATOM    315  O   THR B 145      21.931  39.732  60.800  1.00  0.00           O  
ATOM    316  CB  THR B 145      20.981  42.468  59.101  1.00  0.00           C  
ATOM    317  OG1 THR B 145      21.186  43.364  58.001  1.00  0.00           O  
ATOM    318  CG2 THR B 145      21.432  43.159  60.363  1.00  0.00           C  
ATOM    319  N   GLU B 146      20.117  39.552  59.447  1.00  0.00           N  
ATOM    320  CA  GLU B 146      19.475  38.480  60.197  1.00  0.00           C  
ATOM    321  C   GLU B 146      20.477  37.320  60.216  1.00  0.00           C  
ATOM    322  O   GLU B 146      20.683  36.661  61.239  1.00  0.00           O  
ATOM    323  CB  GLU B 146      18.168  38.097  59.485  1.00  0.00           C  
ATOM    324  CG  GLU B 146      17.240  37.136  60.223  1.00  0.00           C  
ATOM    325  CD  GLU B 146      15.976  36.808  59.419  1.00  0.00           C  
ATOM    326  OE1 GLU B 146      15.314  35.789  59.731  1.00  0.00           O  
ATOM    327  OE2 GLU B 146      15.643  37.571  58.479  1.00  0.00           O  
ATOM    328  N   TRP B 147      21.117  37.107  59.072  1.00  0.00           N  
ATOM    329  CA  TRP B 147      22.121  36.068  58.916  1.00  0.00           C  
ATOM    330  C   TRP B 147      23.275  36.298  59.892  1.00  0.00           C  
ATOM    331  O   TRP B 147      23.589  35.424  60.696  1.00  0.00           O  
ATOM    332  CB  TRP B 147      22.653  36.076  57.477  1.00  0.00           C  
ATOM    333  CG  TRP B 147      23.731  35.057  57.194  1.00  0.00           C  
ATOM    334  CD1 TRP B 147      23.574  33.705  57.068  1.00  0.00           C  
ATOM    335  CD2 TRP B 147      25.134  35.313  57.036  1.00  0.00           C  
ATOM    336  NE1 TRP B 147      24.792  33.104  56.847  1.00  0.00           N  
ATOM    337  CE2 TRP B 147      25.766  34.068  56.824  1.00  0.00           C  
ATOM    338  CE3 TRP B 147      25.917  36.474  57.055  1.00  0.00           C  
ATOM    339  CZ2 TRP B 147      27.146  33.952  56.632  1.00  0.00           C  
ATOM    340  CZ3 TRP B 147      27.292  36.357  56.864  1.00  0.00           C  
ATOM    341  CH2 TRP B 147      27.890  35.104  56.657  1.00  0.00           C  
ATOM    342  N   ARG B 148      23.900  37.474  59.825  1.00  0.00           N  
ATOM    343  CA  ARG B 148      25.034  37.791  60.702  1.00  0.00           C  
ATOM    344  C   ARG B 148      24.680  37.738  62.184  1.00  0.00           C  
ATOM    345  O   ARG B 148      25.470  37.270  63.009  1.00  0.00           O  
ATOM    346  CB  ARG B 148      25.610  39.174  60.370  1.00  0.00           C  
ATOM    347  CG  ARG B 148      26.364  39.268  59.043  1.00  0.00           C  
ATOM    348  CD  ARG B 148      26.892  40.679  58.822  1.00  0.00           C  
ATOM    349  NE  ARG B 148      25.927  41.662  59.306  1.00  0.00           N  
ATOM    350  CZ  ARG B 148      25.889  42.938  58.938  1.00  0.00           C  
ATOM    351  NH1 ARG B 148      26.769  43.412  58.064  1.00  0.00           N  
ATOM    352  NH2 ARG B 148      24.966  43.745  59.452  1.00  0.00           N  
ATOM    353  N   THR B 149      23.492  38.226  62.519  1.00  0.00           N  
ATOM    354  CA  THR B 149      23.041  38.223  63.901  1.00  0.00           C  
ATOM    355  C   THR B 149      22.864  36.798  64.426  1.00  0.00           C  
ATOM    356  O   THR B 149      23.444  36.429  65.449  1.00  0.00           O  
ATOM    357  CB  THR B 149      21.718  39.000  64.043  1.00  0.00           C  
ATOM    358  OG1 THR B 149      21.972  40.399  63.840  1.00  0.00           O  
ATOM    359  CG2 THR B 149      21.099  38.776  65.426  1.00  0.00           C  
ATOM    360  N   LYS B 150      22.072  35.993  63.725  1.00  0.00           N  
ATOM    361  CA  LYS B 150      21.851  34.619  64.161  1.00  0.00           C  
ATOM    362  C   LYS B 150      23.173  33.841  64.271  1.00  0.00           C  
ATOM    363  O   LYS B 150      23.284  32.891  65.053  1.00  0.00           O  
ATOM    364  CB  LYS B 150      20.880  33.907  63.210  1.00  0.00           C  
ATOM    365  CG  LYS B 150      19.469  34.482  63.197  1.00  0.00           C  
ATOM    366  CD  LYS B 150      18.457  33.464  62.669  1.00  0.00           C  
ATOM    367  CE  LYS B 150      17.009  33.833  63.011  1.00  0.00           C  
ATOM    368  NZ  LYS B 150      16.417  34.891  62.150  1.00  0.00           N  
ATOM    369  N   LEU B 151      24.167  34.262  63.489  1.00  0.00           N  
ATOM    370  CA  LEU B 151      25.497  33.644  63.476  1.00  0.00           C  
ATOM    371  C   LEU B 151      26.178  33.995  64.791  1.00  0.00           C  
ATOM    372  O   LEU B 151      26.960  33.208  65.341  1.00  0.00           O  
ATOM    373  CB  LEU B 151      26.312  34.204  62.305  1.00  0.00           C  
ATOM    374  CG  LEU B 151      27.052  33.310  61.300  1.00  0.00           C  
ATOM    375  CD1 LEU B 151      26.449  31.917  61.224  1.00  0.00           C  
ATOM    376  CD2 LEU B 151      26.987  33.993  59.933  1.00  0.00           C  
ATOM    377  N   LYS B 152      25.860  35.194  65.275  1.00  0.00           N  
ATOM    378  CA  LYS B 152      26.389  35.725  66.523  1.00  0.00           C  
ATOM    379  C   LYS B 152      25.828  34.895  67.669  1.00  0.00           C  
ATOM    380  O   LYS B 152      26.583  34.313  68.452  1.00  0.00           O  
ATOM    381  CB  LYS B 152      25.946  37.187  66.691  1.00  0.00           C  
ATOM    382  CG  LYS B 152      26.981  38.152  67.273  1.00  0.00           C  
ATOM    383  CD  LYS B 152      27.458  37.755  68.666  1.00  0.00           C  
ATOM    384  CE  LYS B 152      28.300  38.863  69.308  1.00  0.00           C  
ATOM    385  NZ  LYS B 152      27.507  40.083  69.667  1.00  0.00           N  
ATOM    386  N   GLU B 153      24.494  34.837  67.743  1.00  0.00           N  
ATOM    387  CA  GLU B 153      23.791  34.115  68.804  1.00  0.00           C  
ATOM    388  C   GLU B 153      24.217  32.662  68.897  1.00  0.00           C  
ATOM    389  O   GLU B 153      24.277  32.093  69.989  1.00  0.00           O  
ATOM    390  CB  GLU B 153      22.277  34.194  68.613  1.00  0.00           C  
ATOM    391  CG  GLU B 153      21.514  34.183  69.931  1.00  0.00           C  
ATOM    392  CD  GLU B 153      20.017  34.014  69.738  1.00  0.00           C  
ATOM    393  OE1 GLU B 153      19.492  34.513  68.717  1.00  0.00           O  
ATOM    394  OE2 GLU B 153      19.362  33.393  70.608  1.00  0.00           O  
ATOM    395  N   ILE B 154      24.501  32.052  67.754  1.00  0.00           N  
ATOM    396  CA  ILE B 154      24.950  30.675  67.760  1.00  0.00           C  
ATOM    397  C   ILE B 154      26.233  30.577  68.593  1.00  0.00           C  
ATOM    398  O   ILE B 154      26.286  29.817  69.554  1.00  0.00           O  
ATOM    399  CB  ILE B 154      25.193  30.152  66.321  1.00  0.00           C  
ATOM    400  CG1 ILE B 154      23.852  30.017  65.596  1.00  0.00           C  
ATOM    401  CG2 ILE B 154      25.904  28.807  66.354  1.00  0.00           C  
ATOM    402  CD1 ILE B 154      23.930  29.271  64.278  1.00  0.00           C  
ATOM    403  N   ASN B 155      27.259  31.353  68.251  1.00  0.00           N  
ATOM    404  CA  ASN B 155      28.504  31.299  69.019  1.00  0.00           C  
ATOM    405  C   ASN B 155      28.218  31.622  70.473  1.00  0.00           C  
ATOM    406  O   ASN B 155      28.809  31.035  71.376  1.00  0.00           O  
ATOM    407  CB  ASN B 155      29.536  32.288  68.483  1.00  0.00           C  
ATOM    408  CG  ASN B 155      29.932  31.995  67.057  1.00  0.00           C  
ATOM    409  OD1 ASN B 155      31.109  32.059  66.706  1.00  0.00           O  
ATOM    410  ND2 ASN B 155      28.948  31.681  66.219  1.00  0.00           N  
ATOM    411  N   ARG B 156      27.306  32.563  70.689  1.00  0.00           N  
ATOM    412  CA  ARG B 156      26.922  32.970  72.033  1.00  0.00           C  
ATOM    413  C   ARG B 156      26.536  31.717  72.814  1.00  0.00           C  
ATOM    414  O   ARG B 156      27.051  31.458  73.905  1.00  0.00           O  
ATOM    415  CB  ARG B 156      25.726  33.925  71.964  1.00  0.00           C  
ATOM    416  CG  ARG B 156      25.428  34.685  73.243  1.00  0.00           C  
ATOM    417  CD  ARG B 156      24.004  35.212  73.212  1.00  0.00           C  
ATOM    418  NE  ARG B 156      23.104  34.371  74.002  1.00  0.00           N  
ATOM    419  CZ  ARG B 156      21.781  34.334  73.859  1.00  0.00           C  
ATOM    420  NH1 ARG B 156      21.189  35.091  72.943  1.00  0.00           N  
ATOM    421  NH2 ARG B 156      21.048  33.543  74.638  1.00  0.00           N  
ATOM    422  N   LEU B 157      25.633  30.935  72.233  1.00  0.00           N  
ATOM    423  CA  LEU B 157      25.159  29.713  72.861  1.00  0.00           C  
ATOM    424  C   LEU B 157      26.249  28.659  72.979  1.00  0.00           C  
ATOM    425  O   LEU B 157      26.447  28.084  74.044  1.00  0.00           O  
ATOM    426  CB  LEU B 157      23.972  29.178  72.072  1.00  0.00           C  
ATOM    427  CG  LEU B 157      22.845  30.209  72.101  1.00  0.00           C  
ATOM    428  CD1 LEU B 157      21.869  29.988  70.967  1.00  0.00           C  
ATOM    429  CD2 LEU B 157      22.155  30.116  73.444  1.00  0.00           C  
ATOM    430  N   ARG B 158      26.958  28.407  71.889  1.00  0.00           N  
ATOM    431  CA  ARG B 158      28.034  27.425  71.895  1.00  0.00           C  
ATOM    432  C   ARG B 158      28.921  27.695  73.114  1.00  0.00           C  
ATOM    433  O   ARG B 158      29.322  26.771  73.823  1.00  0.00           O  
ATOM    434  CB  ARG B 158      28.832  27.547  70.593  1.00  0.00           C  
ATOM    435  CG  ARG B 158      29.815  26.428  70.305  1.00  0.00           C  
ATOM    436  CD  ARG B 158      30.056  26.343  68.794  1.00  0.00           C  
ATOM    437  NE  ARG B 158      28.841  25.972  68.060  1.00  0.00           N  
ATOM    438  CZ  ARG B 158      28.651  26.179  66.758  1.00  0.00           C  
ATOM    439  NH1 ARG B 158      29.594  26.763  66.030  1.00  0.00           N  
ATOM    440  NH2 ARG B 158      27.521  25.797  66.177  1.00  0.00           N  
ATOM    441  N   HIS B 159      29.199  28.974  73.366  1.00  0.00           N  
ATOM    442  CA  HIS B 159      30.028  29.374  74.499  1.00  0.00           C  
ATOM    443  C   HIS B 159      29.256  29.185  75.802  1.00  0.00           C  
ATOM    444  O   HIS B 159      29.813  28.714  76.790  1.00  0.00           O  
ATOM    445  CB  HIS B 159      30.467  30.837  74.349  1.00  0.00           C  
ATOM    446  CG  HIS B 159      31.444  31.291  75.391  1.00  0.00           C  
ATOM    447  ND1 HIS B 159      32.651  30.660  75.609  1.00  0.00           N  
ATOM    448  CD2 HIS B 159      31.404  32.331  76.260  1.00  0.00           C  
ATOM    449  CE1 HIS B 159      33.312  31.291  76.565  1.00  0.00           C  
ATOM    450  NE2 HIS B 159      32.577  32.309  76.976  1.00  0.00           N  
ATOM    451  N   GLU B 160      27.973  29.538  75.797  1.00  0.00           N  
ATOM    452  CA  GLU B 160      27.130  29.399  76.987  1.00  0.00           C  
ATOM    453  C   GLU B 160      26.993  27.916  77.378  1.00  0.00           C  
ATOM    454  O   GLU B 160      27.019  27.565  78.557  1.00  0.00           O  
ATOM    455  CB  GLU B 160      25.740  30.005  76.725  1.00  0.00           C  
ATOM    456  CG  GLU B 160      24.987  30.468  77.980  1.00  0.00           C  
ATOM    457  CD  GLU B 160      23.478  30.673  77.752  1.00  0.00           C  
ATOM    458  OE1 GLU B 160      23.083  31.376  76.792  1.00  0.00           O  
ATOM    459  OE2 GLU B 160      22.679  30.133  78.551  1.00  0.00           O  
ATOM    460  N   ARG B 161      26.849  27.050  76.382  1.00  0.00           N  
ATOM    461  CA  ARG B 161      26.714  25.622  76.627  1.00  0.00           C  
ATOM    462  C   ARG B 161      27.924  25.132  77.407  1.00  0.00           C  
ATOM    463  O   ARG B 161      27.793  24.364  78.358  1.00  0.00           O  
ATOM    464  CB  ARG B 161      26.619  24.871  75.298  1.00  0.00           C  
ATOM    465  CG  ARG B 161      26.493  23.356  75.425  1.00  0.00           C  
ATOM    466  CD  ARG B 161      26.771  22.698  74.091  1.00  0.00           C  
ATOM    467  NE  ARG B 161      28.140  22.967  73.664  1.00  0.00           N  
ATOM    468  CZ  ARG B 161      28.539  22.935  72.399  1.00  0.00           C  
ATOM    469  NH1 ARG B 161      27.661  22.644  71.446  1.00  0.00           N  
ATOM    470  NH2 ARG B 161      29.806  23.203  72.087  1.00  0.00           N  
ATOM    471  N   ASN B 162      29.105  25.579  76.995  1.00  0.00           N  
ATOM    472  CA  ASN B 162      30.342  25.189  77.659  1.00  0.00           C  
ATOM    473  C   ASN B 162      30.334  25.626  79.114  1.00  0.00           C  
ATOM    474  O   ASN B 162      30.650  24.836  80.002  1.00  0.00           O  
ATOM    475  CB  ASN B 162      31.544  25.794  76.934  1.00  0.00           C  
ATOM    476  CG  ASN B 162      31.897  25.038  75.678  1.00  0.00           C  
ATOM    477  OD1 ASN B 162      31.024  24.707  74.874  1.00  0.00           O  
ATOM    478  ND2 ASN B 162      33.182  24.756  75.498  1.00  0.00           N  
ATOM    479  N   LYS B 163      29.967  26.883  79.355  1.00  0.00           N  
ATOM    480  CA  LYS B 163      29.907  27.421  80.711  1.00  0.00           C  
ATOM    481  C   LYS B 163      28.876  26.660  81.559  1.00  0.00           C  
ATOM    482  O   LYS B 163      29.137  26.343  82.720  1.00  0.00           O  
ATOM    483  CB  LYS B 163      29.564  28.923  80.683  1.00  0.00           C  
ATOM    484  CG  LYS B 163      30.667  29.840  80.120  1.00  0.00           C  
ATOM    485  CD  LYS B 163      30.224  31.320  80.074  1.00  0.00           C  
ATOM    486  CE  LYS B 163      31.366  32.257  79.647  1.00  0.00           C  
ATOM    487  NZ  LYS B 163      31.003  33.710  79.660  1.00  0.00           N  
ATOM    488  N   ILE B 164      27.714  26.362  80.980  1.00  0.00           N  
ATOM    489  CA  ILE B 164      26.667  25.635  81.699  1.00  0.00           C  
ATOM    490  C   ILE B 164      27.078  24.179  81.911  1.00  0.00           C  
ATOM    491  O   ILE B 164      26.513  23.486  82.756  1.00  0.00           O  
ATOM    492  CB  ILE B 164      25.325  25.640  80.929  1.00  0.00           C  
ATOM    493  CG1 ILE B 164      24.930  27.070  80.540  1.00  0.00           C  
ATOM    494  CG2 ILE B 164      24.238  25.015  81.791  1.00  0.00           C  
ATOM    495  CD1 ILE B 164      24.624  27.997  81.709  1.00  0.00           C  
ATOM    496  N   ALA B 165      28.059  23.717  81.137  1.00  0.00           N  
ATOM    497  CA  ALA B 165      28.543  22.342  81.248  1.00  0.00           C  
ATOM    498  C   ALA B 165      29.463  22.193  82.449  1.00  0.00           C  
ATOM    499  O   ALA B 165      29.281  21.295  83.265  1.00  0.00           O  
ATOM    500  CB  ALA B 165      29.284  21.935  79.984  1.00  0.00           C  
ATOM    501  N   VAL B 166      30.455  23.071  82.554  1.00  0.00           N  
ATOM    502  CA  VAL B 166      31.391  23.015  83.670  1.00  0.00           C  
ATOM    503  C   VAL B 166      30.656  23.266  84.982  1.00  0.00           C  
ATOM    504  O   VAL B 166      30.960  22.641  85.995  1.00  0.00           O  
ATOM    505  CB  VAL B 166      32.532  24.066  83.520  1.00  0.00           C  
ATOM    506  CG1 VAL B 166      31.995  25.480  83.734  1.00  0.00           C  
ATOM    507  CG2 VAL B 166      33.645  23.768  84.510  1.00  0.00           C  
ATOM    508  N   GLU B 167      29.682  24.174  84.952  1.00  0.00           N  
ATOM    509  CA  GLU B 167      28.903  24.523  86.138  1.00  0.00           C  
ATOM    510  C   GLU B 167      28.134  23.358  86.744  1.00  0.00           C  
ATOM    511  O   GLU B 167      27.967  23.292  87.961  1.00  0.00           O  
ATOM    512  CB  GLU B 167      27.933  25.664  85.819  1.00  0.00           C  
ATOM    513  CG  GLU B 167      28.551  27.053  85.916  1.00  0.00           C  
ATOM    514  CD  GLU B 167      28.823  27.471  87.351  1.00  0.00           C  
ATOM    515  OE1 GLU B 167      27.848  27.647  88.116  1.00  0.00           O  
ATOM    516  OE2 GLU B 167      30.011  27.621  87.716  1.00  0.00           O  
ATOM    517  N   ILE B 168      27.654  22.447  85.904  1.00  0.00           N  
ATOM    518  CA  ILE B 168      26.925  21.293  86.412  1.00  0.00           C  
ATOM    519  C   ILE B 168      27.943  20.312  86.998  1.00  0.00           C  
ATOM    520  O   ILE B 168      27.621  19.511  87.880  1.00  0.00           O  
ATOM    521  CB  ILE B 168      26.102  20.604  85.299  1.00  0.00           C  
ATOM    522  CG1 ILE B 168      25.258  19.481  85.903  1.00  0.00           C  
ATOM    523  CG2 ILE B 168      27.022  20.043  84.233  1.00  0.00           C  
ATOM    524  CD1 ILE B 168      24.311  18.830  84.926  1.00  0.00           C  
ATOM    525  N   GLY B 169      29.176  20.395  86.504  1.00  0.00           N  
ATOM    526  CA  GLY B 169      30.238  19.537  86.996  1.00  0.00           C  
ATOM    527  C   GLY B 169      30.647  19.979  88.387  1.00  0.00           C  
ATOM    528  O   GLY B 169      30.917  19.149  89.251  1.00  0.00           O  
ATOM    529  N   LYS B 170      30.693  21.293  88.601  1.00  0.00           N  
ATOM    530  CA  LYS B 170      31.050  21.857  89.901  1.00  0.00           C  
ATOM    531  C   LYS B 170      30.000  21.480  90.946  1.00  0.00           C  
ATOM    532  O   LYS B 170      30.331  21.262  92.111  1.00  0.00           O  
ATOM    533  CB  LYS B 170      31.167  23.384  89.811  1.00  0.00           C  
ATOM    534  CG  LYS B 170      32.469  23.885  89.197  1.00  0.00           C  
ATOM    535  CD  LYS B 170      33.570  24.013  90.239  1.00  0.00           C  
ATOM    536  CE  LYS B 170      33.258  25.129  91.229  1.00  0.00           C  
ATOM    537  NZ  LYS B 170      34.346  25.312  92.228  1.00  0.00           N  
ATOM    538  N   ARG B 171      28.737  21.405  90.529  1.00  0.00           N  
ATOM    539  CA  ARG B 171      27.664  21.034  91.446  1.00  0.00           C  
ATOM    540  C   ARG B 171      27.575  19.524  91.611  1.00  0.00           C  
ATOM    541  O   ARG B 171      26.854  19.033  92.478  1.00  0.00           O  
ATOM    542  CB  ARG B 171      26.320  21.566  90.963  1.00  0.00           C  
ATOM    543  CG  ARG B 171      26.196  23.061  91.026  1.00  0.00           C  
ATOM    544  CD  ARG B 171      24.748  23.440  90.912  1.00  0.00           C  
ATOM    545  NE  ARG B 171      24.563  24.882  90.835  1.00  0.00           N  
ATOM    546  CZ  ARG B 171      23.380  25.480  90.919  1.00  0.00           C  
ATOM    547  NH1 ARG B 171      22.280  24.757  91.087  1.00  0.00           N  
ATOM    548  NH2 ARG B 171      23.295  26.798  90.832  1.00  0.00           N  
ATOM    549  N   ARG B 172      28.301  18.788  90.774  1.00  0.00           N  
ATOM    550  CA  ARG B 172      28.315  17.332  90.860  1.00  0.00           C  
ATOM    551  C   ARG B 172      28.935  16.977  92.215  1.00  0.00           C  
ATOM    552  O   ARG B 172      28.698  15.901  92.767  1.00  0.00           O  
ATOM    553  CB  ARG B 172      29.138  16.744  89.702  1.00  0.00           C  
ATOM    554  CG  ARG B 172      29.189  15.222  89.656  1.00  0.00           C  
ATOM    555  CD  ARG B 172      30.138  14.670  90.707  1.00  0.00           C  
ATOM    556  NE  ARG B 172      29.917  13.251  90.966  1.00  0.00           N  
ATOM    557  CZ  ARG B 172      30.534  12.562  91.922  1.00  0.00           C  
ATOM    558  NH1 ARG B 172      31.415  13.163  92.710  1.00  0.00           N  
ATOM    559  NH2 ARG B 172      30.266  11.273  92.093  1.00  0.00           N  
ATOM    560  N   LYS B 173      29.720  17.909  92.746  1.00  0.00           N  
ATOM    561  CA  LYS B 173      30.376  17.737  94.034  1.00  0.00           C  
ATOM    562  C   LYS B 173      29.523  18.403  95.118  1.00  0.00           C  
ATOM    563  O   LYS B 173      29.570  18.008  96.281  1.00  0.00           O  
ATOM    564  CB  LYS B 173      31.767  18.378  93.998  1.00  0.00           C  
ATOM    565  CG  LYS B 173      32.534  18.124  92.704  1.00  0.00           C  
ATOM    566  CD  LYS B 173      32.790  16.641  92.468  1.00  0.00           C  
ATOM    567  CE  LYS B 173      33.887  16.108  93.379  1.00  0.00           C  
ATOM    568  NZ  LYS B 173      35.194  16.788  93.141  1.00  0.00           N  
ATOM    569  N   LYS B 174      28.743  19.408  94.717  1.00  0.00           N  
ATOM    570  CA  LYS B 174      27.864  20.161  95.620  1.00  0.00           C  
ATOM    571  C   LYS B 174      26.520  19.429  95.789  1.00  0.00           C  
ATOM    572  O   LYS B 174      26.445  18.207  95.632  1.00  0.00           O  
ATOM    573  CB  LYS B 174      27.643  21.584  95.056  1.00  0.00           C  
ATOM    574  CG  LYS B 174      27.242  22.653  96.086  1.00  0.00           C  
ATOM    575  CD  LYS B 174      27.425  24.086  95.554  1.00  0.00           C  
ATOM    576  CE  LYS B 174      26.321  24.507  94.589  1.00  0.00           C  
ATOM    577  NZ  LYS B 174      24.990  24.634  95.251  1.00  0.00           N  
ATOM    578  N   GLY B 175      25.465  20.174  96.109  1.00  0.00           N  
ATOM    579  CA  GLY B 175      24.161  19.558  96.285  1.00  0.00           C  
ATOM    580  C   GLY B 175      23.576  19.115  94.960  1.00  0.00           C  
ATOM    581  O   GLY B 175      22.509  18.506  94.913  1.00  0.00           O  
ATOM    582  N   GLU B 176      24.292  19.424  93.883  1.00  0.00           N  
ATOM    583  CA  GLU B 176      23.889  19.093  92.516  1.00  0.00           C  
ATOM    584  C   GLU B 176      22.399  19.286  92.211  1.00  0.00           C  
ATOM    585  O   GLU B 176      21.731  18.362  91.739  1.00  0.00           O  
ATOM    586  CB  GLU B 176      24.294  17.650  92.147  1.00  0.00           C  
ATOM    587  CG  GLU B 176      24.300  17.393  90.621  1.00  0.00           C  
ATOM    588  CD  GLU B 176      24.459  15.928  90.222  1.00  0.00           C  
ATOM    589  OE1 GLU B 176      23.558  15.116  90.530  1.00  0.00           O  
ATOM    590  OE2 GLU B 176      25.484  15.592  89.585  1.00  0.00           O  
ATOM    591  N   PRO B 177      21.850  20.482  92.489  1.00  0.00           N  
ATOM    592  CA  PRO B 177      20.427  20.708  92.198  1.00  0.00           C  
ATOM    593  C   PRO B 177      20.309  21.023  90.704  1.00  0.00           C  
ATOM    594  O   PRO B 177      19.479  21.832  90.280  1.00  0.00           O  
ATOM    595  CB  PRO B 177      20.082  21.921  93.065  1.00  0.00           C  
ATOM    596  CG  PRO B 177      21.140  21.907  94.143  1.00  0.00           C  
ATOM    597  CD  PRO B 177      22.370  21.537  93.374  1.00  0.00           C  
ATOM    598  N   VAL B 178      21.159  20.360  89.925  1.00  0.00           N  
ATOM    599  CA  VAL B 178      21.263  20.539  88.482  1.00  0.00           C  
ATOM    600  C   VAL B 178      20.066  20.186  87.600  1.00  0.00           C  
ATOM    601  O   VAL B 178      20.202  20.128  86.381  1.00  0.00           O  
ATOM    602  CB  VAL B 178      22.483  19.769  87.953  1.00  0.00           C  
ATOM    603  CG1 VAL B 178      23.714  20.145  88.763  1.00  0.00           C  
ATOM    604  CG2 VAL B 178      22.229  18.275  88.031  1.00  0.00           C  
ATOM    605  N   ASP B 179      18.899  19.954  88.189  1.00  0.00           N  
ATOM    606  CA  ASP B 179      17.730  19.620  87.381  1.00  0.00           C  
ATOM    607  C   ASP B 179      17.263  20.832  86.587  1.00  0.00           C  
ATOM    608  O   ASP B 179      16.796  20.703  85.456  1.00  0.00           O  
ATOM    609  CB  ASP B 179      16.589  19.105  88.265  1.00  0.00           C  
ATOM    610  CG  ASP B 179      16.826  17.686  88.764  1.00  0.00           C  
ATOM    611  OD1 ASP B 179      17.833  17.454  89.468  1.00  0.00           O  
ATOM    612  OD2 ASP B 179      16.001  16.800  88.450  1.00  0.00           O  
ATOM    613  N   GLU B 180      17.398  22.008  87.189  1.00  0.00           N  
ATOM    614  CA  GLU B 180      16.987  23.252  86.553  1.00  0.00           C  
ATOM    615  C   GLU B 180      18.072  23.687  85.571  1.00  0.00           C  
ATOM    616  O   GLU B 180      17.782  24.157  84.469  1.00  0.00           O  
ATOM    617  CB  GLU B 180      16.769  24.337  87.619  1.00  0.00           C  
ATOM    618  CG  GLU B 180      15.774  25.429  87.218  1.00  0.00           C  
ATOM    619  CD  GLU B 180      15.583  26.500  88.291  1.00  0.00           C  
ATOM    620  OE1 GLU B 180      16.518  27.299  88.525  1.00  0.00           O  
ATOM    621  OE2 GLU B 180      14.494  26.542  88.900  1.00  0.00           O  
ATOM    622  N   LEU B 181      19.324  23.514  85.983  1.00  0.00           N  
ATOM    623  CA  LEU B 181      20.477  23.875  85.167  1.00  0.00           C  
ATOM    624  C   LEU B 181      20.640  22.904  84.004  1.00  0.00           C  
ATOM    625  O   LEU B 181      21.311  23.204  83.021  1.00  0.00           O  
ATOM    626  CB  LEU B 181      21.738  23.878  86.043  1.00  0.00           C  
ATOM    627  CG  LEU B 181      23.130  24.156  85.459  1.00  0.00           C  
ATOM    628  CD1 LEU B 181      24.064  24.598  86.587  1.00  0.00           C  
ATOM    629  CD2 LEU B 181      23.675  22.911  84.748  1.00  0.00           C  
ATOM    630  N   LEU B 182      20.012  21.740  84.119  1.00  0.00           N  
ATOM    631  CA  LEU B 182      20.096  20.719  83.084  1.00  0.00           C  
ATOM    632  C   LEU B 182      19.045  20.965  82.010  1.00  0.00           C  
ATOM    633  O   LEU B 182      19.271  20.693  80.836  1.00  0.00           O  
ATOM    634  CB  LEU B 182      19.893  19.332  83.705  1.00  0.00           C  
ATOM    635  CG  LEU B 182      20.426  18.081  82.995  1.00  0.00           C  
ATOM    636  CD1 LEU B 182      19.738  17.885  81.646  1.00  0.00           C  
ATOM    637  CD2 LEU B 182      21.924  18.210  82.820  1.00  0.00           C  
ATOM    638  N   ALA B 183      17.893  21.483  82.406  1.00  0.00           N  
ATOM    639  CA  ALA B 183      16.830  21.740  81.445  1.00  0.00           C  
ATOM    640  C   ALA B 183      17.209  22.845  80.468  1.00  0.00           C  
ATOM    641  O   ALA B 183      16.655  22.923  79.365  1.00  0.00           O  
ATOM    642  CB  ALA B 183      15.538  22.098  82.170  1.00  0.00           C  
ATOM    643  N   LYS B 184      18.151  23.698  80.874  1.00  0.00           N  
ATOM    644  CA  LYS B 184      18.596  24.795  80.016  1.00  0.00           C  
ATOM    645  C   LYS B 184      19.587  24.324  78.961  1.00  0.00           C  
ATOM    646  O   LYS B 184      19.579  24.807  77.826  1.00  0.00           O  
ATOM    647  CB  LYS B 184      19.207  25.930  80.850  1.00  0.00           C  
ATOM    648  CG  LYS B 184      18.191  27.012  81.241  1.00  0.00           C  
ATOM    649  CD  LYS B 184      17.679  27.791  80.019  1.00  0.00           C  
ATOM    650  CE  LYS B 184      16.363  28.537  80.298  1.00  0.00           C  
ATOM    651  NZ  LYS B 184      16.463  29.629  81.314  1.00  0.00           N  
ATOM    652  N   SER B 185      20.434  23.375  79.332  1.00  0.00           N  
ATOM    653  CA  SER B 185      21.401  22.840  78.391  1.00  0.00           C  
ATOM    654  C   SER B 185      20.657  22.201  77.221  1.00  0.00           C  
ATOM    655  O   SER B 185      21.131  22.222  76.089  1.00  0.00           O  
ATOM    656  CB  SER B 185      22.274  21.793  79.072  1.00  0.00           C  
ATOM    657  OG  SER B 185      21.509  20.650  79.403  1.00  0.00           O  
ATOM    658  N   ARG B 186      19.486  21.638  77.502  1.00  0.00           N  
ATOM    659  CA  ARG B 186      18.682  20.996  76.470  1.00  0.00           C  
ATOM    660  C   ARG B 186      17.978  22.019  75.571  1.00  0.00           C  
ATOM    661  O   ARG B 186      17.655  21.723  74.415  1.00  0.00           O  
ATOM    662  CB  ARG B 186      17.656  20.040  77.107  1.00  0.00           C  
ATOM    663  CG  ARG B 186      18.273  18.810  77.790  1.00  0.00           C  
ATOM    664  CD  ARG B 186      17.223  17.809  78.325  1.00  0.00           C  
ATOM    665  NE  ARG B 186      16.466  18.305  79.480  1.00  0.00           N  
ATOM    666  CZ  ARG B 186      15.191  18.700  79.450  1.00  0.00           C  
ATOM    667  NH1 ARG B 186      14.492  18.663  78.317  1.00  0.00           N  
ATOM    668  NH2 ARG B 186      14.613  19.142  80.560  1.00  0.00           N  
ATOM    669  N   GLU B 195      17.737  23.222  76.086  1.00  0.00           N  
ATOM    670  CA  GLU B 195      17.087  24.238  75.263  1.00  0.00           C  
ATOM    671  C   GLU B 195      18.149  24.965  74.467  1.00  0.00           C  
ATOM    672  O   GLU B 195      17.913  25.360  73.328  1.00  0.00           O  
ATOM    673  CB  GLU B 195      16.286  25.227  76.113  1.00  0.00           C  
ATOM    674  CG  GLU B 195      15.077  24.605  76.828  1.00  0.00           C  
ATOM    675  CD  GLU B 195      14.212  23.716  75.928  1.00  0.00           C  
ATOM    676  OE1 GLU B 195      14.587  22.544  75.690  1.00  0.00           O  
ATOM    677  OE2 GLU B 195      13.153  24.190  75.458  1.00  0.00           O  
ATOM    678  N   ILE B 196      19.321  25.131  75.073  1.00  0.00           N  
ATOM    679  CA  ILE B 196      20.447  25.772  74.406  1.00  0.00           C  
ATOM    680  C   ILE B 196      20.737  25.018  73.106  1.00  0.00           C  
ATOM    681  O   ILE B 196      20.745  25.607  72.024  1.00  0.00           O  
ATOM    682  CB  ILE B 196      21.720  25.729  75.279  1.00  0.00           C  
ATOM    683  CG1 ILE B 196      21.564  26.664  76.477  1.00  0.00           C  
ATOM    684  CG2 ILE B 196      22.945  26.100  74.449  1.00  0.00           C  
ATOM    685  CD1 ILE B 196      22.755  26.627  77.431  1.00  0.00           C  
ATOM    686  N   VAL B 197      20.973  23.714  73.208  1.00  0.00           N  
ATOM    687  CA  VAL B 197      21.258  22.933  72.015  1.00  0.00           C  
ATOM    688  C   VAL B 197      20.064  22.934  71.058  1.00  0.00           C  
ATOM    689  O   VAL B 197      20.234  23.026  69.842  1.00  0.00           O  
ATOM    690  CB  VAL B 197      21.654  21.488  72.370  1.00  0.00           C  
ATOM    691  CG1 VAL B 197      22.813  21.501  73.361  1.00  0.00           C  
ATOM    692  CG2 VAL B 197      20.481  20.749  72.943  1.00  0.00           C  
ATOM    693  N   LYS B 198      18.854  22.841  71.598  1.00  0.00           N  
ATOM    694  CA  LYS B 198      17.673  22.863  70.748  1.00  0.00           C  
ATOM    695  C   LYS B 198      17.681  24.170  69.963  1.00  0.00           C  
ATOM    696  O   LYS B 198      17.333  24.211  68.791  1.00  0.00           O  
ATOM    697  CB  LYS B 198      16.389  22.809  71.580  1.00  0.00           C  
ATOM    698  CG  LYS B 198      15.120  22.940  70.725  1.00  0.00           C  
ATOM    699  CD  LYS B 198      14.015  23.719  71.420  1.00  0.00           C  
ATOM    700  CE  LYS B 198      12.815  23.900  70.499  1.00  0.00           C  
ATOM    701  NZ  LYS B 198      11.713  24.666  71.146  1.00  0.00           N  
ATOM    702  N   ARG B 199      18.074  25.242  70.635  1.00  0.00           N  
ATOM    703  CA  ARG B 199      18.119  26.556  70.019  1.00  0.00           C  
ATOM    704  C   ARG B 199      19.227  26.647  68.973  1.00  0.00           C  
ATOM    705  O   ARG B 199      18.999  27.134  67.857  1.00  0.00           O  
ATOM    706  CB  ARG B 199      18.326  27.615  71.101  1.00  0.00           C  
ATOM    707  CG  ARG B 199      18.140  29.030  70.623  1.00  0.00           C  
ATOM    708  CD  ARG B 199      16.789  29.201  69.975  1.00  0.00           C  
ATOM    709  NE  ARG B 199      16.691  30.493  69.312  1.00  0.00           N  
ATOM    710  CZ  ARG B 199      15.803  30.769  68.365  1.00  0.00           C  
ATOM    711  NH1 ARG B 199      14.939  29.837  67.981  1.00  0.00           N  
ATOM    712  NH2 ARG B 199      15.791  31.968  67.793  1.00  0.00           N  
ATOM    713  N   ILE B 200      20.423  26.182  69.339  1.00  0.00           N  
ATOM    714  CA  ILE B 200      21.559  26.203  68.429  1.00  0.00           C  
ATOM    715  C   ILE B 200      21.145  25.526  67.136  1.00  0.00           C  
ATOM    716  O   ILE B 200      21.384  26.044  66.051  1.00  0.00           O  
ATOM    717  CB  ILE B 200      22.776  25.458  69.010  1.00  0.00           C  
ATOM    718  CG1 ILE B 200      23.366  26.240  70.180  1.00  0.00           C  
ATOM    719  CG2 ILE B 200      23.845  25.298  67.956  1.00  0.00           C  
ATOM    720  CD1 ILE B 200      24.506  25.503  70.851  1.00  0.00           C  
ATOM    721  N   GLY B 201      20.505  24.371  67.254  1.00  0.00           N  
ATOM    722  CA  GLY B 201      20.071  23.661  66.070  1.00  0.00           C  
ATOM    723  C   GLY B 201      19.046  24.416  65.238  1.00  0.00           C  
ATOM    724  O   GLY B 201      19.033  24.305  64.016  1.00  0.00           O  
ATOM    725  N   GLU B 202      18.179  25.183  65.888  1.00  0.00           N  
ATOM    726  CA  GLU B 202      17.158  25.931  65.164  1.00  0.00           C  
ATOM    727  C   GLU B 202      17.793  27.042  64.344  1.00  0.00           C  
ATOM    728  O   GLU B 202      17.423  27.282  63.187  1.00  0.00           O  
ATOM    729  CB  GLU B 202      16.150  26.540  66.137  1.00  0.00           C  
ATOM    730  CG  GLU B 202      15.329  25.535  66.920  1.00  0.00           C  
ATOM    731  CD  GLU B 202      14.152  26.195  67.590  1.00  0.00           C  
ATOM    732  OE1 GLU B 202      14.369  27.207  68.292  1.00  0.00           O  
ATOM    733  OE2 GLU B 202      13.015  25.709  67.410  1.00  0.00           O  
ATOM    734  N   LEU B 203      18.743  27.726  64.974  1.00  0.00           N  
ATOM    735  CA  LEU B 203      19.475  28.817  64.345  1.00  0.00           C  
ATOM    736  C   LEU B 203      20.316  28.271  63.191  1.00  0.00           C  
ATOM    737  O   LEU B 203      20.207  28.733  62.052  1.00  0.00           O  
ATOM    738  CB  LEU B 203      20.359  29.500  65.389  1.00  0.00           C  
ATOM    739  CG  LEU B 203      19.610  30.381  66.395  1.00  0.00           C  
ATOM    740  CD1 LEU B 203      20.431  30.519  67.667  1.00  0.00           C  
ATOM    741  CD2 LEU B 203      19.322  31.752  65.772  1.00  0.00           C  
ATOM    742  N   GLU B 205      21.147  27.279  63.485  1.00  0.00           N  
ATOM    743  CA  GLU B 205      21.965  26.684  62.448  1.00  0.00           C  
ATOM    744  C   GLU B 205      21.129  26.452  61.195  1.00  0.00           C  
ATOM    745  O   GLU B 205      21.555  26.773  60.091  1.00  0.00           O  
ATOM    746  CB  GLU B 205      22.561  25.358  62.928  1.00  0.00           C  
ATOM    747  CG  GLU B 205      23.969  25.470  63.490  1.00  0.00           C  
ATOM    748  CD  GLU B 205      24.452  24.188  64.157  1.00  0.00           C  
ATOM    749  OE1 GLU B 205      25.676  24.067  64.399  1.00  0.00           O  
ATOM    750  OE2 GLU B 205      23.610  23.308  64.451  1.00  0.00           O  
ATOM    751  N   ASN B 206      19.926  25.923  61.355  1.00  0.00           N  
ATOM    752  CA  ASN B 206      19.101  25.658  60.185  1.00  0.00           C  
ATOM    753  C   ASN B 206      18.548  26.927  59.570  1.00  0.00           C  
ATOM    754  O   ASN B 206      18.414  27.019  58.351  1.00  0.00           O  
ATOM    755  CB  ASN B 206      17.979  24.665  60.533  1.00  0.00           C  
ATOM    756  CG  ASN B 206      18.504  23.226  60.702  1.00  0.00           C  
ATOM    757  OD1 ASN B 206      18.913  22.585  59.729  1.00  0.00           O  
ATOM    758  ND2 ASN B 206      18.509  22.728  61.938  1.00  0.00           N  
ATOM    759  N   GLU B 207      18.252  27.917  60.404  1.00  0.00           N  
ATOM    760  CA  GLU B 207      17.722  29.179  59.903  1.00  0.00           C  
ATOM    761  C   GLU B 207      18.798  29.888  59.075  1.00  0.00           C  
ATOM    762  O   GLU B 207      18.513  30.488  58.039  1.00  0.00           O  
ATOM    763  CB  GLU B 207      17.263  30.058  61.074  1.00  0.00           C  
ATOM    764  CG  GLU B 207      16.058  29.499  61.835  1.00  0.00           C  
ATOM    765  CD  GLU B 207      15.614  30.370  63.006  1.00  0.00           C  
ATOM    766  OE1 GLU B 207      14.475  30.185  63.482  1.00  0.00           O  
ATOM    767  OE2 GLU B 207      16.396  31.229  63.461  1.00  0.00           O  
ATOM    768  N   VAL B 208      20.040  29.806  59.538  1.00  0.00           N  
ATOM    769  CA  VAL B 208      21.160  30.413  58.838  1.00  0.00           C  
ATOM    770  C   VAL B 208      21.316  29.798  57.444  1.00  0.00           C  
ATOM    771  O   VAL B 208      21.406  30.523  56.446  1.00  0.00           O  
ATOM    772  CB  VAL B 208      22.463  30.214  59.636  1.00  0.00           C  
ATOM    773  CG1 VAL B 208      23.667  30.455  58.752  1.00  0.00           C  
ATOM    774  CG2 VAL B 208      22.488  31.166  60.818  1.00  0.00           C  
ATOM    775  N   GLU B 209      21.349  28.466  57.375  1.00  0.00           N  
ATOM    776  CA  GLU B 209      21.483  27.779  56.093  1.00  0.00           C  
ATOM    777  C   GLU B 209      20.448  28.284  55.098  1.00  0.00           C  
ATOM    778  O   GLU B 209      20.780  28.603  53.960  1.00  0.00           O  
ATOM    779  CB  GLU B 209      21.331  26.263  56.261  1.00  0.00           C  
ATOM    780  CG  GLU B 209      22.533  25.569  56.917  1.00  0.00           C  
ATOM    781  CD  GLU B 209      22.325  24.064  57.122  1.00  0.00           C  
ATOM    782  OE1 GLU B 209      23.181  23.421  57.781  1.00  0.00           O  
ATOM    783  OE2 GLU B 209      21.310  23.526  56.625  1.00  0.00           O  
ATOM    784  N   GLU B 210      19.196  28.372  55.532  1.00  0.00           N  
ATOM    785  CA  GLU B 210      18.132  28.839  54.655  1.00  0.00           C  
ATOM    786  C   GLU B 210      18.257  30.294  54.238  1.00  0.00           C  
ATOM    787  O   GLU B 210      17.673  30.700  53.239  1.00  0.00           O  
ATOM    788  CB  GLU B 210      16.763  28.596  55.296  1.00  0.00           C  
ATOM    789  CG  GLU B 210      16.332  27.141  55.219  1.00  0.00           C  
ATOM    790  CD  GLU B 210      16.270  26.633  53.782  1.00  0.00           C  
ATOM    791  OE1 GLU B 210      16.619  25.452  53.553  1.00  0.00           O  
ATOM    792  OE2 GLU B 210      15.867  27.411  52.886  1.00  0.00           O  
ATOM    793  N   LEU B 211      19.012  31.084  54.990  1.00  0.00           N  
ATOM    794  CA  LEU B 211      19.186  32.492  54.644  1.00  0.00           C  
ATOM    795  C   LEU B 211      20.279  32.665  53.589  1.00  0.00           C  
ATOM    796  O   LEU B 211      20.109  33.438  52.634  1.00  0.00           O  
ATOM    797  CB  LEU B 211      19.509  33.313  55.898  1.00  0.00           C  
ATOM    798  CG  LEU B 211      18.359  34.016  56.645  1.00  0.00           C  
ATOM    799  CD1 LEU B 211      17.100  33.144  56.651  1.00  0.00           C  
ATOM    800  CD2 LEU B 211      18.811  34.336  58.079  1.00  0.00           C  
ATOM    801  N   LYS B 212      21.392  31.942  53.762  1.00  0.00           N  
ATOM    802  CA  LYS B 212      22.511  32.000  52.816  1.00  0.00           C  
ATOM    803  C   LYS B 212      21.958  31.687  51.453  1.00  0.00           C  
ATOM    804  O   LYS B 212      22.338  32.296  50.461  1.00  0.00           O  
ATOM    805  CB  LYS B 212      23.578  30.959  53.144  1.00  0.00           C  
ATOM    806  CG  LYS B 212      24.365  31.244  54.405  1.00  0.00           C  
ATOM    807  CD  LYS B 212      25.181  30.024  54.835  1.00  0.00           C  
ATOM    808  CE  LYS B 212      25.792  30.223  56.219  1.00  0.00           C  
ATOM    809  NZ  LYS B 212      26.162  28.918  56.828  1.00  0.00           N  
ATOM    810  N   LYS B 213      21.053  30.718  51.422  1.00  0.00           N  
ATOM    811  CA  LYS B 213      20.430  30.301  50.184  1.00  0.00           C  
ATOM    812  C   LYS B 213      19.693  31.468  49.540  1.00  0.00           C  
ATOM    813  O   LYS B 213      19.940  31.789  48.374  1.00  0.00           O  
ATOM    814  CB  LYS B 213      19.486  29.119  50.443  1.00  0.00           C  
ATOM    815  CG  LYS B 213      20.222  27.810  50.800  1.00  0.00           C  
ATOM    816  CD  LYS B 213      19.276  26.659  51.207  1.00  0.00           C  
ATOM    817  CE  LYS B 213      18.378  26.174  50.062  1.00  0.00           C  
ATOM    818  NZ  LYS B 213      17.433  25.094  50.491  1.00  0.00           N  
ATOM    819  N   LYS B 214      18.807  32.113  50.295  1.00  0.00           N  
ATOM    820  CA  LYS B 214      18.056  33.254  49.770  1.00  0.00           C  
ATOM    821  C   LYS B 214      19.005  34.362  49.310  1.00  0.00           C  
ATOM    822  O   LYS B 214      18.774  34.998  48.281  1.00  0.00           O  
ATOM    823  CB  LYS B 214      17.097  33.823  50.831  1.00  0.00           C  
ATOM    824  CG  LYS B 214      15.854  32.991  51.112  1.00  0.00           C  
ATOM    825  CD  LYS B 214      14.870  33.767  51.981  1.00  0.00           C  
ATOM    826  CE  LYS B 214      13.638  32.947  52.320  1.00  0.00           C  
ATOM    827  NZ  LYS B 214      13.987  31.694  53.060  1.00  0.00           N  
ATOM    828  N   ILE B 215      20.067  34.588  50.079  1.00  0.00           N  
ATOM    829  CA  ILE B 215      21.052  35.616  49.761  1.00  0.00           C  
ATOM    830  C   ILE B 215      21.856  35.314  48.497  1.00  0.00           C  
ATOM    831  O   ILE B 215      21.916  36.145  47.585  1.00  0.00           O  
ATOM    832  CB  ILE B 215      22.033  35.807  50.923  1.00  0.00           C  
ATOM    833  CG1 ILE B 215      21.259  36.254  52.169  1.00  0.00           C  
ATOM    834  CG2 ILE B 215      23.129  36.792  50.522  1.00  0.00           C  
ATOM    835  CD1 ILE B 215      22.071  36.254  53.447  1.00  0.00           C  
ATOM    836  N   ASP B 216      22.484  34.139  48.440  1.00  0.00           N  
ATOM    837  CA  ASP B 216      23.258  33.777  47.256  1.00  0.00           C  
ATOM    838  C   ASP B 216      22.357  33.794  46.036  1.00  0.00           C  
ATOM    839  O   ASP B 216      22.798  34.126  44.943  1.00  0.00           O  
ATOM    840  CB  ASP B 216      23.898  32.395  47.391  1.00  0.00           C  
ATOM    841  CG  ASP B 216      24.944  32.337  48.485  1.00  0.00           C  
ATOM    842  OD1 ASP B 216      25.701  33.324  48.669  1.00  0.00           O  
ATOM    843  OD2 ASP B 216      25.012  31.286  49.156  1.00  0.00           O  
ATOM    844  N   TYR B 217      21.091  33.440  46.224  1.00  0.00           N  
ATOM    845  CA  TYR B 217      20.139  33.445  45.116  1.00  0.00           C  
ATOM    846  C   TYR B 217      20.119  34.812  44.417  1.00  0.00           C  
ATOM    847  O   TYR B 217      19.991  34.892  43.191  1.00  0.00           O  
ATOM    848  CB  TYR B 217      18.729  33.111  45.617  1.00  0.00           C  
ATOM    849  CG  TYR B 217      17.662  33.276  44.555  1.00  0.00           C  
ATOM    850  CD1 TYR B 217      17.177  32.177  43.835  1.00  0.00           C  
ATOM    851  CD2 TYR B 217      17.193  34.549  44.215  1.00  0.00           C  
ATOM    852  CE1 TYR B 217      16.255  32.350  42.791  1.00  0.00           C  
ATOM    853  CE2 TYR B 217      16.288  34.735  43.182  1.00  0.00           C  
ATOM    854  CZ  TYR B 217      15.825  33.642  42.469  1.00  0.00           C  
ATOM    855  OH  TYR B 217      14.983  33.875  41.406  1.00  0.00           O  
ATOM    856  N   TYR B 218      20.229  35.884  45.198  1.00  0.00           N  
ATOM    857  CA  TYR B 218      20.222  37.228  44.628  1.00  0.00           C  
ATOM    858  C   TYR B 218      21.624  37.585  44.155  1.00  0.00           C  
ATOM    859  O   TYR B 218      21.801  38.072  43.040  1.00  0.00           O  
ATOM    860  CB  TYR B 218      19.747  38.263  45.658  1.00  0.00           C  
ATOM    861  CG  TYR B 218      18.279  38.176  46.063  1.00  0.00           C  
ATOM    862  CD1 TYR B 218      17.914  38.038  47.402  1.00  0.00           C  
ATOM    863  CD2 TYR B 218      17.259  38.274  45.114  1.00  0.00           C  
ATOM    864  CE1 TYR B 218      16.579  38.002  47.788  1.00  0.00           C  
ATOM    865  CE2 TYR B 218      15.910  38.243  45.492  1.00  0.00           C  
ATOM    866  CZ  TYR B 218      15.579  38.107  46.833  1.00  0.00           C  
ATOM    867  OH  TYR B 218      14.256  38.087  47.229  1.00  0.00           O  
ATOM    868  N   LEU B 219      22.623  37.338  44.998  1.00  0.00           N  
ATOM    869  CA  LEU B 219      24.000  37.650  44.627  1.00  0.00           C  
ATOM    870  C   LEU B 219      24.405  37.013  43.311  1.00  0.00           C  
ATOM    871  O   LEU B 219      25.259  37.541  42.606  1.00  0.00           O  
ATOM    872  CB  LEU B 219      24.969  37.202  45.708  1.00  0.00           C  
ATOM    873  CG  LEU B 219      24.833  37.941  47.028  1.00  0.00           C  
ATOM    874  CD1 LEU B 219      25.858  37.406  48.008  1.00  0.00           C  
ATOM    875  CD2 LEU B 219      25.017  39.428  46.794  1.00  0.00           C  
ATOM    876  N   TRP B 220      23.802  35.876  42.980  1.00  0.00           N  
ATOM    877  CA  TRP B 220      24.125  35.209  41.730  1.00  0.00           C  
ATOM    878  C   TRP B 220      23.337  35.772  40.552  1.00  0.00           C  
ATOM    879  O   TRP B 220      23.617  35.456  39.389  1.00  0.00           O  
ATOM    880  CB  TRP B 220      23.886  33.700  41.841  1.00  0.00           C  
ATOM    881  CG  TRP B 220      25.052  32.959  42.423  1.00  0.00           C  
ATOM    882  CD1 TRP B 220      25.413  32.887  43.743  1.00  0.00           C  
ATOM    883  CD2 TRP B 220      26.049  32.239  41.698  1.00  0.00           C  
ATOM    884  NE1 TRP B 220      26.579  32.167  43.884  1.00  0.00           N  
ATOM    885  CE2 TRP B 220      26.994  31.758  42.645  1.00  0.00           C  
ATOM    886  CE3 TRP B 220      26.245  31.954  40.340  1.00  0.00           C  
ATOM    887  CZ2 TRP B 220      28.119  31.013  42.273  1.00  0.00           C  
ATOM    888  CZ3 TRP B 220      27.363  31.217  39.969  1.00  0.00           C  
ATOM    889  CH2 TRP B 220      28.289  30.754  40.938  1.00  0.00           C  
ATOM    890  N   ARG B 221      22.364  36.627  40.841  1.00  0.00           N  
ATOM    891  CA  ARG B 221      21.565  37.187  39.768  1.00  0.00           C  
ATOM    892  C   ARG B 221      21.719  38.682  39.495  1.00  0.00           C  
ATOM    893  O   ARG B 221      21.178  39.190  38.520  1.00  0.00           O  
ATOM    894  CB  ARG B 221      20.110  36.786  39.982  1.00  0.00           C  
ATOM    895  CG  ARG B 221      19.933  35.283  39.750  1.00  0.00           C  
ATOM    896  CD  ARG B 221      18.715  34.711  40.428  1.00  0.00           C  
ATOM    897  NE  ARG B 221      19.036  33.404  40.997  1.00  0.00           N  
ATOM    898  CZ  ARG B 221      18.766  32.240  40.417  1.00  0.00           C  
ATOM    899  NH1 ARG B 221      18.156  32.208  39.237  1.00  0.00           N  
ATOM    900  NH2 ARG B 221      19.108  31.107  41.021  1.00  0.00           N  
ATOM    901  N   LEU B 222      22.471  39.384  40.339  1.00  0.00           N  
ATOM    902  CA  LEU B 222      22.724  40.807  40.119  1.00  0.00           C  
ATOM    903  C   LEU B 222      23.700  40.947  38.956  1.00  0.00           C  
ATOM    904  O   LEU B 222      24.602  40.136  38.804  1.00  0.00           O  
ATOM    905  CB  LEU B 222      23.388  41.460  41.338  1.00  0.00           C  
ATOM    906  CG  LEU B 222      22.570  42.114  42.451  1.00  0.00           C  
ATOM    907  CD1 LEU B 222      21.377  42.853  41.850  1.00  0.00           C  
ATOM    908  CD2 LEU B 222      22.117  41.057  43.427  1.00  0.00           C  
ATOM    909  N   PRO B 223      23.518  41.963  38.104  1.00  0.00           N  
ATOM    910  CA  PRO B 223      24.435  42.155  36.979  1.00  0.00           C  
ATOM    911  C   PRO B 223      25.708  42.811  37.493  1.00  0.00           C  
ATOM    912  O   PRO B 223      25.705  43.446  38.553  1.00  0.00           O  
ATOM    913  CB  PRO B 223      23.656  43.080  36.056  1.00  0.00           C  
ATOM    914  CG  PRO B 223      22.869  43.908  37.021  1.00  0.00           C  
ATOM    915  CD  PRO B 223      22.351  42.852  37.974  1.00  0.00           C  
ATOM    916  N   ASN B 224      26.795  42.658  36.749  1.00  0.00           N  
ATOM    917  CA  ASN B 224      28.066  43.240  37.147  1.00  0.00           C  
ATOM    918  C   ASN B 224      27.962  44.764  37.200  1.00  0.00           C  
ATOM    919  O   ASN B 224      27.150  45.371  36.488  1.00  0.00           O  
ATOM    920  CB  ASN B 224      29.156  42.816  36.159  1.00  0.00           C  
ATOM    921  CG  ASN B 224      30.543  43.241  36.595  1.00  0.00           C  
ATOM    922  OD1 ASN B 224      30.767  43.586  37.756  1.00  0.00           O  
ATOM    923  ND2 ASN B 224      31.488  43.199  35.666  1.00  0.00           N  
ATOM    924  N   ILE B 225      28.775  45.380  38.052  1.00  0.00           N  
ATOM    925  CA  ILE B 225      28.772  46.833  38.175  1.00  0.00           C  
ATOM    926  C   ILE B 225      29.496  47.401  36.962  1.00  0.00           C  
ATOM    927  O   ILE B 225      30.649  47.039  36.688  1.00  0.00           O  
ATOM    928  CB  ILE B 225      29.499  47.309  39.451  1.00  0.00           C  
ATOM    929  CG1 ILE B 225      28.875  46.661  40.692  1.00  0.00           C  
ATOM    930  CG2 ILE B 225      29.449  48.837  39.532  1.00  0.00           C  
ATOM    931  CD1 ILE B 225      27.404  47.001  40.926  1.00  0.00           C  
ATOM    932  N   THR B 226      28.812  48.287  36.243  1.00  0.00           N  
ATOM    933  CA  THR B 226      29.357  48.905  35.039  1.00  0.00           C  
ATOM    934  C   THR B 226      30.381  49.994  35.347  1.00  0.00           C  
ATOM    935  O   THR B 226      30.346  50.629  36.401  1.00  0.00           O  
ATOM    936  CB  THR B 226      28.235  49.557  34.162  1.00  0.00           C  
ATOM    937  OG1 THR B 226      27.818  50.785  34.764  1.00  0.00           O  
ATOM    938  CG2 THR B 226      27.020  48.640  34.030  1.00  0.00           C  
ATOM    939  N   HIS B 227      31.291  50.203  34.406  1.00  0.00           N  
ATOM    940  CA  HIS B 227      32.307  51.229  34.527  1.00  0.00           C  
ATOM    941  C   HIS B 227      31.659  52.558  34.135  1.00  0.00           C  
ATOM    942  O   HIS B 227      30.755  52.615  33.292  1.00  0.00           O  
ATOM    943  CB  HIS B 227      33.494  50.908  33.603  1.00  0.00           C  
ATOM    944  CG  HIS B 227      34.585  51.936  33.626  1.00  0.00           C  
ATOM    945  ND1 HIS B 227      34.641  52.985  32.729  1.00  0.00           N  
ATOM    946  CD2 HIS B 227      35.645  52.094  34.456  1.00  0.00           C  
ATOM    947  CE1 HIS B 227      35.686  53.741  33.007  1.00  0.00           C  
ATOM    948  NE2 HIS B 227      36.312  53.223  34.052  1.00  0.00           N  
ATOM    949  N   PRO B 228      32.110  53.648  34.757  1.00  0.00           N  
ATOM    950  CA  PRO B 228      31.581  54.986  34.487  1.00  0.00           C  
ATOM    951  C   PRO B 228      31.516  55.418  33.032  1.00  0.00           C  
ATOM    952  O   PRO B 228      30.606  56.158  32.665  1.00  0.00           O  
ATOM    953  CB  PRO B 228      32.494  55.882  35.307  1.00  0.00           C  
ATOM    954  CG  PRO B 228      32.805  55.025  36.501  1.00  0.00           C  
ATOM    955  CD  PRO B 228      33.077  53.677  35.872  1.00  0.00           C  
ATOM    956  N   SER B 229      32.462  54.961  32.210  1.00  0.00           N  
ATOM    957  CA  SER B 229      32.510  55.348  30.796  1.00  0.00           C  
ATOM    958  C   SER B 229      31.451  54.665  29.941  1.00  0.00           C  
ATOM    959  O   SER B 229      31.403  54.857  28.726  1.00  0.00           O  
ATOM    960  CB  SER B 229      33.896  55.072  30.202  1.00  0.00           C  
ATOM    961  OG  SER B 229      34.080  53.698  29.928  1.00  0.00           O  
ATOM    962  N   VAL B 230      30.610  53.860  30.576  1.00  0.00           N  
ATOM    963  CA  VAL B 230      29.547  53.175  29.862  1.00  0.00           C  
ATOM    964  C   VAL B 230      28.430  54.162  29.641  1.00  0.00           C  
ATOM    965  O   VAL B 230      27.829  54.662  30.592  1.00  0.00           O  
ATOM    966  CB  VAL B 230      28.980  52.028  30.670  1.00  0.00           C  
ATOM    967  CG1 VAL B 230      27.745  51.478  29.969  1.00  0.00           C  
ATOM    968  CG2 VAL B 230      30.045  50.966  30.858  1.00  0.00           C  
ATOM    969  N   PRO B 231      28.127  54.459  28.380  1.00  0.00           N  
ATOM    970  CA  PRO B 231      27.047  55.417  28.147  1.00  0.00           C  
ATOM    971  C   PRO B 231      25.691  54.879  28.589  1.00  0.00           C  
ATOM    972  O   PRO B 231      25.393  53.695  28.406  1.00  0.00           O  
ATOM    973  CB  PRO B 231      27.142  55.680  26.640  1.00  0.00           C  
ATOM    974  CG  PRO B 231      27.702  54.416  26.108  1.00  0.00           C  
ATOM    975  CD  PRO B 231      28.747  54.030  27.119  1.00  0.00           C  
ATOM    976  N   VAL B 232      24.888  55.754  29.191  1.00  0.00           N  
ATOM    977  CA  VAL B 232      23.548  55.386  29.654  1.00  0.00           C  
ATOM    978  C   VAL B 232      22.595  55.304  28.453  1.00  0.00           C  
ATOM    979  O   VAL B 232      22.557  56.207  27.613  1.00  0.00           O  
ATOM    980  CB  VAL B 232      22.977  56.419  30.655  1.00  0.00           C  
ATOM    981  CG1 VAL B 232      21.770  55.811  31.372  1.00  0.00           C  
ATOM    982  CG2 VAL B 232      24.054  56.864  31.651  1.00  0.00           C  
ATOM    983  N   GLY B 233      21.830  54.221  28.375  1.00  0.00           N  
ATOM    984  CA  GLY B 233      20.924  54.048  27.258  1.00  0.00           C  
ATOM    985  C   GLY B 233      19.869  53.043  27.634  1.00  0.00           C  
ATOM    986  O   GLY B 233      19.862  52.557  28.763  1.00  0.00           O  
ATOM    987  N   LYS B 234      18.986  52.723  26.695  1.00  0.00           N  
ATOM    988  CA  LYS B 234      17.911  51.776  26.957  1.00  0.00           C  
ATOM    989  C   LYS B 234      18.028  50.520  26.099  1.00  0.00           C  
ATOM    990  O   LYS B 234      17.902  49.400  26.587  1.00  0.00           O  
ATOM    991  CB  LYS B 234      16.555  52.474  26.729  1.00  0.00           C  
ATOM    992  CG  LYS B 234      15.343  51.556  26.478  1.00  0.00           C  
ATOM    993  CD  LYS B 234      15.045  50.595  27.641  1.00  0.00           C  
ATOM    994  CE  LYS B 234      13.895  49.629  27.299  1.00  0.00           C  
ATOM    995  NZ  LYS B 234      13.879  48.396  28.154  1.00  0.00           N  
ATOM    996  N   ASP B 235      18.270  50.709  24.814  1.00  0.00           N  
ATOM    997  CA  ASP B 235      18.385  49.587  23.901  1.00  0.00           C  
ATOM    998  C   ASP B 235      19.568  49.816  22.989  1.00  0.00           C  
ATOM    999  O   ASP B 235      20.301  50.791  23.134  1.00  0.00           O  
ATOM   1000  CB  ASP B 235      17.103  49.440  23.068  1.00  0.00           C  
ATOM   1001  CG  ASP B 235      16.707  50.736  22.347  1.00  0.00           C  
ATOM   1002  OD1 ASP B 235      16.430  51.756  23.020  1.00  0.00           O  
ATOM   1003  OD2 ASP B 235      16.664  50.734  21.099  1.00  0.00           O  
ATOM   1004  N   GLU B 236      19.753  48.910  22.045  1.00  0.00           N  
ATOM   1005  CA  GLU B 236      20.851  49.024  21.105  1.00  0.00           C  
ATOM   1006  C   GLU B 236      20.870  50.338  20.324  1.00  0.00           C  
ATOM   1007  O   GLU B 236      21.832  50.614  19.618  1.00  0.00           O  
ATOM   1008  CB  GLU B 236      20.802  47.852  20.136  1.00  0.00           C  
ATOM   1009  CG  GLU B 236      19.391  47.460  19.769  1.00  0.00           C  
ATOM   1010  CD  GLU B 236      19.335  46.223  18.904  1.00  0.00           C  
ATOM   1011  OE1 GLU B 236      18.211  45.757  18.619  1.00  0.00           O  
ATOM   1012  OE2 GLU B 236      20.411  45.720  18.509  1.00  0.00           O  
ATOM   1013  N   ASN B 237      19.827  51.154  20.439  1.00  0.00           N  
ATOM   1014  CA  ASN B 237      19.795  52.418  19.702  1.00  0.00           C  
ATOM   1015  C   ASN B 237      20.562  53.536  20.376  1.00  0.00           C  
ATOM   1016  O   ASN B 237      20.904  54.533  19.740  1.00  0.00           O  
ATOM   1017  CB  ASN B 237      18.360  52.881  19.469  1.00  0.00           C  
ATOM   1018  CG  ASN B 237      17.647  52.050  18.437  1.00  0.00           C  
ATOM   1019  OD1 ASN B 237      18.250  51.606  17.460  1.00  0.00           O  
ATOM   1020  ND2 ASN B 237      16.353  51.845  18.635  1.00  0.00           N  
ATOM   1021  N   ASP B 238      20.826  53.373  21.664  1.00  0.00           N  
ATOM   1022  CA  ASP B 238      21.553  54.385  22.402  1.00  0.00           C  
ATOM   1023  C   ASP B 238      23.028  54.037  22.482  1.00  0.00           C  
ATOM   1024  O   ASP B 238      23.784  54.658  23.231  1.00  0.00           O  
ATOM   1025  CB  ASP B 238      20.942  54.559  23.793  1.00  0.00           C  
ATOM   1026  CG  ASP B 238      19.516  55.081  23.730  1.00  0.00           C  
ATOM   1027  OD1 ASP B 238      18.663  54.401  23.118  1.00  0.00           O  
ATOM   1028  OD2 ASP B 238      19.247  56.171  24.284  1.00  0.00           O  
ATOM   1029  N   ASN B 239      23.435  53.043  21.696  1.00  0.00           N  
ATOM   1030  CA  ASN B 239      24.837  52.645  21.655  1.00  0.00           C  
ATOM   1031  C   ASN B 239      25.601  53.710  20.873  1.00  0.00           C  
ATOM   1032  O   ASN B 239      25.058  54.323  19.949  1.00  0.00           O  
ATOM   1033  CB  ASN B 239      25.004  51.260  21.022  1.00  0.00           C  
ATOM   1034  CG  ASN B 239      24.730  50.140  22.011  1.00  0.00           C  
ATOM   1035  OD1 ASN B 239      24.809  50.352  23.229  1.00  0.00           O  
ATOM   1036  ND2 ASN B 239      24.424  48.937  21.500  1.00  0.00           N  
ATOM   1037  N   VAL B 240      26.863  53.911  21.237  1.00  0.00           N  
ATOM   1038  CA  VAL B 240      27.661  54.960  20.629  1.00  0.00           C  
ATOM   1039  C   VAL B 240      28.875  54.640  19.761  1.00  0.00           C  
ATOM   1040  O   VAL B 240      29.812  53.959  20.185  1.00  0.00           O  
ATOM   1041  CB  VAL B 240      28.144  55.908  21.715  1.00  0.00           C  
ATOM   1042  CG1 VAL B 240      28.720  57.160  21.086  1.00  0.00           C  
ATOM   1043  CG2 VAL B 240      27.013  56.203  22.672  1.00  0.00           C  
ATOM   1044  N   PRO B 241      28.887  55.161  18.531  1.00  0.00           N  
ATOM   1045  CA  PRO B 241      30.035  54.892  17.667  1.00  0.00           C  
ATOM   1046  C   PRO B 241      31.193  55.695  18.238  1.00  0.00           C  
ATOM   1047  O   PRO B 241      30.976  56.776  18.786  1.00  0.00           O  
ATOM   1048  CB  PRO B 241      29.570  55.418  16.315  1.00  0.00           C  
ATOM   1049  CG  PRO B 241      28.065  55.226  16.379  1.00  0.00           C  
ATOM   1050  CD  PRO B 241      27.784  55.755  17.761  1.00  0.00           C  
ATOM   1051  N   ILE B 242      32.412  55.171  18.138  1.00  0.00           N  
ATOM   1052  CA  ILE B 242      33.579  55.882  18.671  1.00  0.00           C  
ATOM   1053  C   ILE B 242      34.772  55.888  17.739  1.00  0.00           C  
ATOM   1054  O   ILE B 242      35.767  56.548  18.025  1.00  0.00           O  
ATOM   1055  CB  ILE B 242      34.048  55.291  20.004  1.00  0.00           C  
ATOM   1056  CG1 ILE B 242      34.464  53.829  19.806  1.00  0.00           C  
ATOM   1057  CG2 ILE B 242      32.949  55.426  21.031  1.00  0.00           C  
ATOM   1058  CD1 ILE B 242      34.658  53.064  21.101  1.00  0.00           C  
ATOM   1059  N   ARG B 243      34.659  55.162  16.632  1.00  0.00           N  
ATOM   1060  CA  ARG B 243      35.725  55.069  15.637  1.00  0.00           C  
ATOM   1061  C   ARG B 243      35.200  54.454  14.357  1.00  0.00           C  
ATOM   1062  O   ARG B 243      34.228  53.698  14.357  1.00  0.00           O  
ATOM   1063  CB  ARG B 243      36.871  54.171  16.135  1.00  0.00           C  
ATOM   1064  CG  ARG B 243      37.985  54.876  16.880  1.00  0.00           C  
ATOM   1065  CD  ARG B 243      38.349  54.113  18.133  1.00  0.00           C  
ATOM   1066  NE  ARG B 243      38.571  52.698  17.866  1.00  0.00           N  
ATOM   1067  CZ  ARG B 243      38.613  51.777  18.821  1.00  0.00           C  
ATOM   1068  NH1 ARG B 243      38.451  52.120  20.089  1.00  0.00           N  
ATOM   1069  NH2 ARG B 243      38.804  50.512  18.514  1.00  0.00           N  
ATOM   1070  N   PHE B 244      35.845  54.770  13.252  1.00  0.00           N  
ATOM   1071  CA  PHE B 244      35.437  54.149  12.013  1.00  0.00           C  
ATOM   1072  C   PHE B 244      36.725  53.818  11.336  1.00  0.00           C  
ATOM   1073  O   PHE B 244      37.797  54.262  11.755  1.00  0.00           O  
ATOM   1074  CB  PHE B 244      34.608  55.084  11.137  1.00  0.00           C  
ATOM   1075  CG  PHE B 244      33.306  55.488  11.758  1.00  0.00           C  
ATOM   1076  CD1 PHE B 244      33.262  56.486  12.728  1.00  0.00           C  
ATOM   1077  CD2 PHE B 244      32.124  54.835  11.410  1.00  0.00           C  
ATOM   1078  CE1 PHE B 244      32.054  56.832  13.348  1.00  0.00           C  
ATOM   1079  CE2 PHE B 244      30.915  55.169  12.023  1.00  0.00           C  
ATOM   1080  CZ  PHE B 244      30.879  56.172  12.997  1.00  0.00           C  
ATOM   1081  N   TRP B 245      36.627  53.011  10.302  1.00  0.00           N  
ATOM   1082  CA  TRP B 245      37.802  52.636   9.566  1.00  0.00           C  
ATOM   1083  C   TRP B 245      37.320  52.093   8.250  1.00  0.00           C  
ATOM   1084  O   TRP B 245      36.303  51.392   8.192  1.00  0.00           O  
ATOM   1085  CB  TRP B 245      38.595  51.557  10.305  1.00  0.00           C  
ATOM   1086  CG  TRP B 245      39.827  51.155   9.554  1.00  0.00           C  
ATOM   1087  CD1 TRP B 245      41.079  51.696   9.675  1.00  0.00           C  
ATOM   1088  CD2 TRP B 245      39.897  50.229   8.466  1.00  0.00           C  
ATOM   1089  NE1 TRP B 245      41.919  51.170   8.720  1.00  0.00           N  
ATOM   1090  CE2 TRP B 245      41.216  50.270   7.963  1.00  0.00           C  
ATOM   1091  CE3 TRP B 245      38.972  49.377   7.861  1.00  0.00           C  
ATOM   1092  CZ2 TRP B 245      41.629  49.490   6.881  1.00  0.00           C  
ATOM   1093  CZ3 TRP B 245      39.386  48.597   6.782  1.00  0.00           C  
ATOM   1094  CH2 TRP B 245      40.700  48.661   6.304  1.00  0.00           C  
ATOM   1095  N   GLY B 246      38.037  52.434   7.190  1.00  0.00           N  
ATOM   1096  CA  GLY B 246      37.664  51.924   5.891  1.00  0.00           C  
ATOM   1097  C   GLY B 246      36.821  52.823   5.015  1.00  0.00           C  
ATOM   1098  O   GLY B 246      36.300  53.852   5.441  1.00  0.00           O  
ATOM   1099  N   LYS B 247      36.721  52.411   3.762  1.00  0.00           N  
ATOM   1100  CA  LYS B 247      35.953  53.114   2.762  1.00  0.00           C  
ATOM   1101  C   LYS B 247      34.841  52.133   2.388  1.00  0.00           C  
ATOM   1102  O   LYS B 247      35.088  51.064   1.817  1.00  0.00           O  
ATOM   1103  CB  LYS B 247      36.861  53.444   1.565  1.00  0.00           C  
ATOM   1104  CG  LYS B 247      36.255  54.406   0.542  1.00  0.00           C  
ATOM   1105  CD  LYS B 247      37.299  54.908  -0.441  1.00  0.00           C  
ATOM   1106  CE  LYS B 247      36.664  55.693  -1.573  1.00  0.00           C  
ATOM   1107  NZ  LYS B 247      37.711  56.321  -2.411  1.00  0.00           N  
ATOM   1108  N   ALA B 248      33.615  52.487   2.746  1.00  0.00           N  
ATOM   1109  CA  ALA B 248      32.474  51.626   2.480  1.00  0.00           C  
ATOM   1110  C   ALA B 248      31.911  51.810   1.087  1.00  0.00           C  
ATOM   1111  O   ALA B 248      31.999  52.891   0.516  1.00  0.00           O  
ATOM   1112  CB  ALA B 248      31.385  51.900   3.501  1.00  0.00           C  
ATOM   1113  N   ARG B 249      31.360  50.744   0.528  1.00  0.00           N  
ATOM   1114  CA  ARG B 249      30.719  50.844  -0.771  1.00  0.00           C  
ATOM   1115  C   ARG B 249      29.256  50.874  -0.386  1.00  0.00           C  
ATOM   1116  O   ARG B 249      28.751  49.955   0.249  1.00  0.00           O  
ATOM   1117  CB  ARG B 249      30.994  49.631  -1.640  1.00  0.00           C  
ATOM   1118  CG  ARG B 249      32.456  49.411  -1.902  1.00  0.00           C  
ATOM   1119  CD  ARG B 249      32.692  48.006  -2.395  1.00  0.00           C  
ATOM   1120  NE  ARG B 249      32.776  47.981  -3.839  1.00  0.00           N  
ATOM   1121  CZ  ARG B 249      32.620  46.882  -4.554  1.00  0.00           C  
ATOM   1122  NH1 ARG B 249      32.372  45.738  -3.935  1.00  0.00           N  
ATOM   1123  NH2 ARG B 249      32.712  46.930  -5.877  1.00  0.00           N  
ATOM   1124  N   VAL B 250      28.581  51.943  -0.766  1.00  0.00           N  
ATOM   1125  CA  VAL B 250      27.189  52.119  -0.434  1.00  0.00           C  
ATOM   1126  C   VAL B 250      26.298  52.130  -1.677  1.00  0.00           C  
ATOM   1127  O   VAL B 250      26.621  52.756  -2.685  1.00  0.00           O  
ATOM   1128  CB  VAL B 250      27.036  53.442   0.327  1.00  0.00           C  
ATOM   1129  CG1 VAL B 250      25.634  53.581   0.878  1.00  0.00           C  
ATOM   1130  CG2 VAL B 250      28.087  53.510   1.433  1.00  0.00           C  
ATOM   1131  N   TRP B 251      25.185  51.413  -1.618  1.00  0.00           N  
ATOM   1132  CA  TRP B 251      24.265  51.420  -2.740  1.00  0.00           C  
ATOM   1133  C   TRP B 251      23.641  52.797  -2.692  1.00  0.00           C  
ATOM   1134  O   TRP B 251      23.396  53.317  -1.596  1.00  0.00           O  
ATOM   1135  CB  TRP B 251      23.175  50.390  -2.541  1.00  0.00           C  
ATOM   1136  CG  TRP B 251      22.162  50.370  -3.632  1.00  0.00           C  
ATOM   1137  CD1 TRP B 251      22.401  50.357  -4.980  1.00  0.00           C  
ATOM   1138  CD2 TRP B 251      20.753  50.191  -3.473  1.00  0.00           C  
ATOM   1139  NE1 TRP B 251      21.230  50.162  -5.667  1.00  0.00           N  
ATOM   1140  CE2 TRP B 251      20.200  50.055  -4.767  1.00  0.00           C  
ATOM   1141  CE3 TRP B 251      19.901  50.118  -2.360  1.00  0.00           C  
ATOM   1142  CZ2 TRP B 251      18.826  49.851  -4.979  1.00  0.00           C  
ATOM   1143  CZ3 TRP B 251      18.532  49.913  -2.572  1.00  0.00           C  
ATOM   1144  CH2 TRP B 251      18.013  49.780  -3.873  1.00  0.00           C  
ATOM   1145  N   LYS B 252      23.381  53.391  -3.855  1.00  0.00           N  
ATOM   1146  CA  LYS B 252      22.783  54.725  -3.883  1.00  0.00           C  
ATOM   1147  C   LYS B 252      21.488  54.722  -3.076  1.00  0.00           C  
ATOM   1148  O   LYS B 252      21.147  55.703  -2.410  1.00  0.00           O  
ATOM   1149  CB  LYS B 252      22.511  55.169  -5.324  1.00  0.00           C  
ATOM   1150  CG  LYS B 252      21.561  54.281  -6.106  1.00  0.00           C  
ATOM   1151  CD  LYS B 252      21.537  54.684  -7.578  1.00  0.00           C  
ATOM   1152  CE  LYS B 252      20.690  53.738  -8.410  1.00  0.00           C  
ATOM   1153  NZ  LYS B 252      20.776  54.087  -9.853  1.00  0.00           N  
ATOM   1154  N   GLY B 253      20.796  53.590  -3.112  1.00  0.00           N  
ATOM   1155  CA  GLY B 253      19.546  53.466  -2.396  1.00  0.00           C  
ATOM   1156  C   GLY B 253      19.680  53.378  -0.897  1.00  0.00           C  
ATOM   1157  O   GLY B 253      18.709  53.626  -0.182  1.00  0.00           O  
ATOM   1158  N   HIS B 254      20.869  53.029  -0.411  1.00  0.00           N  
ATOM   1159  CA  HIS B 254      21.086  52.906   1.033  1.00  0.00           C  
ATOM   1160  C   HIS B 254      21.783  54.133   1.594  1.00  0.00           C  
ATOM   1161  O   HIS B 254      22.154  54.152   2.768  1.00  0.00           O  
ATOM   1162  CB  HIS B 254      21.942  51.671   1.380  1.00  0.00           C  
ATOM   1163  CG  HIS B 254      21.328  50.353   1.006  1.00  0.00           C  
ATOM   1164  ND1 HIS B 254      20.014  50.032   1.274  1.00  0.00           N  
ATOM   1165  CD2 HIS B 254      21.874  49.247   0.447  1.00  0.00           C  
ATOM   1166  CE1 HIS B 254      19.778  48.788   0.898  1.00  0.00           C  
ATOM   1167  NE2 HIS B 254      20.891  48.289   0.394  1.00  0.00           N  
ATOM   1168  N   LEU B 255      21.946  55.159   0.762  1.00  0.00           N  
ATOM   1169  CA  LEU B 255      22.643  56.380   1.169  1.00  0.00           C  
ATOM   1170  C   LEU B 255      22.209  56.987   2.490  1.00  0.00           C  
ATOM   1171  O   LEU B 255      23.058  57.352   3.308  1.00  0.00           O  
ATOM   1172  CB  LEU B 255      22.563  57.441   0.060  1.00  0.00           C  
ATOM   1173  CG  LEU B 255      23.488  58.676   0.118  1.00  0.00           C  
ATOM   1174  CD1 LEU B 255      22.751  59.837   0.716  1.00  0.00           C  
ATOM   1175  CD2 LEU B 255      24.754  58.396   0.925  1.00  0.00           C  
ATOM   1176  N   GLU B 256      20.905  57.088   2.725  1.00  0.00           N  
ATOM   1177  CA  GLU B 256      20.445  57.694   3.970  1.00  0.00           C  
ATOM   1178  C   GLU B 256      20.824  56.887   5.212  1.00  0.00           C  
ATOM   1179  O   GLU B 256      21.442  57.403   6.149  1.00  0.00           O  
ATOM   1180  CB  GLU B 256      18.930  57.909   3.944  1.00  0.00           C  
ATOM   1181  CG  GLU B 256      18.454  58.845   5.053  1.00  0.00           C  
ATOM   1182  CD  GLU B 256      16.948  59.021   5.094  1.00  0.00           C  
ATOM   1183  OE1 GLU B 256      16.355  59.328   4.037  1.00  0.00           O  
ATOM   1184  OE2 GLU B 256      16.362  58.863   6.189  1.00  0.00           O  
ATOM   1185  N   ARG B 257      20.444  55.617   5.215  1.00  0.00           N  
ATOM   1186  CA  ARG B 257      20.737  54.748   6.342  1.00  0.00           C  
ATOM   1187  C   ARG B 257      22.242  54.783   6.611  1.00  0.00           C  
ATOM   1188  O   ARG B 257      22.669  54.926   7.765  1.00  0.00           O  
ATOM   1189  CB  ARG B 257      20.260  53.325   6.019  1.00  0.00           C  
ATOM   1190  CG  ARG B 257      20.056  52.414   7.224  1.00  0.00           C  
ATOM   1191  CD  ARG B 257      19.028  51.312   6.922  1.00  0.00           C  
ATOM   1192  NE  ARG B 257      19.459  50.404   5.857  1.00  0.00           N  
ATOM   1193  CZ  ARG B 257      18.670  49.522   5.243  1.00  0.00           C  
ATOM   1194  NH1 ARG B 257      17.387  49.408   5.572  1.00  0.00           N  
ATOM   1195  NH2 ARG B 257      19.169  48.749   4.289  1.00  0.00           N  
ATOM   1196  N   PHE B 258      23.038  54.687   5.541  1.00  0.00           N  
ATOM   1197  CA  PHE B 258      24.495  54.692   5.671  1.00  0.00           C  
ATOM   1198  C   PHE B 258      25.075  55.956   6.286  1.00  0.00           C  
ATOM   1199  O   PHE B 258      26.055  55.883   7.025  1.00  0.00           O  
ATOM   1200  CB  PHE B 258      25.197  54.440   4.328  1.00  0.00           C  
ATOM   1201  CG  PHE B 258      26.675  54.753   4.366  1.00  0.00           C  
ATOM   1202  CD1 PHE B 258      27.149  55.993   3.946  1.00  0.00           C  
ATOM   1203  CD2 PHE B 258      27.576  53.854   4.933  1.00  0.00           C  
ATOM   1204  CE1 PHE B 258      28.490  56.332   4.100  1.00  0.00           C  
ATOM   1205  CE2 PHE B 258      28.921  54.186   5.092  1.00  0.00           C  
ATOM   1206  CZ  PHE B 258      29.377  55.426   4.678  1.00  0.00           C  
ATOM   1207  N   LEU B 259      24.508  57.113   5.966  1.00  0.00           N  
ATOM   1208  CA  LEU B 259      25.023  58.343   6.553  1.00  0.00           C  
ATOM   1209  C   LEU B 259      24.558  58.379   7.998  1.00  0.00           C  
ATOM   1210  O   LEU B 259      25.256  58.877   8.883  1.00  0.00           O  
ATOM   1211  CB  LEU B 259      24.516  59.571   5.787  1.00  0.00           C  
ATOM   1212  CG  LEU B 259      25.194  59.795   4.430  1.00  0.00           C  
ATOM   1213  CD1 LEU B 259      24.497  60.895   3.656  1.00  0.00           C  
ATOM   1214  CD2 LEU B 259      26.657  60.144   4.659  1.00  0.00           C  
ATOM   1215  N   GLU B 261      23.372  57.827   8.222  1.00  0.00           N  
ATOM   1216  CA  GLU B 261      22.788  57.760   9.550  1.00  0.00           C  
ATOM   1217  C   GLU B 261      23.748  57.030  10.490  1.00  0.00           C  
ATOM   1218  O   GLU B 261      24.230  57.600  11.480  1.00  0.00           O  
ATOM   1219  CB  GLU B 261      21.441  57.023   9.475  1.00  0.00           C  
ATOM   1220  CG  GLU B 261      20.928  56.440  10.795  1.00  0.00           C  
ATOM   1221  CD  GLU B 261      20.543  57.500  11.802  1.00  0.00           C  
ATOM   1222  OE1 GLU B 261      21.408  58.325  12.164  1.00  0.00           O  
ATOM   1223  OE2 GLU B 261      19.370  57.509  12.233  1.00  0.00           O  
ATOM   1224  N   GLN B 262      24.039  55.773  10.157  1.00  0.00           N  
ATOM   1225  CA  GLN B 262      24.918  54.943  10.976  1.00  0.00           C  
ATOM   1226  C   GLN B 262      26.406  55.322  10.969  1.00  0.00           C  
ATOM   1227  O   GLN B 262      27.137  54.956  11.890  1.00  0.00           O  
ATOM   1228  CB  GLN B 262      24.738  53.468  10.584  1.00  0.00           C  
ATOM   1229  CG  GLN B 262      23.473  52.839  11.148  1.00  0.00           C  
ATOM   1230  CD  GLN B 262      22.967  51.649  10.342  1.00  0.00           C  
ATOM   1231  OE1 GLN B 262      23.612  50.593  10.264  1.00  0.00           O  
ATOM   1232  NE2 GLN B 262      21.793  51.819   9.734  1.00  0.00           N  
ATOM   1233  N   SER B 263      26.850  56.053   9.946  1.00  0.00           N  
ATOM   1234  CA  SER B 263      28.250  56.466   9.851  1.00  0.00           C  
ATOM   1235  C   SER B 263      28.437  57.877  10.395  1.00  0.00           C  
ATOM   1236  O   SER B 263      29.562  58.300  10.694  1.00  0.00           O  
ATOM   1237  CB  SER B 263      28.726  56.430   8.397  1.00  0.00           C  
ATOM   1238  OG  SER B 263      28.169  57.488   7.631  1.00  0.00           O  
ATOM   1239  N   GLN B 264      27.329  58.603  10.521  1.00  0.00           N  
ATOM   1240  CA  GLN B 264      27.367  59.975  11.002  1.00  0.00           C  
ATOM   1241  C   GLN B 264      28.277  60.785  10.069  1.00  0.00           C  
ATOM   1242  O   GLN B 264      28.784  61.845  10.428  1.00  0.00           O  
ATOM   1243  CB  GLN B 264      27.880  60.008  12.450  1.00  0.00           C  
ATOM   1244  CG  GLN B 264      26.877  59.470  13.474  1.00  0.00           C  
ATOM   1245  CD  GLN B 264      25.579  60.296  13.540  1.00  0.00           C  
ATOM   1246  OE1 GLN B 264      25.503  61.314  14.234  1.00  0.00           O  
ATOM   1247  NE2 GLN B 264      24.559  59.858  12.805  1.00  0.00           N  
ATOM   1248  N   GLY B 266      28.468  60.267   8.858  1.00  0.00           N  
ATOM   1249  CA  GLY B 266      29.315  60.924   7.883  1.00  0.00           C  
ATOM   1250  C   GLY B 266      30.725  61.137   8.392  1.00  0.00           C  
ATOM   1251  O   GLY B 266      31.408  62.054   7.951  1.00  0.00           O  
ATOM   1252  N   LYS B 267      31.167  60.317   9.339  1.00  0.00           N  
ATOM   1253  CA  LYS B 267      32.523  60.455   9.855  1.00  0.00           C  
ATOM   1254  C   LYS B 267      33.401  59.418   9.164  1.00  0.00           C  
ATOM   1255  O   LYS B 267      34.583  59.267   9.486  1.00  0.00           O  
ATOM   1256  CB  LYS B 267      32.565  60.212  11.365  1.00  0.00           C  
ATOM   1257  CG  LYS B 267      32.290  61.419  12.246  1.00  0.00           C  
ATOM   1258  CD  LYS B 267      32.971  61.234  13.614  1.00  0.00           C  
ATOM   1259  CE  LYS B 267      32.772  62.423  14.556  1.00  0.00           C  
ATOM   1260  NZ  LYS B 267      31.357  62.581  15.022  1.00  0.00           N  
ATOM   1261  N   MET B 268      32.813  58.730   8.191  1.00  0.00           N  
ATOM   1262  CA  MET B 268      33.486  57.654   7.472  1.00  0.00           C  
ATOM   1263  C   MET B 268      33.524  57.855   5.965  1.00  0.00           C  
ATOM   1264  O   MET B 268      32.530  58.249   5.370  1.00  0.00           O  
ATOM   1265  CB  MET B 268      32.767  56.338   7.809  1.00  0.00           C  
ATOM   1266  CG  MET B 268      33.189  55.109   7.037  1.00  0.00           C  
ATOM   1267  SD  MET B 268      32.327  53.655   7.685  1.00  0.00           S  
ATOM   1268  CE  MET B 268      33.065  52.337   6.719  1.00  0.00           C  
ATOM   1269  N   GLU B 269      34.673  57.561   5.362  1.00  0.00           N  
ATOM   1270  CA  GLU B 269      34.873  57.692   3.916  1.00  0.00           C  
ATOM   1271  C   GLU B 269      33.959  56.706   3.183  1.00  0.00           C  
ATOM   1272  O   GLU B 269      33.406  55.808   3.814  1.00  0.00           O  
ATOM   1273  CB  GLU B 269      36.341  57.401   3.569  1.00  0.00           C  
ATOM   1274  CG  GLU B 269      36.974  58.391   2.602  1.00  0.00           C  
ATOM   1275  CD  GLU B 269      37.232  59.751   3.230  1.00  0.00           C  
ATOM   1276  OE1 GLU B 269      37.672  60.666   2.499  1.00  0.00           O  
ATOM   1277  OE2 GLU B 269      37.007  59.911   4.452  1.00  0.00           O  
ATOM   1278  N   TYR B 270      33.789  56.874   1.867  1.00  0.00           N  
ATOM   1279  CA  TYR B 270      32.936  55.973   1.073  1.00  0.00           C  
ATOM   1280  C   TYR B 270      32.740  56.405  -0.381  1.00  0.00           C  
ATOM   1281  O   TYR B 270      33.157  57.491  -0.777  1.00  0.00           O  
ATOM   1282  CB  TYR B 270      31.556  55.821   1.724  1.00  0.00           C  
ATOM   1283  CG  TYR B 270      30.602  56.980   1.501  1.00  0.00           C  
ATOM   1284  CD1 TYR B 270      29.578  56.896   0.558  1.00  0.00           C  
ATOM   1285  CD2 TYR B 270      30.707  58.149   2.252  1.00  0.00           C  
ATOM   1286  CE1 TYR B 270      28.680  57.946   0.378  1.00  0.00           C  
ATOM   1287  CE2 TYR B 270      29.820  59.202   2.078  1.00  0.00           C  
ATOM   1288  CZ  TYR B 270      28.809  59.092   1.144  1.00  0.00           C  
ATOM   1289  OH  TYR B 270      27.920  60.130   0.992  1.00  0.00           O  
ATOM   1290  N   GLU B 271      32.096  55.536  -1.160  1.00  0.00           N  
ATOM   1291  CA  GLU B 271      31.808  55.768  -2.576  1.00  0.00           C  
ATOM   1292  C   GLU B 271      30.433  55.156  -2.889  1.00  0.00           C  
ATOM   1293  O   GLU B 271      30.106  54.091  -2.371  1.00  0.00           O  
ATOM   1294  CB  GLU B 271      32.890  55.120  -3.465  1.00  0.00           C  
ATOM   1295  CG  GLU B 271      33.055  53.609  -3.293  1.00  0.00           C  
ATOM   1296  CD  GLU B 271      33.888  52.947  -4.398  1.00  0.00           C  
ATOM   1297  OE1 GLU B 271      33.475  53.011  -5.568  1.00  0.00           O  
ATOM   1298  OE2 GLU B 271      34.951  52.352  -4.103  1.00  0.00           O  
ATOM   1299  N   ILE B 272      29.630  55.820  -3.725  1.00  0.00           N  
ATOM   1300  CA  ILE B 272      28.293  55.312  -4.063  1.00  0.00           C  
ATOM   1301  C   ILE B 272      28.325  54.278  -5.184  1.00  0.00           C  
ATOM   1302  O   ILE B 272      29.108  54.400  -6.120  1.00  0.00           O  
ATOM   1303  CB  ILE B 272      27.349  56.430  -4.534  1.00  0.00           C  
ATOM   1304  CG1 ILE B 272      27.311  57.583  -3.530  1.00  0.00           C  
ATOM   1305  CG2 ILE B 272      25.956  55.858  -4.717  1.00  0.00           C  
ATOM   1306  CD1 ILE B 272      26.387  57.378  -2.358  1.00  0.00           C  
ATOM   1307  N   LEU B 273      27.466  53.267  -5.092  1.00  0.00           N  
ATOM   1308  CA  LEU B 273      27.400  52.233  -6.119  1.00  0.00           C  
ATOM   1309  C   LEU B 273      26.106  52.383  -6.890  1.00  0.00           C  
ATOM   1310  O   LEU B 273      25.026  52.453  -6.300  1.00  0.00           O  
ATOM   1311  CB  LEU B 273      27.461  50.823  -5.513  1.00  0.00           C  
ATOM   1312  CG  LEU B 273      28.792  50.264  -4.989  1.00  0.00           C  
ATOM   1313  CD1 LEU B 273      28.605  48.809  -4.586  1.00  0.00           C  
ATOM   1314  CD2 LEU B 273      29.857  50.365  -6.059  1.00  0.00           C  
ATOM   1315  N   GLU B 274      26.220  52.426  -8.215  1.00  0.00           N  
ATOM   1316  CA  GLU B 274      25.048  52.578  -9.059  1.00  0.00           C  
ATOM   1317  C   GLU B 274      24.282  51.272  -9.153  1.00  0.00           C  
ATOM   1318  O   GLU B 274      23.057  51.283  -9.290  1.00  0.00           O  
ATOM   1319  CB  GLU B 274      25.449  53.112 -10.440  1.00  0.00           C  
ATOM   1320  CG  GLU B 274      25.931  54.577 -10.401  1.00  0.00           C  
ATOM   1321  CD  GLU B 274      24.878  55.554  -9.841  1.00  0.00           C  
ATOM   1322  OE1 GLU B 274      25.273  56.631  -9.325  1.00  0.00           O  
ATOM   1323  OE2 GLU B 274      23.661  55.256  -9.922  1.00  0.00           O  
ATOM   1324  N   TRP B 275      24.996  50.150  -9.056  1.00  0.00           N  
ATOM   1325  CA  TRP B 275      24.346  48.842  -9.082  1.00  0.00           C  
ATOM   1326  C   TRP B 275      24.047  48.403  -7.652  1.00  0.00           C  
ATOM   1327  O   TRP B 275      24.589  48.960  -6.697  1.00  0.00           O  
ATOM   1328  CB  TRP B 275      25.212  47.792  -9.783  1.00  0.00           C  
ATOM   1329  CG  TRP B 275      26.605  47.619  -9.251  1.00  0.00           C  
ATOM   1330  CD1 TRP B 275      27.698  48.400  -9.522  1.00  0.00           C  
ATOM   1331  CD2 TRP B 275      27.074  46.554  -8.415  1.00  0.00           C  
ATOM   1332  NE1 TRP B 275      28.818  47.883  -8.914  1.00  0.00           N  
ATOM   1333  CE2 TRP B 275      28.464  46.753  -8.224  1.00  0.00           C  
ATOM   1334  CE3 TRP B 275      26.454  45.455  -7.801  1.00  0.00           C  
ATOM   1335  CZ2 TRP B 275      29.247  45.883  -7.453  1.00  0.00           C  
ATOM   1336  CZ3 TRP B 275      27.231  44.595  -7.035  1.00  0.00           C  
ATOM   1337  CH2 TRP B 275      28.616  44.817  -6.866  1.00  0.00           C  
ATOM   1338  N   LYS B 276      23.179  47.412  -7.497  1.00  0.00           N  
ATOM   1339  CA  LYS B 276      22.835  46.957  -6.159  1.00  0.00           C  
ATOM   1340  C   LYS B 276      23.622  45.722  -5.717  1.00  0.00           C  
ATOM   1341  O   LYS B 276      23.564  44.662  -6.354  1.00  0.00           O  
ATOM   1342  CB  LYS B 276      21.327  46.676  -6.051  1.00  0.00           C  
ATOM   1343  CG  LYS B 276      20.845  46.546  -4.613  1.00  0.00           C  
ATOM   1344  CD  LYS B 276      19.363  46.222  -4.490  1.00  0.00           C  
ATOM   1345  CE  LYS B 276      18.948  46.145  -3.016  1.00  0.00           C  
ATOM   1346  NZ  LYS B 276      17.523  45.742  -2.820  1.00  0.00           N  
ATOM   1347  N   PRO B 277      24.382  45.852  -4.614  1.00  0.00           N  
ATOM   1348  CA  PRO B 277      25.176  44.747  -4.081  1.00  0.00           C  
ATOM   1349  C   PRO B 277      24.193  43.667  -3.647  1.00  0.00           C  
ATOM   1350  O   PRO B 277      23.134  43.973  -3.095  1.00  0.00           O  
ATOM   1351  CB  PRO B 277      25.877  45.377  -2.889  1.00  0.00           C  
ATOM   1352  CG  PRO B 277      25.951  46.802  -3.254  1.00  0.00           C  
ATOM   1353  CD  PRO B 277      24.591  47.059  -3.803  1.00  0.00           C  
ATOM   1354  N   LYS B 278      24.540  42.411  -3.888  1.00  0.00           N  
ATOM   1355  CA  LYS B 278      23.665  41.312  -3.524  1.00  0.00           C  
ATOM   1356  C   LYS B 278      23.810  40.948  -2.049  1.00  0.00           C  
ATOM   1357  O   LYS B 278      24.715  41.422  -1.377  1.00  0.00           O  
ATOM   1358  CB  LYS B 278      23.990  40.109  -4.402  1.00  0.00           C  
ATOM   1359  CG  LYS B 278      24.260  40.502  -5.831  1.00  0.00           C  
ATOM   1360  CD  LYS B 278      24.184  39.331  -6.768  1.00  0.00           C  
ATOM   1361  CE  LYS B 278      24.645  39.758  -8.147  1.00  0.00           C  
ATOM   1362  NZ  LYS B 278      24.739  38.607  -9.091  1.00  0.00           N  
ATOM   1363  N   LEU B 279      22.898  40.129  -1.537  1.00  0.00           N  
ATOM   1364  CA  LEU B 279      22.980  39.686  -0.149  1.00  0.00           C  
ATOM   1365  C   LEU B 279      23.855  38.416  -0.142  1.00  0.00           C  
ATOM   1366  O   LEU B 279      23.969  37.748  -1.176  1.00  0.00           O  
ATOM   1367  CB  LEU B 279      21.573  39.403   0.390  1.00  0.00           C  
ATOM   1368  CG  LEU B 279      20.671  40.631   0.611  1.00  0.00           C  
ATOM   1369  CD1 LEU B 279      19.336  40.184   1.166  1.00  0.00           C  
ATOM   1370  CD2 LEU B 279      21.314  41.615   1.590  1.00  0.00           C  
ATOM   1371  N   HIS B 281      24.473  38.073   0.992  1.00  0.00           N  
ATOM   1372  CA  HIS B 281      25.348  36.888   1.024  1.00  0.00           C  
ATOM   1373  C   HIS B 281      24.647  35.573   0.667  1.00  0.00           C  
ATOM   1374  O   HIS B 281      25.221  34.699   0.009  1.00  0.00           O  
ATOM   1375  CB  HIS B 281      26.079  36.762   2.380  1.00  0.00           C  
ATOM   1376  CG  HIS B 281      25.269  36.140   3.476  1.00  0.00           C  
ATOM   1377  ND1 HIS B 281      24.300  36.829   4.178  1.00  0.00           N  
ATOM   1378  CD2 HIS B 281      25.311  34.898   4.016  1.00  0.00           C  
ATOM   1379  CE1 HIS B 281      23.785  36.037   5.102  1.00  0.00           C  
ATOM   1380  NE2 HIS B 281      24.382  34.860   5.025  1.00  0.00           N  
ATOM   1381  N   VAL B 282      23.402  35.444   1.086  1.00  0.00           N  
ATOM   1382  CA  VAL B 282      22.630  34.254   0.790  1.00  0.00           C  
ATOM   1383  C   VAL B 282      22.604  34.011  -0.727  1.00  0.00           C  
ATOM   1384  O   VAL B 282      22.779  32.884  -1.192  1.00  0.00           O  
ATOM   1385  CB  VAL B 282      21.197  34.425   1.288  1.00  0.00           C  
ATOM   1386  CG1 VAL B 282      20.550  33.074   1.433  1.00  0.00           C  
ATOM   1387  CG2 VAL B 282      21.190  35.218   2.612  1.00  0.00           C  
ATOM   1388  N   ASP B 283      22.377  35.073  -1.495  1.00  0.00           N  
ATOM   1389  CA  ASP B 283      22.339  34.963  -2.951  1.00  0.00           C  
ATOM   1390  C   ASP B 283      23.734  34.601  -3.396  1.00  0.00           C  
ATOM   1391  O   ASP B 283      23.943  33.581  -4.059  1.00  0.00           O  
ATOM   1392  CB  ASP B 283      21.935  36.293  -3.600  1.00  0.00           C  
ATOM   1393  CG  ASP B 283      20.569  36.777  -3.144  1.00  0.00           C  
ATOM   1394  OD1 ASP B 283      20.255  37.974  -3.357  1.00  0.00           O  
ATOM   1395  OD2 ASP B 283      19.810  35.957  -2.578  1.00  0.00           O  
ATOM   1396  N   LEU B 291      24.689  35.446  -3.019  1.00  0.00           N  
ATOM   1397  CA  LEU B 291      26.077  35.216  -3.375  1.00  0.00           C  
ATOM   1398  C   LEU B 291      26.486  33.773  -3.108  1.00  0.00           C  
ATOM   1399  O   LEU B 291      27.065  33.109  -3.983  1.00  0.00           O  
ATOM   1400  CB  LEU B 291      26.972  36.189  -2.617  1.00  0.00           C  
ATOM   1401  CG  LEU B 291      26.980  37.559  -3.301  1.00  0.00           C  
ATOM   1402  CD1 LEU B 291      27.799  38.578  -2.521  1.00  0.00           C  
ATOM   1403  CD2 LEU B 291      27.544  37.379  -4.702  1.00  0.00           C  
ATOM   1404  N   LEU B 292      26.175  33.280  -1.909  1.00  0.00           N  
ATOM   1405  CA  LEU B 292      26.495  31.899  -1.568  1.00  0.00           C  
ATOM   1406  C   LEU B 292      25.928  30.937  -2.608  1.00  0.00           C  
ATOM   1407  O   LEU B 292      26.580  29.957  -2.973  1.00  0.00           O  
ATOM   1408  CB  LEU B 292      25.953  31.528  -0.177  1.00  0.00           C  
ATOM   1409  CG  LEU B 292      26.790  31.969   1.036  1.00  0.00           C  
ATOM   1410  CD1 LEU B 292      26.076  31.621   2.343  1.00  0.00           C  
ATOM   1411  CD2 LEU B 292      28.156  31.302   0.980  1.00  0.00           C  
ATOM   1412  N   GLU B 293      24.720  31.217  -3.097  1.00  0.00           N  
ATOM   1413  CA  GLU B 293      24.087  30.340  -4.071  1.00  0.00           C  
ATOM   1414  C   GLU B 293      24.678  30.406  -5.476  1.00  0.00           C  
ATOM   1415  O   GLU B 293      24.881  29.361  -6.105  1.00  0.00           O  
ATOM   1416  CB  GLU B 293      22.586  30.613  -4.113  1.00  0.00           C  
ATOM   1417  CG  GLU B 293      21.737  29.465  -3.564  1.00  0.00           C  
ATOM   1418  CD  GLU B 293      21.563  28.320  -4.566  1.00  0.00           C  
ATOM   1419  OE1 GLU B 293      20.772  28.485  -5.528  1.00  0.00           O  
ATOM   1420  OE2 GLU B 293      22.215  27.260  -4.397  1.00  0.00           O  
ATOM   1421  N   ILE B 296      24.973  31.612  -5.961  1.00  0.00           N  
ATOM   1422  CA  ILE B 296      25.528  31.764  -7.306  1.00  0.00           C  
ATOM   1423  C   ILE B 296      26.965  31.266  -7.353  1.00  0.00           C  
ATOM   1424  O   ILE B 296      27.513  31.004  -8.425  1.00  0.00           O  
ATOM   1425  CB  ILE B 296      25.493  33.241  -7.786  1.00  0.00           C  
ATOM   1426  CG1 ILE B 296      26.776  33.949  -7.397  1.00  0.00           C  
ATOM   1427  CG2 ILE B 296      24.312  33.989  -7.155  1.00  0.00           C  
ATOM   1428  CD1 ILE B 296      26.646  35.442  -7.483  1.00  0.00           C  
ATOM   1429  N   LEU B 297      27.556  31.130  -6.171  1.00  0.00           N  
ATOM   1430  CA  LEU B 297      28.933  30.663  -6.006  1.00  0.00           C  
ATOM   1431  C   LEU B 297      29.053  29.172  -5.680  1.00  0.00           C  
ATOM   1432  O   LEU B 297      30.148  28.611  -5.699  1.00  0.00           O  
ATOM   1433  CB  LEU B 297      29.611  31.463  -4.895  1.00  0.00           C  
ATOM   1434  CG  LEU B 297      30.672  32.485  -5.291  1.00  0.00           C  
ATOM   1435  CD1 LEU B 297      30.192  33.313  -6.463  1.00  0.00           C  
ATOM   1436  CD2 LEU B 297      30.985  33.360  -4.099  1.00  0.00           C  
ATOM   1437  N   GLY B 298      27.933  28.535  -5.365  1.00  0.00           N  
ATOM   1438  CA  GLY B 298      27.959  27.123  -5.030  1.00  0.00           C  
ATOM   1439  C   GLY B 298      28.714  26.827  -3.744  1.00  0.00           C  
ATOM   1440  O   GLY B 298      29.420  25.825  -3.674  1.00  0.00           O  
ATOM   1441  N   GLY B 303      28.556  27.680  -2.726  1.00  0.00           N  
ATOM   1442  CA  GLY B 303      29.249  27.490  -1.456  1.00  0.00           C  
ATOM   1443  C   GLY B 303      28.403  27.066  -0.258  1.00  0.00           C  
ATOM   1444  O   GLY B 303      28.913  26.970   0.867  1.00  0.00           O  
ATOM   1445  N   ALA B 305      27.122  26.792  -0.486  1.00  0.00           N  
ATOM   1446  CA  ALA B 305      26.226  26.390   0.590  1.00  0.00           C  
ATOM   1447  C   ALA B 305      24.925  25.813   0.048  1.00  0.00           C  
ATOM   1448  O   ALA B 305      24.501  26.169  -1.042  1.00  0.00           O  
ATOM   1449  CB  ALA B 305      25.919  27.597   1.478  1.00  0.00           C  
ATOM   1450  N   ASP B 306      24.303  24.919   0.816  1.00  0.00           N  
ATOM   1451  CA  ASP B 306      23.022  24.301   0.456  1.00  0.00           C  
ATOM   1452  C   ASP B 306      22.194  24.411   1.739  1.00  0.00           C  
ATOM   1453  O   ASP B 306      22.510  23.774   2.743  1.00  0.00           O  
ATOM   1454  CB  ASP B 306      23.217  22.826   0.066  1.00  0.00           C  
ATOM   1455  CG  ASP B 306      21.893  22.097  -0.276  1.00  0.00           C  
ATOM   1456  OD1 ASP B 306      20.889  22.222   0.476  1.00  0.00           O  
ATOM   1457  OD2 ASP B 306      21.868  21.363  -1.295  1.00  0.00           O  
ATOM   1458  N   PHE B 307      21.153  25.243   1.711  1.00  0.00           N  
ATOM   1459  CA  PHE B 307      20.306  25.442   2.883  1.00  0.00           C  
ATOM   1460  C   PHE B 307      19.079  24.554   2.879  1.00  0.00           C  
ATOM   1461  O   PHE B 307      18.607  24.116   3.928  1.00  0.00           O  
ATOM   1462  CB  PHE B 307      19.850  26.900   2.985  1.00  0.00           C  
ATOM   1463  CG  PHE B 307      20.971  27.881   3.185  1.00  0.00           C  
ATOM   1464  CD1 PHE B 307      21.604  28.475   2.094  1.00  0.00           C  
ATOM   1465  CD2 PHE B 307      21.392  28.222   4.471  1.00  0.00           C  
ATOM   1466  CE1 PHE B 307      22.634  29.394   2.281  1.00  0.00           C  
ATOM   1467  CE2 PHE B 307      22.422  29.141   4.664  1.00  0.00           C  
ATOM   1468  CZ  PHE B 307      23.043  29.727   3.566  1.00  0.00           C  
ATOM   1469  N   ALA B 308      18.549  24.304   1.693  1.00  0.00           N  
ATOM   1470  CA  ALA B 308      17.364  23.483   1.578  1.00  0.00           C  
ATOM   1471  C   ALA B 308      17.587  22.143   2.253  1.00  0.00           C  
ATOM   1472  O   ALA B 308      16.815  21.730   3.128  1.00  0.00           O  
ATOM   1473  CB  ALA B 308      17.021  23.283   0.120  1.00  0.00           C  
ATOM   1474  N   ARG B 309      18.663  21.473   1.859  1.00  0.00           N  
ATOM   1475  CA  ARG B 309      18.952  20.166   2.412  1.00  0.00           C  
ATOM   1476  C   ARG B 309      19.266  20.159   3.903  1.00  0.00           C  
ATOM   1477  O   ARG B 309      18.970  19.190   4.596  1.00  0.00           O  
ATOM   1478  CB  ARG B 309      20.069  19.519   1.615  1.00  0.00           C  
ATOM   1479  CG  ARG B 309      19.665  19.208   0.183  1.00  0.00           C  
ATOM   1480  CD  ARG B 309      20.797  18.482  -0.536  1.00  0.00           C  
ATOM   1481  NE  ARG B 309      20.346  17.768  -1.725  1.00  0.00           N  
ATOM   1482  CZ  ARG B 309      20.187  18.323  -2.920  1.00  0.00           C  
ATOM   1483  NH1 ARG B 309      19.764  17.585  -3.936  1.00  0.00           N  
ATOM   1484  NH2 ARG B 309      20.469  19.606  -3.100  1.00  0.00           N  
ATOM   1485  N   ALA B 310      19.851  21.236   4.405  1.00  0.00           N  
ATOM   1486  CA  ALA B 310      20.155  21.297   5.823  1.00  0.00           C  
ATOM   1487  C   ALA B 310      18.843  21.374   6.602  1.00  0.00           C  
ATOM   1488  O   ALA B 310      18.689  20.748   7.655  1.00  0.00           O  
ATOM   1489  CB  ALA B 310      21.036  22.508   6.130  1.00  0.00           C  
ATOM   1490  N   ALA B 311      17.889  22.135   6.079  1.00  0.00           N  
ATOM   1491  CA  ALA B 311      16.596  22.268   6.742  1.00  0.00           C  
ATOM   1492  C   ALA B 311      15.922  20.903   6.790  1.00  0.00           C  
ATOM   1493  O   ALA B 311      15.197  20.584   7.735  1.00  0.00           O  
ATOM   1494  CB  ALA B 311      15.729  23.248   6.005  1.00  0.00           C  
ATOM   1495  N   LYS B 312      16.173  20.094   5.770  1.00  0.00           N  
ATOM   1496  CA  LYS B 312      15.596  18.761   5.731  1.00  0.00           C  
ATOM   1497  C   LYS B 312      16.193  17.902   6.830  1.00  0.00           C  
ATOM   1498  O   LYS B 312      15.498  17.219   7.569  1.00  0.00           O  
ATOM   1499  CB  LYS B 312      15.883  18.093   4.380  1.00  0.00           C  
ATOM   1500  CG  LYS B 312      15.551  16.610   4.355  1.00  0.00           C  
ATOM   1501  CD  LYS B 312      15.711  16.006   2.964  1.00  0.00           C  
ATOM   1502  CE  LYS B 312      17.127  16.125   2.438  1.00  0.00           C  
ATOM   1503  NZ  LYS B 312      17.225  15.525   1.083  1.00  0.00           N  
ATOM   1504  N   VAL B 313      17.511  17.970   6.911  1.00  0.00           N  
ATOM   1505  CA  VAL B 313      18.321  17.202   7.832  1.00  0.00           C  
ATOM   1506  C   VAL B 313      18.372  17.670   9.280  1.00  0.00           C  
ATOM   1507  O   VAL B 313      18.483  16.847  10.192  1.00  0.00           O  
ATOM   1508  CB  VAL B 313      19.745  17.139   7.268  1.00  0.00           C  
ATOM   1509  CG1 VAL B 313      20.748  17.075   8.370  1.00  0.00           C  
ATOM   1510  CG2 VAL B 313      19.870  15.950   6.350  1.00  0.00           C  
ATOM   1511  N   SER B 314      18.295  18.978   9.506  1.00  0.00           N  
ATOM   1512  CA  SER B 314      18.388  19.482  10.871  1.00  0.00           C  
ATOM   1513  C   SER B 314      17.335  20.520  11.223  1.00  0.00           C  
ATOM   1514  O   SER B 314      16.946  20.655  12.373  1.00  0.00           O  
ATOM   1515  CB  SER B 314      19.781  20.086  11.112  1.00  0.00           C  
ATOM   1516  OG  SER B 314      20.822  19.192  10.745  1.00  0.00           O  
ATOM   1517  N   GLY B 315      16.874  21.263  10.237  1.00  0.00           N  
ATOM   1518  CA  GLY B 315      15.898  22.285  10.533  1.00  0.00           C  
ATOM   1519  C   GLY B 315      16.418  23.628  10.080  1.00  0.00           C  
ATOM   1520  O   GLY B 315      17.483  23.718   9.461  1.00  0.00           O  
ATOM   1521  N   SER B 316      15.666  24.682  10.368  1.00  0.00           N  
ATOM   1522  CA  SER B 316      16.091  26.009   9.961  1.00  0.00           C  
ATOM   1523  C   SER B 316      17.322  26.426  10.759  1.00  0.00           C  
ATOM   1524  O   SER B 316      17.687  25.786  11.753  1.00  0.00           O  
ATOM   1525  CB  SER B 316      14.959  27.024  10.167  1.00  0.00           C  
ATOM   1526  OG  SER B 316      14.711  27.270  11.541  1.00  0.00           O  
ATOM   1527  N   ARG B 317      17.963  27.497  10.304  1.00  0.00           N  
ATOM   1528  CA  ARG B 317      19.143  28.033  10.961  1.00  0.00           C  
ATOM   1529  C   ARG B 317      20.317  27.048  11.062  1.00  0.00           C  
ATOM   1530  O   ARG B 317      21.122  27.115  11.992  1.00  0.00           O  
ATOM   1531  CB  ARG B 317      18.771  28.592  12.346  1.00  0.00           C  
ATOM   1532  CG  ARG B 317      17.910  29.877  12.306  1.00  0.00           C  
ATOM   1533  CD  ARG B 317      17.652  30.451  13.709  1.00  0.00           C  
ATOM   1534  NE  ARG B 317      16.732  31.596  13.734  1.00  0.00           N  
ATOM   1535  CZ  ARG B 317      16.950  32.770  13.141  1.00  0.00           C  
ATOM   1536  NH1 ARG B 317      16.051  33.739  13.234  1.00  0.00           N  
ATOM   1537  NH2 ARG B 317      18.058  32.983  12.450  1.00  0.00           N  
ATOM   1538  N   PHE B 318      20.387  26.131  10.099  1.00  0.00           N  
ATOM   1539  CA  PHE B 318      21.474  25.160   9.972  1.00  0.00           C  
ATOM   1540  C   PHE B 318      21.857  25.280   8.504  1.00  0.00           C  
ATOM   1541  O   PHE B 318      21.114  25.867   7.721  1.00  0.00           O  
ATOM   1542  CB  PHE B 318      21.036  23.725  10.302  1.00  0.00           C  
ATOM   1543  CG  PHE B 318      21.225  23.351  11.748  1.00  0.00           C  
ATOM   1544  CD1 PHE B 318      20.138  23.282  12.617  1.00  0.00           C  
ATOM   1545  CD2 PHE B 318      22.504  23.128  12.260  1.00  0.00           C  
ATOM   1546  CE1 PHE B 318      20.321  22.999  13.982  1.00  0.00           C  
ATOM   1547  CE2 PHE B 318      22.694  22.848  13.619  1.00  0.00           C  
ATOM   1548  CZ  PHE B 318      21.598  22.784  14.482  1.00  0.00           C  
ATOM   1549  N   TYR B 319      23.000  24.743   8.114  1.00  0.00           N  
ATOM   1550  CA  TYR B 319      23.415  24.874   6.732  1.00  0.00           C  
ATOM   1551  C   TYR B 319      24.504  23.889   6.397  1.00  0.00           C  
ATOM   1552  O   TYR B 319      25.033  23.196   7.263  1.00  0.00           O  
ATOM   1553  CB  TYR B 319      23.994  26.255   6.516  1.00  0.00           C  
ATOM   1554  CG  TYR B 319      25.089  26.527   7.512  1.00  0.00           C  
ATOM   1555  CD1 TYR B 319      24.789  27.032   8.770  1.00  0.00           C  
ATOM   1556  CD2 TYR B 319      26.423  26.183   7.238  1.00  0.00           C  
ATOM   1557  CE1 TYR B 319      25.776  27.182   9.740  1.00  0.00           C  
ATOM   1558  CE2 TYR B 319      27.424  26.327   8.207  1.00  0.00           C  
ATOM   1559  CZ  TYR B 319      27.084  26.823   9.459  1.00  0.00           C  
ATOM   1560  OH  TYR B 319      28.016  26.914  10.463  1.00  0.00           O  
ATOM   1561  N   TYR B 320      24.844  23.853   5.121  1.00  0.00           N  
ATOM   1562  CA  TYR B 320      25.915  23.017   4.654  1.00  0.00           C  
ATOM   1563  C   TYR B 320      26.796  24.004   3.935  1.00  0.00           C  
ATOM   1564  O   TYR B 320      26.300  24.776   3.133  1.00  0.00           O  
ATOM   1565  CB  TYR B 320      25.453  21.993   3.618  1.00  0.00           C  
ATOM   1566  CG  TYR B 320      24.761  20.753   4.127  1.00  0.00           C  
ATOM   1567  CD1 TYR B 320      23.372  20.683   4.160  1.00  0.00           C  
ATOM   1568  CD2 TYR B 320      25.488  19.614   4.485  1.00  0.00           C  
ATOM   1569  CE1 TYR B 320      22.715  19.518   4.523  1.00  0.00           C  
ATOM   1570  CE2 TYR B 320      24.839  18.432   4.857  1.00  0.00           C  
ATOM   1571  CZ  TYR B 320      23.445  18.395   4.870  1.00  0.00           C  
ATOM   1572  OH  TYR B 320      22.755  17.253   5.221  1.00  0.00           O  
ATOM   1573  N   LEU B 321      28.087  23.993   4.223  1.00  0.00           N  
ATOM   1574  CA  LEU B 321      29.034  24.862   3.532  1.00  0.00           C  
ATOM   1575  C   LEU B 321      29.732  23.988   2.485  1.00  0.00           C  
ATOM   1576  O   LEU B 321      30.028  22.810   2.736  1.00  0.00           O  
ATOM   1577  CB  LEU B 321      30.056  25.439   4.520  1.00  0.00           C  
ATOM   1578  CG  LEU B 321      29.897  26.905   4.955  1.00  0.00           C  
ATOM   1579  CD1 LEU B 321      28.419  27.317   4.942  1.00  0.00           C  
ATOM   1580  CD2 LEU B 321      30.533  27.096   6.345  1.00  0.00           C  
ATOM   1581  N   LEU B 322      29.988  24.559   1.311  1.00  0.00           N  
ATOM   1582  CA  LEU B 322      30.633  23.811   0.230  1.00  0.00           C  
ATOM   1583  C   LEU B 322      31.787  24.526  -0.456  1.00  0.00           C  
ATOM   1584  O   LEU B 322      31.956  25.754  -0.372  1.00  0.00           O  
ATOM   1585  CB  LEU B 322      29.607  23.448  -0.843  1.00  0.00           C  
ATOM   1586  CG  LEU B 322      28.302  22.887  -0.292  1.00  0.00           C  
ATOM   1587  CD1 LEU B 322      27.235  22.901  -1.351  1.00  0.00           C  
ATOM   1588  CD2 LEU B 322      28.547  21.488   0.229  1.00  0.00           C  
ATOM   1589  N   ASN B 323      32.579  23.711  -1.134  1.00  0.00           N  
ATOM   1590  CA  ASN B 323      33.710  24.156  -1.916  1.00  0.00           C  
ATOM   1591  C   ASN B 323      34.555  25.301  -1.334  1.00  0.00           C  
ATOM   1592  O   ASN B 323      34.884  25.292  -0.142  1.00  0.00           O  
ATOM   1593  CB  ASN B 323      33.179  24.470  -3.313  1.00  0.00           C  
ATOM   1594  CG  ASN B 323      32.368  23.291  -3.901  1.00  0.00           C  
ATOM   1595  OD1 ASN B 323      32.919  22.235  -4.221  1.00  0.00           O  
ATOM   1596  ND2 ASN B 323      31.056  23.470  -4.021  1.00  0.00           N  
ATOM   1597  N   GLU B 324      34.925  26.271  -2.166  1.00  0.00           N  
ATOM   1598  CA  GLU B 324      35.760  27.387  -1.708  1.00  0.00           C  
ATOM   1599  C   GLU B 324      35.307  28.002  -0.395  1.00  0.00           C  
ATOM   1600  O   GLU B 324      36.105  28.591   0.332  1.00  0.00           O  
ATOM   1601  CB  GLU B 324      35.838  28.479  -2.776  1.00  0.00           C  
ATOM   1602  CG  GLU B 324      34.768  28.350  -3.837  1.00  0.00           C  
ATOM   1603  CD  GLU B 324      35.187  27.397  -4.926  1.00  0.00           C  
ATOM   1604  OE1 GLU B 324      34.311  26.851  -5.637  1.00  0.00           O  
ATOM   1605  OE2 GLU B 324      36.411  27.213  -5.067  1.00  0.00           O  
ATOM   1606  N   ILE B 325      34.028  27.877  -0.081  1.00  0.00           N  
ATOM   1607  CA  ILE B 325      33.551  28.436   1.167  1.00  0.00           C  
ATOM   1608  C   ILE B 325      34.108  27.656   2.357  1.00  0.00           C  
ATOM   1609  O   ILE B 325      34.474  28.250   3.375  1.00  0.00           O  
ATOM   1610  CB  ILE B 325      32.022  28.468   1.194  1.00  0.00           C  
ATOM   1611  CG1 ILE B 325      31.539  29.501   0.185  1.00  0.00           C  
ATOM   1612  CG2 ILE B 325      31.524  28.893   2.552  1.00  0.00           C  
ATOM   1613  CD1 ILE B 325      32.135  30.880   0.428  1.00  0.00           C  
ATOM   1614  N   VAL B 332      34.190  26.332   2.223  1.00  0.00           N  
ATOM   1615  CA  VAL B 332      34.724  25.497   3.287  1.00  0.00           C  
ATOM   1616  C   VAL B 332      36.180  25.875   3.563  1.00  0.00           C  
ATOM   1617  O   VAL B 332      36.565  26.092   4.714  1.00  0.00           O  
ATOM   1618  CB  VAL B 332      34.640  24.006   2.915  1.00  0.00           C  
ATOM   1619  CG1 VAL B 332      35.487  23.168   3.886  1.00  0.00           C  
ATOM   1620  CG2 VAL B 332      33.179  23.554   2.953  1.00  0.00           C  
ATOM   1621  N   ILE B 333      36.986  25.963   2.510  1.00  0.00           N  
ATOM   1622  CA  ILE B 333      38.386  26.333   2.683  1.00  0.00           C  
ATOM   1623  C   ILE B 333      38.503  27.733   3.287  1.00  0.00           C  
ATOM   1624  O   ILE B 333      39.354  27.976   4.139  1.00  0.00           O  
ATOM   1625  CB  ILE B 333      39.170  26.298   1.345  1.00  0.00           C  
ATOM   1626  CG1 ILE B 333      39.097  24.910   0.710  1.00  0.00           C  
ATOM   1627  CG2 ILE B 333      40.612  26.608   1.598  1.00  0.00           C  
ATOM   1628  CD1 ILE B 333      39.564  23.806   1.621  1.00  0.00           C  
ATOM   1629  N   LEU B 334      37.650  28.654   2.846  1.00  0.00           N  
ATOM   1630  CA  LEU B 334      37.672  30.015   3.380  1.00  0.00           C  
ATOM   1631  C   LEU B 334      37.373  29.998   4.881  1.00  0.00           C  
ATOM   1632  O   LEU B 334      37.982  30.731   5.656  1.00  0.00           O  
ATOM   1633  CB  LEU B 334      36.646  30.903   2.658  1.00  0.00           C  
ATOM   1634  CG  LEU B 334      36.495  32.328   3.227  1.00  0.00           C  
ATOM   1635  CD1 LEU B 334      37.791  33.111   3.075  1.00  0.00           C  
ATOM   1636  CD2 LEU B 334      35.393  33.054   2.510  1.00  0.00           C  
ATOM   1637  N   ASP B 335      36.430  29.158   5.286  1.00  0.00           N  
ATOM   1638  CA  ASP B 335      36.078  29.048   6.690  1.00  0.00           C  
ATOM   1639  C   ASP B 335      37.308  28.613   7.496  1.00  0.00           C  
ATOM   1640  O   ASP B 335      37.633  29.219   8.511  1.00  0.00           O  
ATOM   1641  CB  ASP B 335      34.949  28.031   6.864  1.00  0.00           C  
ATOM   1642  CG  ASP B 335      34.457  27.946   8.292  1.00  0.00           C  
ATOM   1643  OD1 ASP B 335      35.290  27.775   9.201  1.00  0.00           O  
ATOM   1644  OD2 ASP B 335      33.233  28.034   8.512  1.00  0.00           O  
ATOM   1645  N   LEU B 336      38.003  27.574   7.043  1.00  0.00           N  
ATOM   1646  CA  LEU B 336      39.175  27.102   7.773  1.00  0.00           C  
ATOM   1647  C   LEU B 336      40.340  28.085   7.701  1.00  0.00           C  
ATOM   1648  O   LEU B 336      41.139  28.194   8.637  1.00  0.00           O  
ATOM   1649  CB  LEU B 336      39.612  25.734   7.250  1.00  0.00           C  
ATOM   1650  CG  LEU B 336      38.606  24.591   7.437  1.00  0.00           C  
ATOM   1651  CD1 LEU B 336      39.277  23.298   7.033  1.00  0.00           C  
ATOM   1652  CD2 LEU B 336      38.135  24.490   8.891  1.00  0.00           C  
ATOM   1653  N   ALA B 337      40.427  28.810   6.592  1.00  0.00           N  
ATOM   1654  CA  ALA B 337      41.488  29.787   6.405  1.00  0.00           C  
ATOM   1655  C   ALA B 337      41.321  30.951   7.381  1.00  0.00           C  
ATOM   1656  O   ALA B 337      42.300  31.535   7.839  1.00  0.00           O  
ATOM   1657  CB  ALA B 337      41.479  30.286   4.970  1.00  0.00           C  
ATOM   1658  N   LEU B 338      40.082  31.300   7.704  1.00  0.00           N  
ATOM   1659  CA  LEU B 338      39.863  32.390   8.647  1.00  0.00           C  
ATOM   1660  C   LEU B 338      40.291  31.966  10.048  1.00  0.00           C  
ATOM   1661  O   LEU B 338      40.877  32.752  10.792  1.00  0.00           O  
ATOM   1662  CB  LEU B 338      38.393  32.809   8.657  1.00  0.00           C  
ATOM   1663  CG  LEU B 338      37.930  33.601   7.432  1.00  0.00           C  
ATOM   1664  CD1 LEU B 338      36.440  33.869   7.526  1.00  0.00           C  
ATOM   1665  CD2 LEU B 338      38.700  34.905   7.348  1.00  0.00           C  
ATOM   1666  N   ILE B 339      39.998  30.720  10.405  1.00  0.00           N  
ATOM   1667  CA  ILE B 339      40.362  30.219  11.715  1.00  0.00           C  
ATOM   1668  C   ILE B 339      41.861  30.260  11.857  1.00  0.00           C  
ATOM   1669  O   ILE B 339      42.394  30.801  12.822  1.00  0.00           O  
ATOM   1670  CB  ILE B 339      39.907  28.766  11.910  1.00  0.00           C  
ATOM   1671  CG1 ILE B 339      38.389  28.710  11.917  1.00  0.00           C  
ATOM   1672  CG2 ILE B 339      40.436  28.212  13.229  1.00  0.00           C  
ATOM   1673  CD1 ILE B 339      37.850  27.324  11.795  1.00  0.00           C  
ATOM   1674  N   ARG B 340      42.543  29.680  10.883  1.00  0.00           N  
ATOM   1675  CA  ARG B 340      43.989  29.625  10.930  1.00  0.00           C  
ATOM   1676  C   ARG B 340      44.609  31.021  10.935  1.00  0.00           C  
ATOM   1677  O   ARG B 340      45.489  31.330  11.742  1.00  0.00           O  
ATOM   1678  CB  ARG B 340      44.510  28.782   9.765  1.00  0.00           C  
ATOM   1679  CG  ARG B 340      45.994  28.507   9.821  1.00  0.00           C  
ATOM   1680  CD  ARG B 340      46.438  27.939  11.163  1.00  0.00           C  
ATOM   1681  NE  ARG B 340      47.864  28.187  11.353  1.00  0.00           N  
ATOM   1682  CZ  ARG B 340      48.826  27.487  10.761  1.00  0.00           C  
ATOM   1683  NH1 ARG B 340      50.102  27.794  10.976  1.00  0.00           N  
ATOM   1684  NH2 ARG B 340      48.505  26.458   9.982  1.00  0.00           N  
ATOM   1685  N   PHE B 341      44.130  31.877  10.052  1.00  0.00           N  
ATOM   1686  CA  PHE B 341      44.642  33.233   9.985  1.00  0.00           C  
ATOM   1687  C   PHE B 341      44.554  33.981  11.323  1.00  0.00           C  
ATOM   1688  O   PHE B 341      45.458  34.733  11.665  1.00  0.00           O  
ATOM   1689  CB  PHE B 341      43.891  34.013   8.900  1.00  0.00           C  
ATOM   1690  CG  PHE B 341      44.011  35.505   9.034  1.00  0.00           C  
ATOM   1691  CD1 PHE B 341      45.254  36.123   9.004  1.00  0.00           C  
ATOM   1692  CD2 PHE B 341      42.876  36.294   9.198  1.00  0.00           C  
ATOM   1693  CE1 PHE B 341      45.363  37.507   9.136  1.00  0.00           C  
ATOM   1694  CE2 PHE B 341      42.977  37.682   9.330  1.00  0.00           C  
ATOM   1695  CZ  PHE B 341      44.222  38.289   9.300  1.00  0.00           C  
ATOM   1696  N   ALA B 342      43.473  33.775  12.073  1.00  0.00           N  
ATOM   1697  CA  ALA B 342      43.269  34.461  13.351  1.00  0.00           C  
ATOM   1698  C   ALA B 342      44.141  33.848  14.435  1.00  0.00           C  
ATOM   1699  O   ALA B 342      44.673  34.536  15.313  1.00  0.00           O  
ATOM   1700  CB  ALA B 342      41.800  34.391  13.750  1.00  0.00           C  
ATOM   1701  N   LEU B 343      44.275  32.539  14.360  1.00  0.00           N  
ATOM   1702  CA  LEU B 343      45.089  31.797  15.293  1.00  0.00           C  
ATOM   1703  C   LEU B 343      46.553  32.209  15.096  1.00  0.00           C  
ATOM   1704  O   LEU B 343      47.301  32.397  16.065  1.00  0.00           O  
ATOM   1705  CB  LEU B 343      44.922  30.319  14.993  1.00  0.00           C  
ATOM   1706  CG  LEU B 343      44.615  29.357  16.119  1.00  0.00           C  
ATOM   1707  CD1 LEU B 343      43.893  30.050  17.252  1.00  0.00           C  
ATOM   1708  CD2 LEU B 343      43.792  28.229  15.516  1.00  0.00           C  
ATOM   1709  N   ASP B 344      46.962  32.348  13.834  1.00  0.00           N  
ATOM   1710  CA  ASP B 344      48.344  32.712  13.545  1.00  0.00           C  
ATOM   1711  C   ASP B 344      48.678  34.072  14.110  1.00  0.00           C  
ATOM   1712  O   ASP B 344      49.657  34.230  14.835  1.00  0.00           O  
ATOM   1713  CB  ASP B 344      48.622  32.701  12.038  1.00  0.00           C  
ATOM   1714  CG  ASP B 344      49.089  31.332  11.524  1.00  0.00           C  
ATOM   1715  OD1 ASP B 344      49.237  30.380  12.340  1.00  0.00           O  
ATOM   1716  OD2 ASP B 344      49.315  31.221  10.291  1.00  0.00           O  
ATOM   1717  N   ARG B 345      47.851  35.059  13.805  1.00  0.00           N  
ATOM   1718  CA  ARG B 345      48.125  36.397  14.285  1.00  0.00           C  
ATOM   1719  C   ARG B 345      48.019  36.534  15.804  1.00  0.00           C  
ATOM   1720  O   ARG B 345      48.640  37.418  16.384  1.00  0.00           O  
ATOM   1721  CB  ARG B 345      47.207  37.402  13.587  1.00  0.00           C  
ATOM   1722  CG  ARG B 345      47.952  38.624  13.026  1.00  0.00           C  
ATOM   1723  CD  ARG B 345      48.989  38.211  11.991  1.00  0.00           C  
ATOM   1724  NE  ARG B 345      48.727  38.762  10.660  1.00  0.00           N  
ATOM   1725  CZ  ARG B 345      49.100  38.176   9.517  1.00  0.00           C  
ATOM   1726  NH1 ARG B 345      49.751  37.014   9.530  1.00  0.00           N  
ATOM   1727  NH2 ARG B 345      48.822  38.752   8.354  1.00  0.00           N  
ATOM   1728  N   LEU B 347      47.255  35.670  16.462  1.00  0.00           N  
ATOM   1729  CA  LEU B 347      47.138  35.796  17.912  1.00  0.00           C  
ATOM   1730  C   LEU B 347      48.300  35.119  18.621  1.00  0.00           C  
ATOM   1731  O   LEU B 347      48.733  35.558  19.700  1.00  0.00           O  
ATOM   1732  CB  LEU B 347      45.794  35.246  18.403  1.00  0.00           C  
ATOM   1733  CG  LEU B 347      44.711  36.327  18.537  1.00  0.00           C  
ATOM   1734  CD1 LEU B 347      45.078  37.314  19.608  1.00  0.00           C  
ATOM   1735  CD2 LEU B 347      44.538  37.049  17.221  1.00  0.00           C  
ATOM   1736  N   ILE B 348      48.796  34.044  18.014  1.00  0.00           N  
ATOM   1737  CA  ILE B 348      49.954  33.343  18.554  1.00  0.00           C  
ATOM   1738  C   ILE B 348      51.167  34.298  18.407  1.00  0.00           C  
ATOM   1739  O   ILE B 348      52.011  34.406  19.313  1.00  0.00           O  
ATOM   1740  CB  ILE B 348      50.199  32.022  17.790  1.00  0.00           C  
ATOM   1741  CG1 ILE B 348      49.119  31.011  18.162  1.00  0.00           C  
ATOM   1742  CG2 ILE B 348      51.566  31.467  18.117  1.00  0.00           C  
ATOM   1743  CD1 ILE B 348      49.206  29.702  17.410  1.00  0.00           C  
ATOM   1744  N   GLU B 349      51.234  35.004  17.274  1.00  0.00           N  
ATOM   1745  CA  GLU B 349      52.308  35.959  17.047  1.00  0.00           C  
ATOM   1746  C   GLU B 349      52.325  36.947  18.210  1.00  0.00           C  
ATOM   1747  O   GLU B 349      53.388  37.335  18.694  1.00  0.00           O  
ATOM   1748  CB  GLU B 349      52.097  36.749  15.753  1.00  0.00           C  
ATOM   1749  CG  GLU B 349      52.015  35.936  14.466  1.00  0.00           C  
ATOM   1750  CD  GLU B 349      51.832  36.818  13.215  1.00  0.00           C  
ATOM   1751  OE1 GLU B 349      51.568  36.251  12.126  1.00  0.00           O  
ATOM   1752  OE2 GLU B 349      51.957  38.068  13.316  1.00  0.00           O  
ATOM   1753  N   LYS B 352      51.141  37.342  18.668  1.00  0.00           N  
ATOM   1754  CA  LYS B 352      51.026  38.313  19.756  1.00  0.00           C  
ATOM   1755  C   LYS B 352      51.165  37.754  21.157  1.00  0.00           C  
ATOM   1756  O   LYS B 352      50.942  38.482  22.133  1.00  0.00           O  
ATOM   1757  CB  LYS B 352      49.710  39.086  19.653  1.00  0.00           C  
ATOM   1758  CG  LYS B 352      49.640  40.046  18.472  1.00  0.00           C  
ATOM   1759  CD  LYS B 352      48.405  40.923  18.539  1.00  0.00           C  
ATOM   1760  CE  LYS B 352      48.383  41.956  17.434  1.00  0.00           C  
ATOM   1761  NZ  LYS B 352      47.125  42.741  17.501  1.00  0.00           N  
ATOM   1762  N   GLY B 361      51.503  36.468  21.253  1.00  0.00           N  
ATOM   1763  CA  GLY B 361      51.729  35.848  22.552  1.00  0.00           C  
ATOM   1764  C   GLY B 361      50.631  35.062  23.229  1.00  0.00           C  
ATOM   1765  O   GLY B 361      50.698  34.777  24.430  1.00  0.00           O  
ATOM   1766  N   PHE B 362      49.610  34.699  22.472  1.00  0.00           N  
ATOM   1767  CA  PHE B 362      48.521  33.950  23.060  1.00  0.00           C  
ATOM   1768  C   PHE B 362      48.792  32.472  22.910  1.00  0.00           C  
ATOM   1769  O   PHE B 362      49.368  32.035  21.910  1.00  0.00           O  
ATOM   1770  CB  PHE B 362      47.192  34.333  22.395  1.00  0.00           C  
ATOM   1771  CG  PHE B 362      46.670  35.677  22.824  1.00  0.00           C  
ATOM   1772  CD1 PHE B 362      47.329  36.850  22.452  1.00  0.00           C  
ATOM   1773  CD2 PHE B 362      45.536  35.771  23.635  1.00  0.00           C  
ATOM   1774  CE1 PHE B 362      46.868  38.096  22.885  1.00  0.00           C  
ATOM   1775  CE2 PHE B 362      45.060  37.017  24.077  1.00  0.00           C  
ATOM   1776  CZ  PHE B 362      45.728  38.180  23.701  1.00  0.00           C  
ATOM   1777  N   THR B 363      48.399  31.713  23.929  1.00  0.00           N  
ATOM   1778  CA  THR B 363      48.556  30.266  23.928  1.00  0.00           C  
ATOM   1779  C   THR B 363      47.343  29.713  23.191  1.00  0.00           C  
ATOM   1780  O   THR B 363      46.202  29.925  23.603  1.00  0.00           O  
ATOM   1781  CB  THR B 363      48.553  29.694  25.362  1.00  0.00           C  
ATOM   1782  OG1 THR B 363      49.623  30.269  26.131  1.00  0.00           O  
ATOM   1783  CG2 THR B 363      48.700  28.191  25.314  1.00  0.00           C  
ATOM   1784  N   PRO B 364      47.569  29.005  22.082  1.00  0.00           N  
ATOM   1785  CA  PRO B 364      46.425  28.462  21.345  1.00  0.00           C  
ATOM   1786  C   PRO B 364      45.853  27.219  22.038  1.00  0.00           C  
ATOM   1787  O   PRO B 364      46.606  26.375  22.534  1.00  0.00           O  
ATOM   1788  CB  PRO B 364      47.030  28.160  19.987  1.00  0.00           C  
ATOM   1789  CG  PRO B 364      48.411  27.656  20.376  1.00  0.00           C  
ATOM   1790  CD  PRO B 364      48.845  28.640  21.440  1.00  0.00           C  
ATOM   1791  N   VAL B 365      44.526  27.109  22.078  1.00  0.00           N  
ATOM   1792  CA  VAL B 365      43.871  25.964  22.718  1.00  0.00           C  
ATOM   1793  C   VAL B 365      42.553  25.494  22.092  1.00  0.00           C  
ATOM   1794  O   VAL B 365      41.725  26.300  21.670  1.00  0.00           O  
ATOM   1795  CB  VAL B 365      43.614  26.233  24.242  1.00  0.00           C  
ATOM   1796  CG1 VAL B 365      43.621  27.716  24.524  1.00  0.00           C  
ATOM   1797  CG2 VAL B 365      42.286  25.643  24.671  1.00  0.00           C  
ATOM   1798  N   ILE B 366      42.389  24.175  22.019  1.00  0.00           N  
ATOM   1799  CA  ILE B 366      41.173  23.561  21.520  1.00  0.00           C  
ATOM   1800  C   ILE B 366      40.603  23.047  22.824  1.00  0.00           C  
ATOM   1801  O   ILE B 366      41.238  22.262  23.520  1.00  0.00           O  
ATOM   1802  CB  ILE B 366      41.463  22.392  20.559  1.00  0.00           C  
ATOM   1803  CG1 ILE B 366      42.117  22.930  19.279  1.00  0.00           C  
ATOM   1804  CG2 ILE B 366      40.164  21.658  20.227  1.00  0.00           C  
ATOM   1805  CD1 ILE B 366      42.406  21.881  18.230  1.00  0.00           C  
ATOM   1806  N   PRO B 368      39.409  23.507  23.195  1.00  0.00           N  
ATOM   1807  CA  PRO B 368      38.835  23.050  24.457  1.00  0.00           C  
ATOM   1808  C   PRO B 368      37.747  22.027  24.297  1.00  0.00           C  
ATOM   1809  O   PRO B 368      37.423  21.613  23.185  1.00  0.00           O  
ATOM   1810  CB  PRO B 368      38.278  24.333  25.030  1.00  0.00           C  
ATOM   1811  CG  PRO B 368      37.649  24.922  23.803  1.00  0.00           C  
ATOM   1812  CD  PRO B 368      38.684  24.692  22.704  1.00  0.00           C  
ATOM   1813  N   PRO B 370      37.179  21.586  25.424  1.00  0.00           N  
ATOM   1814  CA  PRO B 370      36.094  20.603  25.372  1.00  0.00           C  
ATOM   1815  C   PRO B 370      34.911  21.387  24.828  1.00  0.00           C  
ATOM   1816  O   PRO B 370      34.758  22.566  25.143  1.00  0.00           O  
ATOM   1817  CB  PRO B 370      35.917  20.215  26.831  1.00  0.00           C  
ATOM   1818  CG  PRO B 370      37.323  20.326  27.358  1.00  0.00           C  
ATOM   1819  CD  PRO B 370      37.776  21.640  26.766  1.00  0.00           C  
ATOM   1820  N   TYR B 371      34.096  20.760  23.998  1.00  0.00           N  
ATOM   1821  CA  TYR B 371      32.960  21.464  23.421  1.00  0.00           C  
ATOM   1822  C   TYR B 371      31.727  21.298  24.281  1.00  0.00           C  
ATOM   1823  O   TYR B 371      30.704  21.935  24.041  1.00  0.00           O  
ATOM   1824  CB  TYR B 371      32.684  20.958  22.006  1.00  0.00           C  
ATOM   1825  CG  TYR B 371      33.866  21.086  21.067  1.00  0.00           C  
ATOM   1826  CD1 TYR B 371      33.876  20.415  19.849  1.00  0.00           C  
ATOM   1827  CD2 TYR B 371      34.960  21.906  21.378  1.00  0.00           C  
ATOM   1828  CE1 TYR B 371      34.942  20.555  18.951  1.00  0.00           C  
ATOM   1829  CE2 TYR B 371      36.033  22.056  20.480  1.00  0.00           C  
ATOM   1830  CZ  TYR B 371      36.008  21.375  19.265  1.00  0.00           C  
ATOM   1831  OH  TYR B 371      37.015  21.527  18.339  1.00  0.00           O  
ATOM   1832  N   MET B 372      31.843  20.437  25.287  1.00  0.00           N  
ATOM   1833  CA  MET B 372      30.769  20.158  26.241  1.00  0.00           C  
ATOM   1834  C   MET B 372      31.334  20.355  27.645  1.00  0.00           C  
ATOM   1835  O   MET B 372      32.424  19.881  27.968  1.00  0.00           O  
ATOM   1836  CB  MET B 372      30.266  18.721  26.076  1.00  0.00           C  
ATOM   1837  CG  MET B 372      29.670  18.444  24.703  1.00  0.00           C  
ATOM   1838  SD  MET B 372      29.331  16.717  24.361  1.00  0.00           S  
ATOM   1839  CE  MET B 372      27.944  16.450  25.422  1.00  0.00           C  
ATOM   1840  N   VAL B 373      30.590  21.062  28.480  1.00  0.00           N  
ATOM   1841  CA  VAL B 373      31.040  21.329  29.834  1.00  0.00           C  
ATOM   1842  C   VAL B 373      29.925  21.080  30.817  1.00  0.00           C  
ATOM   1843  O   VAL B 373      28.767  20.936  30.429  1.00  0.00           O  
ATOM   1844  CB  VAL B 373      31.460  22.784  29.981  1.00  0.00           C  
ATOM   1845  CG1 VAL B 373      32.582  23.087  29.014  1.00  0.00           C  
ATOM   1846  CG2 VAL B 373      30.253  23.688  29.724  1.00  0.00           C  
ATOM   1847  N   ARG B 374      30.292  21.051  32.093  1.00  0.00           N  
ATOM   1848  CA  ARG B 374      29.347  20.845  33.182  1.00  0.00           C  
ATOM   1849  C   ARG B 374      28.567  22.123  33.476  1.00  0.00           C  
ATOM   1850  O   ARG B 374      28.989  23.222  33.111  1.00  0.00           O  
ATOM   1851  CB  ARG B 374      30.102  20.374  34.423  1.00  0.00           C  
ATOM   1852  CG  ARG B 374      30.522  18.918  34.313  1.00  0.00           C  
ATOM   1853  CD  ARG B 374      31.633  18.519  35.274  1.00  0.00           C  
ATOM   1854  NE  ARG B 374      31.671  17.065  35.431  1.00  0.00           N  
ATOM   1855  CZ  ARG B 374      32.727  16.372  35.849  1.00  0.00           C  
ATOM   1856  NH1 ARG B 374      32.651  15.049  35.961  1.00  0.00           N  
ATOM   1857  NH2 ARG B 374      33.861  16.997  36.140  1.00  0.00           N  
ATOM   1858  N   ARG B 375      27.423  21.983  34.130  1.00  0.00           N  
ATOM   1859  CA  ARG B 375      26.619  23.151  34.442  1.00  0.00           C  
ATOM   1860  C   ARG B 375      27.405  24.225  35.209  1.00  0.00           C  
ATOM   1861  O   ARG B 375      27.285  25.410  34.921  1.00  0.00           O  
ATOM   1862  CB  ARG B 375      25.381  22.748  35.242  1.00  0.00           C  
ATOM   1863  CG  ARG B 375      24.290  23.793  35.217  1.00  0.00           C  
ATOM   1864  CD  ARG B 375      23.089  23.403  36.056  1.00  0.00           C  
ATOM   1865  NE  ARG B 375      22.084  24.460  35.994  1.00  0.00           N  
ATOM   1866  CZ  ARG B 375      21.272  24.658  34.960  1.00  0.00           C  
ATOM   1867  NH1 ARG B 375      20.401  25.656  34.987  1.00  0.00           N  
ATOM   1868  NH2 ARG B 375      21.314  23.843  33.908  1.00  0.00           N  
ATOM   1869  N   PHE B 376      28.234  23.839  36.169  1.00  0.00           N  
ATOM   1870  CA  PHE B 376      28.943  24.880  36.894  1.00  0.00           C  
ATOM   1871  C   PHE B 376      29.775  25.810  36.012  1.00  0.00           C  
ATOM   1872  O   PHE B 376      29.820  27.007  36.269  1.00  0.00           O  
ATOM   1873  CB  PHE B 376      29.787  24.288  38.041  1.00  0.00           C  
ATOM   1874  CG  PHE B 376      31.164  23.865  37.652  1.00  0.00           C  
ATOM   1875  CD1 PHE B 376      32.226  24.762  37.739  1.00  0.00           C  
ATOM   1876  CD2 PHE B 376      31.410  22.555  37.217  1.00  0.00           C  
ATOM   1877  CE1 PHE B 376      33.514  24.367  37.405  1.00  0.00           C  
ATOM   1878  CE2 PHE B 376      32.695  22.143  36.878  1.00  0.00           C  
ATOM   1879  CZ  PHE B 376      33.750  23.047  36.972  1.00  0.00           C  
ATOM   1880  N   VAL B 377      30.410  25.313  34.957  1.00  0.00           N  
ATOM   1881  CA  VAL B 377      31.191  26.248  34.171  1.00  0.00           C  
ATOM   1882  C   VAL B 377      30.252  27.171  33.415  1.00  0.00           C  
ATOM   1883  O   VAL B 377      30.619  28.307  33.116  1.00  0.00           O  
ATOM   1884  CB  VAL B 377      32.213  25.547  33.215  1.00  0.00           C  
ATOM   1885  CG1 VAL B 377      32.345  24.102  33.582  1.00  0.00           C  
ATOM   1886  CG2 VAL B 377      31.830  25.739  31.771  1.00  0.00           C  
ATOM   1887  N   GLU B 378      29.037  26.719  33.116  1.00  0.00           N  
ATOM   1888  CA  GLU B 378      28.119  27.625  32.431  1.00  0.00           C  
ATOM   1889  C   GLU B 378      27.586  28.685  33.400  1.00  0.00           C  
ATOM   1890  O   GLU B 378      27.666  29.888  33.120  1.00  0.00           O  
ATOM   1891  CB  GLU B 378      26.949  26.880  31.783  1.00  0.00           C  
ATOM   1892  CG  GLU B 378      27.329  26.129  30.527  1.00  0.00           C  
ATOM   1893  CD  GLU B 378      28.231  26.938  29.627  1.00  0.00           C  
ATOM   1894  OE1 GLU B 378      27.763  27.923  29.025  1.00  0.00           O  
ATOM   1895  OE2 GLU B 378      29.423  26.592  29.532  1.00  0.00           O  
ATOM   1896  N   GLU B 388      27.061  28.248  34.541  1.00  0.00           N  
ATOM   1897  CA  GLU B 388      26.532  29.183  35.521  1.00  0.00           C  
ATOM   1898  C   GLU B 388      27.616  30.171  35.953  1.00  0.00           C  
ATOM   1899  O   GLU B 388      27.328  31.258  36.465  1.00  0.00           O  
ATOM   1900  CB  GLU B 388      25.973  28.422  36.733  1.00  0.00           C  
ATOM   1901  CG  GLU B 388      24.794  27.508  36.375  1.00  0.00           C  
ATOM   1902  CD  GLU B 388      24.226  26.709  37.545  1.00  0.00           C  
ATOM   1903  OE1 GLU B 388      25.010  26.044  38.260  1.00  0.00           O  
ATOM   1904  OE2 GLU B 388      22.985  26.733  37.729  1.00  0.00           O  
ATOM   1905  N   GLY B 389      28.867  29.797  35.716  1.00  0.00           N  
ATOM   1906  CA  GLY B 389      29.974  30.653  36.095  1.00  0.00           C  
ATOM   1907  C   GLY B 389      30.352  31.655  35.031  1.00  0.00           C  
ATOM   1908  O   GLY B 389      30.939  32.681  35.334  1.00  0.00           O  
ATOM   1909  N   SER B 396      30.008  31.383  33.781  1.00  0.00           N  
ATOM   1910  CA  SER B 396      30.379  32.299  32.723  1.00  0.00           C  
ATOM   1911  C   SER B 396      29.296  33.287  32.323  1.00  0.00           C  
ATOM   1912  O   SER B 396      29.609  34.366  31.828  1.00  0.00           O  
ATOM   1913  CB  SER B 396      30.822  31.504  31.499  1.00  0.00           C  
ATOM   1914  OG  SER B 396      31.873  30.622  31.830  1.00  0.00           O  
ATOM   1915  N   THR B 397      28.025  32.920  32.492  1.00  0.00           N  
ATOM   1916  CA  THR B 397      26.931  33.826  32.137  1.00  0.00           C  
ATOM   1917  C   THR B 397      25.909  33.876  33.238  1.00  0.00           C  
ATOM   1918  O   THR B 397      26.056  33.243  34.291  1.00  0.00           O  
ATOM   1919  CB  THR B 397      26.132  33.400  30.884  1.00  0.00           C  
ATOM   1920  OG1 THR B 397      26.763  32.286  30.249  1.00  0.00           O  
ATOM   1921  CG2 THR B 397      26.028  34.551  29.906  1.00  0.00           C  
ATOM   1922  N   SER B 403      24.862  34.641  32.956  1.00  0.00           N  
ATOM   1923  CA  SER B 403      23.735  34.813  33.848  1.00  0.00           C  
ATOM   1924  C   SER B 403      22.893  33.596  33.548  1.00  0.00           C  
ATOM   1925  O   SER B 403      22.975  33.057  32.436  1.00  0.00           O  
ATOM   1926  CB  SER B 403      22.958  36.058  33.455  1.00  0.00           C  
ATOM   1927  OG  SER B 403      22.496  35.915  32.126  1.00  0.00           O  
ATOM   1928  N   PHE B 404      22.083  33.177  34.518  1.00  0.00           N  
ATOM   1929  CA  PHE B 404      21.226  32.000  34.363  1.00  0.00           C  
ATOM   1930  C   PHE B 404      20.214  32.106  33.213  1.00  0.00           C  
ATOM   1931  O   PHE B 404      19.722  31.100  32.716  1.00  0.00           O  
ATOM   1932  CB  PHE B 404      20.505  31.716  35.686  1.00  0.00           C  
ATOM   1933  CG  PHE B 404      21.438  31.419  36.838  1.00  0.00           C  
ATOM   1934  CD1 PHE B 404      20.987  31.488  38.149  1.00  0.00           C  
ATOM   1935  CD2 PHE B 404      22.763  31.051  36.614  1.00  0.00           C  
ATOM   1936  CE1 PHE B 404      21.843  31.195  39.220  1.00  0.00           C  
ATOM   1937  CE2 PHE B 404      23.625  30.754  37.683  1.00  0.00           C  
ATOM   1938  CZ  PHE B 404      23.161  30.827  38.986  1.00  0.00           C  
ATOM   1939  N   GLU B 406      19.921  33.329  32.787  1.00  0.00           N  
ATOM   1940  CA  GLU B 406      18.983  33.585  31.700  1.00  0.00           C  
ATOM   1941  C   GLU B 406      19.397  32.841  30.411  1.00  0.00           C  
ATOM   1942  O   GLU B 406      18.562  32.330  29.663  1.00  0.00           O  
ATOM   1943  CB  GLU B 406      18.937  35.103  31.472  1.00  0.00           C  
ATOM   1944  CG  GLU B 406      18.024  35.593  30.352  1.00  0.00           C  
ATOM   1945  CD  GLU B 406      16.552  35.600  30.738  1.00  0.00           C  
ATOM   1946  OE1 GLU B 406      16.017  34.515  31.063  1.00  0.00           O  
ATOM   1947  OE2 GLU B 406      15.933  36.691  30.711  1.00  0.00           O  
ATOM   1948  N   ASP B 473      20.699  32.769  30.164  1.00  0.00           N  
ATOM   1949  CA  ASP B 473      21.229  32.114  28.973  1.00  0.00           C  
ATOM   1950  C   ASP B 473      20.916  30.616  28.822  1.00  0.00           C  
ATOM   1951  O   ASP B 473      21.029  30.077  27.716  1.00  0.00           O  
ATOM   1952  CB  ASP B 473      22.740  32.346  28.909  1.00  0.00           C  
ATOM   1953  CG  ASP B 473      23.098  33.763  28.476  1.00  0.00           C  
ATOM   1954  OD1 ASP B 473      22.252  34.671  28.658  1.00  0.00           O  
ATOM   1955  OD2 ASP B 473      24.227  33.969  27.962  1.00  0.00           O  
ATOM   1956  N   PHE B 479      20.521  29.947  29.909  1.00  0.00           N  
ATOM   1957  CA  PHE B 479      20.198  28.518  29.844  1.00  0.00           C  
ATOM   1958  C   PHE B 479      18.943  28.256  29.020  1.00  0.00           C  
ATOM   1959  O   PHE B 479      18.869  27.282  28.270  1.00  0.00           O  
ATOM   1960  CB  PHE B 479      20.016  27.919  31.246  1.00  0.00           C  
ATOM   1961  CG  PHE B 479      21.307  27.501  31.906  1.00  0.00           C  
ATOM   1962  CD1 PHE B 479      21.816  28.205  32.991  1.00  0.00           C  
ATOM   1963  CD2 PHE B 479      22.033  26.422  31.415  1.00  0.00           C  
ATOM   1964  CE1 PHE B 479      23.032  27.840  33.573  1.00  0.00           C  
ATOM   1965  CE2 PHE B 479      23.252  26.048  31.991  1.00  0.00           C  
ATOM   1966  CZ  PHE B 479      23.749  26.760  33.071  1.00  0.00           C  
ATOM   1967  N   GLU B 488      17.953  29.126  29.158  1.00  0.00           N  
ATOM   1968  CA  GLU B 488      16.703  28.979  28.420  1.00  0.00           C  
ATOM   1969  C   GLU B 488      16.895  29.505  27.015  1.00  0.00           C  
ATOM   1970  O   GLU B 488      16.526  28.852  26.039  1.00  0.00           O  
ATOM   1971  CB  GLU B 488      15.584  29.763  29.134  1.00  0.00           C  
ATOM   1972  CG  GLU B 488      14.351  30.166  28.299  1.00  0.00           C  
ATOM   1973  CD  GLU B 488      13.272  29.088  28.224  1.00  0.00           C  
ATOM   1974  OE1 GLU B 488      13.122  28.326  29.202  1.00  0.00           O  
ATOM   1975  OE2 GLU B 488      12.557  29.016  27.195  1.00  0.00           O  
ATOM   1976  N   ASP B 495      17.507  30.680  26.924  1.00  0.00           N  
ATOM   1977  CA  ASP B 495      17.715  31.343  25.646  1.00  0.00           C  
ATOM   1978  C   ASP B 495      18.818  30.855  24.727  1.00  0.00           C  
ATOM   1979  O   ASP B 495      18.575  30.656  23.538  1.00  0.00           O  
ATOM   1980  CB  ASP B 495      17.908  32.837  25.873  1.00  0.00           C  
ATOM   1981  CG  ASP B 495      16.871  33.417  26.806  1.00  0.00           C  
ATOM   1982  OD1 ASP B 495      15.681  33.051  26.686  1.00  0.00           O  
ATOM   1983  OD2 ASP B 495      17.248  34.251  27.655  1.00  0.00           O  
ATOM   1984  N   VAL B 496      20.025  30.655  25.248  1.00  0.00           N  
ATOM   1985  CA  VAL B 496      21.108  30.250  24.360  1.00  0.00           C  
ATOM   1986  C   VAL B 496      21.690  28.842  24.449  1.00  0.00           C  
ATOM   1987  O   VAL B 496      21.918  28.229  23.411  1.00  0.00           O  
ATOM   1988  CB  VAL B 496      22.312  31.308  24.380  1.00  0.00           C  
ATOM   1989  CG1 VAL B 496      21.999  32.507  25.272  1.00  0.00           C  
ATOM   1990  CG2 VAL B 496      23.582  30.659  24.844  1.00  0.00           C  
ATOM   1991  N   ILE B 497      21.892  28.312  25.651  1.00  0.00           N  
ATOM   1992  CA  ILE B 497      22.535  27.002  25.816  1.00  0.00           C  
ATOM   1993  C   ILE B 497      21.751  25.681  25.670  1.00  0.00           C  
ATOM   1994  O   ILE B 497      20.700  25.497  26.273  1.00  0.00           O  
ATOM   1995  CB  ILE B 497      23.270  26.947  27.183  1.00  0.00           C  
ATOM   1996  CG1 ILE B 497      24.182  28.155  27.359  1.00  0.00           C  
ATOM   1997  CG2 ILE B 497      24.184  25.750  27.245  1.00  0.00           C  
ATOM   1998  CD1 ILE B 497      24.696  28.279  28.786  1.00  0.00           C  
ATOM   1999  N   TYR B 498      22.308  24.758  24.879  1.00  0.00           N  
ATOM   2000  CA  TYR B 498      21.736  23.424  24.654  1.00  0.00           C  
ATOM   2001  C   TYR B 498      22.255  22.469  25.738  1.00  0.00           C  
ATOM   2002  O   TYR B 498      23.450  22.445  26.033  1.00  0.00           O  
ATOM   2003  CB  TYR B 498      22.188  22.854  23.303  1.00  0.00           C  
ATOM   2004  CG  TYR B 498      21.524  23.423  22.074  1.00  0.00           C  
ATOM   2005  CD1 TYR B 498      20.203  23.105  21.752  1.00  0.00           C  
ATOM   2006  CD2 TYR B 498      22.221  24.269  21.220  1.00  0.00           C  
ATOM   2007  CE1 TYR B 498      19.599  23.615  20.607  1.00  0.00           C  
ATOM   2008  CE2 TYR B 498      21.627  24.789  20.076  1.00  0.00           C  
ATOM   2009  CZ  TYR B 498      20.321  24.458  19.776  1.00  0.00           C  
ATOM   2010  OH  TYR B 498      19.753  24.974  18.639  1.00  0.00           O  
ATOM   2011  N   LYS B 499      21.372  21.670  26.322  1.00  0.00           N  
ATOM   2012  CA  LYS B 499      21.793  20.716  27.343  1.00  0.00           C  
ATOM   2013  C   LYS B 499      21.612  19.327  26.770  1.00  0.00           C  
ATOM   2014  O   LYS B 499      20.669  19.085  26.032  1.00  0.00           O  
ATOM   2015  CB  LYS B 499      20.947  20.849  28.600  1.00  0.00           C  
ATOM   2016  CG  LYS B 499      21.368  19.911  29.694  1.00  0.00           C  
ATOM   2017  CD  LYS B 499      20.392  19.918  30.840  1.00  0.00           C  
ATOM   2018  CE  LYS B 499      20.788  18.915  31.908  1.00  0.00           C  
ATOM   2019  NZ  LYS B 499      20.808  17.513  31.418  1.00  0.00           N  
ATOM   2020  N   VAL B 500      22.511  18.410  27.100  1.00  0.00           N  
ATOM   2021  CA  VAL B 500      22.393  17.068  26.563  1.00  0.00           C  
ATOM   2022  C   VAL B 500      21.621  16.130  27.490  1.00  0.00           C  
ATOM   2023  O   VAL B 500      21.875  16.057  28.696  1.00  0.00           O  
ATOM   2024  CB  VAL B 500      23.778  16.477  26.232  1.00  0.00           C  
ATOM   2025  CG1 VAL B 500      24.632  16.438  27.456  1.00  0.00           C  
ATOM   2026  CG2 VAL B 500      23.614  15.078  25.664  1.00  0.00           C  
ATOM   2027  N   GLU B 501      20.674  15.410  26.894  1.00  0.00           N  
ATOM   2028  CA  GLU B 501      19.806  14.486  27.612  1.00  0.00           C  
ATOM   2029  C   GLU B 501      20.522  13.570  28.594  1.00  0.00           C  
ATOM   2030  O   GLU B 501      21.570  13.006  28.293  1.00  0.00           O  
ATOM   2031  CB  GLU B 501      19.005  13.644  26.609  1.00  0.00           C  
ATOM   2032  CG  GLU B 501      17.542  13.447  26.972  1.00  0.00           C  
ATOM   2033  CD  GLU B 501      16.721  12.884  25.817  1.00  0.00           C  
ATOM   2034  OE1 GLU B 501      17.032  11.764  25.354  1.00  0.00           O  
ATOM   2035  OE2 GLU B 501      15.768  13.560  25.367  1.00  0.00           O  
ATOM   2036  N   ASP B 652      19.944  13.454  29.784  1.00  0.00           N  
ATOM   2037  CA  ASP B 652      20.455  12.579  30.826  1.00  0.00           C  
ATOM   2038  C   ASP B 652      21.904  12.758  31.250  1.00  0.00           C  
ATOM   2039  O   ASP B 652      22.438  11.913  31.960  1.00  0.00           O  
ATOM   2040  CB  ASP B 652      20.230  11.129  30.399  1.00  0.00           C  
ATOM   2041  CG  ASP B 652      18.763  10.807  30.193  1.00  0.00           C  
ATOM   2042  OD1 ASP B 652      18.445  10.135  29.191  1.00  0.00           O  
ATOM   2043  OD2 ASP B 652      17.930  11.220  31.032  1.00  0.00           O  
ATOM   2044  N   GLU B 653      22.539  13.850  30.839  1.00  0.00           N  
ATOM   2045  CA  GLU B 653      23.940  14.086  31.194  1.00  0.00           C  
ATOM   2046  C   GLU B 653      24.172  15.484  31.738  1.00  0.00           C  
ATOM   2047  O   GLU B 653      23.484  16.432  31.350  1.00  0.00           O  
ATOM   2048  CB  GLU B 653      24.833  13.923  29.969  1.00  0.00           C  
ATOM   2049  CG  GLU B 653      24.681  12.623  29.223  1.00  0.00           C  
ATOM   2050  CD  GLU B 653      25.446  11.500  29.864  1.00  0.00           C  
ATOM   2051  OE1 GLU B 653      25.526  10.423  29.233  1.00  0.00           O  
ATOM   2052  OE2 GLU B 653      25.965  11.694  30.991  1.00  0.00           O  
ATOM   2053  N   ASP B 654      25.136  15.617  32.644  1.00  0.00           N  
ATOM   2054  CA  ASP B 654      25.465  16.937  33.154  1.00  0.00           C  
ATOM   2055  C   ASP B 654      26.506  17.470  32.175  1.00  0.00           C  
ATOM   2056  O   ASP B 654      27.700  17.515  32.476  1.00  0.00           O  
ATOM   2057  CB  ASP B 654      26.083  16.894  34.546  1.00  0.00           C  
ATOM   2058  CG  ASP B 654      26.550  18.274  35.010  1.00  0.00           C  
ATOM   2059  OD1 ASP B 654      27.432  18.349  35.893  1.00  0.00           O  
ATOM   2060  OD2 ASP B 654      26.027  19.290  34.494  1.00  0.00           O  
ATOM   2061  N   LEU B 655      26.038  17.825  30.984  1.00  0.00           N  
ATOM   2062  CA  LEU B 655      26.879  18.372  29.939  1.00  0.00           C  
ATOM   2063  C   LEU B 655      26.070  19.402  29.133  1.00  0.00           C  
ATOM   2064  O   LEU B 655      24.861  19.239  28.888  1.00  0.00           O  
ATOM   2065  CB  LEU B 655      27.406  17.257  29.024  1.00  0.00           C  
ATOM   2066  CG  LEU B 655      28.444  16.244  29.540  1.00  0.00           C  
ATOM   2067  CD1 LEU B 655      28.928  15.442  28.346  1.00  0.00           C  
ATOM   2068  CD2 LEU B 655      29.647  16.929  30.201  1.00  0.00           C  
ATOM   2069  N   TYR B 656      26.740  20.479  28.742  1.00  0.00           N  
ATOM   2070  CA  TYR B 656      26.081  21.526  27.994  1.00  0.00           C  
ATOM   2071  C   TYR B 656      26.941  21.911  26.807  1.00  0.00           C  
ATOM   2072  O   TYR B 656      28.154  22.020  26.941  1.00  0.00           O  
ATOM   2073  CB  TYR B 656      25.856  22.729  28.906  1.00  0.00           C  
ATOM   2074  CG  TYR B 656      25.033  22.401  30.128  1.00  0.00           C  
ATOM   2075  CD1 TYR B 656      25.594  21.728  31.220  1.00  0.00           C  
ATOM   2076  CD2 TYR B 656      23.675  22.704  30.168  1.00  0.00           C  
ATOM   2077  CE1 TYR B 656      24.810  21.363  32.312  1.00  0.00           C  
ATOM   2078  CE2 TYR B 656      22.888  22.344  31.252  1.00  0.00           C  
ATOM   2079  CZ  TYR B 656      23.450  21.675  32.311  1.00  0.00           C  
ATOM   2080  OH  TYR B 656      22.637  21.288  33.345  1.00  0.00           O  
ATOM   2081  N   LEU B 657      26.317  22.086  25.643  1.00  0.00           N  
ATOM   2082  CA  LEU B 657      27.054  22.472  24.449  1.00  0.00           C  
ATOM   2083  C   LEU B 657      27.499  23.927  24.589  1.00  0.00           C  
ATOM   2084  O   LEU B 657      26.682  24.804  24.846  1.00  0.00           O  
ATOM   2085  CB  LEU B 657      26.185  22.311  23.202  1.00  0.00           C  
ATOM   2086  CG  LEU B 657      25.767  20.904  22.781  1.00  0.00           C  
ATOM   2087  CD1 LEU B 657      25.224  20.950  21.356  1.00  0.00           C  
ATOM   2088  CD2 LEU B 657      26.957  19.985  22.812  1.00  0.00           C  
ATOM   2089  N   ILE B 658      28.788  24.179  24.388  1.00  0.00           N  
ATOM   2090  CA  ILE B 658      29.337  25.516  24.532  1.00  0.00           C  
ATOM   2091  C   ILE B 658      28.973  26.505  23.418  1.00  0.00           C  
ATOM   2092  O   ILE B 658      29.012  26.193  22.234  1.00  0.00           O  
ATOM   2093  CB  ILE B 658      30.901  25.477  24.664  1.00  0.00           C  
ATOM   2094  CG1 ILE B 658      31.542  25.156  23.321  1.00  0.00           C  
ATOM   2095  CG2 ILE B 658      31.334  24.407  25.655  1.00  0.00           C  
ATOM   2096  CD1 ILE B 658      32.936  25.625  23.247  1.00  0.00           C  
ATOM   2097  N   PRO B 659      28.606  27.726  23.798  1.00  0.00           N  
ATOM   2098  CA  PRO B 659      28.248  28.735  22.804  1.00  0.00           C  
ATOM   2099  C   PRO B 659      29.439  29.597  22.432  1.00  0.00           C  
ATOM   2100  O   PRO B 659      29.302  30.556  21.675  1.00  0.00           O  
ATOM   2101  CB  PRO B 659      27.205  29.550  23.530  1.00  0.00           C  
ATOM   2102  CG  PRO B 659      27.762  29.561  24.928  1.00  0.00           C  
ATOM   2103  CD  PRO B 659      28.173  28.140  25.146  1.00  0.00           C  
ATOM   2104  N   THR B 660      30.608  29.257  22.962  1.00  0.00           N  
ATOM   2105  CA  THR B 660      31.800  30.057  22.716  1.00  0.00           C  
ATOM   2106  C   THR B 660      32.987  29.470  23.444  1.00  0.00           C  
ATOM   2107  O   THR B 660      32.868  29.056  24.580  1.00  0.00           O  
ATOM   2108  CB  THR B 660      31.594  31.485  23.242  1.00  0.00           C  
ATOM   2109  OG1 THR B 660      32.850  32.181  23.297  1.00  0.00           O  
ATOM   2110  CG2 THR B 660      30.972  31.436  24.643  1.00  0.00           C  
ATOM   2111  N   ALA B 661      34.144  29.448  22.797  1.00  0.00           N  
ATOM   2112  CA  ALA B 661      35.339  28.916  23.433  1.00  0.00           C  
ATOM   2113  C   ALA B 661      35.629  29.656  24.729  1.00  0.00           C  
ATOM   2114  O   ALA B 661      36.546  29.293  25.462  1.00  0.00           O  
ATOM   2115  CB  ALA B 661      36.502  29.053  22.509  1.00  0.00           C  
ATOM   2116  N   GLU B 662      34.848  30.692  25.008  1.00  0.00           N  
ATOM   2117  CA  GLU B 662      35.036  31.493  26.213  1.00  0.00           C  
ATOM   2118  C   GLU B 662      34.742  30.776  27.528  1.00  0.00           C  
ATOM   2119  O   GLU B 662      35.487  30.913  28.499  1.00  0.00           O  
ATOM   2120  CB  GLU B 662      34.160  32.743  26.157  1.00  0.00           C  
ATOM   2121  CG  GLU B 662      34.138  33.541  27.464  1.00  0.00           C  
ATOM   2122  CD  GLU B 662      32.948  34.490  27.558  1.00  0.00           C  
ATOM   2123  OE1 GLU B 662      32.400  34.876  26.498  1.00  0.00           O  
ATOM   2124  OE2 GLU B 662      32.571  34.856  28.693  1.00  0.00           O  
ATOM   2125  N   HIS B 663      33.652  30.020  27.560  1.00  0.00           N  
ATOM   2126  CA  HIS B 663      33.249  29.336  28.775  1.00  0.00           C  
ATOM   2127  C   HIS B 663      34.231  28.299  29.288  1.00  0.00           C  
ATOM   2128  O   HIS B 663      34.633  28.343  30.445  1.00  0.00           O  
ATOM   2129  CB  HIS B 663      31.858  28.733  28.586  1.00  0.00           C  
ATOM   2130  CG  HIS B 663      30.797  29.763  28.337  1.00  0.00           C  
ATOM   2131  ND1 HIS B 663      29.452  29.458  28.279  1.00  0.00           N  
ATOM   2132  CD2 HIS B 663      30.888  31.097  28.115  1.00  0.00           C  
ATOM   2133  CE1 HIS B 663      28.764  30.558  28.032  1.00  0.00           C  
ATOM   2134  NE2 HIS B 663      29.612  31.567  27.928  1.00  0.00           N  
ATOM   2135  N   PRO B 664      34.634  27.348  28.441  1.00  0.00           N  
ATOM   2136  CA  PRO B 664      35.587  26.350  28.942  1.00  0.00           C  
ATOM   2137  C   PRO B 664      36.914  27.039  29.202  1.00  0.00           C  
ATOM   2138  O   PRO B 664      37.709  26.617  30.044  1.00  0.00           O  
ATOM   2139  CB  PRO B 664      35.659  25.340  27.803  1.00  0.00           C  
ATOM   2140  CG  PRO B 664      35.391  26.191  26.584  1.00  0.00           C  
ATOM   2141  CD  PRO B 664      34.295  27.117  27.027  1.00  0.00           C  
ATOM   2142  N   LEU B 665      37.143  28.123  28.472  1.00  0.00           N  
ATOM   2143  CA  LEU B 665      38.374  28.872  28.635  1.00  0.00           C  
ATOM   2144  C   LEU B 665      38.377  29.520  30.016  1.00  0.00           C  
ATOM   2145  O   LEU B 665      39.417  29.784  30.583  1.00  0.00           O  
ATOM   2146  CB  LEU B 665      38.491  29.916  27.521  1.00  0.00           C  
ATOM   2147  CG  LEU B 665      39.730  29.801  26.621  1.00  0.00           C  
ATOM   2148  CD1 LEU B 665      40.186  28.359  26.531  1.00  0.00           C  
ATOM   2149  CD2 LEU B 665      39.423  30.348  25.233  1.00  0.00           C  
ATOM   2150  N   ALA B 666      37.195  29.759  30.566  1.00  0.00           N  
ATOM   2151  CA  ALA B 666      37.084  30.364  31.889  1.00  0.00           C  
ATOM   2152  C   ALA B 666      37.034  29.277  32.964  1.00  0.00           C  
ATOM   2153  O   ALA B 666      37.540  29.459  34.071  1.00  0.00           O  
ATOM   2154  CB  ALA B 666      35.832  31.231  31.961  1.00  0.00           C  
ATOM   2155  N   GLY B 667      36.413  28.150  32.630  1.00  0.00           N  
ATOM   2156  CA  GLY B 667      36.310  27.056  33.573  1.00  0.00           C  
ATOM   2157  C   GLY B 667      37.684  26.484  33.851  1.00  0.00           C  
ATOM   2158  O   GLY B 667      37.990  26.075  34.975  1.00  0.00           O  
ATOM   2159  N   MET B 668      38.512  26.478  32.811  1.00  0.00           N  
ATOM   2160  CA  MET B 668      39.874  25.970  32.882  1.00  0.00           C  
ATOM   2161  C   MET B 668      40.623  26.210  34.203  1.00  0.00           C  
ATOM   2162  O   MET B 668      41.320  25.324  34.685  1.00  0.00           O  
ATOM   2163  CB  MET B 668      40.683  26.557  31.734  1.00  0.00           C  
ATOM   2164  CG  MET B 668      42.001  25.872  31.503  1.00  0.00           C  
ATOM   2165  SD  MET B 668      42.721  26.443  29.970  1.00  0.00           S  
ATOM   2166  CE  MET B 668      44.486  26.075  30.238  1.00  0.00           C  
ATOM   2167  N   HIS B 669      40.498  27.393  34.792  1.00  0.00           N  
ATOM   2168  CA  HIS B 669      41.204  27.679  36.039  1.00  0.00           C  
ATOM   2169  C   HIS B 669      40.264  27.850  37.213  1.00  0.00           C  
ATOM   2170  O   HIS B 669      40.566  28.544  38.176  1.00  0.00           O  
ATOM   2171  CB  HIS B 669      42.079  28.932  35.872  1.00  0.00           C  
ATOM   2172  CG  HIS B 669      43.197  28.749  34.896  1.00  0.00           C  
ATOM   2173  ND1 HIS B 669      44.253  27.901  35.134  1.00  0.00           N  
ATOM   2174  CD2 HIS B 669      43.380  29.238  33.647  1.00  0.00           C  
ATOM   2175  CE1 HIS B 669      45.042  27.871  34.070  1.00  0.00           C  
ATOM   2176  NE2 HIS B 669      44.535  28.674  33.155  1.00  0.00           N  
ATOM   2177  N   ALA B 670      39.106  27.216  37.131  1.00  0.00           N  
ATOM   2178  CA  ALA B 670      38.140  27.318  38.212  1.00  0.00           C  
ATOM   2179  C   ALA B 670      38.780  26.750  39.474  1.00  0.00           C  
ATOM   2180  O   ALA B 670      39.569  25.814  39.399  1.00  0.00           O  
ATOM   2181  CB  ALA B 670      36.877  26.545  37.856  1.00  0.00           C  
ATOM   2182  N   ASN B 671      38.450  27.337  40.620  1.00  0.00           N  
ATOM   2183  CA  ASN B 671      38.969  26.894  41.910  1.00  0.00           C  
ATOM   2184  C   ASN B 671      40.474  26.783  41.925  1.00  0.00           C  
ATOM   2185  O   ASN B 671      41.032  25.727  42.213  1.00  0.00           O  
ATOM   2186  CB  ASN B 671      38.361  25.543  42.314  1.00  0.00           C  
ATOM   2187  CG  ASN B 671      36.877  25.641  42.610  1.00  0.00           C  
ATOM   2188  OD1 ASN B 671      36.475  26.160  43.656  1.00  0.00           O  
ATOM   2189  ND2 ASN B 671      36.048  25.155  41.680  1.00  0.00           N  
ATOM   2190  N   GLU B 672      41.146  27.870  41.602  1.00  0.00           N  
ATOM   2191  CA  GLU B 672      42.586  27.849  41.644  1.00  0.00           C  
ATOM   2192  C   GLU B 672      43.088  29.138  42.267  1.00  0.00           C  
ATOM   2193  O   GLU B 672      42.317  30.053  42.551  1.00  0.00           O  
ATOM   2194  CB  GLU B 672      43.157  27.687  40.244  1.00  0.00           C  
ATOM   2195  CG  GLU B 672      42.707  26.416  39.547  1.00  0.00           C  
ATOM   2196  CD  GLU B 672      43.471  26.116  38.256  1.00  0.00           C  
ATOM   2197  OE1 GLU B 672      42.991  25.274  37.480  1.00  0.00           O  
ATOM   2198  OE2 GLU B 672      44.548  26.701  38.010  1.00  0.00           O  
ATOM   2199  N   ILE B 675      44.384  29.175  42.536  1.00  0.00           N  
ATOM   2200  CA  ILE B 675      45.024  30.363  43.058  1.00  0.00           C  
ATOM   2201  C   ILE B 675      46.261  30.527  42.181  1.00  0.00           C  
ATOM   2202  O   ILE B 675      47.294  29.908  42.405  1.00  0.00           O  
ATOM   2203  CB  ILE B 675      45.420  30.203  44.512  1.00  0.00           C  
ATOM   2204  CG1 ILE B 675      44.165  29.952  45.347  1.00  0.00           C  
ATOM   2205  CG2 ILE B 675      46.119  31.462  44.984  1.00  0.00           C  
ATOM   2206  CD1 ILE B 675      44.380  30.019  46.850  1.00  0.00           C  
ATOM   2207  N   LEU B 677      46.120  31.340  41.147  1.00  0.00           N  
ATOM   2208  CA  LEU B 677      47.197  31.581  40.206  1.00  0.00           C  
ATOM   2209  C   LEU B 677      48.361  32.321  40.847  1.00  0.00           C  
ATOM   2210  O   LEU B 677      48.183  33.039  41.830  1.00  0.00           O  
ATOM   2211  CB  LEU B 677      46.669  32.410  39.039  1.00  0.00           C  
ATOM   2212  CG  LEU B 677      45.395  31.880  38.400  1.00  0.00           C  
ATOM   2213  CD1 LEU B 677      44.898  32.898  37.411  1.00  0.00           C  
ATOM   2214  CD2 LEU B 677      45.662  30.552  37.715  1.00  0.00           C  
ATOM   2215  N   ASP B 678      49.554  32.147  40.289  1.00  0.00           N  
ATOM   2216  CA  ASP B 678      50.705  32.851  40.818  1.00  0.00           C  
ATOM   2217  C   ASP B 678      50.837  34.178  40.071  1.00  0.00           C  
ATOM   2218  O   ASP B 678      51.150  34.205  38.874  1.00  0.00           O  
ATOM   2219  CB  ASP B 678      51.971  32.008  40.667  1.00  0.00           C  
ATOM   2220  CG  ASP B 678      53.230  32.781  41.021  1.00  0.00           C  
ATOM   2221  OD1 ASP B 678      53.203  33.573  41.989  1.00  0.00           O  
ATOM   2222  OD2 ASP B 678      54.253  32.591  40.332  1.00  0.00           O  
ATOM   2223  N   GLY B 681      50.569  35.272  40.782  1.00  0.00           N  
ATOM   2224  CA  GLY B 681      50.645  36.592  40.180  1.00  0.00           C  
ATOM   2225  C   GLY B 681      51.739  36.747  39.140  1.00  0.00           C  
ATOM   2226  O   GLY B 681      51.548  37.387  38.105  1.00  0.00           O  
ATOM   2227  N   LYS B 683      52.890  36.147  39.423  1.00  0.00           N  
ATOM   2228  CA  LYS B 683      54.046  36.208  38.538  1.00  0.00           C  
ATOM   2229  C   LYS B 683      53.676  35.902  37.100  1.00  0.00           C  
ATOM   2230  O   LYS B 683      54.175  36.545  36.171  1.00  0.00           O  
ATOM   2231  CB  LYS B 683      55.136  35.232  39.015  1.00  0.00           C  
ATOM   2232  CG  LYS B 683      55.921  35.707  40.258  1.00  0.00           C  
ATOM   2233  CD  LYS B 683      55.072  35.737  41.541  1.00  0.00           C  
ATOM   2234  CE  LYS B 683      55.251  37.041  42.319  1.00  0.00           C  
ATOM   2235  NZ  LYS B 683      54.724  38.234  41.570  1.00  0.00           N  
ATOM   2236  N   ASP B 684      52.777  34.934  36.933  1.00  0.00           N  
ATOM   2237  CA  ASP B 684      52.331  34.491  35.617  1.00  0.00           C  
ATOM   2238  C   ASP B 684      51.268  35.359  34.941  1.00  0.00           C  
ATOM   2239  O   ASP B 684      51.105  35.317  33.715  1.00  0.00           O  
ATOM   2240  CB  ASP B 684      51.853  33.043  35.708  1.00  0.00           C  
ATOM   2241  CG  ASP B 684      52.960  32.098  36.141  1.00  0.00           C  
ATOM   2242  OD1 ASP B 684      54.065  32.164  35.547  1.00  0.00           O  
ATOM   2243  OD2 ASP B 684      52.725  31.293  37.068  1.00  0.00           O  
ATOM   2244  N   LEU B 685      50.546  36.143  35.732  1.00  0.00           N  
ATOM   2245  CA  LEU B 685      49.535  37.015  35.167  1.00  0.00           C  
ATOM   2246  C   LEU B 685      50.242  38.006  34.237  1.00  0.00           C  
ATOM   2247  O   LEU B 685      51.290  38.554  34.583  1.00  0.00           O  
ATOM   2248  CB  LEU B 685      48.801  37.735  36.301  1.00  0.00           C  
ATOM   2249  CG  LEU B 685      47.410  37.219  36.687  1.00  0.00           C  
ATOM   2250  CD1 LEU B 685      47.261  35.762  36.351  1.00  0.00           C  
ATOM   2251  CD2 LEU B 685      47.174  37.457  38.165  1.00  0.00           C  
ATOM   2252  N   PRO B 686      49.659  38.282  33.058  1.00  0.00           N  
ATOM   2253  CA  PRO B 686      48.395  37.766  32.521  1.00  0.00           C  
ATOM   2254  C   PRO B 686      48.455  36.459  31.759  1.00  0.00           C  
ATOM   2255  O   PRO B 686      49.449  36.152  31.099  1.00  0.00           O  
ATOM   2256  CB  PRO B 686      47.954  38.889  31.596  1.00  0.00           C  
ATOM   2257  CG  PRO B 686      49.247  39.258  30.938  1.00  0.00           C  
ATOM   2258  CD  PRO B 686      50.218  39.299  32.142  1.00  0.00           C  
ATOM   2259  N   LEU B 687      47.371  35.699  31.833  1.00  0.00           N  
ATOM   2260  CA  LEU B 687      47.294  34.455  31.075  1.00  0.00           C  
ATOM   2261  C   LEU B 687      46.552  34.818  29.788  1.00  0.00           C  
ATOM   2262  O   LEU B 687      45.421  35.316  29.831  1.00  0.00           O  
ATOM   2263  CB  LEU B 687      46.519  33.379  31.843  1.00  0.00           C  
ATOM   2264  CG  LEU B 687      47.028  32.985  33.236  1.00  0.00           C  
ATOM   2265  CD1 LEU B 687      46.173  31.858  33.798  1.00  0.00           C  
ATOM   2266  CD2 LEU B 687      48.466  32.545  33.160  1.00  0.00           C  
ATOM   2267  N   LEU B 688      47.205  34.593  28.653  1.00  0.00           N  
ATOM   2268  CA  LEU B 688      46.632  34.887  27.344  1.00  0.00           C  
ATOM   2269  C   LEU B 688      46.257  33.651  26.526  1.00  0.00           C  
ATOM   2270  O   LEU B 688      47.121  33.027  25.908  1.00  0.00           O  
ATOM   2271  CB  LEU B 688      47.617  35.703  26.517  1.00  0.00           C  
ATOM   2272  CG  LEU B 688      47.802  37.178  26.841  1.00  0.00           C  
ATOM   2273  CD1 LEU B 688      46.787  37.612  27.889  1.00  0.00           C  
ATOM   2274  CD2 LEU B 688      49.206  37.407  27.300  1.00  0.00           C  
ATOM   2275  N   TYR B 689      44.976  33.305  26.492  1.00  0.00           N  
ATOM   2276  CA  TYR B 689      44.539  32.150  25.707  1.00  0.00           C  
ATOM   2277  C   TYR B 689      43.757  32.569  24.449  1.00  0.00           C  
ATOM   2278  O   TYR B 689      43.066  33.588  24.455  1.00  0.00           O  
ATOM   2279  CB  TYR B 689      43.650  31.242  26.562  1.00  0.00           C  
ATOM   2280  CG  TYR B 689      44.354  30.613  27.740  1.00  0.00           C  
ATOM   2281  CD1 TYR B 689      45.335  29.634  27.553  1.00  0.00           C  
ATOM   2282  CD2 TYR B 689      44.029  30.978  29.053  1.00  0.00           C  
ATOM   2283  CE1 TYR B 689      45.974  29.028  28.648  1.00  0.00           C  
ATOM   2284  CE2 TYR B 689      44.666  30.376  30.154  1.00  0.00           C  
ATOM   2285  CZ  TYR B 689      45.632  29.401  29.936  1.00  0.00           C  
ATOM   2286  OH  TYR B 689      46.232  28.776  30.998  1.00  0.00           O  
ATOM   2287  N   VAL B 690      43.907  31.809  23.363  1.00  0.00           N  
ATOM   2288  CA  VAL B 690      43.136  32.048  22.143  1.00  0.00           C  
ATOM   2289  C   VAL B 690      42.531  30.701  21.727  1.00  0.00           C  
ATOM   2290  O   VAL B 690      43.212  29.859  21.145  1.00  0.00           O  
ATOM   2291  CB  VAL B 690      43.992  32.588  20.980  1.00  0.00           C  
ATOM   2292  CG1 VAL B 690      45.165  31.657  20.682  1.00  0.00           C  
ATOM   2293  CG2 VAL B 690      43.100  32.756  19.749  1.00  0.00           C  
ATOM   2294  N   GLY B 691      41.257  30.483  22.044  1.00  0.00           N  
ATOM   2295  CA  GLY B 691      40.638  29.217  21.687  1.00  0.00           C  
ATOM   2296  C   GLY B 691      39.947  29.140  20.331  1.00  0.00           C  
ATOM   2297  O   GLY B 691      39.658  30.152  19.684  1.00  0.00           O  
ATOM   2298  N   VAL B 692      39.703  27.918  19.880  1.00  0.00           N  
ATOM   2299  CA  VAL B 692      39.004  27.690  18.615  1.00  0.00           C  
ATOM   2300  C   VAL B 692      37.977  26.643  18.946  1.00  0.00           C  
ATOM   2301  O   VAL B 692      38.266  25.727  19.709  1.00  0.00           O  
ATOM   2302  CB  VAL B 692      39.880  27.053  17.524  1.00  0.00           C  
ATOM   2303  CG1 VAL B 692      39.165  27.166  16.191  1.00  0.00           C  
ATOM   2304  CG2 VAL B 692      41.238  27.693  17.481  1.00  0.00           C  
ATOM   2305  N   SER B 693      36.784  26.754  18.388  1.00  0.00           N  
ATOM   2306  CA  SER B 693      35.776  25.739  18.671  1.00  0.00           C  
ATOM   2307  C   SER B 693      34.493  25.996  17.943  1.00  0.00           C  
ATOM   2308  O   SER B 693      34.261  27.081  17.425  1.00  0.00           O  
ATOM   2309  CB  SER B 693      35.435  25.693  20.164  1.00  0.00           C  
ATOM   2310  OG  SER B 693      34.440  26.661  20.474  1.00  0.00           O  
ATOM   2311  N   PRO B 695      33.654  24.972  17.856  1.00  0.00           N  
ATOM   2312  CA  PRO B 695      32.369  25.162  17.189  1.00  0.00           C  
ATOM   2313  C   PRO B 695      31.583  25.857  18.293  1.00  0.00           C  
ATOM   2314  O   PRO B 695      31.981  25.808  19.463  1.00  0.00           O  
ATOM   2315  CB  PRO B 695      31.879  23.738  16.966  1.00  0.00           C  
ATOM   2316  CG  PRO B 695      33.150  22.956  16.841  1.00  0.00           C  
ATOM   2317  CD  PRO B 695      34.008  23.547  17.927  1.00  0.00           C  
ATOM   2318  N   CYS B 696      30.496  26.515  17.932  1.00  0.00           N  
ATOM   2319  CA  CYS B 696      29.684  27.211  18.912  1.00  0.00           C  
ATOM   2320  C   CYS B 696      28.260  26.861  18.656  1.00  0.00           C  
ATOM   2321  O   CYS B 696      27.842  26.819  17.506  1.00  0.00           O  
ATOM   2322  CB  CYS B 696      29.869  28.709  18.779  1.00  0.00           C  
ATOM   2323  SG  CYS B 696      31.502  29.179  19.254  1.00  0.00           S  
ATOM   2324  N   PHE B 697      27.509  26.608  19.716  1.00  0.00           N  
ATOM   2325  CA  PHE B 697      26.115  26.259  19.537  1.00  0.00           C  
ATOM   2326  C   PHE B 697      25.243  27.202  20.308  1.00  0.00           C  
ATOM   2327  O   PHE B 697      25.481  27.462  21.486  1.00  0.00           O  
ATOM   2328  CB  PHE B 697      25.869  24.825  19.975  1.00  0.00           C  
ATOM   2329  CG  PHE B 697      26.776  23.844  19.313  1.00  0.00           C  
ATOM   2330  CD1 PHE B 697      28.068  23.644  19.791  1.00  0.00           C  
ATOM   2331  CD2 PHE B 697      26.363  23.158  18.175  1.00  0.00           C  
ATOM   2332  CE1 PHE B 697      28.938  22.778  19.151  1.00  0.00           C  
ATOM   2333  CE2 PHE B 697      27.224  22.289  17.525  1.00  0.00           C  
ATOM   2334  CZ  PHE B 697      28.523  22.098  18.018  1.00  0.00           C  
ATOM   2335  N   ARG B 698      24.228  27.709  19.625  1.00  0.00           N  
ATOM   2336  CA  ARG B 698      23.302  28.654  20.207  1.00  0.00           C  
ATOM   2337  C   ARG B 698      21.864  28.348  19.826  1.00  0.00           C  
ATOM   2338  O   ARG B 698      21.547  28.142  18.651  1.00  0.00           O  
ATOM   2339  CB  ARG B 698      23.669  30.061  19.752  1.00  0.00           C  
ATOM   2340  CG  ARG B 698      24.892  30.623  20.437  1.00  0.00           C  
ATOM   2341  CD  ARG B 698      25.276  31.973  19.839  1.00  0.00           C  
ATOM   2342  NE  ARG B 698      25.323  33.027  20.848  1.00  0.00           N  
ATOM   2343  CZ  ARG B 698      24.254  33.645  21.346  1.00  0.00           C  
ATOM   2344  NH1 ARG B 698      23.027  33.334  20.934  1.00  0.00           N  
ATOM   2345  NH2 ARG B 698      24.417  34.576  22.277  1.00  0.00           N  
ATOM   2346  N   LYS B 699      20.992  28.334  20.827  1.00  0.00           N  
ATOM   2347  CA  LYS B 699      19.582  28.053  20.602  1.00  0.00           C  
ATOM   2348  C   LYS B 699      18.884  29.096  19.746  1.00  0.00           C  
ATOM   2349  O   LYS B 699      17.934  28.760  19.031  1.00  0.00           O  
ATOM   2350  CB  LYS B 699      18.844  27.951  21.930  1.00  0.00           C  
ATOM   2351  CG  LYS B 699      18.876  26.591  22.615  1.00  0.00           C  
ATOM   2352  CD  LYS B 699      18.428  26.781  24.055  1.00  0.00           C  
ATOM   2353  CE  LYS B 699      18.264  25.487  24.815  1.00  0.00           C  
ATOM   2354  NZ  LYS B 699      17.715  25.786  26.179  1.00  0.00           N  
ATOM   2355  N   GLU B 700      19.347  30.347  19.800  1.00  0.00           N  
ATOM   2356  CA  GLU B 700      18.708  31.437  19.038  1.00  0.00           C  
ATOM   2357  C   GLU B 700      17.183  31.337  19.188  1.00  0.00           C  
ATOM   2358  O   GLU B 700      16.439  31.350  18.197  1.00  0.00           O  
ATOM   2359  CB  GLU B 700      19.069  31.385  17.544  1.00  0.00           C  
ATOM   2360  CG  GLU B 700      20.531  31.641  17.213  1.00  0.00           C  
ATOM   2361  CD  GLU B 700      21.004  33.060  17.521  1.00  0.00           C  
ATOM   2362  OE1 GLU B 700      20.166  33.989  17.553  1.00  0.00           O  
ATOM   2363  OE2 GLU B 700      22.229  33.247  17.705  1.00  0.00           O  
ATOM   2364  N   ALA B 703      16.741  31.241  20.443  1.00  0.00           N  
ATOM   2365  CA  ALA B 703      15.327  31.122  20.788  1.00  0.00           C  
ATOM   2366  C   ALA B 703      14.575  32.457  20.746  1.00  0.00           C  
ATOM   2367  O   ALA B 703      13.390  32.493  20.411  1.00  0.00           O  
ATOM   2368  CB  ALA B 703      15.191  30.491  22.175  1.00  0.00           C  
ATOM   2369  N   GLY B 704      15.263  33.548  21.084  1.00  0.00           N  
ATOM   2370  CA  GLY B 704      14.634  34.862  21.086  1.00  0.00           C  
ATOM   2371  C   GLY B 704      14.344  35.469  19.720  1.00  0.00           C  
ATOM   2372  O   GLY B 704      13.498  36.360  19.598  1.00  0.00           O  
ATOM   2373  N   THR B 705      15.045  34.993  18.693  1.00  0.00           N  
ATOM   2374  CA  THR B 705      14.865  35.492  17.329  1.00  0.00           C  
ATOM   2375  C   THR B 705      13.742  34.759  16.584  1.00  0.00           C  
ATOM   2376  O   THR B 705      13.847  33.563  16.289  1.00  0.00           O  
ATOM   2377  CB  THR B 705      16.182  35.375  16.523  1.00  0.00           C  
ATOM   2378  OG1 THR B 705      16.520  33.994  16.333  1.00  0.00           O  
ATOM   2379  CG2 THR B 705      17.312  36.066  17.276  1.00  0.00           C  
ATOM   2380  N   ALA B 708      12.670  35.492  16.289  1.00  0.00           N  
ATOM   2381  CA  ALA B 708      11.513  34.939  15.592  1.00  0.00           C  
ATOM   2382  C   ALA B 708      11.763  34.863  14.094  1.00  0.00           C  
ATOM   2383  O   ALA B 708      11.655  33.800  13.483  1.00  0.00           O  
ATOM   2384  CB  ALA B 708      10.284  35.796  15.869  1.00  0.00           C  
ATOM   2385  N   GLY B 709      12.091  36.004  13.505  1.00  0.00           N  
ATOM   2386  CA  GLY B 709      12.353  36.047  12.084  1.00  0.00           C  
ATOM   2387  C   GLY B 709      13.079  37.327  11.751  1.00  0.00           C  
ATOM   2388  O   GLY B 709      12.586  38.146  10.980  1.00  0.00           O  
ATOM   2389  N   LYS B 710      14.252  37.508  12.346  1.00  0.00           N  
ATOM   2390  CA  LYS B 710      15.045  38.707  12.104  1.00  0.00           C  
ATOM   2391  C   LYS B 710      16.115  38.462  11.040  1.00  0.00           C  
ATOM   2392  O   LYS B 710      16.502  39.379  10.308  1.00  0.00           O  
ATOM   2393  CB  LYS B 710      15.709  39.181  13.403  1.00  0.00           C  
ATOM   2394  CG  LYS B 710      14.738  39.576  14.509  1.00  0.00           C  
ATOM   2395  CD  LYS B 710      15.428  40.429  15.570  1.00  0.00           C  
ATOM   2396  CE  LYS B 710      16.600  39.704  16.221  1.00  0.00           C  
ATOM   2397  NZ  LYS B 710      17.306  40.550  17.228  1.00  0.00           N  
ATOM   2398  N   ASP B 711      16.589  37.222  10.960  1.00  0.00           N  
ATOM   2399  CA  ASP B 711      17.610  36.860   9.986  1.00  0.00           C  
ATOM   2400  C   ASP B 711      17.448  35.413   9.532  1.00  0.00           C  
ATOM   2401  O   ASP B 711      18.307  34.573   9.806  1.00  0.00           O  
ATOM   2402  CB  ASP B 711      19.004  37.063  10.589  1.00  0.00           C  
ATOM   2403  CG  ASP B 711      19.343  38.529  10.801  1.00  0.00           C  
ATOM   2404  OD1 ASP B 711      19.423  39.274   9.801  1.00  0.00           O  
ATOM   2405  OD2 ASP B 711      19.532  38.939  11.966  1.00  0.00           O  
ATOM   2406  N   THR B 712      16.345  35.129   8.839  1.00  0.00           N  
ATOM   2407  CA  THR B 712      16.064  33.781   8.348  1.00  0.00           C  
ATOM   2408  C   THR B 712      16.807  33.476   7.045  1.00  0.00           C  
ATOM   2409  O   THR B 712      17.035  34.371   6.228  1.00  0.00           O  
ATOM   2410  CB  THR B 712      14.538  33.567   8.156  1.00  0.00           C  
ATOM   2411  OG1 THR B 712      14.316  32.406   7.345  1.00  0.00           O  
ATOM   2412  CG2 THR B 712      13.889  34.797   7.524  1.00  0.00           C  
ATOM   2413  N   LYS B 713      17.183  32.208   6.866  1.00  0.00           N  
ATOM   2414  CA  LYS B 713      17.932  31.757   5.689  1.00  0.00           C  
ATOM   2415  C   LYS B 713      19.231  32.555   5.507  1.00  0.00           C  
ATOM   2416  O   LYS B 713      19.220  33.765   5.260  1.00  0.00           O  
ATOM   2417  CB  LYS B 713      17.087  31.868   4.424  1.00  0.00           C  
ATOM   2418  CG  LYS B 713      17.871  31.526   3.171  1.00  0.00           C  
ATOM   2419  CD  LYS B 713      18.077  30.038   3.025  1.00  0.00           C  
ATOM   2420  CE  LYS B 713      16.958  29.435   2.196  1.00  0.00           C  
ATOM   2421  NZ  LYS B 713      15.610  29.693   2.783  1.00  0.00           N  
ATOM   2422  N   GLY B 714      20.349  31.850   5.625  1.00  0.00           N  
ATOM   2423  CA  GLY B 714      21.656  32.466   5.504  1.00  0.00           C  
ATOM   2424  C   GLY B 714      22.535  31.876   6.589  1.00  0.00           C  
ATOM   2425  O   GLY B 714      22.150  30.899   7.227  1.00  0.00           O  
ATOM   2426  N   ILE B 715      23.713  32.448   6.802  1.00  0.00           N  
ATOM   2427  CA  ILE B 715      24.604  31.946   7.837  1.00  0.00           C  
ATOM   2428  C   ILE B 715      25.003  33.045   8.805  1.00  0.00           C  
ATOM   2429  O   ILE B 715      26.103  33.022   9.343  1.00  0.00           O  
ATOM   2430  CB  ILE B 715      25.896  31.374   7.251  1.00  0.00           C  
ATOM   2431  CG1 ILE B 715      26.686  32.489   6.579  1.00  0.00           C  
ATOM   2432  CG2 ILE B 715      25.589  30.271   6.266  1.00  0.00           C  
ATOM   2433  CD1 ILE B 715      28.043  32.045   6.082  1.00  0.00           C  
ATOM   2434  N   PHE B 716      24.125  34.014   9.035  1.00  0.00           N  
ATOM   2435  CA  PHE B 716      24.483  35.082   9.951  1.00  0.00           C  
ATOM   2436  C   PHE B 716      24.011  34.770  11.356  1.00  0.00           C  
ATOM   2437  O   PHE B 716      24.790  34.834  12.304  1.00  0.00           O  
ATOM   2438  CB  PHE B 716      23.915  36.427   9.503  1.00  0.00           C  
ATOM   2439  CG  PHE B 716      24.479  37.587  10.277  1.00  0.00           C  
ATOM   2440  CD1 PHE B 716      25.827  37.919  10.164  1.00  0.00           C  
ATOM   2441  CD2 PHE B 716      23.692  38.291  11.181  1.00  0.00           C  
ATOM   2442  CE1 PHE B 716      26.381  38.931  10.947  1.00  0.00           C  
ATOM   2443  CE2 PHE B 716      24.237  39.302  11.967  1.00  0.00           C  
ATOM   2444  CZ  PHE B 716      25.584  39.622  11.852  1.00  0.00           C  
ATOM   2445  N   ARG B 718      22.730  34.457  11.494  1.00  0.00           N  
ATOM   2446  CA  ARG B 718      22.181  34.087  12.792  1.00  0.00           C  
ATOM   2447  C   ARG B 718      21.912  32.601  12.633  1.00  0.00           C  
ATOM   2448  O   ARG B 718      21.025  32.200  11.896  1.00  0.00           O  
ATOM   2449  CB  ARG B 718      20.891  34.856  13.086  1.00  0.00           C  
ATOM   2450  CG  ARG B 718      20.294  34.560  14.455  1.00  0.00           C  
ATOM   2451  CD  ARG B 718      19.462  35.715  14.920  1.00  0.00           C  
ATOM   2452  NE  ARG B 718      20.306  36.877  15.163  1.00  0.00           N  
ATOM   2453  CZ  ARG B 718      19.923  38.137  14.980  1.00  0.00           C  
ATOM   2454  NH1 ARG B 718      18.697  38.404  14.545  1.00  0.00           N  
ATOM   2455  NH2 ARG B 718      20.770  39.132  15.226  1.00  0.00           N  
ATOM   2456  N   VAL B 723      22.698  31.784  13.315  1.00  0.00           N  
ATOM   2457  CA  VAL B 723      22.576  30.349  13.166  1.00  0.00           C  
ATOM   2458  C   VAL B 723      22.811  29.604  14.468  1.00  0.00           C  
ATOM   2459  O   VAL B 723      23.255  30.189  15.459  1.00  0.00           O  
ATOM   2460  CB  VAL B 723      23.593  29.852  12.116  1.00  0.00           C  
ATOM   2461  CG1 VAL B 723      23.276  30.446  10.771  1.00  0.00           C  
ATOM   2462  CG2 VAL B 723      24.998  30.276  12.514  1.00  0.00           C  
ATOM   2463  N   HIS B 724      22.525  28.306  14.441  1.00  0.00           N  
ATOM   2464  CA  HIS B 724      22.677  27.448  15.603  1.00  0.00           C  
ATOM   2465  C   HIS B 724      24.108  26.995  15.823  1.00  0.00           C  
ATOM   2466  O   HIS B 724      24.487  26.646  16.949  1.00  0.00           O  
ATOM   2467  CB  HIS B 724      21.776  26.217  15.479  1.00  0.00           C  
ATOM   2468  CG  HIS B 724      20.316  26.528  15.575  1.00  0.00           C  
ATOM   2469  ND1 HIS B 724      19.768  27.186  16.654  1.00  0.00           N  
ATOM   2470  CD2 HIS B 724      19.296  26.294  14.716  1.00  0.00           C  
ATOM   2471  CE1 HIS B 724      18.471  27.348  16.456  1.00  0.00           C  
ATOM   2472  NE2 HIS B 724      18.161  26.816  15.287  1.00  0.00           N  
ATOM   2473  N   GLN B 725      24.902  26.974  14.759  1.00  0.00           N  
ATOM   2474  CA  GLN B 725      26.290  26.562  14.902  1.00  0.00           C  
ATOM   2475  C   GLN B 725      27.190  27.384  14.017  1.00  0.00           C  
ATOM   2476  O   GLN B 725      26.813  27.795  12.922  1.00  0.00           O  
ATOM   2477  CB  GLN B 725      26.468  25.065  14.584  1.00  0.00           C  
ATOM   2478  CG  GLN B 725      26.984  24.738  13.190  1.00  0.00           C  
ATOM   2479  CD  GLN B 725      26.800  23.270  12.826  1.00  0.00           C  
ATOM   2480  OE1 GLN B 725      25.713  22.733  12.968  1.00  0.00           O  
ATOM   2481  NE2 GLN B 725      27.850  22.629  12.334  1.00  0.00           N  
ATOM   2482  N   PHE B 726      28.387  27.636  14.513  1.00  0.00           N  
ATOM   2483  CA  PHE B 726      29.360  28.384  13.757  1.00  0.00           C  
ATOM   2484  C   PHE B 726      30.686  28.188  14.435  1.00  0.00           C  
ATOM   2485  O   PHE B 726      30.749  27.688  15.552  1.00  0.00           O  
ATOM   2486  CB  PHE B 726      29.010  29.869  13.708  1.00  0.00           C  
ATOM   2487  CG  PHE B 726      28.953  30.526  15.052  1.00  0.00           C  
ATOM   2488  CD1 PHE B 726      27.842  30.375  15.866  1.00  0.00           C  
ATOM   2489  CD2 PHE B 726      30.004  31.319  15.498  1.00  0.00           C  
ATOM   2490  CE1 PHE B 726      27.775  31.012  17.106  1.00  0.00           C  
ATOM   2491  CE2 PHE B 726      29.945  31.959  16.741  1.00  0.00           C  
ATOM   2492  CZ  PHE B 726      28.823  31.801  17.543  1.00  0.00           C  
ATOM   2493  N   HIS B 728      31.743  28.578  13.742  1.00  0.00           N  
ATOM   2494  CA  HIS B 728      33.083  28.443  14.270  1.00  0.00           C  
ATOM   2495  C   HIS B 728      33.532  29.816  14.721  1.00  0.00           C  
ATOM   2496  O   HIS B 728      33.146  30.823  14.130  1.00  0.00           O  
ATOM   2497  CB  HIS B 728      34.021  27.920  13.177  1.00  0.00           C  
ATOM   2498  CG  HIS B 728      33.694  26.538  12.715  1.00  0.00           C  
ATOM   2499  ND1 HIS B 728      34.097  26.047  11.492  1.00  0.00           N  
ATOM   2500  CD2 HIS B 728      33.009  25.536  13.315  1.00  0.00           C  
ATOM   2501  CE1 HIS B 728      33.671  24.802  11.357  1.00  0.00           C  
ATOM   2502  NE2 HIS B 728      33.006  24.469  12.449  1.00  0.00           N  
ATOM   2503  N   LYS B 730      34.348  29.863  15.762  1.00  0.00           N  
ATOM   2504  CA  LYS B 730      34.837  31.140  16.252  1.00  0.00           C  
ATOM   2505  C   LYS B 730      36.148  31.018  17.018  1.00  0.00           C  
ATOM   2506  O   LYS B 730      36.316  30.111  17.841  1.00  0.00           O  
ATOM   2507  CB  LYS B 730      33.776  31.803  17.147  1.00  0.00           C  
ATOM   2508  CG  LYS B 730      34.315  32.984  17.921  1.00  0.00           C  
ATOM   2509  CD  LYS B 730      33.231  33.853  18.508  1.00  0.00           C  
ATOM   2510  CE  LYS B 730      32.586  33.270  19.737  1.00  0.00           C  
ATOM   2511  NZ  LYS B 730      31.942  34.409  20.440  1.00  0.00           N  
ATOM   2512  N   VAL B 731      37.075  31.925  16.735  1.00  0.00           N  
ATOM   2513  CA  VAL B 731      38.366  31.968  17.428  1.00  0.00           C  
ATOM   2514  C   VAL B 731      38.238  33.059  18.497  1.00  0.00           C  
ATOM   2515  O   VAL B 731      38.016  34.227  18.178  1.00  0.00           O  
ATOM   2516  CB  VAL B 731      39.506  32.321  16.460  1.00  0.00           C  
ATOM   2517  CG1 VAL B 731      40.783  32.564  17.245  1.00  0.00           C  
ATOM   2518  CG2 VAL B 731      39.687  31.183  15.434  1.00  0.00           C  
ATOM   2519  N   GLU B 732      38.379  32.690  19.766  1.00  0.00           N  
ATOM   2520  CA  GLU B 732      38.195  33.667  20.831  1.00  0.00           C  
ATOM   2521  C   GLU B 732      39.437  33.998  21.642  1.00  0.00           C  
ATOM   2522  O   GLU B 732      40.345  33.170  21.796  1.00  0.00           O  
ATOM   2523  CB  GLU B 732      37.054  33.200  21.775  1.00  0.00           C  
ATOM   2524  CG  GLU B 732      36.608  34.241  22.806  1.00  0.00           C  
ATOM   2525  CD  GLU B 732      35.268  34.898  22.476  1.00  0.00           C  
ATOM   2526  OE1 GLU B 732      35.034  35.261  21.301  1.00  0.00           O  
ATOM   2527  OE2 GLU B 732      34.443  35.064  23.405  1.00  0.00           O  
ATOM   2528  N   GLN B 733      39.463  35.230  22.149  1.00  0.00           N  
ATOM   2529  CA  GLN B 733      40.553  35.725  22.985  1.00  0.00           C  
ATOM   2530  C   GLN B 733      40.069  35.721  24.427  1.00  0.00           C  
ATOM   2531  O   GLN B 733      39.009  36.257  24.715  1.00  0.00           O  
ATOM   2532  CB  GLN B 733      40.913  37.177  22.646  1.00  0.00           C  
ATOM   2533  CG  GLN B 733      41.245  37.536  21.194  1.00  0.00           C  
ATOM   2534  CD  GLN B 733      41.443  39.053  21.025  1.00  0.00           C  
ATOM   2535  OE1 GLN B 733      42.408  39.625  21.515  1.00  0.00           O  
ATOM   2536  NE2 GLN B 733      40.511  39.698  20.346  1.00  0.00           N  
ATOM   2537  N   PHE B 734      40.825  35.125  25.337  1.00  0.00           N  
ATOM   2538  CA  PHE B 734      40.435  35.139  26.743  1.00  0.00           C  
ATOM   2539  C   PHE B 734      41.652  35.639  27.509  1.00  0.00           C  
ATOM   2540  O   PHE B 734      42.792  35.330  27.142  1.00  0.00           O  
ATOM   2541  CB  PHE B 734      40.023  33.743  27.220  1.00  0.00           C  
ATOM   2542  CG  PHE B 734      39.276  33.754  28.527  1.00  0.00           C  
ATOM   2543  CD1 PHE B 734      39.963  33.772  29.745  1.00  0.00           C  
ATOM   2544  CD2 PHE B 734      37.877  33.764  28.543  1.00  0.00           C  
ATOM   2545  CE1 PHE B 734      39.273  33.795  30.963  1.00  0.00           C  
ATOM   2546  CE2 PHE B 734      37.169  33.791  29.752  1.00  0.00           C  
ATOM   2547  CZ  PHE B 734      37.867  33.804  30.965  1.00  0.00           C  
ATOM   2548  N   VAL B 735      41.422  36.426  28.554  1.00  0.00           N  
ATOM   2549  CA  VAL B 735      42.533  36.980  29.320  1.00  0.00           C  
ATOM   2550  C   VAL B 735      42.330  36.967  30.812  1.00  0.00           C  
ATOM   2551  O   VAL B 735      41.362  37.547  31.332  1.00  0.00           O  
ATOM   2552  CB  VAL B 735      42.827  38.476  28.975  1.00  0.00           C  
ATOM   2553  CG1 VAL B 735      43.948  38.984  29.857  1.00  0.00           C  
ATOM   2554  CG2 VAL B 735      43.214  38.647  27.524  1.00  0.00           C  
ATOM   2555  N   TYR B 736      43.257  36.311  31.499  1.00  0.00           N  
ATOM   2556  CA  TYR B 736      43.239  36.283  32.949  1.00  0.00           C  
ATOM   2557  C   TYR B 736      44.193  37.417  33.275  1.00  0.00           C  
ATOM   2558  O   TYR B 736      45.362  37.371  32.884  1.00  0.00           O  
ATOM   2559  CB  TYR B 736      43.792  34.975  33.466  1.00  0.00           C  
ATOM   2560  CG  TYR B 736      42.847  33.822  33.341  1.00  0.00           C  
ATOM   2561  CD1 TYR B 736      42.900  32.968  32.236  1.00  0.00           C  
ATOM   2562  CD2 TYR B 736      41.918  33.554  34.352  1.00  0.00           C  
ATOM   2563  CE1 TYR B 736      42.057  31.868  32.146  1.00  0.00           C  
ATOM   2564  CE2 TYR B 736      41.071  32.457  34.273  1.00  0.00           C  
ATOM   2565  CZ  TYR B 736      41.151  31.616  33.169  1.00  0.00           C  
ATOM   2566  OH  TYR B 736      40.366  30.497  33.114  1.00  0.00           O  
ATOM   2567  N   SER B 737      43.698  38.433  33.976  1.00  0.00           N  
ATOM   2568  CA  SER B 737      44.512  39.604  34.277  1.00  0.00           C  
ATOM   2569  C   SER B 737      44.483  40.106  35.697  1.00  0.00           C  
ATOM   2570  O   SER B 737      43.540  39.843  36.439  1.00  0.00           O  
ATOM   2571  CB  SER B 737      44.094  40.761  33.372  1.00  0.00           C  
ATOM   2572  OG  SER B 737      44.578  41.987  33.879  1.00  0.00           O  
ATOM   2573  N   ARG B 738      45.530  40.846  36.056  1.00  0.00           N  
ATOM   2574  CA  ARG B 738      45.623  41.443  37.381  1.00  0.00           C  
ATOM   2575  C   ARG B 738      44.555  42.542  37.354  1.00  0.00           C  
ATOM   2576  O   ARG B 738      44.377  43.234  36.343  1.00  0.00           O  
ATOM   2577  CB  ARG B 738      47.003  42.070  37.606  1.00  0.00           C  
ATOM   2578  CG  ARG B 738      48.194  41.278  37.062  1.00  0.00           C  
ATOM   2579  CD  ARG B 738      49.508  41.917  37.529  1.00  0.00           C  
ATOM   2580  NE  ARG B 738      49.509  42.007  38.984  1.00  0.00           N  
ATOM   2581  CZ  ARG B 738      50.295  41.291  39.780  1.00  0.00           C  
ATOM   2582  NH1 ARG B 738      51.175  40.431  39.267  1.00  0.00           N  
ATOM   2583  NH2 ARG B 738      50.158  41.397  41.095  1.00  0.00           N  
ATOM   2584  N   PRO B 739      43.842  42.733  38.467  1.00  0.00           N  
ATOM   2585  CA  PRO B 739      42.802  43.759  38.496  1.00  0.00           C  
ATOM   2586  C   PRO B 739      43.205  45.111  37.938  1.00  0.00           C  
ATOM   2587  O   PRO B 739      42.412  45.771  37.260  1.00  0.00           O  
ATOM   2588  CB  PRO B 739      42.440  43.840  39.972  1.00  0.00           C  
ATOM   2589  CG  PRO B 739      42.669  42.447  40.447  1.00  0.00           C  
ATOM   2590  CD  PRO B 739      43.984  42.094  39.786  1.00  0.00           C  
ATOM   2591  N   GLU B 742      44.438  45.517  38.213  1.00  0.00           N  
ATOM   2592  CA  GLU B 742      44.906  46.826  37.778  1.00  0.00           C  
ATOM   2593  C   GLU B 742      45.399  46.954  36.342  1.00  0.00           C  
ATOM   2594  O   GLU B 742      45.849  48.025  35.935  1.00  0.00           O  
ATOM   2595  CB  GLU B 742      45.961  47.357  38.764  1.00  0.00           C  
ATOM   2596  CG  GLU B 742      47.128  46.411  39.135  1.00  0.00           C  
ATOM   2597  CD  GLU B 742      46.743  45.252  40.064  1.00  0.00           C  
ATOM   2598  OE1 GLU B 742      45.997  45.458  41.061  1.00  0.00           O  
ATOM   2599  OE2 GLU B 742      47.222  44.126  39.797  1.00  0.00           O  
ATOM   2600  N   GLU B 743      45.304  45.878  35.568  1.00  0.00           N  
ATOM   2601  CA  GLU B 743      45.732  45.927  34.175  1.00  0.00           C  
ATOM   2602  C   GLU B 743      44.581  45.492  33.270  1.00  0.00           C  
ATOM   2603  O   GLU B 743      44.708  45.486  32.042  1.00  0.00           O  
ATOM   2604  CB  GLU B 743      46.901  44.983  33.916  1.00  0.00           C  
ATOM   2605  CG  GLU B 743      48.155  45.181  34.730  1.00  0.00           C  
ATOM   2606  CD  GLU B 743      49.215  44.142  34.360  1.00  0.00           C  
ATOM   2607  OE1 GLU B 743      50.199  43.990  35.119  1.00  0.00           O  
ATOM   2608  OE2 GLU B 743      49.065  43.478  33.304  1.00  0.00           O  
ATOM   2609  N   SER B 786      43.454  45.123  33.867  1.00  0.00           N  
ATOM   2610  CA  SER B 786      42.355  44.660  33.049  1.00  0.00           C  
ATOM   2611  C   SER B 786      41.889  45.670  32.034  1.00  0.00           C  
ATOM   2612  O   SER B 786      41.608  45.308  30.898  1.00  0.00           O  
ATOM   2613  CB  SER B 786      41.176  44.178  33.908  1.00  0.00           C  
ATOM   2614  OG  SER B 786      40.750  45.137  34.843  1.00  0.00           O  
ATOM   2615  N   TRP B 787      41.817  46.939  32.404  1.00  0.00           N  
ATOM   2616  CA  TRP B 787      41.354  47.918  31.427  1.00  0.00           C  
ATOM   2617  C   TRP B 787      42.335  48.120  30.287  1.00  0.00           C  
ATOM   2618  O   TRP B 787      41.925  48.361  29.154  1.00  0.00           O  
ATOM   2619  CB  TRP B 787      41.026  49.244  32.103  1.00  0.00           C  
ATOM   2620  CG  TRP B 787      39.831  49.111  32.984  1.00  0.00           C  
ATOM   2621  CD1 TRP B 787      39.816  49.092  34.344  1.00  0.00           C  
ATOM   2622  CD2 TRP B 787      38.480  48.858  32.563  1.00  0.00           C  
ATOM   2623  NE1 TRP B 787      38.542  48.833  34.802  1.00  0.00           N  
ATOM   2624  CE2 TRP B 787      37.705  48.687  33.728  1.00  0.00           C  
ATOM   2625  CE3 TRP B 787      37.855  48.755  31.315  1.00  0.00           C  
ATOM   2626  CZ2 TRP B 787      36.335  48.417  33.685  1.00  0.00           C  
ATOM   2627  CZ3 TRP B 787      36.495  48.485  31.274  1.00  0.00           C  
ATOM   2628  CH2 TRP B 787      35.750  48.319  32.453  1.00  0.00           C  
ATOM   2629  N   GLU B 788      43.628  48.011  30.578  1.00  0.00           N  
ATOM   2630  CA  GLU B 788      44.622  48.160  29.535  1.00  0.00           C  
ATOM   2631  C   GLU B 788      44.434  47.008  28.552  1.00  0.00           C  
ATOM   2632  O   GLU B 788      44.650  47.154  27.351  1.00  0.00           O  
ATOM   2633  CB  GLU B 788      46.032  48.126  30.127  1.00  0.00           C  
ATOM   2634  CG  GLU B 788      47.140  48.104  29.071  1.00  0.00           C  
ATOM   2635  CD  GLU B 788      48.527  47.842  29.651  1.00  0.00           C  
ATOM   2636  OE1 GLU B 788      49.133  48.784  30.215  1.00  0.00           O  
ATOM   2637  OE2 GLU B 788      49.007  46.685  29.541  1.00  0.00           O  
ATOM   2638  N   TRP B 789      44.008  45.863  29.070  1.00  0.00           N  
ATOM   2639  CA  TRP B 789      43.801  44.687  28.238  1.00  0.00           C  
ATOM   2640  C   TRP B 789      42.504  44.717  27.465  1.00  0.00           C  
ATOM   2641  O   TRP B 789      42.434  44.194  26.344  1.00  0.00           O  
ATOM   2642  CB  TRP B 789      43.848  43.418  29.085  1.00  0.00           C  
ATOM   2643  CG  TRP B 789      45.228  42.976  29.346  1.00  0.00           C  
ATOM   2644  CD1 TRP B 789      45.927  43.079  30.520  1.00  0.00           C  
ATOM   2645  CD2 TRP B 789      46.119  42.398  28.394  1.00  0.00           C  
ATOM   2646  NE1 TRP B 789      47.207  42.598  30.351  1.00  0.00           N  
ATOM   2647  CE2 TRP B 789      47.351  42.175  29.054  1.00  0.00           C  
ATOM   2648  CE3 TRP B 789      46.001  42.052  27.043  1.00  0.00           C  
ATOM   2649  CZ2 TRP B 789      48.450  41.617  28.411  1.00  0.00           C  
ATOM   2650  CZ3 TRP B 789      47.099  41.496  26.401  1.00  0.00           C  
ATOM   2651  CH2 TRP B 789      48.308  41.287  27.088  1.00  0.00           C  
ATOM   2652  N   HIS B 790      41.470  45.310  28.063  1.00  0.00           N  
ATOM   2653  CA  HIS B 790      40.185  45.399  27.390  1.00  0.00           C  
ATOM   2654  C   HIS B 790      40.402  46.165  26.100  1.00  0.00           C  
ATOM   2655  O   HIS B 790      39.814  45.848  25.075  1.00  0.00           O  
ATOM   2656  CB  HIS B 790      39.160  46.137  28.228  1.00  0.00           C  
ATOM   2657  CG  HIS B 790      37.813  46.214  27.576  1.00  0.00           C  
ATOM   2658  ND1 HIS B 790      36.982  47.310  27.699  1.00  0.00           N  
ATOM   2659  CD2 HIS B 790      37.154  45.330  26.790  1.00  0.00           C  
ATOM   2660  CE1 HIS B 790      35.873  47.096  27.013  1.00  0.00           C  
ATOM   2661  NE2 HIS B 790      35.951  45.902  26.452  1.00  0.00           N  
ATOM   2662  N   GLU B 791      41.273  47.169  26.151  1.00  0.00           N  
ATOM   2663  CA  GLU B 791      41.569  47.970  24.971  1.00  0.00           C  
ATOM   2664  C   GLU B 791      42.511  47.236  24.005  1.00  0.00           C  
ATOM   2665  O   GLU B 791      42.430  47.409  22.780  1.00  0.00           O  
ATOM   2666  CB  GLU B 791      42.187  49.302  25.388  1.00  0.00           C  
ATOM   2667  CG  GLU B 791      41.750  50.478  24.531  1.00  0.00           C  
ATOM   2668  CD  GLU B 791      40.320  50.877  24.811  1.00  0.00           C  
ATOM   2669  OE1 GLU B 791      40.001  51.028  26.011  1.00  0.00           O  
ATOM   2670  OE2 GLU B 791      39.527  51.043  23.845  1.00  0.00           O  
ATOM   2671  N   LYS B 792      43.396  46.403  24.542  1.00  0.00           N  
ATOM   2672  CA  LYS B 792      44.317  45.690  23.670  1.00  0.00           C  
ATOM   2673  C   LYS B 792      43.642  44.652  22.787  1.00  0.00           C  
ATOM   2674  O   LYS B 792      43.968  44.552  21.611  1.00  0.00           O  
ATOM   2675  CB  LYS B 792      45.419  45.013  24.479  1.00  0.00           C  
ATOM   2676  CG  LYS B 792      46.132  45.926  25.420  1.00  0.00           C  
ATOM   2677  CD  LYS B 792      47.393  45.293  25.971  1.00  0.00           C  
ATOM   2678  CE  LYS B 792      48.480  45.207  24.921  1.00  0.00           C  
ATOM   2679  NZ  LYS B 792      49.760  44.724  25.526  1.00  0.00           N  
ATOM   2680  N   ILE B 793      42.699  43.888  23.336  1.00  0.00           N  
ATOM   2681  CA  ILE B 793      42.044  42.846  22.550  1.00  0.00           C  
ATOM   2682  C   ILE B 793      41.062  43.343  21.488  1.00  0.00           C  
ATOM   2683  O   ILE B 793      41.028  42.797  20.369  1.00  0.00           O  
ATOM   2684  CB  ILE B 793      41.326  41.820  23.455  1.00  0.00           C  
ATOM   2685  CG1 ILE B 793      40.320  42.522  24.357  1.00  0.00           C  
ATOM   2686  CG2 ILE B 793      42.341  41.079  24.305  1.00  0.00           C  
ATOM   2687  CD1 ILE B 793      39.570  41.552  25.238  1.00  0.00           C  
ATOM   2688  N   ILE B 794      40.264  44.359  21.823  1.00  0.00           N  
ATOM   2689  CA  ILE B 794      39.325  44.903  20.845  1.00  0.00           C  
ATOM   2690  C   ILE B 794      40.162  45.348  19.641  1.00  0.00           C  
ATOM   2691  O   ILE B 794      39.799  45.136  18.482  1.00  0.00           O  
ATOM   2692  CB  ILE B 794      38.518  46.112  21.427  1.00  0.00           C  
ATOM   2693  CG1 ILE B 794      37.431  46.567  20.452  1.00  0.00           C  
ATOM   2694  CG2 ILE B 794      39.414  47.289  21.623  1.00  0.00           C  
ATOM   2695  CD1 ILE B 794      36.532  45.466  19.938  1.00  0.00           C  
ATOM   2696  N   ARG B 795      41.314  45.941  19.920  1.00  0.00           N  
ATOM   2697  CA  ARG B 795      42.172  46.390  18.846  1.00  0.00           C  
ATOM   2698  C   ARG B 795      42.775  45.212  18.097  1.00  0.00           C  
ATOM   2699  O   ARG B 795      42.942  45.272  16.879  1.00  0.00           O  
ATOM   2700  CB  ARG B 795      43.244  47.334  19.395  1.00  0.00           C  
ATOM   2701  CG  ARG B 795      42.619  48.553  20.063  1.00  0.00           C  
ATOM   2702  CD  ARG B 795      43.620  49.618  20.484  1.00  0.00           C  
ATOM   2703  NE  ARG B 795      43.002  50.588  21.392  1.00  0.00           N  
ATOM   2704  CZ  ARG B 795      41.972  51.365  21.074  1.00  0.00           C  
ATOM   2705  NH1 ARG B 795      41.439  51.295  19.863  1.00  0.00           N  
ATOM   2706  NH2 ARG B 795      41.464  52.200  21.972  1.00  0.00           N  
ATOM   2707  N   ASN B 796      43.081  44.131  18.805  1.00  0.00           N  
ATOM   2708  CA  ASN B 796      43.640  42.972  18.136  1.00  0.00           C  
ATOM   2709  C   ASN B 796      42.668  42.548  17.061  1.00  0.00           C  
ATOM   2710  O   ASN B 796      43.059  42.300  15.907  1.00  0.00           O  
ATOM   2711  CB  ASN B 796      43.865  41.831  19.112  1.00  0.00           C  
ATOM   2712  CG  ASN B 796      44.938  42.143  20.108  1.00  0.00           C  
ATOM   2713  OD1 ASN B 796      45.716  43.078  19.915  1.00  0.00           O  
ATOM   2714  ND2 ASN B 796      45.003  41.362  21.178  1.00  0.00           N  
ATOM   2715  N   ALA B 797      41.395  42.480  17.441  1.00  0.00           N  
ATOM   2716  CA  ALA B 797      40.347  42.103  16.498  1.00  0.00           C  
ATOM   2717  C   ALA B 797      40.302  43.083  15.316  1.00  0.00           C  
ATOM   2718  O   ALA B 797      40.246  42.667  14.156  1.00  0.00           O  
ATOM   2719  CB  ALA B 797      39.019  42.079  17.199  1.00  0.00           C  
ATOM   2720  N   GLU B 798      40.330  44.383  15.610  1.00  0.00           N  
ATOM   2721  CA  GLU B 798      40.297  45.389  14.550  1.00  0.00           C  
ATOM   2722  C   GLU B 798      41.362  45.069  13.530  1.00  0.00           C  
ATOM   2723  O   GLU B 798      41.080  44.875  12.348  1.00  0.00           O  
ATOM   2724  CB  GLU B 798      40.533  46.787  15.118  1.00  0.00           C  
ATOM   2725  CG  GLU B 798      39.312  47.357  15.797  1.00  0.00           C  
ATOM   2726  CD  GLU B 798      39.542  48.722  16.398  1.00  0.00           C  
ATOM   2727  OE1 GLU B 798      39.476  49.758  15.680  1.00  0.00           O  
ATOM   2728  OE2 GLU B 798      39.797  48.739  17.614  1.00  0.00           O  
ATOM   2729  N   GLU B 799      42.590  45.002  14.018  1.00  0.00           N  
ATOM   2730  CA  GLU B 799      43.745  44.698  13.197  1.00  0.00           C  
ATOM   2731  C   GLU B 799      43.380  43.600  12.184  1.00  0.00           C  
ATOM   2732  O   GLU B 799      43.654  43.712  10.987  1.00  0.00           O  
ATOM   2733  CB  GLU B 799      44.885  44.267  14.126  1.00  0.00           C  
ATOM   2734  CG  GLU B 799      46.270  44.273  13.501  1.00  0.00           C  
ATOM   2735  CD  GLU B 799      47.377  44.231  14.546  1.00  0.00           C  
ATOM   2736  OE1 GLU B 799      47.426  45.158  15.391  1.00  0.00           O  
ATOM   2737  OE2 GLU B 799      48.191  43.275  14.515  1.00  0.00           O  
ATOM   2738  N   LEU B 800      42.730  42.550  12.663  1.00  0.00           N  
ATOM   2739  CA  LEU B 800      42.332  41.466  11.781  1.00  0.00           C  
ATOM   2740  C   LEU B 800      41.418  41.922  10.650  1.00  0.00           C  
ATOM   2741  O   LEU B 800      41.696  41.676   9.475  1.00  0.00           O  
ATOM   2742  CB  LEU B 800      41.622  40.376  12.576  1.00  0.00           C  
ATOM   2743  CG  LEU B 800      42.508  39.543  13.491  1.00  0.00           C  
ATOM   2744  CD1 LEU B 800      41.670  38.496  14.197  1.00  0.00           C  
ATOM   2745  CD2 LEU B 800      43.592  38.881  12.654  1.00  0.00           C  
ATOM   2746  N   PHE B 801      40.323  42.587  10.997  1.00  0.00           N  
ATOM   2747  CA  PHE B 801      39.400  43.025   9.969  1.00  0.00           C  
ATOM   2748  C   PHE B 801      39.992  44.020   9.002  1.00  0.00           C  
ATOM   2749  O   PHE B 801      39.632  44.038   7.824  1.00  0.00           O  
ATOM   2750  CB  PHE B 801      38.116  43.518  10.616  1.00  0.00           C  
ATOM   2751  CG  PHE B 801      37.221  42.389  11.028  1.00  0.00           C  
ATOM   2752  CD1 PHE B 801      36.238  41.909  10.159  1.00  0.00           C  
ATOM   2753  CD2 PHE B 801      37.455  41.703  12.221  1.00  0.00           C  
ATOM   2754  CE1 PHE B 801      35.504  40.756  10.468  1.00  0.00           C  
ATOM   2755  CE2 PHE B 801      36.724  40.545  12.536  1.00  0.00           C  
ATOM   2756  CZ  PHE B 801      35.747  40.072  11.653  1.00  0.00           C  
ATOM   2757  N   GLN B 802      40.932  44.820   9.487  1.00  0.00           N  
ATOM   2758  CA  GLN B 802      41.607  45.779   8.630  1.00  0.00           C  
ATOM   2759  C   GLN B 802      42.414  45.008   7.610  1.00  0.00           C  
ATOM   2760  O   GLN B 802      42.265  45.219   6.413  1.00  0.00           O  
ATOM   2761  CB  GLN B 802      42.527  46.663   9.441  1.00  0.00           C  
ATOM   2762  CG  GLN B 802      41.766  47.537  10.395  1.00  0.00           C  
ATOM   2763  CD  GLN B 802      42.654  48.542  11.058  1.00  0.00           C  
ATOM   2764  OE1 GLN B 802      43.812  48.713  10.663  1.00  0.00           O  
ATOM   2765  NE2 GLN B 802      42.121  49.231  12.071  1.00  0.00           N  
ATOM   2766  N   GLU B 803      43.267  44.102   8.065  1.00  0.00           N  
ATOM   2767  CA  GLU B 803      44.046  43.348   7.100  1.00  0.00           C  
ATOM   2768  C   GLU B 803      43.044  42.640   6.182  1.00  0.00           C  
ATOM   2769  O   GLU B 803      43.310  42.381   5.003  1.00  0.00           O  
ATOM   2770  CB  GLU B 803      44.959  42.322   7.800  1.00  0.00           C  
ATOM   2771  CG  GLU B 803      45.824  42.892   8.931  1.00  0.00           C  
ATOM   2772  CD  GLU B 803      47.005  41.991   9.299  1.00  0.00           C  
ATOM   2773  OE1 GLU B 803      47.503  42.082  10.448  1.00  0.00           O  
ATOM   2774  OE2 GLU B 803      47.444  41.202   8.434  1.00  0.00           O  
ATOM   2775  N   LEU B 807      41.870  42.359   6.727  1.00  0.00           N  
ATOM   2776  CA  LEU B 807      40.849  41.657   5.982  1.00  0.00           C  
ATOM   2777  C   LEU B 807      40.134  42.592   5.003  1.00  0.00           C  
ATOM   2778  O   LEU B 807      39.281  42.160   4.220  1.00  0.00           O  
ATOM   2779  CB  LEU B 807      39.877  41.024   6.977  1.00  0.00           C  
ATOM   2780  CG  LEU B 807      39.582  39.527   6.862  1.00  0.00           C  
ATOM   2781  CD1 LEU B 807      40.847  38.732   6.746  1.00  0.00           C  
ATOM   2782  CD2 LEU B 807      38.807  39.103   8.083  1.00  0.00           C  
ATOM   2783  N   GLU B 808      40.500  43.872   5.046  1.00  0.00           N  
ATOM   2784  CA  GLU B 808      39.927  44.892   4.158  1.00  0.00           C  
ATOM   2785  C   GLU B 808      38.406  45.010   4.248  1.00  0.00           C  
ATOM   2786  O   GLU B 808      37.706  45.135   3.231  1.00  0.00           O  
ATOM   2787  CB  GLU B 808      40.330  44.617   2.706  1.00  0.00           C  
ATOM   2788  CG  GLU B 808      41.747  45.013   2.347  1.00  0.00           C  
ATOM   2789  CD  GLU B 808      42.139  44.524   0.967  1.00  0.00           C  
ATOM   2790  OE1 GLU B 808      41.355  44.742   0.019  1.00  0.00           O  
ATOM   2791  OE2 GLU B 808      43.228  43.923   0.825  1.00  0.00           O  
ATOM   2792  N   ILE B1153      37.912  44.986   5.479  1.00  0.00           N  
ATOM   2793  CA  ILE B1153      36.491  45.086   5.756  1.00  0.00           C  
ATOM   2794  C   ILE B1153      36.221  46.397   6.469  1.00  0.00           C  
ATOM   2795  O   ILE B1153      36.726  46.649   7.563  1.00  0.00           O  
ATOM   2796  CB  ILE B1153      36.019  43.946   6.691  1.00  0.00           C  
ATOM   2797  CG1 ILE B1153      36.346  42.582   6.076  1.00  0.00           C  
ATOM   2798  CG2 ILE B1153      34.529  44.106   7.005  1.00  0.00           C  
ATOM   2799  CD1 ILE B1153      35.526  42.214   4.853  1.00  0.00           C  
ATOM   2800  N   PRO B1154      35.442  47.274   5.847  1.00  0.00           N  
ATOM   2801  CA  PRO B1154      35.189  48.522   6.569  1.00  0.00           C  
ATOM   2802  C   PRO B1154      34.292  48.233   7.787  1.00  0.00           C  
ATOM   2803  O   PRO B1154      33.564  47.230   7.821  1.00  0.00           O  
ATOM   2804  CB  PRO B1154      34.539  49.402   5.508  1.00  0.00           C  
ATOM   2805  CG  PRO B1154      33.940  48.405   4.549  1.00  0.00           C  
ATOM   2806  CD  PRO B1154      34.975  47.347   4.457  1.00  0.00           C  
ATOM   2807  N   TYR B1155      34.355  49.088   8.796  1.00  0.00           N  
ATOM   2808  CA  TYR B1155      33.563  48.847   9.989  1.00  0.00           C  
ATOM   2809  C   TYR B1155      33.515  50.071  10.871  1.00  0.00           C  
ATOM   2810  O   TYR B1155      34.035  51.130  10.542  1.00  0.00           O  
ATOM   2811  CB  TYR B1155      34.178  47.704  10.792  1.00  0.00           C  
ATOM   2812  CG  TYR B1155      35.553  48.030  11.361  1.00  0.00           C  
ATOM   2813  CD1 TYR B1155      35.692  48.777  12.531  1.00  0.00           C  
ATOM   2814  CD2 TYR B1155      36.721  47.616  10.713  1.00  0.00           C  
ATOM   2815  CE1 TYR B1155      36.971  49.111  13.050  1.00  0.00           C  
ATOM   2816  CE2 TYR B1155      38.002  47.946  11.219  1.00  0.00           C  
ATOM   2817  CZ  TYR B1155      38.118  48.693  12.387  1.00  0.00           C  
ATOM   2818  OH  TYR B1155      39.366  49.026  12.886  1.00  0.00           O  
ATOM   2819  N   ARG B1156      32.884  49.904  12.012  1.00  0.00           N  
ATOM   2820  CA  ARG B1156      32.781  50.963  12.989  1.00  0.00           C  
ATOM   2821  C   ARG B1156      32.780  50.198  14.304  1.00  0.00           C  
ATOM   2822  O   ARG B1156      32.308  49.061  14.356  1.00  0.00           O  
ATOM   2823  CB  ARG B1156      31.473  51.730  12.813  1.00  0.00           C  
ATOM   2824  CG  ARG B1156      30.235  50.907  13.109  1.00  0.00           C  
ATOM   2825  CD  ARG B1156      29.025  51.785  13.157  1.00  0.00           C  
ATOM   2826  NE  ARG B1156      27.874  51.087  13.706  1.00  0.00           N  
ATOM   2827  CZ  ARG B1156      26.836  51.699  14.262  1.00  0.00           C  
ATOM   2828  NH1 ARG B1156      25.827  50.989  14.742  1.00  0.00           N  
ATOM   2829  NH2 ARG B1156      26.813  53.021  14.345  1.00  0.00           N  
ATOM   2830  N   VAL B1157      33.330  50.785  15.355  1.00  0.00           N  
ATOM   2831  CA  VAL B1157      33.346  50.091  16.623  1.00  0.00           C  
ATOM   2832  C   VAL B1157      32.458  50.907  17.516  1.00  0.00           C  
ATOM   2833  O   VAL B1157      32.561  52.131  17.563  1.00  0.00           O  
ATOM   2834  CB  VAL B1157      34.818  49.931  17.185  1.00  0.00           C  
ATOM   2835  CG1 VAL B1157      35.769  50.806  16.403  1.00  0.00           C  
ATOM   2836  CG2 VAL B1157      34.885  50.248  18.686  1.00  0.00           C  
ATOM   2837  N   VAL B1158      31.555  50.233  18.208  1.00  0.00           N  
ATOM   2838  CA  VAL B1158      30.635  50.944  19.073  1.00  0.00           C  
ATOM   2839  C   VAL B1158      30.839  50.572  20.538  1.00  0.00           C  
ATOM   2840  O   VAL B1158      31.292  49.469  20.859  1.00  0.00           O  
ATOM   2841  CB  VAL B1158      29.165  50.655  18.660  1.00  0.00           C  
ATOM   2842  CG1 VAL B1158      29.074  50.457  17.160  1.00  0.00           C  
ATOM   2843  CG2 VAL B1158      28.666  49.445  19.356  1.00  0.00           C  
ATOM   2844  N   ASN B1159      30.518  51.517  21.415  1.00  0.00           N  
ATOM   2845  CA  ASN B1159      30.615  51.316  22.846  1.00  0.00           C  
ATOM   2846  C   ASN B1159      29.174  51.059  23.293  1.00  0.00           C  
ATOM   2847  O   ASN B1159      28.300  51.908  23.104  1.00  0.00           O  
ATOM   2848  CB  ASN B1159      31.193  52.572  23.503  1.00  0.00           C  
ATOM   2849  CG  ASN B1159      31.148  52.523  25.018  1.00  0.00           C  
ATOM   2850  OD1 ASN B1159      31.087  51.451  25.613  1.00  0.00           O  
ATOM   2851  ND2 ASN B1159      31.190  53.688  25.652  1.00  0.00           N  
ATOM   2852  N   ILE B1160      28.937  49.876  23.855  1.00  0.00           N  
ATOM   2853  CA  ILE B1160      27.618  49.458  24.318  1.00  0.00           C  
ATOM   2854  C   ILE B1160      27.170  50.182  25.576  1.00  0.00           C  
ATOM   2855  O   ILE B1160      27.956  50.385  26.497  1.00  0.00           O  
ATOM   2856  CB  ILE B1160      27.579  47.941  24.609  1.00  0.00           C  
ATOM   2857  CG1 ILE B1160      28.133  47.164  23.415  1.00  0.00           C  
ATOM   2858  CG2 ILE B1160      26.160  47.508  24.932  1.00  0.00           C  
ATOM   2859  CD1 ILE B1160      27.683  47.670  22.080  1.00  0.00           C  
ATOM   2860  N   CYS B1161      25.887  50.534  25.608  1.00  0.00           N  
ATOM   2861  CA  CYS B1161      25.285  51.267  26.718  1.00  0.00           C  
ATOM   2862  C   CYS B1161      24.599  50.338  27.695  1.00  0.00           C  
ATOM   2863  O   CYS B1161      24.271  49.208  27.360  1.00  0.00           O  
ATOM   2864  CB  CYS B1161      24.248  52.245  26.182  1.00  0.00           C  
ATOM   2865  SG  CYS B1161      22.825  51.406  25.420  1.00  0.00           S  
ATOM   2866  N   THR B1162      24.347  50.848  28.892  1.00  0.00           N  
ATOM   2867  CA  THR B1162      23.705  50.083  29.952  1.00  0.00           C  
ATOM   2868  C   THR B1162      22.591  49.142  29.490  1.00  0.00           C  
ATOM   2869  O   THR B1162      22.595  47.955  29.819  1.00  0.00           O  
ATOM   2870  CB  THR B1162      23.122  51.021  31.012  1.00  0.00           C  
ATOM   2871  OG1 THR B1162      21.977  51.692  30.470  1.00  0.00           O  
ATOM   2872  CG2 THR B1162      24.164  52.061  31.437  1.00  0.00           C  
ATOM   2873  N   GLY B1189      21.640  49.663  28.728  1.00  0.00           N  
ATOM   2874  CA  GLY B1189      20.530  48.843  28.279  1.00  0.00           C  
ATOM   2875  C   GLY B1189      20.852  47.564  27.533  1.00  0.00           C  
ATOM   2876  O   GLY B1189      20.338  46.499  27.873  1.00  0.00           O  
ATOM   2877  N   ASP B1393      21.689  47.665  26.507  1.00  0.00           N  
ATOM   2878  CA  ASP B1393      22.065  46.515  25.681  1.00  0.00           C  
ATOM   2879  C   ASP B1393      23.400  45.908  26.153  1.00  0.00           C  
ATOM   2880  O   ASP B1393      24.046  45.154  25.417  1.00  0.00           O  
ATOM   2881  CB  ASP B1393      22.166  46.979  24.212  1.00  0.00           C  
ATOM   2882  CG  ASP B1393      22.290  45.823  23.218  1.00  0.00           C  
ATOM   2883  OD1 ASP B1393      21.551  44.821  23.354  1.00  0.00           O  
ATOM   2884  OD2 ASP B1393      23.117  45.927  22.280  1.00  0.00           O  
ATOM   2885  N   LEU B1418      23.793  46.200  27.392  1.00  0.00           N  
ATOM   2886  CA  LEU B1418      25.069  45.711  27.892  1.00  0.00           C  
ATOM   2887  C   LEU B1418      25.183  44.222  28.128  1.00  0.00           C  
ATOM   2888  O   LEU B1418      25.979  43.544  27.478  1.00  0.00           O  
ATOM   2889  CB  LEU B1418      25.465  46.446  29.170  1.00  0.00           C  
ATOM   2890  CG  LEU B1418      26.908  46.230  29.647  1.00  0.00           C  
ATOM   2891  CD1 LEU B1418      27.883  46.283  28.471  1.00  0.00           C  
ATOM   2892  CD2 LEU B1418      27.254  47.297  30.665  1.00  0.00           C  
ATOM   2893  N   GLY B1420      24.389  43.701  29.049  1.00  0.00           N  
ATOM   2894  CA  GLY B1420      24.487  42.292  29.339  1.00  0.00           C  
ATOM   2895  C   GLY B1420      24.841  42.203  30.796  1.00  0.00           C  
ATOM   2896  O   GLY B1420      25.253  43.193  31.405  1.00  0.00           O  
ATOM   2897  N   TYR B1421      24.699  41.012  31.352  1.00  0.00           N  
ATOM   2898  CA  TYR B1421      24.957  40.801  32.763  1.00  0.00           C  
ATOM   2899  C   TYR B1421      26.389  40.586  33.234  1.00  0.00           C  
ATOM   2900  O   TYR B1421      26.712  40.896  34.379  1.00  0.00           O  
ATOM   2901  CB  TYR B1421      24.095  39.638  33.251  1.00  0.00           C  
ATOM   2902  CG  TYR B1421      22.683  40.030  33.618  1.00  0.00           C  
ATOM   2903  CD1 TYR B1421      22.036  41.088  32.970  1.00  0.00           C  
ATOM   2904  CD2 TYR B1421      21.991  39.341  34.615  1.00  0.00           C  
ATOM   2905  CE1 TYR B1421      20.736  41.452  33.311  1.00  0.00           C  
ATOM   2906  CE2 TYR B1421      20.690  39.693  34.961  1.00  0.00           C  
ATOM   2907  CZ  TYR B1421      20.069  40.749  34.307  1.00  0.00           C  
ATOM   2908  OH  TYR B1421      18.783  41.098  34.654  1.00  0.00           O  
ATOM   2909  N   VAL B1422      27.269  40.074  32.391  1.00  0.00           N  
ATOM   2910  CA  VAL B1422      28.605  39.834  32.902  1.00  0.00           C  
ATOM   2911  C   VAL B1422      29.613  40.946  32.661  1.00  0.00           C  
ATOM   2912  O   VAL B1422      30.571  41.075  33.402  1.00  0.00           O  
ATOM   2913  CB  VAL B1422      29.156  38.473  32.383  1.00  0.00           C  
ATOM   2914  CG1 VAL B1422      28.073  37.740  31.646  1.00  0.00           C  
ATOM   2915  CG2 VAL B1422      30.356  38.675  31.496  1.00  0.00           C  
ATOM   2916  N   ALA B1423      29.386  41.781  31.661  1.00  0.00           N  
ATOM   2917  CA  ALA B1423      30.346  42.836  31.369  1.00  0.00           C  
ATOM   2918  C   ALA B1423      30.222  44.144  32.152  1.00  0.00           C  
ATOM   2919  O   ALA B1423      29.130  44.566  32.507  1.00  0.00           O  
ATOM   2920  CB  ALA B1423      30.302  43.135  29.893  1.00  0.00           C  
ATOM   2921  N   ALA B1456      31.360  44.783  32.410  1.00  0.00           N  
ATOM   2922  CA  ALA B1456      31.396  46.080  33.090  1.00  0.00           C  
ATOM   2923  C   ALA B1456      31.525  47.168  32.006  1.00  0.00           C  
ATOM   2924  O   ALA B1456      31.242  48.343  32.246  1.00  0.00           O  
ATOM   2925  CB  ALA B1456      32.570  46.146  34.045  1.00  0.00           C  
ATOM   2926  N   LYS B1457      31.968  46.754  30.818  1.00  0.00           N  
ATOM   2927  CA  LYS B1457      32.117  47.624  29.654  1.00  0.00           C  
ATOM   2928  C   LYS B1457      32.236  46.699  28.431  1.00  0.00           C  
ATOM   2929  O   LYS B1457      32.683  45.564  28.568  1.00  0.00           O  
ATOM   2930  CB  LYS B1457      33.353  48.530  29.787  1.00  0.00           C  
ATOM   2931  CG  LYS B1457      33.451  49.576  28.660  1.00  0.00           C  
ATOM   2932  CD  LYS B1457      34.418  50.702  28.971  1.00  0.00           C  
ATOM   2933  CE  LYS B1457      34.496  51.745  27.850  1.00  0.00           C  
ATOM   2934  NZ  LYS B1457      35.676  52.640  28.073  1.00  0.00           N  
ATOM   2935  N   LYS B1458      31.850  47.165  27.243  1.00  0.00           N  
ATOM   2936  CA  LYS B1458      31.895  46.289  26.071  1.00  0.00           C  
ATOM   2937  C   LYS B1458      31.924  46.998  24.718  1.00  0.00           C  
ATOM   2938  O   LYS B1458      31.088  47.841  24.440  1.00  0.00           O  
ATOM   2939  CB  LYS B1458      30.687  45.347  26.139  1.00  0.00           C  
ATOM   2940  CG  LYS B1458      30.427  44.472  24.922  1.00  0.00           C  
ATOM   2941  CD  LYS B1458      29.212  43.573  25.192  1.00  0.00           C  
ATOM   2942  CE  LYS B1458      28.752  42.820  23.955  1.00  0.00           C  
ATOM   2943  NZ  LYS B1458      27.416  42.196  24.178  1.00  0.00           N  
ATOM   2944  N   TYR B1459      32.893  46.647  23.879  1.00  0.00           N  
ATOM   2945  CA  TYR B1459      33.021  47.233  22.545  1.00  0.00           C  
ATOM   2946  C   TYR B1459      32.640  46.179  21.501  1.00  0.00           C  
ATOM   2947  O   TYR B1459      32.984  45.003  21.628  1.00  0.00           O  
ATOM   2948  CB  TYR B1459      34.472  47.653  22.236  1.00  0.00           C  
ATOM   2949  CG  TYR B1459      35.126  48.648  23.165  1.00  0.00           C  
ATOM   2950  CD1 TYR B1459      36.373  48.379  23.729  1.00  0.00           C  
ATOM   2951  CD2 TYR B1459      34.539  49.874  23.439  1.00  0.00           C  
ATOM   2952  CE1 TYR B1459      37.019  49.309  24.542  1.00  0.00           C  
ATOM   2953  CE2 TYR B1459      35.177  50.814  24.251  1.00  0.00           C  
ATOM   2954  CZ  TYR B1459      36.413  50.523  24.802  1.00  0.00           C  
ATOM   2955  OH  TYR B1459      37.012  51.427  25.648  1.00  0.00           O  
ATOM   2956  N   ASP B1460      31.934  46.595  20.462  1.00  0.00           N  
ATOM   2957  CA  ASP B1460      31.580  45.675  19.391  1.00  0.00           C  
ATOM   2958  C   ASP B1460      32.144  46.261  18.105  1.00  0.00           C  
ATOM   2959  O   ASP B1460      32.245  47.478  17.957  1.00  0.00           O  
ATOM   2960  CB  ASP B1460      30.059  45.555  19.217  1.00  0.00           C  
ATOM   2961  CG  ASP B1460      29.387  44.843  20.357  1.00  0.00           C  
ATOM   2962  OD1 ASP B1460      30.070  44.590  21.369  1.00  0.00           O  
ATOM   2963  OD2 ASP B1460      28.173  44.546  20.243  1.00  0.00           O  
ATOM   2964  N   ILE B1461      32.529  45.399  17.183  1.00  0.00           N  
ATOM   2965  CA  ILE B1461      32.986  45.876  15.906  1.00  0.00           C  
ATOM   2966  C   ILE B1461      31.871  45.507  14.946  1.00  0.00           C  
ATOM   2967  O   ILE B1461      31.546  44.331  14.797  1.00  0.00           O  
ATOM   2968  CB  ILE B1461      34.253  45.182  15.434  1.00  0.00           C  
ATOM   2969  CG1 ILE B1461      35.453  45.621  16.284  1.00  0.00           C  
ATOM   2970  CG2 ILE B1461      34.457  45.492  13.960  1.00  0.00           C  
ATOM   2971  CD1 ILE B1461      36.753  45.004  15.826  1.00  0.00           C  
ATOM   2972  N   GLU B1462      31.274  46.504  14.306  1.00  0.00           N  
ATOM   2973  CA  GLU B1462      30.205  46.241  13.358  1.00  0.00           C  
ATOM   2974  C   GLU B1462      30.697  46.486  11.947  1.00  0.00           C  
ATOM   2975  O   GLU B1462      31.050  47.598  11.571  1.00  0.00           O  
ATOM   2976  CB  GLU B1462      28.976  47.102  13.671  1.00  0.00           C  
ATOM   2977  CG  GLU B1462      28.335  46.736  15.016  1.00  0.00           C  
ATOM   2978  CD  GLU B1462      27.210  47.670  15.464  1.00  0.00           C  
ATOM   2979  OE1 GLU B1462      26.664  47.447  16.572  1.00  0.00           O  
ATOM   2980  OE2 GLU B1462      26.871  48.617  14.721  1.00  0.00           O  
ATOM   2981  N   ALA B1463      30.745  45.411  11.178  1.00  0.00           N  
ATOM   2982  CA  ALA B1463      31.176  45.470   9.801  1.00  0.00           C  
ATOM   2983  C   ALA B1463      30.096  46.067   8.905  1.00  0.00           C  
ATOM   2984  O   ALA B1463      28.910  45.779   9.049  1.00  0.00           O  
ATOM   2985  CB  ALA B1463      31.513  44.079   9.322  1.00  0.00           C  
ATOM   2986  N   TRP B1464      30.517  46.916   7.980  1.00  0.00           N  
ATOM   2987  CA  TRP B1464      29.588  47.506   7.037  1.00  0.00           C  
ATOM   2988  C   TRP B1464      29.190  46.370   6.091  1.00  0.00           C  
ATOM   2989  O   TRP B1464      30.053  45.678   5.562  1.00  0.00           O  
ATOM   2990  CB  TRP B1464      30.268  48.633   6.256  1.00  0.00           C  
ATOM   2991  CG  TRP B1464      29.464  49.090   5.090  1.00  0.00           C  
ATOM   2992  CD1 TRP B1464      29.786  48.956   3.767  1.00  0.00           C  
ATOM   2993  CD2 TRP B1464      28.152  49.665   5.126  1.00  0.00           C  
ATOM   2994  NE1 TRP B1464      28.752  49.405   2.979  1.00  0.00           N  
ATOM   2995  CE2 TRP B1464      27.737  49.845   3.787  1.00  0.00           C  
ATOM   2996  CE3 TRP B1464      27.283  50.042   6.160  1.00  0.00           C  
ATOM   2997  CZ2 TRP B1464      26.490  50.382   3.455  1.00  0.00           C  
ATOM   2998  CZ3 TRP B1464      26.047  50.575   5.826  1.00  0.00           C  
ATOM   2999  CH2 TRP B1464      25.663  50.739   4.482  1.00  0.00           C  
ATOM   3000  N   MET B1465      27.888  46.169   5.900  1.00  0.00           N  
ATOM   3001  CA  MET B1465      27.390  45.125   5.011  1.00  0.00           C  
ATOM   3002  C   MET B1465      26.748  45.763   3.772  1.00  0.00           C  
ATOM   3003  O   MET B1465      25.560  46.079   3.769  1.00  0.00           O  
ATOM   3004  CB  MET B1465      26.363  44.270   5.744  1.00  0.00           C  
ATOM   3005  CG  MET B1465      26.893  43.599   6.998  1.00  0.00           C  
ATOM   3006  SD  MET B1465      28.195  42.384   6.685  1.00  0.00           S  
ATOM   3007  CE  MET B1465      28.856  42.242   8.324  1.00  0.00           C  
ATOM   3008  N   PRO B1475      27.531  45.933   2.693  1.00  0.00           N  
ATOM   3009  CA  PRO B1475      27.110  46.532   1.417  1.00  0.00           C  
ATOM   3010  C   PRO B1475      25.709  46.194   0.896  1.00  0.00           C  
ATOM   3011  O   PRO B1475      24.978  47.084   0.460  1.00  0.00           O  
ATOM   3012  CB  PRO B1475      28.202  46.081   0.458  1.00  0.00           C  
ATOM   3013  CG  PRO B1475      29.409  46.057   1.346  1.00  0.00           C  
ATOM   3014  CD  PRO B1475      28.882  45.354   2.567  1.00  0.00           C  
ATOM   3015  N   GLY B1476      25.344  44.919   0.934  1.00  0.00           N  
ATOM   3016  CA  GLY B1476      24.038  44.511   0.448  1.00  0.00           C  
ATOM   3017  C   GLY B1476      22.918  44.812   1.423  1.00  0.00           C  
ATOM   3018  O   GLY B1476      21.927  45.448   1.058  1.00  0.00           O  
ATOM   3019  N   GLN B1683      23.079  44.353   2.664  1.00  0.00           N  
ATOM   3020  CA  GLN B1683      22.079  44.563   3.707  1.00  0.00           C  
ATOM   3021  C   GLN B1683      21.888  46.060   3.878  1.00  0.00           C  
ATOM   3022  O   GLN B1683      20.846  46.525   4.345  1.00  0.00           O  
ATOM   3023  CB  GLN B1683      22.537  43.955   5.045  1.00  0.00           C  
ATOM   3024  CG  GLN B1683      23.155  42.563   4.952  1.00  0.00           C  
ATOM   3025  CD  GLN B1683      22.940  41.730   6.205  1.00  0.00           C  
ATOM   3026  OE1 GLN B1683      23.097  42.213   7.325  1.00  0.00           O  
ATOM   3027  NE2 GLN B1683      22.585  40.462   6.015  1.00  0.00           N  
ATOM   3028  N   GLY B1690      22.912  46.807   3.492  1.00  0.00           N  
ATOM   3029  CA  GLY B1690      22.853  48.246   3.602  1.00  0.00           C  
ATOM   3030  C   GLY B1690      23.086  48.752   5.009  1.00  0.00           C  
ATOM   3031  O   GLY B1690      22.852  49.916   5.289  1.00  0.00           O  
ATOM   3032  N   LYS B1692      23.539  47.902   5.917  1.00  0.00           N  
ATOM   3033  CA  LYS B1692      23.773  48.396   7.268  1.00  0.00           C  
ATOM   3034  C   LYS B1692      25.001  47.811   7.921  1.00  0.00           C  
ATOM   3035  O   LYS B1692      25.668  46.949   7.347  1.00  0.00           O  
ATOM   3036  CB  LYS B1692      22.543  48.150   8.138  1.00  0.00           C  
ATOM   3037  CG  LYS B1692      21.714  46.949   7.719  1.00  0.00           C  
ATOM   3038  CD  LYS B1692      20.281  47.100   8.225  1.00  0.00           C  
ATOM   3039  CE  LYS B1692      19.369  45.955   7.781  1.00  0.00           C  
ATOM   3040  NZ  LYS B1692      17.956  46.216   8.209  1.00  0.00           N  
ATOM   3041  N   PHE B1693      25.315  48.319   9.108  1.00  0.00           N  
ATOM   3042  CA  PHE B1693      26.451  47.829   9.877  1.00  0.00           C  
ATOM   3043  C   PHE B1693      25.948  46.647  10.701  1.00  0.00           C  
ATOM   3044  O   PHE B1693      24.859  46.718  11.279  1.00  0.00           O  
ATOM   3045  CB  PHE B1693      26.978  48.906  10.837  1.00  0.00           C  
ATOM   3046  CG  PHE B1693      27.849  49.946  10.188  1.00  0.00           C  
ATOM   3047  CD1 PHE B1693      27.310  51.132   9.718  1.00  0.00           C  
ATOM   3048  CD2 PHE B1693      29.222  49.738  10.059  1.00  0.00           C  
ATOM   3049  CE1 PHE B1693      28.129  52.102   9.129  1.00  0.00           C  
ATOM   3050  CE2 PHE B1693      30.048  50.700   9.472  1.00  0.00           C  
ATOM   3051  CZ  PHE B1693      29.503  51.883   9.007  1.00  0.00           C  
ATOM   3052  N   ARG B1700      26.715  45.561  10.750  1.00  0.00           N  
ATOM   3053  CA  ARG B1700      26.322  44.396  11.549  1.00  0.00           C  
ATOM   3054  C   ARG B1700      27.491  43.953  12.414  1.00  0.00           C  
ATOM   3055  O   ARG B1700      28.648  44.141  12.050  1.00  0.00           O  
ATOM   3056  CB  ARG B1700      25.865  43.228  10.661  1.00  0.00           C  
ATOM   3057  CG  ARG B1700      24.626  43.514   9.826  1.00  0.00           C  
ATOM   3058  CD  ARG B1700      23.469  44.058  10.672  1.00  0.00           C  
ATOM   3059  NE  ARG B1700      22.801  43.051  11.502  1.00  0.00           N  
ATOM   3060  CZ  ARG B1700      22.026  42.073  11.033  1.00  0.00           C  
ATOM   3061  NH1 ARG B1700      21.464  41.211  11.874  1.00  0.00           N  
ATOM   3062  NH2 ARG B1700      21.817  41.945   9.728  1.00  0.00           N  
ATOM   3063  N   GLU B1701      27.184  43.364  13.562  1.00  0.00           N  
ATOM   3064  CA  GLU B1701      28.214  42.904  14.481  1.00  0.00           C  
ATOM   3065  C   GLU B1701      29.004  41.689  13.985  1.00  0.00           C  
ATOM   3066  O   GLU B1701      28.417  40.676  13.612  1.00  0.00           O  
ATOM   3067  CB  GLU B1701      27.586  42.562  15.833  1.00  0.00           C  
ATOM   3068  CG  GLU B1701      28.479  41.710  16.736  1.00  0.00           C  
ATOM   3069  CD  GLU B1701      27.786  41.264  18.009  1.00  0.00           C  
ATOM   3070  OE1 GLU B1701      28.445  40.574  18.817  1.00  0.00           O  
ATOM   3071  OE2 GLU B1701      26.590  41.601  18.199  1.00  0.00           O  
ATOM   3072  N   VAL B1702      30.334  41.802  13.980  1.00  0.00           N  
ATOM   3073  CA  VAL B1702      31.207  40.695  13.594  1.00  0.00           C  
ATOM   3074  C   VAL B1702      32.071  40.248  14.791  1.00  0.00           C  
ATOM   3075  O   VAL B1702      32.548  39.108  14.820  1.00  0.00           O  
ATOM   3076  CB  VAL B1702      32.134  41.053  12.412  1.00  0.00           C  
ATOM   3077  CG1 VAL B1702      31.330  41.153  11.127  1.00  0.00           C  
ATOM   3078  CG2 VAL B1702      32.888  42.336  12.715  1.00  0.00           C  
ATOM   3079  N   VAL B1703      32.302  41.152  15.750  1.00  0.00           N  
ATOM   3080  CA  VAL B1703      33.048  40.814  16.967  1.00  0.00           C  
ATOM   3081  C   VAL B1703      32.586  41.668  18.143  1.00  0.00           C  
ATOM   3082  O   VAL B1703      32.094  42.777  17.968  1.00  0.00           O  
ATOM   3083  CB  VAL B1703      34.624  40.974  16.850  1.00  0.00           C  
ATOM   3084  CG1 VAL B1703      35.117  40.525  15.514  1.00  0.00           C  
ATOM   3085  CG2 VAL B1703      35.049  42.373  17.133  1.00  0.00           C  
ATOM   3086  N   SER B1704      32.763  41.125  19.342  1.00  0.00           N  
ATOM   3087  CA  SER B1704      32.405  41.781  20.586  1.00  0.00           C  
ATOM   3088  C   SER B1704      33.521  41.507  21.602  1.00  0.00           C  
ATOM   3089  O   SER B1704      34.114  40.423  21.609  1.00  0.00           O  
ATOM   3090  CB  SER B1704      31.093  41.208  21.104  1.00  0.00           C  
ATOM   3091  OG  SER B1704      31.015  41.339  22.515  1.00  0.00           O  
ATOM   3092  N   ALA B1705      33.800  42.478  22.465  1.00  0.00           N  
ATOM   3093  CA  ALA B1705      34.850  42.332  23.470  1.00  0.00           C  
ATOM   3094  C   ALA B1705      34.421  42.937  24.817  1.00  0.00           C  
ATOM   3095  O   ALA B1705      34.072  44.114  24.902  1.00  0.00           O  
ATOM   3096  CB  ALA B1705      36.130  43.005  22.972  1.00  0.00           C  
ATOM   3097  N   SER B1706      34.474  42.139  25.876  1.00  0.00           N  
ATOM   3098  CA  SER B1706      34.058  42.619  27.183  1.00  0.00           C  
ATOM   3099  C   SER B1706      35.108  42.471  28.272  1.00  0.00           C  
ATOM   3100  O   SER B1706      36.008  41.649  28.178  1.00  0.00           O  
ATOM   3101  CB  SER B1706      32.801  41.862  27.650  1.00  0.00           C  
ATOM   3102  OG  SER B1706      31.839  41.700  26.625  1.00  0.00           O  
ATOM   3103  N   ASN B1707      34.976  43.292  29.307  1.00  0.00           N  
ATOM   3104  CA  ASN B1707      35.834  43.219  30.480  1.00  0.00           C  
ATOM   3105  C   ASN B1707      34.811  42.804  31.552  1.00  0.00           C  
ATOM   3106  O   ASN B1707      33.855  43.527  31.844  1.00  0.00           O  
ATOM   3107  CB  ASN B1707      36.466  44.579  30.831  1.00  0.00           C  
ATOM   3108  CG  ASN B1707      37.346  44.506  32.089  1.00  0.00           C  
ATOM   3109  OD1 ASN B1707      37.268  43.541  32.842  1.00  0.00           O  
ATOM   3110  ND2 ASN B1707      38.172  45.527  32.321  1.00  0.00           N  
ATOM   3111  N   CYS B1708      35.002  41.619  32.114  1.00  0.00           N  
ATOM   3112  CA  CYS B1708      34.092  41.090  33.112  1.00  0.00           C  
ATOM   3113  C   CYS B1708      34.555  41.350  34.528  1.00  0.00           C  
ATOM   3114  O   CYS B1708      33.905  40.908  35.480  1.00  0.00           O  
ATOM   3115  CB  CYS B1708      33.958  39.589  32.909  1.00  0.00           C  
ATOM   3116  SG  CYS B1708      33.724  39.134  31.200  1.00  0.00           S  
ATOM   3117  N   THR B1709      35.680  42.054  34.658  1.00  0.00           N  
ATOM   3118  CA  THR B1709      36.290  42.366  35.952  1.00  0.00           C  
ATOM   3119  C   THR B1709      36.331  41.125  36.827  1.00  0.00           C  
ATOM   3120  O   THR B1709      36.952  40.133  36.443  1.00  0.00           O  
ATOM   3121  CB  THR B1709      35.540  43.497  36.685  1.00  0.00           C  
ATOM   3122  OG1 THR B1709      34.155  43.155  36.835  1.00  0.00           O  
ATOM   3123  CG2 THR B1709      35.662  44.779  35.910  1.00  0.00           C  
ATOM   3124  N   ASP B1710      35.665  41.162  37.986  1.00  0.00           N  
ATOM   3125  CA  ASP B1710      35.663  40.005  38.886  1.00  0.00           C  
ATOM   3126  C   ASP B1710      34.359  39.210  38.945  1.00  0.00           C  
ATOM   3127  O   ASP B1710      34.206  38.327  39.795  1.00  0.00           O  
ATOM   3128  CB  ASP B1710      36.070  40.422  40.311  1.00  0.00           C  
ATOM   3129  CG  ASP B1710      35.051  41.317  40.990  1.00  0.00           C  
ATOM   3130  OD1 ASP B1710      35.369  41.830  42.082  1.00  0.00           O  
ATOM   3131  OD2 ASP B1710      33.940  41.511  40.452  1.00  0.00           O  
ATOM   3132  N   TRP B1711      33.437  39.499  38.032  1.00  0.00           N  
ATOM   3133  CA  TRP B1711      32.154  38.818  38.023  1.00  0.00           C  
ATOM   3134  C   TRP B1711      32.301  37.311  37.811  1.00  0.00           C  
ATOM   3135  O   TRP B1711      31.738  36.518  38.560  1.00  0.00           O  
ATOM   3136  CB  TRP B1711      31.275  39.401  36.928  1.00  0.00           C  
ATOM   3137  CG  TRP B1711      29.796  39.177  37.098  1.00  0.00           C  
ATOM   3138  CD1 TRP B1711      28.927  39.959  37.797  1.00  0.00           C  
ATOM   3139  CD2 TRP B1711      29.008  38.163  36.474  1.00  0.00           C  
ATOM   3140  NE1 TRP B1711      27.645  39.505  37.633  1.00  0.00           N  
ATOM   3141  CE2 TRP B1711      27.664  38.402  36.826  1.00  0.00           C  
ATOM   3142  CE3 TRP B1711      29.306  37.076  35.646  1.00  0.00           C  
ATOM   3143  CZ2 TRP B1711      26.616  37.600  36.379  1.00  0.00           C  
ATOM   3144  CZ3 TRP B1711      28.257  36.272  35.198  1.00  0.00           C  
ATOM   3145  CH2 TRP B1711      26.929  36.541  35.566  1.00  0.00           C  
ATOM   3146  N   GLN B1725      33.049  36.913  36.789  1.00  0.00           N  
ATOM   3147  CA  GLN B1725      33.222  35.494  36.524  1.00  0.00           C  
ATOM   3148  C   GLN B1725      34.148  34.890  37.567  1.00  0.00           C  
ATOM   3149  O   GLN B1725      33.852  33.832  38.129  1.00  0.00           O  
ATOM   3150  CB  GLN B1725      33.804  35.257  35.126  1.00  0.00           C  
ATOM   3151  CG  GLN B1725      32.941  35.746  33.975  1.00  0.00           C  
ATOM   3152  CD  GLN B1725      33.561  35.457  32.625  1.00  0.00           C  
ATOM   3153  OE1 GLN B1725      34.719  35.822  32.362  1.00  0.00           O  
ATOM   3154  NE2 GLN B1725      32.797  34.800  31.752  1.00  0.00           N  
ATOM   3155  N   ALA B1726      35.262  35.567  37.841  1.00  0.00           N  
ATOM   3156  CA  ALA B1726      36.232  35.055  38.813  1.00  0.00           C  
ATOM   3157  C   ALA B1726      35.595  34.722  40.159  1.00  0.00           C  
ATOM   3158  O   ALA B1726      35.917  33.701  40.766  1.00  0.00           O  
ATOM   3159  CB  ALA B1726      37.396  36.052  39.004  1.00  0.00           C  
ATOM   3160  N   ARG B1727      34.691  35.574  40.625  1.00  0.00           N  
ATOM   3161  CA  ARG B1727      34.032  35.343  41.901  1.00  0.00           C  
ATOM   3162  C   ARG B1727      33.170  34.065  41.853  1.00  0.00           C  
ATOM   3163  O   ARG B1727      33.095  33.326  42.838  1.00  0.00           O  
ATOM   3164  CB  ARG B1727      33.183  36.564  42.245  1.00  0.00           C  
ATOM   3165  CG  ARG B1727      32.654  36.649  43.668  1.00  0.00           C  
ATOM   3166  CD  ARG B1727      31.943  37.991  43.866  1.00  0.00           C  
ATOM   3167  NE  ARG B1727      32.844  39.116  43.611  1.00  0.00           N  
ATOM   3168  CZ  ARG B1727      33.826  39.480  44.434  1.00  0.00           C  
ATOM   3169  NH1 ARG B1727      34.608  40.503  44.130  1.00  0.00           N  
ATOM   3170  NH2 ARG B1727      34.012  38.838  45.581  1.00  0.00           N  
ATOM   3171  N   ARG B1728      32.545  33.794  40.707  1.00  0.00           N  
ATOM   3172  CA  ARG B1728      31.693  32.616  40.554  1.00  0.00           C  
ATOM   3173  C   ARG B1728      32.498  31.325  40.389  1.00  0.00           C  
ATOM   3174  O   ARG B1728      32.171  30.285  40.977  1.00  0.00           O  
ATOM   3175  CB  ARG B1728      30.745  32.794  39.348  1.00  0.00           C  
ATOM   3176  CG  ARG B1728      29.712  33.932  39.486  1.00  0.00           C  
ATOM   3177  CD  ARG B1728      29.216  34.456  38.130  1.00  0.00           C  
ATOM   3178  NE  ARG B1728      27.984  33.839  37.631  1.00  0.00           N  
ATOM   3179  CZ  ARG B1728      26.756  34.229  37.962  1.00  0.00           C  
ATOM   3180  NH1 ARG B1728      25.703  33.616  37.454  1.00  0.00           N  
ATOM   3181  NH2 ARG B1728      26.574  35.238  38.800  1.00  0.00           N  
ATOM   3182  N   LEU B1729      33.552  31.385  39.590  1.00  0.00           N  
ATOM   3183  CA  LEU B1729      34.365  30.205  39.358  1.00  0.00           C  
ATOM   3184  C   LEU B1729      35.454  30.037  40.396  1.00  0.00           C  
ATOM   3185  O   LEU B1729      36.211  29.068  40.357  1.00  0.00           O  
ATOM   3186  CB  LEU B1729      34.976  30.269  37.965  1.00  0.00           C  
ATOM   3187  CG  LEU B1729      33.920  30.057  36.883  1.00  0.00           C  
ATOM   3188  CD1 LEU B1729      34.487  30.316  35.491  1.00  0.00           C  
ATOM   3189  CD2 LEU B1729      33.413  28.643  37.002  1.00  0.00           C  
ATOM   3190  N   ASN B1730      35.511  30.977  41.333  1.00  0.00           N  
ATOM   3191  CA  ASN B1730      36.509  30.976  42.391  1.00  0.00           C  
ATOM   3192  C   ASN B1730      37.945  30.965  41.835  1.00  0.00           C  
ATOM   3193  O   ASN B1730      38.776  30.123  42.198  1.00  0.00           O  
ATOM   3194  CB  ASN B1730      36.271  29.800  43.349  1.00  0.00           C  
ATOM   3195  CG  ASN B1730      37.279  29.761  44.495  1.00  0.00           C  
ATOM   3196  OD1 ASN B1730      37.681  30.797  45.025  1.00  0.00           O  
ATOM   3197  ND2 ASN B1730      37.681  28.560  44.886  1.00  0.00           N  
ATOM   3198  N   ILE B1731      38.219  31.928  40.954  1.00  0.00           N  
ATOM   3199  CA  ILE B1731      39.535  32.091  40.338  1.00  0.00           C  
ATOM   3200  C   ILE B1731      40.263  33.260  41.005  1.00  0.00           C  
ATOM   3201  O   ILE B1731      39.921  34.413  40.781  1.00  0.00           O  
ATOM   3202  CB  ILE B1731      39.419  32.395  38.822  1.00  0.00           C  
ATOM   3203  CG1 ILE B1731      38.380  31.460  38.185  1.00  0.00           C  
ATOM   3204  CG2 ILE B1731      40.794  32.220  38.133  1.00  0.00           C  
ATOM   3205  CD1 ILE B1731      38.169  31.690  36.677  1.00  0.00           C  
ATOM   3206  N   ARG B1732      41.268  32.957  41.820  1.00  0.00           N  
ATOM   3207  CA  ARG B1732      42.033  33.989  42.517  1.00  0.00           C  
ATOM   3208  C   ARG B1732      43.539  33.942  42.213  1.00  0.00           C  
ATOM   3209  O   ARG B1732      44.021  33.056  41.495  1.00  0.00           O  
ATOM   3210  CB  ARG B1732      41.805  33.848  44.018  1.00  0.00           C  
ATOM   3211  CG  ARG B1732      40.336  33.785  44.387  1.00  0.00           C  
ATOM   3212  CD  ARG B1732      40.148  33.510  45.862  1.00  0.00           C  
ATOM   3213  NE  ARG B1732      40.428  32.119  46.191  1.00  0.00           N  
ATOM   3214  CZ  ARG B1732      40.641  31.676  47.424  1.00  0.00           C  
ATOM   3215  NH1 ARG B1732      40.882  30.388  47.621  1.00  0.00           N  
ATOM   3216  NH2 ARG B1732      40.630  32.518  48.454  1.00  0.00           N  
ATOM   3217  N   PHE B1739      44.280  34.906  42.751  1.00  0.00           N  
ATOM   3218  CA  PHE B1739      45.721  34.948  42.534  1.00  0.00           C  
ATOM   3219  C   PHE B1739      46.405  35.623  43.712  1.00  0.00           C  
ATOM   3220  O   PHE B1739      45.767  36.322  44.494  1.00  0.00           O  
ATOM   3221  CB  PHE B1739      46.064  35.719  41.255  1.00  0.00           C  
ATOM   3222  CG  PHE B1739      46.037  37.200  41.428  1.00  0.00           C  
ATOM   3223  CD1 PHE B1739      44.828  37.880  41.529  1.00  0.00           C  
ATOM   3224  CD2 PHE B1739      47.227  37.911  41.574  1.00  0.00           C  
ATOM   3225  CE1 PHE B1739      44.798  39.241  41.773  1.00  0.00           C  
ATOM   3226  CE2 PHE B1739      47.212  39.277  41.819  1.00  0.00           C  
ATOM   3227  CZ  PHE B1739      45.992  39.944  41.921  1.00  0.00           C  
ATOM   3228  N   ARG B1740      47.709  35.411  43.828  1.00  0.00           N  
ATOM   3229  CA  ARG B1740      48.497  35.999  44.898  1.00  0.00           C  
ATOM   3230  C   ARG B1740      49.922  36.167  44.389  1.00  0.00           C  
ATOM   3231  O   ARG B1740      50.372  35.398  43.535  1.00  0.00           O  
ATOM   3232  CB  ARG B1740      48.517  35.075  46.102  1.00  0.00           C  
ATOM   3233  CG  ARG B1740      49.367  33.845  45.878  1.00  0.00           C  
ATOM   3234  CD  ARG B1740      49.903  33.356  47.198  1.00  0.00           C  
ATOM   3235  NE  ARG B1740      48.833  32.942  48.099  1.00  0.00           N  
ATOM   3236  CZ  ARG B1740      48.342  31.707  48.148  1.00  0.00           C  
ATOM   3237  NH1 ARG B1740      47.366  31.418  48.997  1.00  0.00           N  
ATOM   3238  NH2 ARG B1740      48.837  30.756  47.356  1.00  0.00           N  
ATOM   3239  N   ASP B1758      50.635  37.170  44.897  1.00  0.00           N  
ATOM   3240  CA  ASP B1758      52.018  37.379  44.471  1.00  0.00           C  
ATOM   3241  C   ASP B1758      52.946  36.764  45.505  1.00  0.00           C  
ATOM   3242  O   ASP B1758      53.959  36.143  45.164  1.00  0.00           O  
ATOM   3243  CB  ASP B1758      52.342  38.866  44.322  1.00  0.00           C  
ATOM   3244  CG  ASP B1758      51.592  39.518  43.182  1.00  0.00           C  
ATOM   3245  OD1 ASP B1758      50.437  39.948  43.404  1.00  0.00           O  
ATOM   3246  OD2 ASP B1758      52.158  39.593  42.065  1.00  0.00           O  
ATOM   3247  N   ARG B1759      52.568  36.940  46.769  1.00  0.00           N  
ATOM   3248  CA  ARG B1759      53.310  36.444  47.925  1.00  0.00           C  
ATOM   3249  C   ARG B1759      52.509  35.325  48.573  1.00  0.00           C  
ATOM   3250  O   ARG B1759      51.331  35.502  48.868  1.00  0.00           O  
ATOM   3251  CB  ARG B1759      53.481  37.565  48.960  1.00  0.00           C  
ATOM   3252  CG  ARG B1759      54.368  38.718  48.536  1.00  0.00           C  
ATOM   3253  CD  ARG B1759      55.675  38.678  49.301  1.00  0.00           C  
ATOM   3254  NE  ARG B1759      56.146  37.306  49.473  1.00  0.00           N  
ATOM   3255  CZ  ARG B1759      57.297  36.970  50.048  1.00  0.00           C  
ATOM   3256  NH1 ARG B1759      58.114  37.909  50.512  1.00  0.00           N  
ATOM   3257  NH2 ARG B1759      57.626  35.690  50.170  1.00  0.00           N  
ATOM   3258  N   THR B1760      53.139  34.182  48.816  1.00  0.00           N  
ATOM   3259  CA  THR B1760      52.439  33.069  49.452  1.00  0.00           C  
ATOM   3260  C   THR B1760      51.888  33.466  50.819  1.00  0.00           C  
ATOM   3261  O   THR B1760      51.045  32.764  51.378  1.00  0.00           O  
ATOM   3262  CB  THR B1760      53.367  31.845  49.623  1.00  0.00           C  
ATOM   3263  OG1 THR B1760      54.719  32.290  49.803  1.00  0.00           O  
ATOM   3264  CG2 THR B1760      53.286  30.937  48.406  1.00  0.00           C  
ATOM   3265  N   ASP B1761      52.367  34.592  51.345  1.00  0.00           N  
ATOM   3266  CA  ASP B1761      51.930  35.099  52.649  1.00  0.00           C  
ATOM   3267  C   ASP B1761      50.453  35.497  52.631  1.00  0.00           C  
ATOM   3268  O   ASP B1761      49.609  34.870  53.273  1.00  0.00           O  
ATOM   3269  CB  ASP B1761      52.699  36.367  53.059  1.00  0.00           C  
ATOM   3270  CG  ASP B1761      54.188  36.275  52.823  1.00  0.00           C  
ATOM   3271  OD1 ASP B1761      54.896  37.226  53.228  1.00  0.00           O  
ATOM   3272  OD2 ASP B1761      54.654  35.275  52.233  1.00  0.00           O  
ATOM   3273  N   GLU B1765      50.201  36.568  51.872  1.00  0.00           N  
ATOM   3274  CA  GLU B1765      48.923  37.272  51.671  1.00  0.00           C  
ATOM   3275  C   GLU B1765      47.639  36.616  51.179  1.00  0.00           C  
ATOM   3276  O   GLU B1765      47.659  35.586  50.500  1.00  0.00           O  
ATOM   3277  CB  GLU B1765      49.161  38.472  50.738  1.00  0.00           C  
ATOM   3278  CG  GLU B1765      49.472  38.065  49.288  1.00  0.00           C  
ATOM   3279  CD  GLU B1765      49.322  39.202  48.273  1.00  0.00           C  
ATOM   3280  OE1 GLU B1765      48.202  39.751  48.138  1.00  0.00           O  
ATOM   3281  OE2 GLU B1765      50.325  39.536  47.602  1.00  0.00           O  
ATOM   3282  N   LYS B1768      46.524  37.287  51.498  1.00  0.00           N  
ATOM   3283  CA  LYS B1768      45.208  36.841  51.082  1.00  0.00           C  
ATOM   3284  C   LYS B1768      45.159  36.917  49.575  1.00  0.00           C  
ATOM   3285  O   LYS B1768      45.759  37.802  48.954  1.00  0.00           O  
ATOM   3286  CB  LYS B1768      44.085  37.689  51.690  1.00  0.00           C  
ATOM   3287  CG  LYS B1768      43.871  37.426  53.176  1.00  0.00           C  
ATOM   3288  CD  LYS B1768      42.446  37.734  53.645  1.00  0.00           C  
ATOM   3289  CE  LYS B1768      42.374  37.810  55.181  1.00  0.00           C  
ATOM   3290  NZ  LYS B1768      42.990  36.630  55.871  1.00  0.00           N  
ATOM   3291  N   PRO B1770      44.450  35.968  48.963  1.00  0.00           N  
ATOM   3292  CA  PRO B1770      44.306  35.892  47.516  1.00  0.00           C  
ATOM   3293  C   PRO B1770      43.229  36.833  47.032  1.00  0.00           C  
ATOM   3294  O   PRO B1770      42.146  36.914  47.617  1.00  0.00           O  
ATOM   3295  CB  PRO B1770      43.920  34.431  47.280  1.00  0.00           C  
ATOM   3296  CG  PRO B1770      44.140  33.745  48.631  1.00  0.00           C  
ATOM   3297  CD  PRO B1770      43.804  34.815  49.598  1.00  0.00           C  
ATOM   3298  N   ARG B1771      43.537  37.546  45.959  1.00  0.00           N  
ATOM   3299  CA  ARG B1771      42.592  38.474  45.373  1.00  0.00           C  
ATOM   3300  C   ARG B1771      41.955  37.829  44.145  1.00  0.00           C  
ATOM   3301  O   ARG B1771      42.519  36.907  43.553  1.00  0.00           O  
ATOM   3302  CB  ARG B1771      43.311  39.762  44.969  1.00  0.00           C  
ATOM   3303  CG  ARG B1771      43.972  40.491  46.126  1.00  0.00           C  
ATOM   3304  CD  ARG B1771      44.246  41.954  45.792  1.00  0.00           C  
ATOM   3305  NE  ARG B1771      45.386  42.133  44.901  1.00  0.00           N  
ATOM   3306  CZ  ARG B1771      45.444  43.064  43.954  1.00  0.00           C  
ATOM   3307  NH1 ARG B1771      46.527  43.165  43.182  1.00  0.00           N  
ATOM   3308  NH2 ARG B1771      44.411  43.884  43.768  1.00  0.00           N  
ATOM   3309  N   TYR B1772      40.769  38.297  43.780  1.00  0.00           N  
ATOM   3310  CA  TYR B1772      40.103  37.785  42.596  1.00  0.00           C  
ATOM   3311  C   TYR B1772      40.742  38.427  41.378  1.00  0.00           C  
ATOM   3312  O   TYR B1772      40.997  39.631  41.386  1.00  0.00           O  
ATOM   3313  CB  TYR B1772      38.622  38.142  42.624  1.00  0.00           C  
ATOM   3314  CG  TYR B1772      37.814  37.173  43.415  1.00  0.00           C  
ATOM   3315  CD1 TYR B1772      37.708  35.847  43.007  1.00  0.00           C  
ATOM   3316  CD2 TYR B1772      37.171  37.557  44.586  1.00  0.00           C  
ATOM   3317  CE1 TYR B1772      36.983  34.923  43.746  1.00  0.00           C  
ATOM   3318  CE2 TYR B1772      36.437  36.631  45.342  1.00  0.00           C  
ATOM   3319  CZ  TYR B1772      36.351  35.319  44.912  1.00  0.00           C  
ATOM   3320  OH  TYR B1772      35.639  34.390  45.634  1.00  0.00           O  
ATOM   3321  N   VAL B1773      41.010  37.637  40.343  1.00  0.00           N  
ATOM   3322  CA  VAL B1773      41.586  38.172  39.112  1.00  0.00           C  
ATOM   3323  C   VAL B1773      40.443  38.746  38.287  1.00  0.00           C  
ATOM   3324  O   VAL B1773      39.271  38.587  38.634  1.00  0.00           O  
ATOM   3325  CB  VAL B1773      42.243  37.073  38.246  1.00  0.00           C  
ATOM   3326  CG1 VAL B1773      43.311  36.355  39.026  1.00  0.00           C  
ATOM   3327  CG2 VAL B1773      41.199  36.099  37.777  1.00  0.00           C  
ATOM   3328  N   HIS B1774      40.772  39.425  37.204  1.00  0.00           N  
ATOM   3329  CA  HIS B1774      39.725  39.933  36.339  1.00  0.00           C  
ATOM   3330  C   HIS B1774      39.809  39.067  35.107  1.00  0.00           C  
ATOM   3331  O   HIS B1774      40.878  38.554  34.785  1.00  0.00           O  
ATOM   3332  CB  HIS B1774      39.950  41.397  35.948  1.00  0.00           C  
ATOM   3333  CG  HIS B1774      39.559  42.371  37.009  1.00  0.00           C  
ATOM   3334  ND1 HIS B1774      39.496  43.728  36.784  1.00  0.00           N  
ATOM   3335  CD2 HIS B1774      39.218  42.187  38.308  1.00  0.00           C  
ATOM   3336  CE1 HIS B1774      39.132  44.339  37.899  1.00  0.00           C  
ATOM   3337  NE2 HIS B1774      38.956  43.427  38.840  1.00  0.00           N  
ATOM   3338  N   THR B1775      38.683  38.883  34.435  1.00  0.00           N  
ATOM   3339  CA  THR B1775      38.663  38.093  33.219  1.00  0.00           C  
ATOM   3340  C   THR B1775      38.105  38.954  32.103  1.00  0.00           C  
ATOM   3341  O   THR B1775      37.327  39.870  32.349  1.00  0.00           O  
ATOM   3342  CB  THR B1775      37.798  36.839  33.378  1.00  0.00           C  
ATOM   3343  OG1 THR B1775      36.578  37.170  34.053  1.00  0.00           O  
ATOM   3344  CG2 THR B1775      38.535  35.806  34.170  1.00  0.00           C  
ATOM   3345  N   LEU B1776      38.533  38.679  30.880  1.00  0.00           N  
ATOM   3346  CA  LEU B1776      38.054  39.419  29.725  1.00  0.00           C  
ATOM   3347  C   LEU B1776      38.010  38.458  28.557  1.00  0.00           C  
ATOM   3348  O   LEU B1776      38.642  37.395  28.588  1.00  0.00           O  
ATOM   3349  CB  LEU B1776      38.994  40.573  29.360  1.00  0.00           C  
ATOM   3350  CG  LEU B1776      39.355  41.667  30.361  1.00  0.00           C  
ATOM   3351  CD1 LEU B1776      40.597  41.253  31.113  1.00  0.00           C  
ATOM   3352  CD2 LEU B1776      39.620  42.975  29.620  1.00  0.00           C  
ATOM   3353  N   ASN B1777      37.273  38.836  27.521  1.00  0.00           N  
ATOM   3354  CA  ASN B1777      37.172  38.003  26.331  1.00  0.00           C  
ATOM   3355  C   ASN B1777      36.852  38.844  25.130  1.00  0.00           C  
ATOM   3356  O   ASN B1777      36.267  39.914  25.245  1.00  0.00           O  
ATOM   3357  CB  ASN B1777      36.086  36.933  26.485  1.00  0.00           C  
ATOM   3358  CG  ASN B1777      34.736  37.518  26.833  1.00  0.00           C  
ATOM   3359  OD1 ASN B1777      34.029  38.039  25.973  1.00  0.00           O  
ATOM   3360  ND2 ASN B1777      34.376  37.439  28.108  1.00  0.00           N  
ATOM   3361  N   SER B1778      37.248  38.355  23.967  1.00  0.00           N  
ATOM   3362  CA  SER B1778      36.959  39.064  22.751  1.00  0.00           C  
ATOM   3363  C   SER B1778      37.080  38.184  21.536  1.00  0.00           C  
ATOM   3364  O   SER B1778      37.924  37.302  21.466  1.00  0.00           O  
ATOM   3365  CB  SER B1778      37.869  40.256  22.583  1.00  0.00           C  
ATOM   3366  OG  SER B1778      37.663  40.791  21.291  1.00  0.00           O  
ATOM   3367  N   THR B1779      36.219  38.444  20.570  1.00  0.00           N  
ATOM   3368  CA  THR B1779      36.219  37.696  19.344  1.00  0.00           C  
ATOM   3369  C   THR B1779      37.491  38.030  18.568  1.00  0.00           C  
ATOM   3370  O   THR B1779      38.043  39.124  18.694  1.00  0.00           O  
ATOM   3371  CB  THR B1779      34.992  38.096  18.498  1.00  0.00           C  
ATOM   3372  OG1 THR B1779      33.815  38.023  19.312  1.00  0.00           O  
ATOM   3373  CG2 THR B1779      34.848  37.185  17.267  1.00  0.00           C  
ATOM   3374  N   ALA B1780      37.989  37.070  17.805  1.00  0.00           N  
ATOM   3375  CA  ALA B1780      39.137  37.325  16.951  1.00  0.00           C  
ATOM   3376  C   ALA B1780      38.397  37.319  15.621  1.00  0.00           C  
ATOM   3377  O   ALA B1780      38.375  38.309  14.903  1.00  0.00           O  
ATOM   3378  CB  ALA B1780      40.151  36.187  17.016  1.00  0.00           C  
ATOM   3379  N   ILE B1782      37.747  36.199  15.327  1.00  0.00           N  
ATOM   3380  CA  ILE B1782      36.957  36.057  14.117  1.00  0.00           C  
ATOM   3381  C   ILE B1782      35.939  34.945  14.313  1.00  0.00           C  
ATOM   3382  O   ILE B1782      36.277  33.864  14.786  1.00  0.00           O  
ATOM   3383  CB  ILE B1782      37.812  35.681  12.884  1.00  0.00           C  
ATOM   3384  CG1 ILE B1782      38.777  36.799  12.521  1.00  0.00           C  
ATOM   3385  CG2 ILE B1782      36.918  35.446  11.683  1.00  0.00           C  
ATOM   3386  CD1 ILE B1782      39.589  36.490  11.280  1.00  0.00           C  
ATOM   3387  N   ALA B1783      34.684  35.220  13.979  1.00  0.00           N  
ATOM   3388  CA  ALA B1783      33.649  34.197  14.055  1.00  0.00           C  
ATOM   3389  C   ALA B1783      33.412  33.948  12.565  1.00  0.00           C  
ATOM   3390  O   ALA B1783      32.754  34.741  11.904  1.00  0.00           O  
ATOM   3391  CB  ALA B1783      32.409  34.753  14.730  1.00  0.00           C  
ATOM   3392  N   THR B1784      33.974  32.864  12.040  1.00  0.00           N  
ATOM   3393  CA  THR B1784      33.894  32.557  10.609  1.00  0.00           C  
ATOM   3394  C   THR B1784      32.618  32.889   9.868  1.00  0.00           C  
ATOM   3395  O   THR B1784      32.662  33.510   8.804  1.00  0.00           O  
ATOM   3396  CB  THR B1784      34.211  31.086  10.319  1.00  0.00           C  
ATOM   3397  OG1 THR B1784      33.207  30.246  10.908  1.00  0.00           O  
ATOM   3398  CG2 THR B1784      35.572  30.740  10.868  1.00  0.00           C  
ATOM   3399  N   SER B1785      31.489  32.457  10.414  1.00  0.00           N  
ATOM   3400  CA  SER B1785      30.183  32.703   9.809  1.00  0.00           C  
ATOM   3401  C   SER B1785      30.008  34.173   9.421  1.00  0.00           C  
ATOM   3402  O   SER B1785      29.792  34.510   8.253  1.00  0.00           O  
ATOM   3403  CB  SER B1785      29.094  32.328  10.798  1.00  0.00           C  
ATOM   3404  OG  SER B1785      29.269  33.077  11.994  1.00  0.00           O  
ATOM   3405  N   ARG B1786      30.094  35.049  10.412  1.00  0.00           N  
ATOM   3406  CA  ARG B1786      29.926  36.464  10.162  1.00  0.00           C  
ATOM   3407  C   ARG B1786      31.044  37.053   9.320  1.00  0.00           C  
ATOM   3408  O   ARG B1786      30.805  37.899   8.461  1.00  0.00           O  
ATOM   3409  CB  ARG B1786      29.773  37.195  11.497  1.00  0.00           C  
ATOM   3410  CG  ARG B1786      28.525  36.694  12.198  1.00  0.00           C  
ATOM   3411  CD  ARG B1786      28.120  37.443  13.451  1.00  0.00           C  
ATOM   3412  NE  ARG B1786      26.709  37.164  13.724  1.00  0.00           N  
ATOM   3413  CZ  ARG B1786      26.029  37.604  14.776  1.00  0.00           C  
ATOM   3414  NH1 ARG B1786      24.750  37.284  14.905  1.00  0.00           N  
ATOM   3415  NH2 ARG B1786      26.620  38.350  15.700  1.00  0.00           N  
ATOM   3416  N   ALA B1787      32.265  36.594   9.549  1.00  0.00           N  
ATOM   3417  CA  ALA B1787      33.394  37.090   8.787  1.00  0.00           C  
ATOM   3418  C   ALA B1787      33.129  36.788   7.329  1.00  0.00           C  
ATOM   3419  O   ALA B1787      33.368  37.628   6.468  1.00  0.00           O  
ATOM   3420  CB  ALA B1787      34.668  36.412   9.238  1.00  0.00           C  
ATOM   3421  N   ILE B1788      32.620  35.591   7.051  1.00  0.00           N  
ATOM   3422  CA  ILE B1788      32.337  35.207   5.675  1.00  0.00           C  
ATOM   3423  C   ILE B1788      31.247  36.051   5.027  1.00  0.00           C  
ATOM   3424  O   ILE B1788      31.326  36.340   3.840  1.00  0.00           O  
ATOM   3425  CB  ILE B1788      31.953  33.726   5.572  1.00  0.00           C  
ATOM   3426  CG1 ILE B1788      33.205  32.868   5.699  1.00  0.00           C  
ATOM   3427  CG2 ILE B1788      31.277  33.434   4.245  1.00  0.00           C  
ATOM   3428  CD1 ILE B1788      32.894  31.401   5.870  1.00  0.00           C  
ATOM   3429  N   VAL B1789      30.224  36.453   5.770  1.00  0.00           N  
ATOM   3430  CA  VAL B1789      29.218  37.279   5.124  1.00  0.00           C  
ATOM   3431  C   VAL B1789      29.835  38.646   4.804  1.00  0.00           C  
ATOM   3432  O   VAL B1789      29.531  39.239   3.769  1.00  0.00           O  
ATOM   3433  CB  VAL B1789      27.932  37.438   5.984  1.00  0.00           C  
ATOM   3434  CG1 VAL B1789      27.474  36.078   6.454  1.00  0.00           C  
ATOM   3435  CG2 VAL B1789      28.170  38.351   7.153  1.00  0.00           C  
ATOM   3436  N   ALA B1790      30.721  39.136   5.667  1.00  0.00           N  
ATOM   3437  CA  ALA B1790      31.361  40.426   5.411  1.00  0.00           C  
ATOM   3438  C   ALA B1790      32.265  40.320   4.177  1.00  0.00           C  
ATOM   3439  O   ALA B1790      32.194  41.133   3.259  1.00  0.00           O  
ATOM   3440  CB  ALA B1790      32.177  40.876   6.626  1.00  0.00           C  
ATOM   3441  N   ILE B1791      33.112  39.309   4.144  1.00  0.00           N  
ATOM   3442  CA  ILE B1791      33.985  39.171   3.006  1.00  0.00           C  
ATOM   3443  C   ILE B1791      33.140  39.067   1.751  1.00  0.00           C  
ATOM   3444  O   ILE B1791      33.441  39.706   0.746  1.00  0.00           O  
ATOM   3445  CB  ILE B1791      34.918  37.955   3.164  1.00  0.00           C  
ATOM   3446  CG1 ILE B1791      36.002  38.278   4.194  1.00  0.00           C  
ATOM   3447  CG2 ILE B1791      35.592  37.636   1.856  1.00  0.00           C  
ATOM   3448  CD1 ILE B1791      36.801  37.073   4.649  1.00  0.00           C  
ATOM   3449  N   LEU B1792      32.064  38.296   1.810  1.00  0.00           N  
ATOM   3450  CA  LEU B1792      31.189  38.154   0.645  1.00  0.00           C  
ATOM   3451  C   LEU B1792      30.546  39.479   0.191  1.00  0.00           C  
ATOM   3452  O   LEU B1792      30.806  39.963  -0.912  1.00  0.00           O  
ATOM   3453  CB  LEU B1792      30.079  37.135   0.925  1.00  0.00           C  
ATOM   3454  CG  LEU B1792      30.436  35.648   0.911  1.00  0.00           C  
ATOM   3455  CD1 LEU B1792      29.200  34.833   1.260  1.00  0.00           C  
ATOM   3456  CD2 LEU B1792      30.959  35.253  -0.459  1.00  0.00           C  
ATOM   3457  N   GLU B1793      29.713  40.061   1.047  1.00  0.00           N  
ATOM   3458  CA  GLU B1793      29.028  41.296   0.709  1.00  0.00           C  
ATOM   3459  C   GLU B1793      29.943  42.495   0.436  1.00  0.00           C  
ATOM   3460  O   GLU B1793      29.539  43.442  -0.246  1.00  0.00           O  
ATOM   3461  CB  GLU B1793      27.991  41.636   1.803  1.00  0.00           C  
ATOM   3462  CG  GLU B1793      26.682  40.835   1.677  1.00  0.00           C  
ATOM   3463  CD  GLU B1793      25.606  41.209   2.708  1.00  0.00           C  
ATOM   3464  OE1 GLU B1793      25.706  42.308   3.303  1.00  0.00           O  
ATOM   3465  OE2 GLU B1793      24.652  40.405   2.907  1.00  0.00           O  
ATOM   3466  N   ASN B1794      31.177  42.441   0.930  1.00  0.00           N  
ATOM   3467  CA  ASN B1794      32.109  43.552   0.756  1.00  0.00           C  
ATOM   3468  C   ASN B1794      33.079  43.486  -0.382  1.00  0.00           C  
ATOM   3469  O   ASN B1794      33.554  44.522  -0.836  1.00  0.00           O  
ATOM   3470  CB  ASN B1794      32.933  43.764   2.009  1.00  0.00           C  
ATOM   3471  CG  ASN B1794      32.351  44.787   2.893  1.00  0.00           C  
ATOM   3472  OD1 ASN B1794      32.293  45.962   2.542  1.00  0.00           O  
ATOM   3473  ND2 ASN B1794      31.893  44.363   4.048  1.00  0.00           N  
ATOM   3474  N   HIS B1795      33.408  42.281  -0.824  1.00  0.00           N  
ATOM   3475  CA  HIS B1795      34.371  42.136  -1.900  1.00  0.00           C  
ATOM   3476  C   HIS B1795      33.723  41.569  -3.153  1.00  0.00           C  
ATOM   3477  O   HIS B1795      34.387  40.995  -4.013  1.00  0.00           O  
ATOM   3478  CB  HIS B1795      35.547  41.251  -1.437  1.00  0.00           C  
ATOM   3479  CG  HIS B1795      36.393  41.875  -0.365  1.00  0.00           C  
ATOM   3480  ND1 HIS B1795      36.980  43.116  -0.504  1.00  0.00           N  
ATOM   3481  CD2 HIS B1795      36.744  41.434   0.867  1.00  0.00           C  
ATOM   3482  CE1 HIS B1795      37.653  43.412   0.594  1.00  0.00           C  
ATOM   3483  NE2 HIS B1795      37.527  42.408   1.442  1.00  0.00           N  
ATOM   3484  N   GLN B1796      32.415  41.744  -3.263  1.00  0.00           N  
ATOM   3485  CA  GLN B1796      31.700  41.240  -4.422  1.00  0.00           C  
ATOM   3486  C   GLN B1796      31.790  42.217  -5.586  1.00  0.00           C  
ATOM   3487  O   GLN B1796      31.708  43.434  -5.401  1.00  0.00           O  
ATOM   3488  CB  GLN B1796      30.231  41.015  -4.075  1.00  0.00           C  
ATOM   3489  CG  GLN B1796      29.452  42.282  -3.727  1.00  0.00           C  
ATOM   3490  CD  GLN B1796      27.968  42.005  -3.535  1.00  0.00           C  
ATOM   3491  OE1 GLN B1796      27.291  41.478  -4.430  1.00  0.00           O  
ATOM   3492  NE2 GLN B1796      27.458  42.354  -2.367  1.00  0.00           N  
ATOM   3493  N   GLU B1797      31.974  41.683  -6.787  1.00  0.00           N  
ATOM   3494  CA  GLU B1797      32.027  42.528  -7.971  1.00  0.00           C  
ATOM   3495  C   GLU B1797      30.635  42.467  -8.615  1.00  0.00           C  
ATOM   3496  O   GLU B1797      29.733  41.787  -8.093  1.00  0.00           O  
ATOM   3497  CB  GLU B1797      33.149  42.059  -8.914  1.00  0.00           C  
ATOM   3498  CG  GLU B1797      34.518  42.105  -8.216  1.00  0.00           C  
ATOM   3499  CD  GLU B1797      35.715  41.872  -9.130  1.00  0.00           C  
ATOM   3500  OE1 GLU B1797      35.762  40.841  -9.843  1.00  0.00           O  
ATOM   3501  OE2 GLU B1797      36.626  42.728  -9.116  1.00  0.00           O  
ATOM   3502  N   GLU B1798      30.442  43.172  -9.725  1.00  0.00           N  
ATOM   3503  CA  GLU B1798      29.125  43.193 -10.345  1.00  0.00           C  
ATOM   3504  C   GLU B1798      28.619  41.853 -10.868  1.00  0.00           C  
ATOM   3505  O   GLU B1798      27.429  41.562 -10.747  1.00  0.00           O  
ATOM   3506  CB  GLU B1798      29.075  44.248 -11.456  1.00  0.00           C  
ATOM   3507  CG  GLU B1798      27.649  44.659 -11.842  1.00  0.00           C  
ATOM   3508  CD  GLU B1798      27.599  45.903 -12.720  1.00  0.00           C  
ATOM   3509  OE1 GLU B1798      26.473  46.341 -13.051  1.00  0.00           O  
ATOM   3510  OE2 GLU B1798      28.677  46.437 -13.073  1.00  0.00           O  
ATOM   3511  N   ASP B1799      29.509  41.036 -11.435  1.00  0.00           N  
ATOM   3512  CA  ASP B1799      29.113  39.726 -11.968  1.00  0.00           C  
ATOM   3513  C   ASP B1799      28.837  38.724 -10.869  1.00  0.00           C  
ATOM   3514  O   ASP B1799      28.421  37.602 -11.134  1.00  0.00           O  
ATOM   3515  CB  ASP B1799      30.186  39.155 -12.905  1.00  0.00           C  
ATOM   3516  CG  ASP B1799      31.573  39.147 -12.288  1.00  0.00           C  
ATOM   3517  OD1 ASP B1799      32.519  38.671 -12.954  1.00  0.00           O  
ATOM   3518  OD2 ASP B1799      31.722  39.619 -11.144  1.00  0.00           O  
ATOM   3519  N   GLY B1800      29.071  39.143  -9.630  1.00  0.00           N  
ATOM   3520  CA  GLY B1800      28.846  38.272  -8.498  1.00  0.00           C  
ATOM   3521  C   GLY B1800      30.092  37.562  -7.995  1.00  0.00           C  
ATOM   3522  O   GLY B1800      30.054  36.946  -6.937  1.00  0.00           O  
ATOM   3523  N   THR B1801      31.202  37.626  -8.723  1.00  0.00           N  
ATOM   3524  CA  THR B1801      32.386  36.935  -8.236  1.00  0.00           C  
ATOM   3525  C   THR B1801      32.895  37.655  -7.001  1.00  0.00           C  
ATOM   3526  O   THR B1801      32.699  38.863  -6.844  1.00  0.00           O  
ATOM   3527  CB  THR B1801      33.532  36.862  -9.286  1.00  0.00           C  
ATOM   3528  OG1 THR B1801      34.410  37.976  -9.119  1.00  0.00           O  
ATOM   3529  CG2 THR B1801      32.976  36.855 -10.698  1.00  0.00           C  
ATOM   3530  N   VAL B1802      33.531  36.905  -6.110  1.00  0.00           N  
ATOM   3531  CA  VAL B1802      34.062  37.491  -4.891  1.00  0.00           C  
ATOM   3532  C   VAL B1802      35.577  37.401  -4.869  1.00  0.00           C  
ATOM   3533  O   VAL B1802      36.156  36.367  -5.216  1.00  0.00           O  
ATOM   3534  CB  VAL B1802      33.483  36.792  -3.649  1.00  0.00           C  
ATOM   3535  CG1 VAL B1802      34.094  37.379  -2.375  1.00  0.00           C  
ATOM   3536  CG2 VAL B1802      31.970  36.946  -3.641  1.00  0.00           C  
ATOM   3537  N   ARG B1803      36.213  38.501  -4.483  1.00  0.00           N  
ATOM   3538  CA  ARG B1803      37.664  38.557  -4.410  1.00  0.00           C  
ATOM   3539  C   ARG B1803      38.094  38.349  -2.983  1.00  0.00           C  
ATOM   3540  O   ARG B1803      37.672  39.083  -2.096  1.00  0.00           O  
ATOM   3541  CB  ARG B1803      38.206  39.914  -4.879  1.00  0.00           C  
ATOM   3542  CG  ARG B1803      38.124  40.140  -6.366  1.00  0.00           C  
ATOM   3543  CD  ARG B1803      39.012  41.290  -6.823  1.00  0.00           C  
ATOM   3544  NE  ARG B1803      39.020  41.373  -8.281  1.00  0.00           N  
ATOM   3545  CZ  ARG B1803      39.462  40.404  -9.080  1.00  0.00           C  
ATOM   3546  NH1 ARG B1803      39.425  40.558 -10.398  1.00  0.00           N  
ATOM   3547  NH2 ARG B1803      39.955  39.283  -8.562  1.00  0.00           N  
ATOM   3548  N   ILE B1804      38.926  37.338  -2.763  1.00  0.00           N  
ATOM   3549  CA  ILE B1804      39.438  37.062  -1.432  1.00  0.00           C  
ATOM   3550  C   ILE B1804      40.485  38.113  -1.132  1.00  0.00           C  
ATOM   3551  O   ILE B1804      41.295  38.436  -1.985  1.00  0.00           O  
ATOM   3552  CB  ILE B1804      40.130  35.692  -1.366  1.00  0.00           C  
ATOM   3553  CG1 ILE B1804      39.118  34.614  -0.989  1.00  0.00           C  
ATOM   3554  CG2 ILE B1804      41.287  35.739  -0.367  1.00  0.00           C  
ATOM   3555  CD1 ILE B1804      37.950  34.546  -1.892  1.00  0.00           C  
ATOM   3556  N   PRO B1805      40.465  38.683   0.072  1.00  0.00           N  
ATOM   3557  CA  PRO B1805      41.495  39.687   0.345  1.00  0.00           C  
ATOM   3558  C   PRO B1805      42.894  39.056   0.312  1.00  0.00           C  
ATOM   3559  O   PRO B1805      43.066  37.886   0.650  1.00  0.00           O  
ATOM   3560  CB  PRO B1805      41.099  40.241   1.718  1.00  0.00           C  
ATOM   3561  CG  PRO B1805      40.082  39.250   2.259  1.00  0.00           C  
ATOM   3562  CD  PRO B1805      39.374  38.745   1.056  1.00  0.00           C  
ATOM   3563  N   LYS B1806      43.880  39.844  -0.115  1.00  0.00           N  
ATOM   3564  CA  LYS B1806      45.276  39.401  -0.255  1.00  0.00           C  
ATOM   3565  C   LYS B1806      45.862  38.627   0.941  1.00  0.00           C  
ATOM   3566  O   LYS B1806      46.456  37.565   0.757  1.00  0.00           O  
ATOM   3567  CB  LYS B1806      46.158  40.622  -0.587  1.00  0.00           C  
ATOM   3568  CG  LYS B1806      47.510  40.316  -1.256  1.00  0.00           C  
ATOM   3569  CD  LYS B1806      48.370  41.590  -1.485  1.00  0.00           C  
ATOM   3570  CE  LYS B1806      47.966  42.419  -2.730  1.00  0.00           C  
ATOM   3571  NZ  LYS B1806      46.637  43.112  -2.670  1.00  0.00           N  
ATOM   3572  N   VAL B1807      45.695  39.144   2.156  1.00  0.00           N  
ATOM   3573  CA  VAL B1807      46.228  38.479   3.347  1.00  0.00           C  
ATOM   3574  C   VAL B1807      45.771  37.023   3.525  1.00  0.00           C  
ATOM   3575  O   VAL B1807      46.435  36.236   4.198  1.00  0.00           O  
ATOM   3576  CB  VAL B1807      45.851  39.232   4.632  1.00  0.00           C  
ATOM   3577  CG1 VAL B1807      44.409  38.926   5.017  1.00  0.00           C  
ATOM   3578  CG2 VAL B1807      46.775  38.832   5.739  1.00  0.00           C  
ATOM   3579  N   LEU B1808      44.634  36.666   2.942  1.00  0.00           N  
ATOM   3580  CA  LEU B1808      44.140  35.307   3.071  1.00  0.00           C  
ATOM   3581  C   LEU B1808      44.620  34.373   1.985  1.00  0.00           C  
ATOM   3582  O   LEU B1808      44.239  33.202   1.983  1.00  0.00           O  
ATOM   3583  CB  LEU B1808      42.616  35.275   3.064  1.00  0.00           C  
ATOM   3584  CG  LEU B1808      41.817  35.768   4.262  1.00  0.00           C  
ATOM   3585  CD1 LEU B1808      40.327  35.505   4.014  1.00  0.00           C  
ATOM   3586  CD2 LEU B1808      42.285  35.055   5.506  1.00  0.00           C  
ATOM   3587  N   TRP B1809      45.435  34.873   1.057  1.00  0.00           N  
ATOM   3588  CA  TRP B1809      45.939  34.036  -0.042  1.00  0.00           C  
ATOM   3589  C   TRP B1809      46.839  32.873   0.382  1.00  0.00           C  
ATOM   3590  O   TRP B1809      46.698  31.760  -0.138  1.00  0.00           O  
ATOM   3591  CB  TRP B1809      46.683  34.881  -1.062  1.00  0.00           C  
ATOM   3592  CG  TRP B1809      45.803  35.747  -1.864  1.00  0.00           C  
ATOM   3593  CD1 TRP B1809      44.442  35.792  -1.836  1.00  0.00           C  
ATOM   3594  CD2 TRP B1809      46.220  36.716  -2.820  1.00  0.00           C  
ATOM   3595  NE1 TRP B1809      43.982  36.736  -2.716  1.00  0.00           N  
ATOM   3596  CE2 TRP B1809      45.054  37.320  -3.335  1.00  0.00           C  
ATOM   3597  CE3 TRP B1809      47.470  37.136  -3.292  1.00  0.00           C  
ATOM   3598  CZ2 TRP B1809      45.099  38.324  -4.298  1.00  0.00           C  
ATOM   3599  CZ3 TRP B1809      47.516  38.131  -4.243  1.00  0.00           C  
ATOM   3600  CH2 TRP B1809      46.336  38.717  -4.739  1.00  0.00           C  
ATOM   3601  N   LYS B1810      47.761  33.129   1.314  1.00  0.00           N  
ATOM   3602  CA  LYS B1810      48.643  32.076   1.797  1.00  0.00           C  
ATOM   3603  C   LYS B1810      47.861  30.928   2.397  1.00  0.00           C  
ATOM   3604  O   LYS B1810      48.385  29.827   2.499  1.00  0.00           O  
ATOM   3605  CB  LYS B1810      49.647  32.602   2.837  1.00  0.00           C  
ATOM   3606  CG  LYS B1810      49.062  33.378   4.005  1.00  0.00           C  
ATOM   3607  CD  LYS B1810      50.177  33.966   4.882  1.00  0.00           C  
ATOM   3608  CE  LYS B1810      49.646  34.834   6.038  1.00  0.00           C  
ATOM   3609  NZ  LYS B1810      49.051  36.131   5.583  1.00  0.00           N  
ATOM   3610  N   TYR B1811      46.610  31.160   2.792  1.00  0.00           N  
ATOM   3611  CA  TYR B1811      45.823  30.076   3.370  1.00  0.00           C  
ATOM   3612  C   TYR B1811      44.849  29.418   2.401  1.00  0.00           C  
ATOM   3613  O   TYR B1811      44.617  28.219   2.501  1.00  0.00           O  
ATOM   3614  CB  TYR B1811      45.042  30.539   4.610  1.00  0.00           C  
ATOM   3615  CG  TYR B1811      45.869  31.227   5.679  1.00  0.00           C  
ATOM   3616  CD1 TYR B1811      46.063  32.609   5.657  1.00  0.00           C  
ATOM   3617  CD2 TYR B1811      46.466  30.500   6.710  1.00  0.00           C  
ATOM   3618  CE1 TYR B1811      46.834  33.252   6.637  1.00  0.00           C  
ATOM   3619  CE2 TYR B1811      47.247  31.141   7.697  1.00  0.00           C  
ATOM   3620  CZ  TYR B1811      47.424  32.514   7.648  1.00  0.00           C  
ATOM   3621  OH  TYR B1811      48.195  33.147   8.595  1.00  0.00           O  
ATOM   3622  N   THR B1812      44.290  30.177   1.459  1.00  0.00           N  
ATOM   3623  CA  THR B1812      43.310  29.611   0.519  1.00  0.00           C  
ATOM   3624  C   THR B1812      43.880  29.105  -0.787  1.00  0.00           C  
ATOM   3625  O   THR B1812      43.324  28.203  -1.417  1.00  0.00           O  
ATOM   3626  CB  THR B1812      42.260  30.628   0.128  1.00  0.00           C  
ATOM   3627  OG1 THR B1812      42.926  31.773  -0.405  1.00  0.00           O  
ATOM   3628  CG2 THR B1812      41.414  31.033   1.322  1.00  0.00           C  
ATOM   3629  N   GLY B1813      44.978  29.701  -1.213  1.00  0.00           N  
ATOM   3630  CA  GLY B1813      45.561  29.282  -2.468  1.00  0.00           C  
ATOM   3631  C   GLY B1813      44.883  30.074  -3.558  1.00  0.00           C  
ATOM   3632  O   GLY B1813      45.548  30.770  -4.325  1.00  0.00           O  
ATOM   3633  N   PHE B1814      43.556  29.991  -3.612  1.00  0.00           N  
ATOM   3634  CA  PHE B1814      42.798  30.717  -4.619  1.00  0.00           C  
ATOM   3635  C   PHE B1814      42.626  32.186  -4.233  1.00  0.00           C  
ATOM   3636  O   PHE B1814      42.576  32.511  -3.046  1.00  0.00           O  
ATOM   3637  CB  PHE B1814      41.445  30.040  -4.840  1.00  0.00           C  
ATOM   3638  CG  PHE B1814      40.603  29.915  -3.605  1.00  0.00           C  
ATOM   3639  CD1 PHE B1814      39.808  30.974  -3.177  1.00  0.00           C  
ATOM   3640  CD2 PHE B1814      40.573  28.719  -2.886  1.00  0.00           C  
ATOM   3641  CE1 PHE B1814      38.996  30.842  -2.055  1.00  0.00           C  
ATOM   3642  CE2 PHE B1814      39.762  28.579  -1.763  1.00  0.00           C  
ATOM   3643  CZ  PHE B1814      38.974  29.641  -1.350  1.00  0.00           C  
ATOM   3644  N   LYS B1815      42.549  33.075  -5.228  1.00  0.00           N  
ATOM   3645  CA  LYS B1815      42.411  34.510  -4.955  1.00  0.00           C  
ATOM   3646  C   LYS B1815      40.989  35.034  -5.086  1.00  0.00           C  
ATOM   3647  O   LYS B1815      40.660  36.096  -4.560  1.00  0.00           O  
ATOM   3648  CB  LYS B1815      43.340  35.320  -5.864  1.00  0.00           C  
ATOM   3649  CG  LYS B1815      44.810  35.001  -5.670  1.00  0.00           C  
ATOM   3650  CD  LYS B1815      45.679  35.529  -6.807  1.00  0.00           C  
ATOM   3651  CE  LYS B1815      47.099  34.976  -6.718  1.00  0.00           C  
ATOM   3652  NZ  LYS B1815      47.965  35.433  -7.834  1.00  0.00           N  
ATOM   3653  N   GLU B1816      40.134  34.291  -5.768  1.00  0.00           N  
ATOM   3654  CA  GLU B1816      38.762  34.737  -5.929  1.00  0.00           C  
ATOM   3655  C   GLU B1816      37.860  33.545  -6.083  1.00  0.00           C  
ATOM   3656  O   GLU B1816      38.333  32.418  -6.191  1.00  0.00           O  
ATOM   3657  CB  GLU B1816      38.652  35.604  -7.166  1.00  0.00           C  
ATOM   3658  CG  GLU B1816      39.334  34.975  -8.357  1.00  0.00           C  
ATOM   3659  CD  GLU B1816      39.240  35.828  -9.597  1.00  0.00           C  
ATOM   3660  OE1 GLU B1816      39.622  37.019  -9.536  1.00  0.00           O  
ATOM   3661  OE2 GLU B1816      38.787  35.301 -10.636  1.00  0.00           O  
ATOM   3662  N   ILE B1817      36.557  33.795  -6.075  1.00  0.00           N  
ATOM   3663  CA  ILE B1817      35.584  32.728  -6.258  1.00  0.00           C  
ATOM   3664  C   ILE B1817      34.622  33.144  -7.352  1.00  0.00           C  
ATOM   3665  O   ILE B1817      33.780  34.020  -7.149  1.00  0.00           O  
ATOM   3666  CB  ILE B1817      34.765  32.461  -4.995  1.00  0.00           C  
ATOM   3667  CG1 ILE B1817      35.684  32.092  -3.840  1.00  0.00           C  
ATOM   3668  CG2 ILE B1817      33.791  31.315  -5.250  1.00  0.00           C  
ATOM   3669  CD1 ILE B1817      34.934  31.684  -2.606  1.00  0.00           C  
ATOM   3670  N   VAL B1818      34.751  32.512  -8.509  1.00  0.00           N  
ATOM   3671  CA  VAL B1818      33.901  32.822  -9.648  1.00  0.00           C  
ATOM   3672  C   VAL B1818      32.634  31.983  -9.598  1.00  0.00           C  
ATOM   3673  O   VAL B1818      32.640  30.867  -9.077  1.00  0.00           O  
ATOM   3674  CB  VAL B1818      34.641  32.548 -10.957  1.00  0.00           C  
ATOM   3675  CG1 VAL B1818      36.015  33.191 -10.900  1.00  0.00           C  
ATOM   3676  CG2 VAL B1818      34.755  31.048 -11.196  1.00  0.00           C  
ATOM   3677  N   PRO B1819      31.533  32.507 -10.153  1.00  0.00           N  
ATOM   3678  CA  PRO B1819      30.229  31.835 -10.182  1.00  0.00           C  
ATOM   3679  C   PRO B1819      30.158  30.500 -10.906  1.00  0.00           C  
ATOM   3680  O   PRO B1819      30.916  30.234 -11.835  1.00  0.00           O  
ATOM   3681  CB  PRO B1819      29.319  32.871 -10.832  1.00  0.00           C  
ATOM   3682  CG  PRO B1819      29.953  34.165 -10.442  1.00  0.00           C  
ATOM   3683  CD  PRO B1819      31.416  33.879 -10.671  1.00  0.00           C  
ATOM   3684  N   VAL B1820      29.245  29.656 -10.444  1.00  0.00           N  
ATOM   3685  CA  VAL B1820      29.024  28.366 -11.064  1.00  0.00           C  
ATOM   3686  C   VAL B1820      28.204  28.731 -12.289  1.00  0.00           C  
ATOM   3687  O   VAL B1820      27.496  29.742 -12.283  1.00  0.00           O  
ATOM   3688  CB  VAL B1820      28.183  27.431 -10.160  1.00  0.00           C  
ATOM   3689  CG1 VAL B1820      29.014  26.951  -9.002  1.00  0.00           C  
ATOM   3690  CG2 VAL B1820      26.947  28.171  -9.639  1.00  0.00           C  
ATOM   3691  N   GLU B1821      28.300  27.926 -13.338  1.00  0.00           N  
ATOM   3692  CA  GLU B1821      27.543  28.198 -14.554  1.00  0.00           C  
ATOM   3693  C   GLU B1821      26.203  27.450 -14.565  1.00  0.00           C  
ATOM   3694  O   GLU B1821      26.101  26.348 -15.109  1.00  0.00           O  
ATOM   3695  CB  GLU B1821      28.373  27.819 -15.790  1.00  0.00           C  
ATOM   3696  CG  GLU B1821      29.350  28.899 -16.271  1.00  0.00           C  
ATOM   3697  CD  GLU B1821      30.411  29.267 -15.241  1.00  0.00           C  
ATOM   3698  OE1 GLU B1821      31.206  28.381 -14.849  1.00  0.00           O  
ATOM   3699  OE2 GLU B1821      30.452  30.449 -14.831  1.00  0.00           O  
ATOM   3700  N   LYS B1822      25.182  28.051 -13.953  1.00  0.00           N  
ATOM   3701  CA  LYS B1822      23.842  27.459 -13.902  1.00  0.00           C  
ATOM   3702  C   LYS B1822      22.886  28.365 -13.125  1.00  0.00           C  
ATOM   3703  O   LYS B1822      22.788  29.555 -13.504  1.00  0.00           O  
ATOM   3704  CB  LYS B1822      23.882  26.069 -13.244  1.00  0.00           C  
ATOM   3705  CG  LYS B1822      22.922  25.047 -13.866  1.00  0.00           C  
ATOM   3706  CD  LYS B1822      21.469  25.506 -13.795  1.00  0.00           C  
ATOM   3707  CE  LYS B1822      20.516  24.504 -14.449  1.00  0.00           C  
ATOM   3708  NZ  LYS B1822      20.686  24.404 -15.924  1.00  0.00           N  
TER
END
