# Supplementary material for: Backbone Brackets and Arginine Tweezers delineate Class I and Class II aminoacyl tRNA synthetases
Source: PLoS Comput Biol. 2018 Apr 16;14(4):e1006101. doi: 10.1371/journal.pcbi.1006101 (PMC5919687; doi:10.1371/journal.pcbi.1006101)
Supplement: S13 File — Formatted table that contains all sequence positions of the Class I MSA and annotations of sequence motifs, Backbone Brackets residues, and ligand binding regions (rows). Each renumbered sequence position is related to its original sequence position for every structure in the dataset (columns). (XLSX) [file pcbi.1006101.s025.xlsx]

## Sheet: renumbering-class1
	identifier			1a8h_A	1bs2_A	1d2r_A	1d2r_B	1d2r_C	1d2r_D	1d2r_E	1d2r_F	1euq_A	1euy_A	1exd_A	1f4l_A	1f7u_A	1f7v_A	1ffy_A	1g59_A	1g59_C	1gax_A	1gax_B	1gln_A	1gsg_P	1gtr_A	1gts_A	1h3e_A	1h3f_A	1h3f_B	1h3n_A	1i6k_A	1i6l_A	1i6m_A	1ile_A	1iq0_A	1irx_A	1irx_B	1ivs_A	1ivs_B	1iyw_A	1iyw_B	1j09_A	1j1u_A	1jii_A	1jij_A	1jik_A	1jil_A	1jzq_A	1jzs_A
	type			Met	Arg	Trp	Trp	Trp	Trp	Trp	Trp	Gln	Gln	Gln	Met	Arg	Arg	Ile	Glu	Glu	Val	Val	Glu	Gln	Gln	Gln	Tyr	Tyr	Tyr	Leu	Trp	Trp	Trp	Ile	Arg	Lys	Lys	Val	Val	Val	Val	Glu	Tyr	Tyr	Tyr	Tyr	Tyr	Ile	Ile
renumbered	annotation
-1				-	-	-	-	-	-	-	-	-	-	-	-	-	-	-	-	-	-	-	-	-	-	-	-	-	-	-	-	-	-	-	-	-	-	-	-	-	-	-	-	-	-	-	-	-	-
1				-	-	-	-	-	-	-	-	-	-	-	-	-	-	-	-	-	-	-	-	-	-	-	-	-	-	-	-	-	-	-	-	-	-	-	-	-	-	-	-	-	-	-	-	-	-
2				-	-	-	-	-	-	-	-	-	-	-	-	-	-	-	-	-	-	-	-	-	-	-	-	-	-	-	-	-	-	-	-	-	-	-	-	-	-	-	-	-	-	-	-	-	-
3				-	-	-	-	-	-	-	-	-	-	-	-	-	-	-	-	-	-	-	-	-	-	-	-	-	-	-	-	-	-	-	-	-	-	-	-	-	-	-	-	-	-	-	-	-	-
4				-	-	-	-	-	-	-	-	-	-	-	-	-	-	-	-	-	-	-	-	-	-	-	-	-	-	-	-	-	-	-	-	-	-	-	-	-	-	-	-	-	-	-	-	-	-
5				-	-	-	-	-	-	-	-	-	-	-	-	-	-	-	-	-	-	-	-	-	-	-	-	5	5	-	-	-	-	-	-	-	-	-	-	-	-	-	-	-	-	-	-	-	-
6				-	-	-	-	-	-	-	-	-	-	-	-	-	-	-	-	-	-	-	-	-	-	-	-	-	-	-	-	-	-	-	-	-	-	-	-	-	-	-	-	-	-	-	-	-	-
7				-	-	-	-	-	-	-	-	-	-	-	-	-	-	-	-	-	-	-	-	-	-	-	-	-	-	-	-	-	-	-	-	-	-	-	-	-	-	-	-	-	-	-	-	-	-
8				-	-	-	-	-	-	-	-	-	-	-	-	-	-	-	-	-	-	-	-	-	-	-	-	-	-	-	-	-	-	-	-	-	-	-	-	-	-	-	-	-	-	-	-	-	-
9				-	-	-	-	-	-	-	-	-	-	-	-	-	-	-	-	-	-	-	-	-	-	-	-	-	-	-	-	-	-	-	-	-	-	-	-	-	-	-	-	-	-	-	-	-	-
10				-	-	-	-	-	-	-	-	-	-	-	-	-	-	-	-	-	-	-	-	-	-	-	-	-	-	-	-	-	-	-	-	-	-	-	-	-	-	-	-	-	-	-	-	-	-
11				-	-	-	-	-	-	-	-	-	-	-	-	-	-	-	-	-	-	-	-	-	-	-	-	-	-	-	-	-	-	-	-	-	-	-	-	-	-	-	-	-	-	-	-	-	-
12				-	-	-	-	-	-	-	-	-	-	-	-	-	-	-	-	-	-	-	-	-	-	-	-	-	-	-	-	-	-	-	-	-	-	-	-	-	-	-	-	-	-	-	-	-	-
13				-	-	-	-	-	-	-	-	-	-	-	-	-	-	-	-	-	-	-	-	-	-	-	-	-	-	-	-	-	-	-	-	-	-	-	-	-	-	-	-	-	-	-	-	-	-
14				-	-	-	-	-	-	-	-	-	-	-	-	-	-	-	-	-	-	-	-	-	-	-	-	-	-	-	-	-	-	-	-	-	-	-	-	-	-	-	-	-	-	-	-	-	-
15				-	-	-	-	-	-	-	-	-	-	-	-	-	-	-	-	-	-	-	-	-	-	-	-	-	-	-	-	-	-	-	-	-	-	-	-	-	-	-	-	-	-	-	-	-	-
16				-	-	-	-	-	-	-	-	-	-	-	-	-	-	-	-	-	-	-	-	-	-	-	-	-	-	-	-	-	-	-	-	-	-	-	-	-	-	-	-	-	-	-	-	-	-
17				-	-	-	-	-	-	-	-	-	-	-	-	-	-	-	-	-	-	-	-	-	-	-	-	-	-	-	-	-	-	-	-	-	-	-	-	-	-	-	-	-	-	-	-	-	-
18				-	-	-	-	-	-	-	-	-	-	-	-	-	-	-	-	-	-	-	-	-	-	-	-	-	-	-	-	-	-	-	-	-	-	-	-	-	-	-	-	-	-	-	-	-	-
19				-	-	-	-	-	-	-	-	-	-	-	-	-	-	-	-	-	-	-	-	-	-	-	-	-	-	-	-	-	-	-	-	-	-	-	-	-	-	-	-	-	-	-	-	-	-
20				-	-	-	-	-	-	-	-	-	-	-	-	-	-	-	-	-	-	-	-	-	-	-	-	-	-	-	-	-	-	-	-	-	-	-	-	-	-	-	-	-	-	-	-	-	-
21				-	-	-	-	-	-	-	-	-	-	-	-	-	-	-	-	-	-	-	-	-	-	-	-	-	-	-	-	-	-	-	-	-	-	-	-	-	-	-	-	-	-	-	-	-	-
22				-	-	-	-	-	-	-	-	-	-	-	-	-	-	-	-	-	-	-	-	-	-	-	-	-	-	-	-	-	-	-	-	-	-	-	-	-	-	-	-	-	-	-	-	-	-
23				-	-	-	-	-	-	-	-	-	-	-	-	-	-	-	-	-	-	-	-	-	-	-	-	-	-	-	-	-	-	-	-	-	-	-	-	-	-	-	-	-	-	-	-	-	-
24				-	-	-	-	-	-	-	-	-	-	-	-	-	-	-	-	-	-	-	-	-	-	-	-	-	-	-	-	-	-	-	-	-	-	-	-	-	-	-	-	-	-	-	-	-	-
25				-	-	-	-	-	-	-	-	-	-	-	-	-	-	-	-	-	-	-	-	-	-	-	-	-	-	-	-	-	-	-	-	-	-	-	-	-	-	-	-	-	-	-	-	-	-
26				-	-	-	-	-	-	-	-	-	-	-	-	-	-	-	-	-	-	-	-	-	-	-	-	-	-	-	-	-	-	-	-	-	-	-	-	-	-	-	-	-	-	-	-	-	-
27				-	-	-	-	-	-	-	-	-	-	-	-	-	-	-	-	-	-	-	-	-	-	-	-	-	-	-	-	-	-	-	-	-	-	-	-	-	-	-	-	-	-	-	-	-	-
28				-	-	-	-	-	-	-	-	-	-	-	-	-	-	-	-	-	-	-	-	-	-	-	-	-	-	-	-	-	-	-	-	-	-	-	-	-	-	-	-	-	-	-	-	-	-
29				-	-	-	-	-	-	-	-	-	-	-	-	-	-	-	-	-	-	-	-	-	-	-	-	-	-	-	-	-	-	-	-	-	-	-	-	-	-	-	-	-	-	-	-	-	-
30				-	-	-	-	-	-	-	-	-	-	-	-	-	-	-	-	-	-	-	-	-	-	-	-	-	-	-	-	-	-	-	-	-	-	-	-	-	-	-	-	-	-	-	-	-	-
31				-	-	-	-	-	-	-	-	-	-	-	-	-	-	-	-	-	-	-	-	-	-	-	-	-	-	-	-	-	-	-	-	-	-	-	-	-	-	-	-	-	-	-	-	-	-
32				-	-	-	-	-	-	-	-	-	-	-	-	-	-	-	-	-	-	-	-	-	-	-	-	-	-	-	-	-	-	-	-	-	-	-	-	-	-	-	-	-	-	-	-	-	-
33				-	-	-	-	-	-	-	-	-	-	-	-	-	-	-	-	-	-	-	-	-	-	-	-	-	-	-	-	-	-	-	-	-	-	-	-	-	-	-	-	-	-	-	-	-	-
34				-	-	-	-	-	-	-	-	-	-	-	-	-	-	-	-	-	-	-	-	-	-	-	-	-	-	-	-	-	-	-	-	-	-	-	-	-	-	-	-	-	-	-	-	-	-
35				-	-	-	-	-	-	-	-	-	-	-	-	-	-	-	-	-	-	-	-	-	-	-	-	-	-	-	-	-	-	-	-	-	-	-	-	-	-	-	-	-	-	-	-	-	-
36				-	-	-	-	-	-	-	-	-	-	-	-	-	-	-	-	-	-	-	-	-	-	-	-	-	-	-	-	-	-	-	-	-	-	-	-	-	-	-	-	-	-	-	-	-	-
37				-	-	-	-	-	-	-	-	-	-	-	-	-	-	-	-	-	-	-	-	-	-	-	-	-	-	-	-	-	-	-	-	-	-	-	-	-	-	-	-	-	-	-	-	-	-
38				-	-	-	-	-	-	-	-	-	-	-	-	2	2	-	-	-	-	-	-	-	-	-	-	-	-	-	-	-	-	-	-	-	-	-	-	-	-	-	-	-	-	-	-	-	-
39				-	-	-	-	-	-	-	-	-	-	-	-	-	-	-	-	-	-	-	-	-	-	-	-	-	-	-	-	-	-	-	-	-	-	-	-	-	-	-	-	-	-	-	-	-	-
40				-	-	-	-	-	-	-	-	-	-	-	-	-	-	-	-	-	-	-	-	-	-	-	-	-	-	-	-	-	-	-	-	-	-	-	-	-	-	-	-	-	-	-	-	-	-
41				-	-	-	-	-	-	-	-	-	-	-	-	-	-	-	-	-	-	-	-	-	-	-	-	-	-	-	-	-	-	-	-	-	-	-	-	-	-	-	-	-	-	-	-	-	-
42				-	-	-	-	-	-	-	-	-	-	-	-	-	-	-	-	-	-	-	-	-	-	-	-	-	-	-	-	-	-	-	-	-	-	-	-	-	-	-	-	-	-	-	-	-	-
43				-	-	-	-	-	-	-	-	-	-	-	-	-	-	-	-	-	-	-	-	-	-	-	-	-	-	-	-	-	-	-	-	-	-	-	-	-	-	-	-	-	-	-	-	-	-
44				-	-	-	-	-	-	-	-	-	-	-	-	-	-	-	-	-	-	-	-	-	-	-	-	-	-	-	-	-	-	-	-	-	-	-	-	-	-	-	-	-	-	-	-	-	-
45				-	-	-	-	-	-	-	-	-	-	-	-	-	-	-	-	-	-	-	-	-	-	-	-	-	-	-	-	-	-	-	-	-	-	-	-	-	-	-	-	-	-	-	-	-	-
46				-	-	-	-	-	-	-	-	-	-	-	-	-	-	-	-	-	-	-	-	-	-	-	-	-	-	-	-	-	-	-	-	-	-	-	-	-	-	-	-	-	-	-	-	-	-
47				-	-	-	-	-	-	-	-	-	-	-	-	-	-	-	-	-	-	-	-	-	-	-	-	-	-	-	-	-	-	-	-	-	-	-	-	-	-	-	-	-	-	-	-	-	-
48				-	-	-	-	-	-	-	-	-	-	-	-	-	-	-	-	-	-	-	-	-	-	-	-	-	-	-	-	-	-	-	-	-	-	-	-	-	-	-	-	-	-	-	-	-	-
49				-	-	-	-	-	-	-	-	-	-	-	-	-	-	-	-	-	-	-	-	-	-	-	-	-	-	-	-	-	-	-	-	-	-	-	-	-	-	-	-	-	-	-	-	-	-
50				-	-	-	-	-	-	-	-	-	-	-	-	-	-	-	-	-	-	-	-	-	-	-	-	-	-	-	-	-	-	-	-	-	-	-	-	-	-	-	-	-	-	-	-	-	-
51				-	-	-	-	-	-	-	-	-	-	-	-	-	-	-	-	-	-	-	-	-	-	-	-	-	-	-	-	-	-	-	-	-	-	-	-	-	-	-	-	-	-	-	-	-	-
52				-	-	-	-	-	-	-	-	-	-	-	-	-	-	-	-	-	-	-	-	-	-	-	-	-	-	-	-	-	-	-	-	-	-	-	-	-	-	-	-	-	-	-	-	-	-
53				-	-	-	-	-	-	-	-	-	-	-	-	-	-	-	-	-	-	-	-	-	-	-	-	-	-	-	-	-	-	-	-	-	-	-	-	-	-	-	-	-	-	-	-	-	-
54				-	-	-	-	-	-	-	-	-	-	-	-	-	-	-	-	-	-	-	-	-	-	-	-	-	-	-	-	-	-	-	-	-	-	-	-	-	-	-	-	-	-	-	-	-	-
55				-	-	-	-	-	-	-	-	-	-	-	-	-	-	-	-	-	-	-	-	-	-	-	-	-	-	-	-	-	-	-	-	-	-	-	-	-	-	-	-	-	-	-	-	-	-
56				-	-	-	-	-	-	-	-	-	-	-	-	-	-	-	-	-	-	-	-	-	-	-	-	-	-	-	-	-	-	-	-	-	-	-	-	-	-	-	-	-	-	-	-	-	-
57				-	-	-	-	-	-	-	-	-	-	-	-	-	-	-	-	-	-	-	-	-	-	-	-	-	-	-	-	-	-	-	-	-	-	-	-	-	-	-	-	-	-	-	-	-	-
58				-	-	-	-	-	-	-	-	-	-	-	-	-	-	-	-	-	-	-	-	-	-	-	-	-	-	-	-	-	-	-	-	-	-	-	-	-	-	-	-	-	-	-	-	-	-
59				-	-	-	-	-	-	-	-	-	-	-	-	-	-	-	-	-	-	-	-	-	-	-	-	-	-	-	-	-	-	-	-	-	-	-	-	-	-	-	-	-	-	-	-	-	-
60				-	-	-	-	-	-	-	-	-	-	-	-	-	-	-	-	-	-	-	-	-	-	-	-	-	-	-	-	-	-	-	-	-	-	-	-	-	-	-	-	-	-	-	-	-	-
61				-	-	-	-	-	-	-	-	-	-	-	-	-	-	-	-	-	-	-	-	-	-	-	-	-	-	-	-	-	-	-	-	-	-	-	-	-	-	-	-	-	-	-	-	-	-
62				-	-	-	-	-	-	-	-	-	-	-	-	-	-	-	-	-	-	-	-	-	-	-	-	-	-	-	-	-	-	-	-	-	-	-	-	-	-	-	-	-	-	-	-	-	-
63				-	-	-	-	-	-	-	-	-	-	-	-	-	-	-	-	-	-	-	-	-	-	-	-	-	-	-	-	-	-	-	-	-	-	-	-	-	-	-	-	-	-	-	-	-	-
64				-	-	-	-	-	-	-	-	-	-	-	-	-	-	-	-	-	-	-	-	-	-	-	-	-	-	-	-	-	-	-	-	-	-	-	-	-	-	-	-	-	-	-	-	-	-
65				-	-	-	-	-	-	-	-	-	-	-	-	-	-	-	-	-	-	-	-	-	-	-	-	-	-	-	-	-	-	-	-	-	-	-	-	-	-	-	-	-	-	-	-	-	-
66				-	-	-	-	-	-	-	-	-	-	-	-	-	-	-	-	-	-	-	-	-	-	-	-	-	-	-	-	-	-	-	-	-	-	-	-	-	-	-	-	-	-	-	-	-	-
67				-	-	-	-	-	-	-	-	-	-	-	-	-	-	-	-	-	-	-	-	-	-	-	-	-	-	-	-	-	-	-	-	-	-	-	-	-	-	-	-	-	-	-	-	-	-
68				-	-	-	-	-	-	-	-	-	-	-	-	-	-	-	-	-	-	-	-	-	-	-	-	-	-	-	-	-	-	-	-	-	-	-	-	-	-	-	-	-	-	-	-	-	-
69				-	-	-	-	-	-	-	-	-	-	-	-	-	-	-	-	-	-	-	-	-	-	-	-	-	-	-	-	-	-	-	-	-	-	-	-	-	-	-	-	-	-	-	-	-	-
70				-	-	-	-	-	-	-	-	-	-	-	-	-	-	-	-	-	-	-	-	-	-	-	-	-	-	-	-	-	-	-	-	-	-	-	-	-	-	-	-	-	-	-	-	-	-
71				-	-	-	-	-	-	-	-	-	-	-	-	-	-	-	-	-	-	-	-	-	-	-	-	-	-	-	-	-	-	-	-	-	-	-	-	-	-	-	-	-	-	-	-	-	-
72				-	-	-	-	-	-	-	-	-	-	-	-	-	-	-	-	-	-	-	-	-	-	-	-	-	-	-	-	-	-	-	-	-	-	-	-	-	-	-	-	-	-	-	-	-	-
73				-	-	-	-	-	-	-	-	-	-	-	-	-	-	-	-	-	-	-	-	-	-	-	-	-	-	-	-	-	-	-	-	-	-	-	-	-	-	-	-	-	-	-	-	-	-
74				-	-	-	-	-	-	-	-	-	-	-	-	-	-	-	-	-	-	-	-	-	-	-	-	-	-	-	-	-	-	-	-	-	-	-	-	-	-	-	-	-	-	-	-	-	-
75				-	-	-	-	-	-	-	-	-	-	-	-	-	-	-	-	-	-	-	-	-	-	-	-	-	-	-	-	-	-	-	-	-	-	-	-	-	-	-	-	-	-	-	-	-	-
76				-	-	-	-	-	-	-	-	-	-	-	-	-	-	-	-	-	-	-	-	-	-	-	-	-	-	-	-	-	-	-	-	-	-	-	-	-	-	-	-	-	-	-	-	-	-
77				-	-	-	-	-	-	-	-	-	-	-	-	-	-	-	-	-	-	-	-	-	-	-	-	-	-	-	-	-	-	-	-	-	-	-	-	-	-	-	-	-	-	-	-	-	-
78				-	-	-	-	-	-	-	-	-	-	-	-	-	-	-	-	-	-	-	-	-	-	-	-	-	-	-	-	-	-	-	-	-	-	-	-	-	-	-	-	-	-	-	-	-	-
79				-	-	-	-	-	-	-	-	-	-	-	-	-	-	-	-	-	-	-	-	-	-	-	-	-	-	-	-	-	-	-	-	-	-	-	-	-	-	-	-	-	-	-	-	-	-
80				-	-	-	-	-	-	-	-	-	-	-	-	-	-	-	-	-	-	-	-	-	-	-	-	-	-	-	-	-	-	-	-	-	-	-	-	-	-	-	-	-	-	-	-	-	-
81				-	-	-	-	-	-	-	-	-	-	-	-	-	-	-	-	-	-	-	-	-	-	-	-	-	-	-	-	-	-	-	-	-	-	-	-	-	-	-	-	-	-	-	-	-	-
82				-	-	-	-	-	-	-	-	-	-	-	-	-	-	-	-	-	-	-	-	-	-	-	-	-	-	-	-	-	-	-	-	-	-	-	-	-	-	-	-	-	-	-	-	-	-
83				-	-	-	-	-	-	-	-	-	-	-	-	3	3	-	-	-	-	-	-	-	-	-	-	-	-	-	-	-	-	-	-	-	-	-	-	-	-	-	-	-	-	-	-	-	-
84				-	-	-	-	-	-	-	-	-	-	-	-	4	4	-	-	-	-	-	-	-	-	-	-	-	-	-	-	-	-	-	-	-	-	-	-	-	-	-	-	-	-	-	-	-	-
85				-	5	-	-	-	-	-	-	-	-	-	-	5	5	-	-	-	-	-	-	-	-	-	-	-	-	-	-	-	-	-	-	-	-	-	-	-	-	-	-	-	-	-	-	-	-
86				-	-	-	-	-	-	-	-	-	-	-	-	-	-	-	-	-	-	-	-	-	-	-	-	-	-	-	-	-	-	-	-	-	-	-	-	-	-	-	-	-	-	-	-	-	-
87				-	-	-	-	-	-	-	-	-	-	-	-	-	-	-	-	-	-	-	-	-	-	-	-	-	-	-	-	-	-	-	-	-	-	-	-	-	-	-	-	-	-	-	-	-	-
88				-	-	-	-	-	-	-	-	-	-	-	-	-	-	-	-	-	-	-	-	-	-	-	-	-	-	-	-	-	-	-	-	-	-	-	-	-	-	-	-	-	-	-	-	-	-
89				-	-	-	-	-	-	-	-	-	-	-	-	-	-	-	-	-	-	-	-	-	-	-	-	-	-	-	-	-	-	-	-	-	-	-	-	-	-	-	-	-	-	-	-	-	-
90				-	-	-	-	-	-	-	-	-	-	-	-	-	-	-	-	-	-	-	-	-	-	-	-	-	-	-	-	-	-	-	-	-	-	-	-	-	-	-	-	-	-	-	-	-	-
91				-	6	-	-	-	-	-	-	-	-	-	-	6	6	-	-	-	-	-	-	-	-	-	-	-	-	-	-	-	-	-	-	-	-	-	-	-	-	-	-	-	-	-	-	-	-
92				-	7	-	-	-	-	-	-	-	-	-	-	7	7	-	-	-	-	-	-	-	-	-	-	-	-	-	-	-	-	-	-	-	-	-	-	-	-	-	-	-	-	-	-	-	-
93				-	8	-	-	-	-	-	-	-	-	-	-	8	8	-	-	-	-	-	-	-	-	-	-	-	-	-	-	-	-	-	-	-	-	-	-	-	-	-	-	-	-	-	-	-	-
94				-	9	-	-	-	-	-	-	-	-	-	-	9	9	-	-	-	-	-	-	-	-	-	-	-	-	-	-	-	-	-	-	-	-	-	-	-	-	-	-	-	-	-	-	-	-
95				-	10	-	-	-	-	-	-	-	-	-	-	10	10	-	-	-	-	-	-	-	-	-	-	-	-	-	-	-	-	-	-	-	-	-	-	-	-	-	-	-	-	-	-	-	-
96				-	11	-	-	-	-	-	-	-	-	-	-	11	11	-	-	-	-	-	-	-	-	-	-	-	-	-	-	-	-	-	-	-	-	-	-	-	-	-	-	-	-	-	-	-	-
97				-	12	-	-	-	-	-	-	-	-	-	-	12	12	-	-	-	-	-	-	-	-	-	-	-	-	-	-	-	-	-	-	-	-	-	-	-	-	-	-	-	-	-	-	-	-
98				-	13	-	-	-	-	-	-	-	-	-	-	13	13	-	-	-	-	-	-	-	-	-	-	-	-	-	-	-	-	-	-	-	-	-	-	-	-	-	-	-	-	-	-	-	-
99				-	14	-	-	-	-	-	-	-	-	-	-	14	14	-	-	-	-	-	-	-	-	-	-	-	-	-	-	-	-	-	-	-	-	-	-	-	-	-	-	-	-	-	-	-	-
100				-	15	-	-	-	-	-	-	-	-	-	-	15	15	-	-	-	-	-	-	-	-	-	-	-	-	-	-	-	-	-	-	-	-	-	-	-	-	-	-	-	-	-	-	-	-
101				-	16	-	-	-	-	-	-	-	-	-	-	16	16	-	-	-	-	-	-	-	-	-	-	-	-	-	-	-	-	-	-	-	-	-	-	-	-	-	-	-	-	-	-	-	-
102				-	17	-	-	-	-	-	-	-	-	-	-	17	17	-	-	-	-	-	-	-	-	-	-	-	-	-	-	-	-	-	-	-	-	-	-	-	-	-	-	-	-	-	-	-	-
103				-	18	-	-	-	-	-	-	-	-	-	-	18	18	-	-	-	-	-	-	-	-	-	-	-	-	-	-	-	-	-	-	-	-	-	-	-	-	-	-	-	-	-	-	-	-
104				-	19	-	-	-	-	-	-	-	-	-	-	19	19	-	-	-	-	-	-	-	-	-	-	-	-	-	-	-	-	-	-	-	-	-	-	-	-	-	-	-	-	-	-	-	-
105				-	20	-	-	-	-	-	-	-	-	-	-	20	20	-	-	-	-	-	-	-	-	-	-	-	-	-	-	-	-	-	-	-	-	-	-	-	-	-	-	-	-	-	-	-	-
106				-	21	-	-	-	-	-	-	-	-	-	-	21	21	-	-	-	-	-	-	-	-	-	-	-	-	-	-	-	-	-	-	-	-	-	-	-	-	-	-	-	-	-	-	-	-
107				-	22	-	-	-	-	-	-	-	-	-	-	22	22	-	-	-	-	-	-	-	-	-	-	-	-	-	-	-	-	-	-	-	-	-	-	-	-	-	-	-	-	-	-	-	-
108				-	23	-	-	-	-	-	-	-	-	-	-	23	23	-	-	-	-	-	-	-	-	-	-	-	-	-	-	-	-	-	-	-	-	-	-	-	-	-	-	-	-	-	-	-	-
109				-	24	-	-	-	-	-	-	-	-	-	-	24	24	-	-	-	-	-	-	-	-	-	-	-	-	-	-	-	-	-	-	-	-	-	-	-	-	-	-	-	-	-	-	-	-
110				-	25	-	-	-	-	-	-	-	-	-	-	25	25	-	-	-	-	-	-	-	-	-	-	-	-	-	-	-	-	-	-	-	-	-	-	-	-	-	-	-	-	-	-	-	-
111				-	26	-	-	-	-	-	-	-	-	-	-	26	26	-	-	-	-	-	-	-	-	-	-	-	-	-	-	-	-	-	-	-	-	-	-	-	-	-	-	-	-	-	-	-	-
112				-	27	-	-	-	-	-	-	-	-	-	-	27	27	-	-	-	-	-	-	-	-	-	-	-	-	-	-	-	-	-	-	-	-	-	-	-	-	-	-	-	-	-	-	-	-
113				-	28	-	-	-	-	-	-	-	-	-	-	28	28	-	-	-	-	-	-	-	-	-	-	-	-	-	-	-	-	-	-	-	-	-	-	-	-	-	-	-	-	-	-	-	-
114				-	29	-	-	-	-	-	-	-	-	-	-	29	29	-	-	-	-	-	-	-	-	-	-	-	-	-	-	-	-	-	-	-	-	-	-	-	-	-	-	-	-	-	-	-	-
115				-	30	-	-	-	-	-	-	-	-	-	-	30	30	-	-	-	-	-	-	-	-	-	-	-	-	-	-	-	-	-	-	-	-	-	-	-	-	-	-	-	-	-	-	-	-
116				-	31	-	-	-	-	-	-	-	-	-	-	31	31	-	-	-	-	-	-	-	-	-	-	-	-	-	-	-	-	-	1	-	-	-	-	-	-	-	-	-	-	-	-	-	-
117				-	32	-	-	-	-	-	-	-	-	-	-	32	32	-	-	-	-	-	-	-	-	-	-	-	-	-	-	-	-	-	2	-	-	-	-	-	-	-	-	-	-	-	-	-	-
118				-	33	-	-	-	-	-	-	-	-	-	-	33	33	-	-	-	-	-	-	-	-	-	-	-	-	-	-	-	-	-	3	-	-	-	-	-	-	-	-	-	-	-	-	-	-
119				-	34	-	-	-	-	-	-	-	-	-	-	34	34	-	-	-	-	-	-	-	-	-	-	-	-	-	-	-	-	-	4	-	-	-	-	-	-	-	-	-	-	-	-	-	-
120				-	35	-	-	-	-	-	-	-	-	-	-	35	35	-	-	-	-	-	-	-	-	-	-	-	-	-	-	-	-	-	5	-	-	-	-	-	-	-	-	-	-	-	-	-	-
121				-	36	-	-	-	-	-	-	-	-	-	-	36	36	-	-	-	-	-	-	-	-	-	-	-	-	-	-	-	-	-	6	-	-	-	-	-	-	-	-	-	-	-	-	-	-
122				-	37	-	-	-	-	-	-	-	-	-	-	37	37	-	-	-	-	-	-	-	-	-	-	-	-	-	-	-	-	-	7	-	-	-	-	-	-	-	-	-	-	-	-	-	-
123				-	38	-	-	-	-	-	-	-	-	-	-	38	38	-	-	-	-	-	-	-	-	-	-	-	-	-	-	-	-	-	8	-	-	-	-	-	-	-	-	-	-	-	-	-	-
124				-	39	-	-	-	-	-	-	-	-	-	-	39	39	-	-	-	-	-	-	-	-	-	-	-	-	-	-	-	-	-	9	-	-	-	-	-	-	-	-	-	-	-	-	-	-
125				-	40	-	-	-	-	-	-	-	-	-	-	40	40	-	-	-	-	-	-	-	-	-	-	-	-	-	-	-	-	-	10	-	-	-	-	-	-	-	-	-	-	-	-	-	-
126				-	41	-	-	-	-	-	-	-	-	-	-	41	41	-	-	-	-	-	-	-	-	-	-	-	-	-	-	-	-	-	11	-	-	-	-	-	-	-	-	-	-	-	-	-	-
127				-	42	-	-	-	-	-	-	-	-	-	-	42	42	-	-	-	-	-	-	-	-	-	-	-	-	-	-	-	-	-	12	-	-	-	-	-	-	-	-	-	-	-	-	-	-
128				-	43	-	-	-	-	-	-	-	-	-	-	43	43	-	-	-	-	-	-	-	-	-	-	-	-	-	-	-	-	-	13	-	-	-	-	-	-	-	-	-	-	-	-	-	-
129				-	44	-	-	-	-	-	-	-	-	-	-	44	44	-	-	-	-	-	-	-	-	-	-	-	-	-	-	-	-	-	14	-	-	-	-	-	-	-	-	-	-	-	-	-	-
130				-	45	-	-	-	-	-	-	-	-	-	-	45	45	-	-	-	-	-	-	-	-	-	-	-	-	-	-	-	-	-	15	-	-	-	-	-	-	-	-	-	-	-	-	-	-
131				-	46	-	-	-	-	-	-	-	-	-	-	46	46	-	-	-	-	-	-	-	-	-	-	-	-	-	-	-	-	-	16	-	-	-	-	-	-	-	-	-	-	-	-	-	-
132				-	47	-	-	-	-	-	-	-	-	-	-	47	47	-	-	-	-	-	-	-	-	-	-	-	-	-	-	-	-	-	17	-	-	-	-	-	-	-	-	-	-	-	-	-	-
133				-	48	-	-	-	-	-	-	-	-	-	-	48	48	-	-	-	-	-	-	-	-	-	-	-	-	-	-	-	-	-	18	-	-	-	-	-	-	-	-	-	-	-	-	-	-
134				-	49	-	-	-	-	-	-	-	-	-	-	49	49	-	-	-	-	-	-	-	-	-	-	-	-	-	-	-	-	-	-	-	-	-	-	-	-	-	-	-	-	-	-	-	-
135				-	50	-	-	-	-	-	-	-	-	-	-	50	50	-	-	-	-	-	-	-	-	-	-	-	-	-	-	-	-	-	-	-	-	-	-	-	-	-	-	-	-	-	-	-	-
136				-	51	-	-	-	-	-	-	-	-	-	-	51	51	-	-	-	-	-	-	-	-	-	-	-	-	-	-	-	-	-	-	-	-	-	-	-	-	-	-	-	-	-	-	-	-
137				-	52	-	-	-	-	-	-	-	-	-	-	52	52	-	-	-	-	-	-	-	-	-	-	-	-	-	-	-	-	-	19	-	-	-	-	-	-	-	-	-	-	-	-	-	-
138				-	53	-	-	-	-	-	-	-	-	-	-	53	53	-	-	-	-	-	-	-	-	-	-	-	-	-	-	-	-	-	20	-	-	-	-	-	-	-	-	-	-	-	-	-	-
139				-	54	-	-	-	-	-	-	-	-	-	-	54	54	-	-	-	-	-	-	-	-	-	-	-	-	-	-	-	-	-	21	-	-	-	-	-	-	-	-	-	-	-	-	-	-
140				-	55	-	-	-	-	-	-	-	-	-	-	55	55	-	-	-	-	-	-	-	-	-	-	-	-	-	-	-	-	-	22	-	-	-	-	-	-	-	-	-	-	-	-	-	-
141				-	56	-	-	-	-	-	-	-	-	-	-	56	56	-	-	-	-	-	-	-	-	-	-	-	-	-	-	-	-	-	23	-	-	-	-	-	-	-	-	-	-	-	-	-	-
142				-	57	-	-	-	-	-	-	-	-	-	-	57	57	-	-	-	-	-	-	-	-	-	-	-	-	-	-	-	-	-	24	-	-	-	-	-	-	-	-	-	-	-	-	-	-
143				-	58	-	-	-	-	-	-	-	-	-	-	58	58	-	-	-	-	-	-	-	-	-	-	-	-	-	-	-	-	-	25	-	-	-	-	-	-	-	-	-	-	-	-	-	-
144				-	59	-	-	-	-	-	-	-	-	-	-	59	59	-	-	-	-	-	-	-	-	-	-	-	-	-	-	-	-	-	26	-	-	-	-	-	-	-	-	-	-	-	-	-	-
145				-	60	-	-	-	-	-	-	-	-	-	-	60	60	-	-	-	-	-	-	-	-	-	-	-	-	-	-	-	-	-	27	-	-	-	-	-	-	-	-	-	-	-	-	-	-
146				-	61	-	-	-	-	-	-	-	-	-	-	61	61	-	-	-	-	-	-	-	-	-	-	-	-	-	-	-	-	-	28	-	-	-	-	-	-	-	-	-	-	-	-	-	-
147				-	62	-	-	-	-	-	-	-	-	-	-	62	62	-	-	-	-	-	-	-	-	-	-	-	-	-	-	-	-	-	29	-	-	-	-	-	-	-	-	-	-	-	-	-	-
148				-	63	-	-	-	-	-	-	-	-	-	-	63	63	-	-	-	-	-	-	-	-	-	-	-	-	-	-	-	-	-	30	-	-	-	-	-	-	-	-	-	-	-	-	-	-
149				-	-	-	-	-	-	-	-	-	-	-	-	-	-	-	-	-	-	-	-	-	-	-	-	-	-	-	-	-	-	-	-	-	-	-	-	-	-	-	-	-	-	-	-	-	-
150				-	-	-	-	-	-	-	-	-	-	-	-	-	-	-	-	-	-	-	-	-	-	-	-	-	-	-	-	-	-	-	-	-	-	-	-	-	-	-	-	-	-	-	-	-	-
151				-	-	-	-	-	-	-	-	-	-	-	-	-	-	-	-	-	-	-	-	-	-	-	-	-	-	-	-	-	-	-	-	-	-	-	-	-	-	-	-	-	-	-	-	-	-
152				-	-	-	-	-	-	-	-	-	-	-	-	-	-	-	-	-	-	-	-	-	-	-	-	-	-	-	-	-	-	-	-	-	-	-	-	-	-	-	-	-	-	-	-	-	-
153				-	64	-	-	-	-	-	-	-	-	-	-	64	64	-	-	-	-	-	-	-	-	-	-	-	-	-	-	-	-	-	-	-	-	-	-	-	-	-	-	-	-	-	-	-	-
154				-	65	-	-	-	-	-	-	-	-	-	-	65	65	-	-	-	-	-	-	-	-	-	-	-	-	-	-	-	-	-	-	-	-	-	-	-	-	-	-	-	-	-	-	-	-
155				-	66	-	-	-	-	-	-	-	-	-	-	66	66	-	-	-	-	-	-	-	-	-	-	-	-	-	-	-	-	-	-	-	-	-	-	-	-	-	-	-	-	-	-	-	-
156				-	67	-	-	-	-	-	-	-	-	-	-	67	67	-	-	-	-	-	-	-	-	-	-	-	-	-	-	-	-	-	-	-	-	-	-	-	-	-	-	-	-	-	-	-	-
157				-	68	-	-	-	-	-	-	-	-	-	-	68	68	-	-	-	-	-	-	-	-	-	-	-	-	-	-	-	-	-	-	-	-	-	-	-	-	-	-	-	-	-	-	-	-
158				-	-	-	-	-	-	-	-	-	-	-	-	-	-	-	-	-	-	-	-	-	-	-	-	-	-	-	-	-	-	-	-	-	-	-	-	-	-	-	-	-	-	-	-	-	-
159				-	-	-	-	-	-	-	-	-	-	-	-	-	-	-	-	-	-	-	-	-	-	-	-	-	-	-	-	-	-	-	-	-	-	-	-	-	-	-	-	-	-	-	-	-	-
160				-	-	-	-	-	-	-	-	-	-	-	-	-	-	-	-	-	-	-	-	-	-	-	-	-	-	-	-	-	-	-	-	-	-	-	-	-	-	-	-	-	-	-	-	-	-
161				-	-	-	-	-	-	-	-	-	-	-	-	-	-	-	-	-	-	-	-	-	-	-	-	-	-	-	-	-	-	-	-	-	-	-	-	-	-	-	-	-	-	-	-	-	-
162				-	-	-	-	-	-	-	-	-	-	-	-	-	-	-	-	-	-	-	-	-	-	-	-	-	-	-	-	-	-	-	-	-	-	-	-	-	-	-	-	-	-	-	-	-	-
163				-	69	-	-	-	-	-	-	-	-	-	-	69	69	-	-	-	-	-	-	-	-	-	-	-	-	-	-	-	-	-	-	-	-	-	-	-	-	-	-	-	-	-	-	-	-
164				-	70	-	-	-	-	-	-	-	-	-	-	70	70	-	-	-	-	-	-	-	-	-	-	-	-	-	-	-	-	-	-	-	-	-	-	-	-	-	-	-	-	-	-	-	-
165				-	71	-	-	-	-	-	-	-	-	-	-	71	71	-	-	-	-	-	-	-	-	-	-	-	-	-	-	-	-	-	31	-	-	-	-	-	-	-	-	-	-	-	-	-	-
166				-	72	-	-	-	-	-	-	-	-	-	-	72	72	-	-	-	-	-	-	-	-	-	-	-	-	-	-	-	-	-	32	-	-	-	-	-	-	-	-	-	-	-	-	-	-
167				-	73	-	-	-	-	-	-	-	-	-	-	73	73	-	-	-	-	-	-	-	-	-	-	-	-	-	-	-	-	-	33	-	-	-	-	-	-	-	-	-	-	-	-	-	-
168				-	74	-	-	-	-	-	-	-	-	-	-	74	74	-	-	-	-	-	-	-	-	-	-	-	-	-	-	-	-	-	34	-	-	-	-	-	-	-	-	-	-	-	-	-	-
169				-	75	-	-	-	-	-	-	-	-	-	-	75	75	-	-	-	-	-	-	-	-	-	-	-	-	-	-	-	-	-	35	-	-	-	-	-	-	-	-	-	-	-	-	-	-
170				-	76	-	-	-	-	-	-	-	-	-	-	76	76	-	-	-	-	-	-	-	-	-	-	-	-	-	-	-	-	-	36	-	-	-	-	-	-	-	-	-	-	-	-	-	-
171				-	77	-	-	-	-	-	-	-	-	-	-	77	77	-	-	-	-	-	-	-	-	-	-	-	-	-	-	-	-	-	37	-	-	-	-	-	-	-	-	-	-	-	-	-	-
172				-	78	-	-	-	-	-	-	-	-	-	-	78	78	-	-	-	-	-	-	-	-	-	-	-	-	-	-	-	-	-	38	-	-	-	-	-	-	-	-	-	-	-	-	-	-
173				-	79	-	-	-	-	-	-	-	-	-	-	79	79	-	-	-	-	-	-	-	-	-	-	-	-	-	-	-	-	-	39	-	-	-	-	-	-	-	-	-	-	-	-	-	-
174				-	80	-	-	-	-	-	-	-	-	-	-	80	80	-	-	-	-	-	-	-	-	-	-	-	-	-	-	-	-	-	40	-	-	-	-	-	-	-	-	-	-	-	-	-	-
175				-	81	-	-	-	-	-	-	-	-	-	-	81	81	-	-	-	-	-	-	-	-	-	-	-	-	-	-	-	-	-	41	-	-	-	-	-	-	-	-	-	-	-	-	-	-
176				-	82	-	-	-	-	-	-	-	-	-	-	82	82	-	-	-	-	-	-	-	-	-	-	-	-	-	-	-	-	-	42	-	-	-	-	-	-	-	-	-	-	-	-	-	-
177				-	83	-	-	-	-	-	-	-	-	-	-	83	83	-	-	-	-	-	-	-	-	-	-	-	-	-	-	-	-	-	43	-	-	-	-	-	-	-	-	-	-	-	-	-	-
178				-	84	-	-	-	-	-	-	-	-	-	-	84	84	-	-	-	-	-	-	-	-	-	-	-	-	-	-	-	-	-	44	-	-	-	-	-	-	-	-	-	-	-	-	-	-
179				-	85	-	-	-	-	-	-	-	-	-	-	85	85	-	-	-	-	-	-	-	-	-	-	-	-	-	-	-	-	-	45	-	-	-	-	-	-	-	-	-	-	-	-	-	-
180				-	86	-	-	-	-	-	-	-	-	-	-	86	86	-	-	-	-	-	-	-	-	-	-	-	-	-	-	-	-	-	46	-	-	-	-	-	-	-	-	-	-	-	-	-	-
181				-	-	-	-	-	-	-	-	-	-	-	-	-	-	-	-	-	-	-	-	-	-	-	-	-	-	-	-	-	-	-	-	-	-	-	-	-	-	-	-	-	-	-	-	-	-
182				-	87	-	-	-	-	-	-	-	-	-	-	87	87	-	-	-	-	-	-	-	-	-	-	-	-	-	-	-	-	-	47	-	-	-	-	-	-	-	-	-	-	-	-	-	-
183				-	88	-	-	-	-	-	-	-	-	-	-	88	88	-	-	-	-	-	-	-	-	-	-	-	-	-	-	-	-	-	48	-	-	-	-	-	-	-	-	-	-	-	-	-	-
184				-	89	-	-	-	-	-	-	-	-	-	-	89	89	-	-	-	-	-	-	-	-	-	-	-	-	-	-	-	-	-	49	-	-	-	-	-	-	-	-	-	-	-	-	-	-
185				-	90	-	-	-	-	-	-	-	-	-	-	90	90	-	-	-	-	-	-	-	-	-	-	-	-	-	-	-	-	-	50	-	-	-	-	-	-	-	-	-	-	-	-	-	-
186				-	91	-	-	-	-	-	-	-	-	-	-	91	91	-	-	-	-	-	-	-	-	-	-	-	-	-	-	-	-	-	51	-	-	-	-	-	-	-	-	-	-	-	-	-	-
187				-	92	-	-	-	-	-	-	-	-	-	-	92	92	-	-	-	-	-	-	-	-	-	-	-	-	-	-	-	-	-	52	-	-	-	-	-	-	-	-	-	-	-	-	-	-
188				-	93	-	-	-	-	-	-	-	-	-	-	93	93	-	-	-	-	-	-	-	-	-	-	-	-	-	-	-	-	-	53	-	-	-	-	-	-	-	-	-	-	-	-	-	-
189				-	94	-	-	-	-	-	-	-	-	-	-	94	94	-	-	-	-	-	-	-	-	-	-	-	-	-	-	-	-	-	54	-	-	-	-	-	-	-	-	-	-	-	-	-	-
190				-	95	-	-	-	-	-	-	-	-	-	-	95	95	-	-	-	-	-	-	-	-	-	-	-	-	-	-	-	-	-	55	-	-	-	-	-	-	-	-	-	-	-	-	-	-
191				-	96	-	-	-	-	-	-	-	-	-	-	96	96	1	-	-	-	-	-	-	-	-	-	-	-	-	-	-	-	-	56	-	-	-	-	-	-	-	-	-	-	-	-	-	-
192				-	-	-	-	-	-	-	-	-	-	-	-	-	-	-	-	-	-	-	-	-	-	-	-	-	-	-	-	-	-	-	-	-	-	-	-	-	-	-	-	-	-	-	-	-	-
193				-	97	-	-	-	-	-	-	-	-	-	-	97	97	2	-	-	-	-	-	-	-	-	-	-	-	-	-	-	-	-	57	-	-	-	-	-	-	-	-	-	-	-	-	-	-
194				-	-	-	-	-	-	-	-	-	-	-	-	-	-	-	-	-	-	-	-	-	-	-	-	-	-	-	-	-	-	-	-	-	-	-	-	-	-	-	-	-	-	-	-	-	-
195				-	-	-	-	-	-	-	-	-	-	-	-	-	-	-	-	-	-	-	-	-	-	-	-	-	-	-	-	-	-	-	-	-	-	-	-	-	-	-	-	-	-	-	-	-	-
196				-	98	-	-	-	-	-	-	-	-	-	-	98	98	3	-	-	-	-	-	-	-	-	-	-	-	-	-	-	-	-	58	-	-	-	-	-	-	-	-	-	-	-	-	-	-
197				-	99	-	-	-	-	-	-	-	-	-	-	99	99	4	-	-	-	-	-	-	-	-	-	-	-	-	-	-	-	-	59	-	-	-	-	-	-	-	-	-	-	-	-	-	-
198				-	100	-	-	-	-	-	-	-	-	-	-	100	100	5	-	-	-	-	-	-	-	-	-	-	-	-	-	-	-	-	60	-	-	-	-	-	-	-	-	-	-	-	-	-	-
199				-	101	-	-	-	-	-	-	-	-	-	-	101	101	6	-	-	-	-	-	-	-	-	-	-	-	-	-	-	-	-	61	-	-	-	-	-	-	-	-	-	-	-	-	-	-
200				-	102	-	-	-	-	-	-	-	-	-	-	102	102	7	-	-	-	-	-	-	-	-	-	-	-	-	-	-	-	-	62	-	-	-	-	-	-	-	-	-	-	-	-	-	-
201				-	103	-	-	-	-	-	-	-	-	-	-	103	103	8	-	-	-	-	-	-	-	-	-	-	-	-	-	-	-	-	63	-	-	-	-	-	-	-	-	-	-	-	-	-	-
202				-	104	-	-	-	-	-	-	-	-	-	-	104	104	9	-	-	-	-	-	-	-	-	-	-	-	-	-	-	-	-	64	-	-	-	-	-	-	-	-	-	-	-	-	-	-
203				-	105	-	-	-	-	-	-	-	-	-	-	105	105	10	-	-	-	-	-	-	-	-	-	-	-	-	-	-	-	-	65	-	-	-	-	-	-	-	-	-	-	-	-	-	-
204				-	106	-	-	-	-	-	-	-	-	-	-	106	106	11	-	-	-	-	-	-	-	-	-	-	-	-	-	-	-	1	66	-	-	-	-	-	-	-	-	-	-	-	-	1	1
205				-	107	-	-	-	-	-	-	-	-	-	-	107	107	12	-	-	-	-	-	-	-	-	-	-	-	-	-	-	-	2	67	-	-	-	-	-	-	-	-	-	-	-	-	2	2
206				-	108	-	-	-	-	-	-	-	-	-	-	108	108	13	-	-	-	-	-	-	-	-	-	-	-	-	-	-	-	3	68	-	-	-	-	-	-	-	-	-	-	-	-	3	3
207				-	109	-	-	-	-	-	-	-	-	-	-	109	109	14	-	-	-	-	-	-	-	-	-	-	-	-	-	-	-	4	69	-	-	-	-	-	-	-	-	-	-	-	-	4	4
208				-	110	-	-	-	-	-	-	-	-	-	-	110	110	15	-	-	1	1	-	-	-	-	-	-	-	-	-	-	-	5	70	-	-	1	1	1	1	-	-	-	-	-	-	5	5
209				-	111	-	-	-	-	-	-	-	-	-	-	111	111	16	-	-	2	2	-	-	-	-	-	-	-	1	-	-	-	6	71	-	-	2	2	2	2	-	-	-	-	-	-	6	6
210				-	112	-	-	-	-	-	-	-	-	-	-	112	112	17	-	-	3	3	-	-	-	-	-	-	-	2	-	-	-	7	72	-	-	3	3	3	3	-	-	-	-	-	-	7	7
211				-	113	-	-	-	-	-	-	-	-	-	-	113	113	18	-	-	4	4	-	-	-	-	6	6	6	3	-	-	-	8	73	-	-	4	4	4	4	-	-	2	2	2	2	8	8
212				-	114	-	-	-	-	-	-	-	-	-	-	114	114	19	-	-	5	5	-	-	-	-	7	7	7	4	-	-	-	9	74	-	-	5	5	5	5	-	-	3	3	3	3	9	9
213				-	-	-	-	-	-	-	-	-	-	-	-	-	-	-	-	-	-	-	-	-	-	-	-	-	-	-	-	-	-	10	-	-	-	-	-	-	-	-	-	-	-	-	-	10	10
214				-	115	-	-	-	-	-	-	-	-	-	-	115	115	20	-	-	6	6	-	-	-	-	8	8	8	5	-	-	-	11	75	-	-	6	6	6	6	-	-	4	4	4	4	11	11
215				-	116	-	-	-	-	-	-	-	-	-	-	116	116	21	-	-	7	7	-	-	-	-	9	9	9	6	-	-	-	12	76	-	-	7	7	7	7	-	1	5	5	5	5	12	12
216				-	117	-	-	-	-	-	-	-	-	-	-	117	117	22	-	-	8	8	-	-	-	-	10	10	10	7	-	-	-	13	77	-	-	8	8	8	8	-	2	6	6	6	6	13	13
217				-	118	-	-	-	-	-	-	-	-	-	-	118	118	23	-	-	9	9	-	-	-	-	11	11	11	8	-	-	-	14	78	-	-	9	9	9	9	-	3	7	7	7	7	14	14
218				-	119	-	-	-	-	-	-	-	-	-	-	119	119	24	-	-	10	10	-	-	-	-	12	12	12	9	-	-	-	15	79	-	-	10	10	10	10	-	4	8	8	8	8	15	15
219				-	120	-	-	-	-	-	-	-	-	-	-	120	120	25	-	-	11	11	-	-	-	-	13	13	13	10	-	-	-	16	80	-	-	11	11	11	11	-	5	9	9	9	9	16	16
220				-	121	-	-	-	-	-	-	-	-	-	-	121	121	26	-	-	12	12	-	-	-	-	14	14	14	11	-	-	-	17	81	-	-	12	12	12	12	-	6	10	10	10	10	17	17
221				-	122	-	-	-	-	-	-	-	-	-	-	122	122	27	-	-	13	13	-	-	-	-	15	15	15	12	-	-	-	18	82	-	-	13	13	13	13	-	7	11	11	11	11	18	18
222				-	123	-	-	-	-	-	-	-	-	-	-	123	123	28	-	-	14	14	-	-	-	-	16	16	16	13	-	-	-	19	83	-	-	14	14	14	14	-	8	12	12	12	12	19	19
223				-	124	-	-	-	-	-	-	-	-	-	-	124	124	29	-	-	15	15	-	-	-	-	17	17	17	14	-	-	-	-	84	-	-	15	15	15	15	-	-	-	-	-	-	-	-
224				-	125	-	-	-	-	-	-	-	-	-	-	125	125	30	-	-	16	16	-	-	-	-	18	18	18	15	-	-	-	20	85	-	-	16	16	16	16	-	9	13	13	13	13	20	20
225				-	126	-	-	-	-	-	-	-	-	-	-	126	126	31	-	-	17	17	-	-	-	-	19	19	19	16	-	-	-	21	86	-	-	17	17	17	17	-	10	14	14	14	14	21	21
226				-	127	-	-	-	-	-	-	8	8	8	-	127	127	32	-	-	18	18	-	8	8	8	20	20	20	17	-	-	-	22	87	3	3	18	18	18	18	-	11	15	15	15	15	22	22
227				-	128	-	-	-	-	-	-	9	9	9	-	128	128	33	-	-	19	19	-	9	9	9	21	21	21	18	-	-	-	23	88	4	4	19	19	19	19	-	12	16	16	16	16	23	23
228				-	129	-	-	-	-	-	-	10	10	10	-	129	129	34	-	-	20	20	-	10	10	10	22	22	22	19	-	-	-	24	89	5	5	20	20	20	20	-	13	17	17	17	17	24	24
229				-	130	-	-	-	-	-	-	11	11	11	-	130	130	35	-	-	21	21	-	11	11	11	23	23	23	20	-	-	-	25	90	6	6	21	21	21	21	-	14	18	18	18	18	25	25
230				-	131	-	-	-	-	-	-	12	12	12	-	131	131	36	-	-	22	22	-	12	12	12	24	24	24	21	-	-	-	26	91	7	7	22	22	22	22	-	15	19	19	19	19	26	26
231				-	-	-	-	-	-	-	-	-	-	-	-	-	-	-	-	-	-	-	-	-	-	-	-	-	-	-	-	-	-	-	-	8	8	-	-	-	-	-	-	-	-	-	-	-	-
232				-	132	-	-	-	-	-	-	13	13	13	-	132	132	37	-	-	23	23	-	13	13	13	25	25	25	22	-	-	-	27	92	9	9	23	23	23	23	-	16	20	20	20	20	27	27
233				-	133	-	-	-	-	-	-	14	14	14	-	133	133	38	-	-	24	24	-	14	14	14	26	26	26	23	-	-	-	28	93	10	10	24	24	24	24	-	17	21	21	21	21	28	28
234				-	134	-	-	-	-	-	-	15	15	15	-	134	134	39	-	-	25	25	-	15	15	15	27	27	27	24	-	-	-	29	94	11	11	25	25	25	25	-	18	22	22	22	22	29	29
235				-	135	-	-	-	-	-	-	16	16	16	-	135	135	40	-	-	-	-	-	16	16	16	28	28	28	25	-	-	-	30	95	12	12	-	-	-	-	-	19	23	23	23	23	30	30
236				-	136	-	-	-	-	-	-	17	17	17	-	136	136	41	-	-	26	26	-	17	17	17	29	29	29	26	-	-	-	31	96	13	13	26	26	26	26	-	20	24	24	24	24	31	31
237				-	137	-	-	-	-	-	-	18	18	18	-	137	137	42	-	-	27	27	-	18	18	18	30	30	30	27	-	-	-	32	97	14	14	27	27	27	27	-	21	25	25	25	25	32	32
238				-	138	-	-	-	-	-	-	19	19	19	-	138	138	43	-	-	28	28	-	19	19	19	31	31	31	28	-	-	-	33	98	15	15	28	28	28	28	-	22	26	26	26	26	33	33
239				-	-	-	-	-	-	-	-	20	20	20	-	-	-	-	-	-	29	29	-	20	20	20	-	-	-	-	-	-	-	34	-	-	-	29	29	29	29	-	23	-	-	-	-	34	34
240				-	139	-	-	-	-	-	-	21	21	21	-	139	139	44	-	-	30	30	-	21	21	21	32	32	32	29	-	-	-	35	99	16	16	30	30	30	30	-	24	27	27	27	27	35	35
241				-	140	-	-	-	-	-	-	22	22	22	-	140	140	45	-	-	31	31	-	22	22	22	33	33	33	30	-	-	-	36	100	17	17	31	31	31	31	-	25	28	28	28	28	36	36
242				-	-	-	-	-	-	-	-	-	-	-	-	-	-	-	-	-	-	-	-	-	-	-	-	-	-	-	-	-	-	-	-	-	-	-	-	-	-	-	-	-	-	-	-	-	-
243				1	141	-	-	-	-	-	-	23	23	23	-	141	141	46	-	-	32	32	-	23	23	23	34	34	34	31	-	-	-	-	101	18	18	32	32	32	32	-	-	29	29	29	29	-	-
244				2	142	-	-	-	-	-	-	24	24	24	4	142	142	47	-	-	33	33	-	24	24	24	35	35	35	32	-	-	-	37	102	19	19	33	33	33	33	-	26	30	30	30	30	37	37
245				3	143	-	-	-	-	-	-	25	25	25	5	143	143	48	-	-	34	34	-	25	25	25	36	36	36	33	-	-	-	38	103	20	20	34	34	34	34	-	27	31	31	31	31	38	38
246				-	-	-	-	-	-	-	-	-	-	-	-	-	-	-	-	-	-	-	-	-	-	-	-	-	-	-	-	-	-	-	-	-	-	-	-	-	-	-	-	-	-	-	-	-	-
247				-	-	-	-	-	-	-	-	-	-	-	-	-	-	-	-	-	-	-	-	-	-	-	-	-	-	-	-	-	-	-	-	-	-	-	-	-	-	-	-	-	-	-	-	-	-
248				-	-	-	-	-	-	-	-	-	-	-	-	-	-	-	-	-	-	-	-	-	-	-	-	-	-	-	-	-	-	-	-	-	-	-	-	-	-	-	-	-	-	-	-	-	-
249				-	-	-	-	-	-	-	-	-	-	-	-	-	-	-	-	-	-	-	-	-	-	-	-	-	-	-	-	-	-	-	-	-	-	-	-	-	-	-	-	-	-	-	-	-	-
250				-	-	-	-	-	-	-	-	-	-	-	-	-	-	-	-	-	-	-	-	-	-	-	-	-	-	-	-	-	-	-	-	-	-	-	-	-	-	-	-	-	-	-	-	-	-
251				-	-	-	-	-	-	-	-	-	-	-	-	-	-	-	-	-	-	-	-	-	-	-	-	-	-	-	-	-	-	-	-	-	-	-	-	-	-	-	-	-	-	-	-	-	-
252				-	-	-	-	-	-	-	-	-	-	-	-	-	-	-	-	-	-	-	-	-	-	-	-	-	-	-	-	-	-	-	-	-	-	-	-	-	-	-	-	-	-	-	-	-	-
253				-	-	-	-	-	-	-	-	-	-	-	-	-	-	-	-	-	-	-	-	-	-	-	-	-	-	-	-	-	-	-	-	-	-	-	-	-	-	-	-	-	-	-	-	-	-
254				-	-	-	-	-	-	-	-	-	-	-	-	-	-	-	-	-	-	-	-	-	-	-	-	-	-	-	-	-	-	-	-	-	-	-	-	-	-	-	-	-	-	-	-	-	-
255				-	-	-	-	-	-	-	-	-	-	-	-	-	-	-	-	-	-	-	-	-	-	-	-	-	-	-	-	-	-	-	-	-	-	-	-	-	-	-	-	-	-	-	-	-	-
256				-	-	-	-	-	-	-	-	-	-	-	-	-	-	-	-	-	-	-	-	-	-	-	-	-	-	-	-	-	-	-	-	-	-	-	-	-	-	-	-	-	-	-	-	-	-
257				-	-	-	-	-	-	-	-	-	-	-	-	-	-	-	-	-	-	-	-	-	-	-	-	-	-	-	-	-	-	-	-	-	-	-	-	-	-	-	-	-	-	-	-	-	-
258				-	-	-	-	-	-	-	-	-	-	-	-	-	-	-	-	-	-	-	-	-	-	-	-	-	-	-	-	-	-	-	-	-	-	-	-	-	-	-	-	-	-	-	-	-	-
259				-	-	-	-	-	-	-	-	-	-	-	-	-	-	-	-	-	-	-	-	-	-	-	-	-	-	-	-	-	-	-	-	-	-	-	-	-	-	-	-	-	-	-	-	-	-
260				-	-	-	-	-	-	-	-	-	-	-	-	-	-	-	-	-	-	-	-	-	-	-	-	-	-	-	-	-	-	-	-	-	-	-	-	-	-	-	-	-	-	-	-	-	-
261				-	-	-	-	-	-	-	-	-	-	-	-	-	-	-	-	-	-	-	-	-	-	-	-	-	-	-	-	-	-	-	-	-	-	-	-	-	-	-	-	-	-	-	-	-	-
262				-	-	-	-	-	-	-	-	-	-	-	-	-	-	-	-	-	-	-	-	-	-	-	-	-	-	-	-	-	-	-	-	-	-	-	-	-	-	-	-	-	-	-	-	-	-
263				-	-	-	-	-	-	-	-	-	-	-	-	-	-	-	-	-	-	-	-	-	-	-	-	-	-	-	-	-	-	-	-	-	-	-	-	-	-	-	-	-	-	-	-	-	-
264				-	-	-	-	-	-	-	-	26	26	26	-	-	-	-	1	1	35	35	1	26	26	26	-	-	-	-	-	-	-	-	-	-	-	35	35	35	35	1	-	-	-	-	-	-	-
265				4	144	1	1	1	1	1	1	-	-	-	6	144	144	49	-	-	-	-	-	-	-	-	37	37	37	34	-	-	1	39	104	21	21	-	-	-	-	-	28	32	32	32	32	39	39
266				5	145	2	2	2	2	2	2	27	27	27	7	145	145	50	2	2	36	36	2	27	27	27	38	38	38	35	2	2	2	40	105	22	22	36	36	36	36	2	29	33	33	33	33	40	40
267				6	146	3	3	3	3	3	3	28	28	28	8	146	146	51	3	3	37	37	3	28	28	28	39	39	39	36	3	3	3	41	106	23	23	37	37	37	37	3	30	34	34	34	34	41	41
268				7	147	4	4	4	4	4	4	29	29	29	9	147	147	52	4	4	38	38	4	29	29	29	40	40	40	37	4	4	4	42	107	24	24	38	38	38	38	4	31	35	35	35	35	42	42
269				8	148	5	5	5	5	5	5	30	30	30	10	148	148	53	5	5	39	39	5	30	30	30	41	41	41	38	5	5	5	43	108	25	25	39	39	39	39	5	32	36	36	36	36	43	43
270				9	149	6	6	6	6	6	6	31	31	31	11	149	149	54	6	6	40	40	6	31	31	31	42	42	42	39	6	6	6	44	109	26	26	40	40	40	40	6	33	37	37	37	37	44	44
271				10	150	-	-	-	-	-	-	-	-	-	12	150	150	55	-	-	41	41	-	-	-	-	-	-	-	40	-	-	-	45	110	-	-	41	41	41	41	-	-	-	-	-	-	45	45
272				11	151	7	7	7	7	7	7	32	32	32	13	151	151	56	7	7	42	42	7	32	32	32	43	43	43	41	7	7	7	46	111	27	27	42	42	42	42	7	34	38	38	38	38	46	46
273				12	152	8	8	8	8	8	8	33	33	33	14	152	152	57	8	8	43	43	8	33	33	33	44	44	44	42	8	8	8	47	112	28	28	43	43	43	43	8	35	39	39	39	39	47	47
274	Backbone Brackets	Phosphate Binding Site		13	153	9	9	9	9	9	9	34	34	34	15	153	153	58	9	9	44	44	9	34	34	34	45	45	45	43	9	9	9	48	113	29	29	44	44	44	44	9	36	40	40	40	40	48	48
275				14	154	10	10	10	10	10	10	35	35	35	16	154	154	59	10	10	45	45	10	35	35	35	46	46	46	44	10	10	10	49	114	30	30	45	45	45	45	10	37	41	41	41	41	49	49
276				15	155	11	11	11	11	11	11	36	36	36	17	155	155	60	11	11	46	46	11	36	36	36	47	47	47	45	11	11	11	50	115	31	31	46	46	46	46	11	38	42	42	42	42	50	50
277	Phosphate Binding Site			16	156	12	12	12	12	12	12	37	37	37	18	156	156	61	12	12	47	47	12	37	37	37	48	48	48	46	12	12	12	51	116	32	32	47	47	47	47	12	39	43	43	43	43	51	51
278				-	-	-	-	-	-	-	-	-	-	-	-	-	-	-	-	-	-	-	-	-	-	-	49	49	49	-	-	-	-	-	-	-	-	-	-	-	-	-	-	44	44	44	44	-	-
279				17	157	13	13	13	13	13	13	38	38	38	19	157	157	62	13	13	48	48	13	38	38	38	50	50	50	47	13	13	13	52	117	33	33	48	48	48	48	13	40	45	45	45	45	52	52
280				18	158	14	14	14	14	14	14	39	39	39	20	158	158	63	14	14	49	49	14	39	39	39	51	51	51	48	14	14	14	53	118	34	34	49	49	49	49	14	41	46	46	46	46	53	53
281		HIGH	Phosphate Binding Site	19	159	15	15	15	15	15	15	40	40	40	21	159	159	64	15	15	50	50	15	40	40	40	52	52	52	49	15	15	15	54	119	35	35	50	50	50	50	15	42	47	47	47	47	54	54
282	HIGH			20	160	16	16	16	16	16	16	41	41	41	22	160	160	65	16	16	51	51	16	41	41	41	53	53	53	50	16	16	16	55	120	36	36	51	51	51	51	16	43	48	48	48	48	55	55
283	HIGH			21	161	17	17	17	17	17	17	42	42	42	23	161	161	66	17	17	52	52	17	42	42	42	54	54	54	51	17	17	17	56	121	37	37	52	52	52	52	17	44	49	49	49	49	56	56
284		HIGH	Phosphate Binding Site	22	162	18	18	18	18	18	18	43	43	43	24	162	162	67	18	18	53	53	18	43	43	43	55	55	55	52	18	18	18	57	122	38	38	53	53	53	53	18	45	50	50	50	50	57	57
285				23	163	19	19	19	19	19	19	44	44	44	25	163	163	68	19	19	54	54	19	44	44	44	56	56	56	53	19	19	19	58	123	39	39	54	54	54	54	19	46	51	51	51	51	58	58
286				24	164	20	20	20	20	20	20	45	45	45	26	164	164	69	20	20	55	55	20	45	45	45	57	57	57	54	20	20	20	59	124	40	40	55	55	55	55	20	47	52	52	52	52	59	59
287				-	-	21	21	21	21	21	21	-	-	-	-	-	-	70	-	-	-	-	-	-	-	-	-	-	-	-	21	21	21	-	-	-	-	-	-	-	-	-	-	-	-	-	-	-	-
288				25	165	22	22	22	22	22	22	46	46	46	27	165	165	-	21	21	56	56	21	46	46	46	58	58	58	55	22	22	22	60	125	41	41	56	56	56	56	21	48	53	53	53	53	60	60
289				26	166	23	23	23	23	23	23	47	47	47	28	166	166	71	22	22	57	57	22	47	47	47	59	59	59	56	23	23	23	61	126	42	42	57	57	57	57	22	49	54	54	54	54	61	61
290				27	167	24	24	24	24	24	24	48	48	48	29	167	167	72	23	23	58	58	23	48	48	48	60	60	60	57	24	24	24	62	127	43	43	58	58	58	58	23	50	55	55	55	55	62	62
291				28	168	25	25	25	25	25	25	49	49	49	30	168	168	73	24	24	59	59	24	49	49	49	61	61	61	58	25	25	25	63	128	44	44	59	59	59	59	24	51	56	56	56	56	63	63
292				29	169	26	26	26	26	26	26	50	50	50	31	169	169	74	25	25	60	60	25	50	50	50	62	62	62	59	26	26	26	64	129	45	45	60	60	60	60	25	52	57	57	57	57	64	64
293				30	170	27	27	27	27	27	27	51	51	51	32	170	170	75	26	26	61	61	26	51	51	51	63	63	63	60	27	27	27	65	130	46	46	61	61	61	61	26	53	58	58	58	58	65	65
294				31	171	28	28	28	28	28	28	52	52	52	33	171	171	76	27	27	62	62	27	52	52	52	64	64	64	61	28	28	28	66	131	47	47	62	62	62	62	27	54	59	59	59	59	66	66
295				32	172	29	29	29	29	29	29	53	53	53	34	172	172	77	28	28	63	63	28	53	53	53	65	65	65	62	29	29	29	67	132	48	48	63	63	63	63	28	55	60	60	60	60	67	67
296				33	173	30	30	30	30	30	30	54	54	54	35	173	173	78	29	29	64	64	29	54	54	54	66	66	66	63	30	30	30	68	133	49	49	64	64	64	64	29	56	61	61	61	61	68	68
297				34	174	31	31	31	31	31	31	55	55	55	36	174	174	79	30	30	65	65	30	55	55	55	67	67	67	64	31	31	31	69	134	50	50	65	65	65	65	30	57	62	62	62	62	69	69
298				35	175	-	-	-	-	-	-	56	56	56	37	175	175	80	31	31	66	66	31	56	56	56	68	68	68	65	-	-	-	70	135	51	51	66	66	66	66	31	58	63	63	63	63	70	70
299				36	176	32	32	32	32	32	32	57	57	57	38	176	176	81	32	32	67	67	32	57	57	57	-	-	-	66	32	32	32	71	136	52	52	67	67	67	67	32	-	-	-	-	-	71	71
300				37	177	-	-	-	-	-	-	-	-	-	39	177	177	82	-	-	68	68	-	-	-	-	-	-	-	67	-	-	-	72	137	53	53	68	68	68	68	-	-	-	-	-	-	72	72
301				38	178	-	-	-	-	-	-	-	-	-	40	178	178	83	-	-	69	69	-	-	-	-	-	-	-	68	-	-	-	73	138	54	54	69	69	69	69	-	-	-	-	-	-	73	73
302				39	179	-	-	-	-	-	-	-	-	-	41	179	179	84	-	-	70	70	-	-	-	-	-	-	-	69	-	-	-	74	139	55	55	70	70	70	70	-	-	-	-	-	-	74	74
303				40	180	-	-	-	-	-	-	-	-	-	42	180	180	85	-	-	71	71	-	-	-	-	-	-	-	70	-	-	-	75	140	56	56	71	71	71	71	-	-	-	-	-	-	75	75
304				41	181	-	-	-	-	-	-	-	-	-	43	181	181	86	-	-	72	72	-	-	-	-	-	-	-	71	-	-	-	76	141	57	57	72	72	72	72	-	-	-	-	-	-	76	76
305				42	182	-	-	-	-	-	-	58	58	58	44	182	182	87	33	33	73	73	33	58	58	58	69	69	69	72	-	-	-	77	142	58	58	73	73	73	73	33	59	64	64	64	64	77	77
306				43	183	33	33	33	33	33	33	59	59	59	45	183	183	88	34	34	74	74	34	59	59	59	70	70	70	73	33	33	33	78	143	59	59	74	74	74	74	34	60	65	65	65	65	78	78
307				44	184	34	34	34	34	34	34	60	60	60	46	184	184	89	35	35	75	75	35	60	60	60	71	71	71	74	34	34	34	79	144	60	60	75	75	75	75	35	61	66	66	66	66	79	79
308				45	185	35	35	35	35	35	35	61	61	61	47	185	185	90	36	36	76	76	36	61	61	61	72	72	72	75	35	35	35	80	145	61	61	76	76	76	76	36	62	67	67	67	67	80	80
309				46	186	36	36	36	36	36	36	62	62	62	48	186	186	91	37	37	77	77	37	62	62	62	73	73	73	76	36	36	36	81	146	62	62	77	77	77	77	37	63	68	68	68	68	81	81
310				47	187	37	37	37	37	37	37	63	63	63	49	187	187	92	38	38	78	78	38	63	63	63	74	74	74	77	37	37	37	82	147	63	63	78	78	78	78	38	64	69	69	69	69	82	82
311				48	188	38	38	38	38	38	38	64	64	64	50	188	188	93	39	39	79	79	39	64	64	64	75	75	75	78	38	38	38	83	148	64	64	79	79	79	79	39	65	70	70	70	70	83	83
312				49	189	39	39	39	39	39	39	65	65	65	51	189	189	94	40	40	80	80	40	65	65	65	76	76	76	79	39	39	39	84	149	65	65	80	80	80	80	40	66	71	71	71	71	84	84
313				50	190	40	40	40	40	40	40	66	66	66	52	190	190	95	41	41	81	81	41	66	66	66	77	77	77	80	40	40	40	85	150	66	66	81	81	81	81	41	67	72	72	72	72	85	85
314				51	191	41	41	41	41	41	41	67	67	67	53	191	191	96	42	42	82	82	42	67	67	67	78	78	78	81	41	41	41	86	151	67	67	82	82	82	82	42	68	73	73	73	73	86	86
315				52	192	42	42	42	42	42	42	68	68	68	54	192	192	97	43	43	83	83	43	68	68	68	79	79	79	82	42	42	42	87	152	68	68	83	83	83	83	43	69	74	74	74	74	87	87
316				53	193	43	43	43	43	43	43	69	69	69	55	193	193	98	44	44	84	84	44	69	69	69	80	-	80	83	43	43	43	88	153	69	69	84	84	84	84	44	70	75	75	75	75	88	88
317				54	194	44	44	44	44	44	44	70	70	70	56	194	194	99	45	45	85	85	45	70	70	70	81	-	81	84	44	44	44	89	154	70	70	85	85	85	85	45	71	76	76	76	76	89	89
318				-	-	-	-	-	-	-	-	-	-	-	57	-	-	-	-	-	-	-	-	-	-	-	-	-	-	-	-	-	-	90	-	71	71	-	-	-	-	-	72	-	-	-	-	90	90
319				-	-	-	-	-	-	-	-	-	-	-	-	-	-	-	-	-	-	-	-	-	-	-	-	-	-	-	-	-	-	-	-	-	-	-	-	-	-	-	-	-	-	-	-	-	-
320				-	-	-	-	-	-	-	-	-	-	-	-	-	-	-	-	-	-	-	-	-	-	-	-	-	-	-	-	-	-	-	-	-	-	-	-	-	-	-	-	-	-	-	-	-	-
321				-	-	-	-	-	-	-	-	-	-	-	-	-	-	-	-	-	-	-	-	-	-	-	-	-	-	-	-	-	-	-	-	-	-	-	-	-	-	-	-	-	-	-	-	-	-
322				-	-	-	-	-	-	-	-	-	-	-	-	-	-	-	-	-	-	-	-	-	-	-	-	-	-	-	-	-	-	-	-	-	-	-	-	-	-	-	-	-	-	-	-	-	-
323				-	-	-	-	-	-	-	-	-	-	-	-	-	-	-	-	-	-	-	-	-	-	-	-	-	-	-	-	-	-	-	-	-	-	-	-	-	-	-	-	-	-	-	-	-	-
324				-	-	-	-	-	-	-	-	-	-	-	-	-	-	-	-	-	-	-	-	-	-	-	-	-	-	-	-	-	-	-	-	-	-	-	-	-	-	-	-	-	-	-	-	-	-
325				-	-	-	-	-	-	-	-	-	-	-	-	-	-	-	-	-	-	-	-	-	-	-	-	-	-	-	-	-	-	-	-	-	-	-	-	-	-	-	-	-	-	-	-	-	-
326				-	-	-	-	-	-	-	-	-	-	-	-	-	-	-	-	-	-	-	-	-	-	-	-	-	-	-	-	-	-	-	-	-	-	-	-	-	-	-	-	-	-	-	-	-	-
327				-	-	-	-	-	-	-	-	-	-	-	-	-	-	-	-	-	-	-	-	-	-	-	-	-	-	-	-	-	-	-	-	-	-	-	-	-	-	-	-	-	-	-	-	-	-
328				-	-	-	-	-	-	-	-	-	-	-	-	-	-	-	-	-	-	-	-	-	-	-	-	-	-	-	-	-	-	-	-	-	-	-	-	-	-	-	-	-	-	-	-	-	-
329				-	-	-	-	-	-	-	-	-	-	-	-	-	-	-	-	-	-	-	-	-	-	-	-	-	-	-	-	-	-	-	-	-	-	-	-	-	-	-	-	-	-	-	-	-	-
330				-	-	-	-	-	-	-	-	-	-	-	-	-	-	-	-	-	-	-	-	-	-	-	-	-	-	-	-	-	-	-	-	-	-	-	-	-	-	-	-	-	-	-	-	-	-
331				-	-	-	-	-	-	-	-	-	-	-	-	-	-	-	-	-	-	-	-	-	-	-	-	-	-	-	-	-	-	-	-	-	-	-	-	-	-	-	-	-	-	-	-	-	-
332				-	-	-	-	-	-	-	-	-	-	-	-	-	-	-	-	-	-	-	-	-	-	-	-	-	-	-	-	-	-	-	-	-	-	-	-	-	-	-	-	-	-	-	-	-	-
333				55	195	45	45	45	45	45	45	71	71	71	-	195	195	100	46	46	86	86	46	71	71	71	82	-	82	85	45	45	45	-	155	-	-	86	86	86	86	46	-	77	77	77	77	-	-
334				56	196	46	46	46	46	46	46	-	-	-	58	196	196	101	-	-	87	87	-	-	-	-	83	-	83	86	46	46	46	91	156	72	72	87	87	87	87	-	73	-	-	-	-	91	91
335				-	-	-	-	-	-	-	-	-	-	-	-	-	-	-	-	-	-	-	-	-	-	-	-	-	-	-	-	-	-	-	-	-	-	-	-	-	-	-	-	78	78	78	78	-	-
336				57	197	47	47	47	47	47	47	-	-	-	59	197	197	102	-	-	88	88	-	-	-	-	-	-	-	87	47	47	47	92	157	73	73	88	88	88	88	-	74	79	79	79	79	92	92
337				-	-	-	-	-	-	-	-	-	-	-	-	-	-	-	-	-	-	-	-	-	-	-	-	-	-	-	-	-	-	-	-	-	-	-	-	-	-	-	-	80	80	80	80	-	-
338				-	-	-	-	-	-	-	-	-	-	-	-	-	-	-	-	-	-	-	-	-	-	-	-	-	-	-	-	-	-	-	-	-	-	-	-	-	-	-	-	81	81	81	81	-	-
339				-	-	-	-	-	-	-	-	-	-	-	-	-	-	-	-	-	-	-	-	-	-	-	-	-	-	-	-	-	-	-	-	-	-	-	-	-	-	-	-	82	82	82	82	-	-
340				58	198	48	48	48	48	48	48	-	-	-	60	198	198	103	-	-	89	89	-	-	-	-	-	-	-	88	48	48	48	93	158	74	74	89	89	89	89	-	75	83	83	83	83	93	93
341				59	199	-	-	-	-	-	-	-	-	-	61	199	199	104	-	-	90	90	-	-	-	-	-	-	-	89	-	-	-	94	159	75	75	90	90	90	90	-	-	84	84	84	84	94	94
342				60	200	-	-	-	-	-	-	-	-	-	62	200	200	105	-	-	91	91	-	-	-	-	-	-	-	90	-	-	-	95	160	-	-	91	91	91	91	-	-	85	85	85	85	95	95
343				61	201	-	-	-	-	-	-	-	-	-	63	201	201	106	-	-	92	92	-	-	-	-	-	-	-	91	-	-	-	96	161	-	-	92	92	92	92	-	-	86	86	86	86	96	96
344				62	202	-	-	-	-	-	-	-	-	-	64	202	202	107	-	-	93	93	-	-	-	-	-	-	-	92	-	-	-	97	162	-	-	93	93	93	93	-	-	87	87	87	87	97	97
345				63	203	-	-	-	-	-	-	-	-	-	-	203	203	108	-	-	94	94	-	-	-	-	-	-	-	93	-	-	-	98	163	-	-	94	94	94	94	-	-	88	88	88	88	98	98
346				-	204	-	-	-	-	-	-	-	-	-	-	204	204	109	-	-	95	95	-	-	-	-	-	-	-	-	-	-	-	99	164	-	-	95	95	95	95	-	-	-	-	-	-	99	99
347				-	205	-	-	-	-	-	-	-	-	-	-	205	205	-	-	-	96	96	-	-	-	-	-	-	-	-	-	-	-	-	165	-	-	96	96	96	96	-	-	-	-	-	-	-	-
348				-	206	-	-	-	-	-	-	-	-	-	-	206	206	-	-	-	97	97	-	-	-	-	-	-	-	-	-	-	-	-	166	-	-	97	97	97	97	-	-	-	-	-	-	-	-
349				-	207	-	-	-	-	-	-	-	-	-	-	207	207	-	-	-	98	98	-	-	-	-	-	-	-	-	-	-	-	-	167	-	-	98	98	98	98	-	-	-	-	-	-	-	-
350				-	208	-	-	-	-	-	-	-	-	-	-	208	208	-	-	-	99	99	-	-	-	-	-	-	-	-	-	-	-	-	168	-	-	99	99	99	99	-	-	-	-	-	-	-	-
351				-	209	-	-	-	-	-	-	-	-	-	-	209	209	-	-	-	100	100	-	-	-	-	-	-	-	-	-	-	-	-	169	-	-	100	100	100	100	-	-	-	-	-	-	-	-
352				-	210	-	-	-	-	-	-	-	-	-	-	210	210	-	-	-	-	-	-	-	-	-	-	-	-	-	-	-	-	-	170	-	-	-	-	-	-	-	-	-	-	-	-	-	-
353				-	211	-	-	-	-	-	-	-	-	-	-	211	211	-	-	-	-	-	-	-	-	-	-	-	-	-	-	-	-	-	171	-	-	-	-	-	-	-	-	-	-	-	-	-	-
354				-	212	-	-	-	-	-	-	-	-	-	-	212	212	-	-	-	-	-	-	-	-	-	-	-	-	-	-	-	-	-	172	-	-	-	-	-	-	-	-	-	-	-	-	-	-
355				-	213	-	-	-	-	-	-	-	-	-	-	213	213	-	-	-	-	-	-	-	-	-	-	-	-	-	-	-	-	-	173	-	-	-	-	-	-	-	-	-	-	-	-	-	-
356				-	214	-	-	-	-	-	-	-	-	-	-	214	214	-	-	-	-	-	-	-	-	-	-	-	-	-	-	-	-	-	174	-	-	-	-	-	-	-	-	-	-	-	-	-	-
357				-	215	-	-	-	-	-	-	-	-	-	-	215	215	-	-	-	-	-	-	-	-	-	-	-	-	-	-	-	-	-	175	-	-	-	-	-	-	-	-	-	-	-	-	-	-
358				-	216	-	-	-	-	-	-	-	-	-	-	216	216	-	-	-	-	-	-	-	-	-	-	-	-	-	-	-	-	-	176	-	-	-	-	-	-	-	-	-	-	-	-	-	-
359				-	217	-	-	-	-	-	-	-	-	-	-	217	217	-	-	-	-	-	-	-	-	-	-	-	-	-	-	-	-	-	177	-	-	-	-	-	-	-	-	-	-	-	-	-	-
360				-	218	-	-	-	-	-	-	-	-	-	-	218	218	-	-	-	-	-	-	-	-	-	-	-	-	-	-	-	-	-	178	-	-	-	-	-	-	-	-	-	-	-	-	-	-
361				-	219	-	-	-	-	-	-	-	-	-	-	219	219	-	-	-	-	-	-	-	-	-	-	-	-	-	-	-	-	-	179	-	-	-	-	-	-	-	-	-	-	-	-	-	-
362				-	220	-	-	-	-	-	-	-	-	-	-	220	220	-	-	-	-	-	-	-	-	-	-	-	-	-	-	-	-	-	180	-	-	-	-	-	-	-	-	-	-	-	-	-	-
363				-	221	-	-	-	-	-	-	-	-	-	-	221	221	-	-	-	-	-	-	-	-	-	-	-	-	-	-	-	-	-	181	-	-	-	-	-	-	-	-	-	-	-	-	-	-
364				-	222	-	-	-	-	-	-	-	-	-	-	222	222	-	-	-	-	-	-	-	-	-	-	-	-	-	-	-	-	-	182	-	-	-	-	-	-	-	-	-	-	-	-	-	-
365				-	223	-	-	-	-	-	-	-	-	-	-	223	223	-	-	-	-	-	-	-	-	-	-	-	-	-	-	-	-	-	-	-	-	-	-	-	-	-	-	-	-	-	-	-	-
366				-	224	-	-	-	-	-	-	-	-	-	-	224	224	-	-	-	-	-	-	-	-	-	-	-	-	-	-	-	-	-	-	-	-	-	-	-	-	-	-	-	-	-	-	-	-
367				-	225	-	-	-	-	-	-	-	-	-	-	225	225	-	-	-	-	-	-	-	-	-	-	-	-	-	-	-	-	-	-	-	-	-	-	-	-	-	-	-	-	-	-	-	-
368				-	226	-	-	-	-	-	-	-	-	-	-	226	226	-	-	-	-	-	-	-	-	-	-	-	-	-	-	-	-	-	-	-	-	-	-	-	-	-	-	-	-	-	-	-	-
369				-	227	-	-	-	-	-	-	-	-	-	-	227	227	-	-	-	-	-	-	-	-	-	-	-	-	-	-	-	-	-	-	-	-	-	-	-	-	-	-	-	-	-	-	-	-
370				-	228	-	-	-	-	-	-	-	-	-	-	228	228	-	-	-	-	-	-	-	-	-	-	-	-	-	-	-	-	-	-	-	-	-	-	-	-	-	-	-	-	-	-	-	-
371				-	229	-	-	-	-	-	-	-	-	-	-	229	229	-	-	-	-	-	-	-	-	-	-	-	-	-	-	-	-	-	-	-	-	-	-	-	-	-	-	-	-	-	-	-	-
372				-	230	-	-	-	-	-	-	-	-	-	-	230	230	-	-	-	-	-	-	-	-	-	-	-	-	-	-	-	-	-	-	-	-	-	-	-	-	-	-	-	-	-	-	-	-
373				-	231	-	-	-	-	-	-	-	-	-	-	231	231	-	-	-	-	-	-	-	-	-	-	-	-	-	-	-	-	-	-	-	-	-	-	-	-	-	-	-	-	-	-	-	-
374				-	232	-	-	-	-	-	-	-	-	-	-	232	232	-	-	-	-	-	-	-	-	-	-	-	-	-	-	-	-	-	-	-	-	-	-	-	-	-	-	-	-	-	-	-	-
375				-	233	-	-	-	-	-	-	-	-	-	-	233	233	-	-	-	-	-	-	-	-	-	-	-	-	-	-	-	-	-	-	-	-	-	-	-	-	-	-	-	-	-	-	-	-
376				-	234	-	-	-	-	-	-	-	-	-	-	234	234	-	-	-	-	-	-	-	-	-	-	-	-	-	-	-	-	-	-	-	-	-	-	-	-	-	-	-	-	-	-	-	-
377				-	235	-	-	-	-	-	-	-	-	-	-	235	235	-	-	-	-	-	-	-	-	-	-	-	-	-	-	-	-	-	-	-	-	-	-	-	-	-	-	-	-	-	-	-	-
378				-	236	-	-	-	-	-	-	-	-	-	-	236	236	-	-	-	-	-	-	-	-	-	-	-	-	-	-	-	-	-	-	-	-	-	-	-	-	-	-	-	-	-	-	-	-
379				-	237	-	-	-	-	-	-	-	-	-	-	237	237	-	-	-	-	-	-	-	-	-	-	-	-	-	-	-	-	-	183	-	-	-	-	-	-	-	-	-	-	-	-	-	-
380				-	238	-	-	-	-	-	-	-	-	-	-	238	238	-	-	-	-	-	-	-	-	-	-	-	-	-	-	-	-	-	184	-	-	-	-	-	-	-	-	-	-	-	-	-	-
381				-	239	-	-	-	-	-	-	-	-	-	-	239	239	-	-	-	-	-	-	-	-	-	-	-	-	-	-	-	-	-	185	-	-	-	-	-	-	-	-	-	-	-	-	-	-
382				-	240	-	-	-	-	-	-	-	-	-	-	240	240	-	-	-	-	-	-	-	-	-	-	-	-	-	-	-	-	-	186	-	-	-	-	-	-	-	-	-	-	-	-	-	-
383				-	-	-	-	-	-	-	-	-	-	-	-	-	-	-	-	-	-	-	-	-	-	-	-	-	-	-	-	-	-	-	-	-	-	-	-	-	-	-	-	-	-	-	-	-	-
384				-	-	-	-	-	-	-	-	-	-	-	-	-	-	-	-	-	-	-	-	-	-	-	-	-	-	-	-	-	-	-	-	-	-	-	-	-	-	-	-	-	-	-	-	-	-
385				-	241	-	-	-	-	-	-	-	-	-	-	241	241	-	-	-	-	-	-	-	-	-	-	-	-	-	-	-	-	-	187	-	-	-	-	-	-	-	-	-	-	-	-	-	-
386				-	242	-	-	-	-	-	-	-	-	-	-	242	242	-	-	-	-	-	-	-	-	-	-	-	-	-	-	-	-	-	188	76	76	-	-	-	-	-	-	-	-	-	-	-	-
387				-	243	-	-	-	-	-	-	-	-	-	-	243	243	-	-	-	-	-	-	-	-	-	-	-	-	-	-	-	-	-	189	77	77	-	-	-	-	-	-	-	-	-	-	-	-
388				-	244	-	-	-	-	-	-	-	-	-	-	244	244	-	-	-	-	-	-	-	-	-	-	-	-	-	-	-	-	-	190	78	78	-	-	-	-	-	-	-	-	-	-	-	-
389				-	245	-	-	-	-	-	-	-	-	-	-	245	245	-	-	-	-	-	-	-	-	-	-	-	-	-	-	-	-	-	191	79	79	-	-	-	-	-	-	-	-	-	-	-	-
390				-	246	-	-	-	-	-	-	-	-	-	-	246	246	-	-	-	-	-	-	-	-	-	-	-	-	-	-	-	-	-	192	80	80	-	-	-	-	-	-	-	-	-	-	-	-
391				-	247	-	-	-	-	-	-	-	-	-	-	247	247	-	-	-	-	-	-	-	-	-	-	-	-	-	-	-	-	100	193	81	81	-	-	-	-	-	-	-	-	-	-	100	100
392				-	248	-	-	-	-	-	-	-	-	-	-	248	248	-	-	-	-	-	-	-	-	-	-	-	-	-	-	-	-	101	194	82	82	-	-	-	-	-	-	-	-	-	-	101	101
393				-	249	-	-	-	-	-	-	-	-	-	-	249	249	-	-	-	-	-	-	-	-	-	-	-	-	-	-	-	-	102	195	83	83	-	-	-	-	-	-	-	-	-	-	102	102
394				-	250	-	-	-	-	-	-	-	-	-	-	250	250	-	-	-	-	-	-	-	-	-	-	-	-	-	-	-	-	103	196	84	84	-	-	-	-	-	-	-	-	-	-	103	103
395				-	251	-	-	-	-	-	-	-	-	-	-	251	251	-	-	-	-	-	-	-	-	-	-	-	-	-	-	-	-	104	197	85	85	-	-	-	-	-	-	-	-	-	-	104	104
396				-	252	-	-	-	-	-	-	-	-	-	-	252	252	110	-	-	-	-	-	-	-	-	-	-	-	-	-	-	-	105	198	86	86	-	-	-	-	-	-	-	-	-	-	105	105
397				-	253	-	-	-	-	-	-	-	-	-	-	253	253	111	-	-	101	101	-	-	-	-	84	-	-	-	-	-	-	106	199	87	87	101	101	101	101	-	-	-	-	-	-	106	106
398				-	254	-	-	-	-	-	-	-	-	-	-	254	254	112	-	-	102	102	-	-	-	-	85	-	-	-	-	-	-	107	200	88	88	102	102	102	102	-	-	-	-	-	-	107	107
399				-	255	-	-	-	-	-	-	-	-	-	-	255	255	113	-	-	103	103	-	-	-	-	86	-	-	-	-	-	-	108	201	89	89	103	103	103	103	-	-	-	-	-	-	108	108
400				-	256	-	-	-	-	-	-	-	-	-	-	256	256	114	-	-	104	104	-	-	-	-	87	-	-	-	-	-	-	109	202	90	90	104	104	104	104	-	-	-	-	-	-	109	109
401				-	257	-	-	-	-	-	-	-	-	-	-	257	257	115	-	-	105	105	-	-	-	-	88	-	-	-	-	-	-	110	203	91	91	105	105	105	105	-	-	-	-	-	-	110	110
402				-	258	-	-	-	-	-	-	-	-	-	-	258	258	116	-	-	106	106	-	-	-	-	89	-	-	-	-	-	-	111	204	92	92	106	106	106	106	-	-	-	-	-	-	111	111
403				-	259	-	-	-	-	-	-	-	-	-	-	259	259	117	-	-	107	107	-	-	-	-	90	-	-	-	-	-	-	112	205	93	93	107	107	107	107	-	-	-	-	-	-	112	112
404				-	260	-	-	-	-	-	-	-	-	-	-	260	260	118	-	-	108	108	-	-	-	-	91	-	-	-	-	-	-	113	206	94	94	108	108	108	108	-	-	-	-	-	-	113	113
405				-	261	-	-	-	-	-	-	-	-	-	-	261	261	119	-	-	109	109	-	-	-	-	92	-	-	-	-	-	-	114	207	95	95	109	109	109	109	-	-	-	-	-	-	114	114
406				-	262	-	-	-	-	-	-	-	-	-	65	262	262	120	-	-	110	110	-	-	-	-	93	-	-	-	-	-	-	115	208	96	96	110	110	110	110	-	-	-	-	-	-	115	115
407				64	263	-	-	-	-	-	-	-	-	-	66	263	263	121	-	-	111	111	-	-	-	-	94	-	-	94	-	-	-	116	209	97	97	111	111	111	111	-	-	89	89	89	89	116	116
408				65	264	-	-	-	-	-	-	-	-	-	67	264	264	122	-	-	112	112	-	-	-	-	95	-	-	95	-	-	-	117	210	98	98	112	112	112	112	-	76	90	90	90	90	117	117
409				-	-	-	-	-	-	-	-	-	-	-	-	-	-	-	-	-	-	-	-	-	-	-	-	-	-	-	-	-	-	-	-	-	-	-	-	-	-	-	-	-	-	-	-	-	-
410				-	-	-	-	-	-	-	-	-	-	-	-	-	-	-	-	-	-	-	-	-	-	-	-	-	-	-	-	-	-	-	-	-	-	-	-	-	-	-	-	-	-	-	-	-	-
411				-	-	-	-	-	-	-	-	-	-	-	-	-	-	-	-	-	-	-	-	-	-	-	-	-	-	-	-	-	-	-	-	-	-	-	-	-	-	-	-	-	-	-	-	-	-
412				-	-	-	-	-	-	-	-	-	-	-	-	-	-	-	-	-	-	-	-	-	-	-	-	-	-	-	-	-	-	-	-	-	-	-	-	-	-	-	-	-	-	-	-	-	-
413				-	-	-	-	-	-	-	-	-	-	-	-	-	-	-	-	-	-	-	-	-	-	-	-	-	-	-	-	-	-	-	-	-	-	-	-	-	-	-	-	-	-	-	-	-	-
414				-	-	-	-	-	-	-	-	-	-	-	-	-	-	-	-	-	-	-	-	-	-	-	-	-	-	-	-	-	-	-	-	-	-	-	-	-	-	-	-	-	-	-	-	-	-
415				-	-	-	-	-	-	-	-	-	-	-	-	-	-	-	-	-	-	-	-	-	-	-	-	-	-	-	-	-	-	-	-	-	-	-	-	-	-	-	-	-	-	-	-	-	-
416				-	-	-	-	-	-	-	-	-	-	-	-	-	-	-	-	-	-	-	-	-	-	-	-	-	-	-	-	-	-	-	-	-	-	-	-	-	-	-	-	-	-	-	-	-	-
417				-	-	-	-	-	-	-	-	-	-	-	-	-	-	-	-	-	-	-	-	-	-	-	-	-	-	-	-	-	-	-	-	-	-	-	-	-	-	-	-	-	-	-	-	-	-
418				66	265	49	49	49	49	49	49	-	-	-	68	265	265	123	-	-	113	113	-	-	-	-	96	-	-	96	49	49	49	118	211	99	99	113	113	113	113	-	77	91	91	91	91	118	118
419				67	266	50	50	50	50	50	50	-	-	-	69	266	266	124	-	-	114	114	-	-	-	-	97	-	97	97	50	50	50	119	212	100	100	114	114	114	114	-	78	92	92	92	92	119	119
420				68	267	51	51	51	51	51	51	-	-	-	70	267	267	125	-	-	115	115	-	-	-	-	98	-	98	98	51	51	51	120	213	101	101	115	115	115	115	-	79	93	93	93	93	120	120
421				69	268	52	52	52	52	52	52	72	72	72	71	268	268	126	47	47	116	116	47	72	72	72	99	-	99	99	52	52	52	121	214	102	102	116	116	116	116	47	80	94	94	94	94	121	121
422				70	269	53	53	53	53	53	53	73	73	73	72	269	269	127	48	48	117	117	48	73	73	73	100	-	100	100	53	53	53	122	215	103	103	117	117	117	117	48	81	95	95	95	95	122	122
423				71	270	54	54	54	54	54	54	74	74	74	73	270	270	128	49	49	118	118	49	74	74	74	101	101	101	101	54	54	54	123	216	104	104	118	118	118	118	49	82	96	96	96	96	123	123
424				72	271	55	55	55	55	55	55	75	75	75	74	271	271	129	50	50	119	119	50	75	75	75	102	102	102	102	55	55	55	124	217	105	105	119	119	119	119	50	83	97	97	97	97	124	124
425				73	272	56	56	56	56	56	56	76	76	76	75	272	272	130	51	51	120	120	51	76	76	76	103	103	103	103	56	56	56	125	218	106	106	120	120	120	120	51	84	98	98	98	98	125	125
426				74	273	57	57	57	57	57	57	77	77	77	76	273	273	131	52	52	121	121	52	77	77	77	104	104	104	104	57	57	57	126	219	107	107	121	121	121	121	52	85	99	99	99	99	126	126
427				75	274	58	58	58	58	58	58	78	78	78	77	274	274	132	53	53	122	122	53	78	78	78	105	105	105	105	58	58	58	127	220	108	108	122	122	122	122	53	86	100	100	100	100	127	127
428				-	-	-	-	-	-	-	-	-	-	-	-	-	-	-	-	-	-	-	-	-	-	-	-	-	-	-	-	-	-	-	-	-	-	-	-	-	-	-	-	-	-	-	-	-	-
429				76	275	59	59	59	59	59	59	79	79	79	78	275	275	133	54	54	123	123	54	79	79	79	106	106	106	106	59	59	59	128	221	109	109	123	123	123	123	54	87	101	101	101	101	128	128
430				-	-	-	-	-	-	-	-	-	-	-	-	-	-	-	-	-	-	-	-	-	-	-	-	-	-	-	-	-	-	-	-	-	-	-	-	-	-	-	-	-	-	-	-	-	-
431				77	276	60	60	60	60	60	60	80	80	80	79	276	276	134	55	55	124	124	55	80	80	80	107	107	107	107	60	60	60	129	222	110	110	124	124	124	124	55	88	102	102	102	102	129	129
432				78	277	61	61	61	61	61	61	81	81	81	80	277	277	135	56	56	125	125	56	81	81	81	108	108	108	108	61	61	61	130	223	111	111	125	125	125	125	56	89	103	103	103	103	130	130
433				79	278	62	62	62	62	62	62	82	82	82	81	278	278	136	57	57	126	126	57	82	82	82	109	109	109	109	62	62	62	131	224	112	112	126	126	126	126	57	90	104	104	104	104	131	131
434				80	279	63	63	63	63	63	63	83	83	83	82	279	279	137	58	58	127	127	58	83	83	83	110	110	110	110	63	63	63	132	225	113	113	127	127	127	127	58	91	105	105	105	105	132	132
435				81	280	64	64	64	64	64	64	84	84	84	83	280	280	138	59	59	128	128	59	84	84	84	111	111	111	111	64	64	64	133	226	114	114	128	128	128	128	59	92	106	106	106	106	133	133
436				82	281	65	65	65	65	65	65	85	85	85	84	281	281	139	60	60	129	129	60	85	85	85	112	112	112	112	65	65	65	134	227	115	115	129	129	129	129	60	93	107	107	107	107	134	134
437				83	282	66	66	66	66	66	66	86	86	86	85	282	282	140	61	61	130	130	61	86	86	86	113	113	113	113	66	66	66	135	228	116	116	130	130	130	130	61	94	108	108	108	108	135	135
438				84	283	67	67	67	67	67	67	87	87	87	86	283	283	141	62	62	131	131	62	87	87	87	114	114	114	114	67	67	67	136	229	117	117	131	131	131	131	62	95	109	109	109	109	136	136
439				85	284	68	68	68	68	68	68	88	88	88	87	284	284	142	63	63	132	132	63	88	88	88	115	115	115	115	68	68	68	137	230	118	118	132	132	132	132	63	96	110	110	110	110	137	137
440				-	-	-	-	-	-	-	-	-	-	-	-	-	-	-	-	-	-	-	-	-	-	-	-	-	-	-	-	-	-	-	-	-	-	-	-	-	-	-	-	-	-	-	-	-	-
441				-	-	-	-	-	-	-	-	-	-	-	-	-	-	-	-	-	-	-	-	-	-	-	-	-	-	-	-	-	-	-	-	-	-	-	-	-	-	-	-	-	-	-	-	-	-
442				-	-	-	-	-	-	-	-	-	-	-	-	-	-	-	-	-	-	-	-	-	-	-	-	-	-	-	-	-	-	-	-	-	-	-	-	-	-	-	-	-	-	-	-	-	-
443				-	-	-	-	-	-	-	-	-	-	-	-	-	-	-	-	-	-	-	-	-	-	-	-	-	-	-	-	-	-	-	-	-	-	-	-	-	-	-	-	-	-	-	-	-	-
444				86	285	69	69	69	69	69	69	89	89	89	88	285	285	143	64	64	133	133	64	89	89	89	116	116	116	116	69	69	69	138	231	119	119	133	133	133	133	64	97	111	111	111	111	138	138
445				87	286	70	70	70	70	70	70	90	90	90	89	286	286	144	65	65	134	134	65	90	90	90	117	117	117	117	70	70	70	139	232	120	120	134	134	134	134	65	98	112	112	112	112	139	139
446				-	-	-	-	-	-	-	-	-	-	-	-	-	-	-	-	-	-	-	-	-	-	-	-	-	-	-	-	-	-	-	-	-	-	-	-	-	-	-	-	-	-	-	-	-	-
447				-	-	-	-	-	-	-	-	-	-	-	-	-	-	-	-	-	-	-	-	-	-	-	-	-	-	-	-	-	-	-	-	-	-	-	-	-	-	-	-	-	-	-	-	-	-
448				-	-	-	-	-	-	-	-	-	-	-	-	-	-	-	-	-	-	-	-	-	-	-	-	-	-	-	-	-	-	-	-	-	-	-	-	-	-	-	-	-	-	-	-	-	-
449				-	-	-	-	-	-	-	-	-	-	-	-	-	-	-	-	-	-	-	-	-	-	-	-	-	-	-	-	-	-	-	-	-	-	-	-	-	-	-	-	-	-	-	-	-	-
450				-	-	-	-	-	-	-	-	-	-	-	-	-	-	-	-	-	-	-	-	-	-	-	-	-	-	-	-	-	-	-	-	-	-	-	-	-	-	-	-	-	-	-	-	-	-
451				-	-	-	-	-	-	-	-	-	-	-	-	-	-	-	-	-	-	-	-	-	-	-	-	-	-	-	-	-	-	-	-	-	-	-	-	-	-	-	-	-	-	-	-	-	-
452				-	-	-	-	-	-	-	-	-	-	-	-	-	-	-	-	-	-	-	-	-	-	-	-	-	-	-	-	-	-	-	-	-	-	-	-	-	-	-	-	-	-	-	-	-	-
453				-	-	-	-	-	-	-	-	-	-	-	-	-	-	-	-	-	-	-	-	-	-	-	-	-	-	-	-	-	-	-	-	-	-	-	-	-	-	-	-	-	-	-	-	-	-
454				-	-	-	-	-	-	-	-	-	-	-	-	-	-	-	-	-	-	-	-	-	-	-	-	-	-	-	-	-	-	-	-	-	-	-	-	-	-	-	-	-	-	-	-	-	-
455				-	-	-	-	-	-	-	-	-	-	-	-	-	-	-	-	-	-	-	-	-	-	-	-	-	-	-	-	-	-	-	-	-	-	-	-	-	-	-	-	-	-	-	-	-	-
456				-	-	-	-	-	-	-	-	-	-	-	-	-	-	-	-	-	-	-	-	-	-	-	-	-	-	-	-	-	-	-	-	-	-	-	-	-	-	-	-	-	-	-	-	-	-
457				-	-	-	-	-	-	-	-	91	91	91	-	-	-	-	66	66	135	135	66	91	91	91	-	-	-	118	-	-	-	-	-	-	-	135	135	135	135	66	-	113	113	113	113	-	-
458				-	-	-	-	-	-	-	-	-	-	-	-	-	-	-	-	-	-	-	-	-	-	-	-	-	-	-	-	-	-	-	-	-	-	-	-	-	-	-	-	114	114	114	114	-	-
459				-	-	-	-	-	-	-	-	-	-	-	-	-	-	-	-	-	-	-	-	-	-	-	-	-	-	-	-	-	-	-	-	-	-	-	-	-	-	-	-	115	115	115	115	-	-
460				88	287	71	71	71	71	71	71	-	-	-	90	287	287	145	-	-	-	-	-	-	-	-	118	118	118	-	71	71	71	140	233	121	121	-	-	-	-	-	99	-	-	-	-	140	140
461				89	288	72	72	72	72	72	72	92	92	92	91	288	288	146	67	67	136	136	67	92	92	92	119	119	119	119	72	72	72	141	234	122	122	136	136	136	136	67	-	116	116	116	116	141	141
462				-	-	-	-	-	-	-	-	-	-	-	-	-	-	-	-	-	-	-	-	-	-	-	120	120	120	-	-	-	-	-	-	-	-	-	-	-	-	-	-	-	-	-	-	-	-
463				90	289	73	73	73	73	73	73	93	93	93	92	289	289	147	68	68	137	137	68	93	93	93	121	121	121	120	73	73	73	142	235	-	-	137	137	137	137	68	-	117	117	117	117	142	142
464				-	-	-	-	-	-	-	-	-	-	-	-	-	-	-	69	69	-	-	69	-	-	-	-	-	-	-	-	-	-	-	-	-	-	-	-	-	-	69	-	-	-	-	-	-	-
465				-	-	-	-	-	-	-	-	-	-	-	-	-	-	-	70	70	-	-	70	-	-	-	-	-	-	-	-	-	-	-	-	-	-	-	-	-	-	70	-	-	-	-	-	-	-
466				-	-	-	-	-	-	-	-	-	-	-	-	-	-	-	71	71	-	-	71	-	-	-	-	-	-	-	-	-	-	-	-	-	-	-	-	-	-	71	-	-	-	-	-	-	-
467				-	-	-	-	-	-	-	-	-	-	-	-	-	-	-	72	72	-	-	72	-	-	-	-	-	-	-	-	-	-	-	-	-	-	-	-	-	-	72	-	-	-	-	-	-	-
468				-	-	-	-	-	-	-	-	-	-	-	-	-	-	-	73	73	-	-	73	-	-	-	-	-	-	-	-	-	-	-	-	-	-	-	-	-	-	73	-	-	-	-	-	-	-
469				-	-	-	-	-	-	-	-	-	-	-	-	-	-	-	74	74	-	-	74	-	-	-	-	-	-	-	-	-	-	-	-	-	-	-	-	-	-	74	-	-	-	-	-	-	-
470				-	-	-	-	-	-	-	-	-	-	-	-	-	-	-	75	75	-	-	75	-	-	-	-	-	-	-	-	-	-	-	-	-	-	-	-	-	-	75	-	-	-	-	-	-	-
471				-	-	74	74	74	74	74	74	-	-	-	-	-	-	148	76	76	138	138	76	-	-	-	122	122	122	121	74	74	74	143	-	-	-	138	138	138	138	76	-	118	118	118	118	143	143
472				-	-	75	75	75	75	75	75	94	94	94	-	-	-	149	77	77	139	139	77	94	94	94	123	123	123	122	75	75	75	144	-	-	-	139	139	139	139	77	100	119	119	119	119	144	144
473				91	290	76	76	76	76	76	76	95	95	95	93	290	290	150	78	78	140	140	78	95	95	95	124	124	124	123	76	76	76	145	236	123	123	140	140	140	140	78	101	120	120	120	120	145	145
474				92	291	77	77	77	77	77	77	96	96	96	94	291	291	151	79	79	141	141	79	96	96	96	125	125	125	124	77	77	77	146	237	124	124	141	141	141	141	79	102	121	121	121	121	146	146
475				93	292	78	78	78	78	78	78	97	97	97	95	292	292	152	80	80	142	142	80	97	97	97	126	126	126	125	78	78	78	147	238	125	125	142	142	142	142	80	103	122	122	122	122	147	147
476				94	293	79	79	79	79	79	79	98	98	98	96	293	293	153	81	81	143	143	81	98	98	98	127	127	127	126	79	79	79	148	239	126	126	143	143	143	143	81	104	123	123	123	123	148	148
477				95	294	80	80	80	80	80	80	99	99	99	97	294	294	154	82	82	144	144	82	99	99	99	128	128	128	127	80	80	80	149	240	127	127	144	144	144	144	82	105	124	124	124	124	149	149
478				96	295	81	81	81	81	81	81	100	100	100	98	295	295	155	83	83	145	145	83	100	100	100	129	129	129	128	81	81	81	150	241	128	128	145	145	145	145	83	106	125	125	125	125	150	150
479				97	296	82	82	82	82	82	82	101	101	101	99	296	296	156	84	84	146	146	84	101	101	101	130	130	130	129	82	82	82	151	242	129	129	146	146	146	146	84	107	126	126	126	126	151	151
480				-	-	-	-	-	-	-	-	-	-	-	-	-	-	-	-	-	-	-	-	-	-	-	-	-	-	-	-	-	-	-	-	-	-	-	-	-	-	-	-	-	-	-	-	-	-
481				-	-	-	-	-	-	-	-	-	-	-	-	-	-	-	-	-	-	-	-	-	-	-	-	-	-	-	-	-	-	-	-	-	-	-	-	-	-	-	-	-	-	-	-	-	-
482				98	297	83	83	83	83	83	83	102	102	102	100	297	297	157	85	85	147	147	85	102	102	102	131	131	131	130	83	83	83	152	243	130	130	147	147	147	147	85	108	127	127	127	127	152	152
483				-	298	84	84	84	84	84	84	-	-	-	-	298	298	-	-	-	148	148	-	-	-	-	132	132	132	-	84	84	84	-	244	-	-	148	148	148	148	-	-	-	-	-	-	-	-
484				-	-	-	-	-	-	-	-	-	-	-	-	-	-	-	-	-	149	149	-	-	-	-	-	-	-	-	-	-	-	-	-	-	-	149	149	149	149	-	-	-	-	-	-	-	-
485				99	-	85	85	85	85	85	85	103	103	103	101	-	-	158	86	86	150	150	86	103	103	103	133	133	133	131	85	85	85	153	245	131	131	150	150	150	150	86	109	128	128	128	128	153	153
486				100	-	86	86	86	86	86	86	-	-	-	102	-	-	159	-	-	-	-	-	-	-	-	-	-	-	132	86	86	86	154	-	132	132	-	-	-	-	-	110	129	129	129	129	154	154
487				-	-	-	-	-	-	-	-	-	-	-	-	-	-	-	-	-	-	-	-	-	-	-	-	-	-	-	-	-	-	-	-	-	-	-	-	-	-	-	-	-	-	-	-	-	-
488				-	-	-	-	-	-	-	-	-	-	-	-	-	-	-	-	-	-	-	-	-	-	-	-	-	-	-	-	-	-	-	-	-	-	-	-	-	-	-	-	-	-	-	-	-	-
489				101	299	87	87	87	87	87	87	-	-	-	103	299	299	160	-	-	-	-	-	-	-	-	-	-	-	133	87	87	87	155	246	133	133	-	-	-	-	-	111	130	130	130	130	155	155
490				102	300	88	88	88	88	88	88	104	104	104	104	300	300	161	87	87	151	151	87	104	104	104	-	-	-	134	88	88	88	156	247	134	134	151	151	151	151	87	112	131	131	131	131	156	156
491				-	-	-	-	-	-	-	-	-	-	-	-	-	-	-	-	-	-	-	-	-	-	-	-	-	-	-	-	-	-	-	-	-	-	-	-	-	-	-	-	-	-	-	-	-	-
492				-	-	-	-	-	-	-	-	-	-	-	-	-	-	-	-	-	-	-	-	-	-	-	-	-	-	-	-	-	-	-	-	-	-	-	-	-	-	-	-	-	-	-	-	-	-
493				-	-	-	-	-	-	-	-	-	-	-	-	-	-	-	-	-	-	-	-	-	-	-	-	-	-	-	-	-	-	-	-	-	-	-	-	-	-	-	-	-	-	-	-	-	-
494				103	301	89	89	89	89	89	89	105	105	105	105	301	301	162	88	88	152	152	88	105	105	105	134	134	134	135	89	89	89	157	248	135	135	152	152	152	152	88	113	132	132	132	132	157	157
495				104	302	90	90	90	90	90	90	106	106	106	106	302	302	163	89	89	153	153	89	106	106	106	135	135	135	136	90	90	90	158	249	136	136	153	153	153	153	89	114	133	133	133	133	158	158
496				105	303	91	91	91	91	91	91	107	107	107	107	303	303	164	90	90	154	154	90	107	107	107	136	136	136	137	91	91	91	159	250	137	137	154	154	154	154	90	115	134	134	134	134	159	159
497				-	-	-	-	-	-	-	-	-	-	-	-	-	-	-	-	-	-	-	-	-	-	-	137	137	137	-	-	-	-	-	-	-	-	-	-	-	-	-	-	-	-	-	-	-	-
498				106	304	92	92	92	92	92	92	108	108	108	108	304	304	165	91	91	155	155	91	108	108	108	138	138	138	138	-	-	92	160	251	138	138	155	155	155	155	91	116	135	135	135	135	160	160
499				107	305	93	93	93	93	93	93	109	109	109	109	305	305	166	92	92	156	156	92	109	109	109	139	139	139	139	93	93	93	161	252	139	139	156	156	156	156	92	117	136	136	136	136	161	161
500				108	306	94	94	94	94	94	94	110	110	110	110	306	306	167	93	93	157	157	93	110	110	110	140	140	140	140	94	94	94	162	253	140	140	157	157	157	157	93	118	137	137	137	137	162	162
501				109	307	-	-	-	-	-	-	111	111	111	111	307	307	168	94	94	158	158	94	111	111	111	141	141	141	141	-	-	-	163	254	141	141	158	158	158	158	94	119	138	138	138	138	163	163
502				110	308	-	-	-	-	-	-	112	112	112	112	308	308	169	95	95	159	159	95	112	112	112	142	142	142	142	-	-	-	164	255	142	142	159	159	159	159	95	120	139	139	139	139	164	164
503				111	309	-	-	-	-	-	-	113	113	113	113	309	309	170	96	96	160	160	96	113	113	113	143	143	143	143	-	-	-	165	256	143	143	160	160	160	160	96	121	140	140	140	140	165	165
504				112	310	-	-	-	-	-	-	114	114	114	114	310	310	171	97	97	161	161	97	114	114	114	144	144	144	144	-	-	-	166	257	144	144	161	161	161	161	97	122	-	-	-	-	166	166
505				113	311	-	-	-	-	-	-	115	115	115	115	311	311	172	98	98	162	162	98	115	115	115	145	145	145	145	-	-	-	167	258	145	145	162	162	162	162	98	-	-	-	-	-	167	167
506				114	312	-	-	-	-	-	-	116	116	116	116	312	312	173	99	99	163	163	99	116	116	116	146	146	146	146	-	-	-	168	259	146	146	163	163	163	163	99	-	-	-	-	-	168	168
507				115	313	-	-	-	-	-	-	117	117	117	117	313	313	174	100	100	164	164	100	117	117	117	-	-	-	147	-	-	-	169	260	-	-	164	164	164	164	100	-	-	-	-	-	169	169
508				116	314	-	-	-	-	-	-	118	118	118	118	314	314	175	101	101	165	165	101	118	118	118	-	-	-	148	-	-	-	170	261	-	-	165	165	165	165	101	-	-	-	-	-	170	170
509				117	315	-	-	-	-	-	-	119	119	119	119	315	315	176	102	102	166	166	102	119	119	119	-	-	-	149	-	-	-	171	262	-	-	166	166	166	166	102	-	-	-	-	-	171	171
510				118	316	-	-	-	-	-	-	120	120	120	120	316	316	177	103	103	167	167	103	120	120	120	-	-	-	150	-	-	-	172	263	-	-	167	167	167	167	103	-	-	-	-	-	172	172
511				119	317	-	-	-	-	-	-	121	121	121	121	317	317	178	104	104	168	168	104	121	121	121	-	-	-	151	-	-	-	173	264	-	-	168	168	168	168	104	-	-	-	-	-	173	173
512				120	318	-	-	-	-	-	-	122	122	122	122	318	318	179	105	105	169	169	105	122	122	122	-	-	-	152	-	-	-	174	265	-	-	169	169	169	169	105	-	-	-	-	-	174	174
513				121	319	-	-	-	-	-	-	123	123	123	123	319	319	180	106	106	170	170	106	123	123	123	147	147	147	153	-	-	-	175	266	-	-	170	170	170	170	106	-	-	-	-	-	175	175
514				122	-	-	-	-	-	-	-	124	124	124	124	-	-	181	107	107	171	171	107	124	124	124	148	148	148	154	-	-	-	176	267	-	-	171	171	171	171	107	-	-	-	-	-	176	176
515				123	-	-	-	-	-	-	-	125	125	125	125	-	-	182	108	108	172	172	108	125	125	125	-	-	-	155	-	-	-	177	268	-	-	172	172	172	172	108	-	-	-	-	-	177	177
516				124	-	-	-	-	-	-	-	126	126	126	126	-	-	183	109	109	173	173	109	126	126	126	-	-	-	156	-	-	-	178	-	-	-	173	173	173	173	109	-	-	-	-	-	178	178
517				125	-	-	-	-	-	-	-	127	127	127	127	-	-	184	110	110	174	174	110	127	127	127	-	-	-	157	-	-	-	179	-	-	-	174	174	174	174	110	-	-	-	-	-	179	179
518				126	-	-	-	-	-	-	-	128	128	128	128	-	-	185	111	111	175	175	111	128	128	128	-	-	-	158	-	-	-	180	-	-	-	175	175	175	175	111	-	-	-	-	-	180	180
519				127	-	-	-	-	-	-	-	129	129	129	129	-	-	186	112	112	176	176	112	129	129	129	-	-	-	159	-	-	-	181	-	-	-	176	176	176	176	112	-	-	-	-	-	181	181
520				128	-	-	-	-	-	-	-	130	130	130	130	-	-	187	113	113	177	177	113	130	130	130	-	-	-	160	-	-	-	182	-	-	-	177	177	177	177	113	-	-	-	-	-	182	182
521				129	-	-	-	-	-	-	-	-	-	-	131	-	-	188	-	-	178	178	-	-	-	-	-	-	-	161	-	-	-	183	-	-	-	178	178	178	178	-	-	-	-	-	-	183	183
522				130	-	-	-	-	-	-	-	-	-	-	132	-	-	189	-	-	179	179	-	-	-	-	-	-	-	-	-	-	-	184	-	-	-	179	179	179	179	-	-	-	-	-	-	184	184
523				131	-	-	-	-	-	-	-	-	-	-	133	-	-	190	-	-	180	180	-	-	-	-	-	-	-	-	-	-	-	185	-	-	-	180	180	180	180	-	-	-	-	-	-	185	185
524				132	-	-	-	-	-	-	-	-	-	-	134	-	-	191	-	-	181	181	-	-	-	-	-	-	-	-	-	-	-	186	-	-	-	181	181	181	181	-	-	-	-	-	-	186	186
525				133	-	-	-	-	-	-	-	-	-	-	135	-	-	192	-	-	182	182	-	-	-	-	-	-	-	-	-	-	-	187	-	-	-	182	182	182	182	-	-	-	-	-	-	187	187
526				134	-	-	-	-	-	-	-	-	-	-	136	-	-	193	-	-	183	183	-	-	-	-	-	-	-	-	-	-	-	188	-	-	-	183	183	183	183	-	-	-	-	-	-	188	188
527				135	-	-	-	-	-	-	-	-	-	-	137	-	-	194	-	-	184	184	-	-	-	-	-	-	-	-	-	-	-	189	-	-	-	184	184	184	184	-	-	-	-	-	-	189	189
528				136	-	-	-	-	-	-	-	-	-	-	138	-	-	195	-	-	185	185	-	-	-	-	-	-	-	-	-	-	-	190	-	-	-	185	185	185	185	-	-	-	-	-	-	190	190
529				137	-	-	-	-	-	-	-	-	-	-	139	-	-	196	-	-	186	186	-	-	-	-	-	-	-	-	-	-	-	191	-	-	-	186	186	186	186	-	-	-	-	-	-	191	191
530				138	-	-	-	-	-	-	-	-	-	-	140	-	-	197	-	-	187	187	-	-	-	-	-	-	-	-	-	-	-	192	-	-	-	187	187	187	187	-	-	-	-	-	-	192	192
531				139	-	-	-	-	-	-	-	-	-	-	141	-	-	198	-	-	188	188	-	-	-	-	-	-	-	-	-	-	-	193	-	-	-	188	188	188	188	-	-	-	-	-	-	193	193
532				-	-	-	-	-	-	-	-	-	-	-	142	-	-	199	-	-	189	189	-	-	-	-	-	-	-	-	-	-	-	194	-	-	-	189	189	189	189	-	-	-	-	-	-	194	194
533				-	-	-	-	-	-	-	-	-	-	-	-	-	-	-	-	-	-	-	-	-	-	-	-	-	-	-	-	-	-	-	-	-	-	-	-	-	-	-	-	-	-	-	-	-	-
534				-	-	-	-	-	-	-	-	-	-	-	-	-	-	-	-	-	-	-	-	-	-	-	-	-	-	-	-	-	-	-	-	-	-	-	-	-	-	-	-	-	-	-	-	-	-
535				-	-	-	-	-	-	-	-	-	-	-	-	-	-	-	-	-	-	-	-	-	-	-	-	-	-	-	-	-	-	-	-	-	-	-	-	-	-	-	-	-	-	-	-	-	-
536				-	-	-	-	-	-	-	-	-	-	-	-	-	-	-	-	-	-	-	-	-	-	-	-	-	-	-	-	-	-	-	-	-	-	-	-	-	-	-	-	-	-	-	-	-	-
537				-	-	-	-	-	-	-	-	-	-	-	-	-	-	-	-	-	-	-	-	-	-	-	-	-	-	-	-	-	-	-	-	-	-	-	-	-	-	-	-	-	-	-	-	-	-
538				-	-	-	-	-	-	-	-	-	-	-	-	-	-	-	-	-	-	-	-	-	-	-	-	-	-	-	-	-	-	-	-	-	-	-	-	-	-	-	-	-	-	-	-	-	-
539				-	-	-	-	-	-	-	-	-	-	-	-	-	-	-	-	-	-	-	-	-	-	-	-	-	-	-	-	-	-	-	-	-	-	-	-	-	-	-	-	-	-	-	-	-	-
540				-	-	-	-	-	-	-	-	-	-	-	-	-	-	-	-	-	-	-	-	-	-	-	-	-	-	-	-	-	-	-	-	-	-	-	-	-	-	-	-	-	-	-	-	-	-
541				-	-	-	-	-	-	-	-	-	-	-	-	-	-	-	-	-	-	-	-	-	-	-	-	-	-	-	-	-	-	-	-	-	-	-	-	-	-	-	-	-	-	-	-	-	-
542				-	-	-	-	-	-	-	-	-	-	-	-	-	-	-	-	-	-	-	-	-	-	-	-	-	-	-	-	-	-	-	-	-	-	-	-	-	-	-	-	-	-	-	-	-	-
543				-	-	-	-	-	-	-	-	-	-	-	-	-	-	-	-	-	-	-	-	-	-	-	-	-	-	-	-	-	-	-	-	-	-	-	-	-	-	-	-	-	-	-	-	-	-
544				-	-	-	-	-	-	-	-	-	-	-	-	-	-	-	-	-	-	-	-	-	-	-	-	-	-	-	-	-	-	-	-	-	-	-	-	-	-	-	-	-	-	-	-	-	-
545				-	-	-	-	-	-	-	-	-	-	-	-	-	-	-	-	-	-	-	-	-	-	-	-	-	-	-	-	-	-	-	-	-	-	-	-	-	-	-	-	-	-	-	-	-	-
546				-	-	-	-	-	-	-	-	-	-	-	-	-	-	-	-	-	-	-	-	-	-	-	-	-	-	-	-	-	-	-	-	-	-	-	-	-	-	-	-	-	-	-	-	-	-
547				-	-	-	-	-	-	-	-	-	-	-	-	-	-	-	-	-	-	-	-	-	-	-	-	-	-	-	-	-	-	-	-	-	-	-	-	-	-	-	-	-	-	-	-	-	-
548				-	-	-	-	-	-	-	-	-	-	-	-	-	-	-	-	-	-	-	-	-	-	-	-	-	-	-	-	-	-	-	-	-	-	-	-	-	-	-	-	-	-	-	-	-	-
549				-	-	-	-	-	-	-	-	-	-	-	-	-	-	-	-	-	-	-	-	-	-	-	-	-	-	-	-	-	-	-	-	-	-	-	-	-	-	-	-	-	-	-	-	-	-
550				-	-	-	-	-	-	-	-	-	-	-	-	-	-	-	-	-	-	-	-	-	-	-	-	-	-	-	-	-	-	-	-	-	-	-	-	-	-	-	-	-	-	-	-	-	-
551				-	-	-	-	-	-	-	-	-	-	-	-	-	-	-	-	-	-	-	-	-	-	-	-	-	-	-	-	-	-	-	-	-	-	-	-	-	-	-	-	-	-	-	-	-	-
552				-	-	-	-	-	-	-	-	-	-	-	-	-	-	-	-	-	-	-	-	-	-	-	-	-	-	-	-	-	-	-	-	-	-	-	-	-	-	-	-	-	-	-	-	-	-
553				-	-	-	-	-	-	-	-	-	-	-	-	-	-	-	-	-	-	-	-	-	-	-	-	-	-	-	-	-	-	-	-	-	-	-	-	-	-	-	-	-	-	-	-	-	-
554				-	-	-	-	-	-	-	-	-	-	-	-	-	-	-	-	-	-	-	-	-	-	-	-	-	-	-	-	-	-	-	-	-	-	-	-	-	-	-	-	-	-	-	-	-	-
555				-	-	-	-	-	-	-	-	-	-	-	-	-	-	-	-	-	-	-	-	-	-	-	-	-	-	-	-	-	-	-	-	-	-	-	-	-	-	-	-	-	-	-	-	-	-
556				-	-	-	-	-	-	-	-	-	-	-	-	-	-	-	-	-	-	-	-	-	-	-	-	-	-	-	-	-	-	-	-	-	-	-	-	-	-	-	-	-	-	-	-	-	-
557				-	-	-	-	-	-	-	-	-	-	-	-	-	-	-	-	-	-	-	-	-	-	-	-	-	-	-	-	-	-	-	-	-	-	-	-	-	-	-	-	-	-	-	-	-	-
558				-	-	-	-	-	-	-	-	-	-	-	-	-	-	-	-	-	-	-	-	-	-	-	-	-	-	-	-	-	-	-	-	-	-	-	-	-	-	-	-	-	-	-	-	-	-
559				-	-	-	-	-	-	-	-	-	-	-	-	-	-	-	-	-	-	-	-	-	-	-	-	-	-	-	-	-	-	-	-	-	-	-	-	-	-	-	-	-	-	-	-	-	-
560				-	-	-	-	-	-	-	-	-	-	-	-	-	-	-	-	-	-	-	-	-	-	-	-	-	-	-	-	-	-	-	-	-	-	-	-	-	-	-	-	-	-	-	-	-	-
561				-	-	-	-	-	-	-	-	-	-	-	-	-	-	-	-	-	-	-	-	-	-	-	-	-	-	-	-	-	-	-	-	-	-	-	-	-	-	-	-	-	-	-	-	-	-
562				-	-	-	-	-	-	-	-	-	-	-	-	-	-	-	-	-	-	-	-	-	-	-	-	-	-	-	-	-	-	-	-	-	-	-	-	-	-	-	-	-	-	-	-	-	-
563				-	-	-	-	-	-	-	-	-	-	-	-	-	-	-	-	-	-	-	-	-	-	-	-	-	-	-	-	-	-	-	-	-	-	-	-	-	-	-	-	-	-	-	-	-	-
564				-	-	-	-	-	-	-	-	-	-	-	-	-	-	-	-	-	-	-	-	-	-	-	-	-	-	-	-	-	-	-	-	-	-	-	-	-	-	-	-	-	-	-	-	-	-
565				-	-	-	-	-	-	-	-	-	-	-	-	-	-	-	-	-	-	-	-	-	-	-	-	-	-	-	-	-	-	-	-	-	-	-	-	-	-	-	-	-	-	-	-	-	-
566				-	-	-	-	-	-	-	-	-	-	-	-	-	-	-	-	-	-	-	-	-	-	-	-	-	-	-	-	-	-	-	-	-	-	-	-	-	-	-	-	-	-	-	-	-	-
567				-	-	-	-	-	-	-	-	-	-	-	-	-	-	-	-	-	-	-	-	-	-	-	-	-	-	-	-	-	-	-	-	-	-	-	-	-	-	-	-	-	-	-	-	-	-
568				-	-	-	-	-	-	-	-	-	-	-	-	-	-	-	-	-	-	-	-	-	-	-	-	-	-	-	-	-	-	-	-	-	-	-	-	-	-	-	-	-	-	-	-	-	-
569				-	-	-	-	-	-	-	-	-	-	-	-	-	-	-	-	-	-	-	-	-	-	-	-	-	-	-	-	-	-	-	-	-	-	-	-	-	-	-	-	-	-	-	-	-	-
570				-	-	-	-	-	-	-	-	-	-	-	-	-	-	-	-	-	-	-	-	-	-	-	-	-	-	-	-	-	-	-	-	-	-	-	-	-	-	-	-	-	-	-	-	-	-
571				-	-	-	-	-	-	-	-	-	-	-	-	-	-	200	-	-	190	190	-	-	-	-	-	-	-	-	-	-	-	195	-	-	-	190	190	190	190	-	-	-	-	-	-	195	195
572				-	-	-	-	-	-	-	-	-	-	-	-	-	-	201	-	-	191	191	-	-	-	-	-	-	-	-	-	-	-	196	-	-	-	191	191	191	191	-	-	-	-	-	-	196	196
573				-	-	-	-	-	-	-	-	-	-	-	-	-	-	202	-	-	-	-	-	-	-	-	-	-	-	-	-	-	-	197	-	-	-	-	-	-	-	-	-	-	-	-	-	197	197
574				-	-	-	-	-	-	-	-	-	-	-	-	-	-	203	-	-	-	-	-	-	-	-	-	-	-	-	-	-	-	198	-	-	-	-	-	-	-	-	-	-	-	-	-	198	198
575				-	-	-	-	-	-	-	-	-	-	-	-	-	-	204	-	-	-	-	-	-	-	-	-	-	-	-	-	-	-	199	-	-	-	-	-	-	-	-	-	-	-	-	-	199	199
576				-	-	-	-	-	-	-	-	-	-	-	-	-	-	205	-	-	-	-	-	-	-	-	-	-	-	-	-	-	-	200	-	-	-	-	-	-	-	-	-	-	-	-	-	200	200
577				-	-	-	-	-	-	-	-	-	-	-	-	-	-	206	-	-	-	-	-	-	-	-	-	-	-	-	-	-	-	201	-	-	-	-	-	-	-	-	-	-	-	-	-	201	201
578				-	-	-	-	-	-	-	-	-	-	-	-	-	-	207	-	-	-	-	-	-	-	-	-	-	-	-	-	-	-	202	-	-	-	-	-	-	-	-	-	-	-	-	-	202	202
579				-	-	-	-	-	-	-	-	-	-	-	-	-	-	208	-	-	-	-	-	-	-	-	-	-	-	-	-	-	-	203	-	-	-	-	-	-	-	-	-	-	-	-	-	203	203
580				-	-	-	-	-	-	-	-	-	-	-	-	-	-	209	-	-	-	-	-	-	-	-	-	-	-	-	-	-	-	204	-	-	-	-	-	-	-	-	-	-	-	-	-	204	204
581				-	-	-	-	-	-	-	-	-	-	-	-	-	-	210	-	-	-	-	-	-	-	-	-	-	-	-	-	-	-	205	-	-	-	-	-	-	-	-	-	-	-	-	-	205	205
582				-	-	-	-	-	-	-	-	-	-	-	-	-	-	211	-	-	-	-	-	-	-	-	-	-	-	-	-	-	-	206	-	-	-	-	-	-	-	-	-	-	-	-	-	206	206
583				-	-	-	-	-	-	-	-	-	-	-	-	-	-	212	-	-	-	-	-	-	-	-	-	-	-	-	-	-	-	207	-	-	-	-	-	-	-	-	-	-	-	-	-	207	207
584				-	-	-	-	-	-	-	-	-	-	-	-	-	-	213	-	-	-	-	-	-	-	-	-	-	-	-	-	-	-	208	-	-	-	-	-	-	-	-	-	-	-	-	-	208	208
585				-	-	-	-	-	-	-	-	-	-	-	-	-	-	214	-	-	-	-	-	-	-	-	-	-	-	-	-	-	-	209	-	-	-	-	-	-	-	-	-	-	-	-	-	209	209
586				-	-	-	-	-	-	-	-	-	-	-	-	-	-	215	-	-	-	-	-	-	-	-	-	-	-	-	-	-	-	210	-	-	-	-	-	-	-	-	-	-	-	-	-	210	210
587				-	-	-	-	-	-	-	-	-	-	-	-	-	-	216	-	-	-	-	-	-	-	-	-	-	-	-	-	-	-	211	-	-	-	-	-	-	-	-	-	-	-	-	-	211	211
588				-	-	-	-	-	-	-	-	-	-	-	-	-	-	217	-	-	-	-	-	-	-	-	-	-	-	-	-	-	-	212	-	-	-	-	-	-	-	-	-	-	-	-	-	212	212
589				-	-	-	-	-	-	-	-	-	-	-	-	-	-	218	-	-	-	-	-	-	-	-	-	-	-	-	-	-	-	213	-	-	-	-	-	-	-	-	-	-	-	-	-	213	213
590				-	-	-	-	-	-	-	-	-	-	-	-	-	-	219	-	-	-	-	-	-	-	-	-	-	-	-	-	-	-	214	-	-	-	-	-	-	-	-	-	-	-	-	-	214	214
591				-	-	-	-	-	-	-	-	-	-	-	-	-	-	220	-	-	-	-	-	-	-	-	-	-	-	-	-	-	-	215	-	-	-	-	-	-	-	-	-	-	-	-	-	215	215
592				-	-	-	-	-	-	-	-	-	-	-	-	-	-	221	-	-	-	-	-	-	-	-	-	-	-	-	-	-	-	216	-	-	-	-	-	-	-	-	-	-	-	-	-	216	216
593				-	-	-	-	-	-	-	-	-	-	-	-	-	-	222	-	-	-	-	-	-	-	-	-	-	-	-	-	-	-	217	-	-	-	-	-	-	-	-	-	-	-	-	-	217	217
594				-	-	-	-	-	-	-	-	-	-	-	-	-	-	223	-	-	-	-	-	-	-	-	-	-	-	-	-	-	-	218	-	-	-	-	-	-	-	-	-	-	-	-	-	218	218
595				-	-	-	-	-	-	-	-	-	-	-	-	-	-	224	-	-	-	-	-	-	-	-	-	-	-	-	-	-	-	219	-	-	-	-	-	-	-	-	-	-	-	-	-	219	219
596				-	-	-	-	-	-	-	-	-	-	-	-	-	-	225	-	-	-	-	-	-	-	-	-	-	-	-	-	-	-	220	-	-	-	-	-	-	-	-	-	-	-	-	-	220	220
597				-	-	-	-	-	-	-	-	-	-	-	-	-	-	226	-	-	-	-	-	-	-	-	-	-	-	-	-	-	-	221	-	-	-	-	-	-	-	-	-	-	-	-	-	221	221
598				-	-	-	-	-	-	-	-	-	-	-	-	-	-	227	-	-	-	-	-	-	-	-	-	-	-	-	-	-	-	222	-	-	-	-	-	-	-	-	-	-	-	-	-	222	222
599				-	-	-	-	-	-	-	-	-	-	-	-	-	-	228	-	-	-	-	-	-	-	-	-	-	-	-	-	-	-	223	-	-	-	-	-	-	-	-	-	-	-	-	-	223	223
600				-	-	-	-	-	-	-	-	-	-	-	-	-	-	229	-	-	-	-	-	-	-	-	-	-	-	-	-	-	-	224	-	-	-	-	-	-	-	-	-	-	-	-	-	224	224
601				-	-	-	-	-	-	-	-	-	-	-	-	-	-	230	-	-	-	-	-	-	-	-	-	-	-	-	-	-	-	225	-	-	-	-	-	-	-	-	-	-	-	-	-	225	225
602				-	-	-	-	-	-	-	-	-	-	-	-	-	-	231	-	-	-	-	-	-	-	-	-	-	-	-	-	-	-	226	-	-	-	-	-	-	-	-	-	-	-	-	-	226	226
603				-	-	-	-	-	-	-	-	-	-	-	-	-	-	232	-	-	-	-	-	-	-	-	-	-	-	-	-	-	-	227	-	-	-	-	-	-	-	-	-	-	-	-	-	227	227
604				-	-	-	-	-	-	-	-	-	-	-	-	-	-	233	-	-	-	-	-	-	-	-	-	-	-	-	-	-	-	228	-	-	-	-	-	-	-	-	-	-	-	-	-	228	228
605				-	-	-	-	-	-	-	-	-	-	-	-	-	-	234	-	-	-	-	-	-	-	-	-	-	-	-	-	-	-	229	-	-	-	-	-	-	-	-	-	-	-	-	-	229	229
606				-	-	-	-	-	-	-	-	-	-	-	-	-	-	235	-	-	-	-	-	-	-	-	-	-	-	-	-	-	-	230	-	-	-	-	-	-	-	-	-	-	-	-	-	230	230
607				-	-	-	-	-	-	-	-	-	-	-	-	-	-	-	-	-	-	-	-	-	-	-	-	-	-	-	-	-	-	231	-	-	-	-	-	-	-	-	-	-	-	-	-	231	231
608				-	-	-	-	-	-	-	-	-	-	-	-	-	-	236	-	-	-	-	-	-	-	-	-	-	-	-	-	-	-	232	-	-	-	-	-	-	-	-	-	-	-	-	-	232	232
609				-	-	-	-	-	-	-	-	-	-	-	-	-	-	237	-	-	-	-	-	-	-	-	-	-	-	-	-	-	-	233	-	-	-	-	-	-	-	-	-	-	-	-	-	233	233
610				-	-	-	-	-	-	-	-	-	-	-	-	-	-	238	-	-	-	-	-	-	-	-	-	-	-	-	-	-	-	234	-	-	-	-	-	-	-	-	-	-	-	-	-	234	234
611				-	-	-	-	-	-	-	-	-	-	-	-	-	-	239	-	-	-	-	-	-	-	-	-	-	-	-	-	-	-	235	-	-	-	-	-	-	-	-	-	-	-	-	-	235	235
612				-	-	-	-	-	-	-	-	-	-	-	-	-	-	240	-	-	-	-	-	-	-	-	-	-	-	-	-	-	-	236	-	-	-	-	-	-	-	-	-	-	-	-	-	236	236
613				-	-	-	-	-	-	-	-	-	-	-	-	-	-	241	-	-	-	-	-	-	-	-	-	-	-	-	-	-	-	237	-	-	-	-	-	-	-	-	-	-	-	-	-	237	237
614				-	-	-	-	-	-	-	-	-	-	-	-	-	-	242	-	-	-	-	-	-	-	-	-	-	-	-	-	-	-	238	-	-	-	-	-	-	-	-	-	-	-	-	-	238	238
615				-	-	-	-	-	-	-	-	-	-	-	-	-	-	243	-	-	-	-	-	-	-	-	-	-	-	-	-	-	-	239	-	-	-	-	-	-	-	-	-	-	-	-	-	239	239
616				-	-	-	-	-	-	-	-	-	-	-	-	-	-	244	-	-	-	-	-	-	-	-	-	-	-	-	-	-	-	240	-	-	-	-	-	-	-	-	-	-	-	-	-	240	240
617				-	-	-	-	-	-	-	-	-	-	-	-	-	-	245	-	-	192	192	-	-	-	-	-	-	-	-	-	-	-	241	-	-	-	192	192	192	192	-	-	-	-	-	-	241	241
618				-	-	-	-	-	-	-	-	-	-	-	-	-	-	246	-	-	193	193	-	-	-	-	-	-	-	-	-	-	-	242	-	-	-	193	193	193	193	-	-	-	-	-	-	242	242
619				-	-	-	-	-	-	-	-	-	-	-	-	-	-	247	-	-	194	194	-	-	-	-	-	-	-	-	-	-	-	243	-	-	-	194	194	194	194	-	-	-	-	-	-	243	243
620				-	-	-	-	-	-	-	-	-	-	-	-	-	-	248	-	-	195	195	-	-	-	-	-	-	-	-	-	-	-	244	-	-	-	195	195	195	195	-	-	-	-	-	-	244	244
621				-	-	-	-	-	-	-	-	-	-	-	-	-	-	249	-	-	196	196	-	-	-	-	-	-	-	-	-	-	-	245	-	-	-	196	196	196	196	-	-	-	-	-	-	245	245
622				-	-	-	-	-	-	-	-	-	-	-	-	-	-	250	-	-	197	197	-	-	-	-	-	-	-	-	-	-	-	246	-	-	-	197	197	197	197	-	-	-	-	-	-	246	246
623				-	-	-	-	-	-	-	-	-	-	-	-	-	-	251	-	-	198	198	-	-	-	-	-	-	-	-	-	-	-	247	-	-	-	198	198	198	198	-	-	-	-	-	-	247	247
624				-	-	-	-	-	-	-	-	-	-	-	-	-	-	252	-	-	199	199	-	-	-	-	-	-	-	-	-	-	-	248	-	-	-	199	199	199	199	-	-	-	-	-	-	248	248
625				-	-	-	-	-	-	-	-	-	-	-	-	-	-	253	-	-	200	200	-	-	-	-	-	-	-	-	-	-	-	249	-	-	-	200	200	200	200	-	-	-	-	-	-	249	249
626				-	-	-	-	-	-	-	-	-	-	-	-	-	-	254	-	-	201	201	-	-	-	-	-	-	-	-	-	-	-	250	-	-	-	201	201	201	201	-	-	-	-	-	-	250	250
627				-	-	-	-	-	-	-	-	-	-	-	-	-	-	255	-	-	202	202	-	-	-	-	-	-	-	-	-	-	-	251	-	-	-	202	202	202	202	-	-	-	-	-	-	251	251
628				-	-	-	-	-	-	-	-	-	-	-	-	-	-	256	-	-	203	203	-	-	-	-	-	-	-	-	-	-	-	252	-	-	-	203	203	203	203	-	-	-	-	-	-	252	252
629				-	-	-	-	-	-	-	-	-	-	-	-	-	-	257	-	-	204	204	-	-	-	-	-	-	-	-	-	-	-	253	-	-	-	204	204	204	204	-	-	-	-	-	-	253	253
630				-	-	-	-	-	-	-	-	-	-	-	-	-	-	258	-	-	205	205	-	-	-	-	-	-	-	-	-	-	-	254	-	-	-	205	205	205	205	-	-	-	-	-	-	254	254
631				-	-	-	-	-	-	-	-	-	-	-	-	-	-	259	-	-	206	206	-	-	-	-	-	-	-	-	-	-	-	255	-	-	-	206	206	206	206	-	-	-	-	-	-	255	255
632				-	-	-	-	-	-	-	-	-	-	-	-	-	-	260	-	-	207	207	-	-	-	-	-	-	-	-	-	-	-	256	-	-	-	207	207	207	207	-	-	-	-	-	-	256	256
633				-	-	-	-	-	-	-	-	-	-	-	-	-	-	261	-	-	208	208	-	-	-	-	-	-	-	-	-	-	-	257	-	-	-	208	208	208	208	-	-	-	-	-	-	257	257
634				-	-	-	-	-	-	-	-	-	-	-	-	-	-	262	-	-	209	209	-	-	-	-	-	-	-	-	-	-	-	258	-	-	-	209	209	209	209	-	-	-	-	-	-	258	258
635				-	-	-	-	-	-	-	-	-	-	-	-	-	-	263	-	-	210	210	-	-	-	-	-	-	-	-	-	-	-	259	-	-	-	210	210	210	210	-	-	-	-	-	-	259	259
636				-	-	-	-	-	-	-	-	-	-	-	-	-	-	264	-	-	211	211	-	-	-	-	-	-	-	-	-	-	-	260	-	-	-	211	211	211	211	-	-	-	-	-	-	260	260
637				-	-	-	-	-	-	-	-	-	-	-	-	-	-	265	-	-	212	212	-	-	-	-	-	-	-	-	-	-	-	261	-	-	-	212	212	212	212	-	-	-	-	-	-	261	261
638				-	-	-	-	-	-	-	-	-	-	-	-	-	-	266	-	-	213	213	-	-	-	-	-	-	-	-	-	-	-	262	-	-	-	213	213	213	213	-	-	-	-	-	-	262	262
639				-	-	-	-	-	-	-	-	-	-	-	-	-	-	267	-	-	214	214	-	-	-	-	-	-	-	-	-	-	-	263	-	-	-	214	214	214	214	-	-	-	-	-	-	263	263
640				-	-	-	-	-	-	-	-	-	-	-	-	-	-	268	-	-	215	215	-	-	-	-	-	-	-	-	-	-	-	264	-	-	-	215	215	215	215	-	-	-	-	-	-	264	264
641				-	-	-	-	-	-	-	-	-	-	-	-	-	-	269	-	-	216	216	-	-	-	-	-	-	-	-	-	-	-	265	-	-	-	216	216	216	216	-	-	-	-	-	-	265	265
642				-	-	-	-	-	-	-	-	-	-	-	-	-	-	270	-	-	217	217	-	-	-	-	-	-	-	-	-	-	-	266	-	-	-	217	217	217	217	-	-	-	-	-	-	266	266
643				-	-	-	-	-	-	-	-	-	-	-	-	-	-	271	-	-	218	218	-	-	-	-	-	-	-	-	-	-	-	267	-	-	-	218	218	218	218	-	-	-	-	-	-	267	267
644				-	-	-	-	-	-	-	-	-	-	-	-	-	-	272	-	-	219	219	-	-	-	-	-	-	-	-	-	-	-	268	-	-	-	219	219	219	219	-	-	-	-	-	-	268	268
645				-	-	-	-	-	-	-	-	-	-	-	-	-	-	273	-	-	220	220	-	-	-	-	-	-	-	-	-	-	-	269	-	-	-	220	220	220	220	-	-	-	-	-	-	269	269
646				-	-	-	-	-	-	-	-	-	-	-	-	-	-	274	-	-	221	221	-	-	-	-	-	-	-	-	-	-	-	270	-	-	-	221	221	221	221	-	-	-	-	-	-	270	270
647				-	-	-	-	-	-	-	-	-	-	-	-	-	-	275	-	-	222	222	-	-	-	-	-	-	-	-	-	-	-	271	-	-	-	222	222	222	222	-	-	-	-	-	-	271	271
648				-	-	-	-	-	-	-	-	-	-	-	-	-	-	276	-	-	223	223	-	-	-	-	-	-	-	-	-	-	-	272	-	-	-	223	223	223	223	-	-	-	-	-	-	272	272
649				-	-	-	-	-	-	-	-	-	-	-	-	-	-	277	-	-	224	224	-	-	-	-	-	-	-	-	-	-	-	273	-	-	-	224	224	224	224	-	-	-	-	-	-	273	273
650				-	-	-	-	-	-	-	-	-	-	-	-	-	-	278	-	-	225	225	-	-	-	-	-	-	-	-	-	-	-	274	-	-	-	225	225	225	225	-	-	-	-	-	-	274	274
651				-	-	-	-	-	-	-	-	-	-	-	-	-	-	279	-	-	226	226	-	-	-	-	-	-	-	-	-	-	-	275	-	-	-	226	226	226	226	-	-	-	-	-	-	275	275
652				-	-	-	-	-	-	-	-	-	-	-	-	-	-	280	-	-	227	227	-	-	-	-	-	-	-	-	-	-	-	276	-	-	-	227	227	227	227	-	-	-	-	-	-	276	276
653				-	-	-	-	-	-	-	-	-	-	-	-	-	-	281	-	-	228	228	-	-	-	-	-	-	-	-	-	-	-	277	-	-	-	228	228	228	228	-	-	-	-	-	-	277	277
654				-	-	-	-	-	-	-	-	-	-	-	-	-	-	282	-	-	229	229	-	-	-	-	-	-	-	-	-	-	-	278	-	-	-	229	229	229	229	-	-	-	-	-	-	278	278
655				-	-	-	-	-	-	-	-	-	-	-	-	-	-	283	-	-	230	230	-	-	-	-	-	-	-	-	-	-	-	279	-	-	-	230	230	230	230	-	-	-	-	-	-	279	279
656				-	-	-	-	-	-	-	-	-	-	-	-	-	-	284	-	-	231	231	-	-	-	-	-	-	-	-	-	-	-	280	-	-	-	231	231	231	231	-	-	-	-	-	-	280	280
657				-	-	-	-	-	-	-	-	-	-	-	-	-	-	285	-	-	232	232	-	-	-	-	-	-	-	-	-	-	-	281	-	-	-	232	232	232	232	-	-	-	-	-	-	281	281
658				-	-	-	-	-	-	-	-	-	-	-	-	-	-	286	-	-	233	233	-	-	-	-	-	-	-	-	-	-	-	282	-	-	-	233	233	233	233	-	-	-	-	-	-	282	282
659				-	-	-	-	-	-	-	-	-	-	-	-	-	-	287	-	-	234	234	-	-	-	-	-	-	-	-	-	-	-	283	-	-	-	234	234	234	234	-	-	-	-	-	-	283	283
660				-	-	-	-	-	-	-	-	-	-	-	-	-	-	288	-	-	235	235	-	-	-	-	-	-	-	-	-	-	-	284	-	-	-	235	235	235	235	-	-	-	-	-	-	284	284
661				-	-	-	-	-	-	-	-	-	-	-	-	-	-	289	-	-	236	236	-	-	-	-	-	-	-	-	-	-	-	285	-	-	-	236	236	236	236	-	-	-	-	-	-	285	285
662				-	-	-	-	-	-	-	-	-	-	-	-	-	-	290	-	-	237	237	-	-	-	-	-	-	-	-	-	-	-	286	-	-	-	237	237	237	237	-	-	-	-	-	-	286	286
663				-	-	-	-	-	-	-	-	-	-	-	-	-	-	291	-	-	238	238	-	-	-	-	-	-	-	-	-	-	-	287	-	-	-	238	238	238	238	-	-	-	-	-	-	287	287
664				-	-	-	-	-	-	-	-	-	-	-	-	-	-	292	-	-	239	239	-	-	-	-	-	-	-	-	-	-	-	288	-	-	-	239	239	239	239	-	-	-	-	-	-	288	288
665				-	-	-	-	-	-	-	-	-	-	-	-	-	-	293	-	-	240	240	-	-	-	-	-	-	-	-	-	-	-	289	-	-	-	240	240	240	240	-	-	-	-	-	-	289	289
666				-	-	-	-	-	-	-	-	-	-	-	-	-	-	294	-	-	241	241	-	-	-	-	-	-	-	-	-	-	-	290	-	-	-	241	241	241	241	-	-	-	-	-	-	290	290
667				-	-	-	-	-	-	-	-	-	-	-	-	-	-	295	-	-	242	242	-	-	-	-	-	-	-	-	-	-	-	291	-	-	-	242	242	242	242	-	-	-	-	-	-	291	291
668				-	-	-	-	-	-	-	-	-	-	-	-	-	-	296	-	-	243	243	-	-	-	-	-	-	-	-	-	-	-	292	-	-	-	243	243	243	243	-	-	-	-	-	-	292	292
669				-	-	-	-	-	-	-	-	-	-	-	-	-	-	297	-	-	244	244	-	-	-	-	-	-	-	-	-	-	-	293	-	-	-	244	244	244	244	-	-	-	-	-	-	293	293
670				-	-	-	-	-	-	-	-	-	-	-	-	-	-	298	-	-	245	245	-	-	-	-	-	-	-	-	-	-	-	294	-	-	-	245	245	245	245	-	-	-	-	-	-	294	294
671				-	-	-	-	-	-	-	-	-	-	-	-	-	-	299	-	-	246	246	-	-	-	-	-	-	-	-	-	-	-	295	-	-	-	246	246	246	246	-	-	-	-	-	-	295	295
672				-	-	-	-	-	-	-	-	-	-	-	-	-	-	300	-	-	247	247	-	-	-	-	-	-	-	-	-	-	-	296	-	-	-	247	247	247	247	-	-	-	-	-	-	296	296
673				-	-	-	-	-	-	-	-	-	-	-	-	-	-	301	-	-	248	248	-	-	-	-	-	-	-	-	-	-	-	297	-	-	-	248	248	248	248	-	-	-	-	-	-	297	297
674				-	-	-	-	-	-	-	-	-	-	-	-	-	-	302	-	-	249	249	-	-	-	-	-	-	-	-	-	-	-	298	-	-	-	249	249	249	249	-	-	-	-	-	-	298	298
675				-	-	-	-	-	-	-	-	-	-	-	-	-	-	303	-	-	250	250	-	-	-	-	-	-	-	-	-	-	-	299	-	-	-	250	250	250	250	-	-	-	-	-	-	299	299
676				-	-	-	-	-	-	-	-	-	-	-	-	-	-	304	-	-	251	251	-	-	-	-	-	-	-	-	-	-	-	300	-	-	-	251	251	251	251	-	-	-	-	-	-	300	300
677				-	-	-	-	-	-	-	-	-	-	-	-	-	-	305	-	-	252	252	-	-	-	-	-	-	-	-	-	-	-	301	-	-	-	252	252	252	252	-	-	-	-	-	-	301	301
678				-	-	-	-	-	-	-	-	-	-	-	-	-	-	306	-	-	253	253	-	-	-	-	-	-	-	-	-	-	-	302	-	-	-	253	253	253	253	-	-	-	-	-	-	302	302
679				-	-	-	-	-	-	-	-	-	-	-	-	-	-	307	-	-	254	254	-	-	-	-	-	-	-	-	-	-	-	303	-	-	-	254	254	254	254	-	-	-	-	-	-	303	303
680				-	-	-	-	-	-	-	-	-	-	-	-	-	-	308	-	-	255	255	-	-	-	-	-	-	-	-	-	-	-	304	-	-	-	255	255	255	255	-	-	-	-	-	-	304	304
681				-	-	-	-	-	-	-	-	-	-	-	-	-	-	309	-	-	256	256	-	-	-	-	-	-	-	-	-	-	-	305	-	-	-	256	256	256	256	-	-	-	-	-	-	305	305
682				-	-	-	-	-	-	-	-	-	-	-	-	-	-	310	-	-	257	257	-	-	-	-	-	-	-	-	-	-	-	306	-	-	-	257	257	257	257	-	-	-	-	-	-	306	306
683				-	-	-	-	-	-	-	-	-	-	-	-	-	-	311	-	-	258	258	-	-	-	-	-	-	-	-	-	-	-	307	-	-	-	258	258	258	258	-	-	-	-	-	-	307	307
684				-	-	-	-	-	-	-	-	-	-	-	-	-	-	312	-	-	259	259	-	-	-	-	-	-	-	-	-	-	-	308	-	-	-	259	259	259	259	-	-	-	-	-	-	308	308
685				-	-	-	-	-	-	-	-	-	-	-	-	-	-	313	-	-	260	260	-	-	-	-	-	-	-	-	-	-	-	309	-	-	-	260	260	260	260	-	-	-	-	-	-	309	309
686				-	-	-	-	-	-	-	-	-	-	-	-	-	-	314	-	-	261	261	-	-	-	-	-	-	-	-	-	-	-	310	-	-	-	261	261	261	261	-	-	-	-	-	-	310	310
687				-	-	-	-	-	-	-	-	-	-	-	-	-	-	315	-	-	262	262	-	-	-	-	-	-	-	-	-	-	-	311	-	-	-	262	262	262	262	-	-	-	-	-	-	311	311
688				-	-	-	-	-	-	-	-	-	-	-	-	-	-	316	-	-	263	263	-	-	-	-	-	-	-	-	-	-	-	312	-	-	-	263	263	263	263	-	-	-	-	-	-	312	312
689				-	-	-	-	-	-	-	-	-	-	-	-	-	-	317	-	-	264	264	-	-	-	-	-	-	-	-	-	-	-	313	-	-	-	264	264	264	264	-	-	-	-	-	-	313	313
690				-	-	-	-	-	-	-	-	-	-	-	-	-	-	318	-	-	265	265	-	-	-	-	-	-	-	-	-	-	-	314	-	-	-	265	265	265	265	-	-	-	-	-	-	314	314
691				-	-	-	-	-	-	-	-	-	-	-	-	-	-	319	-	-	266	266	-	-	-	-	-	-	-	-	-	-	-	315	-	-	-	266	266	266	266	-	-	-	-	-	-	315	315
692				-	-	-	-	-	-	-	-	-	-	-	-	-	-	320	-	-	267	267	-	-	-	-	-	-	-	-	-	-	-	316	-	-	-	267	267	267	267	-	-	-	-	-	-	316	316
693				-	-	-	-	-	-	-	-	-	-	-	-	-	-	321	-	-	268	268	-	-	-	-	-	-	-	-	-	-	-	317	-	-	-	268	268	268	268	-	-	-	-	-	-	317	317
694				-	-	-	-	-	-	-	-	-	-	-	-	-	-	322	-	-	269	269	-	-	-	-	-	-	-	-	-	-	-	318	-	-	-	269	269	269	269	-	-	-	-	-	-	318	318
695				-	-	-	-	-	-	-	-	-	-	-	-	-	-	323	-	-	270	270	-	-	-	-	-	-	-	-	-	-	-	319	-	-	-	270	270	270	270	-	-	-	-	-	-	319	319
696				-	-	-	-	-	-	-	-	-	-	-	-	-	-	324	-	-	271	271	-	-	-	-	-	-	-	-	-	-	-	320	-	-	-	271	271	271	271	-	-	-	-	-	-	320	320
697				-	-	-	-	-	-	-	-	-	-	-	-	-	-	325	-	-	272	272	-	-	-	-	-	-	-	-	-	-	-	321	-	-	-	272	272	272	272	-	-	-	-	-	-	321	321
698				-	-	-	-	-	-	-	-	-	-	-	-	-	-	326	-	-	273	273	-	-	-	-	-	-	-	-	-	-	-	322	-	-	-	273	273	273	273	-	-	-	-	-	-	322	322
699				-	-	-	-	-	-	-	-	-	-	-	-	-	-	327	-	-	274	274	-	-	-	-	-	-	-	-	-	-	-	323	-	-	-	274	274	274	274	-	-	-	-	-	-	323	323
700				-	-	-	-	-	-	-	-	-	-	-	-	-	-	328	-	-	275	275	-	-	-	-	-	-	-	-	-	-	-	324	-	-	-	275	275	275	275	-	-	-	-	-	-	324	324
701				-	-	-	-	-	-	-	-	-	-	-	-	-	-	329	-	-	276	276	-	-	-	-	-	-	-	-	-	-	-	325	-	-	-	276	276	276	276	-	-	-	-	-	-	325	325
702				-	-	-	-	-	-	-	-	-	-	-	-	-	-	330	-	-	277	277	-	-	-	-	-	-	-	-	-	-	-	326	-	-	-	277	277	277	277	-	-	-	-	-	-	326	326
703				-	-	-	-	-	-	-	-	-	-	-	-	-	-	331	-	-	278	278	-	-	-	-	-	-	-	-	-	-	-	327	-	-	-	278	278	278	278	-	-	-	-	-	-	327	327
704				-	-	-	-	-	-	-	-	-	-	-	-	-	-	332	-	-	279	279	-	-	-	-	-	-	-	-	-	-	-	328	-	-	-	279	279	279	279	-	-	-	-	-	-	328	328
705				-	-	-	-	-	-	-	-	-	-	-	-	-	-	333	-	-	280	280	-	-	-	-	-	-	-	-	-	-	-	329	-	-	-	280	280	280	280	-	-	-	-	-	-	329	329
706				-	-	-	-	-	-	-	-	-	-	-	-	-	-	334	-	-	281	281	-	-	-	-	-	-	-	-	-	-	-	330	-	-	-	281	281	281	281	-	-	-	-	-	-	330	330
707				-	-	-	-	-	-	-	-	-	-	-	-	-	-	335	-	-	282	282	-	-	-	-	-	-	-	-	-	-	-	331	-	-	-	282	282	282	282	-	-	-	-	-	-	331	331
708				-	-	-	-	-	-	-	-	-	-	-	-	-	-	336	-	-	283	283	-	-	-	-	-	-	-	-	-	-	-	332	-	-	-	283	283	283	283	-	-	-	-	-	-	332	332
709				-	-	-	-	-	-	-	-	-	-	-	-	-	-	337	-	-	284	284	-	-	-	-	-	-	-	-	-	-	-	333	-	-	-	284	284	284	284	-	-	-	-	-	-	333	333
710				-	-	-	-	-	-	-	-	-	-	-	-	-	-	338	-	-	285	285	-	-	-	-	-	-	-	-	-	-	-	334	-	-	-	285	285	285	285	-	-	-	-	-	-	334	334
711				-	-	-	-	-	-	-	-	-	-	-	-	-	-	339	-	-	286	286	-	-	-	-	-	-	-	-	-	-	-	335	-	-	-	286	286	286	286	-	-	-	-	-	-	335	335
712				-	-	-	-	-	-	-	-	-	-	-	-	-	-	340	-	-	287	287	-	-	-	-	-	-	-	-	-	-	-	336	-	-	-	287	287	287	287	-	-	-	-	-	-	336	336
713				-	-	-	-	-	-	-	-	-	-	-	-	-	-	341	-	-	288	288	-	-	-	-	-	-	-	-	-	-	-	337	-	-	-	288	288	288	288	-	-	-	-	-	-	337	337
714				-	-	-	-	-	-	-	-	-	-	-	-	-	-	342	-	-	289	289	-	-	-	-	-	-	-	-	-	-	-	338	-	-	-	289	289	289	289	-	-	-	-	-	-	338	338
715				-	-	-	-	-	-	-	-	-	-	-	-	-	-	343	-	-	290	290	-	-	-	-	-	-	-	-	-	-	-	339	-	-	-	290	290	290	290	-	-	-	-	-	-	339	339
716				-	-	-	-	-	-	-	-	-	-	-	-	-	-	344	-	-	291	291	-	-	-	-	-	-	-	-	-	-	-	340	-	-	-	291	291	291	291	-	-	-	-	-	-	340	340
717				-	-	-	-	-	-	-	-	-	-	-	-	-	-	345	-	-	292	292	-	-	-	-	-	-	-	-	-	-	-	341	-	-	-	292	292	292	292	-	-	-	-	-	-	341	341
718				-	-	-	-	-	-	-	-	-	-	-	-	-	-	346	-	-	293	293	-	-	-	-	-	-	-	-	-	-	-	342	-	-	-	293	293	293	293	-	-	-	-	-	-	342	342
719				-	-	-	-	-	-	-	-	-	-	-	-	-	-	347	-	-	294	294	-	-	-	-	-	-	-	-	-	-	-	343	-	-	-	294	294	294	294	-	-	-	-	-	-	343	343
720				-	-	-	-	-	-	-	-	-	-	-	-	-	-	348	-	-	295	295	-	-	-	-	-	-	-	-	-	-	-	344	-	-	-	295	295	295	295	-	-	-	-	-	-	344	344
721				-	-	-	-	-	-	-	-	-	-	-	-	-	-	349	-	-	296	296	-	-	-	-	-	-	-	-	-	-	-	345	-	-	-	296	296	296	296	-	-	-	-	-	-	345	345
722				-	-	-	-	-	-	-	-	-	-	-	-	-	-	350	-	-	297	297	-	-	-	-	-	-	-	-	-	-	-	346	-	-	-	297	297	297	297	-	-	-	-	-	-	346	346
723				-	-	-	-	-	-	-	-	-	-	-	-	-	-	351	-	-	298	298	-	-	-	-	-	-	-	-	-	-	-	347	-	-	-	298	298	298	298	-	-	-	-	-	-	347	347
724				-	-	-	-	-	-	-	-	-	-	-	-	-	-	352	-	-	299	299	-	-	-	-	-	-	-	-	-	-	-	348	-	-	-	299	299	299	299	-	-	-	-	-	-	348	348
725				-	-	-	-	-	-	-	-	-	-	-	-	-	-	353	-	-	300	300	-	-	-	-	-	-	-	-	-	-	-	349	-	-	-	300	300	300	300	-	-	-	-	-	-	349	349
726				-	-	-	-	-	-	-	-	-	-	-	-	-	-	354	-	-	301	301	-	-	-	-	-	-	-	-	-	-	-	350	-	-	-	301	301	301	301	-	-	-	-	-	-	350	350
727				-	-	-	-	-	-	-	-	-	-	-	-	-	-	355	-	-	302	302	-	-	-	-	-	-	-	-	-	-	-	-	-	-	-	302	302	302	302	-	-	-	-	-	-	-	-
728				-	-	-	-	-	-	-	-	-	-	-	-	-	-	356	-	-	303	303	-	-	-	-	-	-	-	-	-	-	-	-	-	-	-	303	303	303	303	-	-	-	-	-	-	-	-
729				-	-	-	-	-	-	-	-	-	-	-	-	-	-	357	-	-	304	304	-	-	-	-	-	-	-	-	-	-	-	-	-	-	-	304	304	304	304	-	-	-	-	-	-	-	-
730				-	-	-	-	-	-	-	-	-	-	-	-	-	-	358	-	-	305	305	-	-	-	-	-	-	-	-	-	-	-	-	-	-	-	305	305	305	305	-	-	-	-	-	-	-	-
731				-	-	-	-	-	-	-	-	-	-	-	-	-	-	359	-	-	306	306	-	-	-	-	-	-	-	-	-	-	-	351	-	-	-	306	306	306	306	-	-	-	-	-	-	351	351
732				-	-	-	-	-	-	-	-	-	-	-	-	-	-	360	-	-	307	307	-	-	-	-	-	-	-	-	-	-	-	352	-	-	-	307	307	307	307	-	-	-	-	-	-	352	352
733				-	-	-	-	-	-	-	-	-	-	-	-	-	-	361	-	-	308	308	-	-	-	-	-	-	-	-	-	-	-	353	-	-	-	308	308	308	308	-	-	-	-	-	-	353	353
734				-	-	-	-	-	-	-	-	-	-	-	-	-	-	362	-	-	309	309	-	-	-	-	-	-	-	-	-	-	-	354	-	-	-	309	309	309	309	-	-	-	-	-	-	354	354
735				-	-	-	-	-	-	-	-	-	-	-	-	-	-	363	-	-	310	310	-	-	-	-	-	-	-	-	-	-	-	355	-	-	-	310	310	310	310	-	-	-	-	-	-	355	355
736				-	-	-	-	-	-	-	-	-	-	-	-	-	-	364	-	-	311	311	-	-	-	-	-	-	-	-	-	-	-	356	-	-	-	311	311	311	311	-	-	-	-	-	-	356	356
737				-	-	-	-	-	-	-	-	-	-	-	143	-	-	365	-	-	312	312	-	-	-	-	-	-	-	-	-	-	-	357	-	-	-	312	312	312	312	-	-	-	-	-	-	357	357
738				-	-	-	-	-	-	-	-	-	-	-	144	-	-	366	-	-	313	313	-	-	-	-	-	-	-	-	-	-	-	358	-	-	-	313	313	313	313	-	-	-	-	-	-	358	358
739				-	-	-	-	-	-	-	-	-	-	-	145	-	-	367	-	-	314	314	-	-	-	-	-	-	-	-	-	-	-	359	-	-	-	314	314	314	314	-	-	-	-	-	-	359	359
740				-	-	-	-	-	-	-	-	-	-	-	146	-	-	368	-	-	315	315	-	-	-	-	-	-	-	-	-	-	-	360	-	-	-	315	315	315	315	-	-	-	-	-	-	360	360
741				-	-	-	-	-	-	-	-	-	-	-	147	-	-	369	-	-	316	316	-	-	-	-	-	-	-	-	-	-	-	361	-	-	-	316	316	316	316	-	-	-	-	-	-	361	361
742				-	-	-	-	-	-	-	-	-	-	-	148	-	-	370	-	-	317	317	-	-	-	-	-	-	-	-	-	-	-	362	-	-	-	317	317	317	317	-	-	-	-	-	-	362	362
743				-	-	-	-	-	-	-	-	131	131	131	149	-	-	371	114	114	318	318	114	131	131	131	-	-	-	-	-	-	-	363	-	-	-	318	318	318	318	114	-	-	-	-	-	363	363
744				-	-	-	-	-	-	-	-	132	132	132	150	-	-	372	115	115	319	319	115	132	132	132	-	-	-	162	-	-	-	364	-	-	-	319	319	319	319	115	-	-	-	-	-	364	364
745				-	-	-	-	-	-	-	-	133	133	133	151	-	-	373	116	116	320	320	116	133	133	133	-	-	-	163	-	-	-	365	-	-	-	320	320	320	320	116	-	-	-	-	-	365	365
746				-	-	-	-	-	-	-	-	134	134	134	152	-	-	374	117	117	321	321	117	134	134	134	-	-	-	164	-	-	-	366	-	-	-	321	321	321	321	117	-	-	-	-	-	366	366
747				-	-	-	-	-	-	-	-	135	135	135	153	-	-	375	118	118	322	322	118	135	135	135	-	-	-	165	-	-	-	367	-	-	-	322	322	322	322	118	-	-	-	-	-	367	367
748				-	-	-	-	-	-	-	-	-	-	-	-	-	-	-	-	-	-	-	-	-	-	-	-	-	-	-	-	-	-	-	-	-	-	-	-	-	-	-	-	-	-	-	-	-	-
749				-	-	-	-	-	-	-	-	-	-	-	-	-	-	-	-	-	-	-	-	-	-	-	-	-	-	-	-	-	-	-	-	-	-	-	-	-	-	-	-	-	-	-	-	-	-
750				-	-	-	-	-	-	-	-	136	136	136	154	-	-	376	119	119	323	323	119	136	136	136	-	-	-	166	-	-	-	368	-	-	-	323	323	323	323	119	-	-	-	-	-	368	368
751				-	-	-	-	-	-	-	-	137	137	137	155	-	-	377	-	-	324	324	-	137	137	137	-	-	-	167	-	-	-	369	-	-	-	324	324	324	324	-	-	-	-	-	-	369	369
752				-	-	-	-	-	-	-	-	138	138	138	156	-	-	378	-	-	325	325	-	138	138	138	-	-	-	168	-	-	-	370	-	-	-	325	325	325	325	-	-	-	-	-	-	370	370
753				-	-	-	-	-	-	-	-	139	139	139	157	-	-	379	-	-	326	326	-	139	139	139	-	-	-	169	-	-	-	371	-	-	-	326	326	326	326	-	-	-	-	-	-	371	371
754				-	-	-	-	-	-	-	-	140	140	140	158	-	-	380	-	-	327	327	-	140	140	140	-	-	-	170	-	-	-	372	-	147	147	327	327	327	327	-	-	-	-	-	-	372	372
755				-	-	-	-	-	-	-	-	141	141	141	159	-	-	381	-	-	328	328	-	141	141	141	-	-	-	171	-	-	-	373	-	148	148	328	328	328	328	-	-	-	-	-	-	373	373
756				-	-	-	-	-	-	-	-	142	142	142	160	-	-	382	-	-	329	329	-	142	142	142	-	-	-	-	-	-	-	374	-	149	149	329	329	329	329	-	-	-	-	-	-	374	374
757				-	-	-	-	-	-	-	-	143	143	143	161	-	-	383	-	-	330	330	-	143	143	143	-	-	-	-	-	-	-	375	-	150	150	330	330	330	330	-	-	-	-	-	-	375	375
758				-	-	-	-	-	-	-	-	144	144	144	162	-	-	384	120	120	331	331	120	144	144	144	-	-	-	-	-	-	-	376	-	151	151	331	331	331	331	120	-	-	-	-	-	376	376
759				-	-	-	-	-	-	-	-	145	145	145	163	-	-	385	121	121	332	332	121	145	145	145	-	-	-	-	-	-	-	377	-	152	152	332	332	332	332	121	-	-	-	-	-	377	377
760				-	-	-	-	-	-	-	-	146	146	146	164	-	-	386	122	122	333	333	122	146	146	146	-	-	-	-	-	-	-	378	-	153	153	333	333	333	333	122	-	-	-	-	-	378	378
761				-	-	-	-	-	-	-	-	147	147	147	165	-	-	387	123	123	334	334	123	147	147	147	-	-	-	-	-	-	-	379	-	154	154	334	334	334	334	123	-	-	-	-	-	379	379
762				-	-	-	-	-	-	-	-	148	148	148	166	-	-	388	124	124	335	335	124	148	148	148	-	-	-	172	-	-	-	380	-	155	155	335	335	335	335	124	-	-	-	-	-	380	380
763				-	-	-	-	-	-	-	-	149	149	149	167	-	-	389	125	125	336	336	125	149	149	149	-	-	-	173	-	-	-	381	-	156	156	336	336	336	336	125	-	-	-	-	-	381	381
764				-	-	-	-	-	-	-	-	150	150	150	168	-	-	390	-	-	337	337	-	150	150	150	-	-	-	-	-	-	-	382	-	157	157	337	337	337	337	-	-	-	-	-	-	382	382
765				-	-	-	-	-	-	-	-	151	151	151	169	-	-	391	-	-	338	338	-	151	151	151	-	-	-	-	-	-	-	383	-	158	158	338	338	338	338	-	-	-	-	-	-	383	383
766				-	-	-	-	-	-	-	-	152	152	152	170	-	-	392	126	126	339	339	126	152	152	152	-	-	-	-	-	-	-	384	-	159	159	339	339	339	339	126	-	-	-	-	-	384	384
767				140	-	-	-	-	-	-	-	153	153	153	171	-	-	393	127	127	340	340	127	153	153	153	-	-	-	-	-	-	-	385	-	160	160	340	340	340	340	127	-	-	-	-	-	385	385
768				141	-	-	-	-	-	-	-	154	154	154	172	-	-	394	128	128	341	341	128	154	154	154	-	-	-	174	-	-	-	386	-	161	161	341	341	341	341	128	-	-	-	-	-	386	386
769				142	-	-	-	-	-	-	-	155	155	155	173	-	-	395	129	129	342	342	129	155	155	155	-	-	-	-	-	-	-	387	-	162	162	342	342	342	342	129	-	-	-	-	-	387	387
770				143	-	-	-	-	-	-	-	156	156	156	174	-	-	396	130	130	343	343	130	156	156	156	-	-	-	175	-	-	-	388	-	163	163	343	343	343	343	130	-	-	-	-	-	388	388
771				144	-	-	-	-	-	-	-	157	157	157	175	-	-	397	131	131	344	344	131	157	157	157	-	-	-	176	-	-	-	389	-	164	164	344	344	344	344	131	-	-	-	-	-	389	389
772				145	-	-	-	-	-	-	-	158	158	158	176	-	-	398	132	132	345	345	132	158	158	158	-	-	-	177	-	-	-	390	-	165	165	345	345	345	345	132	-	-	-	-	-	390	390
773				146	-	-	-	-	-	-	-	159	159	159	177	-	-	399	133	133	346	346	133	159	159	159	-	-	-	178	-	-	-	391	-	166	166	346	346	346	346	133	-	-	-	-	-	391	391
774				-	-	-	-	-	-	-	-	-	-	-	-	-	-	-	-	-	-	-	-	-	-	-	-	-	-	-	-	-	-	-	-	-	-	-	-	-	-	-	-	-	-	-	-	-	-
775				-	-	-	-	-	-	-	-	-	-	-	-	-	-	-	-	-	-	-	-	-	-	-	-	-	-	-	-	-	-	-	-	-	-	-	-	-	-	-	-	-	-	-	-	-	-
776				-	-	-	-	-	-	-	-	-	-	-	-	-	-	-	-	-	-	-	-	-	-	-	-	-	-	-	-	-	-	-	-	-	-	-	-	-	-	-	-	-	-	-	-	-	-
777				-	-	-	-	-	-	-	-	-	-	-	-	-	-	-	-	-	-	-	-	-	-	-	-	-	-	-	-	-	-	-	-	-	-	-	-	-	-	-	-	-	-	-	-	-	-
778				-	-	-	-	-	-	-	-	-	-	-	-	-	-	-	-	-	-	-	-	-	-	-	-	-	-	-	-	-	-	-	-	-	-	-	-	-	-	-	-	-	-	-	-	-	-
779				-	-	-	-	-	-	-	-	-	-	-	-	-	-	-	-	-	-	-	-	-	-	-	-	-	-	-	-	-	-	-	-	-	-	-	-	-	-	-	-	-	-	-	-	-	-
780				-	-	-	-	-	-	-	-	-	-	-	-	-	-	-	-	-	-	-	-	-	-	-	-	-	-	-	-	-	-	-	-	-	-	-	-	-	-	-	-	-	-	-	-	-	-
781				-	-	-	-	-	-	-	-	-	-	-	-	-	-	-	-	-	-	-	-	-	-	-	-	-	-	-	-	-	-	-	-	-	-	-	-	-	-	-	-	-	-	-	-	-	-
782				-	-	-	-	-	-	-	-	-	-	-	-	-	-	-	-	-	-	-	-	-	-	-	-	-	-	-	-	-	-	-	-	-	-	-	-	-	-	-	-	-	-	-	-	-	-
783				-	-	-	-	-	-	-	-	-	-	-	-	-	-	-	-	-	-	-	-	-	-	-	-	-	-	-	-	-	-	-	-	-	-	-	-	-	-	-	-	-	-	-	-	-	-
784				-	-	-	-	-	-	-	-	-	-	-	-	-	-	-	-	-	-	-	-	-	-	-	-	-	-	-	-	-	-	-	-	-	-	-	-	-	-	-	-	-	-	-	-	-	-
785				-	-	-	-	-	-	-	-	-	-	-	-	-	-	-	-	-	-	-	-	-	-	-	-	-	-	-	-	-	-	-	-	-	-	-	-	-	-	-	-	-	-	-	-	-	-
786				-	-	-	-	-	-	-	-	-	-	-	-	-	-	-	-	-	-	-	-	-	-	-	-	-	-	-	-	-	-	-	-	-	-	-	-	-	-	-	-	-	-	-	-	-	-
787				-	-	-	-	-	-	-	-	-	-	-	-	-	-	-	-	-	-	-	-	-	-	-	-	-	-	-	-	-	-	-	-	-	-	-	-	-	-	-	-	-	-	-	-	-	-
788				-	-	-	-	-	-	-	-	-	-	-	-	-	-	-	-	-	-	-	-	-	-	-	-	-	-	-	-	-	-	-	-	-	-	-	-	-	-	-	-	-	-	-	-	-	-
789				-	-	-	-	-	-	-	-	-	-	-	-	-	-	-	-	-	-	-	-	-	-	-	-	-	-	-	-	-	-	-	-	-	-	-	-	-	-	-	-	-	-	-	-	-	-
790				-	-	-	-	-	-	-	-	-	-	-	-	-	-	-	-	-	-	-	-	-	-	-	-	-	-	-	-	-	-	-	-	-	-	-	-	-	-	-	-	-	-	-	-	-	-
791				147	-	-	-	-	-	-	-	160	160	160	178	-	-	400	134	134	347	347	134	160	160	160	-	-	-	179	-	-	-	392	-	167	167	347	347	347	347	134	-	-	-	-	-	392	392
792				148	-	-	-	-	-	-	-	161	161	161	179	-	-	401	135	135	348	348	135	161	161	161	-	-	-	180	-	-	-	393	-	168	168	348	348	348	348	135	-	-	-	-	-	393	393
793				-	-	-	-	-	-	-	-	-	-	-	-	-	-	-	-	-	-	-	-	-	-	-	-	-	-	181	-	-	-	-	-	-	-	-	-	-	-	-	-	-	-	-	-	-	-
794				149	-	-	-	-	-	-	-	162	162	162	180	-	-	402	136	136	349	349	136	162	162	162	-	-	-	182	-	-	-	394	-	169	169	349	349	349	349	136	-	-	-	-	-	394	394
795				150	-	-	-	-	-	-	-	163	163	163	181	-	-	403	137	137	350	350	137	163	163	163	-	-	-	183	-	-	-	395	-	170	170	350	350	350	350	137	-	-	-	-	-	395	395
796				-	-	-	-	-	-	-	-	-	-	-	-	-	-	-	-	-	-	-	-	-	-	-	-	-	-	-	-	-	-	396	-	-	-	-	-	-	-	-	-	-	-	-	-	396	396
797				-	-	-	-	-	-	-	-	-	-	-	-	-	-	-	-	-	-	-	-	-	-	-	-	-	-	-	-	-	-	-	-	-	-	-	-	-	-	-	-	-	-	-	-	-	-
798				-	-	-	-	-	-	-	-	-	-	-	-	-	-	-	-	-	-	-	-	-	-	-	-	-	-	-	-	-	-	-	-	-	-	-	-	-	-	-	-	-	-	-	-	-	-
799				-	-	-	-	-	-	-	-	-	-	-	-	-	-	-	-	-	-	-	-	-	-	-	-	-	-	-	-	-	-	-	-	-	-	-	-	-	-	-	-	-	-	-	-	-	-
800				-	-	-	-	-	-	-	-	-	-	-	-	-	-	-	-	-	-	-	-	-	-	-	-	-	-	-	-	-	-	-	-	-	-	-	-	-	-	-	-	-	-	-	-	-	-
801				-	-	-	-	-	-	-	-	-	-	-	-	-	-	-	-	-	-	-	-	-	-	-	-	-	-	-	-	-	-	-	-	-	-	-	-	-	-	-	-	-	-	-	-	-	-
802				-	-	-	-	-	-	-	-	-	-	-	-	-	-	-	-	-	-	-	-	-	-	-	-	-	-	-	-	-	-	-	-	-	-	-	-	-	-	-	-	-	-	-	-	-	-
803				-	-	-	-	-	-	-	-	-	-	-	-	-	-	-	-	-	-	-	-	-	-	-	-	-	-	-	-	-	-	-	-	-	-	-	-	-	-	-	-	-	-	-	-	-	-
804				-	-	-	-	-	-	-	-	-	-	-	-	-	-	-	-	-	-	-	-	-	-	-	-	-	-	-	-	-	-	-	-	-	-	-	-	-	-	-	-	-	-	-	-	-	-
805				-	-	-	-	-	-	-	-	-	-	-	-	-	-	-	-	-	-	-	-	-	-	-	-	-	-	-	-	-	-	-	-	-	-	-	-	-	-	-	-	-	-	-	-	-	-
806				-	-	-	-	-	-	-	-	-	-	-	-	-	-	-	-	-	-	-	-	-	-	-	-	-	-	-	-	-	-	-	-	-	-	-	-	-	-	-	-	-	-	-	-	-	-
807				-	-	-	-	-	-	-	-	-	-	-	-	-	-	-	-	-	-	-	-	-	-	-	-	-	-	-	-	-	-	-	-	-	-	-	-	-	-	-	-	-	-	-	-	-	-
808				-	-	-	-	-	-	-	-	-	-	-	-	-	-	-	-	-	-	-	-	-	-	-	-	-	-	-	-	-	-	-	-	-	-	-	-	-	-	-	-	-	-	-	-	-	-
809				-	-	-	-	-	-	-	-	-	-	-	-	-	-	-	-	-	-	-	-	-	-	-	-	-	-	-	-	-	-	-	-	-	-	-	-	-	-	-	-	-	-	-	-	-	-
810				-	-	-	-	-	-	-	-	-	-	-	-	-	-	-	-	-	-	-	-	-	-	-	-	-	-	-	-	-	-	-	-	-	-	-	-	-	-	-	-	-	-	-	-	-	-
811				-	-	-	-	-	-	-	-	-	-	-	-	-	-	-	-	-	-	-	-	-	-	-	-	-	-	-	-	-	-	-	-	-	-	-	-	-	-	-	-	-	-	-	-	-	-
812				-	-	-	-	-	-	-	-	-	-	-	-	-	-	-	-	-	-	-	-	-	-	-	-	-	-	-	-	-	-	-	-	-	-	-	-	-	-	-	-	-	-	-	-	-	-
813				-	-	-	-	-	-	-	-	-	-	-	-	-	-	-	-	-	-	-	-	-	-	-	-	-	-	-	-	-	-	-	-	-	-	-	-	-	-	-	-	-	-	-	-	-	-
814				-	-	-	-	-	-	-	-	-	-	-	-	-	-	-	-	-	-	-	-	-	-	-	-	-	-	-	-	-	-	-	-	-	-	-	-	-	-	-	-	-	-	-	-	-	-
815				-	-	-	-	-	-	-	-	-	-	-	-	-	-	-	-	-	-	-	-	-	-	-	-	-	-	-	-	-	-	-	-	-	-	-	-	-	-	-	-	-	-	-	-	-	-
816				-	-	-	-	-	-	-	-	-	-	-	-	-	-	-	-	-	-	-	-	-	-	-	-	-	-	-	-	-	-	-	-	-	-	-	-	-	-	-	-	-	-	-	-	-	-
817				-	-	-	-	-	-	-	-	-	-	-	-	-	-	-	-	-	-	-	-	-	-	-	-	-	-	-	-	-	-	-	-	-	-	-	-	-	-	-	-	-	-	-	-	-	-
818				-	-	-	-	-	-	-	-	-	-	-	-	-	-	-	-	-	-	-	-	-	-	-	-	-	-	-	-	-	-	-	-	-	-	-	-	-	-	-	-	-	-	-	-	-	-
819				-	-	-	-	-	-	-	-	-	-	-	-	-	-	-	-	-	-	-	-	-	-	-	-	-	-	-	-	-	-	-	-	-	-	-	-	-	-	-	-	-	-	-	-	-	-
820				-	-	-	-	-	-	-	-	-	-	-	-	-	-	-	-	-	-	-	-	-	-	-	-	-	-	-	-	-	-	-	-	-	-	-	-	-	-	-	-	-	-	-	-	-	-
821				-	-	-	-	-	-	-	-	-	-	-	-	-	-	-	-	-	-	-	-	-	-	-	-	-	-	-	-	-	-	-	-	-	-	-	-	-	-	-	-	-	-	-	-	-	-
822				-	-	-	-	-	-	-	-	-	-	-	-	-	-	-	-	-	-	-	-	-	-	-	-	-	-	-	-	-	-	-	-	-	-	-	-	-	-	-	-	-	-	-	-	-	-
823				-	-	-	-	-	-	-	-	-	-	-	-	-	-	-	-	-	-	-	-	-	-	-	-	-	-	-	-	-	-	-	-	-	-	-	-	-	-	-	-	-	-	-	-	-	-
824				-	-	-	-	-	-	-	-	-	-	-	-	-	-	-	-	-	-	-	-	-	-	-	-	-	-	-	-	-	-	-	-	-	-	-	-	-	-	-	-	-	-	-	-	-	-
825				-	-	-	-	-	-	-	-	-	-	-	-	-	-	-	-	-	-	-	-	-	-	-	-	-	-	-	-	-	-	-	-	-	-	-	-	-	-	-	-	-	-	-	-	-	-
826				151	-	-	-	-	-	-	-	164	164	164	182	-	-	404	138	138	351	351	138	164	164	164	-	-	-	184	-	-	-	-	-	171	171	351	351	351	351	138	-	-	-	-	-	-	-
827				152	-	-	-	-	-	-	-	165	165	165	183	-	-	405	139	139	352	352	139	165	165	165	-	-	-	185	-	-	-	397	-	172	172	352	352	352	352	139	-	-	-	-	-	397	397
828				-	-	-	-	-	-	-	-	-	-	-	-	-	-	-	-	-	-	-	-	-	-	-	-	-	-	-	-	-	-	-	-	-	-	-	-	-	-	-	-	-	-	-	-	-	-
829				153	-	-	-	-	-	-	-	166	166	166	184	-	-	406	140	140	353	353	140	166	166	166	-	-	-	186	-	-	-	398	-	173	173	353	353	353	353	140	-	-	-	-	-	398	398
830				154	-	-	-	-	-	-	-	167	167	167	185	-	-	407	141	141	354	354	141	167	167	167	-	-	-	187	-	-	-	399	269	174	174	354	354	354	354	141	-	-	-	-	-	399	399
831				155	-	-	-	-	-	-	-	168	168	168	186	-	-	408	142	142	355	355	142	168	168	168	-	-	-	188	-	-	-	400	270	175	175	355	355	355	355	142	-	-	-	-	-	400	400
832				156	-	-	-	-	-	-	-	169	169	169	187	-	-	409	143	143	356	356	143	169	169	169	-	-	-	189	-	-	-	401	271	176	176	356	356	356	356	143	-	-	-	-	-	401	401
833				157	320	-	-	-	-	-	-	170	170	170	188	320	320	410	144	144	357	357	144	170	170	170	149	149	149	190	-	-	-	402	272	177	177	357	357	357	357	144	-	-	-	-	-	402	402
834				158	321	-	-	-	-	-	-	171	171	171	189	321	321	411	145	145	358	358	145	171	171	171	150	150	150	191	-	-	-	403	273	178	178	358	358	358	358	145	-	-	-	-	-	403	403
835				159	322	-	-	-	-	-	-	172	172	172	190	322	322	412	146	146	359	359	146	172	172	172	151	151	151	192	-	-	-	404	274	179	179	359	359	359	359	146	-	-	-	-	-	404	404
836				160	323	-	-	-	-	-	-	173	173	173	191	323	323	413	147	147	360	360	147	173	173	173	-	-	-	193	-	-	-	405	275	180	180	360	360	360	360	147	-	-	-	-	-	405	405
837				161	324	-	-	-	-	-	-	174	174	174	192	324	324	414	148	148	361	361	148	174	174	174	-	-	-	194	-	-	-	406	276	181	181	361	361	361	361	148	-	-	-	-	-	406	406
838				162	325	-	-	-	-	-	-	175	175	175	193	325	325	415	149	149	362	362	149	175	175	175	-	-	-	195	-	-	-	407	277	182	182	362	362	362	362	149	-	-	-	-	-	407	407
839				163	326	-	-	-	-	-	-	176	176	176	194	326	326	416	150	150	363	363	150	176	176	176	-	-	-	196	-	-	-	408	278	183	183	363	363	363	363	150	-	-	-	-	-	408	408
840				164	-	-	-	-	-	-	-	177	177	177	195	-	-	417	151	151	364	364	151	177	177	177	-	-	-	197	-	-	-	409	-	184	184	364	364	364	364	151	-	141	141	141	141	409	409
841				165	-	95	95	95	95	95	95	-	-	-	196	-	-	418	152	152	365	365	152	-	-	-	-	-	-	198	95	95	95	410	-	-	-	365	365	365	365	152	123	142	142	142	142	410	410
842				-	-	-	-	-	-	-	-	-	-	-	-	-	-	-	-	-	-	-	-	-	-	-	-	-	-	-	-	-	-	-	-	-	-	-	-	-	-	-	-	-	-	-	-	-	-
843				-	-	-	-	-	-	-	-	-	-	-	-	-	-	-	-	-	-	-	-	-	-	-	-	-	-	-	-	-	-	-	-	-	-	-	-	-	-	-	-	-	-	-	-	-	-
844				166	-	96	96	96	96	96	96	-	-	-	197	-	-	419	153	153	366	366	153	-	-	-	-	-	-	199	96	96	96	411	-	-	-	366	366	366	366	153	124	143	143	143	143	411	411
845				167	-	97	97	97	97	97	97	-	-	-	198	-	-	420	-	-	367	367	-	-	-	-	-	-	-	200	97	97	97	412	-	-	-	367	367	367	367	-	125	144	144	144	144	412	412
846				168	-	98	98	98	98	98	98	-	-	-	199	-	-	421	-	-	368	368	-	-	-	-	-	-	-	201	98	98	98	413	-	-	-	368	368	368	368	-	126	145	145	145	145	413	413
847				169	-	99	99	99	99	99	99	-	-	-	200	-	-	422	-	-	369	369	-	-	-	-	-	-	-	202	99	99	99	414	-	-	-	369	369	369	369	-	127	146	146	146	146	414	414
848				170	-	100	100	100	100	100	100	-	-	-	201	-	-	423	-	-	370	370	-	-	-	-	-	-	-	203	100	100	100	415	-	-	-	370	370	370	370	-	128	147	147	147	147	415	415
849				171	-	101	101	101	101	101	101	-	-	-	202	-	-	424	-	-	371	371	-	-	-	-	-	-	-	204	101	101	101	416	-	-	-	371	371	371	371	-	-	148	148	148	148	416	416
850				172	-	102	102	102	102	102	102	-	-	-	203	-	-	425	-	-	372	372	-	-	-	-	152	152	152	205	102	102	102	417	-	-	-	372	372	372	372	-	-	149	149	149	149	417	417
851				173	-	103	103	103	103	103	103	-	-	-	204	-	-	426	-	-	373	373	-	-	-	-	153	153	153	206	103	103	103	418	279	-	-	373	373	373	373	-	-	150	150	150	150	418	418
852				174	-	-	-	-	-	-	-	-	-	-	205	-	-	427	-	-	374	374	-	-	-	-	-	-	-	207	-	-	-	419	-	-	-	374	374	374	374	-	-	-	-	-	-	419	419
853				175	-	-	-	-	-	-	-	-	-	-	206	-	-	428	-	-	375	375	-	-	-	-	-	-	-	208	-	-	-	420	-	-	-	375	375	375	375	-	-	-	-	-	-	420	420
854				176	-	-	-	-	-	-	-	-	-	-	207	-	-	429	-	-	376	376	-	-	-	-	-	-	-	209	-	-	-	421	-	-	-	376	376	376	376	-	-	-	-	-	-	421	421
855				177	-	-	-	-	-	-	-	-	-	-	208	-	-	430	-	-	377	377	-	-	-	-	-	-	-	210	-	-	-	422	-	-	-	377	377	377	377	-	-	-	-	-	-	422	422
856				178	-	-	-	-	-	-	-	-	-	-	-	-	-	-	-	-	378	378	-	-	-	-	-	-	-	-	-	-	-	-	-	-	-	378	378	378	378	-	-	-	-	-	-	-	-
857				179	-	-	-	-	-	-	-	-	-	-	-	-	-	-	-	-	379	379	-	-	-	-	-	-	-	-	-	-	-	-	-	-	-	379	379	379	379	-	-	-	-	-	-	-	-
858				180	-	-	-	-	-	-	-	-	-	-	209	-	-	431	-	-	380	380	-	-	-	-	-	-	-	-	-	-	-	423	-	-	-	380	380	380	380	-	-	-	-	-	-	423	423
859				181	-	-	-	-	-	-	-	-	-	-	-	-	-	432	-	-	381	381	-	-	-	-	-	-	-	211	-	-	-	424	-	-	-	381	381	381	381	-	-	-	-	-	-	424	424
860				182	-	-	-	-	-	-	-	-	-	-	210	-	-	433	-	-	382	382	-	-	-	-	-	-	-	212	-	-	-	425	-	-	-	382	382	382	382	-	-	-	-	-	-	425	425
861				183	-	-	-	-	-	-	-	-	-	-	211	-	-	434	-	-	383	383	-	-	-	-	-	-	-	213	-	-	-	426	-	-	-	383	383	383	383	-	-	-	-	-	-	426	426
862				184	-	-	-	-	-	-	-	-	-	-	212	-	-	435	-	-	384	384	-	-	-	-	-	-	-	214	-	-	-	427	-	-	-	384	384	384	384	-	-	-	-	-	-	427	427
863				185	-	-	-	-	-	-	-	-	-	-	213	-	-	436	-	-	385	385	-	-	-	-	-	-	-	215	-	-	-	428	-	-	-	385	385	385	385	-	-	-	-	-	-	428	428
864				186	-	-	-	-	-	-	-	-	-	-	214	-	-	437	-	-	386	386	-	-	-	-	-	-	-	216	-	-	-	429	-	-	-	386	386	386	386	-	-	-	-	-	-	429	429
865				187	-	-	-	-	-	-	-	-	-	-	215	-	-	438	-	-	387	387	-	-	-	-	-	-	-	217	-	-	-	430	-	-	-	387	387	387	387	-	-	-	-	-	-	430	430
866				188	-	-	-	-	-	-	-	-	-	-	216	-	-	439	-	-	388	388	-	-	-	-	-	-	-	218	-	-	-	431	-	-	-	388	388	388	388	-	-	-	-	-	-	431	431
867				189	-	-	-	-	-	-	-	-	-	-	217	-	-	440	-	-	389	389	-	-	-	-	-	-	-	219	-	-	-	432	-	185	185	389	389	389	389	-	-	-	-	-	-	432	432
868				190	-	-	-	-	-	-	-	-	-	-	218	-	-	441	-	-	390	390	-	-	-	-	-	-	-	220	-	-	-	433	-	186	186	390	390	390	390	-	-	-	-	-	-	433	433
869				191	-	-	-	-	-	-	-	178	178	178	219	-	-	442	154	154	391	391	154	178	178	178	-	-	-	221	-	-	-	434	-	187	187	391	391	391	391	154	-	-	-	-	-	434	434
870				192	-	-	-	-	-	-	-	179	179	179	220	-	-	443	155	155	392	392	155	179	179	179	-	-	-	222	-	-	-	435	-	188	188	392	392	392	392	155	-	-	-	-	-	435	435
871				-	-	-	-	-	-	-	-	-	-	-	-	-	-	-	-	-	-	-	-	-	-	-	-	-	-	-	-	-	-	-	-	-	-	-	-	-	-	-	-	-	-	-	-	-	-
872				193	-	-	-	-	-	-	-	180	180	180	221	-	-	444	156	156	393	393	156	180	180	180	-	-	-	223	-	-	-	436	-	189	189	393	393	393	393	156	-	-	-	-	-	436	436
873				194	-	-	-	-	-	-	-	181	181	181	222	-	-	445	157	157	394	394	157	181	181	181	-	-	-	224	-	-	-	437	-	-	-	394	394	394	394	157	-	-	-	-	-	437	437
874				195	-	-	-	-	-	-	-	182	182	182	223	-	-	-	158	158	-	-	158	182	182	182	-	-	-	225	-	-	-	438	-	-	-	-	-	-	-	158	-	-	-	-	-	438	438
875				-	-	-	-	-	-	-	-	-	-	-	-	-	-	-	-	-	-	-	-	-	-	-	-	-	-	226	-	-	-	-	-	-	-	-	-	-	-	-	-	-	-	-	-	-	-
876				-	-	-	-	-	-	-	-	-	-	-	-	-	-	-	-	-	-	-	-	-	-	-	-	-	-	227	-	-	-	-	-	-	-	-	-	-	-	-	-	-	-	-	-	-	-
877				-	-	-	-	-	-	-	-	-	-	-	-	-	-	-	-	-	-	-	-	-	-	-	-	-	-	228	-	-	-	-	-	-	-	-	-	-	-	-	-	-	-	-	-	-	-
878				-	-	-	-	-	-	-	-	-	-	-	-	-	-	-	-	-	-	-	-	-	-	-	-	-	-	229	-	-	-	-	-	-	-	-	-	-	-	-	-	-	-	-	-	-	-
879				-	-	-	-	-	-	-	-	-	-	-	-	-	-	-	-	-	-	-	-	-	-	-	-	-	-	230	-	-	-	-	-	-	-	-	-	-	-	-	-	-	-	-	-	-	-
880				-	-	-	-	-	-	-	-	-	-	-	-	-	-	-	-	-	-	-	-	-	-	-	-	-	-	231	-	-	-	-	-	-	-	-	-	-	-	-	-	-	-	-	-	-	-
881				-	-	-	-	-	-	-	-	-	-	-	-	-	-	-	-	-	-	-	-	-	-	-	-	-	-	232	-	-	-	-	-	-	-	-	-	-	-	-	-	-	-	-	-	-	-
882				-	-	-	-	-	-	-	-	-	-	-	-	-	-	-	-	-	-	-	-	-	-	-	-	-	-	233	-	-	-	-	-	-	-	-	-	-	-	-	-	-	-	-	-	-	-
883				-	-	-	-	-	-	-	-	-	-	-	-	-	-	-	-	-	-	-	-	-	-	-	-	-	-	234	-	-	-	-	-	-	-	-	-	-	-	-	-	-	-	-	-	-	-
884				-	-	-	-	-	-	-	-	-	-	-	-	-	-	-	-	-	-	-	-	-	-	-	-	-	-	235	-	-	-	-	-	-	-	-	-	-	-	-	-	-	-	-	-	-	-
885				-	-	-	-	-	-	-	-	-	-	-	-	-	-	-	-	-	-	-	-	-	-	-	-	-	-	236	-	-	-	-	-	-	-	-	-	-	-	-	-	-	-	-	-	-	-
886				-	-	-	-	-	-	-	-	-	-	-	-	-	-	-	-	-	-	-	-	-	-	-	-	-	-	237	-	-	-	-	-	-	-	-	-	-	-	-	-	-	-	-	-	-	-
887				-	-	-	-	-	-	-	-	-	-	-	-	-	-	-	-	-	-	-	-	-	-	-	-	-	-	238	-	-	-	-	-	-	-	-	-	-	-	-	-	-	-	-	-	-	-
888				-	-	-	-	-	-	-	-	-	-	-	-	-	-	-	-	-	-	-	-	-	-	-	-	-	-	239	-	-	-	-	-	-	-	-	-	-	-	-	-	-	-	-	-	-	-
889				-	-	-	-	-	-	-	-	-	-	-	-	-	-	-	-	-	-	-	-	-	-	-	-	-	-	240	-	-	-	-	-	-	-	-	-	-	-	-	-	-	-	-	-	-	-
890				-	-	-	-	-	-	-	-	-	-	-	-	-	-	-	-	-	-	-	-	-	-	-	-	-	-	241	-	-	-	-	-	-	-	-	-	-	-	-	-	-	-	-	-	-	-
891				-	-	-	-	-	-	-	-	-	-	-	-	-	-	-	-	-	-	-	-	-	-	-	-	-	-	242	-	-	-	-	-	-	-	-	-	-	-	-	-	-	-	-	-	-	-
892				-	-	-	-	-	-	-	-	-	-	-	-	-	-	-	-	-	-	-	-	-	-	-	-	-	-	243	-	-	-	-	-	-	-	-	-	-	-	-	-	-	-	-	-	-	-
893				-	-	-	-	-	-	-	-	-	-	-	-	-	-	-	-	-	-	-	-	-	-	-	-	-	-	244	-	-	-	-	-	-	-	-	-	-	-	-	-	-	-	-	-	-	-
894				-	-	-	-	-	-	-	-	-	-	-	-	-	-	-	-	-	-	-	-	-	-	-	-	-	-	245	-	-	-	-	-	-	-	-	-	-	-	-	-	-	-	-	-	-	-
895				-	-	-	-	-	-	-	-	-	-	-	-	-	-	-	-	-	-	-	-	-	-	-	-	-	-	246	-	-	-	-	-	-	-	-	-	-	-	-	-	-	-	-	-	-	-
896				-	-	-	-	-	-	-	-	-	-	-	-	-	-	-	-	-	-	-	-	-	-	-	-	-	-	247	-	-	-	-	-	-	-	-	-	-	-	-	-	-	-	-	-	-	-
897				-	-	-	-	-	-	-	-	-	-	-	-	-	-	-	-	-	-	-	-	-	-	-	-	-	-	248	-	-	-	-	-	-	-	-	-	-	-	-	-	-	-	-	-	-	-
898				-	-	-	-	-	-	-	-	-	-	-	-	-	-	-	-	-	-	-	-	-	-	-	-	-	-	249	-	-	-	-	-	-	-	-	-	-	-	-	-	-	-	-	-	-	-
899				-	-	-	-	-	-	-	-	-	-	-	-	-	-	-	-	-	-	-	-	-	-	-	-	-	-	250	-	-	-	-	-	-	-	-	-	-	-	-	-	-	-	-	-	-	-
900				-	-	-	-	-	-	-	-	-	-	-	-	-	-	-	-	-	-	-	-	-	-	-	-	-	-	251	-	-	-	-	-	-	-	-	-	-	-	-	-	-	-	-	-	-	-
901				-	-	-	-	-	-	-	-	-	-	-	-	-	-	-	-	-	-	-	-	-	-	-	-	-	-	252	-	-	-	-	-	-	-	-	-	-	-	-	-	-	-	-	-	-	-
902				-	-	-	-	-	-	-	-	-	-	-	-	-	-	-	-	-	-	-	-	-	-	-	-	-	-	253	-	-	-	-	-	-	-	-	-	-	-	-	-	-	-	-	-	-	-
903				-	-	-	-	-	-	-	-	-	-	-	-	-	-	-	-	-	-	-	-	-	-	-	-	-	-	254	-	-	-	-	-	-	-	-	-	-	-	-	-	-	-	-	-	-	-
904				-	-	-	-	-	-	-	-	-	-	-	-	-	-	-	-	-	-	-	-	-	-	-	-	-	-	255	-	-	-	-	-	-	-	-	-	-	-	-	-	-	-	-	-	-	-
905				-	-	-	-	-	-	-	-	-	-	-	-	-	-	-	-	-	-	-	-	-	-	-	-	-	-	256	-	-	-	-	-	-	-	-	-	-	-	-	-	-	-	-	-	-	-
906				-	-	-	-	-	-	-	-	-	-	-	-	-	-	-	-	-	-	-	-	-	-	-	-	-	-	257	-	-	-	-	-	-	-	-	-	-	-	-	-	-	-	-	-	-	-
907				-	-	-	-	-	-	-	-	-	-	-	-	-	-	-	-	-	-	-	-	-	-	-	-	-	-	258	-	-	-	-	-	-	-	-	-	-	-	-	-	-	-	-	-	-	-
908				-	-	-	-	-	-	-	-	-	-	-	-	-	-	-	-	-	-	-	-	-	-	-	-	-	-	259	-	-	-	-	-	-	-	-	-	-	-	-	-	-	-	-	-	-	-
909				-	-	-	-	-	-	-	-	-	-	-	-	-	-	-	-	-	-	-	-	-	-	-	-	-	-	260	-	-	-	-	-	-	-	-	-	-	-	-	-	-	-	-	-	-	-
910				-	-	-	-	-	-	-	-	-	-	-	-	-	-	-	-	-	-	-	-	-	-	-	-	-	-	261	-	-	-	-	-	-	-	-	-	-	-	-	-	-	-	-	-	-	-
911				-	-	-	-	-	-	-	-	-	-	-	-	-	-	-	-	-	-	-	-	-	-	-	-	-	-	262	-	-	-	-	-	-	-	-	-	-	-	-	-	-	-	-	-	-	-
912				-	-	-	-	-	-	-	-	-	-	-	-	-	-	-	-	-	-	-	-	-	-	-	-	-	-	263	-	-	-	-	-	-	-	-	-	-	-	-	-	-	-	-	-	-	-
913				-	-	-	-	-	-	-	-	-	-	-	-	-	-	-	-	-	-	-	-	-	-	-	-	-	-	264	-	-	-	-	-	-	-	-	-	-	-	-	-	-	-	-	-	-	-
914				-	-	-	-	-	-	-	-	-	-	-	-	-	-	-	-	-	-	-	-	-	-	-	-	-	-	265	-	-	-	-	-	-	-	-	-	-	-	-	-	-	-	-	-	-	-
915				-	-	-	-	-	-	-	-	-	-	-	-	-	-	-	-	-	-	-	-	-	-	-	-	-	-	266	-	-	-	-	-	-	-	-	-	-	-	-	-	-	-	-	-	-	-
916				-	-	-	-	-	-	-	-	-	-	-	-	-	-	-	-	-	-	-	-	-	-	-	-	-	-	267	-	-	-	-	-	-	-	-	-	-	-	-	-	-	-	-	-	-	-
917				-	-	-	-	-	-	-	-	-	-	-	-	-	-	-	-	-	-	-	-	-	-	-	-	-	-	268	-	-	-	-	-	-	-	-	-	-	-	-	-	-	-	-	-	-	-
918				-	-	-	-	-	-	-	-	-	-	-	-	-	-	-	-	-	-	-	-	-	-	-	-	-	-	269	-	-	-	-	-	-	-	-	-	-	-	-	-	-	-	-	-	-	-
919				-	-	-	-	-	-	-	-	-	-	-	-	-	-	-	-	-	-	-	-	-	-	-	-	-	-	270	-	-	-	-	-	-	-	-	-	-	-	-	-	-	-	-	-	-	-
920				-	-	-	-	-	-	-	-	-	-	-	-	-	-	-	-	-	-	-	-	-	-	-	-	-	-	271	-	-	-	-	-	-	-	-	-	-	-	-	-	-	-	-	-	-	-
921				-	-	-	-	-	-	-	-	-	-	-	-	-	-	-	-	-	-	-	-	-	-	-	-	-	-	272	-	-	-	-	-	-	-	-	-	-	-	-	-	-	-	-	-	-	-
922				-	-	-	-	-	-	-	-	-	-	-	-	-	-	-	-	-	-	-	-	-	-	-	-	-	-	273	-	-	-	-	-	-	-	-	-	-	-	-	-	-	-	-	-	-	-
923				-	-	-	-	-	-	-	-	-	-	-	-	-	-	-	-	-	-	-	-	-	-	-	-	-	-	274	-	-	-	-	-	-	-	-	-	-	-	-	-	-	-	-	-	-	-
924				-	-	-	-	-	-	-	-	-	-	-	-	-	-	-	-	-	-	-	-	-	-	-	-	-	-	275	-	-	-	-	-	-	-	-	-	-	-	-	-	-	-	-	-	-	-
925				-	-	-	-	-	-	-	-	-	-	-	-	-	-	-	-	-	-	-	-	-	-	-	-	-	-	276	-	-	-	-	-	-	-	-	-	-	-	-	-	-	-	-	-	-	-
926				-	-	-	-	-	-	-	-	-	-	-	-	-	-	-	-	-	-	-	-	-	-	-	-	-	-	277	-	-	-	-	-	-	-	-	-	-	-	-	-	-	-	-	-	-	-
927				-	-	-	-	-	-	-	-	-	-	-	-	-	-	-	-	-	-	-	-	-	-	-	-	-	-	278	-	-	-	-	-	-	-	-	-	-	-	-	-	-	-	-	-	-	-
928				-	-	-	-	-	-	-	-	-	-	-	-	-	-	-	-	-	-	-	-	-	-	-	-	-	-	279	-	-	-	-	-	-	-	-	-	-	-	-	-	-	-	-	-	-	-
929				-	-	-	-	-	-	-	-	-	-	-	-	-	-	-	-	-	-	-	-	-	-	-	-	-	-	280	-	-	-	-	-	-	-	-	-	-	-	-	-	-	-	-	-	-	-
930				-	-	-	-	-	-	-	-	-	-	-	-	-	-	-	-	-	-	-	-	-	-	-	-	-	-	281	-	-	-	-	-	-	-	-	-	-	-	-	-	-	-	-	-	-	-
931				-	-	-	-	-	-	-	-	-	-	-	-	-	-	-	-	-	-	-	-	-	-	-	-	-	-	282	-	-	-	-	-	-	-	-	-	-	-	-	-	-	-	-	-	-	-
932				-	-	-	-	-	-	-	-	-	-	-	-	-	-	-	-	-	-	-	-	-	-	-	-	-	-	283	-	-	-	-	-	-	-	-	-	-	-	-	-	-	-	-	-	-	-
933				-	-	-	-	-	-	-	-	-	-	-	-	-	-	-	-	-	-	-	-	-	-	-	-	-	-	284	-	-	-	-	-	-	-	-	-	-	-	-	-	-	-	-	-	-	-
934				-	-	-	-	-	-	-	-	-	-	-	-	-	-	-	-	-	-	-	-	-	-	-	-	-	-	285	-	-	-	-	-	-	-	-	-	-	-	-	-	-	-	-	-	-	-
935				-	-	-	-	-	-	-	-	-	-	-	-	-	-	-	-	-	-	-	-	-	-	-	-	-	-	286	-	-	-	-	-	-	-	-	-	-	-	-	-	-	-	-	-	-	-
936				-	-	-	-	-	-	-	-	-	-	-	-	-	-	-	-	-	-	-	-	-	-	-	-	-	-	287	-	-	-	-	-	-	-	-	-	-	-	-	-	-	-	-	-	-	-
937				-	-	-	-	-	-	-	-	-	-	-	-	-	-	-	-	-	-	-	-	-	-	-	-	-	-	288	-	-	-	-	-	-	-	-	-	-	-	-	-	-	-	-	-	-	-
938				-	-	-	-	-	-	-	-	-	-	-	-	-	-	-	-	-	-	-	-	-	-	-	-	-	-	289	-	-	-	-	-	-	-	-	-	-	-	-	-	-	-	-	-	-	-
939				-	-	-	-	-	-	-	-	-	-	-	-	-	-	-	-	-	-	-	-	-	-	-	-	-	-	290	-	-	-	-	-	-	-	-	-	-	-	-	-	-	-	-	-	-	-
940				-	-	-	-	-	-	-	-	-	-	-	-	-	-	-	-	-	-	-	-	-	-	-	-	-	-	291	-	-	-	-	-	-	-	-	-	-	-	-	-	-	-	-	-	-	-
941				-	-	-	-	-	-	-	-	-	-	-	-	-	-	-	-	-	-	-	-	-	-	-	-	-	-	292	-	-	-	-	-	-	-	-	-	-	-	-	-	-	-	-	-	-	-
942				-	-	-	-	-	-	-	-	-	-	-	-	-	-	-	-	-	-	-	-	-	-	-	-	-	-	293	-	-	-	-	-	-	-	-	-	-	-	-	-	-	-	-	-	-	-
943				-	-	-	-	-	-	-	-	-	-	-	-	-	-	-	-	-	-	-	-	-	-	-	-	-	-	294	-	-	-	-	-	-	-	-	-	-	-	-	-	-	-	-	-	-	-
944				-	-	-	-	-	-	-	-	-	-	-	-	-	-	-	-	-	-	-	-	-	-	-	-	-	-	295	-	-	-	-	-	-	-	-	-	-	-	-	-	-	-	-	-	-	-
945				-	-	-	-	-	-	-	-	-	-	-	-	-	-	-	-	-	-	-	-	-	-	-	-	-	-	296	-	-	-	-	-	-	-	-	-	-	-	-	-	-	-	-	-	-	-
946				-	-	-	-	-	-	-	-	-	-	-	-	-	-	-	-	-	-	-	-	-	-	-	-	-	-	297	-	-	-	-	-	-	-	-	-	-	-	-	-	-	-	-	-	-	-
947				-	-	-	-	-	-	-	-	-	-	-	-	-	-	-	-	-	-	-	-	-	-	-	-	-	-	298	-	-	-	-	-	-	-	-	-	-	-	-	-	-	-	-	-	-	-
948				-	-	-	-	-	-	-	-	-	-	-	-	-	-	-	-	-	-	-	-	-	-	-	-	-	-	299	-	-	-	-	-	-	-	-	-	-	-	-	-	-	-	-	-	-	-
949				-	-	-	-	-	-	-	-	-	-	-	-	-	-	-	-	-	-	-	-	-	-	-	-	-	-	300	-	-	-	-	-	-	-	-	-	-	-	-	-	-	-	-	-	-	-
950				-	-	-	-	-	-	-	-	-	-	-	-	-	-	-	-	-	-	-	-	-	-	-	-	-	-	301	-	-	-	-	-	-	-	-	-	-	-	-	-	-	-	-	-	-	-
951				-	-	-	-	-	-	-	-	-	-	-	-	-	-	-	-	-	-	-	-	-	-	-	-	-	-	302	-	-	-	-	-	-	-	-	-	-	-	-	-	-	-	-	-	-	-
952				-	-	-	-	-	-	-	-	-	-	-	-	-	-	-	-	-	-	-	-	-	-	-	-	-	-	303	-	-	-	-	-	-	-	-	-	-	-	-	-	-	-	-	-	-	-
953				-	-	-	-	-	-	-	-	-	-	-	-	-	-	-	-	-	-	-	-	-	-	-	-	-	-	304	-	-	-	-	-	-	-	-	-	-	-	-	-	-	-	-	-	-	-
954				-	-	-	-	-	-	-	-	-	-	-	-	-	-	-	-	-	-	-	-	-	-	-	-	-	-	305	-	-	-	-	-	-	-	-	-	-	-	-	-	-	-	-	-	-	-
955				-	-	-	-	-	-	-	-	-	-	-	-	-	-	-	-	-	-	-	-	-	-	-	-	-	-	306	-	-	-	-	-	-	-	-	-	-	-	-	-	-	-	-	-	-	-
956				-	-	-	-	-	-	-	-	-	-	-	-	-	-	-	-	-	-	-	-	-	-	-	-	-	-	307	-	-	-	-	-	-	-	-	-	-	-	-	-	-	-	-	-	-	-
957				-	-	-	-	-	-	-	-	-	-	-	-	-	-	-	-	-	-	-	-	-	-	-	-	-	-	308	-	-	-	-	-	-	-	-	-	-	-	-	-	-	-	-	-	-	-
958				-	-	-	-	-	-	-	-	-	-	-	-	-	-	-	-	-	-	-	-	-	-	-	-	-	-	309	-	-	-	-	-	-	-	-	-	-	-	-	-	-	-	-	-	-	-
959				-	-	-	-	-	-	-	-	-	-	-	-	-	-	-	-	-	-	-	-	-	-	-	-	-	-	310	-	-	-	-	-	-	-	-	-	-	-	-	-	-	-	-	-	-	-
960				-	-	-	-	-	-	-	-	-	-	-	-	-	-	-	-	-	-	-	-	-	-	-	-	-	-	311	-	-	-	-	-	-	-	-	-	-	-	-	-	-	-	-	-	-	-
961				-	-	-	-	-	-	-	-	-	-	-	-	-	-	-	-	-	-	-	-	-	-	-	-	-	-	312	-	-	-	-	-	-	-	-	-	-	-	-	-	-	-	-	-	-	-
962				-	-	-	-	-	-	-	-	-	-	-	-	-	-	-	-	-	-	-	-	-	-	-	-	-	-	313	-	-	-	-	-	-	-	-	-	-	-	-	-	-	-	-	-	-	-
963				-	-	-	-	-	-	-	-	-	-	-	-	-	-	-	-	-	-	-	-	-	-	-	-	-	-	314	-	-	-	-	-	-	-	-	-	-	-	-	-	-	-	-	-	-	-
964				-	-	-	-	-	-	-	-	-	-	-	-	-	-	-	-	-	-	-	-	-	-	-	-	-	-	315	-	-	-	-	-	-	-	-	-	-	-	-	-	-	-	-	-	-	-
965				-	-	-	-	-	-	-	-	-	-	-	-	-	-	-	-	-	-	-	-	-	-	-	-	-	-	316	-	-	-	-	-	-	-	-	-	-	-	-	-	-	-	-	-	-	-
966				-	-	-	-	-	-	-	-	-	-	-	-	-	-	-	-	-	-	-	-	-	-	-	-	-	-	317	-	-	-	-	-	-	-	-	-	-	-	-	-	-	-	-	-	-	-
967				-	-	-	-	-	-	-	-	-	-	-	-	-	-	-	-	-	-	-	-	-	-	-	-	-	-	318	-	-	-	-	-	-	-	-	-	-	-	-	-	-	-	-	-	-	-
968				-	-	-	-	-	-	-	-	-	-	-	-	-	-	-	-	-	-	-	-	-	-	-	-	-	-	319	-	-	-	-	-	-	-	-	-	-	-	-	-	-	-	-	-	-	-
969				-	-	-	-	-	-	-	-	-	-	-	-	-	-	-	-	-	-	-	-	-	-	-	-	-	-	320	-	-	-	-	-	-	-	-	-	-	-	-	-	-	-	-	-	-	-
970				-	-	-	-	-	-	-	-	-	-	-	-	-	-	-	-	-	-	-	-	-	-	-	-	-	-	321	-	-	-	-	-	-	-	-	-	-	-	-	-	-	-	-	-	-	-
971				-	-	-	-	-	-	-	-	-	-	-	-	-	-	-	-	-	-	-	-	-	-	-	-	-	-	322	-	-	-	-	-	-	-	-	-	-	-	-	-	-	-	-	-	-	-
972				-	-	-	-	-	-	-	-	-	-	-	-	-	-	-	-	-	-	-	-	-	-	-	-	-	-	323	-	-	-	-	-	-	-	-	-	-	-	-	-	-	-	-	-	-	-
973				-	-	-	-	-	-	-	-	-	-	-	-	-	-	-	-	-	-	-	-	-	-	-	-	-	-	324	-	-	-	-	-	-	-	-	-	-	-	-	-	-	-	-	-	-	-
974				-	-	-	-	-	-	-	-	-	-	-	-	-	-	-	-	-	-	-	-	-	-	-	-	-	-	325	-	-	-	-	-	-	-	-	-	-	-	-	-	-	-	-	-	-	-
975				-	-	-	-	-	-	-	-	-	-	-	-	-	-	-	-	-	-	-	-	-	-	-	-	-	-	326	-	-	-	-	-	-	-	-	-	-	-	-	-	-	-	-	-	-	-
976				-	-	-	-	-	-	-	-	-	-	-	-	-	-	-	-	-	-	-	-	-	-	-	-	-	-	327	-	-	-	-	-	-	-	-	-	-	-	-	-	-	-	-	-	-	-
977				-	-	-	-	-	-	-	-	-	-	-	-	-	-	-	-	-	-	-	-	-	-	-	-	-	-	328	-	-	-	-	-	-	-	-	-	-	-	-	-	-	-	-	-	-	-
978				-	-	-	-	-	-	-	-	-	-	-	-	-	-	-	-	-	-	-	-	-	-	-	-	-	-	329	-	-	-	-	-	-	-	-	-	-	-	-	-	-	-	-	-	-	-
979				-	-	-	-	-	-	-	-	-	-	-	-	-	-	-	-	-	-	-	-	-	-	-	-	-	-	330	-	-	-	-	-	-	-	-	-	-	-	-	-	-	-	-	-	-	-
980				-	-	-	-	-	-	-	-	-	-	-	-	-	-	-	-	-	-	-	-	-	-	-	-	-	-	331	-	-	-	-	-	-	-	-	-	-	-	-	-	-	-	-	-	-	-
981				-	-	-	-	-	-	-	-	-	-	-	-	-	-	-	-	-	-	-	-	-	-	-	-	-	-	332	-	-	-	-	-	-	-	-	-	-	-	-	-	-	-	-	-	-	-
982				-	-	-	-	-	-	-	-	-	-	-	-	-	-	-	-	-	-	-	-	-	-	-	-	-	-	333	-	-	-	-	-	-	-	-	-	-	-	-	-	-	-	-	-	-	-
983				-	-	-	-	-	-	-	-	-	-	-	-	-	-	-	-	-	-	-	-	-	-	-	-	-	-	334	-	-	-	-	-	-	-	-	-	-	-	-	-	-	-	-	-	-	-
984				-	-	-	-	-	-	-	-	-	-	-	-	-	-	-	-	-	-	-	-	-	-	-	-	-	-	335	-	-	-	-	-	-	-	-	-	-	-	-	-	-	-	-	-	-	-
985				-	-	-	-	-	-	-	-	-	-	-	-	-	-	-	-	-	-	-	-	-	-	-	-	-	-	336	-	-	-	-	-	-	-	-	-	-	-	-	-	-	-	-	-	-	-
986				-	-	-	-	-	-	-	-	-	-	-	-	-	-	-	-	-	-	-	-	-	-	-	-	-	-	337	-	-	-	-	-	-	-	-	-	-	-	-	-	-	-	-	-	-	-
987				-	-	-	-	-	-	-	-	-	-	-	-	-	-	-	-	-	-	-	-	-	-	-	-	-	-	338	-	-	-	-	-	-	-	-	-	-	-	-	-	-	-	-	-	-	-
988				-	-	-	-	-	-	-	-	-	-	-	-	-	-	-	-	-	-	-	-	-	-	-	-	-	-	339	-	-	-	-	-	-	-	-	-	-	-	-	-	-	-	-	-	-	-
989				-	-	-	-	-	-	-	-	-	-	-	-	-	-	-	-	-	-	-	-	-	-	-	-	-	-	340	-	-	-	-	-	-	-	-	-	-	-	-	-	-	-	-	-	-	-
990				-	-	-	-	-	-	-	-	-	-	-	-	-	-	-	-	-	-	-	-	-	-	-	-	-	-	341	-	-	-	-	-	-	-	-	-	-	-	-	-	-	-	-	-	-	-
991				-	-	-	-	-	-	-	-	-	-	-	-	-	-	-	-	-	-	-	-	-	-	-	-	-	-	342	-	-	-	-	-	-	-	-	-	-	-	-	-	-	-	-	-	-	-
992				-	-	-	-	-	-	-	-	-	-	-	-	-	-	-	-	-	-	-	-	-	-	-	-	-	-	343	-	-	-	-	-	-	-	-	-	-	-	-	-	-	-	-	-	-	-
993				-	-	-	-	-	-	-	-	-	-	-	-	-	-	-	-	-	-	-	-	-	-	-	-	-	-	344	-	-	-	-	-	-	-	-	-	-	-	-	-	-	-	-	-	-	-
994				-	-	-	-	-	-	-	-	-	-	-	-	-	-	-	-	-	-	-	-	-	-	-	-	-	-	345	-	-	-	-	-	-	-	-	-	-	-	-	-	-	-	-	-	-	-
995				-	-	-	-	-	-	-	-	-	-	-	-	-	-	-	-	-	-	-	-	-	-	-	-	-	-	346	-	-	-	-	-	-	-	-	-	-	-	-	-	-	-	-	-	-	-
996				-	-	-	-	-	-	-	-	-	-	-	-	-	-	-	-	-	-	-	-	-	-	-	-	-	-	347	-	-	-	-	-	-	-	-	-	-	-	-	-	-	-	-	-	-	-
997				-	-	-	-	-	-	-	-	-	-	-	-	-	-	-	-	-	-	-	-	-	-	-	-	-	-	348	-	-	-	-	-	-	-	-	-	-	-	-	-	-	-	-	-	-	-
998				-	-	-	-	-	-	-	-	-	-	-	-	-	-	-	-	-	-	-	-	-	-	-	-	-	-	349	-	-	-	-	-	-	-	-	-	-	-	-	-	-	-	-	-	-	-
999				-	-	-	-	-	-	-	-	-	-	-	-	-	-	-	-	-	-	-	-	-	-	-	-	-	-	350	-	-	-	-	-	-	-	-	-	-	-	-	-	-	-	-	-	-	-
1000				-	-	-	-	-	-	-	-	-	-	-	-	-	-	-	-	-	-	-	-	-	-	-	-	-	-	351	-	-	-	-	-	-	-	-	-	-	-	-	-	-	-	-	-	-	-
1001				-	-	-	-	-	-	-	-	-	-	-	-	-	-	-	-	-	-	-	-	-	-	-	-	-	-	352	-	-	-	-	-	-	-	-	-	-	-	-	-	-	-	-	-	-	-
1002				-	-	-	-	-	-	-	-	-	-	-	-	-	-	-	-	-	-	-	-	-	-	-	-	-	-	353	-	-	-	-	-	-	-	-	-	-	-	-	-	-	-	-	-	-	-
1003				-	-	-	-	-	-	-	-	-	-	-	-	-	-	-	-	-	-	-	-	-	-	-	-	-	-	354	-	-	-	-	-	-	-	-	-	-	-	-	-	-	-	-	-	-	-
1004				-	-	-	-	-	-	-	-	-	-	-	-	-	-	-	-	-	-	-	-	-	-	-	-	-	-	355	-	-	-	-	-	-	-	-	-	-	-	-	-	-	-	-	-	-	-
1005				-	-	-	-	-	-	-	-	-	-	-	-	-	-	-	-	-	-	-	-	-	-	-	-	-	-	356	-	-	-	-	-	-	-	-	-	-	-	-	-	-	-	-	-	-	-
1006				-	-	-	-	-	-	-	-	-	-	-	-	-	-	-	-	-	-	-	-	-	-	-	-	-	-	357	-	-	-	-	-	-	-	-	-	-	-	-	-	-	-	-	-	-	-
1007				-	-	-	-	-	-	-	-	-	-	-	-	-	-	-	-	-	-	-	-	-	-	-	-	-	-	358	-	-	-	-	-	-	-	-	-	-	-	-	-	-	-	-	-	-	-
1008				-	-	-	-	-	-	-	-	-	-	-	-	-	-	-	-	-	-	-	-	-	-	-	-	-	-	359	-	-	-	-	-	-	-	-	-	-	-	-	-	-	-	-	-	-	-
1009				-	-	-	-	-	-	-	-	-	-	-	-	-	-	-	-	-	-	-	-	-	-	-	-	-	-	360	-	-	-	-	-	-	-	-	-	-	-	-	-	-	-	-	-	-	-
1010				-	-	-	-	-	-	-	-	-	-	-	-	-	-	-	-	-	-	-	-	-	-	-	-	-	-	361	-	-	-	-	-	-	-	-	-	-	-	-	-	-	-	-	-	-	-
1011				-	-	-	-	-	-	-	-	-	-	-	-	-	-	-	-	-	-	-	-	-	-	-	-	-	-	362	-	-	-	-	-	-	-	-	-	-	-	-	-	-	-	-	-	-	-
1012				-	-	-	-	-	-	-	-	-	-	-	-	-	-	-	-	-	-	-	-	-	-	-	-	-	-	363	-	-	-	-	-	-	-	-	-	-	-	-	-	-	-	-	-	-	-
1013				-	-	-	-	-	-	-	-	-	-	-	-	-	-	-	-	-	-	-	-	-	-	-	-	-	-	364	-	-	-	-	-	-	-	-	-	-	-	-	-	-	-	-	-	-	-
1014				-	-	-	-	-	-	-	-	-	-	-	-	-	-	-	-	-	-	-	-	-	-	-	-	-	-	365	-	-	-	-	-	-	-	-	-	-	-	-	-	-	-	-	-	-	-
1015				-	-	-	-	-	-	-	-	-	-	-	-	-	-	-	-	-	-	-	-	-	-	-	-	-	-	366	-	-	-	-	-	-	-	-	-	-	-	-	-	-	-	-	-	-	-
1016				-	-	-	-	-	-	-	-	-	-	-	-	-	-	-	-	-	-	-	-	-	-	-	-	-	-	367	-	-	-	-	-	-	-	-	-	-	-	-	-	-	-	-	-	-	-
1017				-	-	-	-	-	-	-	-	-	-	-	-	-	-	-	-	-	-	-	-	-	-	-	-	-	-	368	-	-	-	-	-	-	-	-	-	-	-	-	-	-	-	-	-	-	-
1018				-	-	-	-	-	-	-	-	-	-	-	-	-	-	-	-	-	-	-	-	-	-	-	-	-	-	369	-	-	-	-	-	-	-	-	-	-	-	-	-	-	-	-	-	-	-
1019				-	-	-	-	-	-	-	-	-	-	-	-	-	-	-	-	-	-	-	-	-	-	-	-	-	-	370	-	-	-	-	-	-	-	-	-	-	-	-	-	-	-	-	-	-	-
1020				-	-	-	-	-	-	-	-	-	-	-	-	-	-	-	-	-	-	-	-	-	-	-	-	-	-	371	-	-	-	-	-	-	-	-	-	-	-	-	-	-	-	-	-	-	-
1021				-	-	-	-	-	-	-	-	-	-	-	-	-	-	-	-	-	-	-	-	-	-	-	-	-	-	372	-	-	-	-	-	-	-	-	-	-	-	-	-	-	-	-	-	-	-
1022				-	-	-	-	-	-	-	-	-	-	-	-	-	-	-	-	-	-	-	-	-	-	-	-	-	-	373	-	-	-	-	-	-	-	-	-	-	-	-	-	-	-	-	-	-	-
1023				-	-	-	-	-	-	-	-	-	-	-	-	-	-	-	-	-	-	-	-	-	-	-	-	-	-	374	-	-	-	-	-	-	-	-	-	-	-	-	-	-	-	-	-	-	-
1024				-	-	-	-	-	-	-	-	-	-	-	-	-	-	-	-	-	-	-	-	-	-	-	-	-	-	375	-	-	-	-	-	-	-	-	-	-	-	-	-	-	-	-	-	-	-
1025				-	-	-	-	-	-	-	-	-	-	-	-	-	-	-	-	-	-	-	-	-	-	-	-	-	-	376	-	-	-	-	-	-	-	-	-	-	-	-	-	-	-	-	-	-	-
1026				-	-	-	-	-	-	-	-	-	-	-	-	-	-	-	-	-	-	-	-	-	-	-	-	-	-	377	-	-	-	-	-	-	-	-	-	-	-	-	-	-	-	-	-	-	-
1027				-	-	-	-	-	-	-	-	-	-	-	-	-	-	-	-	-	-	-	-	-	-	-	-	-	-	378	-	-	-	-	-	-	-	-	-	-	-	-	-	-	-	-	-	-	-
1028				-	-	-	-	-	-	-	-	-	-	-	-	-	-	-	-	-	-	-	-	-	-	-	-	-	-	379	-	-	-	-	-	-	-	-	-	-	-	-	-	-	-	-	-	-	-
1029				-	-	-	-	-	-	-	-	-	-	-	-	-	-	-	-	-	-	-	-	-	-	-	-	-	-	380	-	-	-	-	-	-	-	-	-	-	-	-	-	-	-	-	-	-	-
1030				-	-	-	-	-	-	-	-	-	-	-	-	-	-	-	-	-	-	-	-	-	-	-	-	-	-	381	-	-	-	-	-	-	-	-	-	-	-	-	-	-	-	-	-	-	-
1031				-	-	-	-	-	-	-	-	-	-	-	-	-	-	-	-	-	-	-	-	-	-	-	-	-	-	382	-	-	-	-	-	-	-	-	-	-	-	-	-	-	-	-	-	-	-
1032				-	-	-	-	-	-	-	-	-	-	-	-	-	-	-	-	-	-	-	-	-	-	-	-	-	-	383	-	-	-	-	-	-	-	-	-	-	-	-	-	-	-	-	-	-	-
1033				-	-	-	-	-	-	-	-	-	-	-	-	-	-	-	-	-	-	-	-	-	-	-	-	-	-	384	-	-	-	-	-	-	-	-	-	-	-	-	-	-	-	-	-	-	-
1034				-	-	-	-	-	-	-	-	-	-	-	-	-	-	-	-	-	-	-	-	-	-	-	-	-	-	385	-	-	-	-	-	-	-	-	-	-	-	-	-	-	-	-	-	-	-
1035				-	-	-	-	-	-	-	-	-	-	-	-	-	-	-	-	-	-	-	-	-	-	-	-	-	-	386	-	-	-	-	-	-	-	-	-	-	-	-	-	-	-	-	-	-	-
1036				-	-	-	-	-	-	-	-	-	-	-	-	-	-	-	-	-	-	-	-	-	-	-	-	-	-	387	-	-	-	-	-	-	-	-	-	-	-	-	-	-	-	-	-	-	-
1037				-	-	-	-	-	-	-	-	-	-	-	-	-	-	-	-	-	-	-	-	-	-	-	-	-	-	388	-	-	-	-	-	-	-	-	-	-	-	-	-	-	-	-	-	-	-
1038				-	-	-	-	-	-	-	-	-	-	-	-	-	-	-	-	-	-	-	-	-	-	-	-	-	-	389	-	-	-	-	-	-	-	-	-	-	-	-	-	-	-	-	-	-	-
1039				-	-	-	-	-	-	-	-	-	-	-	-	-	-	-	-	-	-	-	-	-	-	-	-	-	-	390	-	-	-	-	-	-	-	-	-	-	-	-	-	-	-	-	-	-	-
1040				-	-	-	-	-	-	-	-	-	-	-	-	-	-	-	-	-	-	-	-	-	-	-	-	-	-	391	-	-	-	-	-	-	-	-	-	-	-	-	-	-	-	-	-	-	-
1041				-	-	-	-	-	-	-	-	-	-	-	-	-	-	-	-	-	-	-	-	-	-	-	-	-	-	392	-	-	-	-	-	-	-	-	-	-	-	-	-	-	-	-	-	-	-
1042				-	-	-	-	-	-	-	-	-	-	-	-	-	-	-	-	-	-	-	-	-	-	-	-	-	-	-	-	-	-	-	-	-	-	-	-	-	-	-	-	-	-	-	-	-	-
1043				-	-	-	-	-	-	-	-	-	-	-	-	-	-	-	-	-	-	-	-	-	-	-	-	-	-	-	-	-	-	-	-	-	-	-	-	-	-	-	-	-	-	-	-	-	-
1044				-	-	-	-	-	-	-	-	-	-	-	-	-	-	-	-	-	-	-	-	-	-	-	-	-	-	-	-	-	-	-	-	-	-	-	-	-	-	-	-	-	-	-	-	-	-
1045				-	-	-	-	-	-	-	-	-	-	-	-	-	-	-	-	-	-	-	-	-	-	-	-	-	-	-	-	-	-	-	-	-	-	-	-	-	-	-	-	-	-	-	-	-	-
1046				-	-	-	-	-	-	-	-	-	-	-	-	-	-	-	-	-	-	-	-	-	-	-	-	-	-	-	-	-	-	-	-	-	-	-	-	-	-	-	-	-	-	-	-	-	-
1047				-	-	-	-	-	-	-	-	-	-	-	-	-	-	-	-	-	-	-	-	-	-	-	-	-	-	-	-	-	-	-	-	-	-	-	-	-	-	-	-	-	-	-	-	-	-
1048				-	-	-	-	-	-	-	-	-	-	-	-	-	-	-	-	-	-	-	-	-	-	-	-	-	-	-	-	-	-	-	-	-	-	-	-	-	-	-	-	-	-	-	-	-	-
1049				-	-	-	-	-	-	-	-	-	-	-	-	-	-	-	-	-	-	-	-	-	-	-	-	-	-	-	-	-	-	-	-	-	-	-	-	-	-	-	-	-	-	-	-	-	-
1050				-	-	-	-	-	-	-	-	-	-	-	-	-	-	-	-	-	-	-	-	-	-	-	-	-	-	-	-	-	-	-	-	-	-	-	-	-	-	-	-	-	-	-	-	-	-
1051				-	-	-	-	-	-	-	-	-	-	-	-	-	-	-	-	-	-	-	-	-	-	-	-	-	-	-	-	-	-	-	-	-	-	-	-	-	-	-	-	-	-	-	-	-	-
1052				-	-	-	-	-	-	-	-	-	-	-	-	-	-	-	-	-	-	-	-	-	-	-	-	-	-	-	-	-	-	-	-	-	-	-	-	-	-	-	-	-	-	-	-	-	-
1053				-	-	-	-	-	-	-	-	-	-	-	-	-	-	-	-	-	-	-	-	-	-	-	-	-	-	-	-	-	-	-	-	-	-	-	-	-	-	-	-	-	-	-	-	-	-
1054				-	-	-	-	-	-	-	-	-	-	-	-	-	-	-	-	-	-	-	-	-	-	-	-	-	-	-	-	-	-	-	-	-	-	-	-	-	-	-	-	-	-	-	-	-	-
1055				-	-	-	-	-	-	-	-	-	-	-	-	-	-	-	-	-	-	-	-	-	-	-	-	-	-	-	-	-	-	-	-	-	-	-	-	-	-	-	-	-	-	-	-	-	-
1056				-	-	-	-	-	-	-	-	-	-	-	-	-	-	-	-	-	-	-	-	-	-	-	-	-	-	-	-	-	-	-	-	-	-	-	-	-	-	-	-	-	-	-	-	-	-
1057				-	-	-	-	-	-	-	-	-	-	-	-	-	-	-	-	-	-	-	-	-	-	-	-	-	-	-	-	-	-	-	-	-	-	-	-	-	-	-	-	-	-	-	-	-	-
1058				-	-	-	-	-	-	-	-	-	-	-	-	-	-	-	-	-	-	-	-	-	-	-	-	-	-	393	-	-	-	-	-	-	-	-	-	-	-	-	-	-	-	-	-	-	-
1059				-	-	-	-	-	-	-	-	-	-	-	-	-	-	-	-	-	-	-	-	-	-	-	-	-	-	394	-	-	-	-	-	-	-	-	-	-	-	-	-	-	-	-	-	-	-
1060				-	-	-	-	-	-	-	-	-	-	-	-	-	-	-	-	-	-	-	-	-	-	-	-	-	-	395	-	-	-	-	-	-	-	-	-	-	-	-	-	-	-	-	-	-	-
1061				-	-	-	-	-	-	-	-	-	-	-	-	-	-	-	-	-	-	-	-	-	-	-	-	-	-	396	-	-	-	-	-	-	-	-	-	-	-	-	-	-	-	-	-	-	-
1062				-	-	-	-	-	-	-	-	-	-	-	-	-	-	-	-	-	-	-	-	-	-	-	-	-	-	397	-	-	-	-	-	-	-	-	-	-	-	-	-	-	-	-	-	-	-
1063				-	-	-	-	-	-	-	-	-	-	-	-	-	-	-	-	-	-	-	-	-	-	-	-	-	-	398	-	-	-	-	-	-	-	-	-	-	-	-	-	-	-	-	-	-	-
1064				-	-	-	-	-	-	-	-	-	-	-	-	-	-	-	-	-	-	-	-	-	-	-	-	-	-	399	-	-	-	-	-	-	-	-	-	-	-	-	-	-	-	-	-	-	-
1065				-	-	-	-	-	-	-	-	-	-	-	-	-	-	-	-	-	-	-	-	-	-	-	-	-	-	400	-	-	-	-	-	-	-	-	-	-	-	-	-	-	-	-	-	-	-
1066				-	-	-	-	-	-	-	-	-	-	-	-	-	-	-	-	-	-	-	-	-	-	-	-	-	-	401	-	-	-	-	-	-	-	-	-	-	-	-	-	-	-	-	-	-	-
1067				-	-	-	-	-	-	-	-	-	-	-	-	-	-	-	-	-	-	-	-	-	-	-	-	-	-	402	-	-	-	-	-	-	-	-	-	-	-	-	-	-	-	-	-	-	-
1068				-	-	-	-	-	-	-	-	-	-	-	-	-	-	-	-	-	-	-	-	-	-	-	-	-	-	403	-	-	-	-	-	-	-	-	-	-	-	-	-	-	-	-	-	-	-
1069				-	-	-	-	-	-	-	-	-	-	-	-	-	-	-	-	-	-	-	-	-	-	-	-	-	-	404	-	-	-	-	-	-	-	-	-	-	-	-	-	-	-	-	-	-	-
1070				-	-	-	-	-	-	-	-	-	-	-	-	-	-	-	-	-	-	-	-	-	-	-	-	-	-	405	-	-	-	-	-	-	-	-	-	-	-	-	-	-	-	-	-	-	-
1071				-	-	-	-	-	-	-	-	-	-	-	-	-	-	-	-	-	-	-	-	-	-	-	-	-	-	406	-	-	-	-	-	-	-	-	-	-	-	-	-	-	-	-	-	-	-
1072				-	-	-	-	-	-	-	-	-	-	-	-	-	-	-	-	-	-	-	-	-	-	-	-	-	-	407	-	-	-	-	-	-	-	-	-	-	-	-	-	-	-	-	-	-	-
1073				-	-	-	-	-	-	-	-	-	-	-	-	-	-	-	-	-	-	-	-	-	-	-	-	-	-	408	-	-	-	-	-	-	-	-	-	-	-	-	-	-	-	-	-	-	-
1074				-	-	-	-	-	-	-	-	-	-	-	-	-	-	-	-	-	-	-	-	-	-	-	-	-	-	409	-	-	-	-	-	-	-	-	-	-	-	-	-	-	-	-	-	-	-
1075				-	-	-	-	-	-	-	-	-	-	-	-	-	-	-	-	-	-	-	-	-	-	-	-	-	-	410	-	-	-	-	-	-	-	-	-	-	-	-	-	-	-	-	-	-	-
1076				-	-	-	-	-	-	-	-	-	-	-	-	-	-	-	-	-	-	-	-	-	-	-	-	-	-	411	-	-	-	-	-	-	-	-	-	-	-	-	-	-	-	-	-	-	-
1077				-	-	-	-	-	-	-	-	-	-	-	-	-	-	-	-	-	-	-	-	-	-	-	-	-	-	412	-	-	-	-	-	-	-	-	-	-	-	-	-	-	-	-	-	-	-
1078				-	-	-	-	-	-	-	-	-	-	-	-	-	-	-	-	-	-	-	-	-	-	-	-	-	-	413	-	-	-	-	-	-	-	-	-	-	-	-	-	-	-	-	-	-	-
1079				-	-	-	-	-	-	-	-	-	-	-	-	-	-	-	-	-	-	-	-	-	-	-	-	-	-	414	-	-	-	-	-	-	-	-	-	-	-	-	-	-	-	-	-	-	-
1080				-	-	-	-	-	-	-	-	-	-	-	-	-	-	-	-	-	-	-	-	-	-	-	-	-	-	415	-	-	-	-	-	-	-	-	-	-	-	-	-	-	-	-	-	-	-
1081				-	-	-	-	-	-	-	-	-	-	-	-	-	-	-	-	-	-	-	-	-	-	-	-	-	-	416	-	-	-	-	-	-	-	-	-	-	-	-	-	-	-	-	-	-	-
1082				196	-	104	104	104	104	104	104	183	183	183	224	-	-	446	159	159	395	395	159	183	183	183	154	154	154	417	104	104	104	439	280	190	190	395	395	395	395	159	-	-	-	-	-	439	439
1083				197	-	105	105	105	105	105	105	184	184	184	225	-	-	447	160	160	396	396	160	184	184	184	-	-	-	418	-	-	105	440	-	191	191	396	396	396	396	160	-	-	-	-	-	440	440
1084				198	-	-	-	-	-	-	-	185	185	185	226	-	-	448	161	161	397	397	161	185	185	185	-	-	-	419	-	-	-	441	-	192	192	397	397	397	397	161	-	-	-	-	-	441	441
1085				199	-	106	106	106	106	106	106	186	186	186	227	-	-	449	162	162	398	398	162	186	186	186	-	-	-	420	106	106	106	442	-	193	193	398	398	398	398	162	-	-	-	-	-	442	442
1086				-	-	-	-	-	-	-	-	-	-	-	-	-	-	-	-	-	-	-	-	-	-	-	-	-	-	-	-	-	-	-	-	-	-	-	-	-	-	-	-	-	-	-	-	-	-
1087				200	-	-	-	-	-	-	-	187	187	187	228	-	-	450	163	163	399	399	163	187	187	187	-	-	-	421	-	-	-	443	-	194	194	399	399	399	399	163	-	-	-	-	-	443	443
1088				201	-	-	-	-	-	-	-	188	188	188	229	-	-	451	164	164	400	400	164	188	188	188	-	-	-	422	-	-	-	444	-	195	195	400	400	400	400	164	-	-	-	-	-	444	444
1089				202	-	-	-	-	-	-	-	189	189	189	230	-	-	452	165	165	401	401	165	189	189	189	-	-	-	423	-	-	-	445	-	196	196	401	401	401	401	165	129	-	-	-	-	445	445
1090				203	-	-	-	-	-	-	-	190	190	190	231	-	-	453	166	166	402	402	166	190	190	190	-	-	-	424	-	-	-	446	-	197	197	402	402	402	402	166	130	-	-	-	-	446	446
1091				204	327	-	-	-	-	-	-	191	191	191	232	327	327	454	167	167	403	403	167	191	191	191	155	155	155	425	-	-	-	447	281	198	198	403	403	403	403	167	-	-	-	-	-	447	447
1092				-	-	-	-	-	-	-	-	-	-	-	-	-	-	-	-	-	-	-	-	-	-	-	-	-	-	-	-	-	-	-	-	-	-	-	-	-	-	-	-	-	-	-	-	-	-
1093				205	328	-	-	-	-	-	-	192	192	192	233	328	328	455	168	168	404	404	168	192	192	192	156	156	156	426	-	-	-	448	282	199	199	404	404	404	404	168	-	-	-	-	-	448	448
1094				206	-	-	-	-	-	-	-	193	193	193	234	-	-	-	169	169	405	405	169	193	193	193	-	-	-	427	-	-	-	449	-	200	200	405	405	405	405	169	-	-	-	-	-	449	449
1095				-	-	-	-	-	-	-	-	-	-	-	-	-	-	-	-	-	-	-	-	-	-	-	-	-	-	-	-	-	-	-	-	-	-	-	-	-	-	-	-	-	-	-	-	-	-
1096				-	-	-	-	-	-	-	-	-	-	-	-	-	-	-	-	-	-	-	-	-	-	-	-	-	-	-	-	-	-	-	-	-	-	-	-	-	-	-	-	-	-	-	-	-	-
1097				207	-	-	-	-	-	-	-	-	-	-	-	-	-	-	-	-	-	-	-	-	-	-	-	-	-	-	-	-	-	-	-	-	-	-	-	-	-	-	-	-	-	-	-	-	-
1098				208	329	107	107	107	107	107	107	-	-	-	-	329	329	456	-	-	-	-	-	-	-	-	157	157	157	-	107	107	107	-	283	-	-	-	-	-	-	-	-	-	-	-	-	-	-
1099				209	330	108	108	108	108	108	108	194	194	194	-	330	330	-	170	170	406	406	170	194	194	194	158	158	158	428	108	108	108	-	284	-	-	406	406	406	406	170	-	-	-	-	-	-	-
1100				210	331	109	109	109	109	109	109	-	-	-	-	331	331	457	-	-	-	-	-	-	-	-	159	159	159	-	109	109	109	450	285	-	-	-	-	-	-	-	-	-	-	-	-	450	450
1101				211	332	110	110	110	110	110	110	-	-	-	-	332	332	458	-	-	407	407	-	-	-	-	160	160	160	429	110	110	110	451	286	-	-	407	407	407	407	-	-	-	-	-	-	451	451
1102				212	333	111	111	111	111	111	111	-	-	-	-	333	333	459	-	-	408	408	-	-	-	-	161	161	161	430	111	111	111	452	287	-	-	408	408	408	408	-	-	-	-	-	-	452	452
1103				213	334	112	112	112	112	112	112	-	-	-	-	334	334	460	-	-	409	409	-	-	-	-	162	162	162	431	112	112	112	453	288	-	-	409	409	409	409	-	-	-	-	-	-	453	453
1104				214	335	113	113	113	113	113	113	-	-	-	-	335	335	461	-	-	410	410	-	-	-	-	163	163	163	432	113	113	113	454	289	-	-	410	410	410	410	-	-	-	-	-	-	454	454
1105				215	336	114	114	114	114	114	114	-	-	-	-	336	336	462	-	-	411	411	-	-	-	-	164	164	164	433	114	114	114	455	290	-	-	411	411	411	411	-	-	-	-	-	-	455	455
1106				216	337	115	115	115	115	115	115	-	-	-	-	337	337	463	-	-	412	412	-	-	-	-	165	165	165	434	115	115	115	456	291	-	-	412	412	412	412	-	-	-	-	-	-	456	456
1107				217	338	116	116	116	116	116	116	-	-	-	-	338	338	464	-	-	413	413	-	-	-	-	166	166	166	435	116	116	116	457	292	-	-	413	413	413	413	-	-	-	-	-	-	457	457
1108				-	-	-	-	-	-	-	-	-	-	-	-	-	-	465	-	-	414	414	-	-	-	-	-	-	-	436	-	-	-	458	-	-	-	414	414	414	414	-	-	-	-	-	-	458	458
1109				-	-	-	-	-	-	-	-	-	-	-	-	-	-	466	-	-	415	415	-	-	-	-	-	-	-	437	-	-	-	459	-	-	-	415	415	415	415	-	-	-	-	-	-	459	459
1110				-	-	-	-	-	-	-	-	-	-	-	-	-	-	467	-	-	416	416	-	-	-	-	-	-	-	438	-	-	-	460	-	-	-	416	416	416	416	-	-	-	-	-	-	460	460
1111				-	-	-	-	-	-	-	-	-	-	-	-	-	-	468	-	-	417	417	-	-	-	-	-	-	-	439	-	-	-	461	-	-	-	417	417	417	417	-	-	-	-	-	-	461	461
1112				-	-	-	-	-	-	-	-	-	-	-	-	-	-	469	-	-	418	418	-	-	-	-	-	-	-	440	-	-	-	462	-	-	-	418	418	418	418	-	-	-	-	-	-	462	462
1113				-	-	-	-	-	-	-	-	-	-	-	-	-	-	470	-	-	419	419	-	-	-	-	-	-	-	441	-	-	-	463	-	-	-	419	419	419	419	-	-	-	-	-	-	463	463
1114				-	-	-	-	-	-	-	-	-	-	-	-	-	-	471	-	-	420	420	-	-	-	-	-	-	-	442	-	-	-	-	-	-	-	420	420	420	420	-	-	-	-	-	-	-	-
1115				-	-	-	-	-	-	-	-	-	-	-	-	-	-	472	-	-	-	-	-	-	-	-	-	-	-	-	-	-	-	-	-	-	-	-	-	-	-	-	-	-	-	-	-	-	-
1116				-	-	-	-	-	-	-	-	-	-	-	-	-	-	473	-	-	-	-	-	-	-	-	-	-	-	-	-	-	-	-	-	-	-	-	-	-	-	-	-	-	-	-	-	-	-
1117				-	-	-	-	-	-	-	-	-	-	-	-	-	-	474	-	-	-	-	-	-	-	-	-	-	-	-	-	-	-	-	-	-	-	-	-	-	-	-	-	-	-	-	-	-	-
1118				-	-	-	-	-	-	-	-	-	-	-	-	-	-	475	-	-	-	-	-	-	-	-	-	-	-	-	-	-	-	-	-	-	-	-	-	-	-	-	-	-	-	-	-	-	-
1119				-	-	-	-	-	-	-	-	-	-	-	-	-	-	476	-	-	-	-	-	-	-	-	-	-	-	-	-	-	-	-	-	-	-	-	-	-	-	-	-	-	-	-	-	-	-
1120				-	-	-	-	-	-	-	-	-	-	-	-	-	-	477	-	-	-	-	-	-	-	-	-	-	-	-	-	-	-	-	-	-	-	-	-	-	-	-	-	-	-	-	-	-	-
1121				-	-	-	-	-	-	-	-	-	-	-	-	-	-	478	-	-	-	-	-	-	-	-	-	-	-	-	-	-	-	-	-	-	-	-	-	-	-	-	-	-	-	-	-	-	-
1122				-	-	-	-	-	-	-	-	-	-	-	-	-	-	479	-	-	-	-	-	-	-	-	-	-	-	443	-	-	-	-	-	-	-	-	-	-	-	-	-	-	-	-	-	-	-
1123				-	-	-	-	-	-	-	-	-	-	-	-	-	-	480	-	-	-	-	-	-	-	-	-	-	-	444	-	-	-	-	-	-	-	-	-	-	-	-	-	-	-	-	-	-	-
1124				-	-	-	-	-	-	-	-	-	-	-	-	-	-	481	-	-	-	-	-	-	-	-	-	-	-	445	-	-	-	-	-	-	-	-	-	-	-	-	-	-	-	-	-	-	-
1125				-	-	-	-	-	-	-	-	-	-	-	-	-	-	482	-	-	-	-	-	-	-	-	-	-	-	446	-	-	-	-	-	-	-	-	-	-	-	-	-	-	-	-	-	-	-
1126				-	-	-	-	-	-	-	-	-	-	-	-	-	-	483	-	-	-	-	-	-	-	-	-	-	-	447	-	-	-	-	-	-	-	-	-	-	-	-	-	-	-	-	-	-	-
1127				-	-	-	-	-	-	-	-	-	-	-	-	-	-	484	-	-	-	-	-	-	-	-	-	-	-	448	-	-	-	464	-	-	-	-	-	-	-	-	-	-	-	-	-	464	464
1128				-	-	-	-	-	-	-	-	-	-	-	-	-	-	485	-	-	-	-	-	-	-	-	-	-	-	449	-	-	-	465	-	-	-	-	-	-	-	-	-	-	-	-	-	465	465
1129				-	-	-	-	-	-	-	-	-	-	-	-	-	-	486	-	-	-	-	-	-	-	-	-	-	-	450	-	-	-	466	-	-	-	-	-	-	-	-	-	-	-	-	-	466	466
1130				-	-	-	-	-	-	-	-	-	-	-	-	-	-	487	-	-	-	-	-	-	-	-	-	-	-	451	-	-	-	467	-	-	-	-	-	-	-	-	-	-	-	-	-	467	467
1131				-	-	-	-	-	-	-	-	-	-	-	-	-	-	488	-	-	421	421	-	-	-	-	-	-	-	452	-	-	-	468	-	-	-	421	421	421	421	-	-	-	-	-	-	468	468
1132				-	-	-	-	-	-	-	-	-	-	-	-	-	-	489	-	-	422	422	-	-	-	-	-	-	-	453	-	-	-	469	-	-	-	422	422	422	422	-	-	-	-	-	-	469	469
1133				-	-	-	-	-	-	-	-	-	-	-	-	-	-	490	-	-	423	423	-	-	-	-	-	-	-	454	-	-	-	470	-	-	-	423	423	423	423	-	-	-	-	-	-	470	470
1134				-	-	-	-	-	-	-	-	-	-	-	-	-	-	491	-	-	424	424	-	-	-	-	-	-	-	455	-	-	-	471	-	-	-	424	424	424	424	-	-	-	-	-	-	471	471
1135				-	-	-	-	-	-	-	-	-	-	-	-	-	-	492	-	-	425	425	-	-	-	-	-	-	-	456	-	-	-	472	-	-	-	425	425	425	425	-	-	-	-	-	-	472	472
1136				-	-	-	-	-	-	-	-	-	-	-	-	-	-	493	-	-	-	-	-	-	-	-	-	-	-	457	-	-	-	473	-	-	-	-	-	-	-	-	-	-	-	-	-	473	473
1137				-	-	-	-	-	-	-	-	-	-	-	-	-	-	494	-	-	-	-	-	-	-	-	-	-	-	458	-	-	-	474	-	-	-	-	-	-	-	-	-	-	-	-	-	474	474
1138				-	-	-	-	-	-	-	-	-	-	-	-	-	-	495	-	-	-	-	-	-	-	-	-	-	-	459	-	-	-	475	-	-	-	-	-	-	-	-	-	-	-	-	-	475	475
1139				-	-	-	-	-	-	-	-	-	-	-	-	-	-	496	-	-	-	-	-	-	-	-	-	-	-	460	-	-	-	476	-	-	-	-	-	-	-	-	-	-	-	-	-	476	476
1140				-	-	-	-	-	-	-	-	-	-	-	-	-	-	-	-	-	-	-	-	-	-	-	-	-	-	461	-	-	-	477	-	-	-	-	-	-	-	-	-	-	-	-	-	477	477
1141				-	-	-	-	-	-	-	-	-	-	-	-	-	-	-	-	-	-	-	-	-	-	-	-	-	-	462	-	-	-	478	-	-	-	-	-	-	-	-	-	-	-	-	-	478	478
1142				-	-	-	-	-	-	-	-	-	-	-	-	-	-	-	-	-	-	-	-	-	-	-	-	-	-	463	-	-	-	479	-	-	-	-	-	-	-	-	-	-	-	-	-	479	479
1143				-	-	-	-	-	-	-	-	-	-	-	-	-	-	-	-	-	-	-	-	-	-	-	-	-	-	464	-	-	-	480	-	-	-	-	-	-	-	-	-	-	-	-	-	480	480
1144				-	-	-	-	-	-	-	-	-	-	-	-	-	-	-	-	-	-	-	-	-	-	-	-	-	-	-	-	-	-	481	-	-	-	-	-	-	-	-	-	-	-	-	-	481	481
1145				-	-	-	-	-	-	-	-	-	-	-	-	-	-	-	-	-	-	-	-	-	-	-	-	-	-	-	-	-	-	-	-	-	-	-	-	-	-	-	-	-	-	-	-	-	-
1146				-	-	-	-	-	-	-	-	-	-	-	-	-	-	-	-	-	-	-	-	-	-	-	-	-	-	465	-	-	-	482	-	-	-	-	-	-	-	-	-	-	-	-	-	482	482
1147				-	-	-	-	-	-	-	-	-	-	-	-	-	-	-	-	-	-	-	-	-	-	-	-	-	-	466	-	-	-	483	-	-	-	-	-	-	-	-	-	-	-	-	-	483	483
1148				-	-	-	-	-	-	-	-	-	-	-	-	-	-	-	-	-	-	-	-	-	-	-	-	-	-	467	-	-	-	484	-	-	-	-	-	-	-	-	-	-	-	-	-	484	484
1149				-	-	-	-	-	-	-	-	-	-	-	-	-	-	-	-	-	-	-	-	-	-	-	-	-	-	468	-	-	-	485	-	-	-	-	-	-	-	-	-	-	-	-	-	485	485
1150				-	-	-	-	-	-	-	-	-	-	-	-	-	-	-	-	-	-	-	-	-	-	-	-	-	-	469	-	-	-	486	-	-	-	-	-	-	-	-	-	-	-	-	-	486	486
1151				-	-	-	-	-	-	-	-	-	-	-	-	-	-	497	-	-	-	-	-	-	-	-	-	-	-	470	-	-	-	487	-	-	-	-	-	-	-	-	-	-	-	-	-	487	487
1152				-	-	-	-	-	-	-	-	-	-	-	-	-	-	498	-	-	426	426	-	-	-	-	-	-	-	471	-	-	-	488	-	-	-	426	426	426	426	-	-	-	-	-	-	488	488
1153				-	-	-	-	-	-	-	-	-	-	-	-	-	-	499	-	-	427	427	-	-	-	-	-	-	-	472	-	-	-	489	-	-	-	427	427	427	427	-	-	-	-	-	-	489	489
1154				-	-	-	-	-	-	-	-	-	-	-	-	-	-	500	-	-	428	428	-	-	-	-	-	-	-	473	-	-	-	490	-	-	-	428	428	428	428	-	-	-	-	-	-	490	490
1155				-	-	-	-	-	-	-	-	-	-	-	-	-	-	501	-	-	429	429	-	-	-	-	-	-	-	474	-	-	-	491	-	-	-	429	429	429	429	-	-	-	-	-	-	491	491
1156				-	-	-	-	-	-	-	-	-	-	-	-	-	-	502	-	-	430	430	-	-	-	-	-	-	-	475	-	-	-	492	-	-	-	430	430	430	430	-	-	-	-	-	-	492	492
1157				-	-	-	-	-	-	-	-	-	-	-	-	-	-	503	-	-	431	431	-	-	-	-	-	-	-	476	-	-	-	493	-	-	-	431	431	431	431	-	-	-	-	-	-	493	493
1158				-	-	-	-	-	-	-	-	-	-	-	-	-	-	504	-	-	432	432	-	-	-	-	-	-	-	477	-	-	-	494	-	-	-	432	432	432	432	-	-	-	-	-	-	494	494
1159				-	-	-	-	-	-	-	-	-	-	-	-	-	-	505	-	-	433	433	-	-	-	-	-	-	-	478	-	-	-	495	-	-	-	433	433	433	433	-	-	-	-	-	-	495	495
1160				-	-	-	-	-	-	-	-	-	-	-	-	-	-	506	-	-	434	434	-	-	-	-	-	-	-	479	-	-	-	496	-	-	-	434	434	434	434	-	-	151	151	151	151	496	496
1161				-	-	-	-	-	-	-	-	-	-	-	-	-	-	507	-	-	435	435	-	-	-	-	-	-	-	480	-	-	-	497	-	-	-	435	435	435	435	-	-	152	152	152	152	497	497
1162				-	-	-	-	-	-	-	-	-	-	-	-	-	-	508	-	-	436	436	-	-	-	-	-	-	-	481	-	-	-	498	-	-	-	436	436	436	436	-	-	153	153	153	153	498	498
1163				-	-	-	-	-	-	-	-	-	-	-	-	-	-	509	-	-	437	437	-	-	-	-	-	-	-	482	-	-	-	499	-	-	-	437	437	437	437	-	-	154	154	154	154	499	499
1164				-	-	-	-	-	-	-	-	-	-	-	235	-	-	510	-	-	438	438	-	-	-	-	-	-	-	483	-	-	-	500	-	201	201	438	438	438	438	-	-	155	155	155	155	500	500
1165				-	-	-	-	-	-	-	-	195	195	195	236	-	-	511	171	171	439	439	171	195	195	195	-	-	-	484	-	-	-	501	-	202	202	439	439	439	439	171	-	156	156	156	156	501	501
1166				-	-	-	-	-	-	-	-	196	196	196	237	-	-	512	172	172	440	440	172	196	196	196	-	-	-	485	-	-	-	502	-	203	203	440	440	440	440	172	-	157	157	157	157	502	502
1167				-	-	-	-	-	-	-	-	-	-	-	-	-	-	-	-	-	-	-	-	-	-	-	-	-	-	-	-	-	-	-	-	-	-	-	-	-	-	-	-	-	-	-	-	-	-
1168				-	-	-	-	-	-	-	-	197	197	197	238	-	-	513	173	173	441	441	173	197	197	197	-	-	-	486	-	-	-	503	-	204	204	441	441	441	441	173	-	-	-	-	-	503	503
1169				-	-	-	-	-	-	-	-	198	198	198	239	-	-	514	174	174	442	442	174	198	198	198	-	-	-	487	-	-	-	504	-	205	205	442	442	442	442	174	-	-	-	-	-	504	504
1170				-	-	-	-	-	-	-	-	199	199	199	240	-	-	515	175	175	443	443	175	199	199	199	-	-	-	488	-	-	-	505	-	206	206	443	443	443	443	175	-	158	158	158	158	505	505
1171				-	-	-	-	-	-	-	-	200	200	200	241	-	-	516	176	176	444	444	176	200	200	200	-	-	-	489	-	-	-	506	-	207	207	444	444	444	444	176	-	159	159	159	159	506	506
1172				-	-	-	-	-	-	-	-	-	-	-	-	-	-	-	-	-	-	-	-	-	-	-	-	-	-	-	-	-	-	-	-	-	-	-	-	-	-	-	-	-	-	-	-	-	-
1173				-	-	-	-	-	-	-	-	-	-	-	-	-	-	-	-	-	-	-	-	-	-	-	-	-	-	-	-	-	-	-	-	-	-	-	-	-	-	-	-	-	-	-	-	-	-
1174				-	-	-	-	-	-	-	-	-	-	-	-	-	-	-	-	-	-	-	-	-	-	-	-	-	-	-	-	-	-	-	-	-	-	-	-	-	-	-	-	-	-	-	-	-	-
1175				-	-	-	-	-	-	-	-	-	-	-	-	-	-	-	-	-	-	-	-	-	-	-	-	-	-	-	-	-	-	-	-	-	-	-	-	-	-	-	-	-	-	-	-	-	-
1176				-	-	-	-	-	-	-	-	-	-	-	-	-	-	-	-	-	-	-	-	-	-	-	-	-	-	-	-	-	-	-	-	-	-	-	-	-	-	-	-	-	-	-	-	-	-
1177				-	-	-	-	-	-	-	-	201	201	201	242	-	-	517	177	177	445	445	177	201	201	201	-	-	-	490	-	-	-	507	-	208	208	445	445	445	445	177	-	160	160	160	160	507	507
1178				-	-	-	-	-	-	-	-	202	202	202	243	-	-	518	178	178	446	446	178	202	202	202	-	-	-	491	-	-	-	508	-	209	209	446	446	446	446	178	-	161	161	161	161	508	508
1179				218	339	117	117	117	117	117	117	-	-	-	244	339	339	519	-	-	-	-	-	-	-	-	167	167	167	-	117	117	117	509	293	210	210	-	-	-	-	-	131	-	-	-	-	509	509
1180				-	-	-	-	-	-	-	-	-	-	-	-	-	-	-	-	-	-	-	-	-	-	-	-	-	-	-	-	-	-	-	-	-	-	-	-	-	-	-	132	-	-	-	-	-	-
1181				-	-	-	-	-	-	-	-	-	-	-	-	-	-	-	-	-	-	-	-	-	-	-	-	-	-	-	-	-	-	-	-	-	-	-	-	-	-	-	133	-	-	-	-	-	-
1182				-	-	-	-	-	-	-	-	-	-	-	-	-	-	-	-	-	-	-	-	-	-	-	-	-	-	-	-	-	-	-	-	-	-	-	-	-	-	-	134	-	-	-	-	-	-
1183				-	-	-	-	-	-	-	-	-	-	-	-	-	-	-	-	-	-	-	-	-	-	-	-	-	-	-	-	-	-	-	-	-	-	-	-	-	-	-	135	-	-	-	-	-	-
1184				-	-	-	-	-	-	-	-	-	-	-	-	-	-	-	-	-	-	-	-	-	-	-	-	-	-	-	-	-	-	-	-	-	-	-	-	-	-	-	136	-	-	-	-	-	-
1185				-	-	-	-	-	-	-	-	-	-	-	-	-	-	-	-	-	-	-	-	-	-	-	-	-	-	-	-	-	-	-	-	-	-	-	-	-	-	-	137	-	-	-	-	-	-
1186				-	-	-	-	-	-	-	-	-	-	-	-	-	-	-	-	-	-	-	-	-	-	-	-	-	-	-	-	-	-	-	-	-	-	-	-	-	-	-	138	-	-	-	-	-	-
1187				-	-	-	-	-	-	-	-	-	-	-	-	-	-	-	-	-	-	-	-	-	-	-	-	-	-	-	-	-	-	-	-	-	-	-	-	-	-	-	139	-	-	-	-	-	-
1188				-	-	-	-	-	-	-	-	-	-	-	-	-	-	-	-	-	-	-	-	-	-	-	-	-	-	-	-	-	-	-	-	-	-	-	-	-	-	-	140	-	-	-	-	-	-
1189				-	-	-	-	-	-	-	-	-	-	-	-	-	-	-	-	-	-	-	-	-	-	-	-	-	-	-	-	-	-	-	-	-	-	-	-	-	-	-	141	-	-	-	-	-	-
1190				-	-	-	-	-	-	-	-	-	-	-	-	-	-	-	-	-	-	-	-	-	-	-	-	-	-	-	-	-	-	-	-	-	-	-	-	-	-	-	142	-	-	-	-	-	-
1191				-	-	-	-	-	-	-	-	203	203	203	-	-	-	-	179	179	447	447	179	203	203	203	-	-	-	492	-	-	-	-	-	-	-	447	447	447	447	179	143	162	162	162	162	-	-
1192				219	340	118	118	118	118	118	118	204	204	204	245	340	340	520	180	180	448	448	180	204	204	204	168	168	168	493	118	118	118	510	294	211	211	448	448	448	448	180	144	163	163	163	163	510	510
1193				220	341	119	119	119	119	119	119	205	205	205	246	341	341	521	181	181	449	449	181	205	205	205	169	169	169	494	119	119	119	511	295	212	212	449	449	449	449	181	145	164	164	164	164	511	511
1194				221	342	120	120	120	120	120	120	206	206	206	247	342	342	522	182	182	450	450	182	206	206	206	170	170	170	495	120	120	120	512	296	213	213	450	450	450	450	182	146	165	165	165	165	512	512
1195				222	343	121	121	121	121	121	121	207	207	207	248	343	343	523	183	183	451	451	183	207	207	207	171	171	171	496	121	121	121	513	297	214	214	451	451	451	451	183	147	166	166	166	166	513	513
1196				223	344	122	122	122	122	122	122	208	208	208	249	344	344	524	184	184	452	452	184	208	208	208	172	172	172	497	122	122	122	514	298	215	215	452	452	452	452	184	148	167	167	167	167	514	514
1197				-	-	-	-	-	-	-	-	-	-	-	-	-	-	-	-	-	-	-	-	-	-	-	-	-	-	-	-	-	-	-	-	-	-	-	-	-	-	-	-	-	-	-	-	-	-
1198				224	345	123	123	123	123	123	123	209	209	209	250	345	345	525	185	185	453	453	185	209	209	209	173	173	173	498	123	123	123	515	299	216	216	453	453	453	453	185	149	168	168	168	168	515	515
1199				225	346	124	124	124	124	124	124	210	210	210	251	346	346	526	186	186	454	454	186	210	210	210	174	174	174	499	124	124	124	516	300	217	217	454	454	454	454	186	150	169	169	169	169	516	516
1200				226	347	125	125	125	125	125	125	211	211	211	252	347	347	527	187	187	455	455	187	211	211	211	175	175	175	500	125	125	125	517	301	218	218	455	455	455	455	187	151	170	170	170	170	517	517
1201				227	348	126	126	126	126	126	126	212	212	212	253	348	348	528	188	188	456	456	188	212	212	212	176	176	176	501	126	126	126	518	302	219	219	456	456	456	456	188	152	171	171	171	171	518	518
1202				228	349	127	127	127	127	127	127	213	213	213	254	349	349	529	189	189	457	457	189	213	213	213	177	177	177	502	127	127	127	519	303	220	220	457	457	457	457	189	153	172	172	172	172	519	519
1203				229	350	128	128	128	128	128	128	214	214	214	255	350	350	530	190	190	458	458	190	214	214	214	178	178	178	503	128	128	128	520	304	221	221	458	458	458	458	190	154	173	173	173	173	520	520
1204				230	351	129	129	129	129	129	129	215	215	215	256	351	351	531	191	191	459	459	191	215	215	215	179	179	179	504	-	-	129	521	305	222	222	459	459	459	459	191	155	174	174	174	174	521	521
1205				231	352	130	130	130	130	130	130	216	216	216	257	352	352	532	192	192	460	460	192	216	216	216	180	180	180	505	130	130	130	522	306	223	223	460	460	460	460	192	156	175	175	175	175	522	522
1206				232	353	131	131	131	131	131	131	217	217	217	258	353	353	533	193	193	461	461	193	217	217	217	181	181	181	506	131	131	131	523	307	224	224	461	461	461	461	193	157	176	176	176	176	523	523
1207				233	354	132	132	132	132	132	132	218	218	218	259	354	354	534	194	194	462	462	194	218	218	218	182	182	182	507	132	132	132	524	308	225	225	462	462	462	462	194	158	177	177	177	177	524	524
1208				234	355	133	133	133	133	133	133	219	219	219	260	355	355	535	195	195	463	463	195	219	219	219	183	183	183	508	133	133	133	525	309	226	226	463	463	463	463	195	159	178	178	178	178	525	525
1209				235	356	134	134	134	134	134	134	220	220	220	261	356	356	536	196	196	464	464	196	220	220	220	184	184	184	509	134	134	134	526	310	227	227	464	464	464	464	196	160	179	179	179	179	526	526
1210				236	357	135	135	135	135	135	135	221	221	221	262	357	357	537	197	197	465	465	197	221	221	221	185	185	185	510	135	135	135	527	311	228	228	465	465	465	465	197	161	180	180	180	180	527	527
1211				237	358	136	136	136	136	136	136	222	222	222	263	358	358	538	198	198	466	466	198	222	222	222	186	186	186	511	136	136	136	528	312	229	229	466	466	466	466	198	162	181	181	181	181	528	528
1212				238	-	-	-	-	-	-	-	-	-	-	264	-	-	539	-	-	467	467	-	-	-	-	-	-	-	512	-	-	-	529	313	-	-	467	467	467	467	-	-	182	182	182	182	529	529
1213				239	-	-	-	-	-	-	-	-	-	-	265	-	-	540	-	-	468	468	-	-	-	-	-	-	-	513	-	-	-	530	314	-	-	468	468	468	468	-	-	183	183	183	183	530	530
1214				-	-	-	-	-	-	-	-	-	-	-	-	-	-	-	-	-	-	-	-	-	-	-	-	-	-	-	-	-	-	-	-	-	-	-	-	-	-	-	-	-	-	-	-	-	-
1215				-	-	-	-	-	-	-	-	-	-	-	-	-	-	-	-	-	-	-	-	-	-	-	-	-	-	-	-	-	-	-	-	-	-	-	-	-	-	-	-	-	-	-	-	-	-
1216				-	-	-	-	-	-	-	-	-	-	-	-	-	-	-	-	-	-	-	-	-	-	-	-	-	-	-	-	-	-	-	315	-	-	-	-	-	-	-	-	-	-	-	-	-	-
1217				-	-	-	-	-	-	-	-	-	-	-	-	-	-	-	-	-	-	-	-	-	-	-	-	-	-	-	-	-	-	-	316	-	-	-	-	-	-	-	-	-	-	-	-	-	-
1218				-	-	-	-	-	-	-	-	-	-	-	-	-	-	-	-	-	-	-	-	-	-	-	-	-	-	-	-	-	-	-	317	-	-	-	-	-	-	-	-	-	-	-	-	-	-
1219				-	-	-	-	-	-	-	-	-	-	-	-	-	-	-	-	-	-	-	-	-	-	-	-	-	-	-	-	-	-	-	318	-	-	-	-	-	-	-	-	-	-	-	-	-	-
1220				-	-	-	-	-	-	-	-	-	-	-	-	-	-	-	-	-	-	-	-	-	-	-	-	-	-	-	-	-	-	-	319	-	-	-	-	-	-	-	-	-	-	-	-	-	-
1221				-	-	-	-	-	-	-	-	-	-	-	-	-	-	-	-	-	-	-	-	-	-	-	-	-	-	-	-	-	-	-	320	-	-	-	-	-	-	-	-	-	-	-	-	-	-
1222				-	-	-	-	-	-	-	-	-	-	-	-	-	-	-	-	-	-	-	-	-	-	-	-	-	-	-	-	-	-	-	321	-	-	-	-	-	-	-	-	-	-	-	-	-	-
1223				-	-	-	-	-	-	-	-	-	-	-	-	-	-	-	-	-	-	-	-	-	-	-	-	-	-	-	-	-	-	-	322	-	-	-	-	-	-	-	-	-	-	-	-	-	-
1224				-	-	-	-	-	-	-	-	-	-	-	-	-	-	-	-	-	-	-	-	-	-	-	-	-	-	-	-	-	-	-	323	-	-	-	-	-	-	-	-	-	-	-	-	-	-
1225				-	-	-	-	-	-	-	-	-	-	-	-	-	-	-	-	-	-	-	-	-	-	-	-	-	-	-	-	-	-	-	324	-	-	-	-	-	-	-	-	-	-	-	-	-	-
1226				-	-	-	-	-	-	-	-	-	-	-	-	-	-	-	-	-	-	-	-	-	-	-	-	-	-	-	-	-	-	-	325	-	-	-	-	-	-	-	-	-	-	-	-	-	-
1227				240	-	-	-	-	-	-	-	-	-	-	266	-	-	-	-	-	469	469	-	-	-	-	-	-	-	514	-	-	-	-	326	-	-	469	469	469	469	-	-	-	-	-	-	-	-
1228				-	-	-	-	-	-	-	-	-	-	-	267	-	-	-	-	-	-	-	-	-	-	-	-	-	-	515	-	-	-	-	327	-	-	-	-	-	-	-	-	-	-	-	-	-	-
1229				-	-	-	-	-	-	-	-	-	-	-	-	-	-	-	-	-	-	-	-	-	-	-	-	-	-	-	-	-	-	-	-	-	-	-	-	-	-	-	-	-	-	-	-	-	-
1230				-	-	-	-	-	-	-	-	-	-	-	-	-	-	-	-	-	-	-	-	-	-	-	-	-	-	-	-	-	-	-	-	-	-	-	-	-	-	-	-	-	-	-	-	-	-
1231				-	-	-	-	-	-	-	-	-	-	-	-	-	-	-	-	-	-	-	-	-	-	-	-	-	-	-	-	-	-	-	-	-	-	-	-	-	-	-	-	-	-	-	-	-	-
1232				-	-	-	-	-	-	-	-	-	-	-	-	-	-	-	-	-	-	-	-	-	-	-	-	-	-	-	-	-	-	-	-	-	-	-	-	-	-	-	-	-	-	-	-	-	-
1233				-	-	-	-	-	-	-	-	-	-	-	-	-	-	-	-	-	-	-	-	-	-	-	-	-	-	-	-	-	-	-	-	-	-	-	-	-	-	-	-	-	-	-	-	-	-
1234				-	-	-	-	-	-	-	-	-	-	-	-	-	-	-	-	-	-	-	-	-	-	-	-	-	-	-	-	-	-	-	-	-	-	-	-	-	-	-	-	-	-	-	-	-	-
1235				-	-	-	-	-	-	-	-	-	-	-	-	-	-	-	-	-	-	-	-	-	-	-	-	-	-	-	-	-	-	-	-	-	-	-	-	-	-	-	-	-	-	-	-	-	-
1236				-	-	-	-	-	-	-	-	-	-	-	-	-	-	-	-	-	-	-	-	-	-	-	-	-	-	-	-	-	-	-	-	-	-	-	-	-	-	-	-	-	-	-	-	-	-
1237				-	-	-	-	-	-	-	-	-	-	-	-	-	-	-	-	-	-	-	-	-	-	-	-	-	-	-	-	-	-	-	-	-	-	-	-	-	-	-	-	-	-	-	-	-	-
1238				-	-	-	-	-	-	-	-	-	-	-	-	-	-	-	-	-	-	-	-	-	-	-	-	-	-	-	-	-	-	-	-	-	-	-	-	-	-	-	-	-	-	-	-	-	-
1239				-	-	-	-	-	-	-	-	-	-	-	-	-	-	-	-	-	-	-	-	-	-	-	-	-	-	-	-	-	-	-	-	-	-	-	-	-	-	-	-	-	-	-	-	-	-
1240				-	-	-	-	-	-	-	-	-	-	-	-	-	-	-	-	-	-	-	-	-	-	-	-	-	-	-	-	-	-	-	-	-	-	-	-	-	-	-	-	-	-	-	-	-	-
1241				-	-	-	-	-	-	-	-	-	-	-	-	-	-	-	-	-	-	-	-	-	-	-	-	-	-	-	-	-	-	-	-	-	-	-	-	-	-	-	-	-	-	-	-	-	-
1242				-	-	-	-	-	-	-	-	-	-	-	-	-	-	-	-	-	-	-	-	-	-	-	-	-	-	-	-	-	-	-	-	-	-	-	-	-	-	-	-	-	-	-	-	-	-
1243				-	-	-	-	-	-	-	-	-	-	-	-	-	-	-	-	-	-	-	-	-	-	-	-	-	-	-	-	-	-	-	-	-	-	-	-	-	-	-	-	-	-	-	-	-	-
1244				-	-	-	-	-	-	-	-	-	-	-	-	-	-	-	-	-	-	-	-	-	-	-	-	-	-	-	-	-	-	-	-	-	-	-	-	-	-	-	-	-	-	-	-	-	-
1245				-	-	-	-	-	-	-	-	-	-	-	-	-	-	-	-	-	-	-	-	-	-	-	-	-	-	-	-	-	-	-	-	-	-	-	-	-	-	-	-	-	-	-	-	-	-
1246				-	-	-	-	-	-	-	-	-	-	-	-	-	-	-	-	-	-	-	-	-	-	-	-	-	-	-	-	-	-	-	-	-	-	-	-	-	-	-	-	-	-	-	-	-	-
1247				-	-	-	-	-	-	-	-	-	-	-	-	-	-	-	-	-	-	-	-	-	-	-	-	-	-	-	-	-	-	-	-	-	-	-	-	-	-	-	-	-	-	-	-	-	-
1248				-	-	-	-	-	-	-	-	-	-	-	-	-	-	-	-	-	-	-	-	-	-	-	-	-	-	-	-	-	-	-	-	-	-	-	-	-	-	-	-	-	-	-	-	-	-
1249				-	-	-	-	-	-	-	-	-	-	-	-	-	-	-	-	-	-	-	-	-	-	-	-	-	-	-	-	-	-	-	-	-	-	-	-	-	-	-	-	-	-	-	-	-	-
1250				-	-	-	-	-	-	-	-	-	-	-	-	-	-	-	-	-	-	-	-	-	-	-	-	-	-	-	-	-	-	-	-	-	-	-	-	-	-	-	-	-	-	-	-	-	-
1251				-	-	-	-	-	-	-	-	-	-	-	-	-	-	-	-	-	-	-	-	-	-	-	-	-	-	-	-	-	-	-	-	-	-	-	-	-	-	-	-	-	-	-	-	-	-
1252				-	-	-	-	-	-	-	-	-	-	-	-	-	-	-	-	-	-	-	-	-	-	-	-	-	-	-	-	-	-	-	-	-	-	-	-	-	-	-	-	-	-	-	-	-	-
1253				-	-	-	-	-	-	-	-	-	-	-	-	-	-	-	-	-	-	-	-	-	-	-	-	-	-	-	-	-	-	-	-	-	-	-	-	-	-	-	-	-	-	-	-	-	-
1254				-	-	-	-	-	-	-	-	-	-	-	-	-	-	-	-	-	-	-	-	-	-	-	-	-	-	-	-	-	-	-	-	-	-	-	-	-	-	-	-	-	-	-	-	-	-
1255				-	-	-	-	-	-	-	-	-	-	-	-	-	-	-	-	-	-	-	-	-	-	-	-	-	-	-	-	-	-	-	-	-	-	-	-	-	-	-	-	-	-	-	-	-	-
1256				-	-	-	-	-	-	-	-	-	-	-	-	-	-	-	-	-	-	-	-	-	-	-	-	-	-	-	-	-	-	-	-	-	-	-	-	-	-	-	-	-	-	-	-	-	-
1257				-	-	-	-	-	-	-	-	-	-	-	-	-	-	-	-	-	-	-	-	-	-	-	-	-	-	-	-	-	-	-	-	-	-	-	-	-	-	-	-	-	-	-	-	-	-
1258				-	-	-	-	-	-	-	-	-	-	-	-	-	-	-	-	-	-	-	-	-	-	-	-	-	-	-	-	-	-	-	-	-	-	-	-	-	-	-	-	-	-	-	-	-	-
1259				-	-	-	-	-	-	-	-	-	-	-	-	-	-	-	-	-	-	-	-	-	-	-	-	-	-	-	-	-	-	-	-	-	-	-	-	-	-	-	-	-	-	-	-	-	-
1260				-	-	-	-	-	-	-	-	-	-	-	-	-	-	-	-	-	-	-	-	-	-	-	-	-	-	-	-	-	-	-	-	-	-	-	-	-	-	-	-	-	-	-	-	-	-
1261				-	-	-	-	-	-	-	-	-	-	-	-	-	-	-	-	-	-	-	-	-	-	-	-	-	-	-	-	-	-	-	-	-	-	-	-	-	-	-	-	-	-	-	-	-	-
1262				-	-	-	-	-	-	-	-	-	-	-	-	-	-	-	-	-	-	-	-	-	-	-	-	-	-	-	-	-	-	-	-	-	-	-	-	-	-	-	-	-	-	-	-	-	-
1263				-	-	-	-	-	-	-	-	-	-	-	-	-	-	-	-	-	-	-	-	-	-	-	-	-	-	-	-	-	-	-	-	-	-	-	-	-	-	-	-	-	-	-	-	-	-
1264				-	-	-	-	-	-	-	-	-	-	-	-	-	-	-	-	-	-	-	-	-	-	-	-	-	-	-	-	-	-	-	-	-	-	-	-	-	-	-	-	-	-	-	-	-	-
1265				-	-	-	-	-	-	-	-	-	-	-	-	-	-	-	-	-	-	-	-	-	-	-	-	-	-	-	-	-	-	-	-	-	-	-	-	-	-	-	-	-	-	-	-	-	-
1266				-	-	-	-	-	-	-	-	-	-	-	-	-	-	-	-	-	-	-	-	-	-	-	-	-	-	-	-	-	-	-	-	-	-	-	-	-	-	-	-	-	-	-	-	-	-
1267				-	-	-	-	-	-	-	-	-	-	-	-	-	-	-	-	-	-	-	-	-	-	-	-	-	-	-	-	-	-	-	-	-	-	-	-	-	-	-	-	-	-	-	-	-	-
1268				-	-	-	-	-	-	-	-	-	-	-	-	-	-	-	-	-	-	-	-	-	-	-	-	-	-	-	-	-	-	-	-	-	-	-	-	-	-	-	-	-	-	-	-	-	-
1269				-	-	-	-	-	-	-	-	-	-	-	268	-	-	-	-	-	-	-	-	-	-	-	-	-	-	-	-	-	-	-	328	-	-	-	-	-	-	-	-	-	-	-	-	-	-
1270				-	-	-	-	-	-	-	-	-	-	-	269	-	-	-	-	-	-	-	-	-	-	-	-	-	-	-	-	-	-	-	329	-	-	-	-	-	-	-	-	-	-	-	-	-	-
1271				-	-	-	-	-	-	-	-	-	-	-	270	-	-	-	-	-	-	-	-	-	-	-	-	-	-	-	-	-	-	-	330	-	-	-	-	-	-	-	-	-	-	-	-	-	-
1272				-	-	-	-	-	-	-	-	-	-	-	271	-	-	-	-	-	-	-	-	-	-	-	-	-	-	-	-	-	-	-	331	-	-	-	-	-	-	-	-	-	-	-	-	-	-
1273				-	-	-	-	-	-	-	-	-	-	-	-	-	-	-	-	-	-	-	-	-	-	-	-	-	-	-	-	-	-	-	-	-	-	-	-	-	-	-	-	-	-	-	-	-	-
1274				-	-	-	-	-	-	-	-	-	-	-	-	-	-	-	-	-	-	-	-	-	-	-	-	-	-	-	-	-	-	-	-	-	-	-	-	-	-	-	-	-	-	-	-	-	-
1275				-	-	-	-	-	-	-	-	-	-	-	272	-	-	-	-	-	-	-	-	-	-	-	-	-	-	516	-	-	-	-	332	-	-	-	-	-	-	-	-	-	-	-	-	-	-
1276				-	-	-	-	-	-	-	-	-	-	-	273	-	-	-	-	-	-	-	-	-	-	-	-	-	-	517	-	-	-	-	333	-	-	-	-	-	-	-	-	-	-	-	-	-	-
1277				-	-	-	-	-	-	-	-	-	-	-	-	-	-	-	-	-	-	-	-	-	-	-	-	-	-	-	-	-	-	-	-	-	-	-	-	-	-	-	-	-	-	-	-	-	-
1278				-	-	-	-	-	-	-	-	-	-	-	274	-	-	-	-	-	-	-	-	-	-	-	-	-	-	518	-	-	-	531	334	-	-	-	-	-	-	-	-	-	-	-	-	531	531
1279				-	-	-	-	-	-	-	-	-	-	-	275	-	-	-	-	-	-	-	-	-	-	-	-	-	-	519	-	-	-	532	335	-	-	-	-	-	-	-	-	-	-	-	-	532	532
1280				-	-	-	-	-	-	-	-	-	-	-	276	-	-	-	-	-	470	470	-	-	-	-	-	-	-	520	-	-	-	533	336	-	-	470	470	470	470	-	-	-	-	-	-	533	533
1281				241	-	-	-	-	-	-	-	-	-	-	277	-	-	-	-	-	471	471	-	-	-	-	-	-	-	521	-	-	-	534	337	-	-	471	471	471	471	-	-	-	-	-	-	534	534
1282				242	-	-	-	-	-	-	-	-	-	-	278	-	-	-	-	-	472	472	-	-	-	-	-	-	-	522	-	-	-	535	338	-	-	472	472	472	472	-	-	-	-	-	-	535	535
1283				243	-	-	-	-	-	-	-	-	-	-	279	-	-	-	-	-	473	473	-	-	-	-	-	-	-	523	-	-	-	536	339	-	-	473	473	473	473	-	-	-	-	-	-	536	536
1284				244	-	-	-	-	-	-	-	-	-	-	280	-	-	541	-	-	474	474	-	-	-	-	-	-	-	524	-	-	-	537	340	-	-	474	474	474	474	-	-	-	-	-	-	537	537
1285				245	359	-	-	-	-	-	-	-	-	-	281	359	359	542	-	-	475	475	-	-	-	-	-	-	-	525	-	-	-	538	341	-	-	475	475	475	475	-	-	-	-	-	-	538	538
1286				246	360	-	-	-	-	-	-	-	-	-	282	360	360	543	-	-	476	476	-	-	-	-	-	-	-	526	-	-	-	539	342	-	-	476	476	476	476	-	-	-	-	-	-	539	539
1287				247	361	-	-	-	-	-	-	-	-	-	283	361	361	544	-	-	477	477	-	-	-	-	-	-	-	527	-	-	-	540	343	-	-	477	477	477	477	-	-	-	-	-	-	540	540
1288				248	362	-	-	-	-	-	-	-	-	-	284	362	362	545	-	-	478	478	-	-	-	-	-	-	-	528	-	-	-	541	344	-	-	478	478	478	478	-	-	-	-	-	-	541	541
1289				249	363	-	-	-	-	-	-	-	-	-	285	363	363	546	-	-	479	479	-	-	-	-	-	-	-	529	-	-	-	542	345	-	-	479	479	479	479	-	-	184	184	184	184	542	542
1290				250	364	-	-	-	-	-	-	-	-	-	286	364	364	547	-	-	480	480	-	-	-	-	-	-	-	530	-	-	-	543	346	-	-	480	480	480	480	-	-	185	185	185	185	543	543
1291				251	365	137	137	137	137	137	137	223	223	223	287	365	365	548	199	199	481	481	199	223	223	223	187	187	187	531	137	137	137	544	347	230	230	481	481	481	481	199	163	186	186	186	186	544	544
1292				252	366	138	138	138	138	138	138	224	224	224	288	366	366	549	200	200	482	482	200	224	224	224	188	188	188	532	138	138	138	545	348	231	231	482	482	482	482	200	164	187	187	187	187	545	545
1293				253	367	139	139	139	139	139	139	225	225	225	289	367	367	550	201	201	483	483	201	225	225	225	189	189	189	533	139	139	139	546	349	232	232	483	483	483	483	201	165	188	188	188	188	546	546
1294				254	368	140	140	140	140	140	140	226	226	226	290	368	368	551	202	202	484	484	202	226	226	226	190	190	190	534	140	140	140	547	350	233	233	484	484	484	484	202	166	189	189	189	189	547	547
1295				255	369	141	141	141	141	141	141	227	227	227	291	369	369	552	203	203	485	485	203	227	227	227	191	191	191	535	141	141	141	548	351	234	234	485	485	485	485	203	167	190	190	190	190	548	548
1296				256	370	142	142	142	142	142	142	228	228	228	292	370	370	553	204	204	486	486	204	228	228	228	192	192	192	536	142	142	142	549	352	235	235	486	486	486	486	204	168	191	191	191	191	549	549
1297	Ribose Binding Site			257	371	143	143	143	143	143	143	229	229	229	293	371	371	554	205	205	487	487	205	229	229	229	193	193	193	537	143	143	143	550	353	236	236	487	487	487	487	205	169	192	192	192	192	550	550
1298	Ribose Binding Site			258	372	144	144	144	144	144	144	230	230	230	294	372	372	555	206	206	488	488	206	230	230	230	194	194	194	538	144	144	144	551	354	237	237	488	488	488	488	206	170	193	193	193	193	551	551
1299				259	373	145	145	145	145	145	145	231	231	231	295	373	373	556	207	207	489	489	207	231	231	231	195	195	195	539	145	145	145	552	355	238	238	489	489	489	489	207	171	194	194	194	194	552	552
1300	Ribose Binding Site			260	374	146	146	146	146	146	146	232	232	232	296	374	374	557	208	208	490	490	208	232	232	232	196	196	196	540	146	146	146	553	356	239	239	490	490	490	490	208	172	195	195	195	195	553	553
1301	Ribose Binding Site			261	375	147	147	147	147	147	147	233	233	233	297	375	375	558	209	209	491	491	209	233	233	233	197	197	197	541	147	147	147	554	357	240	240	491	491	491	491	209	173	196	196	196	196	554	554
1302				262	376	148	148	148	148	148	148	234	234	234	298	376	376	559	210	210	492	492	210	234	234	234	198	198	198	542	148	148	148	555	358	241	241	492	492	492	492	210	174	197	197	197	197	555	555
1303				263	377	149	149	149	149	149	149	235	235	235	299	377	377	560	211	211	493	493	211	235	235	235	199	199	199	543	149	149	149	556	359	242	242	493	493	493	493	211	175	198	198	198	198	556	556
1304				264	378	150	150	150	150	150	150	236	236	236	300	378	378	561	212	212	494	494	212	236	236	236	200	200	200	544	150	150	150	557	360	243	243	494	494	494	494	212	176	199	199	199	199	557	557
1305				-	-	-	-	-	-	-	-	-	-	-	-	-	-	-	-	-	-	-	-	-	-	-	-	-	-	-	-	-	-	-	-	-	-	-	-	-	-	-	-	-	-	-	-	-	-
1306				265	379	151	151	151	151	151	151	237	237	237	301	379	379	562	213	213	495	495	213	237	237	237	201	201	201	545	151	151	151	558	361	244	244	495	495	495	495	213	177	200	200	200	200	558	558
1307				-	-	-	-	-	-	-	-	-	-	-	-	-	-	-	-	-	-	-	-	-	-	-	-	-	-	-	-	-	-	-	-	245	245	-	-	-	-	-	-	-	-	-	-	-	-
1308				-	-	-	-	-	-	-	-	-	-	-	-	-	-	-	-	-	-	-	-	-	-	-	-	-	-	-	-	-	-	-	-	246	246	-	-	-	-	-	-	-	-	-	-	-	-
1309				-	-	-	-	-	-	-	-	-	-	-	-	-	-	-	-	-	-	-	-	-	-	-	-	-	-	-	-	-	-	-	-	247	247	-	-	-	-	-	-	-	-	-	-	-	-
1310				266	380	152	152	152	152	152	152	238	238	238	302	380	380	563	214	214	496	496	214	238	238	238	202	202	202	546	152	152	152	559	362	248	248	496	496	496	496	214	178	201	201	201	201	559	559
1311				267	-	-	-	-	-	-	-	-	-	-	-	-	-	-	-	-	-	-	-	-	-	-	-	-	-	-	-	-	-	-	-	-	-	-	-	-	-	-	-	-	-	-	-	-	-
1312				268	381	153	153	153	153	153	153	239	239	239	303	381	381	564	215	215	497	497	215	239	239	239	203	203	203	547	153	153	153	560	363	249	249	497	497	497	497	215	179	202	202	202	202	560	560
1313				-	-	-	-	-	-	-	-	-	-	-	304	-	-	-	-	-	-	-	-	-	-	-	-	-	-	-	-	-	-	-	-	-	-	-	-	-	-	-	-	-	-	-	-	-	-
1314				269	382	154	154	154	154	154	154	240	240	240	305	382	382	565	216	216	498	498	216	240	240	240	204	204	204	548	154	154	154	561	364	250	250	498	498	498	498	216	180	203	203	203	203	561	561
1315				-	-	-	-	-	-	-	-	-	-	-	-	-	-	-	-	-	-	-	-	-	-	-	-	-	-	549	-	-	-	-	-	-	-	-	-	-	-	-	-	-	-	-	-	-	-
1316				270	383	155	155	155	155	155	155	241	241	241	306	383	383	566	217	217	499	499	217	241	241	241	205	205	205	550	155	155	155	562	365	251	251	499	499	499	499	217	181	204	204	204	204	562	562
1317				271	384	156	156	156	156	156	156	242	242	242	307	384	384	567	218	218	500	500	218	242	242	242	206	206	206	551	156	156	156	563	366	252	252	500	500	500	500	218	182	205	205	205	205	563	563
1318				272	385	157	157	157	157	157	157	243	243	243	308	385	385	568	219	219	501	501	219	243	243	243	207	207	207	552	157	157	157	564	367	253	253	501	501	501	501	219	183	206	206	206	206	564	564
1319				273	386	158	158	158	158	158	158	244	244	244	309	386	386	569	220	220	502	502	220	244	244	244	208	208	208	553	158	158	158	565	368	254	254	502	502	502	502	220	184	207	207	207	207	565	565
1320				-	-	-	-	-	-	-	-	-	-	-	-	-	-	-	-	-	-	-	-	-	-	-	-	-	-	-	-	-	-	-	-	-	-	-	-	-	-	-	-	-	-	-	-	-	-
1321				274	387	159	159	159	159	159	159	245	245	245	310	387	387	570	221	221	503	503	221	245	245	245	209	209	209	554	159	159	159	566	369	255	255	503	503	503	503	221	-	208	208	208	208	566	566
1322				275	388	160	160	160	160	160	160	246	246	246	311	388	388	571	222	222	504	504	222	246	246	246	210	210	210	555	160	160	160	567	370	256	256	504	504	504	504	222	-	209	209	209	209	567	567
1323				276	389	161	161	161	161	161	161	247	247	247	312	389	389	572	223	223	505	505	223	247	247	247	211	211	211	556	161	161	161	568	371	257	257	505	505	505	505	223	-	210	210	210	210	568	568
1324				277	390	162	162	162	162	162	162	248	248	248	-	390	390	573	224	224	506	506	224	248	248	248	212	212	212	557	162	162	162	569	372	-	-	506	506	506	506	224	-	211	211	211	211	569	569
1325				-	391	163	163	163	163	163	163	-	-	-	-	391	391	574	-	-	507	507	-	-	-	-	213	213	213	-	163	163	163	570	373	-	-	507	507	507	507	-	-	212	212	212	212	570	570
1326				-	392	164	164	164	164	164	164	-	-	-	-	392	392	575	-	-	508	508	-	-	-	-	-	-	-	558	164	164	164	571	374	-	-	508	508	508	508	-	-	-	-	-	-	571	571
1327				-	-	165	165	165	165	165	165	-	-	-	-	-	-	576	-	-	-	-	-	-	-	-	-	-	-	559	165	165	165	-	375	-	-	-	-	-	-	-	-	-	-	-	-	-	-
1328				-	-	166	166	166	166	166	166	-	-	-	-	-	-	-	-	-	-	-	-	-	-	-	-	-	-	560	166	166	166	-	-	-	-	-	-	-	-	-	-	-	-	-	-	-	-
1329				-	-	167	167	167	167	167	167	-	-	-	-	-	-	-	-	-	-	-	-	-	-	-	-	-	-	561	167	167	167	-	-	-	-	-	-	-	-	-	-	-	-	-	-	-	-
1330				-	-	-	-	-	-	-	-	-	-	-	-	-	-	-	-	-	-	-	-	-	-	-	-	-	-	562	-	-	-	-	-	-	-	-	-	-	-	-	-	-	-	-	-	-	-
1331				-	-	-	-	-	-	-	-	-	-	-	-	-	-	-	-	-	-	-	-	-	-	-	-	-	-	-	-	-	-	-	-	-	-	-	-	-	-	-	-	-	-	-	-	-	-
1332				-	-	-	-	-	-	-	-	-	-	-	-	-	-	-	-	-	-	-	-	-	-	-	-	-	-	-	-	-	-	-	-	-	-	-	-	-	-	-	-	-	-	-	-	-	-
1333				-	-	-	-	-	-	-	-	-	-	-	-	-	-	-	-	-	-	-	-	-	-	-	-	-	-	-	-	-	-	-	-	-	-	-	-	-	-	-	-	-	-	-	-	-	-
1334				-	-	-	-	-	-	-	-	-	-	-	-	-	-	-	-	-	-	-	-	-	-	-	-	-	-	-	-	-	-	-	-	-	-	-	-	-	-	-	-	-	-	-	-	-	-
1335				-	-	-	-	-	-	-	-	-	-	-	-	-	-	-	-	-	-	-	-	-	-	-	-	-	-	-	-	-	-	-	-	-	-	-	-	-	-	-	-	-	-	-	-	-	-
1336				-	-	-	-	-	-	-	-	-	-	-	-	-	-	-	-	-	-	-	-	-	-	-	-	-	-	-	-	-	-	-	-	-	-	-	-	-	-	-	-	-	-	-	-	-	-
1337				-	-	-	-	-	-	-	-	-	-	-	-	-	-	-	-	-	-	-	-	-	-	-	-	-	-	-	-	-	-	-	-	-	-	-	-	-	-	-	-	-	-	-	-	-	-
1338				-	-	-	-	-	-	-	-	-	-	-	-	-	-	-	-	-	-	-	-	-	-	-	-	-	-	-	-	-	-	-	-	-	-	-	-	-	-	-	-	-	-	-	-	-	-
1339				-	-	-	-	-	-	-	-	-	-	-	-	-	-	-	-	-	-	-	-	-	-	-	-	-	-	563	-	-	-	-	-	-	-	-	-	-	-	-	-	-	-	-	-	-	-
1340				-	-	-	-	-	-	-	-	-	-	-	-	-	-	-	-	-	-	-	-	-	-	-	-	-	-	564	-	-	-	-	-	258	258	-	-	-	-	-	-	-	-	-	-	-	-
1341				278	393	168	168	168	168	168	168	-	-	-	313	393	393	-	-	-	509	509	-	-	-	-	-	-	-	565	168	168	168	572	376	259	259	509	509	509	509	-	-	-	-	-	-	572	572
1342				279	394	169	169	169	169	169	169	249	249	249	314	394	394	577	225	225	510	510	225	249	249	249	-	-	-	566	169	169	169	573	377	260	260	510	510	510	510	225	185	213	213	213	213	573	573
1343				-	-	-	-	-	-	-	-	250	250	250	-	-	-	-	-	-	-	-	-	250	250	250	-	-	-	-	-	-	-	-	-	-	-	-	-	-	-	-	-	-	-	-	-	-	-
1344				280	395	170	170	170	170	170	170	251	251	251	315	395	395	578	226	226	511	511	226	251	251	251	214	214	214	567	170	170	170	574	378	261	261	511	511	511	511	226	186	214	214	214	214	574	574
1345				281	396	171	171	171	171	171	171	252	252	252	316	396	396	579	227	227	512	512	227	252	252	252	215	215	215	568	171	171	171	575	379	262	262	512	512	512	512	227	187	215	215	215	215	575	575
1346				-	-	-	-	-	-	-	-	-	-	-	317	-	-	-	-	-	-	-	-	-	-	-	-	-	-	-	-	-	-	-	-	-	-	-	-	-	-	-	-	-	-	-	-	-	-
1347				282	397	172	172	172	172	172	172	253	253	253	318	397	397	580	228	228	513	513	228	253	253	253	216	216	216	569	172	172	172	576	380	263	263	513	513	513	513	228	188	216	216	216	216	576	576
1348				283	398	173	173	173	173	173	173	254	254	254	319	398	398	581	229	229	514	514	229	254	254	254	217	217	217	570	173	173	173	577	381	264	264	514	514	514	514	229	189	217	217	217	217	577	577
1349				284	399	174	174	174	174	174	174	255	255	255	320	399	399	582	230	230	515	515	230	255	255	255	218	218	218	571	174	174	174	578	382	265	265	515	515	515	515	230	190	218	218	218	218	578	578
1350				285	400	175	175	175	175	175	175	256	256	256	321	400	400	583	231	231	516	516	231	256	256	256	219	219	219	572	175	175	175	579	383	266	266	516	516	516	516	231	191	219	219	219	219	579	579
1351				286	401	176	176	176	176	176	176	257	257	257	322	401	401	584	232	232	517	517	232	257	257	257	220	220	220	573	176	176	176	580	384	267	267	517	517	517	517	232	192	220	220	220	220	580	580
1352	Adenine Binding Site			287	402	177	177	177	177	177	177	258	258	258	323	402	402	585	233	233	518	518	233	258	258	258	221	221	221	574	177	177	177	581	385	268	268	518	518	518	518	233	193	221	221	221	221	581	581
1353				-	-	178	178	178	178	178	178	-	-	-	-	-	-	-	-	-	-	-	-	-	-	-	-	-	-	-	178	178	178	-	-	-	-	-	-	-	-	-	-	-	-	-	-	-	-
1354				-	-	179	179	179	179	179	179	-	-	-	-	-	-	-	-	-	-	-	-	-	-	-	-	-	-	-	179	179	179	-	-	-	-	-	-	-	-	-	-	-	-	-	-	-	-
1355				-	-	180	180	180	180	180	180	-	-	-	-	-	-	-	-	-	-	-	-	-	-	-	-	-	-	-	180	180	180	-	-	-	-	-	-	-	-	-	-	-	-	-	-	-	-
1356				288	403	181	181	181	181	181	181	259	259	259	324	403	403	586	234	234	519	519	234	259	259	259	222	222	222	575	181	181	181	-	386	269	269	519	519	519	519	234	-	222	222	222	222	-	-
1357				-	-	-	-	-	-	-	-	-	-	-	-	-	-	-	-	-	-	-	-	-	-	-	-	-	-	-	-	-	-	-	-	-	-	-	-	-	-	-	-	-	-	-	-	-	-
1358				-	-	-	-	-	-	-	-	-	-	-	-	-	-	-	-	-	-	-	-	-	-	-	-	-	-	-	-	-	-	-	-	-	-	-	-	-	-	-	-	-	-	-	-	-	-
1359				-	-	-	-	-	-	-	-	-	-	-	-	-	-	-	-	-	-	-	-	-	-	-	-	-	-	-	-	-	-	582	-	-	-	-	-	-	-	-	194	-	-	-	-	582	582
1360	Adenine Binding Site			289	404	182	182	182	182	182	182	260	260	260	325	404	404	587	235	235	520	520	235	260	260	260	223	223	223	576	182	182	182	583	387	270	270	520	520	520	520	235	195	223	223	223	223	583	583
1361	Backbone Brackets	Adenine Binding Site		290	405	183	183	183	183	183	183	261	261	261	326	405	405	588	236	236	521	521	236	261	261	261	224	224	224	577	183	183	183	584	388	271	271	521	521	521	521	236	196	224	224	224	224	584	584
1362				-	-	-	-	-	-	-	-	-	-	-	-	-	-	-	-	-	-	-	-	-	-	-	-	-	-	-	-	-	-	-	-	-	-	-	-	-	-	-	-	-	-	-	-	-	-
1363				-	-	-	-	-	-	-	-	-	-	-	-	-	-	-	-	-	-	-	-	-	-	-	-	-	-	-	-	-	-	-	-	-	-	-	-	-	-	-	-	-	-	-	-	-	-
1364				-	-	-	-	-	-	-	-	-	-	-	-	-	-	-	-	-	-	-	-	-	-	-	-	-	-	-	-	-	-	-	-	-	-	-	-	-	-	-	-	-	-	-	-	-	-
1365				291	406	184	184	184	184	184	184	262	262	262	327	406	406	589	237	237	522	522	237	262	262	262	225	225	225	578	-	-	184	585	389	272	272	522	522	522	522	237	197	225	225	225	225	585	585
1366				292	407	185	185	185	185	185	185	263	263	263	328	407	407	590	238	238	523	523	238	263	263	263	226	226	226	579	185	185	185	586	390	273	273	523	523	523	523	238	198	226	226	226	226	586	586
1367				-	-	-	-	-	-	-	-	-	-	-	-	-	-	-	-	-	-	-	-	-	-	-	-	-	-	-	-	-	-	-	-	-	-	-	-	-	-	-	-	-	-	-	-	-	-
1368				293	-	186	186	186	186	186	186	264	264	264	329	-	-	591	239	239	524	524	239	264	264	264	227	227	227	580	186	186	186	587	391	274	274	524	524	524	524	239	199	227	227	227	227	587	587
1369				294	-	187	187	187	187	187	187	265	265	265	330	-	-	592	240	240	525	525	240	265	265	265	228	228	228	581	187	187	187	588	392	275	275	525	525	525	525	240	200	228	228	228	228	588	588
1370				295	-	188	188	188	188	188	188	266	266	266	331	-	-	593	241	241	526	526	241	266	266	266	229	229	229	582	188	188	188	589	393	276	276	526	526	526	526	241	201	229	229	229	229	589	589
1371				-	-	189	189	189	189	189	189	-	-	-	-	-	-	-	-	-	-	-	-	-	-	-	-	-	-	-	189	189	189	-	-	-	-	-	-	-	-	-	-	-	-	-	-	-	-
1372				-	-	190	190	190	190	190	190	-	-	-	-	-	-	-	-	-	-	-	-	-	-	-	230	230	230	-	190	190	190	-	394	-	-	-	-	-	-	-	-	-	-	-	-	-	-
1373	KMSKS			296	-	191	191	191	191	191	191	267	267	267	332	-	-	594	242	242	-	-	242	267	267	267	231	231	231	583	191	191	191	590	-	-	-	-	-	-	-	242	202	230	230	230	230	590	590
1374	KMSKS			-	-	-	-	-	-	-	-	-	-	-	-	-	-	-	-	-	-	-	-	-	-	-	-	-	-	584	-	-	-	-	-	-	-	-	-	-	-	-	-	-	-	-	-	-	-
1375	KMSKS			-	-	-	-	-	-	-	-	-	-	-	-	-	-	-	-	-	-	-	-	-	-	-	-	-	-	585	-	-	-	-	-	-	-	-	-	-	-	-	-	-	-	-	-	-	-
1376	KMSKS			-	-	-	-	-	-	-	-	-	-	-	-	-	-	-	-	-	-	-	-	-	-	-	-	-	-	586	-	-	-	-	-	-	-	-	-	-	-	-	-	-	-	-	-	-	-
1377	KMSKS			-	-	-	-	-	-	-	-	-	-	-	-	-	-	-	-	-	-	-	-	-	-	-	-	-	-	587	-	-	-	-	-	-	-	-	-	-	-	-	-	-	-	-	-	-	-
1378	KMSKS			-	-	-	-	-	-	-	-	-	-	-	-	-	-	-	-	-	-	-	-	-	-	-	-	-	-	588	-	-	-	-	-	-	-	-	-	-	-	-	-	-	-	-	-	-	-
1379	KMSKS			-	-	-	-	-	-	-	-	-	-	-	-	-	-	-	-	-	-	-	-	-	-	-	-	-	-	589	-	-	-	-	-	-	-	-	-	-	-	-	-	-	-	-	-	-	-
1380	KMSKS			-	-	-	-	-	-	-	-	-	-	-	-	-	-	-	-	-	-	-	-	-	-	-	-	-	-	590	-	-	-	-	-	-	-	-	-	-	-	-	-	-	-	-	-	-	-
1381	KMSKS			-	-	-	-	-	-	-	-	-	-	-	-	-	-	-	-	-	-	-	-	-	-	-	-	-	-	591	-	-	-	-	-	-	-	-	-	-	-	-	-	-	-	-	-	-	-
1382	KMSKS			-	-	-	-	-	-	-	-	-	-	-	-	-	-	-	-	-	-	-	-	-	-	-	-	-	-	592	-	-	-	-	-	-	-	-	-	-	-	-	-	-	-	-	-	-	-
1383	KMSKS			-	-	-	-	-	-	-	-	-	-	-	-	-	-	-	-	-	-	-	-	-	-	-	-	-	-	593	-	-	-	-	-	-	-	-	-	-	-	-	-	-	-	-	-	-	-
1384	KMSKS			-	-	-	-	-	-	-	-	-	-	-	-	-	-	-	-	-	-	-	-	-	-	-	-	-	-	594	-	-	-	-	-	-	-	-	-	-	-	-	-	-	-	-	-	-	-
1385	KMSKS			-	-	-	-	-	-	-	-	-	-	-	-	-	-	-	-	-	-	-	-	-	-	-	-	-	-	595	-	-	-	-	-	-	-	-	-	-	-	-	-	-	-	-	-	-	-
1386	KMSKS			-	-	-	-	-	-	-	-	-	-	-	-	-	-	-	-	-	-	-	-	-	-	-	-	-	-	596	-	-	-	-	-	-	-	-	-	-	-	-	-	-	-	-	-	-	-
1387	KMSKS			-	-	-	-	-	-	-	-	-	-	-	-	-	-	-	-	-	-	-	-	-	-	-	-	-	-	597	-	-	-	-	-	-	-	-	-	-	-	-	-	-	-	-	-	-	-
1388	KMSKS			-	-	-	-	-	-	-	-	-	-	-	-	-	-	-	-	-	-	-	-	-	-	-	-	-	-	598	-	-	-	-	-	-	-	-	-	-	-	-	-	-	-	-	-	-	-
1389	KMSKS			-	-	-	-	-	-	-	-	-	-	-	-	-	-	-	-	-	-	-	-	-	-	-	-	-	-	599	-	-	-	-	-	-	-	-	-	-	-	-	-	-	-	-	-	-	-
1390	KMSKS			-	-	-	-	-	-	-	-	-	-	-	-	-	-	-	-	-	-	-	-	-	-	-	-	-	-	600	-	-	-	-	-	-	-	-	-	-	-	-	-	-	-	-	-	-	-
1391	KMSKS			-	-	-	-	-	-	-	-	-	-	-	-	-	-	-	-	-	-	-	-	-	-	-	-	-	-	601	-	-	-	-	-	-	-	-	-	-	-	-	-	-	-	-	-	-	-
1392	KMSKS			-	-	-	-	-	-	-	-	-	-	-	-	-	-	-	-	-	-	-	-	-	-	-	-	-	-	602	-	-	-	-	-	-	-	-	-	-	-	-	-	-	-	-	-	-	-
1393	KMSKS			-	-	-	-	-	-	-	-	-	-	-	-	-	-	-	-	-	-	-	-	-	-	-	-	-	-	603	-	-	-	-	-	-	-	-	-	-	-	-	-	-	-	-	-	-	-
1394	KMSKS			-	-	-	-	-	-	-	-	-	-	-	-	-	-	-	-	-	-	-	-	-	-	-	-	-	-	604	-	-	-	-	-	-	-	-	-	-	-	-	-	-	-	-	-	-	-
1395	KMSKS			-	-	-	-	-	-	-	-	-	-	-	-	-	-	-	-	-	-	-	-	-	-	-	-	-	-	605	-	-	-	-	-	-	-	-	-	-	-	-	-	-	-	-	-	-	-
1396	KMSKS			-	-	-	-	-	-	-	-	-	-	-	-	-	-	-	-	-	-	-	-	-	-	-	-	-	-	606	-	-	-	-	-	-	-	-	-	-	-	-	-	-	-	-	-	-	-
1397	KMSKS			-	-	-	-	-	-	-	-	-	-	-	-	-	-	-	-	-	-	-	-	-	-	-	-	-	-	607	-	-	-	-	-	-	-	-	-	-	-	-	-	-	-	-	-	-	-
1398	KMSKS			-	-	-	-	-	-	-	-	-	-	-	-	-	-	-	-	-	-	-	-	-	-	-	-	-	-	608	-	-	-	-	-	-	-	-	-	-	-	-	-	-	-	-	-	-	-
1399	KMSKS			-	-	-	-	-	-	-	-	-	-	-	-	-	-	-	-	-	-	-	-	-	-	-	-	-	-	609	-	-	-	-	-	-	-	-	-	-	-	-	-	-	-	-	-	-	-
1400	KMSKS			-	-	-	-	-	-	-	-	-	-	-	-	-	-	-	-	-	-	-	-	-	-	-	-	-	-	610	-	-	-	-	-	-	-	-	-	-	-	-	-	-	-	-	-	-	-
1401	KMSKS			-	-	-	-	-	-	-	-	-	-	-	-	-	-	-	-	-	-	-	-	-	-	-	-	-	-	611	-	-	-	-	-	-	-	-	-	-	-	-	-	-	-	-	-	-	-
1402	KMSKS			-	-	-	-	-	-	-	-	-	-	-	-	-	-	-	-	-	-	-	-	-	-	-	-	-	-	612	-	-	-	-	-	-	-	-	-	-	-	-	-	-	-	-	-	-	-
1403	KMSKS			-	-	-	-	-	-	-	-	-	-	-	-	-	-	-	-	-	-	-	-	-	-	-	-	-	-	613	-	-	-	-	-	-	-	-	-	-	-	-	-	-	-	-	-	-	-
1404	KMSKS			-	-	-	-	-	-	-	-	-	-	-	-	-	-	-	-	-	-	-	-	-	-	-	-	-	-	614	-	-	-	-	-	-	-	-	-	-	-	-	-	-	-	-	-	-	-
1405	KMSKS			-	-	-	-	-	-	-	-	-	-	-	-	-	-	-	-	-	-	-	-	-	-	-	-	-	-	615	-	-	-	-	-	-	-	-	-	-	-	-	-	-	-	-	-	-	-
1406	KMSKS			-	-	-	-	-	-	-	-	-	-	-	-	-	-	-	-	-	-	-	-	-	-	-	-	-	-	616	-	-	-	-	-	-	-	-	-	-	-	-	-	-	-	-	-	-	-
1407	KMSKS			-	-	-	-	-	-	-	-	-	-	-	-	-	-	-	-	-	-	-	-	-	-	-	-	-	-	617	-	-	-	-	-	-	-	-	-	-	-	-	-	-	-	-	-	-	-
1408	KMSKS			-	-	-	-	-	-	-	-	-	-	-	-	-	-	-	-	-	-	-	-	-	-	-	-	-	-	618	-	-	-	-	-	-	-	-	-	-	-	-	-	-	-	-	-	-	-
1409	KMSKS			-	-	-	-	-	-	-	-	-	-	-	-	-	-	-	-	-	-	-	-	-	-	-	-	-	-	619	-	-	-	-	-	-	-	-	-	-	-	-	-	-	-	-	-	-	-
1410	KMSKS			-	-	-	-	-	-	-	-	-	-	-	-	-	-	-	-	-	-	-	-	-	-	-	-	-	-	620	-	-	-	-	-	-	-	-	-	-	-	-	-	-	-	-	-	-	-
1411	KMSKS			-	-	-	-	-	-	-	-	-	-	-	-	-	-	-	-	-	-	-	-	-	-	-	-	-	-	621	-	-	-	-	-	-	-	-	-	-	-	-	-	-	-	-	-	-	-
1412	KMSKS			-	-	-	-	-	-	-	-	268	268	268	333	-	-	-	243	243	-	-	243	268	268	268	-	-	-	622	-	-	-	-	-	-	-	-	-	-	-	243	-	231	231	231	231	-	-
1413	KMSKS			-	-	-	-	-	-	-	-	-	-	-	-	-	-	-	-	-	-	-	-	-	-	-	-	-	-	-	-	-	-	-	-	-	-	-	-	-	-	-	-	-	-	-	-	-	-
1414		KMSKS		297	-	192	192	192	192	192	192	-	-	-	-	-	-	595	-	-	-	-	-	-	-	-	232	232	232	623	192	192	192	-	395	-	-	-	-	-	-	-	-	-	-	-	-	-	-
1415		KMSKS		298	408	193	193	193	193	193	193	269	269	269	-	408	408	596	244	244	-	-	244	269	269	269	233	233	233	624	-	-	193	-	-	-	-	-	-	-	-	244	-	232	232	232	232	-	-
1416	KMSKS			299	409	194	194	194	194	194	194	270	270	270	334	409	409	597	245	245	-	-	245	270	270	270	234	234	234	625	194	194	194	-	396	-	-	-	-	-	-	245	-	233	233	233	233	-	-
1417	KMSKS			300	410	195	195	195	195	195	195	271	271	271	-	410	410	-	-	-	-	-	-	271	271	271	235	235	235	626	195	195	195	-	-	-	-	-	-	-	-	-	-	234	234	234	234	-	-
1418	KMSKS			-	-	-	-	-	-	-	-	272	272	272	-	-	-	-	-	-	-	-	-	272	272	272	-	-	-	627	-	-	-	-	-	-	-	-	-	-	-	-	-	-	-	-	-	-	-
1419	KMSKS			-	-	-	-	-	-	-	-	273	273	273	-	-	-	-	-	-	-	-	-	273	273	273	-	-	-	628	-	-	-	-	-	-	-	-	-	-	-	-	-	-	-	-	-	-	-
1420	KMSKS			-	-	-	-	-	-	-	-	274	274	274	-	-	-	-	-	-	-	-	-	274	274	274	-	-	-	629	-	-	-	-	-	-	-	-	-	-	-	-	-	-	-	-	-	-	-
1421	KMSKS			-	-	-	-	-	-	-	-	275	275	275	-	-	-	-	-	-	-	-	-	275	275	275	-	-	-	630	-	-	-	-	-	-	-	-	-	-	-	-	-	-	-	-	-	-	-
1422	KMSKS			-	-	-	-	-	-	-	-	276	276	276	-	-	-	-	-	-	-	-	-	276	276	276	-	-	-	631	-	-	-	-	-	-	-	-	-	-	-	-	-	-	-	-	-	-	-
1423	KMSKS			-	-	-	-	-	-	-	-	277	277	277	-	-	-	-	-	-	-	-	-	277	277	277	-	-	-	632	-	-	-	-	-	-	-	-	-	-	-	-	-	-	-	-	-	-	-
1424	KMSKS			-	-	-	-	-	-	-	-	278	278	278	-	-	-	-	-	-	-	-	-	278	278	278	-	-	-	-	-	-	-	-	-	-	-	-	-	-	-	-	-	-	-	-	-	-	-
1425	KMSKS			-	-	-	-	-	-	-	-	279	279	279	-	-	-	-	-	-	-	-	-	279	279	279	-	-	-	633	-	-	-	-	-	-	-	-	-	-	-	-	-	-	-	-	-	-	-
1426	KMSKS			-	-	-	-	-	-	-	-	-	-	-	-	-	-	-	-	-	-	-	-	-	-	-	-	-	-	634	-	-	-	-	-	-	-	-	-	-	-	-	-	-	-	-	-	-	-
1427	KMSKS			-	-	-	-	-	-	-	-	280	280	280	-	-	-	-	-	-	-	-	-	280	280	280	-	-	-	635	-	-	-	-	-	-	-	-	-	-	-	-	-	-	-	-	-	-	-
1428	KMSKS			-	-	-	-	-	-	-	-	281	281	281	-	-	-	-	-	-	527	527	-	281	281	281	-	-	-	636	-	-	-	-	-	-	-	527	527	527	527	-	-	-	-	-	-	-	-
1429	KMSKS			-	-	-	-	-	-	-	-	-	-	-	-	-	-	-	-	-	-	-	-	-	-	-	-	-	-	-	-	-	-	-	-	-	-	-	-	-	-	-	-	-	-	-	-	-	-
1430	KMSKS			-	-	-	-	-	-	-	-	-	-	-	-	-	-	-	-	-	-	-	-	-	-	-	-	-	-	-	-	-	-	-	-	-	-	-	-	-	-	-	-	-	-	-	-	-	-
1431	KMSKS			-	-	-	-	-	-	-	-	-	-	-	-	-	-	-	-	-	-	-	-	-	-	-	-	-	-	-	-	-	-	-	-	-	-	-	-	-	-	-	-	-	-	-	-	-	-
1432	KMSKS			-	-	-	-	-	-	-	-	-	-	-	-	-	-	-	-	-	-	-	-	-	-	-	-	-	-	-	-	-	-	-	-	-	-	-	-	-	-	-	-	-	-	-	-	-	-
1433	KMSKS			-	-	-	-	-	-	-	-	282	282	282	-	-	-	-	-	-	528	528	-	282	282	282	-	-	-	637	-	-	-	591	-	-	-	528	528	528	528	-	210	-	-	-	-	591	591
1434		KMSKS		-	-	196	196	196	196	196	196	283	283	283	-	-	-	-	-	-	529	529	-	283	283	283	-	-	-	638	196	196	196	592	-	-	-	529	529	529	529	-	-	-	-	-	-	592	592
1435	KMSKS			-	-	197	197	197	197	197	197	284	284	284	-	-	-	-	-	-	530	530	-	284	284	284	-	-	-	639	197	197	197	593	-	-	-	530	530	530	530	-	-	-	-	-	-	593	593
1436	KMSKS			-	-	-	-	-	-	-	-	-	-	-	-	-	-	-	-	-	-	-	-	-	-	-	-	-	-	-	-	-	-	-	-	-	-	-	-	-	-	-	-	-	-	-	-	-	-
1437	KMSKS			-	-	-	-	-	-	-	-	-	-	-	-	-	-	-	-	-	-	-	-	-	-	-	-	-	-	-	-	-	-	-	-	-	-	-	-	-	-	-	-	-	-	-	-	-	-
1438	KMSKS			-	-	-	-	-	-	-	-	-	-	-	-	-	-	-	-	-	-	-	-	-	-	-	-	-	-	-	-	-	-	-	-	-	-	-	-	-	-	-	-	-	-	-	-	-	-
1439	KMSKS			-	-	-	-	-	-	-	-	-	-	-	-	-	-	-	-	-	-	-	-	-	-	-	-	-	-	-	-	-	-	-	-	-	-	-	-	-	-	-	-	-	-	-	-	-	-
1440	KMSKS			-	-	198	198	198	198	198	198	285	285	285	335	-	-	598	-	-	531	531	-	285	285	285	-	-	-	-	198	198	198	594	-	-	-	531	531	531	531	-	-	-	-	-	-	594	594
1441		KMSKS	Phosphate Binding Site	301	411	199	199	199	199	199	199	286	286	286	336	411	411	599	246	246	532	532	246	286	286	286	236	236	236	640	199	199	199	595	-	-	-	532	532	532	532	246	-	-	-	-	-	595	595
1442	KMSKS			-	-	-	-	-	-	-	-	287	287	287	337	-	-	-	247	247	533	533	247	287	287	287	-	-	-	641	-	-	-	-	-	-	-	533	533	533	533	247	-	235	235	235	235	-	-
1443	KMSKS			-	-	-	-	-	-	-	-	-	-	-	-	-	-	-	-	-	-	-	-	-	-	-	-	-	-	-	-	-	-	-	-	-	-	-	-	-	-	-	-	-	-	-	-	-	-
1444	KMSKS			302	412	200	200	200	200	200	200	-	-	-	-	412	412	600	-	-	-	-	-	-	-	-	237	237	237	642	200	200	200	596	-	-	-	-	-	-	-	-	-	236	236	236	236	596	596
1445	KMSKS			-	-	-	-	-	-	-	-	-	-	-	-	-	-	-	-	-	-	-	-	-	-	-	-	-	-	-	-	-	-	-	-	-	-	-	-	-	-	-	-	-	-	-	-	-	-
1446				-	-	-	-	-	-	-	-	-	-	-	-	-	-	-	-	-	-	-	-	-	-	-	-	-	-	-	-	-	-	-	-	-	-	-	-	-	-	-	-	-	-	-	-	-	-
1447				-	-	-	-	-	-	-	-	-	-	-	-	-	-	-	-	-	-	-	-	-	-	-	-	-	-	-	-	-	-	-	-	-	-	-	-	-	-	-	-	-	-	-	-	-	-
1448				-	-	-	-	-	-	-	-	-	-	-	-	-	-	-	-	-	-	-	-	-	-	-	-	-	-	-	-	-	-	-	-	-	-	-	-	-	-	-	-	-	-	-	-	-	-
1449				-	-	-	-	-	-	-	-	-	-	-	-	-	-	-	-	-	-	-	-	-	-	-	-	-	-	-	-	-	-	-	-	-	-	-	-	-	-	-	-	-	-	-	-	-	-
1450				303	413	201	201	201	201	201	201	288	288	288	338	413	413	601	248	248	534	534	248	288	288	288	238	238	238	643	201	201	201	597	-	-	-	534	534	534	534	248	-	237	237	237	237	597	597
1451				-	-	-	-	-	-	-	-	-	-	-	-	-	-	-	-	-	-	-	-	-	-	-	-	-	-	-	-	-	-	-	-	-	-	-	-	-	-	-	-	-	-	-	-	-	-
1452				304	414	202	202	202	202	202	202	289	289	289	339	414	414	602	249	249	535	535	249	289	289	289	239	239	239	644	202	202	202	598	397	286	286	535	535	535	535	249	211	238	238	238	238	598	598
1453				-	-	-	-	-	-	-	-	-	-	-	-	-	-	-	-	-	-	-	-	-	-	-	-	-	-	-	-	-	-	-	-	-	-	-	-	-	-	-	-	-	-	-	-	-	-
1454				-	-	-	-	-	-	-	-	-	-	-	-	-	-	-	-	-	-	-	-	-	-	-	-	-	-	-	-	-	-	-	-	-	-	-	-	-	-	-	-	-	-	-	-	-	-
1455				305	415	203	203	203	203	203	203	290	290	290	340	415	415	603	250	250	536	536	250	290	290	290	240	240	240	645	203	203	203	599	402	287	287	536	536	536	536	250	212	239	239	239	239	599	599
1456				306	416	204	204	204	204	204	204	291	291	291	341	416	416	604	251	251	537	537	251	291	291	291	241	241	241	646	204	204	204	600	403	288	288	537	537	537	537	251	213	240	240	240	240	600	600
1457				307	417	205	205	205	205	205	205	292	292	292	342	417	417	605	252	252	538	538	252	292	292	292	242	242	242	647	205	205	205	601	404	289	289	538	538	538	538	252	214	241	241	241	241	601	601
1458				308	418	206	206	206	206	206	206	293	293	293	343	418	418	606	253	253	539	539	253	293	293	293	243	243	243	648	206	206	206	602	405	290	290	539	539	539	539	253	215	242	242	242	242	602	602
1459				309	419	207	207	207	207	207	207	294	294	294	344	419	419	607	254	254	540	540	254	294	294	294	244	244	244	649	207	207	207	603	406	291	291	540	540	540	540	254	216	243	243	243	243	603	603
1460				310	420	208	208	208	208	208	208	295	295	295	345	420	420	608	255	255	541	541	255	295	295	295	245	245	245	650	208	208	208	604	407	292	292	541	541	541	541	255	217	244	244	244	244	604	604
1461				311	421	209	209	209	209	209	209	296	296	296	346	421	421	609	256	256	542	542	256	296	296	296	246	246	246	651	209	209	209	605	408	293	293	542	542	542	542	256	218	245	245	245	245	605	605
1462				312	422	210	210	210	210	210	210	297	297	297	347	422	422	610	257	257	543	543	257	297	297	297	247	247	247	652	210	210	210	606	409	294	294	543	543	543	543	257	219	246	246	246	246	606	606
1463				313	423	211	211	211	211	211	211	298	298	298	348	423	423	611	258	258	544	544	258	298	298	298	248	248	248	653	211	211	211	607	410	295	295	544	544	544	544	258	220	247	247	247	247	607	607
1464				-	-	-	-	-	-	-	-	299	299	299	-	-	-	-	259	259	-	-	259	299	299	299	-	-	-	-	-	-	-	-	-	-	-	-	-	-	-	259	-	-	-	-	-	-	-
1465				314	424	212	212	212	212	212	212	300	300	300	349	424	424	612	260	260	545	545	260	300	300	300	249	249	249	654	212	212	212	608	411	296	296	545	545	545	545	260	221	248	248	248	248	608	608
1466				-	-	-	-	-	-	-	-	-	-	-	-	-	-	-	-	-	-	-	-	-	-	-	-	-	-	-	-	-	-	-	-	-	-	-	-	-	-	-	-	-	-	-	-	-	-
1467				315	425	213	213	213	213	213	213	301	301	301	350	425	425	613	261	261	546	546	261	301	301	301	250	250	250	655	213	213	213	609	412	297	297	546	546	546	546	261	222	249	249	249	249	609	609
1468				316	426	214	214	214	214	214	214	-	-	-	-	426	426	614	-	-	-	-	-	-	-	-	-	-	-	-	214	214	214	-	413	-	-	-	-	-	-	-	-	-	-	-	-	-	-
1469				-	427	-	-	-	-	-	-	-	-	-	-	427	427	-	-	-	-	-	-	-	-	-	-	-	-	-	-	-	-	-	414	-	-	-	-	-	-	-	-	-	-	-	-	-	-
1470				-	428	-	-	-	-	-	-	-	-	-	-	428	428	-	-	-	-	-	-	-	-	-	-	-	-	-	-	-	-	-	415	-	-	-	-	-	-	-	-	-	-	-	-	-	-
1471				-	429	-	-	-	-	-	-	-	-	-	-	429	429	-	-	-	-	-	-	-	-	-	-	-	-	-	-	-	-	-	416	-	-	-	-	-	-	-	-	-	-	-	-	-	-
1472				-	430	-	-	-	-	-	-	-	-	-	-	430	430	-	-	-	-	-	-	-	-	-	-	-	-	-	-	-	-	-	417	-	-	-	-	-	-	-	-	-	-	-	-	-	-
1473				-	431	-	-	-	-	-	-	-	-	-	-	431	431	-	-	-	-	-	-	-	-	-	-	-	-	-	-	-	-	-	418	-	-	-	-	-	-	-	-	-	-	-	-	-	-
1474				-	432	-	-	-	-	-	-	-	-	-	-	432	432	-	-	-	-	-	-	-	-	-	-	-	-	-	-	-	-	-	419	-	-	-	-	-	-	-	-	-	-	-	-	-	-
1475				-	433	-	-	-	-	-	-	-	-	-	-	433	433	-	-	-	-	-	-	-	-	-	-	-	-	-	-	-	-	-	420	-	-	-	-	-	-	-	-	-	-	-	-	-	-
1476				-	434	-	-	-	-	-	-	-	-	-	-	434	434	-	-	-	-	-	-	-	-	-	-	-	-	-	-	-	-	-	421	-	-	-	-	-	-	-	-	-	-	-	-	-	-
1477				-	435	-	-	-	-	-	-	-	-	-	-	435	435	-	-	-	-	-	-	-	-	-	-	-	-	-	-	-	-	-	422	-	-	-	-	-	-	-	-	-	-	-	-	-	-
1478				-	436	-	-	-	-	-	-	-	-	-	-	436	436	-	-	-	-	-	-	-	-	-	-	-	-	-	-	-	-	-	423	-	-	-	-	-	-	-	-	-	-	-	-	-	-
1479				-	437	-	-	-	-	-	-	-	-	-	-	437	437	-	-	-	-	-	-	-	-	-	-	-	-	-	-	-	-	-	424	-	-	-	-	-	-	-	-	-	-	-	-	-	-
1480				-	438	-	-	-	-	-	-	-	-	-	-	438	438	-	-	-	-	-	-	-	-	-	-	-	-	-	-	-	-	-	425	-	-	-	-	-	-	-	-	-	-	-	-	-	-
1481				-	439	-	-	-	-	-	-	-	-	-	-	439	439	-	-	-	-	-	-	-	-	-	-	-	-	-	-	-	-	-	426	-	-	-	-	-	-	-	-	-	-	-	-	-	-
1482				-	440	-	-	-	-	-	-	-	-	-	-	440	440	-	-	-	-	-	-	-	-	-	-	-	-	-	-	-	-	-	427	-	-	-	-	-	-	-	-	-	-	-	-	-	-
1483				-	441	-	-	-	-	-	-	-	-	-	-	441	441	-	-	-	-	-	-	-	-	-	-	-	-	-	-	-	-	-	428	-	-	-	-	-	-	-	-	-	-	-	-	-	-
1484				-	442	-	-	-	-	-	-	-	-	-	-	442	442	-	-	-	-	-	-	-	-	-	-	-	-	-	-	-	-	-	-	-	-	-	-	-	-	-	-	-	-	-	-	-	-
1485				-	443	-	-	-	-	-	-	-	-	-	-	443	443	-	-	-	-	-	-	-	-	-	-	-	-	-	-	-	-	-	-	-	-	-	-	-	-	-	-	-	-	-	-	-	-
1486				-	444	-	-	-	-	-	-	-	-	-	-	444	444	-	-	-	-	-	-	-	-	-	-	-	-	-	-	-	-	-	-	-	-	-	-	-	-	-	-	-	-	-	-	-	-
1487				-	445	-	-	-	-	-	-	-	-	-	-	445	445	-	-	-	-	-	-	-	-	-	-	-	-	-	-	-	-	-	429	-	-	-	-	-	-	-	-	-	-	-	-	-	-
1488				-	446	-	-	-	-	-	-	-	-	-	-	446	446	-	-	-	-	-	-	-	-	-	-	-	-	-	-	-	-	-	430	-	-	-	-	-	-	-	-	-	-	-	-	-	-
1489				-	447	-	-	-	-	-	-	-	-	-	-	447	447	-	-	-	-	-	-	-	-	-	-	-	-	-	-	-	-	-	431	-	-	-	-	-	-	-	-	-	-	-	-	-	-
1490				-	448	-	-	-	-	-	-	-	-	-	-	448	448	-	-	-	-	-	-	-	-	-	-	-	-	-	-	-	-	-	432	-	-	-	-	-	-	-	-	-	-	-	-	-	-
1491				-	449	-	-	-	-	-	-	-	-	-	-	449	449	-	-	-	-	-	-	-	-	-	-	-	-	-	-	-	-	-	433	-	-	-	-	-	-	-	-	-	-	-	-	-	-
1492				-	450	-	-	-	-	-	-	-	-	-	-	450	450	-	-	-	-	-	-	-	-	-	-	-	-	-	-	-	-	-	434	-	-	-	-	-	-	-	-	-	-	-	-	-	-
1493				-	451	-	-	-	-	-	-	-	-	-	-	451	451	-	-	-	-	-	-	-	-	-	-	-	-	-	-	-	-	-	435	-	-	-	-	-	-	-	-	-	-	-	-	-	-
1494				-	452	-	-	-	-	-	-	-	-	-	-	452	452	-	-	-	-	-	-	-	-	-	-	-	-	-	-	-	-	-	436	-	-	-	-	-	-	-	-	-	-	-	-	-	-
1495				-	-	-	-	-	-	-	-	-	-	-	-	-	-	-	-	-	-	-	-	-	-	-	-	-	-	-	-	-	-	-	-	-	-	-	-	-	-	-	-	-	-	-	-	-	-
1496				-	453	-	-	-	-	-	-	-	-	-	-	453	453	-	-	-	-	-	-	-	-	-	-	-	-	-	-	-	-	-	437	-	-	-	-	-	-	-	-	-	-	-	-	-	-
1497				-	-	-	-	-	-	-	-	-	-	-	-	-	-	-	-	-	-	-	-	-	-	-	-	-	-	-	-	-	-	-	-	-	-	-	-	-	-	-	-	-	-	-	-	-	-
1498				-	-	-	-	-	-	-	-	-	-	-	-	-	-	-	-	-	-	-	-	-	-	-	-	-	-	-	-	-	-	-	-	-	-	-	-	-	-	-	-	-	-	-	-	-	-
1499				-	-	-	-	-	-	-	-	-	-	-	-	-	-	-	-	-	-	-	-	-	-	-	-	-	-	-	-	-	-	-	-	-	-	-	-	-	-	-	-	-	-	-	-	-	-
1500				-	-	-	-	-	-	-	-	-	-	-	-	-	-	-	-	-	-	-	-	-	-	-	-	-	-	-	-	-	-	-	-	-	-	-	-	-	-	-	-	-	-	-	-	-	-
1501				-	-	-	-	-	-	-	-	-	-	-	-	-	-	-	-	-	-	-	-	-	-	-	-	-	-	-	-	-	-	-	-	-	-	-	-	-	-	-	-	-	-	-	-	-	-
1502				-	-	-	-	-	-	-	-	-	-	-	-	-	-	-	-	-	-	-	-	-	-	-	-	-	-	-	-	-	-	-	-	-	-	-	-	-	-	-	-	-	-	-	-	-	-
1503				-	-	-	-	-	-	-	-	-	-	-	-	-	-	-	-	-	-	-	-	-	-	-	-	-	-	-	-	-	-	-	-	-	-	-	-	-	-	-	-	-	-	-	-	-	-
1504				-	-	-	-	-	-	-	-	-	-	-	-	-	-	-	-	-	-	-	-	-	-	-	-	-	-	-	-	-	-	-	-	-	-	-	-	-	-	-	-	-	-	-	-	-	-
1505				-	-	-	-	-	-	-	-	-	-	-	-	-	-	-	-	-	-	-	-	-	-	-	-	-	-	-	-	-	-	-	-	-	-	-	-	-	-	-	-	-	-	-	-	-	-
1506				-	454	-	-	-	-	-	-	302	302	302	351	454	454	-	262	262	547	547	262	302	302	302	251	251	251	656	-	-	-	610	438	298	298	547	547	547	547	262	223	250	250	250	250	610	610
1507				317	455	215	215	215	215	215	215	303	303	303	352	455	455	615	263	263	548	548	263	303	303	303	252	252	252	657	215	215	215	611	439	299	299	548	548	548	548	263	224	251	251	251	251	611	611
1508				318	456	216	216	216	216	216	216	304	304	304	353	456	456	616	264	264	549	549	264	304	304	304	253	253	253	658	216	216	216	612	440	300	300	549	549	549	549	264	225	252	252	252	252	612	612
1509				319	457	217	217	217	217	217	217	305	305	305	354	457	457	617	265	265	550	550	265	305	305	305	254	254	254	659	217	217	217	613	441	301	301	550	550	550	550	265	226	253	253	253	253	613	613
1510				320	458	218	218	218	218	218	218	306	306	306	355	458	458	618	266	266	551	551	266	306	306	306	255	255	255	660	218	218	218	614	442	302	302	551	551	551	551	266	227	254	254	254	254	614	614
1511				321	459	219	219	219	219	219	219	307	307	307	356	459	459	619	267	267	552	552	267	307	307	307	256	256	256	661	219	219	219	615	443	303	303	552	552	552	552	267	228	255	255	255	255	615	615
1512				-	-	220	220	220	220	220	220	-	-	-	-	-	-	-	-	-	-	-	-	-	-	-	-	-	-	-	220	220	220	-	-	-	-	-	-	-	-	-	-	-	-	-	-	-	-
1513				-	-	221	221	221	221	221	221	-	-	-	-	-	-	-	-	-	-	-	-	-	-	-	-	-	-	-	221	221	221	-	-	-	-	-	-	-	-	-	-	-	-	-	-	-	-
1514				-	-	222	222	222	222	222	222	-	-	-	-	-	-	-	-	-	-	-	-	-	-	-	-	-	-	-	222	222	222	-	-	-	-	-	-	-	-	-	-	-	-	-	-	-	-
1515				-	-	223	223	223	223	223	223	-	-	-	-	-	-	-	-	-	-	-	-	-	-	-	-	-	-	-	223	223	223	-	-	-	-	-	-	-	-	-	-	-	-	-	-	-	-
1516				322	460	224	224	224	224	224	224	308	308	308	357	460	460	620	268	268	553	553	268	308	308	308	257	257	257	662	224	224	224	616	444	304	304	553	553	553	553	268	229	256	256	256	256	616	616
1517				323	461	225	225	225	225	225	225	309	309	309	358	461	461	621	269	269	554	554	269	309	309	309	258	258	258	663	225	225	225	617	445	305	305	554	554	554	554	269	230	257	257	257	257	617	617
1518				324	462	226	226	226	226	226	226	310	310	310	359	462	462	622	270	270	555	555	270	310	310	310	259	259	259	664	226	226	226	618	446	306	306	555	555	555	555	270	231	258	258	258	258	618	618
1519				-	-	-	-	-	-	-	-	-	-	-	-	-	-	-	-	-	-	-	-	-	-	-	-	-	-	-	-	-	-	-	-	-	-	-	-	-	-	-	-	-	-	-	-	-	-
1520				-	-	-	-	-	-	-	-	-	-	-	-	-	-	-	-	-	-	-	-	-	-	-	-	-	-	-	-	-	-	-	-	-	-	-	-	-	-	-	-	-	-	-	-	-	-
1521				-	-	-	-	-	-	-	-	-	-	-	-	-	-	-	-	-	-	-	-	-	-	-	-	-	-	-	-	-	-	-	-	-	-	-	-	-	-	-	-	-	-	-	-	-	-
1522				-	-	-	-	-	-	-	-	-	-	-	-	-	-	-	-	-	-	-	-	-	-	-	-	-	-	-	-	-	-	-	-	-	-	-	-	-	-	-	-	-	-	-	-	-	-
1523				-	-	-	-	-	-	-	-	-	-	-	-	-	-	-	-	-	-	-	-	-	-	-	-	-	-	-	-	-	-	-	-	-	-	-	-	-	-	-	-	-	-	-	-	-	-
1524				-	-	-	-	-	-	-	-	-	-	-	-	-	-	-	-	-	-	-	-	-	-	-	-	-	-	-	-	-	-	-	-	-	-	-	-	-	-	-	-	-	-	-	-	-	-
1525				-	-	-	-	-	-	-	-	-	-	-	-	-	-	-	-	-	-	-	-	-	-	-	-	-	-	-	-	-	-	-	-	-	-	-	-	-	-	-	-	-	-	-	-	-	-
1526				-	-	-	-	-	-	-	-	-	-	-	-	-	-	-	-	-	-	-	-	-	-	-	-	-	-	-	-	-	-	-	-	307	307	-	-	-	-	-	-	-	-	-	-	-	-
1527				325	463	227	227	227	227	227	227	311	311	311	360	463	463	623	271	271	556	556	271	311	311	311	260	260	260	665	227	227	227	619	447	-	-	556	556	556	556	271	232	259	259	259	259	619	619
1528				326	464	228	228	228	228	228	228	312	312	312	361	464	464	624	272	272	557	557	272	312	312	312	261	261	261	666	228	228	228	620	448	308	308	557	557	557	557	272	233	260	260	260	260	620	620
1529				-	-	-	-	-	-	-	-	-	-	-	-	-	-	-	-	-	-	-	-	-	-	-	-	-	-	-	-	-	-	-	-	-	-	-	-	-	-	-	-	-	-	-	-	-	-
1530				-	-	-	-	-	-	-	-	-	-	-	-	-	-	-	-	-	-	-	-	-	-	-	-	-	-	-	-	-	-	-	-	-	-	-	-	-	-	-	-	-	-	-	-	-	-
1531				-	-	-	-	-	-	-	-	-	-	-	-	-	-	-	-	-	-	-	-	-	-	-	-	-	-	-	-	-	-	-	-	-	-	-	-	-	-	-	-	-	-	-	-	-	-
1532				-	-	-	-	-	-	-	-	-	-	-	-	-	-	-	-	-	-	-	-	-	-	-	-	-	-	-	-	-	-	-	-	-	-	-	-	-	-	-	-	-	-	-	-	-	-
1533				-	-	-	-	-	-	-	-	-	-	-	-	-	-	-	-	-	-	-	-	-	-	-	-	-	-	-	-	-	-	-	-	-	-	-	-	-	-	-	-	-	-	-	-	-	-
1534				-	-	-	-	-	-	-	-	-	-	-	-	-	-	-	-	-	-	-	-	-	-	-	-	-	-	-	-	-	-	-	-	-	-	-	-	-	-	-	-	-	-	-	-	-	-
1535				-	-	-	-	-	-	-	-	-	-	-	-	-	-	-	-	-	-	-	-	-	-	-	-	-	-	-	-	-	-	-	-	-	-	-	-	-	-	-	-	-	-	-	-	-	-
1536				-	-	-	-	-	-	-	-	-	-	-	-	-	-	-	-	-	-	-	-	-	-	-	-	-	-	-	-	-	-	-	-	-	-	-	-	-	-	-	-	-	-	-	-	-	-
1537				-	-	-	-	-	-	-	-	-	-	-	-	-	-	-	-	-	-	-	-	-	-	-	-	-	-	-	-	-	-	-	-	-	-	-	-	-	-	-	-	-	-	-	-	-	-
1538				-	-	-	-	-	-	-	-	-	-	-	-	-	-	-	-	-	-	-	-	-	-	-	-	-	-	-	-	-	-	-	-	-	-	-	-	-	-	-	-	-	-	-	-	-	-
1539				-	-	-	-	-	-	-	-	-	-	-	-	-	-	-	-	-	-	-	-	-	-	-	-	-	-	-	-	-	-	-	-	-	-	-	-	-	-	-	-	-	-	-	-	-	-
1540				-	-	-	-	-	-	-	-	-	-	-	-	-	-	-	-	-	-	-	-	-	-	-	-	-	-	-	-	-	-	-	-	-	-	-	-	-	-	-	-	-	-	-	-	-	-
1541				-	-	-	-	-	-	-	-	-	-	-	-	-	-	-	-	-	-	-	-	-	-	-	-	-	-	-	-	-	-	-	-	-	-	-	-	-	-	-	-	-	-	-	-	-	-
1542				-	-	-	-	-	-	-	-	-	-	-	-	-	-	-	-	-	-	-	-	-	-	-	-	-	-	-	-	-	-	-	-	-	-	-	-	-	-	-	-	-	-	-	-	-	-
1543				-	-	-	-	-	-	-	-	-	-	-	-	-	-	-	-	-	-	-	-	-	-	-	-	-	-	-	-	-	-	-	-	-	-	-	-	-	-	-	-	-	-	-	-	-	-
1544				-	-	-	-	-	-	-	-	-	-	-	-	-	-	-	-	-	-	-	-	-	-	-	-	-	-	-	-	-	-	-	-	-	-	-	-	-	-	-	-	-	-	-	-	-	-
1545				-	-	-	-	-	-	-	-	-	-	-	-	-	-	-	-	-	-	-	-	-	-	-	-	-	-	-	-	-	-	621	-	-	-	-	-	-	-	-	234	-	-	-	-	621	621
1546				-	-	-	-	-	-	-	-	-	-	-	-	-	-	-	-	-	-	-	-	-	-	-	-	-	-	-	-	-	-	-	-	-	-	-	-	-	-	-	-	-	-	-	-	-	-
1547				-	-	-	-	-	-	-	-	-	-	-	-	-	-	-	-	-	-	-	-	-	-	-	-	-	-	-	-	-	-	-	-	-	-	-	-	-	-	-	-	-	-	-	-	-	-
1548				-	-	-	-	-	-	-	-	-	-	-	-	-	-	-	-	-	-	-	-	-	-	-	-	-	-	-	-	-	-	-	-	-	-	-	-	-	-	-	-	-	-	-	-	-	-
1549				327	-	-	-	-	-	-	-	313	313	313	362	-	-	625	273	273	558	558	273	313	313	313	262	262	262	667	-	-	-	-	449	309	309	558	558	558	558	273	-	261	261	261	261	-	-
1550				-	465	-	-	-	-	-	-	-	-	-	-	465	465	-	-	-	-	-	-	-	-	-	-	-	-	-	-	-	-	-	-	-	-	-	-	-	-	-	-	-	-	-	-	-	-
1551				-	466	-	-	-	-	-	-	-	-	-	-	466	466	-	-	-	-	-	-	-	-	-	263	263	263	-	-	-	-	-	450	-	-	-	-	-	-	-	-	-	-	-	-	-	-
1552				-	-	-	-	-	-	-	-	-	-	-	-	-	-	-	-	-	-	-	-	-	-	-	-	-	-	-	-	-	-	-	-	-	-	-	-	-	-	-	-	-	-	-	-	-	-
1553				-	-	-	-	-	-	-	-	-	-	-	-	-	-	-	-	-	-	-	-	-	-	-	-	-	-	-	-	-	-	-	-	-	-	-	-	-	-	-	-	-	-	-	-	-	-
1554				-	-	-	-	-	-	-	-	-	-	-	-	-	-	-	-	-	-	-	-	-	-	-	-	-	-	-	-	-	-	-	-	-	-	-	-	-	-	-	-	-	-	-	-	-	-
1555				-	-	-	-	-	-	-	-	-	-	-	-	-	-	-	-	-	-	-	-	-	-	-	-	-	-	-	-	-	-	-	-	-	-	-	-	-	-	-	-	-	-	-	-	-	-
1556				-	-	-	-	-	-	-	-	-	-	-	-	-	-	-	-	-	-	-	-	-	-	-	-	-	-	-	-	-	-	-	-	-	-	-	-	-	-	-	-	-	-	-	-	-	-
1557				-	-	-	-	-	-	-	-	-	-	-	-	-	-	-	-	-	-	-	-	-	-	-	-	-	-	-	-	-	-	-	-	-	-	-	-	-	-	-	-	-	-	-	-	-	-
1558				-	-	-	-	-	-	-	-	-	-	-	-	-	-	-	-	-	-	-	-	-	-	-	-	-	-	-	-	-	-	-	-	-	-	-	-	-	-	-	-	-	-	-	-	-	-
1559				-	-	-	-	-	-	-	-	-	-	-	-	-	-	-	-	-	-	-	-	-	-	-	-	-	-	-	-	-	-	-	-	-	-	-	-	-	-	-	-	-	-	-	-	-	-
1560				-	-	-	-	-	-	-	-	-	-	-	-	-	-	-	-	-	-	-	-	-	-	-	-	-	-	-	-	-	-	-	-	-	-	-	-	-	-	-	-	-	-	-	-	-	-
1561				-	-	-	-	-	-	-	-	-	-	-	-	-	-	-	-	-	-	-	-	-	-	-	-	-	-	-	-	-	-	-	-	-	-	-	-	-	-	-	-	-	-	-	-	-	-
1562				-	-	229	229	229	229	229	229	-	-	-	-	-	-	-	-	-	-	-	-	-	-	-	-	-	-	-	229	229	229	-	-	-	-	-	-	-	-	-	-	-	-	-	-	-	-
1563				328	-	230	230	230	230	230	230	314	314	314	363	-	-	626	274	274	559	559	274	314	314	314	-	-	-	668	230	230	230	622	-	310	310	559	559	559	559	274	235	262	262	262	262	622	622
1564				-	-	231	231	231	231	231	231	-	-	-	-	-	-	-	-	-	-	-	-	-	-	-	-	-	-	-	231	231	231	-	-	-	-	-	-	-	-	-	-	-	-	-	-	-	-
1565				-	-	232	232	232	232	232	232	-	-	-	-	-	-	-	-	-	-	-	-	-	-	-	-	-	-	-	232	232	232	-	-	-	-	-	-	-	-	-	-	-	-	-	-	-	-
1566				-	-	233	233	233	233	233	233	-	-	-	-	-	-	-	-	-	-	-	-	-	-	-	-	-	-	-	233	233	233	-	-	-	-	-	-	-	-	-	-	-	-	-	-	-	-
1567				-	-	234	234	234	234	234	234	-	-	-	-	-	-	-	-	-	-	-	-	-	-	-	-	-	-	-	234	234	234	-	-	-	-	-	-	-	-	-	-	-	-	-	-	-	-
1568				-	-	235	235	235	235	235	235	-	-	-	-	-	-	-	-	-	-	-	-	-	-	-	-	-	-	-	235	235	235	-	-	-	-	-	-	-	-	-	-	-	-	-	-	-	-
1569				329	-	236	236	236	236	236	236	315	315	315	364	-	-	-	275	275	560	560	275	315	315	315	264	264	264	669	236	236	236	623	-	311	311	560	560	560	560	275	236	263	263	263	263	623	623
1570				-	-	-	-	-	-	-	-	-	-	-	-	-	-	-	276	276	-	-	276	-	-	-	-	-	-	-	-	-	-	-	-	-	-	-	-	-	-	276	-	-	-	-	-	-	-
1571				-	-	-	-	-	-	-	-	-	-	-	-	-	-	-	277	277	-	-	277	-	-	-	-	-	-	-	-	-	-	-	-	-	-	-	-	-	-	277	-	-	-	-	-	-	-
1572				-	-	-	-	-	-	-	-	-	-	-	-	-	-	-	278	278	-	-	278	-	-	-	-	-	-	-	-	-	-	-	-	-	-	-	-	-	-	278	-	-	-	-	-	-	-
1573				-	-	-	-	-	-	-	-	-	-	-	-	-	-	-	279	279	-	-	279	-	-	-	-	-	-	-	-	-	-	-	-	-	-	-	-	-	-	279	-	-	-	-	-	-	-
1574				-	-	-	-	-	-	-	-	-	-	-	-	-	-	-	280	280	-	-	280	-	-	-	-	-	-	-	-	-	-	-	-	-	-	-	-	-	-	280	-	-	-	-	-	-	-
1575				-	-	-	-	-	-	-	-	-	-	-	-	-	-	-	281	281	-	-	281	-	-	-	-	-	-	-	-	-	-	-	-	-	-	-	-	-	-	281	-	-	-	-	-	-	-
1576				-	-	-	-	-	-	-	-	-	-	-	-	-	-	-	282	282	-	-	282	-	-	-	-	-	-	-	-	-	-	-	-	-	-	-	-	-	-	282	-	-	-	-	-	-	-
1577				-	-	-	-	-	-	-	-	-	-	-	-	-	-	-	283	283	-	-	283	-	-	-	-	-	-	-	-	-	-	-	-	-	-	-	-	-	-	283	-	-	-	-	-	-	-
1578				-	-	-	-	-	-	-	-	-	-	-	-	-	-	-	284	284	-	-	284	-	-	-	-	-	-	-	-	-	-	-	-	-	-	-	-	-	-	284	-	-	-	-	-	-	-
1579				-	-	-	-	-	-	-	-	-	-	-	-	-	-	-	285	285	-	-	285	-	-	-	-	-	-	-	-	-	-	-	-	-	-	-	-	-	-	285	-	-	-	-	-	-	-
1580				-	-	-	-	-	-	-	-	-	-	-	-	-	-	-	286	286	-	-	286	-	-	-	-	-	-	-	-	-	-	-	-	-	-	-	-	-	-	286	-	-	-	-	-	-	-
1581				-	-	-	-	-	-	-	-	-	-	-	-	-	-	-	287	287	-	-	287	-	-	-	-	-	-	-	-	-	-	-	-	-	-	-	-	-	-	287	-	-	-	-	-	-	-
1582				-	-	-	-	-	-	-	-	-	-	-	-	-	-	-	288	288	-	-	288	-	-	-	-	-	-	-	-	-	-	-	-	-	-	-	-	-	-	288	-	-	-	-	-	-	-
1583				-	-	-	-	-	-	-	-	-	-	-	-	-	-	-	289	289	-	-	289	-	-	-	-	-	-	-	-	-	-	-	-	-	-	-	-	-	-	289	-	-	-	-	-	-	-
1584				-	-	-	-	-	-	-	-	-	-	-	-	-	-	-	290	290	-	-	290	-	-	-	-	-	-	-	-	-	-	-	-	-	-	-	-	-	-	290	-	-	-	-	-	-	-
1585				-	-	-	-	-	-	-	-	-	-	-	-	-	-	-	291	291	-	-	291	-	-	-	-	-	-	-	-	-	-	-	-	-	-	-	-	-	-	291	-	-	-	-	-	-	-
1586				-	-	-	-	-	-	-	-	-	-	-	-	-	-	-	292	292	-	-	292	-	-	-	-	-	-	-	-	-	-	-	-	-	-	-	-	-	-	292	-	-	-	-	-	-	-
1587				-	-	-	-	-	-	-	-	-	-	-	-	-	-	-	293	293	-	-	293	-	-	-	-	-	-	-	-	-	-	-	-	-	-	-	-	-	-	293	-	-	-	-	-	-	-
1588				-	-	-	-	-	-	-	-	-	-	-	-	-	-	-	294	294	-	-	294	-	-	-	-	-	-	-	-	-	-	-	-	-	-	-	-	-	-	294	-	-	-	-	-	-	-
1589				-	-	-	-	-	-	-	-	-	-	-	-	-	-	-	295	295	-	-	295	-	-	-	-	-	-	-	-	-	-	-	-	-	-	-	-	-	-	295	-	-	-	-	-	-	-
1590				-	-	-	-	-	-	-	-	-	-	-	-	-	-	-	-	-	-	-	-	-	-	-	-	-	-	-	-	-	-	-	-	-	-	-	-	-	-	-	-	-	-	-	-	-	-
1591				-	-	-	-	-	-	-	-	-	-	-	-	-	-	-	296	296	-	-	296	-	-	-	-	-	-	-	-	-	-	-	-	-	-	-	-	-	-	296	-	-	-	-	-	-	-
1592				-	-	-	-	-	-	-	-	-	-	-	-	-	-	-	297	297	-	-	297	-	-	-	-	-	-	-	-	-	-	-	-	-	-	-	-	-	-	297	-	-	-	-	-	-	-
1593				-	-	-	-	-	-	-	-	-	-	-	-	-	-	-	298	298	-	-	298	-	-	-	-	-	-	-	-	-	-	-	-	-	-	-	-	-	-	298	-	-	-	-	-	-	-
1594				330	467	237	237	237	237	237	237	316	316	316	365	467	467	627	299	299	561	561	299	316	316	316	265	265	265	670	237	237	237	624	451	-	-	561	561	561	561	299	237	264	264	264	264	624	624
1595				-	-	-	-	-	-	-	-	-	-	-	366	-	-	-	-	-	-	-	-	-	-	-	-	-	-	-	-	-	-	-	-	-	-	-	-	-	-	-	-	-	-	-	-	-	-
1596				331	468	238	238	238	238	238	238	317	317	317	367	468	468	628	300	300	562	562	300	317	317	317	266	266	266	671	238	238	238	625	452	312	312	562	562	562	562	300	238	265	265	265	265	625	625
1597				-	-	-	-	-	-	-	-	-	-	-	-	-	-	-	-	-	-	-	-	-	-	-	-	-	-	-	-	-	-	-	-	-	-	-	-	-	-	-	-	-	-	-	-	-	-
1598				-	-	-	-	-	-	-	-	-	-	-	-	-	-	-	-	-	-	-	-	-	-	-	-	-	-	-	-	-	-	-	-	-	-	-	-	-	-	-	-	-	-	-	-	-	-
1599				-	-	-	-	-	-	-	-	-	-	-	-	-	-	-	-	-	-	-	-	-	-	-	-	-	-	-	-	-	-	-	-	-	-	-	-	-	-	-	-	-	-	-	-	-	-
1600				-	-	-	-	-	-	-	-	-	-	-	-	-	-	-	-	-	-	-	-	-	-	-	-	-	-	-	-	-	-	-	-	-	-	-	-	-	-	-	-	-	-	-	-	-	-
1601				332	469	239	239	239	239	239	239	318	318	318	368	469	469	629	301	301	563	563	301	318	318	318	267	267	267	672	239	239	239	626	453	313	313	563	563	563	563	301	239	266	266	266	266	626	626
1602				333	470	240	240	240	240	240	240	319	319	319	369	470	470	630	302	302	564	564	302	319	319	319	268	268	268	673	240	240	240	627	454	314	314	564	564	564	564	302	240	267	267	267	267	627	627
1603				334	471	241	241	241	241	241	241	320	320	320	370	471	471	631	303	303	565	565	303	320	320	320	269	269	269	674	241	241	241	628	455	315	315	565	565	565	565	303	241	268	268	268	268	628	628
1604				335	472	242	242	242	242	242	242	321	321	321	371	472	472	632	304	304	566	566	304	321	321	321	270	270	270	675	242	242	242	629	456	316	316	566	566	566	566	304	242	269	269	269	269	629	629
1605				-	-	-	-	-	-	-	-	-	-	-	-	-	-	-	-	-	-	-	-	-	-	-	-	-	-	-	-	-	-	-	-	-	-	-	-	-	-	-	-	-	-	-	-	-	-
1606				-	-	-	-	-	-	-	-	-	-	-	-	-	-	-	-	-	-	-	-	-	-	-	-	-	-	-	-	-	-	-	-	-	-	-	-	-	-	-	-	-	-	-	-	-	-
1607				-	-	-	-	-	-	-	-	-	-	-	-	-	-	-	-	-	-	-	-	-	-	-	-	-	-	-	-	-	-	-	-	-	-	-	-	-	-	-	-	-	-	-	-	-	-
1608				-	-	-	-	-	-	-	-	-	-	-	-	-	-	-	-	-	-	-	-	-	-	-	-	-	-	-	-	-	-	-	-	-	-	-	-	-	-	-	-	-	-	-	-	-	-
1609				-	-	-	-	-	-	-	-	-	-	-	-	-	-	-	-	-	-	-	-	-	-	-	-	-	-	-	-	-	-	-	-	-	-	-	-	-	-	-	-	-	-	-	-	-	-
1610				-	-	-	-	-	-	-	-	-	-	-	-	-	-	-	-	-	-	-	-	-	-	-	-	-	-	-	-	-	-	-	-	-	-	-	-	-	-	-	-	-	-	-	-	-	-
1611				-	-	-	-	-	-	-	-	-	-	-	-	-	-	-	-	-	-	-	-	-	-	-	-	-	-	-	-	-	-	-	-	-	-	-	-	-	-	-	-	-	-	-	-	-	-
1612				-	-	-	-	-	-	-	-	-	-	-	-	-	-	-	-	-	-	-	-	-	-	-	-	-	-	-	-	-	-	-	-	-	-	-	-	-	-	-	-	-	-	-	-	-	-
1613				336	473	243	243	243	243	243	243	322	322	322	372	473	473	633	305	305	567	567	305	322	322	322	271	271	271	676	243	243	243	630	457	317	317	567	567	567	567	305	243	270	270	270	270	630	630
1614				337	474	244	244	244	244	244	244	323	323	323	373	474	474	634	306	306	568	568	306	323	323	323	272	272	272	677	244	244	244	631	458	318	318	568	568	568	568	306	244	271	271	271	271	631	631
1615				338	475	245	245	245	245	245	245	324	324	324	374	475	475	635	307	307	569	569	307	324	324	324	273	273	273	678	245	245	245	632	459	319	319	569	569	569	569	307	245	272	272	272	272	632	632
1616				339	476	246	246	246	246	246	246	325	325	325	375	476	476	636	308	308	570	570	308	325	325	325	274	274	274	679	246	246	246	633	460	320	320	570	570	570	570	308	246	273	273	273	273	633	633
1617				340	477	247	247	247	247	247	247	326	326	326	-	477	477	637	309	309	571	571	309	326	326	326	275	275	275	680	247	247	247	634	461	321	321	571	571	571	571	309	247	274	274	274	274	634	634
1618				-	-	-	-	-	-	-	-	-	-	-	376	-	-	-	-	-	-	-	-	-	-	-	-	-	-	-	-	-	-	-	-	322	322	-	-	-	-	-	-	-	-	-	-	-	-
1619				341	478	248	248	248	248	248	248	327	327	327	377	478	478	638	310	310	572	572	310	327	327	327	276	276	276	681	248	248	248	635	462	323	323	572	572	572	572	310	248	275	275	275	275	635	635
1620				342	479	249	249	249	249	249	249	328	328	328	378	479	479	639	311	311	573	573	311	328	328	328	277	277	277	682	249	249	249	636	463	324	324	573	573	573	573	311	249	276	276	276	276	636	636
1621				343	480	250	250	250	250	250	250	329	329	329	379	480	480	640	312	312	574	574	312	329	329	329	278	278	278	683	250	250	250	637	464	325	325	574	574	574	574	312	250	277	277	277	277	637	637
1622				344	481	-	-	-	-	-	-	330	330	330	380	481	481	641	313	313	575	575	313	330	330	330	279	279	279	684	-	-	-	638	465	326	326	575	575	575	575	313	251	278	278	278	278	638	638
1623				-	-	-	-	-	-	-	-	-	-	-	-	-	-	-	-	-	-	-	-	-	-	-	-	-	-	-	-	-	-	-	-	-	-	-	-	-	-	-	-	-	-	-	-	-	-
1624				-	-	-	-	-	-	-	-	-	-	-	-	-	-	-	-	-	-	-	-	-	-	-	-	-	-	-	-	-	-	-	-	-	-	-	-	-	-	-	-	-	-	-	-	-	-
1625				-	-	-	-	-	-	-	-	-	-	-	-	-	-	-	-	-	-	-	-	-	-	-	-	-	-	-	-	-	-	-	-	-	-	-	-	-	-	-	-	-	-	-	-	-	-
1626				-	-	-	-	-	-	-	-	-	-	-	-	-	-	-	-	-	-	-	-	-	-	-	-	-	-	-	-	-	-	-	-	-	-	-	-	-	-	-	-	-	-	-	-	-	-
1627				-	-	-	-	-	-	-	-	-	-	-	-	-	-	-	-	-	-	-	-	-	-	-	-	-	-	-	-	-	-	-	-	-	-	-	-	-	-	-	-	-	-	-	-	-	-
1628				-	-	-	-	-	-	-	-	-	-	-	-	-	-	-	-	-	-	-	-	-	-	-	-	-	-	-	-	-	-	-	-	-	-	-	-	-	-	-	-	-	-	-	-	-	-
1629				-	-	-	-	-	-	-	-	-	-	-	-	-	-	-	-	-	-	-	-	-	-	-	-	-	-	-	-	-	-	-	-	-	-	-	-	-	-	-	-	-	-	-	-	-	-
1630				-	-	-	-	-	-	-	-	-	-	-	-	-	-	-	-	-	-	-	-	-	-	-	-	-	-	-	-	-	-	-	-	-	-	-	-	-	-	-	-	-	-	-	-	-	-
1631				-	-	-	-	-	-	-	-	-	-	-	-	-	-	-	-	-	-	-	-	-	-	-	-	-	-	-	-	-	-	-	-	-	-	-	-	-	-	-	-	-	-	-	-	-	-
1632				345	482	-	-	-	-	-	-	331	331	331	381	482	482	642	314	314	576	576	314	331	331	331	-	-	-	685	-	-	-	639	466	327	327	576	576	576	576	314	-	279	279	279	279	639	639
1633				-	-	-	-	-	-	-	-	-	-	-	-	-	-	-	-	-	-	-	-	-	-	-	-	-	-	-	-	-	-	-	-	-	-	-	-	-	-	-	-	-	-	-	-	-	-
1634				-	-	-	-	-	-	-	-	-	-	-	-	-	-	-	-	-	-	-	-	-	-	-	-	-	-	-	-	-	-	-	-	-	-	-	-	-	-	-	252	-	-	-	-	-	-
1635				346	483	-	-	-	-	-	-	332	332	332	382	483	483	643	315	315	577	577	315	332	332	332	-	-	-	686	-	-	-	640	467	328	328	577	577	577	577	315	253	280	280	280	280	640	640
1636				347	484	-	-	-	-	-	-	333	333	333	383	484	484	644	316	316	578	578	316	333	333	333	-	-	-	687	-	-	-	641	468	329	329	578	578	578	578	316	254	281	281	281	281	641	641
1637				348	485	-	-	-	-	-	-	334	334	334	384	485	485	645	317	317	579	579	317	334	334	334	-	-	-	688	-	-	-	642	469	330	330	579	579	579	579	317	255	282	282	282	282	642	642
1638				349	486	-	-	-	-	-	-	335	335	335	385	486	486	646	318	318	580	580	318	335	335	335	-	-	-	689	-	-	-	643	470	331	331	580	580	580	580	318	256	283	283	283	283	643	643
1639				350	487	-	-	-	-	-	-	336	336	336	386	487	487	647	319	319	581	581	319	336	336	336	-	-	-	690	-	-	-	644	471	332	332	581	581	581	581	319	257	284	284	284	284	644	644
1640				351	488	-	-	-	-	-	-	337	337	337	387	488	488	648	320	320	582	582	320	337	337	337	-	-	-	691	-	-	-	645	472	333	333	582	582	582	582	320	-	285	285	285	285	645	645
1641				352	489	-	-	-	-	-	-	338	338	338	388	489	489	649	321	321	583	583	321	338	338	338	-	-	-	692	-	-	-	646	473	334	334	583	583	583	583	321	258	286	286	286	286	646	646
1642				353	490	-	-	-	-	-	-	339	339	339	389	490	490	650	322	322	584	584	322	339	339	339	-	-	-	693	-	-	-	647	474	335	335	584	584	584	584	322	259	287	287	287	287	647	647
1643				-	-	-	-	-	-	-	-	-	-	-	-	-	-	-	-	-	-	-	-	-	-	-	-	-	-	-	-	-	-	648	-	-	-	-	-	-	-	-	260	-	-	-	-	648	648
1644				-	-	-	-	-	-	-	-	-	-	-	-	-	-	-	-	-	-	-	-	-	-	-	-	-	-	-	-	-	-	649	-	-	-	-	-	-	-	-	261	-	-	-	-	649	649
1645				-	-	-	-	-	-	-	-	-	-	-	-	-	-	-	-	-	-	-	-	-	-	-	-	-	-	-	-	-	-	650	-	-	-	-	-	-	-	-	262	-	-	-	-	650	650
1646				-	-	-	-	-	-	-	-	-	-	-	-	-	-	-	-	-	-	-	-	-	-	-	-	-	-	-	-	-	-	-	-	-	-	-	-	-	-	-	-	-	-	-	-	-	-
1647				-	-	-	-	-	-	-	-	-	-	-	-	-	-	-	-	-	-	-	-	-	-	-	-	-	-	-	-	-	-	-	-	-	-	-	-	-	-	-	-	-	-	-	-	-	-
1648				-	-	-	-	-	-	-	-	-	-	-	-	-	-	-	-	-	-	-	-	-	-	-	-	-	-	-	-	-	-	-	-	-	-	-	-	-	-	-	-	-	-	-	-	-	-
1649				-	-	-	-	-	-	-	-	-	-	-	-	-	-	-	-	-	-	-	-	-	-	-	-	-	-	-	-	-	-	651	-	-	-	-	-	-	-	-	263	-	-	-	-	651	651
1650				-	-	-	-	-	-	-	-	-	-	-	-	-	-	-	-	-	-	-	-	-	-	-	-	-	-	-	-	-	-	-	-	-	-	-	-	-	-	-	-	-	-	-	-	-	-
1651				-	-	-	-	-	-	-	-	-	-	-	-	-	-	-	-	-	-	-	-	-	-	-	-	-	-	-	-	-	-	-	-	-	-	-	-	-	-	-	-	-	-	-	-	-	-
1652				-	-	-	-	-	-	-	-	-	-	-	-	-	-	-	-	-	-	-	-	-	-	-	-	-	-	-	-	-	-	-	-	-	-	-	-	-	-	-	-	-	-	-	-	-	-
1653				-	-	-	-	-	-	-	-	-	-	-	-	-	-	-	-	-	-	-	-	-	-	-	-	-	-	-	-	-	-	-	-	-	-	-	-	-	-	-	-	-	-	-	-	-	-
1654				-	-	-	-	-	-	-	-	-	-	-	-	-	-	-	-	-	-	-	-	-	-	-	-	-	-	-	-	-	-	-	-	-	-	-	-	-	-	-	-	-	-	-	-	-	-
1655				-	-	-	-	-	-	-	-	-	-	-	-	-	-	-	-	-	-	-	-	-	-	-	-	-	-	-	-	-	-	-	-	-	-	-	-	-	-	-	-	-	-	-	-	-	-
1656				-	-	-	-	-	-	-	-	-	-	-	-	-	-	-	-	-	-	-	-	-	-	-	-	-	-	-	-	-	-	-	-	-	-	-	-	-	-	-	-	-	-	-	-	-	-
1657				-	-	-	-	-	-	-	-	-	-	-	-	-	-	-	-	-	-	-	-	-	-	-	-	-	-	-	-	-	-	-	-	-	-	-	-	-	-	-	-	-	-	-	-	-	-
1658				-	-	-	-	-	-	-	-	-	-	-	-	-	-	-	-	-	-	-	-	-	-	-	-	-	-	-	-	-	-	-	-	-	-	-	-	-	-	-	-	-	-	-	-	-	-
1659				-	-	-	-	-	-	-	-	-	-	-	-	-	-	-	-	-	-	-	-	-	-	-	-	-	-	-	-	-	-	-	-	-	-	-	-	-	-	-	-	-	-	-	-	-	-
1660				-	-	-	-	-	-	-	-	-	-	-	-	-	-	-	-	-	-	-	-	-	-	-	-	-	-	-	-	-	-	-	-	-	-	-	-	-	-	-	-	-	-	-	-	-	-
1661				-	-	-	-	-	-	-	-	-	-	-	-	-	-	-	-	-	-	-	-	-	-	-	-	-	-	-	-	-	-	-	-	-	-	-	-	-	-	-	-	-	-	-	-	-	-
1662				354	491	-	-	-	-	-	-	340	340	340	390	491	491	651	323	323	585	585	323	340	340	340	-	-	-	694	-	-	-	-	475	336	336	585	585	585	585	323	-	288	288	288	288	-	-
1663				355	492	-	-	-	-	-	-	341	341	341	391	492	492	652	324	324	586	586	324	341	341	341	-	-	-	695	-	-	-	-	476	337	337	586	586	586	586	324	-	289	289	289	289	-	-
1664				356	493	-	-	-	-	-	-	342	342	342	392	493	493	653	325	325	587	587	325	342	342	342	-	-	-	696	-	-	-	-	477	338	338	587	587	587	587	325	-	290	290	290	290	-	-
1665				357	494	-	-	-	-	-	-	343	343	343	393	494	494	654	326	326	588	588	326	343	343	343	-	-	-	697	-	-	-	-	478	339	339	588	588	588	588	326	-	291	291	291	291	-	-
1666				358	495	-	-	-	-	-	-	344	344	344	394	495	495	655	327	327	589	589	327	344	344	344	-	-	-	698	-	-	-	652	479	340	340	589	589	589	589	327	-	292	292	292	292	652	652
1667				359	496	-	-	-	-	-	-	345	345	345	395	496	496	656	328	328	590	590	328	345	345	345	-	-	-	699	-	-	-	653	480	341	341	590	590	590	590	328	-	293	293	293	293	653	653
1668				360	497	-	-	-	-	-	-	346	346	346	396	497	497	657	329	329	591	591	329	346	346	346	-	-	-	700	-	-	-	654	481	342	342	591	591	591	591	329	-	294	294	294	294	654	654
1669				361	498	-	-	-	-	-	-	347	347	347	397	498	498	658	330	330	592	592	330	347	347	347	-	-	-	701	-	-	-	-	482	-	347	592	592	592	592	330	-	295	295	295	295	-	-
1670				362	499	-	-	-	-	-	-	348	348	348	398	499	499	659	331	331	593	593	331	348	348	348	-	-	-	702	-	-	-	-	483	348	348	593	593	593	593	331	-	296	296	296	296	-	-
1671				363	500	-	-	-	-	-	-	349	349	349	399	500	500	660	332	332	594	594	332	349	349	349	-	-	-	703	-	-	-	-	484	349	349	594	594	594	594	332	-	297	297	297	297	-	-
1672				364	501	-	-	-	-	-	-	350	350	350	400	501	501	661	333	333	595	595	333	350	350	350	-	-	-	704	-	-	-	-	485	350	350	595	595	595	595	333	-	298	298	298	298	-	-
1673				365	502	-	-	-	-	-	-	351	351	351	401	502	502	662	334	334	596	596	334	351	351	351	-	-	-	705	-	-	-	-	486	351	351	596	596	596	596	334	264	299	299	299	299	-	-
1674				-	-	-	-	-	-	-	-	-	-	-	-	-	-	-	-	-	-	-	-	-	-	-	-	-	-	-	-	-	-	-	-	-	-	-	-	-	-	-	265	-	-	-	-	-	-
1675				-	-	-	-	-	-	-	-	-	-	-	-	-	-	-	-	-	-	-	-	-	-	-	-	-	-	-	-	-	-	-	-	-	-	-	-	-	-	-	266	-	-	-	-	-	-
1676				-	-	-	-	-	-	-	-	-	-	-	-	-	-	-	-	-	-	-	-	-	-	-	-	-	-	-	-	-	-	-	-	-	-	-	-	-	-	-	267	-	-	-	-	-	-
1677				-	-	-	-	-	-	-	-	-	-	-	-	-	-	-	-	-	-	-	-	-	-	-	-	-	-	-	-	-	-	-	-	-	-	-	-	-	-	-	268	-	-	-	-	-	-
1678				-	-	-	-	-	-	-	-	-	-	-	-	-	-	-	-	-	-	-	-	-	-	-	-	-	-	-	-	-	-	-	-	-	-	-	-	-	-	-	269	-	-	-	-	-	-
1679				-	-	-	-	-	-	-	-	-	-	-	-	-	-	-	-	-	-	-	-	-	-	-	-	-	-	-	-	-	-	655	-	-	-	-	-	-	-	-	270	-	-	-	-	655	655
1680				-	-	-	-	-	-	-	-	-	-	-	-	-	-	-	-	-	-	-	-	-	-	-	-	-	-	-	-	-	-	656	-	-	-	-	-	-	-	-	271	-	-	-	-	656	656
1681				-	-	-	-	-	-	-	-	-	-	-	-	-	-	-	-	-	-	-	-	-	-	-	-	-	-	-	-	-	-	657	-	-	-	-	-	-	-	-	272	-	-	-	-	657	657
1682				-	-	-	-	-	-	-	-	-	-	-	-	-	-	-	-	-	-	-	-	-	-	-	-	-	-	-	-	-	-	658	-	-	-	-	-	-	-	-	273	-	-	-	-	658	658
1683				-	-	-	-	-	-	-	-	-	-	-	-	-	-	-	-	-	-	-	-	-	-	-	-	-	-	-	-	-	-	659	-	-	-	-	-	-	-	-	274	-	-	-	-	659	659
1684				366	503	-	-	-	-	-	-	352	352	352	402	503	503	663	335	335	597	597	335	352	352	352	-	-	-	706	-	-	-	660	487	352	352	597	597	597	597	335	275	300	300	300	300	660	660
1685				367	504	-	-	-	-	-	-	353	353	353	403	504	504	664	336	336	598	598	336	353	353	353	-	-	-	707	-	-	-	661	-	353	353	598	598	598	598	336	276	301	301	301	301	661	661
1686				368	505	-	-	-	-	-	-	-	-	-	-	505	505	665	-	-	-	-	-	-	-	-	-	-	-	-	-	-	-	-	-	-	-	-	-	-	-	-	-	302	302	302	302	-	-
1687				-	-	-	-	-	-	-	-	-	-	-	-	-	-	-	-	-	-	-	-	-	-	-	-	-	-	-	-	-	-	-	-	-	-	-	-	-	-	-	-	303	303	303	303	-	-
1688				-	-	-	-	-	-	-	-	354	354	354	404	-	-	-	337	337	599	599	337	354	354	354	-	-	-	708	-	-	-	662	-	354	354	599	599	599	599	337	277	-	-	-	-	662	662
1689				369	506	-	-	-	-	-	-	355	355	355	405	506	506	666	338	338	600	600	338	355	355	355	-	-	-	709	-	-	-	663	-	355	355	600	600	600	600	338	278	-	-	-	-	663	663
1690				370	507	-	-	-	-	-	-	356	356	356	406	507	507	667	339	339	601	601	339	356	356	356	-	-	-	710	-	-	-	664	-	-	-	601	601	601	601	339	279	304	304	304	304	664	664
1691				371	508	-	-	-	-	-	-	357	357	357	407	508	508	668	340	340	602	602	340	357	357	357	-	-	-	711	-	-	-	665	-	-	-	602	602	602	602	340	280	305	305	305	305	665	665
1692				-	-	-	-	-	-	-	-	-	-	-	408	-	-	-	-	-	-	-	-	-	-	-	-	-	-	-	-	-	-	-	-	-	-	-	-	-	-	-	-	306	306	306	306	-	-
1693				-	-	-	-	-	-	-	-	-	-	-	-	-	-	-	-	-	-	-	-	-	-	-	-	-	-	-	-	-	-	-	-	-	-	-	-	-	-	-	-	307	307	307	307	-	-
1694				-	509	-	-	-	-	-	-	358	358	358	-	509	509	-	341	341	603	603	341	358	358	358	-	-	-	712	-	-	-	666	-	-	-	603	603	603	603	341	281	308	308	308	308	666	666
1695				-	-	-	-	-	-	-	-	359	359	359	409	-	-	-	342	342	604	604	342	359	359	359	-	-	-	713	-	-	-	667	-	-	-	604	604	604	604	342	-	309	309	309	309	667	667
1696				-	-	-	-	-	-	-	-	-	-	-	-	-	-	-	-	-	-	-	-	-	-	-	-	-	-	714	-	-	-	-	-	-	-	-	-	-	-	-	-	310	310	310	310	-	-
1697				-	-	-	-	-	-	-	-	-	-	-	-	-	-	-	-	-	-	-	-	-	-	-	-	-	-	715	-	-	-	-	-	-	-	-	-	-	-	-	-	311	311	311	311	-	-
1698				-	-	-	-	-	-	-	-	360	360	360	410	-	-	-	343	343	605	605	343	360	360	360	-	-	-	716	-	-	-	-	-	-	-	605	605	605	605	343	-	312	312	312	312	-	-
1699				-	-	-	-	-	-	-	-	-	-	-	-	-	-	-	-	-	-	-	-	-	-	-	-	-	-	-	-	-	-	-	-	-	-	-	-	-	-	-	-	-	-	-	-	-	-
1700				-	-	-	-	-	-	-	-	-	-	-	-	-	-	-	-	-	-	-	-	-	-	-	-	-	-	-	-	-	-	-	-	-	-	-	-	-	-	-	-	-	-	-	-	-	-
1701				-	510	-	-	-	-	-	-	-	-	-	-	510	510	-	-	-	-	-	-	-	-	-	-	-	-	-	-	-	-	-	488	-	-	-	-	-	-	-	-	-	-	-	-	-	-
1702				-	511	-	-	-	-	-	-	-	-	-	-	511	511	-	-	-	-	-	-	-	-	-	-	-	-	-	-	-	-	-	489	-	-	-	-	-	-	-	-	-	-	-	-	-	-
1703				-	512	-	-	-	-	-	-	-	-	-	-	512	512	-	-	-	-	-	-	-	-	-	-	-	-	-	-	-	-	-	490	-	-	-	-	-	-	-	-	-	-	-	-	-	-
1704				-	513	-	-	-	-	-	-	-	-	-	-	513	513	-	-	-	-	-	-	-	-	-	-	-	-	-	-	-	-	-	491	-	-	-	-	-	-	-	-	-	-	-	-	-	-
1705				-	514	-	-	-	-	-	-	-	-	-	-	514	514	-	-	-	-	-	-	-	-	-	-	-	-	-	-	-	-	-	492	-	-	-	-	-	-	-	-	-	-	-	-	-	-
1706				-	515	-	-	-	-	-	-	-	-	-	-	515	515	669	-	-	-	-	-	-	-	-	-	-	-	-	-	-	-	668	493	-	-	-	-	-	-	-	-	-	-	-	-	668	668
1707				-	516	-	-	-	-	-	-	-	-	-	-	516	516	670	-	-	-	-	-	-	-	-	-	-	-	-	-	-	-	669	494	-	-	-	-	-	-	-	-	-	-	-	-	669	669
1708				-	-	-	-	-	-	-	-	361	361	361	-	-	-	-	344	344	606	606	344	361	361	361	-	-	-	717	-	-	-	-	-	-	-	606	606	606	606	344	-	313	313	313	313	-	-
1709				-	517	-	-	-	-	-	-	-	-	-	-	517	517	671	-	-	-	-	-	-	-	-	-	-	-	-	-	-	-	670	495	-	-	-	-	-	-	-	-	-	-	-	-	670	670
1710				-	518	-	-	-	-	-	-	-	-	-	-	518	518	672	-	-	-	-	-	-	-	-	-	-	-	-	-	-	-	671	496	-	-	-	-	-	-	-	-	-	-	-	-	671	671
1711				372	519	-	-	-	-	-	-	-	-	-	-	519	519	673	-	-	-	-	-	-	-	-	-	-	-	-	-	-	-	672	497	-	-	-	-	-	-	-	-	-	-	-	-	672	672
1712				373	520	-	-	-	-	-	-	-	-	-	-	520	520	674	-	-	-	-	-	-	-	-	-	-	-	-	-	-	-	673	498	-	-	-	-	-	-	-	-	-	-	-	-	673	673
1713				374	521	-	-	-	-	-	-	-	-	-	411	521	521	675	-	-	-	-	-	-	-	-	-	-	-	-	-	-	-	674	499	356	356	-	-	-	-	-	-	-	-	-	-	674	674
1714				375	522	-	-	-	-	-	-	-	-	-	412	522	522	676	-	-	-	-	-	-	-	-	-	-	-	-	-	-	-	675	500	357	357	-	-	-	-	-	-	-	-	-	-	675	675
1715				376	523	-	-	-	-	-	-	-	-	-	413	523	523	677	-	-	-	-	-	-	-	-	-	-	-	-	-	-	-	676	501	358	358	-	-	-	-	-	-	-	-	-	-	676	676
1716				377	524	-	-	-	-	-	-	362	362	362	414	524	524	678	345	345	607	607	345	362	362	362	-	-	-	718	-	-	-	677	502	359	359	607	607	607	607	345	-	314	314	314	314	677	677
1717				378	525	-	-	-	-	-	-	363	363	363	415	525	525	679	346	346	608	608	346	363	363	363	-	-	-	719	-	-	-	678	503	360	360	608	608	608	608	346	-	315	315	315	315	678	678
1718				379	526	-	-	-	-	-	-	364	364	364	416	526	526	680	347	347	609	609	347	364	364	364	-	-	-	720	-	-	-	679	504	361	361	609	609	609	609	347	-	316	316	316	316	679	679
1719				380	527	-	-	-	-	-	-	365	365	365	417	527	527	681	348	348	610	610	348	365	365	365	-	-	-	721	-	-	-	680	505	362	362	610	610	610	610	348	-	317	317	317	317	680	680
1720				381	528	-	-	-	-	-	-	366	366	366	418	528	528	682	349	349	611	611	349	366	366	366	-	-	-	722	-	-	-	681	506	363	363	611	611	611	611	349	-	318	318	318	318	681	681
1721				382	529	-	-	-	-	-	-	367	367	367	419	529	529	683	350	350	612	612	350	367	367	367	-	-	-	723	-	-	-	682	507	364	364	612	612	612	612	350	-	319	319	319	319	682	682
1722				383	530	-	-	-	-	-	-	368	368	368	420	530	530	684	351	351	613	613	351	368	368	368	-	-	-	724	-	-	-	683	508	365	365	613	613	613	613	351	-	320	320	320	320	683	683
1723				384	531	-	-	-	-	-	-	369	369	369	421	531	531	685	352	352	614	614	352	369	369	369	-	-	-	725	-	-	-	684	509	366	366	614	614	614	614	352	-	-	-	-	-	684	684
1724				385	532	-	-	-	-	-	-	370	370	370	422	532	532	686	353	353	615	615	353	370	370	370	-	-	-	726	-	-	-	685	510	367	367	615	615	615	615	353	-	-	-	-	-	685	685
1725				386	533	-	-	-	-	-	-	371	371	371	423	533	533	-	354	354	616	616	354	371	371	371	-	-	-	727	-	-	-	686	511	368	368	616	616	616	616	354	-	-	-	-	-	686	686
1726				387	534	-	-	-	-	-	-	372	372	372	424	534	534	-	355	355	617	617	355	372	372	372	-	-	-	728	-	-	-	687	512	369	369	617	617	617	617	355	-	-	-	-	-	687	687
1727				388	535	-	-	-	-	-	-	373	373	373	425	535	535	-	356	356	618	618	356	373	373	373	-	-	-	729	-	-	-	688	513	370	370	618	618	618	618	356	-	-	-	-	321	688	688
1728				389	536	-	-	-	-	-	-	374	374	374	426	536	536	-	357	357	619	619	357	374	374	374	-	-	-	730	-	-	-	689	514	371	371	619	619	619	619	357	-	-	-	-	322	689	689
1729				390	537	-	-	-	-	-	-	375	375	375	427	537	537	-	358	358	620	620	358	375	375	375	280	280	280	731	-	-	-	690	515	372	372	620	620	620	620	358	-	-	-	-	-	690	690
1730				391	538	-	-	-	-	-	-	376	376	376	428	538	538	-	359	359	621	621	359	376	376	376	281	281	281	732	-	-	-	691	516	373	373	621	621	621	621	359	-	-	-	-	-	691	691
1731				392	539	-	-	-	-	-	-	377	377	377	429	539	539	-	360	360	622	622	360	377	377	377	282	282	282	733	-	-	-	692	517	374	374	622	622	622	622	360	-	-	-	-	-	692	692
1732				393	540	-	-	-	-	-	-	378	378	378	430	540	540	-	361	361	623	623	361	378	378	378	283	283	283	734	-	-	-	693	518	375	375	623	623	623	623	361	-	-	-	-	-	693	693
1733				394	541	-	-	-	-	-	-	379	379	379	431	541	541	-	362	362	624	624	362	379	379	379	284	284	284	735	-	-	-	694	519	376	376	624	624	624	624	362	-	-	-	-	-	694	694
1734				395	542	-	-	-	-	-	-	380	380	380	432	542	542	-	363	363	625	625	363	380	380	380	-	-	-	736	-	-	-	695	520	377	377	625	625	625	625	363	-	-	-	-	-	695	695
1735				396	543	-	-	-	-	-	-	381	381	381	433	543	543	-	364	364	626	626	364	381	381	381	-	-	-	737	-	-	-	696	521	378	378	626	626	626	626	364	-	-	-	-	-	696	696
1736				397	544	-	-	-	-	-	-	382	382	382	434	544	544	-	365	365	627	627	365	382	382	382	-	-	-	738	-	-	-	697	522	379	379	627	627	627	627	365	-	-	-	-	-	697	697
1737				-	-	-	-	-	-	-	-	383	383	383	-	-	-	-	366	366	628	628	366	383	383	383	-	-	-	-	-	-	-	-	-	-	-	628	628	628	628	366	-	-	-	-	-	-	-
1738				-	-	-	-	-	-	-	-	384	384	384	-	-	-	-	367	367	629	629	367	384	384	384	-	-	-	-	-	-	-	-	-	-	-	629	629	629	629	367	-	-	-	-	-	-	-
1739				398	545	-	-	-	-	-	-	385	385	385	435	545	545	-	368	368	630	630	368	385	385	385	-	-	-	739	-	-	-	698	523	380	380	630	630	630	630	368	-	-	-	-	-	698	698
1740				399	546	-	-	-	-	-	-	386	386	386	436	546	546	-	369	369	631	631	369	386	386	386	-	-	-	740	-	-	-	699	524	381	381	631	631	631	631	369	-	-	-	-	-	699	699
1741				400	547	-	-	-	-	-	-	387	387	387	437	547	547	-	370	370	632	632	370	387	387	387	285	285	285	741	-	-	-	700	525	382	382	632	632	632	632	370	-	-	-	-	-	700	700
1742				401	548	-	-	-	-	-	-	388	388	388	438	548	548	-	371	371	633	633	371	388	388	388	286	286	286	742	-	-	-	701	526	383	383	633	633	633	633	371	-	-	-	-	-	701	701
1743				402	549	-	-	-	-	-	-	389	389	389	439	549	549	-	372	372	634	634	372	389	389	389	287	287	287	743	-	-	-	702	527	384	384	634	634	634	634	372	-	-	-	-	-	702	702
1744				403	550	-	-	-	-	-	-	390	390	390	440	550	550	-	373	373	635	635	373	390	390	390	288	288	288	744	-	-	-	703	528	385	385	635	635	635	635	373	-	-	-	-	-	703	703
1745				404	551	-	-	-	-	-	-	391	391	391	441	551	551	-	374	374	636	636	374	391	391	391	289	289	289	745	-	-	-	704	529	386	386	636	636	636	636	374	-	-	-	-	-	704	704
1746				405	552	-	-	-	-	-	-	392	392	392	442	552	552	-	375	375	637	637	375	392	392	392	290	290	290	746	-	-	-	705	530	387	387	637	637	637	637	375	-	-	-	-	-	705	705
1747				406	553	-	-	-	-	-	-	393	393	393	443	553	553	-	376	376	638	638	376	393	393	393	291	291	291	747	-	-	-	706	531	388	388	638	638	638	638	376	-	-	-	-	-	706	706
1748				407	554	-	-	-	-	-	-	394	394	394	444	554	554	-	377	377	639	639	377	394	394	394	292	292	292	748	-	-	-	707	532	389	389	639	639	639	639	377	-	-	-	-	-	707	707
1749				408	555	-	-	-	-	-	-	395	395	395	445	555	555	-	378	378	640	640	378	395	395	395	293	293	293	749	-	-	-	708	533	390	390	640	640	640	640	378	-	-	-	-	-	708	708
1750				409	556	-	-	-	-	-	-	396	396	396	446	556	556	-	379	379	641	641	379	396	396	396	294	294	294	750	-	-	-	709	534	391	391	641	641	641	641	379	-	-	-	-	-	709	709
1751				410	557	-	-	-	-	-	-	397	397	397	447	557	557	-	380	380	642	642	380	397	397	397	295	295	295	751	-	-	-	710	535	392	392	642	642	642	642	380	-	-	-	-	-	710	710
1752				411	558	-	-	-	-	-	-	398	398	398	448	558	558	-	381	381	643	643	381	398	398	398	296	296	296	752	-	-	-	711	536	393	393	643	643	643	643	381	-	-	-	-	-	711	711
1753				412	559	-	-	-	-	-	-	399	399	399	449	559	559	-	382	382	644	644	382	399	399	399	297	297	297	753	-	-	-	712	537	394	394	644	644	644	644	382	-	-	-	-	-	712	712
1754				413	560	-	-	-	-	-	-	400	400	400	450	560	560	-	383	383	645	645	383	400	400	400	298	298	298	754	-	-	-	713	538	395	395	645	645	645	645	383	-	-	-	-	-	713	713
1755				414	561	-	-	-	-	-	-	401	401	401	451	561	561	-	384	384	646	646	384	401	401	401	299	299	299	755	-	-	-	714	539	396	396	646	646	646	646	384	-	-	-	-	323	714	714
1756				415	562	-	-	-	-	-	-	402	402	402	452	562	562	-	385	385	647	647	385	402	402	402	300	300	300	756	-	-	-	715	540	397	397	647	647	647	647	385	-	-	-	-	324	715	715
1757				416	563	251	251	251	251	251	251	403	403	403	453	563	563	687	386	386	648	648	386	403	403	403	301	301	301	757	251	251	251	716	541	398	398	648	648	648	648	386	-	-	-	-	-	716	716
1758				417	564	252	252	252	252	252	252	-	-	-	454	564	564	688	-	-	-	-	-	-	-	-	302	302	302	758	252	252	252	717	542	399	399	-	-	-	-	-	-	-	-	-	-	717	717
1759				-	-	-	-	-	-	-	-	404	404	404	-	-	-	-	387	387	649	649	387	404	404	404	-	-	-	-	-	-	-	-	-	-	-	649	649	649	649	387	-	-	-	-	-	-	-
1760				418	565	253	253	253	253	253	253	405	405	405	455	565	565	689	388	388	650	650	388	405	405	405	303	303	303	759	253	253	253	-	543	400	400	650	650	650	650	388	-	-	-	-	-	-	-
1761				419	566	254	254	254	254	254	254	406	406	406	456	566	566	690	389	389	651	651	389	406	406	406	304	304	304	760	254	254	254	-	544	401	401	651	651	651	651	389	-	-	-	-	-	-	-
1762				420	567	255	255	255	255	255	255	407	407	407	457	567	567	691	390	390	652	652	390	407	407	407	305	305	305	761	255	255	255	-	545	402	402	652	652	652	652	390	-	-	-	-	-	-	-
1763				-	-	-	-	-	-	-	-	408	408	408	458	-	-	-	391	391	653	653	391	408	408	408	-	-	-	762	-	-	-	-	-	-	-	653	653	653	653	391	-	-	-	-	-	-	-
1764				-	-	-	-	-	-	-	-	409	409	409	-	-	-	-	392	392	654	654	392	409	409	409	-	-	-	763	-	-	-	-	-	-	-	654	654	654	654	392	-	-	-	-	-	-	-
1765				-	-	-	-	-	-	-	-	410	410	410	-	-	-	-	393	393	655	655	393	410	410	410	-	-	-	764	-	-	-	718	546	-	-	655	655	655	655	393	-	-	-	-	-	718	718
1766				-	-	-	-	-	-	-	-	-	-	-	-	-	-	-	-	-	-	-	-	-	-	-	-	-	-	-	-	-	-	-	-	-	-	-	-	-	-	-	-	-	-	-	-	-	-
1767				-	-	-	-	-	-	-	-	-	-	-	-	-	-	-	-	-	-	-	-	-	-	-	-	-	-	-	-	-	-	-	-	-	-	-	-	-	-	-	-	-	-	-	-	-	-
1768				-	-	-	-	-	-	-	-	-	-	-	-	-	-	-	-	-	-	-	-	-	-	-	-	-	-	-	-	-	-	-	-	-	-	-	-	-	-	-	-	-	-	-	-	-	-
1769				-	-	-	-	-	-	-	-	-	-	-	-	-	-	-	-	-	-	-	-	-	-	-	-	-	-	-	-	-	-	-	-	-	-	-	-	-	-	-	-	-	-	-	-	-	-
1770				-	-	-	-	-	-	-	-	-	-	-	-	-	-	-	-	-	-	-	-	-	-	-	-	-	-	-	-	-	-	-	-	-	-	-	-	-	-	-	-	-	-	-	-	-	-
1771				-	-	-	-	-	-	-	-	-	-	-	-	-	-	-	-	-	-	-	-	-	-	-	-	-	-	-	-	-	-	-	-	-	-	-	-	-	-	-	-	-	-	-	-	-	-
1772				-	-	-	-	-	-	-	-	-	-	-	-	-	-	-	-	-	-	-	-	-	-	-	-	-	-	-	-	-	-	-	-	-	-	-	-	-	-	-	-	-	-	-	-	-	-
1773				-	-	-	-	-	-	-	-	-	-	-	-	-	-	-	-	-	-	-	-	-	-	-	-	-	-	-	-	-	-	-	-	-	-	-	-	-	-	-	-	-	-	-	-	-	-
1774				-	-	-	-	-	-	-	-	-	-	-	-	-	-	-	-	-	-	-	-	-	-	-	-	-	-	-	-	-	-	-	-	-	-	-	-	-	-	-	-	-	-	-	-	-	-
1775				-	-	-	-	-	-	-	-	-	-	-	-	-	-	-	-	-	-	-	-	-	-	-	-	-	-	-	-	-	-	-	-	-	-	-	-	-	-	-	-	-	-	-	-	-	-
1776				-	-	-	-	-	-	-	-	-	-	-	-	-	-	-	-	-	-	-	-	-	-	-	-	-	-	-	-	-	-	-	-	-	-	-	-	-	-	-	-	-	-	-	-	-	-
1777				-	-	-	-	-	-	-	-	-	-	-	-	-	-	-	-	-	-	-	-	-	-	-	-	-	-	-	-	-	-	-	-	-	-	-	-	-	-	-	-	-	-	-	-	-	-
1778				-	-	-	-	-	-	-	-	-	-	-	-	-	-	-	-	-	-	-	-	-	-	-	-	-	-	-	-	-	-	-	-	-	-	-	-	-	-	-	-	-	-	-	-	-	-
1779				-	-	-	-	-	-	-	-	-	-	-	-	-	-	-	-	-	-	-	-	-	-	-	-	-	-	-	-	-	-	-	-	-	-	-	-	-	-	-	-	-	-	-	-	-	-
1780				-	-	-	-	-	-	-	-	-	-	-	-	-	-	-	-	-	-	-	-	-	-	-	-	-	-	-	-	-	-	-	-	-	-	-	-	-	-	-	-	-	-	-	-	-	-
1781				-	-	-	-	-	-	-	-	-	-	-	-	-	-	-	-	-	-	-	-	-	-	-	-	-	-	-	-	-	-	-	-	-	-	-	-	-	-	-	-	-	-	-	-	-	-
1782				-	-	-	-	-	-	-	-	-	-	-	-	-	-	-	-	-	-	-	-	-	-	-	-	-	-	-	-	-	-	-	-	-	-	-	-	-	-	-	-	-	-	-	-	-	-
1783				-	-	-	-	-	-	-	-	-	-	-	-	-	-	-	-	-	-	-	-	-	-	-	-	-	-	-	-	-	-	-	-	-	-	-	-	-	-	-	-	-	-	-	-	-	-
1784				-	-	-	-	-	-	-	-	-	-	-	-	-	-	-	-	-	-	-	-	-	-	-	-	-	-	-	-	-	-	-	-	-	-	-	-	-	-	-	-	-	-	-	-	-	-
1785				-	-	-	-	-	-	-	-	-	-	-	-	-	-	-	-	-	-	-	-	-	-	-	-	-	-	-	-	-	-	-	-	-	-	-	-	-	-	-	-	-	-	-	-	-	-
1786				-	-	-	-	-	-	-	-	-	-	-	-	-	-	-	-	-	-	-	-	-	-	-	-	-	-	-	-	-	-	-	-	-	-	-	-	-	-	-	-	-	-	-	-	-	-
1787				-	-	-	-	-	-	-	-	-	-	-	-	-	-	-	-	-	-	-	-	-	-	-	-	-	-	-	-	-	-	-	-	-	-	-	-	-	-	-	-	-	-	-	-	-	-
1788				-	-	-	-	-	-	-	-	-	-	-	-	-	-	-	-	-	-	-	-	-	-	-	-	-	-	-	-	-	-	-	-	-	-	-	-	-	-	-	-	-	-	-	-	-	-
1789				-	-	-	-	-	-	-	-	-	-	-	-	-	-	-	-	-	-	-	-	-	-	-	-	-	-	-	-	-	-	-	-	-	-	-	-	-	-	-	-	-	-	-	-	-	-
1790				-	-	-	-	-	-	-	-	-	-	-	-	-	-	-	-	-	-	-	-	-	-	-	-	-	-	-	-	-	-	-	-	-	-	-	-	-	-	-	-	-	-	-	-	-	-
1791				-	-	-	-	-	-	-	-	-	-	-	-	-	-	-	-	-	-	-	-	-	-	-	-	-	-	-	-	-	-	-	-	-	-	-	-	-	-	-	-	-	-	-	-	-	-
1792				-	-	-	-	-	-	-	-	-	-	-	-	-	-	-	-	-	-	-	-	-	-	-	-	-	-	-	-	-	-	-	-	-	-	-	-	-	-	-	-	-	-	-	-	-	-
1793				-	-	-	-	-	-	-	-	-	-	-	-	-	-	-	-	-	-	-	-	-	-	-	-	-	-	-	-	-	-	-	-	-	-	-	-	-	-	-	-	-	-	-	-	-	-
1794				-	-	-	-	-	-	-	-	-	-	-	-	-	-	-	-	-	-	-	-	-	-	-	-	-	-	-	-	-	-	-	-	-	-	-	-	-	-	-	-	-	-	-	-	-	-
1795				-	-	-	-	-	-	-	-	411	411	411	-	-	-	-	394	394	656	656	394	411	411	411	-	-	-	765	-	-	-	719	547	-	-	656	656	656	656	394	-	-	-	-	-	719	719
1796				-	-	-	-	-	-	-	-	412	412	412	-	-	-	-	395	395	657	657	395	412	412	412	-	-	-	766	-	-	-	720	548	-	-	657	657	657	657	395	-	-	-	-	-	720	720
1797				-	-	-	-	-	-	-	-	413	413	413	-	-	-	-	396	396	658	658	396	413	413	413	-	-	-	767	-	-	-	721	549	-	-	658	658	658	658	396	-	-	-	-	-	721	721
1798				421	568	256	256	256	256	256	256	-	-	-	-	568	568	692	-	-	-	-	-	-	-	-	306	306	306	-	256	256	256	-	550	-	-	-	-	-	-	-	-	-	-	-	-	-	-
1799				422	569	257	257	257	257	257	257	-	-	-	459	569	569	693	-	-	-	-	-	-	-	-	307	307	307	-	257	257	257	722	551	-	-	-	-	-	-	-	-	-	-	-	-	722	722
1800				423	570	258	258	258	258	258	258	-	-	-	460	570	570	694	-	-	-	-	-	-	-	-	308	308	308	-	258	258	258	723	552	-	-	-	-	-	-	-	-	-	-	-	-	723	723
1801				424	571	259	259	259	259	259	259	-	-	-	461	571	571	695	-	-	-	-	-	-	-	-	309	309	309	-	259	259	259	724	553	-	-	-	-	-	-	-	-	-	-	-	-	724	724
1802				425	-	260	260	260	260	260	260	-	-	-	462	-	-	696	-	-	-	-	-	-	-	-	310	310	310	-	260	260	260	725	554	-	-	-	-	-	-	-	-	-	-	-	-	725	725
1803				426	-	261	261	261	261	261	261	-	-	-	463	-	-	697	-	-	-	-	-	-	-	-	311	311	311	-	261	261	261	726	555	-	-	-	-	-	-	-	-	-	-	-	-	726	726
1804				427	-	-	-	-	-	-	-	-	-	-	464	-	-	-	-	-	-	-	-	-	-	-	312	312	312	-	-	-	-	727	-	-	-	-	-	-	-	-	-	-	-	-	-	727	727
1805				428	-	-	-	-	-	-	-	414	414	414	465	-	-	-	397	397	659	659	397	414	414	414	313	313	313	768	-	-	-	728	-	-	-	659	659	659	659	397	-	-	-	-	-	728	728
1806				-	-	-	-	-	-	-	-	-	-	-	-	-	-	-	-	-	-	-	-	-	-	-	-	-	-	-	-	-	-	-	-	-	-	-	-	-	-	-	-	-	-	-	-	-	-
1807				-	-	-	-	-	-	-	-	-	-	-	-	-	-	-	-	-	-	-	-	-	-	-	314	314	314	-	-	-	-	-	-	-	-	-	-	-	-	-	-	-	-	-	-	-	-
1808				-	-	262	262	262	262	262	262	-	-	-	466	-	-	698	-	-	-	-	-	-	-	-	315	315	315	-	262	262	262	729	556	-	-	-	-	-	-	-	-	-	-	-	-	729	729
1809				-	572	263	263	263	263	263	263	-	-	-	467	572	572	699	-	-	-	-	-	-	-	-	316	316	316	-	263	263	263	730	557	403	403	-	-	-	-	-	282	-	-	-	-	730	730
1810				429	573	264	264	264	264	264	264	415	415	415	468	573	573	700	398	398	660	660	398	415	415	415	317	317	317	769	264	264	264	731	558	404	404	660	660	660	660	398	283	-	-	-	-	731	731
1811				-	-	-	-	-	-	-	-	416	416	416	-	-	-	-	399	399	661	661	399	416	416	416	-	-	-	770	-	-	-	-	-	-	-	661	661	661	661	399	-	-	-	-	-	-	-
1812				430	574	265	265	265	265	265	265	-	-	-	469	574	574	701	-	-	-	-	-	-	-	-	318	318	318	-	265	265	265	732	559	405	405	-	-	-	-	-	284	-	-	-	-	732	732
1813				431	575	266	266	266	266	266	266	-	-	-	470	575	575	702	-	-	-	-	-	-	-	-	319	319	319	-	266	266	266	733	560	406	406	-	-	-	-	-	285	-	-	-	-	733	733
1814				432	576	267	267	267	267	267	267	-	-	-	471	576	576	703	-	-	-	-	-	-	-	-	320	320	320	-	267	267	267	734	561	407	407	-	-	-	-	-	286	-	-	-	-	734	734
1815				433	577	268	268	268	268	268	268	-	-	-	472	577	577	704	-	-	-	-	-	-	-	-	321	321	321	-	268	268	268	735	562	408	408	-	-	-	-	-	287	-	-	-	-	735	735
1816				434	578	269	269	269	269	269	269	-	-	-	473	578	578	705	-	-	-	-	-	-	-	-	322	322	322	-	269	269	269	736	563	409	409	-	-	-	-	-	288	-	-	-	-	736	736
1817				435	579	270	270	270	270	270	270	-	-	-	474	579	579	706	-	-	-	-	-	-	-	-	323	323	323	-	270	270	270	737	564	410	410	-	-	-	-	-	289	-	-	-	-	737	737
1818				436	580	271	271	271	271	271	271	-	-	-	475	580	580	707	-	-	-	-	-	-	-	-	324	324	324	-	271	271	271	738	565	411	411	-	-	-	-	-	290	-	-	-	-	738	738
1819				437	581	272	272	272	272	272	272	-	-	-	476	581	581	708	-	-	-	-	-	-	-	-	325	325	325	-	272	272	272	739	566	412	412	-	-	-	-	-	291	-	-	-	-	739	739
1820				438	582	273	273	273	273	273	273	-	-	-	477	582	582	709	-	-	-	-	-	-	-	-	326	326	326	-	273	273	273	740	567	413	413	-	-	-	-	-	292	-	-	-	-	740	740
1821				439	583	274	274	274	274	274	274	-	-	-	478	583	583	710	-	-	-	-	-	-	-	-	327	327	327	-	274	274	274	741	568	414	414	-	-	-	-	-	293	-	-	-	-	741	741
1822				440	584	275	275	275	275	275	275	-	-	-	479	584	584	711	-	-	-	-	-	-	-	-	328	328	328	-	275	275	275	742	569	415	415	-	-	-	-	-	294	-	-	-	-	742	742
1823				441	585	276	276	276	276	276	276	-	-	-	480	585	585	712	-	-	-	-	-	-	-	-	329	329	329	-	276	276	276	743	570	416	416	-	-	-	-	-	295	-	-	-	-	743	743
1824				442	586	277	277	277	277	277	277	-	-	-	481	586	586	713	-	-	-	-	-	-	-	-	330	330	330	-	277	277	277	744	571	417	417	-	-	-	-	-	296	-	-	-	-	744	744
1825				443	587	278	278	278	278	278	278	-	-	-	482	587	587	714	-	-	-	-	-	-	-	-	331	331	331	-	278	278	278	745	572	418	418	-	-	-	-	-	297	-	-	-	-	745	745
1826				444	588	279	279	279	279	279	279	-	-	-	483	588	588	715	-	-	-	-	-	-	-	-	332	332	332	-	279	279	279	746	573	419	419	-	-	-	-	-	298	-	-	-	-	746	746
1827				445	589	280	280	280	280	280	280	-	-	-	484	589	589	716	-	-	-	-	-	-	-	-	333	333	333	-	280	280	280	747	574	420	420	-	-	-	-	-	299	-	-	-	-	747	747
1828				-	-	281	281	281	281	281	281	-	-	-	485	-	-	717	-	-	-	-	-	-	-	-	-	-	-	-	281	281	281	748	-	421	421	-	-	-	-	-	300	-	-	-	-	748	748
1829				-	-	282	282	282	282	282	282	-	-	-	486	-	-	718	-	-	-	-	-	-	-	-	-	-	-	-	282	282	282	749	-	422	422	-	-	-	-	-	301	-	-	-	-	749	749
1830				-	-	283	283	283	283	283	283	-	-	-	487	-	-	719	-	-	-	-	-	-	-	-	-	-	-	-	283	283	283	750	-	423	423	-	-	-	-	-	302	-	-	-	-	750	750
1831				-	-	284	284	284	284	284	284	-	-	-	488	-	-	720	-	-	-	-	-	-	-	-	-	-	-	-	284	284	284	751	-	424	424	-	-	-	-	-	303	-	-	-	-	751	751
1832				-	-	285	285	285	285	285	285	-	-	-	489	-	-	721	-	-	-	-	-	-	-	-	-	-	-	-	285	285	285	752	-	425	425	-	-	-	-	-	304	-	-	-	-	752	752
1833				-	-	286	286	286	286	286	286	-	-	-	490	-	-	722	-	-	-	-	-	-	-	-	-	-	-	-	286	286	286	753	-	426	426	-	-	-	-	-	305	-	-	-	-	753	753
1834				-	-	287	287	287	287	287	287	-	-	-	491	-	-	723	-	-	-	-	-	-	-	-	-	-	-	-	287	287	287	754	-	427	427	-	-	-	-	-	306	-	-	-	-	754	754
1835				-	-	288	288	288	288	288	288	-	-	-	-	-	-	724	-	-	-	-	-	-	-	-	-	-	-	-	288	288	288	-	-	-	-	-	-	-	-	-	-	-	-	-	-	-	-
1836				-	-	289	289	289	289	289	289	-	-	-	-	-	-	725	-	-	-	-	-	-	-	-	-	-	-	-	289	289	289	-	-	-	-	-	-	-	-	-	-	-	-	-	-	-	-
1837				-	-	290	290	290	290	290	290	-	-	-	-	-	-	726	-	-	-	-	-	-	-	-	-	-	-	-	290	290	290	-	-	-	-	-	-	-	-	-	-	-	-	-	-	-	-
1838				-	-	291	291	291	291	291	291	-	-	-	-	-	-	727	-	-	-	-	-	-	-	-	-	-	-	-	-	-	291	-	-	-	-	-	-	-	-	-	-	-	-	-	-	-	-
1839				-	-	292	292	292	292	292	292	-	-	-	-	-	-	728	-	-	-	-	-	-	-	-	-	-	-	-	292	292	292	-	-	-	-	-	-	-	-	-	-	-	-	-	-	-	-
1840				-	-	293	293	293	293	293	293	-	-	-	-	-	-	729	-	-	-	-	-	-	-	-	-	-	-	-	293	293	293	-	-	-	-	-	-	-	-	-	-	-	-	-	-	-	-
1841				-	-	-	-	-	-	-	-	-	-	-	-	-	-	730	-	-	-	-	-	-	-	-	-	-	-	-	-	-	-	-	-	-	-	-	-	-	-	-	-	-	-	-	-	-	-
1842				-	-	294	294	294	294	294	294	-	-	-	-	-	-	731	-	-	-	-	-	-	-	-	-	-	-	-	294	294	294	-	-	-	-	-	-	-	-	-	-	-	-	-	-	-	-
1843				-	-	295	295	295	295	295	295	-	-	-	-	-	-	732	-	-	-	-	-	-	-	-	-	-	-	-	295	295	295	-	-	-	-	-	-	-	-	-	-	-	-	-	-	-	-
1844				-	-	296	296	296	296	296	296	-	-	-	-	-	-	733	-	-	-	-	-	-	-	-	-	-	-	-	296	296	296	-	-	-	-	-	-	-	-	-	-	-	-	-	-	-	-
1845				-	-	297	297	297	297	297	297	-	-	-	-	-	-	734	-	-	-	-	-	-	-	-	-	-	-	-	297	297	297	-	-	-	-	-	-	-	-	-	-	-	-	-	-	-	-
1846				-	-	298	298	298	298	298	298	-	-	-	-	-	-	735	-	-	-	-	-	-	-	-	-	-	-	-	298	298	298	-	-	-	-	-	-	-	-	-	-	-	-	-	-	-	-
1847				-	-	299	299	299	299	299	299	-	-	-	-	-	-	736	-	-	-	-	-	-	-	-	-	-	-	-	299	299	299	-	-	-	-	-	-	-	-	-	-	-	-	-	-	-	-
1848				-	-	300	300	300	300	300	300	-	-	-	-	-	-	737	-	-	-	-	-	-	-	-	-	-	-	-	300	300	300	-	-	-	-	-	-	-	-	-	-	-	-	-	-	-	-
1849				-	-	301	301	301	301	301	301	-	-	-	-	-	-	738	-	-	-	-	-	-	-	-	-	-	-	-	301	301	301	-	-	-	-	-	-	-	-	-	-	-	-	-	-	-	-
1850				-	-	302	302	302	302	302	302	-	-	-	-	-	-	739	-	-	-	-	-	-	-	-	-	-	-	-	302	302	302	-	-	-	-	-	-	-	-	-	-	-	-	-	-	-	-
1851				-	-	303	303	303	303	303	303	-	-	-	-	-	-	740	-	-	-	-	-	-	-	-	-	-	-	-	303	303	303	-	-	-	-	-	-	-	-	-	-	-	-	-	-	-	-
1852				-	-	304	304	304	304	304	304	-	-	-	-	-	-	741	-	-	-	-	-	-	-	-	-	-	-	-	304	304	304	-	-	-	-	-	-	-	-	-	-	-	-	-	-	-	-
1853				-	-	305	305	305	305	305	305	-	-	-	-	-	-	742	-	-	-	-	-	-	-	-	-	-	-	-	305	305	305	-	-	-	-	-	-	-	-	-	-	-	-	-	-	-	-
1854				-	-	306	306	306	306	306	306	-	-	-	-	-	-	743	-	-	-	-	-	-	-	-	-	-	-	-	306	306	306	-	-	-	-	-	-	-	-	-	-	-	-	-	-	-	-
1855				-	-	307	307	307	307	307	307	-	-	-	-	-	-	744	-	-	-	-	-	-	-	-	-	-	-	-	307	307	307	-	-	-	-	-	-	-	-	-	-	-	-	-	-	-	-
1856				-	-	308	308	308	308	308	308	-	-	-	-	-	-	745	-	-	-	-	-	-	-	-	-	-	-	-	308	308	308	-	-	-	-	-	-	-	-	-	-	-	-	-	-	-	-
1857				-	-	309	309	309	309	309	309	-	-	-	-	-	-	746	-	-	-	-	-	-	-	-	-	-	-	-	309	309	309	-	-	-	-	-	-	-	-	-	-	-	-	-	-	-	-
1858				-	-	-	-	-	-	-	-	-	-	-	-	-	-	-	-	-	-	-	-	-	-	-	-	-	-	-	-	-	-	-	-	-	-	-	-	-	-	-	-	-	-	-	-	-	-
1859				-	-	-	-	-	-	-	-	-	-	-	-	-	-	-	-	-	-	-	-	-	-	-	-	-	-	-	-	-	-	-	-	-	-	-	-	-	-	-	-	-	-	-	-	-	-
1860				-	-	-	-	-	-	-	-	-	-	-	-	-	-	-	-	-	-	-	-	-	-	-	-	-	-	-	-	-	-	-	-	-	-	-	-	-	-	-	-	-	-	-	-	-	-
1861				-	-	-	-	-	-	-	-	-	-	-	-	-	-	-	-	-	-	-	-	-	-	-	-	-	-	-	-	-	-	-	-	-	-	-	-	-	-	-	-	-	-	-	-	-	-
1862				-	-	-	-	-	-	-	-	-	-	-	-	-	-	-	-	-	-	-	-	-	-	-	-	-	-	-	-	-	-	-	-	-	-	-	-	-	-	-	-	-	-	-	-	-	-
1863				-	-	-	-	-	-	-	-	-	-	-	-	-	-	-	-	-	-	-	-	-	-	-	-	-	-	-	-	-	-	-	-	-	-	-	-	-	-	-	-	-	-	-	-	-	-
1864				-	-	-	-	-	-	-	-	-	-	-	-	-	-	-	-	-	-	-	-	-	-	-	-	-	-	-	-	-	-	-	-	-	-	-	-	-	-	-	-	-	-	-	-	-	-
1865				-	-	-	-	-	-	-	-	-	-	-	-	-	-	-	-	-	-	-	-	-	-	-	-	-	-	-	-	-	-	-	-	-	-	-	-	-	-	-	-	-	-	-	-	-	-
1866				-	-	-	-	-	-	-	-	-	-	-	-	-	-	-	-	-	-	-	-	-	-	-	-	-	-	-	-	-	-	-	-	-	-	-	-	-	-	-	-	-	-	-	-	-	-
1867				-	-	-	-	-	-	-	-	-	-	-	-	-	-	-	-	-	-	-	-	-	-	-	-	-	-	-	-	-	-	-	-	-	-	-	-	-	-	-	-	-	-	-	-	-	-
1868				-	-	-	-	-	-	-	-	-	-	-	-	-	-	-	-	-	-	-	-	-	-	-	-	-	-	-	-	-	-	-	-	-	-	-	-	-	-	-	-	-	-	-	-	-	-
1869				-	-	-	-	-	-	-	-	-	-	-	-	-	-	-	-	-	-	-	-	-	-	-	-	-	-	-	-	-	-	-	-	-	-	-	-	-	-	-	-	-	-	-	-	-	-
1870				-	-	-	-	-	-	-	-	-	-	-	-	-	-	-	-	-	-	-	-	-	-	-	-	-	-	-	-	-	-	-	-	-	-	-	-	-	-	-	-	-	-	-	-	-	-
1871				-	-	-	-	-	-	-	-	-	-	-	-	-	-	-	-	-	-	-	-	-	-	-	-	-	-	-	-	-	-	-	-	-	-	-	-	-	-	-	-	-	-	-	-	-	-
1872				-	-	-	-	-	-	-	-	-	-	-	-	-	-	-	-	-	-	-	-	-	-	-	-	-	-	-	-	-	-	-	-	-	-	-	-	-	-	-	-	-	-	-	-	-	-
1873				-	-	-	-	-	-	-	-	-	-	-	-	-	-	-	-	-	-	-	-	-	-	-	-	-	-	-	-	-	-	-	-	-	-	-	-	-	-	-	-	-	-	-	-	-	-
1874				-	-	-	-	-	-	-	-	-	-	-	-	-	-	-	-	-	-	-	-	-	-	-	-	-	-	-	-	-	-	-	-	-	-	-	-	-	-	-	-	-	-	-	-	-	-
1875				-	-	-	-	-	-	-	-	-	-	-	-	-	-	-	-	-	-	-	-	-	-	-	-	-	-	-	-	-	-	-	-	-	-	-	-	-	-	-	-	-	-	-	-	-	-
1876				-	-	-	-	-	-	-	-	-	-	-	-	-	-	-	-	-	-	-	-	-	-	-	-	-	-	-	-	-	-	-	-	-	-	-	-	-	-	-	-	-	-	-	-	-	-
1877				-	-	-	-	-	-	-	-	-	-	-	-	-	-	-	-	-	-	-	-	-	-	-	-	-	-	-	-	-	-	-	-	-	-	-	-	-	-	-	-	-	-	-	-	-	-
1878				-	-	-	-	-	-	-	-	-	-	-	-	-	-	-	-	-	-	-	-	-	-	-	-	-	-	-	-	-	-	-	-	-	-	-	-	-	-	-	-	-	-	-	-	-	-
1879				-	-	-	-	-	-	-	-	-	-	-	-	-	-	-	-	-	-	-	-	-	-	-	-	-	-	-	-	-	-	-	-	-	-	-	-	-	-	-	-	-	-	-	-	-	-
1880				-	-	-	-	-	-	-	-	-	-	-	-	-	-	-	-	-	-	-	-	-	-	-	-	-	-	-	-	-	-	-	-	-	-	-	-	-	-	-	-	-	-	-	-	-	-
1881				-	-	-	-	-	-	-	-	-	-	-	-	-	-	-	-	-	-	-	-	-	-	-	-	-	-	-	-	-	-	-	-	-	-	-	-	-	-	-	-	-	-	-	-	-	-
1882				-	-	-	-	-	-	-	-	-	-	-	-	-	-	-	-	-	-	-	-	-	-	-	-	-	-	-	-	-	-	-	-	-	-	-	-	-	-	-	-	-	-	-	-	-	-
1883				-	-	-	-	-	-	-	-	-	-	-	-	-	-	-	-	-	-	-	-	-	-	-	-	-	-	-	-	-	-	-	-	-	-	-	-	-	-	-	-	-	-	-	-	-	-
1884				-	-	-	-	-	-	-	-	-	-	-	-	-	-	-	-	-	-	-	-	-	-	-	-	-	-	-	-	-	-	-	-	-	-	-	-	-	-	-	-	-	-	-	-	-	-
1885				-	-	-	-	-	-	-	-	-	-	-	-	-	-	-	-	-	-	-	-	-	-	-	-	-	-	-	-	-	-	-	-	-	-	-	-	-	-	-	-	-	-	-	-	-	-
1886				-	-	-	-	-	-	-	-	-	-	-	-	-	-	-	-	-	-	-	-	-	-	-	-	-	-	-	-	-	-	-	-	-	-	-	-	-	-	-	-	-	-	-	-	-	-
1887				-	-	-	-	-	-	-	-	-	-	-	-	-	-	-	-	-	-	-	-	-	-	-	-	-	-	-	-	-	-	-	-	-	-	-	-	-	-	-	-	-	-	-	-	-	-
1888				-	-	-	-	-	-	-	-	-	-	-	-	-	-	-	-	-	-	-	-	-	-	-	-	-	-	-	-	-	-	-	-	-	-	-	-	-	-	-	-	-	-	-	-	-	-
1889				-	-	-	-	-	-	-	-	-	-	-	-	-	-	-	-	-	-	-	-	-	-	-	-	-	-	-	-	-	-	-	-	-	-	-	-	-	-	-	-	-	-	-	-	-	-
1890				-	-	-	-	-	-	-	-	-	-	-	-	-	-	-	-	-	-	-	-	-	-	-	-	-	-	-	-	-	-	-	-	-	-	-	-	-	-	-	-	-	-	-	-	-	-
1891				-	-	-	-	-	-	-	-	-	-	-	-	-	-	-	-	-	-	-	-	-	-	-	-	-	-	-	-	-	-	-	-	-	-	-	-	-	-	-	-	-	-	-	-	-	-
1892				-	-	-	-	-	-	-	-	-	-	-	-	-	-	-	-	-	-	-	-	-	-	-	-	-	-	-	-	-	-	-	-	-	-	-	-	-	-	-	-	-	-	-	-	-	-
1893				-	-	-	-	-	-	-	-	-	-	-	-	-	-	-	-	-	-	-	-	-	-	-	-	-	-	-	-	-	-	-	-	-	-	-	-	-	-	-	-	-	-	-	-	-	-
1894				-	-	-	-	-	-	-	-	-	-	-	-	-	-	-	-	-	-	-	-	-	-	-	-	-	-	-	-	-	-	-	-	-	-	-	-	-	-	-	-	-	-	-	-	-	-
1895				-	-	-	-	-	-	-	-	-	-	-	-	-	-	-	-	-	-	-	-	-	-	-	-	-	-	-	-	-	-	-	-	-	-	-	-	-	-	-	-	-	-	-	-	-	-
1896				-	-	-	-	-	-	-	-	-	-	-	-	-	-	-	-	-	-	-	-	-	-	-	-	-	-	-	-	-	-	-	-	-	-	-	-	-	-	-	-	-	-	-	-	-	-
1897				-	-	-	-	-	-	-	-	-	-	-	-	-	-	-	-	-	-	-	-	-	-	-	-	-	-	-	-	-	-	-	-	-	-	-	-	-	-	-	-	-	-	-	-	-	-
1898				-	-	-	-	-	-	-	-	-	-	-	-	-	-	-	-	-	-	-	-	-	-	-	-	-	-	-	-	-	-	-	-	-	-	-	-	-	-	-	-	-	-	-	-	-	-
1899				-	-	-	-	-	-	-	-	-	-	-	-	-	-	-	-	-	-	-	-	-	-	-	-	-	-	-	-	-	-	-	-	-	-	-	-	-	-	-	-	-	-	-	-	-	-
1900				-	-	-	-	-	-	-	-	-	-	-	-	-	-	-	-	-	-	-	-	-	-	-	-	-	-	-	-	-	-	-	-	-	-	-	-	-	-	-	-	-	-	-	-	-	-
1901				-	-	-	-	-	-	-	-	-	-	-	-	-	-	-	-	-	-	-	-	-	-	-	-	-	-	-	-	-	-	-	-	-	-	-	-	-	-	-	-	-	-	-	-	-	-
1902				-	-	-	-	-	-	-	-	-	-	-	-	-	-	-	-	-	-	-	-	-	-	-	-	-	-	-	-	-	-	-	-	-	-	-	-	-	-	-	-	-	-	-	-	-	-
1903				-	-	-	-	-	-	-	-	-	-	-	-	-	-	-	-	-	-	-	-	-	-	-	-	-	-	-	-	-	-	-	-	-	-	-	-	-	-	-	-	-	-	-	-	-	-
1904				-	-	-	-	-	-	-	-	-	-	-	-	-	-	-	-	-	-	-	-	-	-	-	-	-	-	-	-	-	-	-	-	-	-	-	-	-	-	-	-	-	-	-	-	-	-
1905				-	-	-	-	-	-	-	-	-	-	-	-	-	-	-	-	-	-	-	-	-	-	-	-	-	-	-	-	-	-	-	-	-	-	-	-	-	-	-	-	-	-	-	-	-	-
1906				-	-	-	-	-	-	-	-	-	-	-	-	-	-	-	-	-	-	-	-	-	-	-	-	-	-	-	-	-	-	-	-	-	-	-	-	-	-	-	-	-	-	-	-	-	-
1907				-	-	-	-	-	-	-	-	-	-	-	-	-	-	-	-	-	-	-	-	-	-	-	-	-	-	-	-	-	-	-	-	-	-	-	-	-	-	-	-	-	-	-	-	-	-
1908				-	-	-	-	-	-	-	-	-	-	-	-	-	-	-	-	-	-	-	-	-	-	-	-	-	-	-	-	-	-	-	-	-	-	-	-	-	-	-	-	-	-	-	-	-	-
1909				-	-	-	-	-	-	-	-	-	-	-	-	-	-	-	-	-	-	-	-	-	-	-	-	-	-	-	-	-	-	-	-	-	-	-	-	-	-	-	-	-	-	-	-	-	-
1910				-	-	-	-	-	-	-	-	-	-	-	-	-	-	-	-	-	-	-	-	-	-	-	-	-	-	-	-	-	-	-	-	-	-	-	-	-	-	-	-	-	-	-	-	-	-
1911				-	-	-	-	-	-	-	-	-	-	-	-	-	-	-	-	-	-	-	-	-	-	-	-	-	-	-	-	-	-	-	-	-	-	-	-	-	-	-	-	-	-	-	-	-	-
1912				-	-	-	-	-	-	-	-	-	-	-	-	-	-	-	-	-	-	-	-	-	-	-	-	-	-	-	-	-	-	-	-	-	-	-	-	-	-	-	-	-	-	-	-	-	-
1913				-	-	-	-	-	-	-	-	-	-	-	-	-	-	-	-	-	-	-	-	-	-	-	-	-	-	-	-	-	-	-	-	-	-	-	-	-	-	-	-	-	-	-	-	-	-
1914				-	-	-	-	-	-	-	-	-	-	-	-	-	-	-	-	-	-	-	-	-	-	-	-	-	-	-	-	-	-	-	-	-	-	-	-	-	-	-	-	-	-	-	-	-	-
1915				-	-	-	-	-	-	-	-	-	-	-	-	-	-	-	-	-	-	-	-	-	-	-	-	-	-	-	-	-	-	-	-	-	-	-	-	-	-	-	-	-	-	-	-	-	-
1916				-	-	-	-	-	-	-	-	-	-	-	-	-	-	-	-	-	-	-	-	-	-	-	-	-	-	-	-	-	-	-	-	-	-	-	-	-	-	-	-	-	-	-	-	-	-
1917				-	-	-	-	-	-	-	-	-	-	-	-	-	-	-	-	-	-	-	-	-	-	-	-	-	-	-	-	-	-	-	-	-	-	-	-	-	-	-	-	-	-	-	-	-	-
1918				-	-	-	-	-	-	-	-	-	-	-	-	-	-	-	-	-	-	-	-	-	-	-	-	-	-	-	-	-	-	-	-	-	-	-	-	-	-	-	-	-	-	-	-	-	-
1919				-	-	-	-	-	-	-	-	-	-	-	-	-	-	-	-	-	-	-	-	-	-	-	-	-	-	-	-	-	-	-	-	-	-	-	-	-	-	-	-	-	-	-	-	-	-
1920				-	-	-	-	-	-	-	-	-	-	-	-	-	-	-	-	-	-	-	-	-	-	-	-	-	-	-	-	-	-	-	-	-	-	-	-	-	-	-	-	-	-	-	-	-	-
1921				-	-	-	-	-	-	-	-	-	-	-	-	-	-	-	-	-	-	-	-	-	-	-	-	-	-	-	-	-	-	-	-	-	-	-	-	-	-	-	-	-	-	-	-	-	-
1922				-	-	-	-	-	-	-	-	-	-	-	-	-	-	-	-	-	-	-	-	-	-	-	-	-	-	-	-	-	-	-	-	-	-	-	-	-	-	-	-	-	-	-	-	-	-
1923				-	-	-	-	-	-	-	-	-	-	-	-	-	-	-	-	-	-	-	-	-	-	-	-	-	-	-	-	-	-	-	-	-	-	-	-	-	-	-	-	-	-	-	-	-	-
1924				-	-	-	-	-	-	-	-	-	-	-	-	-	-	-	-	-	-	-	-	-	-	-	-	-	-	-	-	-	-	-	-	-	-	-	-	-	-	-	-	-	-	-	-	-	-
1925				-	-	-	-	-	-	-	-	-	-	-	-	-	-	-	-	-	-	-	-	-	-	-	-	-	-	-	-	-	-	-	-	-	-	-	-	-	-	-	-	-	-	-	-	-	-
1926				-	-	-	-	-	-	-	-	-	-	-	-	-	-	-	-	-	-	-	-	-	-	-	-	-	-	-	-	-	-	-	-	-	-	-	-	-	-	-	-	-	-	-	-	-	-
1927				-	-	-	-	-	-	-	-	-	-	-	-	-	-	-	-	-	-	-	-	-	-	-	-	-	-	-	-	-	-	-	-	-	-	-	-	-	-	-	-	-	-	-	-	-	-
1928				-	-	-	-	-	-	-	-	-	-	-	-	-	-	-	-	-	-	-	-	-	-	-	-	-	-	-	-	-	-	-	-	-	-	-	-	-	-	-	-	-	-	-	-	-	-
1929				-	-	-	-	-	-	-	-	-	-	-	-	-	-	-	-	-	-	-	-	-	-	-	-	-	-	-	-	-	-	-	-	-	-	-	-	-	-	-	-	-	-	-	-	-	-
1930				-	-	-	-	-	-	-	-	-	-	-	-	-	-	-	-	-	-	-	-	-	-	-	-	-	-	-	-	-	-	-	-	-	-	-	-	-	-	-	-	-	-	-	-	-	-
1931				-	-	-	-	-	-	-	-	-	-	-	-	-	-	-	-	-	-	-	-	-	-	-	-	-	-	-	-	-	-	-	-	-	-	-	-	-	-	-	-	-	-	-	-	-	-
1932				-	-	-	-	-	-	-	-	-	-	-	-	-	-	-	-	-	-	-	-	-	-	-	-	-	-	-	-	-	-	-	-	-	-	-	-	-	-	-	-	-	-	-	-	-	-
1933				-	-	-	-	-	-	-	-	-	-	-	-	-	-	-	-	-	-	-	-	-	-	-	-	-	-	-	-	-	-	-	-	-	-	-	-	-	-	-	-	-	-	-	-	-	-
1934				-	-	-	-	-	-	-	-	-	-	-	-	-	-	-	-	-	-	-	-	-	-	-	-	-	-	-	-	-	-	-	-	-	-	-	-	-	-	-	-	-	-	-	-	-	-
1935				-	-	-	-	-	-	-	-	-	-	-	-	-	-	-	-	-	-	-	-	-	-	-	-	-	-	-	-	-	-	-	-	-	-	-	-	-	-	-	-	-	-	-	-	-	-
1936				-	-	-	-	-	-	-	-	-	-	-	-	-	-	-	-	-	-	-	-	-	-	-	-	-	-	-	-	-	-	-	-	-	-	-	-	-	-	-	-	-	-	-	-	-	-
1937				-	-	-	-	-	-	-	-	-	-	-	-	-	-	-	-	-	-	-	-	-	-	-	-	-	-	-	-	-	-	-	-	-	-	-	-	-	-	-	-	-	-	-	-	-	-
1938				-	-	-	-	-	-	-	-	-	-	-	-	-	-	-	-	-	-	-	-	-	-	-	-	-	-	-	-	-	-	-	-	-	-	-	-	-	-	-	-	-	-	-	-	-	-
1939				-	-	-	-	-	-	-	-	-	-	-	-	-	-	-	-	-	-	-	-	-	-	-	-	-	-	-	-	-	-	-	-	-	-	-	-	-	-	-	-	-	-	-	-	-	-
1940				-	-	-	-	-	-	-	-	-	-	-	-	-	-	-	-	-	-	-	-	-	-	-	-	-	-	-	-	-	-	-	-	-	-	-	-	-	-	-	-	-	-	-	-	-	-
1941				-	-	-	-	-	-	-	-	-	-	-	-	-	-	-	-	-	-	-	-	-	-	-	-	-	-	-	-	-	-	-	-	-	-	-	-	-	-	-	-	-	-	-	-	-	-
1942				-	-	-	-	-	-	-	-	-	-	-	-	-	-	-	-	-	-	-	-	-	-	-	-	-	-	-	-	-	-	-	-	-	-	-	-	-	-	-	-	-	-	-	-	-	-
1943				-	-	-	-	-	-	-	-	-	-	-	-	-	-	-	-	-	-	-	-	-	-	-	-	-	-	-	-	-	-	-	-	-	-	-	-	-	-	-	-	-	-	-	-	-	-
1944				-	-	-	-	-	-	-	-	-	-	-	-	-	-	-	-	-	-	-	-	-	-	-	-	-	-	-	-	-	-	-	-	-	-	-	-	-	-	-	-	-	-	-	-	-	-
1945				-	-	-	-	-	-	-	-	-	-	-	-	-	-	-	-	-	-	-	-	-	-	-	-	-	-	-	-	-	-	-	-	-	-	-	-	-	-	-	-	-	-	-	-	-	-
1946				-	-	-	-	-	-	-	-	-	-	-	-	-	-	-	-	-	-	-	-	-	-	-	-	-	-	-	-	-	-	-	-	-	-	-	-	-	-	-	-	-	-	-	-	-	-
1947				-	-	-	-	-	-	-	-	-	-	-	-	-	-	-	-	-	-	-	-	-	-	-	-	-	-	-	-	-	-	-	-	-	-	-	-	-	-	-	-	-	-	-	-	-	-
1948				-	-	-	-	-	-	-	-	-	-	-	-	-	-	-	-	-	-	-	-	-	-	-	-	-	-	-	-	-	-	-	-	-	-	-	-	-	-	-	-	-	-	-	-	-	-
1949				-	-	-	-	-	-	-	-	-	-	-	-	-	-	-	-	-	-	-	-	-	-	-	-	-	-	-	-	-	-	-	-	-	-	-	-	-	-	-	-	-	-	-	-	-	-
1950				-	-	-	-	-	-	-	-	-	-	-	-	-	-	-	-	-	-	-	-	-	-	-	-	-	-	-	-	-	-	-	-	-	-	-	-	-	-	-	-	-	-	-	-	-	-
1951				-	-	-	-	-	-	-	-	-	-	-	-	-	-	-	-	-	-	-	-	-	-	-	-	-	-	-	-	-	-	-	-	-	-	-	-	-	-	-	-	-	-	-	-	-	-
1952				-	-	-	-	-	-	-	-	-	-	-	-	-	-	-	-	-	-	-	-	-	-	-	-	-	-	-	-	-	-	-	-	-	-	-	-	-	-	-	-	-	-	-	-	-	-
1953				-	-	-	-	-	-	-	-	-	-	-	-	-	-	-	-	-	-	-	-	-	-	-	-	-	-	-	-	-	-	-	-	-	-	-	-	-	-	-	-	-	-	-	-	-	-
1954				-	-	-	-	-	-	-	-	-	-	-	-	-	-	-	-	-	-	-	-	-	-	-	-	-	-	-	-	-	-	-	-	-	-	-	-	-	-	-	-	-	-	-	-	-	-
1955				-	-	-	-	-	-	-	-	-	-	-	-	-	-	-	-	-	-	-	-	-	-	-	-	-	-	-	-	-	-	-	-	-	-	-	-	-	-	-	-	-	-	-	-	-	-
1956				-	-	-	-	-	-	-	-	-	-	-	-	-	-	-	-	-	-	-	-	-	-	-	-	-	-	-	-	-	-	-	-	-	-	-	-	-	-	-	-	-	-	-	-	-	-
1957				-	-	-	-	-	-	-	-	-	-	-	-	-	-	-	-	-	-	-	-	-	-	-	-	-	-	-	-	-	-	-	-	-	-	-	-	-	-	-	-	-	-	-	-	-	-
1958				-	-	-	-	-	-	-	-	-	-	-	-	-	-	-	-	-	-	-	-	-	-	-	-	-	-	-	-	-	-	-	-	-	-	-	-	-	-	-	-	-	-	-	-	-	-
1959				-	-	-	-	-	-	-	-	-	-	-	-	-	-	-	-	-	-	-	-	-	-	-	-	-	-	-	-	-	-	-	-	-	-	-	-	-	-	-	-	-	-	-	-	-	-
1960				-	-	-	-	-	-	-	-	-	-	-	-	-	-	-	-	-	-	-	-	-	-	-	-	-	-	-	-	-	-	-	-	-	-	-	-	-	-	-	-	-	-	-	-	-	-
1961				-	-	-	-	-	-	-	-	-	-	-	-	-	-	-	-	-	-	-	-	-	-	-	-	-	-	-	-	-	-	-	-	-	-	-	-	-	-	-	-	-	-	-	-	-	-
1962				-	-	-	-	-	-	-	-	-	-	-	-	-	-	-	-	-	-	-	-	-	-	-	-	-	-	-	-	-	-	-	-	-	-	-	-	-	-	-	-	-	-	-	-	-	-
1963				-	-	-	-	-	-	-	-	-	-	-	-	-	-	-	-	-	-	-	-	-	-	-	-	-	-	-	-	-	-	-	-	-	-	-	-	-	-	-	-	-	-	-	-	-	-
1964				-	-	-	-	-	-	-	-	-	-	-	-	-	-	-	-	-	-	-	-	-	-	-	-	-	-	-	-	-	-	-	-	-	-	-	-	-	-	-	-	-	-	-	-	-	-
1965				-	-	-	-	-	-	-	-	-	-	-	-	-	-	-	-	-	-	-	-	-	-	-	-	-	-	-	-	-	-	-	-	-	-	-	-	-	-	-	-	-	-	-	-	-	-
1966				-	-	-	-	-	-	-	-	-	-	-	-	-	-	-	-	-	-	-	-	-	-	-	-	-	-	-	-	-	-	-	-	-	-	-	-	-	-	-	-	-	-	-	-	-	-
1967				-	-	-	-	-	-	-	-	-	-	-	-	-	-	-	-	-	-	-	-	-	-	-	-	-	-	-	-	-	-	-	-	-	-	-	-	-	-	-	-	-	-	-	-	-	-
1968				-	-	-	-	-	-	-	-	-	-	-	-	-	-	-	-	-	-	-	-	-	-	-	-	-	-	-	-	-	-	-	-	-	-	-	-	-	-	-	-	-	-	-	-	-	-
1969				-	-	-	-	-	-	-	-	-	-	-	-	-	-	-	-	-	-	-	-	-	-	-	-	-	-	-	-	-	-	-	-	-	-	-	-	-	-	-	-	-	-	-	-	-	-
1970				-	-	-	-	-	-	-	-	-	-	-	-	-	-	-	-	-	-	-	-	-	-	-	-	-	-	-	-	-	-	-	-	-	-	-	-	-	-	-	-	-	-	-	-	-	-
1971				-	-	-	-	-	-	-	-	-	-	-	-	-	-	-	-	-	-	-	-	-	-	-	-	-	-	-	-	-	-	-	-	-	-	-	-	-	-	-	-	-	-	-	-	-	-
1972				-	-	-	-	-	-	-	-	-	-	-	-	-	-	-	-	-	-	-	-	-	-	-	-	-	-	-	-	-	-	-	-	-	-	-	-	-	-	-	-	-	-	-	-	-	-
1973				-	-	-	-	-	-	-	-	-	-	-	-	-	-	-	-	-	-	-	-	-	-	-	-	-	-	-	-	-	-	-	-	-	-	-	-	-	-	-	-	-	-	-	-	-	-
1974				-	-	-	-	-	-	-	-	-	-	-	-	-	-	-	-	-	-	-	-	-	-	-	-	-	-	-	-	-	-	-	-	-	-	-	-	-	-	-	-	-	-	-	-	-	-
1975				-	-	-	-	-	-	-	-	-	-	-	-	-	-	-	-	-	-	-	-	-	-	-	-	-	-	-	-	-	-	-	-	-	-	-	-	-	-	-	-	-	-	-	-	-	-
1976				-	-	-	-	-	-	-	-	-	-	-	-	-	-	-	-	-	-	-	-	-	-	-	-	-	-	-	-	-	-	-	-	-	-	-	-	-	-	-	-	-	-	-	-	-	-
1977				-	-	-	-	-	-	-	-	-	-	-	-	-	-	-	-	-	-	-	-	-	-	-	-	-	-	-	-	-	-	-	-	-	-	-	-	-	-	-	-	-	-	-	-	-	-
1978				-	-	-	-	-	-	-	-	-	-	-	-	-	-	-	-	-	-	-	-	-	-	-	-	-	-	-	-	-	-	-	-	-	-	-	-	-	-	-	-	-	-	-	-	-	-
1979				-	-	-	-	-	-	-	-	-	-	-	-	-	-	-	-	-	-	-	-	-	-	-	-	-	-	-	-	-	-	-	-	-	-	-	-	-	-	-	-	-	-	-	-	-	-
1980				-	-	-	-	-	-	-	-	-	-	-	-	-	-	-	-	-	-	-	-	-	-	-	-	-	-	-	-	-	-	-	-	-	-	-	-	-	-	-	-	-	-	-	-	-	-
1981				-	-	-	-	-	-	-	-	-	-	-	-	-	-	-	-	-	-	-	-	-	-	-	-	-	-	-	-	-	-	-	-	-	-	-	-	-	-	-	-	-	-	-	-	-	-
1982				-	-	-	-	-	-	-	-	-	-	-	-	-	-	-	-	-	-	-	-	-	-	-	-	-	-	-	-	-	-	-	-	-	-	-	-	-	-	-	-	-	-	-	-	-	-
1983				-	-	-	-	-	-	-	-	-	-	-	-	-	-	-	-	-	-	-	-	-	-	-	-	-	-	-	-	-	-	-	-	-	-	-	-	-	-	-	-	-	-	-	-	-	-
1984				-	-	-	-	-	-	-	-	-	-	-	-	-	-	-	-	-	-	-	-	-	-	-	-	-	-	-	-	-	-	-	-	-	-	-	-	-	-	-	-	-	-	-	-	-	-
1985				-	-	-	-	-	-	-	-	-	-	-	-	-	-	-	-	-	-	-	-	-	-	-	-	-	-	-	-	-	-	-	-	-	-	-	-	-	-	-	-	-	-	-	-	-	-
1986				-	-	-	-	-	-	-	-	-	-	-	-	-	-	-	-	-	-	-	-	-	-	-	-	-	-	-	-	-	-	-	-	-	-	-	-	-	-	-	-	-	-	-	-	-	-
1987				-	-	-	-	-	-	-	-	-	-	-	-	-	-	-	-	-	-	-	-	-	-	-	-	-	-	-	-	-	-	-	-	-	-	-	-	-	-	-	-	-	-	-	-	-	-
1988				-	-	-	-	-	-	-	-	-	-	-	-	-	-	747	-	-	-	-	-	-	-	-	-	-	-	-	-	-	-	-	-	-	-	-	-	-	-	-	-	-	-	-	-	-	-
1989				-	-	-	-	-	-	-	-	417	417	417	-	-	-	748	400	400	662	662	400	417	417	417	-	-	-	771	-	-	-	-	-	-	-	662	662	662	662	400	-	-	-	-	-	-	-
1990				-	-	-	-	-	-	-	-	418	418	418	-	-	-	749	401	401	663	663	401	418	418	418	-	-	-	772	-	-	-	-	-	-	-	663	663	663	663	401	-	-	-	-	-	-	-
1991				446	590	-	-	-	-	-	-	419	419	419	-	590	590	750	402	402	664	664	402	419	419	419	334	334	334	773	-	-	-	-	575	-	-	664	664	664	664	402	-	-	-	-	-	-	-
1992				447	591	-	-	-	-	-	-	420	420	420	-	591	591	751	403	403	665	665	403	420	420	420	335	335	335	774	-	-	-	-	576	-	-	665	665	665	665	403	-	-	-	-	-	-	-
1993				448	592	-	-	-	-	-	-	421	421	421	-	592	592	752	404	404	666	666	404	421	421	421	336	336	336	775	-	-	-	-	577	-	-	666	666	666	666	404	-	-	-	-	-	-	-
1994				449	593	-	-	-	-	-	-	422	422	422	-	593	593	753	405	405	667	667	405	422	422	422	337	337	337	776	-	-	-	-	578	-	-	667	667	667	667	405	-	-	-	-	-	-	-
1995				-	594	-	-	-	-	-	-	423	423	423	-	594	594	-	406	406	668	668	406	423	423	423	338	338	338	777	-	-	-	-	579	-	-	668	668	668	668	406	-	-	-	-	-	-	-
1996				-	-	-	-	-	-	-	-	-	-	-	-	-	-	-	-	-	-	-	-	-	-	-	339	339	339	-	-	-	-	-	-	-	-	-	-	-	-	-	-	-	-	-	-	-	-
[truncated: 315 more rows]
[truncated: 402 more columns]
