# Supplementary material for: Backbone Brackets and Arginine Tweezers delineate Class I and Class II aminoacyl tRNA synthetases
Source: PLoS Comput Biol. 2018 Apr 16;14(4):e1006101. doi: 10.1371/journal.pcbi.1006101 (PMC5919687; doi:10.1371/journal.pcbi.1006101)
Supplement: S14 File — Formatted table that contains all sequence positions of the Class II MSA and annotations of sequence motifs, Arginine Tweezers residues, and ligand binding regions (rows). Each renumbered sequence position is related to its original sequence position for every structure in the dataset (columns). (XLSX) [file pcbi.1006101.s026.xlsx]

## Sheet: renumbering-class2
	identifier			1adj_A	1adj_B	1adj_C	1adj_D	1ady_A	1ady_B	1ady_C	1ady_D	1asy_A	1asy_B	1asz_A	1asz_B	1ati_A	1ati_B	1b70_A	1b76_A	1b76_B	1b7y_A	1b8a_A	1b8a_B	1bbu_A	1bbw_A	1c0a_A	1e1o_A	1e1t_A	1e22_A	1e24_A	1efw_A	1efw_B	1eiy_A	1eov_A	1eqr_A	1eqr_B	1eqr_C	1evk_A	1evk_B	1evl_A	1evl_B	1evl_C	1evl_D	1fyf_A	1fyf_B	1g51_A	1g51_B	1ggm_A	1ggm_B
	type			His	His	His	His	His	His	His	His	Asp	Asp	Asp	Asp	Gly	Gly	Phe	Gly	Gly	Phe	Asp	Asp	Lys	Lys	Asp	Lys	Lys	Lys	Lys	Asp	Asp	Phe	Asp	Asp	Asp	Asp	Thr	Thr	Thr	Thr	Thr	Thr	Thr	Thr	Asp	Asp	Gly	Gly
renumbered	annotation
-6				-	-	-	-	-	-	-	-	-	-	-	-	-	-	-	-	-	-	-	-	-	-	-	-	-	-	-	-	-	-	-	-	-	-	-	-	-	-	-	-	-	-	-	-	-	-
-5				-	-	-	-	-	-	-	-	-	-	-	-	-	-	-	-	-	-	-	-	-	-	-	-	-	-	-	-	-	-	-	-	-	-	-	-	-	-	-	-	-	-	-	-	-	-
-4				-	-	-	-	-	-	-	-	-	-	-	-	-	-	-	-	-	-	-	-	-	-	-	-	-	-	-	-	-	-	-	-	-	-	-	-	-	-	-	-	-	-	-	-	-	-
1				-	-	-	-	-	-	-	-	-	-	-	-	-	-	-	-	-	-	-	-	-	-	-	-	-	-	-	-	-	-	-	-	-	-	-	-	-	-	-	-	-	-	-	-	-	-
2				-	-	-	-	-	-	-	-	-	-	-	-	-	-	-	-	-	-	-	-	-	-	-	-	-	-	-	-	-	-	-	-	-	-	-	-	-	-	-	-	-	-	-	-	-	-
3				-	-	-	-	-	-	-	-	-	-	-	-	-	-	-	-	-	-	-	-	-	-	-	-	-	-	-	-	-	-	-	-	-	-	-	-	-	-	-	-	-	-	-	-	-	-
4				-	-	-	-	-	-	-	-	-	-	-	-	-	-	-	-	-	-	-	-	-	-	-	-	-	-	-	-	-	-	-	-	-	-	-	-	-	-	-	-	-	-	-	-	-	-
5				-	-	-	-	-	-	-	-	-	-	-	-	-	-	-	-	-	-	-	-	-	-	-	-	-	-	-	-	-	-	-	-	-	-	-	-	-	-	-	-	-	-	-	-	-	-
6				-	-	-	-	-	-	-	-	-	-	-	-	-	-	-	-	-	-	-	-	-	-	-	-	-	-	-	-	-	-	-	-	-	-	-	-	-	-	-	-	-	-	-	-	-	-
7				-	-	-	-	-	-	-	-	-	-	-	-	-	-	-	-	-	-	-	-	-	-	-	-	-	-	-	-	-	-	-	-	-	-	-	-	-	-	-	-	-	-	-	-	-	-
8				-	-	-	-	-	-	-	-	-	-	-	-	-	-	-	-	-	-	-	-	-	-	-	-	-	-	-	-	-	-	-	-	-	-	-	-	-	-	-	-	-	-	-	-	-	-
9				-	-	-	-	-	-	-	-	-	-	-	-	-	-	-	-	-	-	-	-	-	-	-	-	-	-	-	-	-	-	-	-	-	-	-	-	-	-	-	-	-	-	-	-	-	-
10				-	-	-	-	-	-	-	-	-	-	-	-	-	-	-	-	-	-	-	-	-	-	-	-	-	-	-	-	-	-	-	-	-	-	-	-	-	-	-	-	-	-	-	-	-	-
11				-	-	-	-	-	-	-	-	-	-	-	-	-	-	-	-	-	-	-	-	-	-	-	-	-	-	-	-	-	-	-	-	-	-	-	-	-	-	-	-	-	-	-	-	-	-
12				-	-	-	-	-	-	-	-	-	-	-	-	-	-	-	-	-	-	-	-	-	-	-	-	-	-	-	-	-	-	-	-	-	-	-	-	-	-	-	-	-	-	-	-	-	-
13				-	-	-	-	-	-	-	-	-	-	-	-	-	-	-	-	-	-	-	-	-	-	-	-	-	-	-	-	-	-	-	-	-	-	-	-	-	-	-	-	-	-	-	-	-	-
14				-	-	-	-	-	-	-	-	-	-	-	-	-	-	-	-	-	-	-	-	-	-	-	-	-	-	-	-	-	-	-	-	-	-	-	-	-	-	-	-	-	-	-	-	-	-
15				-	-	-	-	-	-	-	-	-	-	-	-	-	-	-	-	-	-	-	-	-	-	-	-	-	-	-	-	-	-	-	-	-	-	-	-	-	-	-	-	-	-	-	-	-	-
16				-	-	-	-	-	-	-	-	-	-	-	-	-	-	-	-	-	-	-	-	-	-	-	-	-	-	-	-	-	-	-	-	-	-	-	-	-	-	-	-	-	-	-	-	-	-
17				-	-	-	-	-	-	-	-	-	-	-	-	-	-	-	-	-	-	-	-	-	-	-	-	-	-	-	-	-	-	-	-	-	-	-	-	-	-	-	-	-	-	-	-	-	-
18				-	-	-	-	-	-	-	-	-	-	-	-	-	-	-	-	-	-	-	-	-	-	-	-	-	-	-	-	-	-	-	-	-	-	-	-	-	-	-	-	-	-	-	-	-	-
19				-	-	-	-	-	-	-	-	-	-	-	-	-	-	-	-	-	-	-	-	-	-	-	-	-	-	-	-	-	-	-	-	-	-	-	-	-	-	-	-	-	-	-	-	-	-
20				-	-	-	-	-	-	-	-	-	-	-	-	-	-	-	-	-	-	-	-	-	-	-	-	-	-	-	-	-	-	-	-	-	-	-	-	-	-	-	-	-	-	-	-	-	-
21				-	-	-	-	-	-	-	-	-	-	-	-	-	-	-	-	-	-	-	-	-	-	-	-	-	-	-	-	-	-	-	-	-	-	-	-	-	-	-	-	-	-	-	-	-	-
22				-	-	-	-	-	-	-	-	-	-	-	-	-	-	-	-	-	-	-	-	-	-	-	-	-	-	-	-	-	-	-	-	-	-	-	-	-	-	-	-	-	-	-	-	-	-
23				-	-	-	-	-	-	-	-	-	-	-	-	-	-	-	-	-	-	-	-	-	-	-	-	-	-	-	-	-	-	-	-	-	-	-	-	-	-	-	-	-	-	-	-	-	-
24				-	-	-	-	-	-	-	-	-	-	-	-	-	-	-	-	-	-	-	-	-	-	-	-	-	-	-	-	-	-	-	-	-	-	-	-	-	-	-	-	-	-	-	-	-	-
25				-	-	-	-	-	-	-	-	-	-	-	-	-	-	-	-	-	-	-	-	-	-	-	-	-	-	-	-	-	-	-	-	-	-	-	-	-	-	-	-	-	-	-	-	-	-
26				-	-	-	-	-	-	-	-	-	-	-	-	-	-	-	-	-	-	-	-	-	-	-	-	-	-	-	-	-	-	-	-	-	-	-	-	-	-	-	-	-	-	-	-	-	-
27				-	-	-	-	-	-	-	-	-	-	-	-	-	-	-	-	-	-	-	-	-	-	-	-	-	-	-	-	-	-	-	-	-	-	-	-	-	-	-	-	-	-	-	-	-	-
28				-	-	-	-	-	-	-	-	-	-	-	-	-	-	-	-	-	-	-	-	-	-	-	-	-	-	-	-	-	-	-	-	-	-	-	-	-	-	-	-	-	-	-	-	-	-
29				-	-	-	-	-	-	-	-	-	-	-	-	-	-	-	-	-	-	-	-	-	-	-	-	-	-	-	-	-	-	-	-	-	-	-	-	-	-	-	-	-	-	-	-	-	-
30				-	-	-	-	-	-	-	-	-	-	-	-	-	-	-	-	-	-	-	-	-	-	-	-	-	-	-	-	-	-	-	-	-	-	-	-	-	-	-	-	-	-	-	-	-	-
31				-	-	-	-	-	-	-	-	-	-	-	-	-	-	-	-	-	-	-	-	-	-	-	-	-	-	-	-	-	-	-	-	-	-	-	-	-	-	-	-	-	-	-	-	-	-
32				-	-	-	-	-	-	-	-	-	-	-	-	-	-	-	-	-	-	-	-	-	-	-	-	-	-	-	-	-	-	-	-	-	-	-	-	-	-	-	-	-	-	-	-	-	-
33				-	-	-	-	-	-	-	-	-	-	-	-	-	-	-	-	-	-	-	-	-	-	-	-	-	-	-	-	-	-	-	-	-	-	-	-	-	-	-	-	-	-	-	-	-	-
34				-	-	-	-	-	-	-	-	-	-	-	-	-	-	-	-	-	-	-	-	-	-	-	-	-	-	-	-	-	-	-	-	-	-	-	-	-	-	-	-	-	-	-	-	-	-
35				-	-	-	-	-	-	-	-	-	-	-	-	-	-	-	-	-	-	-	-	-	-	-	-	-	-	-	-	-	-	-	-	-	-	-	-	-	-	-	-	-	-	-	-	-	-
36				-	-	-	-	-	-	-	-	-	-	-	-	-	-	-	-	-	-	-	-	-	-	-	-	-	-	-	-	-	-	-	-	-	-	-	-	-	-	-	-	-	-	-	-	-	-
37				-	-	-	-	-	-	-	-	-	-	-	-	-	-	-	-	-	-	-	-	-	-	-	-	-	-	-	-	-	-	-	-	-	-	-	-	-	-	-	-	-	-	-	-	-	-
38				-	-	-	-	-	-	-	-	-	-	-	-	-	-	-	-	-	-	-	-	-	-	-	-	-	-	-	-	-	-	-	-	-	-	-	-	-	-	-	-	-	-	-	-	-	-
39				-	-	-	-	-	-	-	-	-	-	-	-	-	-	-	-	-	-	-	-	-	-	-	-	-	-	-	-	-	-	-	-	-	-	-	-	-	-	-	-	-	-	-	-	-	-
40				-	-	-	-	-	-	-	-	-	-	-	-	-	-	-	-	-	-	-	-	-	-	-	-	-	-	-	-	-	-	-	-	-	-	-	-	-	-	-	-	-	-	-	-	-	-
41				-	-	-	-	-	-	-	-	-	-	-	-	-	-	-	-	-	-	-	-	-	-	-	-	-	-	-	-	-	-	-	-	-	-	-	-	-	-	-	-	-	-	-	-	-	-
42				-	-	-	-	-	-	-	-	-	-	-	-	-	-	-	-	-	-	-	-	-	-	-	-	-	-	-	-	-	-	-	-	-	-	-	-	-	-	-	-	-	-	-	-	-	-
43				-	-	-	-	-	-	-	-	-	-	-	-	-	-	-	-	-	-	-	-	-	-	-	-	-	-	-	-	-	-	-	-	-	-	-	-	-	-	-	-	-	-	-	-	-	-
44				-	-	-	-	-	-	-	-	-	-	-	-	-	-	-	-	-	-	-	-	-	-	-	-	-	-	-	-	-	-	-	-	-	-	-	-	-	-	-	-	-	-	-	-	-	-
45				-	-	-	-	-	-	-	-	-	-	-	-	-	-	-	-	-	-	-	-	-	-	-	-	-	-	-	-	-	-	-	-	-	-	-	-	-	-	-	-	-	-	-	-	-	-
46				-	-	-	-	-	-	-	-	-	-	-	-	-	-	-	-	-	-	-	-	-	-	-	-	-	-	-	-	-	-	-	-	-	-	-	-	-	-	-	-	-	-	-	-	-	-
47				-	-	-	-	-	-	-	-	-	-	-	-	-	-	-	-	-	-	-	-	-	-	-	-	-	-	-	-	-	-	-	-	-	-	-	-	-	-	-	-	-	-	-	-	-	-
48				-	-	-	-	-	-	-	-	-	-	-	-	-	-	-	-	-	-	-	-	-	-	-	-	-	-	-	-	-	-	-	-	-	-	-	-	-	-	-	-	-	-	-	-	-	-
49				-	-	-	-	-	-	-	-	-	-	-	-	-	-	-	-	-	-	-	-	-	-	-	-	-	-	-	-	-	-	-	-	-	-	-	-	-	-	-	-	-	-	-	-	-	-
50				-	-	-	-	-	-	-	-	-	-	-	-	-	-	-	-	-	-	-	-	-	-	-	-	-	-	-	-	-	-	-	-	-	-	-	-	-	-	-	-	-	-	-	-	-	-
51				-	-	-	-	-	-	-	-	-	-	-	-	-	-	-	-	-	-	-	-	-	-	-	-	-	-	-	-	-	-	-	-	-	-	-	-	-	-	-	-	-	-	-	-	-	-
52				-	-	-	-	-	-	-	-	-	-	-	-	-	-	-	-	-	-	-	-	-	-	-	-	-	-	-	-	-	-	-	-	-	-	-	-	-	-	-	-	-	-	-	-	-	-
53				-	-	-	-	-	-	-	-	-	-	-	-	-	-	-	-	-	-	-	-	-	-	-	-	-	-	-	-	-	-	-	-	-	-	-	-	-	-	-	-	-	-	-	-	-	-
54				-	-	-	-	-	-	-	-	-	-	-	-	-	-	-	-	-	-	-	-	-	-	-	-	-	-	-	-	-	-	-	-	-	-	-	-	-	-	-	-	-	-	-	-	-	-
55				-	-	-	-	-	-	-	-	-	-	-	-	-	-	-	-	-	-	-	-	-	-	-	-	-	-	-	-	-	-	-	-	-	-	-	-	-	-	-	-	-	-	-	-	-	-
56				-	-	-	-	-	-	-	-	-	-	-	-	-	-	-	-	-	-	-	-	-	-	-	-	-	-	-	-	-	-	-	-	-	-	-	-	-	-	-	-	-	-	-	-	-	-
57				-	-	-	-	-	-	-	-	-	-	-	-	-	-	-	-	-	-	-	-	-	-	-	-	-	-	-	-	-	-	-	-	-	-	-	-	-	-	-	-	-	-	-	-	-	-
58				-	-	-	-	-	-	-	-	-	-	-	-	-	-	-	-	-	-	-	-	-	-	-	-	-	-	-	-	-	-	-	-	-	-	-	-	-	-	-	-	-	-	-	-	-	-
59				-	-	-	-	-	-	-	-	-	-	-	-	-	-	-	-	-	-	-	-	-	-	-	-	-	-	-	-	-	-	-	-	-	-	-	-	-	-	-	-	-	-	-	-	-	-
60				-	-	-	-	-	-	-	-	-	-	-	-	-	-	-	-	-	-	-	-	-	-	-	-	-	-	-	-	-	-	-	-	-	-	-	-	-	-	-	-	-	-	-	-	-	-
61				-	-	-	-	-	-	-	-	-	-	-	-	-	-	-	-	-	-	-	-	-	-	-	-	-	-	-	-	-	-	-	-	-	-	-	-	-	-	-	-	-	-	-	-	-	-
62				-	-	-	-	-	-	-	-	-	-	-	-	-	-	-	-	-	-	-	-	-	-	-	-	-	-	-	-	-	-	-	-	-	-	-	-	-	-	-	-	-	-	-	-	-	-
63				-	-	-	-	-	-	-	-	-	-	-	-	-	-	-	-	-	-	-	-	-	-	-	-	-	-	-	-	-	-	-	-	-	-	-	-	-	-	-	-	-	-	-	-	-	-
64				-	-	-	-	-	-	-	-	-	-	-	-	-	-	-	-	-	-	-	-	-	-	-	-	-	-	-	-	-	-	-	-	-	-	-	-	-	-	-	-	-	-	-	-	-	-
65				-	-	-	-	-	-	-	-	-	-	-	-	-	-	-	-	-	-	-	-	-	-	-	-	-	-	-	-	-	-	-	-	-	-	-	-	-	-	-	-	-	-	-	-	-	-
66				-	-	-	-	-	-	-	-	-	-	-	-	-	-	-	-	-	-	-	-	-	-	-	-	-	-	-	-	-	-	-	-	-	-	-	-	-	-	-	-	-	-	-	-	-	-
67				-	-	-	-	-	-	-	-	-	-	-	-	-	-	-	-	-	-	-	-	-	-	-	-	-	-	-	-	-	-	-	-	-	-	-	-	-	-	-	-	-	-	-	-	-	-
68				-	-	-	-	-	-	-	-	-	-	-	-	-	-	-	-	-	-	-	-	-	-	-	-	-	-	-	-	-	-	-	-	-	-	-	-	-	-	-	-	-	-	-	-	-	-
69				-	-	-	-	-	-	-	-	-	-	-	-	-	-	-	-	-	-	-	-	-	-	-	-	-	-	-	-	-	-	-	-	-	-	-	-	-	-	-	-	-	-	-	-	-	-
70				-	-	-	-	-	-	-	-	-	-	-	-	-	-	-	-	-	-	-	-	-	-	-	-	-	-	-	-	-	-	-	-	-	-	-	-	-	-	-	-	-	-	-	-	-	-
71				-	-	-	-	-	-	-	-	-	-	-	-	-	-	-	-	-	-	-	-	-	-	-	-	-	-	-	-	-	-	-	-	-	-	-	-	-	-	-	-	-	-	-	-	-	-
72				-	-	-	-	-	-	-	-	-	-	-	-	-	-	-	-	-	-	-	-	-	-	-	-	-	-	-	-	-	-	-	-	-	-	-	-	-	-	-	-	-	-	-	-	-	-
73				-	-	-	-	-	-	-	-	-	-	-	-	-	-	-	-	-	-	-	-	-	-	-	-	-	-	-	-	-	-	-	-	-	-	-	-	-	-	-	-	-	-	-	-	-	-
74				-	-	-	-	-	-	-	-	-	-	-	-	-	-	-	-	-	-	-	-	-	-	-	-	-	-	-	-	-	-	-	-	-	-	-	-	-	-	-	-	-	-	-	-	-	-
75				-	-	-	-	-	-	-	-	-	-	-	-	-	-	-	-	-	-	-	-	-	-	-	-	-	-	-	-	-	-	-	-	-	-	-	-	-	-	-	-	-	-	-	-	-	-
76				-	-	-	-	-	-	-	-	-	-	-	-	-	-	-	-	-	-	-	-	-	-	-	-	-	-	-	-	-	-	-	-	-	-	-	-	-	-	-	-	-	-	-	-	-	-
77				-	-	-	-	-	-	-	-	-	-	-	-	-	-	-	-	-	-	-	-	-	-	-	-	-	-	-	-	-	-	-	-	-	-	-	-	-	-	-	-	-	-	-	-	-	-
78				-	-	-	-	-	-	-	-	-	-	-	-	-	-	-	-	-	-	-	-	-	-	-	-	-	-	-	-	-	-	-	-	-	-	-	-	-	-	-	-	-	-	-	-	-	-
79				-	-	-	-	-	-	-	-	-	-	-	-	-	-	-	-	-	-	-	-	-	-	-	-	-	-	-	-	-	-	-	-	-	-	-	-	-	-	-	-	-	-	-	-	-	-
80				-	-	-	-	-	-	-	-	-	-	-	-	-	-	-	-	-	-	-	-	-	-	-	-	-	-	-	-	-	-	-	-	-	-	-	-	-	-	-	-	-	-	-	-	-	-
81				-	-	-	-	-	-	-	-	-	-	-	-	-	-	-	-	-	-	-	-	-	-	-	-	-	-	-	-	-	-	-	-	-	-	-	-	-	-	-	-	-	-	-	-	-	-
82				-	-	-	-	-	-	-	-	-	-	-	-	-	-	-	-	-	-	-	-	-	-	-	-	-	-	-	-	-	-	-	-	-	-	-	-	-	-	-	-	-	-	-	-	-	-
83				-	-	-	-	-	-	-	-	-	-	-	-	-	-	-	-	-	-	-	-	-	-	-	-	-	-	-	-	-	-	-	-	-	-	-	-	-	-	-	-	-	-	-	-	-	-
84				-	-	-	-	-	-	-	-	-	-	-	-	-	-	-	-	-	-	-	-	-	-	-	-	-	-	-	-	-	-	-	-	-	-	-	-	-	-	-	-	-	-	-	-	-	-
85				-	-	-	-	-	-	-	-	-	-	-	-	-	-	-	-	-	-	-	-	-	-	-	-	-	-	-	-	-	-	-	-	-	-	-	-	-	-	-	-	-	-	-	-	-	-
86				-	-	-	-	-	-	-	-	-	-	-	-	-	-	-	-	-	-	-	-	-	-	-	-	-	-	-	-	-	-	-	-	-	-	-	-	-	-	-	-	-	-	-	-	-	-
87				-	-	-	-	-	-	-	-	-	-	-	-	-	-	-	-	-	-	-	-	-	-	-	-	-	-	-	-	-	-	-	-	-	-	-	-	-	-	-	-	-	-	-	-	-	-
88				-	-	-	-	-	-	-	-	-	-	-	-	-	-	-	-	-	-	-	-	-	-	-	-	-	-	-	-	-	-	-	-	-	-	-	-	-	-	-	-	-	-	-	-	-	-
89				-	-	-	-	-	-	-	-	-	-	-	-	-	-	-	-	-	-	-	-	-	-	-	-	-	-	-	-	-	-	-	-	-	-	-	-	-	-	-	-	-	-	-	-	-	-
90				-	-	-	-	-	-	-	-	-	-	-	-	-	-	-	-	-	-	-	-	-	-	-	-	-	-	-	-	-	-	-	-	-	-	-	-	-	-	-	-	-	-	-	-	-	-
91				-	-	-	-	-	-	-	-	68	68	68	68	-	-	-	91	91	-	-	-	-	-	-	-	-	-	-	-	-	-	-	-	-	-	-	-	-	-	-	-	-	-	-	-	91	91
92				-	-	-	-	-	-	-	-	69	69	69	69	-	-	-	92	92	-	-	-	-	-	-	-	-	-	-	-	-	-	-	-	-	-	-	-	-	-	-	-	-	-	-	-	92	92
93				-	-	-	-	-	-	-	-	70	70	70	70	-	-	-	93	93	-	-	-	-	-	-	-	-	-	-	-	-	-	-	-	-	-	-	-	-	-	-	-	-	-	-	-	93	93
94				-	-	-	-	-	-	-	-	71	71	71	71	-	-	-	94	94	-	-	-	-	-	-	-	-	-	-	-	-	-	71	-	-	-	-	-	-	-	-	-	-	-	-	-	94	94
95				-	-	-	-	-	-	-	-	72	72	72	72	-	-	-	95	95	-	-	-	-	-	-	-	-	-	-	-	-	-	72	-	-	-	-	-	-	-	-	-	-	-	-	-	95	95
96				-	-	-	-	-	-	-	-	73	73	73	73	-	-	-	-	-	-	-	-	-	-	-	-	-	-	-	-	-	-	73	-	-	-	-	-	-	-	-	-	-	-	-	-	-	-
97				-	-	-	-	-	-	-	-	-	-	-	-	-	-	-	-	-	-	-	-	-	-	-	-	-	-	-	-	-	-	-	-	-	-	-	-	-	-	-	-	-	-	-	-	-	-
98				-	-	-	-	-	-	-	-	-	-	-	-	-	-	-	-	-	-	-	-	-	-	-	-	-	-	-	-	-	-	-	-	-	-	-	-	-	-	-	-	-	-	-	-	-	-
99				-	-	-	-	-	-	-	-	-	-	-	-	-	-	-	-	-	-	-	-	-	-	-	-	-	-	-	-	-	-	-	-	-	-	-	-	-	-	-	-	-	-	-	-	-	-
100				-	-	-	-	-	-	-	-	-	-	-	-	-	-	-	-	-	-	-	-	-	-	-	-	-	-	-	-	-	-	-	-	-	-	-	-	-	-	-	-	-	-	-	-	-	-
101				-	-	-	-	-	-	-	-	-	-	-	-	-	-	-	-	-	-	-	-	-	-	-	-	-	-	-	-	-	-	-	-	-	-	-	-	-	-	-	-	-	-	-	-	-	-
102				-	-	-	-	-	-	-	-	-	-	-	-	-	-	-	-	-	-	-	-	-	-	-	-	-	-	-	-	-	-	-	-	-	-	-	-	-	-	-	-	-	-	-	-	-	-
103				-	-	-	-	-	-	-	-	-	-	-	-	-	-	-	-	-	-	-	-	-	-	-	-	-	-	-	-	-	-	-	-	-	-	-	-	-	-	-	-	-	-	-	-	-	-
104				-	-	-	-	-	-	-	-	-	-	-	-	-	-	-	-	-	-	-	-	-	-	-	-	-	-	-	-	-	-	-	-	-	-	-	-	-	-	-	-	-	-	-	-	-	-
105				-	-	-	-	-	-	-	-	-	-	-	-	-	-	-	-	-	-	-	-	-	-	-	-	-	-	-	-	-	-	-	-	-	-	-	-	-	-	-	-	-	-	-	-	-	-
106				-	-	-	-	-	-	-	-	-	-	-	-	-	-	-	-	-	-	-	-	-	-	-	-	-	-	-	-	-	-	-	-	-	-	-	-	-	-	-	-	-	-	-	-	-	-
107				-	-	-	-	-	-	-	-	-	-	-	-	-	-	-	-	-	-	-	-	-	-	-	-	-	-	-	-	-	-	-	-	-	-	-	-	-	-	-	-	-	-	-	-	-	-
108				-	-	-	-	-	-	-	-	-	-	-	-	-	-	-	-	-	-	-	-	-	-	-	-	-	-	-	-	-	-	-	-	-	-	-	-	-	-	-	-	-	-	-	-	-	-
109				-	-	-	-	-	-	-	-	-	-	-	-	-	-	-	-	-	-	-	-	-	-	-	-	-	-	-	-	-	-	-	-	-	-	-	-	-	-	-	-	-	-	-	-	-	-
110				-	-	-	-	-	-	-	-	-	-	-	-	-	-	-	-	-	-	-	-	-	-	-	-	-	-	-	-	-	-	-	-	-	-	-	-	-	-	-	-	-	-	-	-	-	-
111				-	-	-	-	-	-	-	-	-	-	-	-	-	-	-	-	-	-	-	-	-	-	-	-	-	-	-	-	-	-	-	-	-	-	-	-	-	-	-	-	-	-	-	-	-	-
112				-	-	-	-	-	-	-	-	-	-	-	-	-	-	-	-	-	-	-	-	-	-	-	-	-	-	-	-	-	-	-	-	-	-	-	-	-	-	-	-	-	-	-	-	-	-
113				-	-	-	-	-	-	-	-	-	-	-	-	-	-	-	-	-	-	-	-	-	-	-	-	-	-	-	-	-	-	-	-	-	-	-	-	-	-	-	-	-	-	-	-	-	-
114				-	-	-	-	-	-	-	-	-	-	-	-	-	-	-	-	-	-	-	-	-	-	-	-	-	-	-	-	-	-	-	-	-	-	-	-	-	-	-	-	-	-	-	-	-	-
115				-	-	-	-	-	-	-	-	-	-	-	-	-	-	-	-	-	-	-	-	-	-	-	-	-	-	-	-	-	-	-	-	-	-	-	-	-	-	-	-	-	-	-	-	-	-
116				-	-	-	-	-	-	-	-	-	-	-	-	-	-	-	-	-	-	-	-	-	-	-	-	-	-	-	-	-	-	-	-	-	-	-	-	-	-	-	-	-	-	-	-	-	-
117				-	-	-	-	-	-	-	-	-	-	-	-	-	-	-	-	-	-	-	-	-	-	-	-	-	-	-	-	-	-	-	-	-	-	-	-	-	-	-	-	-	-	-	-	-	-
118				-	-	-	-	-	-	-	-	-	-	-	-	-	-	-	-	-	-	-	-	-	-	-	-	-	-	-	-	-	-	-	-	-	-	-	-	-	-	-	-	-	-	-	-	-	-
119				-	-	-	-	-	-	-	-	-	-	-	-	-	-	-	-	-	-	-	-	-	-	-	-	-	-	-	-	-	-	-	-	-	-	-	-	-	-	-	-	-	-	-	-	-	-
120				-	-	-	-	-	-	-	-	74	74	74	74	-	-	-	-	-	-	-	-	-	-	-	-	-	-	-	-	-	-	74	-	-	-	-	-	-	-	-	-	-	-	-	-	-	-
121				-	-	-	-	-	-	-	-	75	75	75	75	-	-	-	-	-	-	-	-	-	-	-	-	-	-	-	-	-	-	75	-	-	-	-	-	-	-	-	-	-	-	-	-	-	-
122				-	-	-	-	-	-	-	-	76	76	76	76	-	-	-	-	-	-	-	-	-	-	-	-	-	-	-	-	-	-	76	-	-	-	-	-	-	-	-	-	-	-	-	-	-	-
123				-	-	-	-	-	-	-	-	77	77	77	77	-	-	-	-	-	-	-	-	-	-	-	-	-	-	-	-	-	-	77	-	-	-	-	-	-	-	-	-	-	-	-	-	-	-
124				-	-	-	-	-	-	-	-	78	78	78	78	-	-	-	-	-	-	-	-	-	-	-	-	-	-	-	-	-	-	78	-	-	-	-	-	-	-	-	-	-	-	-	-	-	-
125				-	-	-	-	-	-	-	-	79	79	79	79	-	-	-	-	-	-	-	-	-	-	-	-	-	-	-	-	-	-	79	-	-	-	-	-	-	-	-	-	-	-	-	-	-	-
126				-	-	-	-	-	-	-	-	80	80	80	80	-	-	-	-	-	-	-	-	-	-	-	-	-	-	-	-	-	-	80	-	-	-	-	-	-	-	-	-	-	-	-	-	-	-
127				-	-	-	-	-	-	-	-	-	-	-	-	-	-	-	-	-	-	-	-	-	-	-	-	-	-	-	-	-	-	-	-	-	-	-	-	-	-	-	-	-	-	-	-	-	-
128				-	-	-	-	-	-	-	-	-	-	-	-	-	-	-	-	-	-	-	-	-	-	-	-	-	-	-	-	-	-	-	-	-	-	-	-	-	-	-	-	-	-	-	-	-	-
129				-	-	-	-	-	-	-	-	81	81	81	81	-	-	-	-	-	-	-	-	-	-	-	-	-	-	-	-	-	-	81	-	-	-	-	-	-	-	-	-	-	-	-	-	-	-
130				-	-	-	-	-	-	-	-	-	-	-	-	-	-	-	-	-	-	-	-	-	-	-	-	-	-	-	-	-	-	-	-	-	-	-	-	-	-	-	-	-	-	-	-	-	-
131				-	-	-	-	-	-	-	-	-	-	-	-	-	-	-	-	-	-	-	-	-	-	-	-	-	-	-	-	-	-	-	-	-	-	-	-	-	-	-	-	-	-	-	-	-	-
132				-	-	-	-	-	-	-	-	-	-	-	-	-	-	-	-	-	-	-	-	-	-	-	-	-	-	-	-	-	-	-	-	-	-	-	-	-	-	-	-	-	-	-	-	-	-
133				-	-	-	-	-	-	-	-	-	-	-	-	-	-	-	-	-	-	-	-	-	-	-	-	-	-	-	-	-	-	-	-	-	-	-	-	-	-	-	-	-	-	-	-	-	-
134				-	-	-	-	-	-	-	-	82	82	82	82	-	-	-	-	-	-	-	-	-	-	-	-	-	-	-	-	-	-	82	-	-	-	-	-	-	-	-	-	-	-	-	-	-	-
135				-	-	-	-	-	-	-	-	83	83	83	83	-	-	-	-	-	-	-	-	11	11	-	11	11	11	11	-	-	-	83	-	-	-	-	-	-	-	-	-	-	-	-	-	-	-
136				-	-	-	-	-	-	-	-	84	84	84	84	-	-	-	-	-	-	-	-	12	12	-	12	12	12	12	-	-	-	84	-	-	-	-	-	-	-	-	-	-	-	-	-	-	-
137				-	-	-	-	-	-	-	-	85	85	85	85	-	-	-	-	-	-	-	-	13	13	-	13	13	13	13	-	-	-	85	-	-	-	-	-	-	-	-	-	-	-	-	-	-	-
138				-	-	-	-	-	-	-	-	86	86	86	86	-	-	-	-	-	-	-	-	14	14	-	14	14	14	14	-	-	-	86	-	-	-	-	-	-	-	-	-	-	-	-	-	-	-
139				-	-	-	-	-	-	-	-	87	87	87	87	-	-	-	-	-	-	-	-	15	15	-	15	15	15	15	-	-	-	87	-	-	-	-	-	-	-	-	-	-	-	-	-	-	-
140				-	-	-	-	-	-	-	-	88	88	88	88	-	-	-	-	-	-	-	-	16	16	-	16	16	16	16	-	-	-	88	-	-	-	-	-	-	-	-	-	-	-	-	-	-	-
141				-	-	-	-	-	-	-	-	89	89	89	89	-	-	-	-	-	-	-	-	17	17	-	17	17	17	17	-	-	-	89	-	-	-	-	-	-	-	-	-	-	-	-	-	-	-
142				-	-	-	-	-	-	-	-	90	90	90	90	-	-	-	-	-	-	-	-	18	18	-	18	18	18	18	-	-	-	90	-	-	-	-	-	-	-	-	-	-	-	-	-	-	-
143				-	-	-	-	-	-	-	-	91	91	91	91	-	-	-	-	-	-	-	-	19	19	-	19	19	19	19	-	-	-	91	-	-	-	-	-	-	-	-	-	-	-	-	-	-	-
144				-	-	-	-	-	-	-	-	92	92	92	92	-	-	-	-	-	-	-	-	20	20	-	20	20	20	20	-	-	-	92	-	-	-	-	-	-	-	-	-	-	-	-	-	-	-
145				-	-	-	-	-	-	-	-	93	93	93	93	-	-	-	-	-	-	-	-	21	21	-	21	21	21	21	-	-	-	93	-	-	-	-	-	-	-	-	-	-	-	-	-	-	-
146				-	-	-	-	-	-	-	-	94	94	94	94	-	-	-	-	-	-	-	-	22	22	-	22	22	22	22	-	-	-	94	-	-	-	-	-	-	-	-	-	-	-	-	-	-	-
147				-	-	-	-	-	-	-	-	95	95	95	95	-	-	-	-	-	-	-	-	23	23	-	23	23	23	23	-	-	-	95	-	-	-	-	-	-	-	-	-	-	-	-	-	-	-
148				-	-	-	-	-	-	-	-	96	96	96	96	-	-	-	-	-	-	-	-	24	24	-	24	24	24	24	-	-	-	96	-	-	-	-	-	-	-	-	-	-	-	-	-	-	-
149				-	-	-	-	-	-	-	-	97	97	97	97	-	-	-	-	-	-	-	-	25	25	-	25	25	25	25	-	-	-	97	-	-	-	-	-	-	-	-	-	-	-	-	-	-	-
150				-	-	-	-	-	-	-	-	98	98	98	98	-	-	-	-	-	-	-	-	26	26	-	26	26	26	26	-	-	-	98	-	-	-	-	-	-	-	-	-	-	-	-	-	-	-
151				-	-	-	-	-	-	-	-	99	99	99	99	-	-	-	-	-	-	-	-	27	27	-	27	27	27	27	-	-	-	99	-	-	-	-	-	-	-	-	-	-	-	-	-	-	-
152				-	-	-	-	-	-	-	-	100	100	100	100	-	-	-	-	-	-	-	-	28	28	-	28	28	28	28	-	-	-	100	-	-	-	-	-	-	-	-	-	-	-	-	-	-	-
153				-	-	-	-	-	-	-	-	101	101	101	101	-	-	-	-	-	-	-	-	29	29	-	29	29	29	29	-	-	-	101	-	-	-	-	-	-	-	-	-	-	-	-	-	-	-
154				-	-	-	-	-	-	-	-	102	102	102	102	-	-	-	-	-	-	-	-	30	30	-	30	30	30	30	-	-	-	102	-	-	-	-	-	-	-	-	-	-	-	-	-	-	-
155				-	-	-	-	-	-	-	-	103	103	103	103	-	-	-	-	-	-	-	-	31	31	-	31	31	31	31	-	-	-	103	-	-	-	-	-	-	-	-	-	-	-	-	-	-	-
156				-	-	-	-	-	-	-	-	104	104	104	104	-	-	-	-	-	-	-	-	32	32	-	32	32	32	32	-	-	-	104	-	-	-	-	-	-	-	-	-	-	-	-	-	-	-
157				-	-	-	-	-	-	-	-	105	105	105	105	-	-	-	-	-	-	-	-	33	33	-	33	33	33	33	1	1	-	105	-	-	-	-	-	-	-	-	-	-	-	1	1001	-	-
158				-	-	-	-	-	-	-	-	106	106	106	106	-	-	-	-	-	-	-	-	34	34	-	34	34	34	34	2	2	-	106	-	-	-	-	-	-	-	-	-	-	-	2	1002	-	-
159				-	-	-	-	-	-	-	-	107	107	107	107	-	-	-	-	-	-	-	-	35	35	-	35	35	35	35	3	3	-	107	-	-	-	-	-	-	-	-	-	-	-	3	1003	-	-
160				-	-	-	-	-	-	-	-	108	108	108	108	-	-	-	-	-	-	-	-	36	36	-	36	36	36	36	4	4	-	108	-	-	-	-	-	-	-	-	-	-	-	4	1004	-	-
161				-	-	-	-	-	-	-	-	109	109	109	109	-	-	-	-	-	-	-	-	37	37	-	37	37	37	37	5	5	-	109	-	-	-	-	-	-	-	-	-	-	-	5	1005	-	-
162				-	-	-	-	-	-	-	-	110	110	110	110	-	-	-	-	-	-	-	-	38	38	-	38	38	38	38	6	6	-	110	-	-	-	-	-	-	-	-	-	-	-	6	1006	-	-
163				-	-	-	-	-	-	-	-	111	111	111	111	-	-	-	-	-	-	-	-	39	39	1	39	39	39	39	7	7	-	111	1	1	1	-	-	-	-	-	-	-	-	7	1007	-	-
164				-	-	-	-	-	-	-	-	112	112	112	112	-	-	-	-	-	-	1	1001	40	40	2	40	40	40	40	8	8	-	112	2	2	2	-	-	-	-	-	-	-	-	8	1008	-	-
165				-	-	-	-	-	-	-	-	113	113	113	113	-	-	-	-	-	-	2	1002	41	41	3	41	41	41	41	9	9	-	113	3	3	3	-	-	-	-	-	-	-	-	9	1009	-	-
166				-	-	-	-	-	-	-	-	114	114	114	114	-	-	-	-	-	-	3	1003	42	42	4	42	42	42	42	10	10	-	114	4	4	4	-	-	-	-	-	-	-	-	10	1010	-	-
167				-	-	-	-	-	-	-	-	115	115	115	115	-	-	-	-	-	-	4	1004	43	43	5	43	43	43	43	11	11	-	115	5	5	5	-	-	-	-	-	-	-	-	11	1011	-	-
168				-	-	-	-	-	-	-	-	116	116	116	116	-	-	-	-	-	-	5	1005	44	44	6	44	44	44	44	12	12	-	116	6	6	6	-	-	-	-	-	-	-	-	12	1012	-	-
169				-	-	-	-	-	-	-	-	117	117	117	117	-	-	-	-	-	-	6	1006	45	45	7	45	45	45	45	13	13	-	117	7	7	7	-	-	-	-	-	-	-	-	13	1013	-	-
170				-	-	-	-	-	-	-	-	118	118	118	118	-	-	-	-	-	-	7	1007	46	46	8	46	46	46	46	14	14	-	118	8	8	8	-	-	-	-	-	-	-	-	14	1014	-	-
171				-	-	-	-	-	-	-	-	119	119	119	119	-	-	-	-	-	-	8	1008	47	47	9	47	47	47	47	15	15	-	119	9	9	9	-	-	-	-	-	-	-	-	15	1015	-	-
172				-	-	-	-	-	-	-	-	120	120	120	120	-	-	-	-	-	-	9	1009	48	48	10	48	48	48	48	16	16	-	120	10	10	10	-	-	-	-	-	-	-	-	16	1016	-	-
173				-	-	-	-	-	-	-	-	121	121	121	121	-	-	-	-	-	-	10	1010	49	49	11	49	49	49	49	17	17	-	121	11	11	11	-	-	-	-	-	-	-	-	17	1017	-	-
174				-	-	-	-	-	-	-	-	122	122	122	122	-	-	-	-	-	-	11	1011	50	50	12	50	50	50	50	18	18	-	122	12	12	12	-	-	-	-	-	-	-	-	18	1018	-	-
175				-	-	-	-	-	-	-	-	123	123	123	123	-	-	-	-	-	-	12	1012	51	51	13	51	51	51	51	19	19	-	123	13	13	13	-	-	-	-	-	-	-	-	19	1019	-	-
176				-	-	-	-	-	-	-	-	124	124	124	124	-	-	-	-	-	-	13	1013	52	52	14	52	52	52	52	20	20	-	124	14	14	14	-	-	-	-	-	-	-	-	20	1020	-	-
177				-	-	-	-	-	-	-	-	125	125	125	125	-	-	-	-	-	-	14	1014	53	53	15	53	53	53	53	21	21	-	125	15	15	15	-	-	-	-	-	-	-	-	21	1021	-	-
178				-	-	-	-	-	-	-	-	126	126	126	126	-	-	-	-	-	-	15	1015	54	54	16	54	54	54	54	22	22	-	126	16	16	16	-	-	-	-	-	-	-	-	22	1022	-	-
179				-	-	-	-	-	-	-	-	127	127	127	127	-	-	-	-	-	-	16	1016	55	55	17	55	55	55	55	23	23	-	127	17	17	17	-	-	-	-	-	-	-	-	23	1023	-	-
180				-	-	-	-	-	-	-	-	128	128	128	128	-	-	-	-	-	-	17	1017	56	56	18	56	56	56	56	24	24	-	128	18	18	18	-	-	-	-	-	-	-	-	24	1024	-	-
181				-	-	-	-	-	-	-	-	129	129	129	129	-	-	-	-	-	-	18	1018	57	57	19	57	57	57	57	25	25	-	129	19	19	19	-	-	-	-	-	-	-	-	25	1025	-	-
182				-	-	-	-	-	-	-	-	130	130	130	130	-	-	-	-	-	-	19	1019	58	58	20	58	58	58	58	26	26	-	130	20	20	20	-	-	-	-	-	-	-	-	26	1026	-	-
183				-	-	-	-	-	-	-	-	131	131	131	131	-	-	-	-	-	-	20	1020	59	59	21	59	59	59	59	27	27	-	131	21	21	21	-	-	-	-	-	-	-	-	27	1027	-	-
184				-	-	-	-	-	-	-	-	132	132	132	132	-	-	-	-	-	-	21	1021	60	60	22	60	60	60	60	28	28	-	132	22	22	22	-	-	-	-	-	-	-	-	28	1028	-	-
185				-	-	-	-	-	-	-	-	133	133	133	133	-	-	-	-	-	-	22	1022	61	61	23	61	61	61	61	29	29	-	133	23	23	23	-	-	-	-	-	-	-	-	29	1029	-	-
186				-	-	-	-	-	-	-	-	134	134	134	134	-	-	-	-	-	-	23	1023	62	62	24	62	62	62	62	30	30	-	134	24	24	24	-	-	-	-	-	-	-	-	30	1030	-	-
187				-	-	-	-	-	-	-	-	-	-	-	-	-	-	-	-	-	-	-	-	-	-	-	-	-	-	-	-	-	-	-	-	-	-	-	-	-	-	-	-	-	-	-	-	-	-
188				-	-	-	-	-	-	-	-	-	-	-	-	-	-	-	-	-	-	-	-	-	-	-	-	-	-	-	-	-	-	-	-	-	-	-	-	-	-	-	-	-	-	-	-	-	-
189				-	-	-	-	-	-	-	-	-	-	-	-	-	-	-	-	-	-	-	-	-	-	-	-	-	-	-	-	-	-	-	-	-	-	-	-	-	-	-	-	-	-	-	-	-	-
190				-	-	-	-	-	-	-	-	-	-	-	-	-	-	-	-	-	-	-	-	-	-	-	-	-	-	-	-	-	-	-	-	-	-	-	-	-	-	-	-	-	-	-	-	-	-
191				-	-	-	-	-	-	-	-	-	-	-	-	-	-	-	-	-	-	-	-	-	-	-	-	-	-	-	-	-	-	-	-	-	-	-	-	-	-	-	-	-	-	-	-	-	-
192				-	-	-	-	-	-	-	-	-	-	-	-	-	-	-	-	-	-	-	-	-	-	-	-	-	-	-	-	-	-	-	-	-	-	-	-	-	-	-	-	-	-	-	-	-	-
193				-	-	-	-	-	-	-	-	-	-	-	-	-	-	-	-	-	-	-	-	-	-	-	-	-	-	-	-	-	-	-	-	-	-	-	-	-	-	-	-	-	-	-	-	-	-
194				-	-	-	-	-	-	-	-	-	-	-	-	-	-	-	-	-	-	-	-	-	-	-	-	-	-	-	-	-	-	-	-	-	-	-	-	-	-	-	-	-	-	-	-	-	-
195				-	-	-	-	-	-	-	-	135	135	135	135	-	-	-	-	-	-	24	1024	63	63	25	63	63	63	63	31	31	-	135	25	25	25	-	-	-	-	-	-	-	-	31	1031	-	-
196				-	-	-	-	-	-	-	-	136	136	136	136	-	-	-	-	-	-	25	1025	64	64	26	64	64	64	64	32	32	-	136	26	26	26	-	-	-	-	-	-	-	-	32	1032	-	-
197				-	-	-	-	-	-	-	-	137	137	137	137	-	-	-	-	-	-	26	1026	65	65	27	65	65	65	65	33	33	-	137	27	27	27	-	-	-	-	-	-	-	-	33	1033	-	-
198				-	-	-	-	-	-	-	-	138	138	138	138	-	-	-	-	-	-	27	1027	66	66	28	66	66	66	66	34	34	-	138	28	28	28	-	-	-	-	-	-	-	-	34	1034	-	-
199				-	-	-	-	-	-	-	-	139	139	139	139	-	-	-	-	-	-	28	1028	67	67	29	67	67	67	67	35	35	-	139	29	29	29	-	-	-	-	-	-	-	-	35	1035	-	-
200				-	-	-	-	-	-	-	-	140	140	140	140	-	-	-	-	-	-	29	1029	68	68	30	68	68	68	68	36	36	-	140	30	30	30	-	-	-	-	-	-	-	-	36	1036	-	-
201				-	-	-	-	-	-	-	-	141	141	141	141	-	-	-	-	-	-	30	1030	69	69	31	69	69	69	69	37	37	-	141	31	31	31	-	-	-	-	-	-	-	-	37	1037	-	-
202				-	-	-	-	-	-	-	-	142	142	142	142	-	-	-	-	-	-	31	1031	70	70	32	70	70	70	70	38	38	-	142	32	32	32	-	-	-	-	-	-	-	-	38	1038	-	-
203				-	-	-	-	-	-	-	-	143	143	143	143	-	-	-	-	-	-	32	1032	71	71	33	71	71	71	71	39	39	-	143	33	33	33	-	-	-	-	-	-	-	-	39	1039	-	-
204				-	-	-	-	-	-	-	-	-	-	-	-	-	-	-	-	-	-	-	-	-	-	-	-	-	-	-	-	-	-	-	-	-	-	-	-	-	-	-	-	-	-	-	-	-	-
205				-	-	-	-	-	-	-	-	144	144	144	144	-	-	-	-	-	-	33	1033	72	72	34	72	72	72	72	40	40	-	144	34	34	34	-	-	-	-	-	-	-	-	40	1040	-	-
206				-	-	-	-	-	-	-	-	145	145	145	145	-	-	-	-	-	-	34	1034	73	73	35	73	73	73	73	41	41	-	145	35	35	35	-	-	-	-	-	-	-	-	41	1041	-	-
207				-	-	-	-	-	-	-	-	146	146	146	146	-	-	-	-	-	-	35	1035	74	74	36	74	74	74	74	42	42	-	146	36	36	36	-	-	-	-	-	-	-	-	42	1042	-	-
208				-	-	-	-	-	-	-	-	147	147	147	147	-	-	-	-	-	-	36	1036	75	75	37	75	75	75	75	43	43	-	147	37	37	37	-	-	-	-	-	-	-	-	43	1043	-	-
209				-	-	-	-	-	-	-	-	148	148	148	148	-	-	-	-	-	-	37	1037	76	76	38	76	76	76	76	44	44	-	148	38	38	38	-	-	-	-	-	-	-	-	44	1044	-	-
210				-	-	-	-	-	-	-	-	149	149	149	149	-	-	-	-	-	-	38	1038	77	77	39	77	77	77	77	45	45	-	149	39	39	39	-	-	-	-	-	-	-	-	45	1045	-	-
211				-	-	-	-	-	-	-	-	150	150	150	150	-	-	-	-	-	-	39	1039	78	78	40	78	78	78	78	46	46	-	150	40	40	40	-	-	-	-	-	-	-	-	46	1046	-	-
212				-	-	-	-	-	-	-	-	151	151	151	151	-	-	-	-	-	-	40	1040	79	79	41	79	79	79	79	47	47	-	151	41	41	41	-	-	-	-	-	-	-	-	47	1047	-	-
213				-	-	-	-	-	-	-	-	152	152	152	152	-	-	-	-	-	-	41	1041	80	80	42	80	80	80	80	48	48	-	152	42	42	42	-	-	-	-	-	-	-	-	48	1048	-	-
214				-	-	-	-	-	-	-	-	153	153	153	153	-	-	-	-	-	-	42	1042	81	81	43	81	81	81	81	49	49	-	153	43	43	43	-	-	-	-	-	-	-	-	49	1049	-	-
215				-	-	-	-	-	-	-	-	154	154	154	154	-	-	-	-	-	-	43	1043	82	82	44	82	82	82	82	50	50	6	154	44	44	44	-	-	-	-	-	-	-	-	50	1050	-	-
216				-	-	-	-	-	-	-	-	155	155	155	155	-	-	-	-	-	-	44	1044	83	83	45	83	83	83	83	51	51	7	155	45	45	45	-	-	-	-	-	-	-	-	51	1051	-	-
217				-	-	-	-	-	-	-	-	156	156	156	156	-	-	-	-	-	-	45	1045	84	84	46	84	84	84	84	52	52	8	156	46	46	46	-	-	-	-	-	-	-	-	52	1052	-	-
218				-	-	-	-	-	-	-	-	157	157	157	157	-	-	-	-	-	-	46	1046	85	85	47	85	85	85	85	53	53	9	157	47	47	47	-	-	-	-	-	-	-	-	53	1053	-	-
219				-	-	-	-	-	-	-	-	158	158	158	158	-	-	-	-	-	-	47	1047	86	86	48	86	86	86	86	54	54	10	158	48	48	48	-	-	-	-	-	-	-	-	54	1054	-	-
220				-	-	-	-	-	-	-	-	159	159	159	159	-	-	-	-	-	-	48	1048	87	87	49	87	87	87	87	55	55	11	159	49	49	49	-	-	-	-	-	-	-	-	55	1055	-	-
221				-	-	-	-	-	-	-	-	160	160	160	160	-	-	-	-	-	-	49	1049	88	88	50	88	88	88	88	56	56	12	160	50	50	50	-	-	-	-	-	-	-	-	56	1056	-	-
222				-	-	-	-	-	-	-	-	161	161	161	161	-	-	-	-	-	-	50	1050	89	89	51	89	89	89	89	57	57	13	161	51	51	51	-	-	-	-	-	-	-	-	57	1057	-	-
223				-	-	-	-	-	-	-	-	162	162	162	162	-	-	-	-	-	-	51	1051	90	90	52	90	90	90	90	58	58	14	162	52	52	52	-	-	-	-	-	-	-	-	58	1058	-	-
224				-	-	-	-	-	-	-	-	163	163	163	163	-	-	-	-	-	-	52	1052	91	91	53	91	91	91	91	59	59	15	163	53	53	53	-	-	-	-	-	-	-	-	59	1059	-	-
225				-	-	-	-	-	-	-	-	164	164	164	164	-	-	-	-	-	-	53	1053	92	92	54	92	92	92	92	60	60	16	164	54	54	54	-	-	-	-	-	-	-	-	60	1060	-	-
226				-	-	-	-	-	-	-	-	165	165	165	165	-	-	-	-	-	-	54	1054	93	93	55	93	93	93	93	61	61	17	165	55	55	55	-	-	-	-	-	-	-	-	61	1061	-	-
227				-	-	-	-	-	-	-	-	166	166	166	166	-	-	-	-	-	-	55	1055	94	94	56	94	94	94	94	62	62	18	166	56	56	56	-	-	-	-	-	-	-	-	62	1062	-	-
228				-	-	-	-	-	-	-	-	167	167	167	167	-	-	-	-	-	-	56	1056	95	95	57	95	95	95	95	63	63	19	167	57	57	57	-	-	-	-	-	-	-	-	63	1063	-	-
229				-	-	-	-	-	-	-	-	168	168	168	168	-	-	-	-	-	-	57	1057	96	96	58	96	96	96	96	64	64	20	168	58	58	58	-	-	-	-	-	-	-	-	64	1064	-	-
230				-	-	-	-	-	-	-	-	169	169	169	169	-	-	-	-	-	-	58	1058	97	97	59	97	97	97	97	65	65	21	169	59	59	59	-	-	-	-	-	-	-	-	65	1065	-	-
231				-	-	-	-	-	-	-	-	170	170	170	170	-	-	-	-	-	-	59	1059	98	98	60	98	98	98	98	66	66	22	170	60	60	60	-	-	-	-	-	-	-	-	66	1066	-	-
232				-	-	-	-	-	-	-	-	171	171	171	171	-	-	-	-	-	-	60	1060	99	99	61	99	99	99	99	67	67	23	171	61	61	61	-	-	-	-	-	-	-	-	67	1067	-	-
233				-	-	-	-	-	-	-	-	172	172	172	172	-	-	-	-	-	-	61	1061	100	100	62	100	100	100	100	68	68	24	172	62	62	62	-	-	-	-	-	-	-	-	68	1068	-	-
234				-	-	-	-	-	-	-	-	173	173	173	173	-	-	-	-	-	-	62	1062	101	101	63	101	101	101	101	69	69	25	173	63	63	63	-	-	-	-	-	-	-	-	69	1069	-	-
235				-	-	-	-	-	-	-	-	174	174	174	174	-	-	-	-	-	-	63	1063	102	102	64	102	102	102	102	70	70	26	174	64	64	64	-	-	-	-	-	-	-	-	70	1070	-	-
236				-	-	-	-	-	-	-	-	175	175	175	175	-	-	-	-	-	-	64	1064	103	103	65	103	103	103	103	71	71	27	175	65	65	65	-	-	-	-	-	-	-	-	71	1071	-	-
237				-	-	-	-	-	-	-	-	176	176	176	176	-	-	-	-	-	-	65	1065	104	104	66	104	104	104	104	72	72	28	176	66	66	66	-	-	-	-	-	-	-	-	72	1072	-	-
238				-	-	-	-	-	-	-	-	177	177	177	177	-	-	-	-	-	-	66	1066	105	105	67	105	105	105	105	73	73	29	177	67	67	67	-	-	-	-	-	-	-	-	73	1073	-	-
239				-	-	-	-	-	-	-	-	178	178	178	178	-	-	-	-	-	-	67	1067	106	106	68	106	106	106	106	74	74	30	178	68	68	68	-	-	-	-	-	-	-	-	74	1074	-	-
240				-	-	-	-	-	-	-	-	179	179	179	179	-	-	-	-	-	-	68	1068	107	107	69	107	107	107	107	75	75	31	179	69	69	69	-	-	-	-	-	-	-	-	75	1075	-	-
241				-	-	-	-	-	-	-	-	180	180	180	180	-	-	-	-	-	-	69	1069	108	108	70	108	108	108	108	76	76	32	180	70	70	70	-	-	-	-	-	-	-	-	76	1076	-	-
242				-	-	-	-	-	-	-	-	181	181	181	181	-	-	-	-	-	-	70	1070	109	109	71	109	109	109	109	77	77	33	181	71	71	71	-	-	-	-	-	-	-	-	77	1077	-	-
243				-	-	-	-	-	-	-	-	182	182	182	182	-	-	-	-	-	-	71	1071	110	110	72	110	110	110	110	78	78	34	182	72	72	72	-	-	-	-	-	-	-	-	78	1078	-	-
244				-	-	-	-	-	-	-	-	183	183	183	183	-	-	-	-	-	-	72	1072	111	111	73	111	111	111	111	79	79	35	183	73	73	73	-	-	-	-	-	-	-	-	79	1079	-	-
245				-	-	-	-	-	-	-	-	184	184	184	184	-	-	-	-	-	-	73	1073	112	112	74	112	112	112	112	80	80	36	184	74	74	74	-	-	-	-	-	-	-	-	80	1080	-	-
246				-	-	-	-	-	-	-	-	185	185	185	185	-	-	-	-	-	-	74	1074	113	113	75	113	113	113	113	81	81	37	185	75	75	75	-	-	-	-	-	-	-	-	81	1081	-	-
247				-	-	-	-	-	-	-	-	186	186	186	186	-	-	-	-	-	-	75	1075	114	114	76	114	114	114	114	82	82	38	186	76	76	76	-	-	-	-	-	-	-	-	82	1082	-	-
248				-	-	-	-	-	-	-	-	187	187	187	187	-	-	-	-	-	-	76	1076	115	115	77	115	115	115	115	83	83	39	187	77	77	77	-	-	-	-	-	-	-	-	83	1083	-	-
249				-	-	-	-	-	-	-	-	188	188	188	188	-	-	-	-	-	-	77	1077	116	116	78	116	116	116	116	84	84	40	188	78	78	78	-	-	-	-	-	-	-	-	84	1084	-	-
250				-	-	-	-	-	-	-	-	189	189	189	189	-	-	-	-	-	-	78	1078	117	117	79	117	117	117	117	85	85	41	189	79	79	79	-	-	-	-	-	-	-	-	85	1085	-	-
251				-	-	-	-	-	-	-	-	190	190	190	190	-	-	-	-	-	-	79	1079	118	118	80	118	118	118	118	86	86	42	190	80	80	80	-	-	-	-	-	-	-	-	86	1086	-	-
252				-	-	-	-	-	-	-	-	191	191	191	191	-	-	-	-	-	-	80	1080	119	119	81	119	119	119	119	87	87	43	191	81	81	81	-	-	-	-	-	-	-	-	87	1087	-	-
253				-	-	-	-	-	-	-	-	192	192	192	192	-	-	-	-	-	-	81	1081	120	120	82	120	120	120	120	88	88	44	192	82	82	82	-	-	-	-	-	-	-	-	88	1088	-	-
254				-	-	-	-	-	-	-	-	193	193	193	193	-	-	-	-	-	-	82	1082	121	121	83	121	121	121	121	89	89	45	193	83	83	83	-	-	-	-	-	-	-	-	89	1089	-	-
255				-	-	-	-	-	-	-	-	194	194	194	194	-	-	-	-	-	-	83	1083	122	122	84	122	122	122	122	90	90	46	194	84	84	84	-	-	-	-	-	-	-	-	90	1090	-	-
256				-	-	-	-	-	-	-	-	195	195	195	195	-	-	-	-	-	-	84	1084	123	123	85	123	123	123	123	91	91	47	195	85	85	85	-	-	-	-	-	-	-	-	91	1091	-	-
257				-	-	-	-	-	-	-	-	196	196	196	196	-	-	-	-	-	-	85	1085	124	124	86	124	124	124	124	92	92	48	196	86	86	86	-	-	-	-	-	-	-	-	92	1092	-	-
258				-	-	-	-	-	-	-	-	197	197	197	197	-	-	-	-	-	-	86	1086	125	125	87	125	125	125	125	93	93	49	197	87	87	87	-	-	-	-	-	-	-	-	93	1093	-	-
259				-	-	-	-	-	-	-	-	198	198	198	198	-	-	-	-	-	-	87	1087	126	126	88	126	126	126	126	94	94	50	198	88	88	88	-	-	-	-	-	-	-	-	94	1094	-	-
260				-	-	-	-	-	-	-	-	-	-	-	-	-	-	-	-	-	-	-	-	-	-	-	-	-	-	-	-	-	-	-	-	-	-	-	-	-	-	-	-	-	-	-	-	-	-
261				-	-	-	-	-	-	-	-	199	199	199	199	-	-	-	-	-	-	88	1088	127	127	89	127	127	127	127	95	95	51	199	89	89	89	-	-	-	-	-	-	-	-	95	1095	-	-
262				-	-	-	-	-	-	-	-	200	200	200	200	-	-	-	-	-	-	89	1089	128	128	90	128	128	128	128	96	96	52	200	90	90	90	-	-	-	-	-	-	-	-	96	1096	-	-
263				-	-	-	-	-	-	-	-	201	201	201	201	-	-	-	-	-	-	90	1090	129	129	91	129	129	129	129	97	97	53	201	91	91	91	-	-	-	-	-	-	-	-	97	1097	-	-
264				-	-	-	-	-	-	-	-	202	202	202	202	-	-	-	-	-	-	91	1091	130	130	92	130	130	130	130	98	98	54	202	92	92	92	-	-	-	-	-	-	-	-	98	1098	-	-
265				-	-	-	-	-	-	-	-	-	-	-	-	-	-	-	-	-	-	-	-	-	-	-	-	-	-	-	-	-	-	-	-	-	-	-	-	-	-	-	-	-	-	-	-	-	-
266				-	-	-	-	-	-	-	-	203	203	203	203	-	-	-	-	-	-	92	1092	131	131	93	131	131	131	131	99	99	55	203	93	93	93	-	-	-	-	-	-	-	-	99	1099	-	-
267				-	-	-	-	-	-	-	-	204	204	204	204	-	-	-	-	-	-	93	1093	132	132	94	132	132	132	132	100	100	56	204	94	94	94	-	-	-	-	-	-	-	-	100	1100	-	-
268				-	-	-	-	-	-	-	-	205	205	205	205	-	-	-	-	-	-	94	1094	133	133	95	133	133	133	133	101	101	57	205	95	95	95	-	-	-	-	-	-	-	-	101	1101	-	-
269				-	-	-	-	-	-	-	-	206	206	206	206	-	-	-	-	-	-	95	1095	134	134	96	134	134	134	134	102	102	58	206	96	96	96	-	-	-	-	-	-	-	-	102	1102	-	-
270				-	-	-	-	-	-	-	-	207	207	207	207	-	-	-	-	-	-	96	1096	135	135	97	135	135	135	135	103	103	59	207	97	97	97	-	-	-	-	-	-	-	-	103	1103	-	-
271				-	-	-	-	-	-	-	-	208	208	208	208	-	-	-	-	-	-	97	1097	136	136	98	136	136	136	136	104	104	60	208	98	98	98	-	-	-	-	-	-	-	-	104	1104	-	-
272				-	-	-	-	-	-	-	-	209	209	209	209	-	-	-	-	-	-	98	1098	137	137	99	137	137	137	137	105	105	61	209	99	99	99	-	-	-	-	-	-	-	-	105	1105	-	-
273				-	-	-	-	-	-	-	-	210	210	210	210	1	1	-	1	1	-	99	1099	138	138	100	138	138	138	138	106	106	62	210	100	100	100	-	-	-	-	-	-	-	-	106	1106	1	1
274				-	-	-	-	-	-	-	-	211	211	211	211	2	2	-	2	2	-	100	1100	139	139	101	139	139	139	139	107	107	63	211	101	101	101	-	-	-	-	-	-	-	-	107	1107	2	2
275				-	-	-	-	-	-	-	-	212	212	212	212	3	3	-	3	3	-	101	1101	140	140	102	140	140	140	140	108	108	64	212	102	102	102	-	-	-	-	-	-	-	-	108	1108	3	3
276				-	-	-	-	-	-	-	-	213	213	213	213	4	4	-	4	4	-	102	1102	141	141	103	141	141	141	141	109	109	65	213	103	103	103	-	-	-	-	-	-	-	-	109	1109	4	4
277				-	-	-	-	-	-	-	-	214	214	214	214	5	5	-	5	5	-	103	1103	142	142	104	142	142	142	142	110	110	66	214	104	104	104	-	-	-	-	-	-	-	-	110	1110	5	5
278				-	-	-	-	-	-	-	-	215	215	215	215	6	6	-	6	6	-	104	1104	143	143	105	143	143	143	143	111	111	67	215	105	105	105	-	-	-	-	-	-	-	-	111	1111	6	6
279				-	-	-	-	-	-	-	-	216	216	216	216	7	7	-	7	7	-	105	1105	144	144	106	144	144	144	144	112	112	68	216	106	106	106	-	-	-	-	-	-	-	-	112	1112	7	7
280				-	-	-	-	-	-	-	-	-	-	-	-	-	-	-	-	-	-	-	-	-	-	-	-	-	-	-	-	-	-	-	-	-	-	-	-	-	-	-	-	-	-	-	-	-	-
281				-	-	-	-	-	-	-	-	217	217	217	217	8	8	-	8	8	-	106	1106	145	145	107	145	145	145	145	113	113	69	217	107	107	107	-	-	-	-	-	-	-	-	113	1113	8	8
282				-	-	-	-	-	-	-	-	218	218	218	218	9	9	-	9	9	-	107	1107	146	146	108	146	146	146	146	114	114	70	218	108	108	108	-	-	-	-	-	-	-	-	114	1114	9	9
283				-	-	-	-	-	-	-	-	219	219	219	219	10	10	-	10	10	-	108	1108	147	147	109	147	147	147	147	115	115	71	219	109	109	109	242	242	242	242	242	242	242	242	115	1115	10	10
284				-	-	-	-	-	-	-	-	-	-	-	-	-	-	-	-	-	-	-	-	-	-	-	-	-	-	-	-	-	-	-	-	-	-	-	-	-	-	-	-	-	-	-	-	-	-
285				-	-	-	-	-	-	-	-	-	-	-	-	-	-	-	-	-	-	-	-	-	-	-	-	-	-	-	-	-	-	-	-	-	-	-	-	-	-	-	-	-	-	-	-	-	-
286				-	-	-	-	-	-	-	-	-	-	-	-	-	-	-	-	-	-	-	-	-	-	-	-	-	-	-	-	-	-	-	-	-	-	-	-	-	-	-	-	-	-	-	-	-	-
287				-	-	-	-	-	-	-	-	-	-	-	-	-	-	-	-	-	-	-	-	-	-	-	-	-	-	-	-	-	-	-	-	-	-	-	-	-	-	-	-	-	-	-	-	-	-
288				-	-	-	-	-	-	-	-	-	-	-	-	-	-	-	-	-	-	-	-	-	-	-	-	-	-	-	-	-	-	-	-	-	-	-	-	-	-	-	-	-	-	-	-	-	-
289				-	-	-	-	-	-	-	-	-	-	-	-	-	-	-	-	-	-	-	-	-	-	-	-	-	-	-	-	-	-	-	-	-	-	-	-	-	-	-	-	-	-	-	-	-	-
290				-	-	-	-	-	-	-	-	-	-	-	-	-	-	-	-	-	-	-	-	-	-	-	-	-	-	-	-	-	-	-	-	-	-	-	-	-	-	-	-	-	-	-	-	-	-
291				-	-	-	-	-	-	-	-	220	220	220	220	11	11	-	11	11	-	109	1109	148	148	110	148	148	148	148	116	116	72	220	110	110	110	243	243	243	243	243	243	243	243	116	1116	11	11
292				-	-	-	-	-	-	-	-	221	221	221	221	12	12	-	12	12	-	110	1110	149	149	111	149	149	149	149	117	117	73	221	111	111	111	244	244	244	244	244	244	244	244	117	1117	12	12
293				-	-	-	-	-	-	-	-	222	222	222	222	13	13	-	13	13	-	111	1111	150	150	112	150	150	150	150	118	118	74	222	112	112	112	245	245	245	245	245	245	245	245	118	1118	13	13
294				-	-	-	-	-	-	-	-	-	-	-	-	-	-	-	-	-	-	-	-	-	-	-	-	-	-	-	-	-	-	-	-	-	-	-	-	-	-	-	-	-	-	-	-	-	-
295				-	-	-	-	-	-	-	-	-	-	-	-	-	-	-	-	-	-	-	-	-	-	-	-	-	-	-	-	-	-	-	-	-	-	-	-	-	-	-	-	-	-	-	-	-	-
296				-	-	-	-	-	-	-	-	223	223	223	223	14	14	-	14	14	-	112	1112	151	151	113	151	151	151	151	119	119	75	223	113	113	113	246	246	246	246	246	246	246	246	119	1119	14	14
297				-	-	-	-	-	-	-	-	224	224	224	224	15	15	-	15	15	-	113	1113	152	152	114	152	152	152	152	120	120	76	224	114	114	114	247	247	247	247	247	247	247	247	120	1120	15	15
298				-	-	-	-	-	-	-	-	225	225	225	225	16	16	-	16	16	-	114	1114	153	153	115	153	153	153	153	121	121	77	225	115	115	115	248	248	248	248	248	248	248	248	121	1121	16	16
299				-	-	-	-	-	-	-	-	-	-	-	-	-	-	-	-	-	-	-	-	-	-	-	-	-	-	-	-	-	-	-	-	-	-	-	-	-	-	-	-	-	-	-	-	-	-
300				-	-	-	-	-	-	-	-	-	-	-	-	-	-	-	-	-	-	-	-	-	-	-	-	-	-	-	-	-	-	-	-	-	-	-	-	-	-	-	-	-	-	-	-	-	-
301				-	-	-	-	-	-	-	-	-	-	-	-	-	-	-	-	-	-	-	-	-	-	-	-	-	-	-	-	-	-	-	-	-	-	-	-	-	-	-	-	-	-	-	-	-	-
302				-	-	-	-	-	-	-	-	-	-	-	-	-	-	-	-	-	-	-	-	-	-	-	-	-	-	-	-	-	-	-	-	-	-	-	-	-	-	-	-	-	-	-	-	-	-
303				-	-	-	-	-	-	-	-	226	226	226	226	17	17	-	17	17	-	115	1115	154	-	116	161	161	161	161	122	122	78	226	116	116	116	249	249	249	249	249	249	249	249	122	1122	17	17
304				-	-	-	-	-	-	-	-	-	-	-	-	-	-	-	-	-	-	-	-	161	161	-	-	-	-	-	-	-	-	-	-	-	-	-	-	-	-	-	-	-	-	-	-	-	-
305				-	-	-	-	-	-	-	-	227	227	227	227	18	18	-	18	18	-	116	1116	162	162	117	162	162	162	162	123	123	79	227	117	117	117	250	250	250	250	250	250	250	250	123	1123	18	18
306				-	-	-	-	-	-	-	-	228	228	228	228	19	19	-	19	19	-	117	1117	163	163	118	163	163	163	163	124	124	80	228	118	118	118	251	251	251	251	251	251	251	251	124	1124	19	19
307				-	-	-	-	-	-	-	-	229	229	229	229	20	20	-	20	20	-	118	1118	164	164	119	164	164	164	164	125	125	81	229	119	119	119	252	252	252	252	252	252	252	252	125	1125	20	20
308				-	-	-	-	-	-	-	-	230	230	230	230	21	21	-	21	21	-	119	1119	165	165	120	165	165	165	165	126	126	82	230	120	120	120	253	253	253	253	253	253	253	253	126	1126	21	21
309				-	-	-	-	-	-	-	-	231	231	231	231	22	22	-	22	22	-	120	1120	166	166	121	166	166	166	166	127	127	83	231	121	121	121	254	254	254	254	254	254	254	254	127	1127	22	22
310				-	-	-	-	-	-	-	-	232	232	232	232	23	23	-	23	23	-	121	1121	167	167	122	167	167	167	167	128	128	84	232	122	122	122	255	255	255	255	255	255	255	255	128	1128	23	23
311				2	2	2	2	2	2	2	2	233	233	233	233	24	24	-	24	24	-	122	1122	168	168	123	168	168	168	168	129	129	85	233	123	123	123	256	256	256	256	256	256	256	256	129	1129	24	24
312				3	3	3	3	3	3	3	3	234	234	234	234	25	25	86	25	25	86	123	1123	169	169	124	169	169	169	169	130	130	86	234	124	124	124	257	257	257	257	257	257	257	257	130	1130	25	25
313				4	4	4	4	4	4	4	4	235	235	235	235	26	26	87	26	26	87	124	1124	170	170	125	170	170	170	170	131	131	87	235	125	125	125	258	258	258	258	258	258	258	258	131	1131	26	26
314				5	5	5	5	5	5	5	5	236	236	236	236	27	27	88	27	27	88	125	1125	171	171	126	171	171	171	171	132	132	88	236	126	126	126	259	259	259	259	259	259	259	259	132	1132	27	27
315				6	6	6	6	6	6	6	6	237	237	237	237	28	28	89	28	28	89	126	1126	172	172	127	172	172	172	172	133	133	89	237	127	127	127	260	260	260	260	260	260	260	260	133	1133	28	28
316				7	7	7	7	7	7	7	7	238	238	238	238	29	29	90	29	29	90	127	1127	173	173	128	173	173	173	173	134	134	90	238	128	128	128	261	261	261	261	261	261	261	261	134	1134	29	29
317				8	8	8	8	8	8	8	8	239	239	239	239	30	30	91	30	30	91	128	1128	174	174	129	174	174	174	174	135	135	91	239	129	129	129	262	262	262	262	262	262	262	262	135	1135	30	30
318				9	9	9	9	9	9	9	9	240	240	240	240	31	31	92	31	31	92	129	1129	175	175	130	175	175	175	175	136	136	92	240	130	130	130	263	263	263	263	263	263	263	263	136	1136	31	31
319				10	10	10	10	10	10	10	10	241	241	241	241	32	32	93	32	32	93	130	1130	176	176	131	176	176	176	176	137	137	93	241	131	131	131	264	264	264	264	264	264	264	264	137	1137	32	32
320				11	11	11	11	11	11	11	11	242	242	242	242	33	33	94	33	33	94	131	1131	177	177	132	177	177	177	177	138	138	94	242	132	132	132	265	265	265	265	265	265	265	265	138	1138	33	33
321				12	12	12	12	12	12	12	12	243	243	243	243	34	34	95	34	34	95	132	1132	178	178	133	178	178	178	178	139	139	95	243	133	133	133	266	266	266	266	266	266	266	266	139	1139	34	34
322				13	13	13	13	13	13	13	13	244	244	244	244	35	35	96	35	35	96	133	1133	179	179	134	179	179	179	179	140	140	96	244	134	134	134	267	267	267	267	267	267	267	267	140	1140	35	35
323				14	14	14	14	14	14	14	14	245	245	245	245	36	36	97	36	36	97	134	1134	180	180	135	180	180	180	180	141	141	97	245	135	135	135	268	268	268	268	268	268	268	268	141	1141	36	36
324				15	15	15	15	15	15	15	15	246	246	246	246	37	37	98	37	37	98	135	1135	181	181	136	181	181	181	181	142	142	98	246	136	136	136	269	269	269	269	269	269	269	269	142	1142	37	37
325				16	16	16	16	16	16	16	16	247	247	247	247	38	38	99	38	38	99	136	1136	182	182	137	182	182	182	182	143	143	99	247	137	137	137	270	270	270	270	270	270	270	270	143	1143	38	38
326				-	-	-	-	-	-	-	-	-	-	-	-	-	-	-	-	-	-	-	-	-	-	-	-	-	-	-	-	-	-	-	-	-	-	-	-	-	-	-	-	-	-	-	-	-	-
327				-	-	-	-	-	-	-	-	-	-	-	-	-	-	-	-	-	-	-	-	-	-	-	-	-	-	-	-	-	-	-	-	-	-	-	-	-	-	-	-	-	-	-	-	-	-
328				-	-	-	-	-	-	-	-	-	-	-	-	-	-	-	-	-	-	-	-	-	-	-	-	-	-	-	-	-	-	-	-	-	-	-	-	-	-	-	-	-	-	-	-	-	-
329				-	-	-	-	-	-	-	-	-	-	-	-	-	-	-	-	-	-	-	-	-	-	-	-	-	-	-	-	-	-	-	-	-	-	-	-	-	-	-	-	-	-	-	-	-	-
330				-	-	-	-	-	-	-	-	-	-	-	-	-	-	-	-	-	-	-	-	-	-	-	-	-	-	-	-	-	-	-	-	-	-	-	-	-	-	-	-	-	-	-	-	-	-
331				-	-	-	-	-	-	-	-	-	-	-	-	-	-	-	-	-	-	-	-	-	-	-	-	-	-	-	-	-	-	-	-	-	-	-	-	-	-	-	-	-	-	-	-	-	-
332				17	17	17	17	17	17	17	17	248	248	248	248	39	39	100	39	39	100	137	1137	183	183	138	183	183	183	183	144	144	100	248	138	138	138	271	271	271	271	271	271	271	271	144	1144	39	39
333				18	18	18	18	18	18	18	18	249	249	249	249	40	40	101	40	40	101	138	1138	184	184	139	184	184	184	184	145	145	101	249	139	139	139	272	272	272	272	272	272	272	272	145	1145	40	40
334				19	19	19	19	19	19	19	19	250	250	250	250	41	41	102	41	41	102	139	1139	185	185	140	185	185	185	185	146	146	102	250	140	140	140	273	273	273	273	273	273	273	273	146	1146	41	41
335				20	20	20	20	20	20	20	20	251	251	251	251	42	42	103	42	42	103	140	1140	186	186	141	186	186	186	186	147	147	103	251	141	141	141	274	274	274	274	274	274	274	274	147	1147	42	42
336				21	21	21	21	21	21	21	21	252	252	252	252	43	43	104	43	43	104	141	1141	187	187	142	187	187	187	187	148	148	104	252	142	142	142	275	275	275	275	275	275	275	275	148	1148	43	43
337				22	22	22	22	22	22	22	22	253	253	253	253	44	44	105	44	44	105	142	1142	188	188	143	188	188	188	188	149	149	105	253	143	143	143	276	276	276	276	276	276	276	276	149	1149	44	44
338	Motif "1"			23	23	23	23	23	23	23	23	254	254	254	254	45	45	106	45	45	106	143	1143	189	189	144	189	189	189	189	150	150	106	254	144	144	144	277	277	277	277	277	277	277	277	150	1150	45	45
339	Motif "1"			24	24	24	24	24	24	24	24	255	255	255	255	46	46	107	46	46	107	144	1144	190	190	145	190	190	190	190	151	151	107	255	145	145	145	278	278	278	278	278	278	278	278	151	1151	46	46
340	Motif "1"			25	25	25	25	25	25	25	25	256	256	256	256	47	47	108	47	47	108	145	1145	191	191	146	191	191	191	191	152	152	108	256	146	146	146	279	279	279	279	279	279	279	279	152	1152	47	47
341	Motif "1"			26	26	26	26	26	26	26	26	257	257	257	257	48	48	109	48	48	109	146	1146	192	192	147	192	192	192	192	153	153	109	257	147	147	147	280	280	280	280	280	280	280	280	153	1153	48	48
342	Motif "1"			27	27	27	27	27	27	27	27	258	258	258	258	49	49	110	49	49	110	147	1147	193	193	148	193	193	193	193	154	154	110	258	148	148	148	281	281	281	281	281	281	281	281	154	1154	49	49
343	Motif "1"			28	28	28	28	28	28	28	28	259	259	259	259	50	50	111	50	50	111	148	1148	194	194	149	194	194	194	194	155	155	111	259	149	149	149	282	282	282	282	282	282	282	282	155	1155	50	50
344	Motif "1"			29	29	29	29	29	29	29	29	260	260	260	260	51	51	112	51	51	112	149	1149	195	195	150	195	195	195	195	156	156	112	260	150	150	150	283	283	283	283	283	283	283	283	156	1156	51	51
345	Motif "1"			30	30	30	30	30	30	30	30	261	261	261	261	52	52	113	52	52	113	150	1150	196	196	151	196	196	196	196	157	157	113	261	151	151	151	284	284	284	284	284	284	284	284	157	1157	52	52
346	Motif "1"			-	-	-	-	-	-	-	-	-	-	-	-	-	-	-	-	-	-	-	-	-	-	-	-	-	-	-	-	-	-	-	-	-	-	-	-	-	-	-	-	-	-	-	-	-	-
347	Motif "1"			31	31	31	31	31	31	31	31	262	262	262	262	53	53	114	53	53	114	151	1151	197	197	152	197	197	197	197	158	158	114	262	152	152	152	285	285	285	285	285	285	285	285	158	1158	53	53
348	Motif "1"			32	32	32	32	32	32	32	32	263	263	263	263	54	54	115	54	54	115	152	1152	198	198	153	198	198	198	198	159	159	115	263	153	153	153	286	286	286	286	286	286	286	286	159	1159	54	54
349	Motif "1"			33	33	33	33	33	33	33	33	264	264	264	264	55	55	116	55	55	116	153	1153	199	199	154	199	199	199	199	160	160	116	264	154	154	154	287	287	287	287	287	287	287	287	160	1160	55	55
350	Motif "1"			-	-	-	-	-	-	-	-	-	-	-	-	56	56	-	56	56	-	-	-	-	-	-	-	-	-	-	-	-	-	-	-	-	-	-	-	-	-	-	-	-	-	-	-	56	56
351	Motif "1"			-	-	-	-	-	-	-	-	-	-	-	-	57	57	-	57	57	-	-	-	-	-	-	-	-	-	-	-	-	-	-	-	-	-	-	-	-	-	-	-	-	-	-	-	57	57
352	Motif "1"			34	34	34	34	34	34	34	34	265	265	265	265	58	58	117	58	58	117	154	1154	200	200	155	200	200	200	200	161	161	117	265	155	155	155	288	288	288	288	288	288	288	288	161	1161	58	58
353	Motif "1"			-	-	-	-	-	-	-	-	-	-	-	-	-	-	-	-	-	-	-	-	-	-	-	-	-	-	-	-	-	-	-	-	-	-	-	-	-	-	-	-	-	-	-	-	-	-
354	Motif "1"			-	-	-	-	-	-	-	-	-	-	-	-	-	-	-	-	-	-	-	-	-	-	-	-	-	-	-	-	-	-	-	-	-	-	-	-	-	-	-	-	-	-	-	-	-	-
355	Motif "1"			-	-	-	-	-	-	-	-	-	-	-	-	-	-	-	-	-	-	-	-	-	-	-	-	-	-	-	-	-	-	-	-	-	-	-	-	-	-	-	-	-	-	-	-	-	-
356	Motif "1"			-	-	-	-	-	-	-	-	-	-	-	-	-	-	-	-	-	-	-	-	-	-	-	-	-	-	-	-	-	-	-	-	-	-	-	-	-	-	-	-	-	-	-	-	-	-
357	Motif "1"			-	-	-	-	-	-	-	-	-	-	-	-	-	-	-	-	-	-	-	-	-	-	-	-	-	-	-	-	-	-	-	-	-	-	-	-	-	-	-	-	-	-	-	-	-	-
358	Motif "1"			-	-	-	-	-	-	-	-	-	-	-	-	-	-	-	-	-	-	-	-	-	-	-	-	-	-	-	-	-	-	-	-	-	-	-	-	-	-	-	-	-	-	-	-	-	-
359	Motif "1"			-	-	-	-	-	-	-	-	-	-	-	-	-	-	-	-	-	-	-	-	-	-	-	-	-	-	-	-	-	-	-	-	-	-	-	-	-	-	-	-	-	-	-	-	-	-
360	Motif "1"			-	-	-	-	-	-	-	-	-	-	-	-	-	-	-	-	-	-	-	-	-	-	-	-	-	-	-	-	-	-	-	-	-	-	-	-	-	-	-	-	-	-	-	-	-	-
361	Motif "1"			35	35	35	35	35	35	35	35	266	266	266	266	59	59	118	59	59	118	155	1155	201	201	156	201	201	201	201	162	162	118	266	156	156	156	289	289	289	289	289	289	289	289	162	1162	59	59
362	Motif "1"			36	36	36	36	36	36	36	36	267	267	267	267	60	60	119	60	60	119	156	1156	202	202	157	202	202	202	202	163	163	119	267	157	157	157	290	290	290	290	290	290	290	290	163	1163	60	60
363	Motif "1"			37	37	37	37	37	37	37	37	268	268	268	268	61	61	120	61	61	120	157	1157	203	203	158	203	203	203	203	164	164	120	268	158	158	158	291	291	291	291	291	291	291	291	164	1164	61	61
364	Motif "1"			38	38	38	38	38	38	38	38	269	269	269	269	62	62	121	62	62	121	158	1158	204	204	159	204	204	204	204	165	165	121	269	159	159	159	292	292	292	292	292	292	292	292	165	1165	62	62
365	Motif "1"			39	39	39	39	39	39	39	39	270	270	270	270	63	63	122	63	63	122	159	1159	205	205	160	205	205	205	205	166	166	122	270	160	160	160	293	293	293	293	293	293	293	293	166	1166	63	63
366	Motif "1"			40	40	40	40	40	40	40	40	271	271	271	271	64	64	123	64	64	123	160	1160	206	206	161	206	206	206	206	167	167	123	271	161	161	161	294	294	294	294	294	294	294	294	167	1167	64	64
367	Motif "1"			-	-	-	-	-	-	-	-	-	-	-	-	-	-	-	-	-	-	-	-	-	-	-	-	-	-	-	-	-	-	-	-	-	-	-	-	-	-	-	-	-	-	-	-	-	-
368	Motif "1"			41	41	41	41	41	41	41	41	272	272	272	272	65	65	124	65	65	124	161	1161	207	207	162	207	207	207	207	168	168	124	272	162	162	162	295	295	295	295	295	295	295	295	168	1168	65	65
369	Motif "1"			-	-	-	-	-	-	-	-	-	-	-	-	-	-	-	-	-	-	-	-	-	-	-	-	-	-	-	-	-	-	-	-	-	-	-	-	-	-	-	-	-	-	-	-	-	-
370	Motif "1"			42	42	42	42	42	42	42	42	273	273	273	273	66	66	125	66	66	125	162	1162	208	208	163	208	208	208	208	169	169	125	273	163	163	163	296	296	296	296	296	296	296	296	169	1169	66	66
371	Motif "1"			43	43	43	43	43	43	43	43	274	274	274	274	67	67	126	67	67	126	163	1163	209	209	164	209	209	209	209	170	170	126	274	164	164	164	297	297	297	297	297	297	297	297	170	1170	67	67
372	Motif "1"			44	44	44	44	44	44	44	44	275	275	275	275	68	68	127	68	68	127	164	1164	210	210	165	210	210	210	210	171	171	127	275	165	165	165	298	298	298	298	298	298	298	298	171	1171	68	68
373				45	45	45	45	45	45	45	45	276	276	276	276	69	69	128	69	69	128	165	1165	211	211	166	211	211	211	211	172	172	128	276	166	166	166	299	299	299	299	299	299	299	299	172	1172	69	69
374				46	46	46	46	46	46	46	46	277	277	277	277	70	70	129	70	70	129	166	1166	212	212	167	212	212	212	212	173	173	129	277	167	167	167	300	300	300	300	300	300	300	300	173	1173	70	70
375				47	47	47	47	47	47	47	47	278	278	278	278	71	71	130	71	71	130	167	1167	213	213	168	213	213	213	213	174	174	130	278	168	168	168	301	301	301	301	301	301	301	301	174	1174	71	71
376				48	48	48	48	48	48	48	48	279	279	279	279	72	72	131	72	72	131	168	1168	214	214	169	214	214	214	214	175	175	131	279	169	169	169	302	302	302	302	302	302	302	302	175	1175	72	72
377				49	49	49	49	49	49	49	49	280	280	280	280	73	73	132	73	73	132	169	1169	215	-	170	215	215	215	215	176	176	132	280	170	170	170	303	303	303	303	303	303	303	303	176	1176	73	73
378				50	50	50	50	50	50	50	50	281	281	281	281	74	74	133	74	74	133	170	1170	216	-	-	216	216	216	216	-	-	133	281	-	-	-	304	304	304	304	304	304	304	304	-	-	74	74
379				-	-	-	-	-	-	-	-	-	-	-	-	-	-	-	-	-	-	-	-	-	-	-	-	-	-	-	-	-	-	-	-	-	-	-	-	-	-	-	-	-	-	-	-	-	-
380				-	-	-	-	-	-	-	-	-	-	-	-	-	-	-	-	-	-	-	-	-	-	-	-	-	-	-	-	-	-	-	-	-	-	-	-	-	-	-	-	-	-	-	-	-	-
381				-	-	-	-	-	-	-	-	-	-	-	-	-	-	-	-	-	-	-	-	-	-	-	-	-	-	-	-	-	-	-	-	-	-	-	-	-	-	-	-	-	-	-	-	-	-
382				-	-	-	-	-	-	-	-	-	-	-	-	-	-	-	-	-	-	-	-	-	-	-	-	-	-	-	-	-	-	-	-	-	-	-	-	-	-	-	-	-	-	-	-	-	-
383				-	-	-	-	-	-	-	-	-	-	-	-	-	-	-	-	-	-	-	-	-	-	-	-	-	-	-	-	-	-	-	-	-	-	-	-	-	-	-	-	-	-	-	-	-	-
384				-	-	-	-	-	-	-	-	-	-	-	-	-	-	-	-	-	-	-	-	-	-	-	-	-	-	-	-	-	-	-	-	-	-	-	-	-	-	-	-	-	-	-	-	-	-
385				-	-	-	-	-	-	-	-	-	-	-	-	-	-	-	-	-	-	-	-	-	-	-	-	-	-	-	-	-	-	-	-	-	-	-	-	-	-	-	-	-	-	-	-	-	-
386				-	-	-	-	-	-	-	-	-	-	-	-	-	-	-	-	-	-	-	-	-	-	-	-	-	-	-	-	-	-	-	-	-	-	-	-	-	-	-	-	-	-	-	-	-	-
387				-	-	-	-	-	-	-	-	-	-	-	-	-	-	-	-	-	-	-	-	-	-	-	-	-	-	-	-	-	-	-	-	-	-	-	-	-	-	-	-	-	-	-	-	-	-
388				51	51	51	51	51	51	51	51	-	-	-	-	75	75	134	75	75	134	-	-	-	-	-	-	-	-	-	-	-	134	-	-	-	-	305	305	305	305	305	305	305	305	-	-	75	75
389				52	52	52	52	52	52	52	52	-	-	-	-	76	76	135	76	76	135	-	-	-	-	-	-	-	-	-	-	-	135	-	-	-	-	306	306	306	306	306	306	306	306	-	-	76	76
390				-	-	-	-	-	-	-	-	-	-	-	-	-	-	-	-	-	-	-	-	-	-	-	-	-	-	-	-	-	-	-	-	-	-	307	307	307	307	307	307	307	307	-	-	-	-
391				-	-	-	-	-	-	-	-	-	-	-	-	-	-	-	-	-	-	-	-	-	-	-	-	-	-	-	-	-	-	-	-	-	-	-	-	-	-	-	-	-	-	-	-	-	-
392				-	-	-	-	-	-	-	-	-	-	-	-	-	-	-	-	-	-	-	-	-	-	-	-	-	-	-	-	-	-	-	-	-	-	-	-	-	-	-	-	-	-	-	-	-	-
393				-	-	-	-	-	-	-	-	-	-	-	-	-	-	-	-	-	-	-	-	-	-	-	-	-	-	-	-	-	-	-	-	-	-	-	-	-	-	-	-	-	-	-	-	-	-
394				-	-	-	-	-	-	-	-	-	-	-	-	-	-	-	-	-	-	-	-	-	-	-	-	-	-	-	-	-	-	-	-	-	-	-	-	-	-	-	-	-	-	-	-	-	-
395				-	-	-	-	-	-	-	-	-	-	-	-	-	-	-	-	-	-	-	-	-	-	-	-	-	-	-	-	-	-	-	-	-	-	-	-	-	-	-	-	-	-	-	-	-	-
396				53	53	53	53	53	53	53	53	-	-	-	-	77	77	136	77	77	136	-	-	-	-	-	-	-	-	-	-	-	136	-	-	-	-	-	-	-	-	-	-	-	-	-	-	77	77
397				-	-	-	-	-	-	-	-	-	-	-	-	78	78	137	78	78	137	-	-	-	-	-	-	-	-	-	-	-	137	-	-	-	-	308	308	308	308	308	308	308	308	-	-	78	78
398				-	-	-	-	-	-	-	-	-	-	-	-	-	-	138	-	-	138	-	-	-	-	-	-	-	-	-	-	-	138	-	-	-	-	309	309	309	309	309	309	309	309	-	-	-	-
399				-	-	-	-	-	-	-	-	-	-	-	-	-	-	139	-	-	139	-	-	-	-	-	-	-	-	-	-	-	139	-	-	-	-	-	-	-	-	-	-	-	-	-	-	-	-
400				-	-	-	-	-	-	-	-	-	-	-	-	-	-	140	-	-	140	-	-	-	-	-	-	-	-	-	-	-	140	-	-	-	-	-	-	-	-	-	-	-	-	-	-	-	-
401				-	-	-	-	-	-	-	-	-	-	-	-	-	-	141	-	-	141	-	-	-	-	-	-	-	-	-	-	-	141	-	-	-	-	-	-	-	-	-	-	-	-	-	-	-	-
402				-	-	-	-	-	-	-	-	-	-	-	-	-	-	142	-	-	142	-	-	-	-	-	-	-	-	-	-	-	142	-	-	-	-	-	-	-	-	-	-	-	-	-	-	-	-
403				-	-	-	-	-	-	-	-	-	-	-	-	79	79	-	79	79	-	-	-	-	-	-	-	-	-	-	-	-	-	-	-	-	-	-	-	-	-	-	-	-	-	-	-	79	79
404				-	-	-	-	-	-	-	-	-	-	-	-	80	80	-	80	80	-	-	-	-	-	-	-	-	-	-	-	-	-	-	-	-	-	310	310	310	310	310	310	310	310	-	-	80	80
405				-	-	-	-	-	-	-	-	-	-	-	-	-	-	-	-	-	-	-	-	-	-	-	-	-	-	-	-	-	-	-	-	-	-	-	-	-	-	-	-	-	-	-	-	-	-
406				-	-	-	-	-	-	-	-	-	-	-	-	81	81	-	81	81	-	-	-	-	-	-	-	-	-	-	-	-	-	-	-	-	-	311	311	311	311	311	311	311	311	-	-	81	81
407				-	-	-	-	-	-	-	-	-	-	-	-	-	-	-	-	-	-	-	-	-	-	-	-	-	-	-	-	-	-	-	-	-	-	-	-	-	-	-	-	-	-	-	-	-	-
408				-	-	-	-	-	-	-	-	-	-	-	-	-	-	-	-	-	-	-	-	-	-	-	-	-	-	-	-	-	-	-	-	-	-	-	-	-	-	-	-	-	-	-	-	-	-
409				-	-	-	-	-	-	-	-	-	-	-	-	-	-	-	-	-	-	-	-	-	-	-	-	-	-	-	-	-	-	-	-	-	-	-	-	-	-	-	-	-	-	-	-	-	-
410				-	-	-	-	-	-	-	-	-	-	-	-	-	-	-	-	-	-	-	-	-	-	-	-	-	-	-	-	-	-	-	-	-	-	-	-	-	-	-	-	-	-	-	-	-	-
411				-	-	-	-	-	-	-	-	-	-	-	-	-	-	-	-	-	-	-	-	-	-	-	-	-	-	-	-	-	-	-	-	-	-	-	-	-	-	-	-	-	-	-	-	-	-
412				-	-	-	-	-	-	-	-	-	-	-	-	-	-	-	-	-	-	-	-	-	-	-	-	-	-	-	-	-	-	-	-	-	-	-	-	-	-	-	-	-	-	-	-	-	-
413				-	-	-	-	-	-	-	-	-	-	-	-	-	-	-	-	-	-	-	-	-	-	-	-	-	-	-	-	-	-	-	-	-	-	-	-	-	-	-	-	-	-	-	-	-	-
414				-	-	-	-	-	-	-	-	-	-	-	-	-	-	-	-	-	-	-	-	-	-	-	-	-	-	-	-	-	-	-	-	-	-	-	-	-	-	-	-	-	-	-	-	-	-
415				-	-	-	-	-	-	-	-	-	-	-	-	-	-	-	-	-	-	-	-	-	-	-	-	-	-	-	-	-	-	-	-	-	-	-	-	-	-	-	-	-	-	-	-	-	-
416				-	-	-	-	-	-	-	-	-	-	-	-	-	-	-	-	-	-	-	-	-	-	-	-	-	-	-	-	-	-	-	-	-	-	-	-	-	-	-	-	-	-	-	-	-	-
417				-	-	-	-	-	-	-	-	-	-	-	-	-	-	-	-	-	-	-	-	-	-	-	-	-	-	-	-	-	-	-	-	-	-	-	-	-	-	-	-	-	-	-	-	-	-
418				-	-	-	-	-	-	-	-	-	-	-	-	-	-	-	-	-	-	-	-	-	-	-	-	-	-	-	-	-	-	-	-	-	-	-	-	-	-	-	-	-	-	-	-	-	-
419				-	-	-	-	-	-	-	-	-	-	-	-	-	-	-	-	-	-	-	-	-	-	-	-	-	-	-	-	-	-	-	-	-	-	-	-	-	-	-	-	-	-	-	-	-	-
420				-	-	-	-	-	-	-	-	-	-	-	-	-	-	-	-	-	-	-	-	-	-	-	-	-	-	-	-	-	-	-	-	-	-	-	-	-	-	-	-	-	-	-	-	-	-
421				-	-	-	-	-	-	-	-	-	-	-	-	-	-	-	-	-	-	-	-	-	-	-	-	-	-	-	-	-	-	-	-	-	-	-	-	-	-	-	-	-	-	-	-	-	-
422				-	-	-	-	-	-	-	-	-	-	-	-	-	-	-	-	-	-	-	-	-	-	-	-	-	-	-	-	-	-	-	-	-	-	-	-	-	-	-	-	-	-	-	-	-	-
423				-	-	-	-	-	-	-	-	-	-	-	-	-	-	-	-	-	-	-	-	-	-	-	-	-	-	-	-	-	-	-	-	-	-	-	-	-	-	-	-	-	-	-	-	-	-
424				-	-	-	-	-	-	-	-	-	-	-	-	-	-	-	-	-	-	-	-	-	-	-	-	-	-	-	-	-	-	-	-	-	-	-	-	-	-	-	-	-	-	-	-	-	-
425				-	-	-	-	-	-	-	-	-	-	-	-	-	-	-	-	-	-	-	-	-	-	-	-	-	-	-	-	-	-	-	-	-	-	-	-	-	-	-	-	-	-	-	-	-	-
426				-	-	-	-	-	-	-	-	-	-	-	-	-	-	-	-	-	-	-	-	-	-	-	-	-	-	-	-	-	-	-	-	-	-	-	-	-	-	-	-	-	-	-	-	-	-
427				-	-	-	-	-	-	-	-	-	-	-	-	-	-	-	-	-	-	-	-	-	-	-	-	-	-	-	-	-	-	-	-	-	-	-	-	-	-	-	-	-	-	-	-	-	-
428				-	-	-	-	-	-	-	-	-	-	-	-	-	-	-	-	-	-	-	-	-	-	-	-	-	-	-	-	-	-	-	-	-	-	-	-	-	-	-	-	-	-	-	-	-	-
429				-	-	-	-	-	-	-	-	-	-	-	-	-	-	-	-	-	-	-	-	-	-	-	-	-	-	-	-	-	-	-	-	-	-	-	-	-	-	-	-	-	-	-	-	-	-
430				-	-	-	-	-	-	-	-	-	-	-	-	-	-	-	-	-	-	-	-	-	-	-	-	-	-	-	-	-	-	-	-	-	-	-	-	-	-	-	-	-	-	-	-	-	-
431				-	-	-	-	-	-	-	-	-	-	-	-	-	-	-	-	-	-	-	-	-	-	-	-	-	-	-	-	-	-	-	-	-	-	-	-	-	-	-	-	-	-	-	-	-	-
432				-	-	-	-	-	-	-	-	-	-	-	-	-	-	-	-	-	-	-	-	-	-	-	-	-	-	-	-	-	-	-	-	-	-	-	-	-	-	-	-	-	-	-	-	-	-
433				-	-	-	-	-	-	-	-	-	-	-	-	-	-	-	-	-	-	-	-	-	-	-	-	-	-	-	-	-	-	-	-	-	-	-	-	-	-	-	-	-	-	-	-	-	-
434				-	-	-	-	-	-	-	-	-	-	-	-	-	-	-	-	-	-	-	-	-	-	-	-	-	-	-	-	-	-	-	-	-	-	-	-	-	-	-	-	-	-	-	-	-	-
435				-	-	-	-	-	-	-	-	-	-	-	-	-	-	-	-	-	-	-	-	-	-	-	-	-	-	-	-	-	-	-	-	-	-	-	-	-	-	-	-	-	-	-	-	-	-
436				-	-	-	-	-	-	-	-	-	-	-	-	-	-	-	-	-	-	-	-	-	-	-	-	-	-	-	-	-	-	-	-	-	-	-	-	-	-	-	-	-	-	-	-	-	-
437				-	-	-	-	-	-	-	-	-	-	-	-	-	-	-	-	-	-	-	-	-	-	-	-	-	-	-	-	-	-	-	-	-	-	-	-	-	-	-	-	-	-	-	-	-	-
438				-	-	-	-	-	-	-	-	-	-	-	-	-	-	-	-	-	-	-	-	-	-	-	-	-	-	-	-	-	-	-	-	-	-	-	-	-	-	-	-	-	-	-	-	-	-
439				-	-	-	-	-	-	-	-	-	-	-	-	-	-	-	-	-	-	-	-	-	-	-	-	-	-	-	-	-	-	-	-	-	-	-	-	-	-	-	-	-	-	-	-	-	-
440				-	-	-	-	-	-	-	-	-	-	-	-	-	-	-	-	-	-	-	-	-	-	-	-	-	-	-	-	-	-	-	-	-	-	-	-	-	-	-	-	-	-	-	-	-	-
441				-	-	-	-	-	-	-	-	-	-	-	-	-	-	-	-	-	-	-	-	-	-	-	-	-	-	-	-	-	-	-	-	-	-	-	-	-	-	-	-	-	-	-	-	-	-
442				-	-	-	-	-	-	-	-	-	-	-	-	-	-	-	-	-	-	-	-	-	-	-	-	-	-	-	-	-	-	-	-	-	-	-	-	-	-	-	-	-	-	-	-	-	-
443				-	-	-	-	-	-	-	-	-	-	-	-	-	-	-	-	-	-	-	-	-	-	-	-	-	-	-	-	-	-	-	-	-	-	-	-	-	-	-	-	-	-	-	-	-	-
444				-	-	-	-	-	-	-	-	-	-	-	-	-	-	-	-	-	-	-	-	-	-	-	-	-	-	-	-	-	-	-	-	-	-	-	-	-	-	-	-	-	-	-	-	-	-
445				-	-	-	-	-	-	-	-	-	-	-	-	-	-	-	-	-	-	-	-	-	-	-	-	-	-	-	-	-	-	-	-	-	-	-	-	-	-	-	-	-	-	-	-	-	-
446				-	-	-	-	-	-	-	-	-	-	-	-	-	-	-	-	-	-	-	-	-	-	-	-	-	-	-	-	-	-	-	-	-	-	-	-	-	-	-	-	-	-	-	-	-	-
447				-	-	-	-	-	-	-	-	-	-	-	-	-	-	-	-	-	-	-	-	-	-	-	-	-	-	-	-	-	-	-	-	-	-	-	-	-	-	-	-	-	-	-	-	-	-
448				-	-	-	-	-	-	-	-	-	-	-	-	-	-	-	-	-	-	-	-	-	-	-	-	-	-	-	-	-	-	-	-	-	-	-	-	-	-	-	-	-	-	-	-	-	-
449				-	-	-	-	-	-	-	-	-	-	-	-	-	-	-	-	-	-	-	-	-	-	-	-	-	-	-	-	-	-	-	-	-	-	-	-	-	-	-	-	-	-	-	-	-	-
450				-	-	-	-	-	-	-	-	-	-	-	-	-	-	-	-	-	-	-	-	-	-	-	-	-	-	-	-	-	-	-	-	-	-	-	-	-	-	-	-	-	-	-	-	-	-
451				-	-	-	-	-	-	-	-	-	-	-	-	-	-	-	-	-	-	-	-	-	-	-	-	-	-	-	-	-	-	-	-	-	-	-	-	-	-	-	-	-	-	-	-	-	-
452				-	-	-	-	-	-	-	-	-	-	-	-	-	-	-	-	-	-	-	-	-	-	-	-	-	-	-	-	-	-	-	-	-	-	-	-	-	-	-	-	-	-	-	-	-	-
453				-	-	-	-	-	-	-	-	-	-	-	-	-	-	-	-	-	-	-	-	-	-	-	-	-	-	-	-	-	-	-	-	-	-	-	-	-	-	-	-	-	-	-	-	-	-
454				-	-	-	-	-	-	-	-	-	-	-	-	-	-	-	-	-	-	-	-	-	-	-	-	-	-	-	-	-	-	-	-	-	-	-	-	-	-	-	-	-	-	-	-	-	-
455				-	-	-	-	-	-	-	-	-	-	-	-	-	-	-	-	-	-	-	-	-	-	-	-	-	-	-	-	-	-	-	-	-	-	-	-	-	-	-	-	-	-	-	-	-	-
456				-	-	-	-	-	-	-	-	-	-	-	-	-	-	-	-	-	-	-	-	-	-	-	-	-	-	-	-	-	-	-	-	-	-	-	-	-	-	-	-	-	-	-	-	-	-
457				-	-	-	-	-	-	-	-	-	-	-	-	-	-	-	-	-	-	-	-	-	-	-	-	-	-	-	-	-	-	-	-	-	-	-	-	-	-	-	-	-	-	-	-	-	-
458				-	-	-	-	-	-	-	-	-	-	-	-	-	-	-	-	-	-	-	-	-	-	-	-	-	-	-	-	-	-	-	-	-	-	-	-	-	-	-	-	-	-	-	-	-	-
459				-	-	-	-	-	-	-	-	-	-	-	-	-	-	-	-	-	-	-	-	-	-	-	-	-	-	-	-	-	-	-	-	-	-	-	-	-	-	-	-	-	-	-	-	-	-
460				-	-	-	-	-	-	-	-	-	-	-	-	-	-	-	-	-	-	-	-	-	-	-	-	-	-	-	-	-	-	-	-	-	-	-	-	-	-	-	-	-	-	-	-	-	-
461				-	-	-	-	-	-	-	-	-	-	-	-	-	-	-	-	-	-	-	-	-	-	-	-	-	-	-	-	-	-	-	-	-	-	-	-	-	-	-	-	-	-	-	-	-	-
462				-	-	-	-	-	-	-	-	-	-	-	-	-	-	-	-	-	-	-	-	-	-	-	-	-	-	-	-	-	-	-	-	-	-	-	-	-	-	-	-	-	-	-	-	-	-
463				-	-	-	-	-	-	-	-	-	-	-	-	-	-	-	-	-	-	-	-	-	-	-	-	-	-	-	-	-	-	-	-	-	-	-	-	-	-	-	-	-	-	-	-	-	-
464				-	-	-	-	-	-	-	-	-	-	-	-	-	-	-	-	-	-	-	-	-	-	-	-	-	-	-	-	-	-	-	-	-	-	-	-	-	-	-	-	-	-	-	-	-	-
465				-	-	-	-	-	-	-	-	-	-	-	-	-	-	-	-	-	-	-	-	-	-	-	-	-	-	-	-	-	-	-	-	-	-	-	-	-	-	-	-	-	-	-	-	-	-
466				-	-	-	-	-	-	-	-	-	-	-	-	-	-	-	-	-	-	-	-	-	-	-	-	-	-	-	-	-	-	-	-	-	-	-	-	-	-	-	-	-	-	-	-	-	-
467				-	-	-	-	-	-	-	-	-	-	-	-	-	-	-	-	-	-	-	-	-	-	-	-	-	-	-	-	-	-	-	-	-	-	-	-	-	-	-	-	-	-	-	-	-	-
468				-	-	-	-	-	-	-	-	-	-	-	-	-	-	-	-	-	-	-	-	-	-	-	-	-	-	-	-	-	-	-	-	-	-	-	-	-	-	-	-	-	-	-	-	-	-
469				-	-	-	-	-	-	-	-	-	-	-	-	-	-	-	-	-	-	-	-	-	-	-	-	-	-	-	-	-	-	-	-	-	-	-	-	-	-	-	-	-	-	-	-	-	-
470				-	-	-	-	-	-	-	-	-	-	-	-	-	-	-	-	-	-	-	-	-	-	-	-	-	-	-	-	-	-	-	-	-	-	-	-	-	-	-	-	-	-	-	-	-	-
471				-	-	-	-	-	-	-	-	-	-	-	-	-	-	-	-	-	-	-	-	-	-	-	-	-	-	-	-	-	-	-	-	-	-	-	-	-	-	-	-	-	-	-	-	-	-
472				-	-	-	-	-	-	-	-	-	-	-	-	-	-	-	-	-	-	-	-	-	-	-	-	-	-	-	-	-	-	-	-	-	-	-	-	-	-	-	-	-	-	-	-	-	-
473				-	-	-	-	-	-	-	-	-	-	-	-	82	82	-	82	82	-	-	-	-	-	-	-	-	-	-	-	-	-	-	-	-	-	-	-	-	-	-	-	-	-	-	-	82	82
474				-	-	-	-	-	-	-	-	-	-	-	-	83	83	-	83	83	-	-	-	-	-	-	-	-	-	-	-	-	-	-	-	-	-	-	-	-	-	-	-	-	-	-	-	83	83
475				-	-	-	-	-	-	-	-	-	-	-	-	84	84	-	84	84	-	-	-	-	-	-	-	-	-	-	-	-	-	-	-	-	-	-	-	-	-	-	-	-	-	-	-	84	84
476				-	-	-	-	-	-	-	-	-	-	-	-	85	85	-	85	85	-	-	-	-	-	-	-	-	-	-	-	-	-	-	-	-	-	-	-	-	-	-	-	-	-	-	-	85	85
477				-	-	-	-	-	-	-	-	-	-	-	-	86	86	-	86	86	-	-	-	-	-	-	-	-	-	-	-	-	-	-	-	-	-	-	-	-	-	-	-	-	-	-	-	86	86
478				54	54	54	54	54	54	54	54	-	-	-	-	87	87	-	87	87	-	-	-	-	-	-	-	-	-	-	-	-	-	-	-	-	-	-	-	-	-	-	-	-	-	-	-	87	87
479				55	55	55	55	55	55	55	55	-	-	-	-	88	88	-	88	88	-	-	-	-	-	171	-	-	-	-	177	177	-	-	171	171	171	-	-	-	-	-	-	-	-	177	1177	88	88
480				-	-	-	-	-	-	-	-	-	-	-	-	89	89	-	89	89	-	-	-	-	-	-	-	-	-	-	-	-	-	-	-	-	-	-	-	-	-	-	-	-	-	-	-	89	89
481				-	-	-	-	-	-	-	-	-	-	-	-	90	-	-	90	90	-	-	-	-	-	-	-	-	-	-	-	-	-	-	-	-	-	-	-	-	-	-	-	-	-	-	-	90	90
482				-	-	-	-	-	-	-	-	-	-	-	-	159	159	-	159	159	-	-	-	-	-	-	-	-	-	-	-	-	-	-	-	-	-	-	-	-	-	-	-	-	-	-	-	159	159
483				-	-	-	-	-	-	-	-	-	-	-	-	160	160	143	160	160	143	-	-	-	-	-	-	-	-	-	-	-	143	-	-	-	-	-	-	-	-	-	-	-	-	-	-	160	160
484				-	-	-	-	-	-	-	-	-	-	-	-	161	161	144	161	161	144	-	-	-	-	-	-	-	-	-	-	-	144	-	-	-	-	-	-	-	-	-	-	-	-	-	-	161	161
485				-	-	-	-	-	-	-	-	-	-	-	-	162	162	145	162	162	145	-	-	-	-	-	-	-	-	-	-	-	145	-	-	-	-	-	-	-	-	-	-	-	-	-	-	162	162
486				-	-	-	-	-	-	-	-	-	-	-	-	163	163	146	163	163	146	-	-	-	-	-	-	-	-	-	-	-	146	-	-	-	-	312	312	312	312	312	312	312	312	-	-	163	163
487				-	-	-	-	-	-	-	-	282	282	282	282	164	164	147	164	164	147	171	1171	217	-	-	217	217	217	217	-	-	147	282	-	-	-	313	313	313	313	313	313	313	313	-	-	164	164
488				56	56	56	56	56	56	56	56	283	283	283	283	165	165	148	165	165	148	172	1172	218	218	172	218	218	218	218	178	178	148	283	172	172	172	314	314	314	314	314	314	314	314	178	1178	165	165
489				57	57	57	57	57	57	57	57	-	-	-	-	-	-	-	-	-	-	-	-	-	-	-	-	-	-	-	-	-	-	-	-	-	-	-	-	-	-	-	-	-	-	-	-	-	-
490				58	58	58	58	58	58	58	58	-	-	-	-	-	-	-	-	-	-	-	-	-	-	-	-	-	-	-	-	-	-	-	-	-	-	-	-	-	-	-	-	-	-	-	-	-	-
491				59	59	59	59	59	59	59	59	-	-	-	-	-	-	-	-	-	-	-	-	-	-	-	-	-	-	-	-	-	-	-	-	-	-	-	-	-	-	-	-	-	-	-	-	-	-
492				60	60	60	60	60	60	60	60	-	-	-	-	-	-	-	-	-	-	-	-	-	-	-	-	-	-	-	-	-	-	-	-	-	-	-	-	-	-	-	-	-	-	-	-	-	-
493				61	61	61	61	61	61	61	61	-	-	-	-	-	-	-	-	-	-	-	-	-	-	-	-	-	-	-	-	-	-	-	-	-	-	-	-	-	-	-	-	-	-	-	-	-	-
494				62	62	62	62	62	62	62	62	-	-	-	-	-	-	-	-	-	-	-	-	-	-	-	-	-	-	-	-	-	-	-	-	-	-	-	-	-	-	-	-	-	-	-	-	-	-
495				63	63	63	63	63	63	63	63	284	284	284	284	166	166	149	166	166	149	173	1173	219	219	173	219	219	219	219	179	179	149	284	173	173	173	315	315	315	315	315	315	315	315	179	1179	166	166
496				64	64	64	64	64	64	64	64	285	285	285	285	167	167	150	167	167	150	174	1174	220	220	174	220	220	220	220	180	180	150	285	174	174	174	316	316	316	316	316	316	316	316	180	1180	167	167
497				65	65	65	65	65	65	65	65	286	286	286	286	168	168	151	168	168	151	175	1175	221	221	175	221	221	221	221	181	181	151	286	175	175	175	317	317	317	317	317	317	317	317	181	1181	168	168
498				66	66	66	66	66	66	66	66	287	287	287	287	169	169	152	169	169	152	176	1176	222	222	176	222	222	222	222	182	182	152	287	176	176	176	318	318	318	318	318	318	318	318	182	1182	169	169
499				67	67	67	67	67	67	67	67	288	288	288	288	170	170	153	170	170	153	177	1177	223	223	177	223	223	223	223	183	183	153	288	177	177	177	319	319	319	319	319	319	319	319	183	1183	170	170
500				68	68	68	68	68	68	68	68	289	289	289	289	171	171	154	171	171	154	178	1178	224	224	178	224	224	224	224	184	184	154	289	178	178	178	320	320	320	320	320	320	320	320	184	1184	171	171
501				69	69	69	69	69	69	69	69	290	290	290	290	172	172	155	172	172	155	179	1179	225	225	179	225	225	225	225	185	185	155	290	179	179	179	321	321	321	321	321	321	321	321	185	1185	172	172
502				70	70	70	70	70	70	70	70	291	291	291	291	173	173	156	173	173	156	180	1180	226	226	180	226	226	226	226	186	186	156	291	180	180	180	322	322	322	322	322	322	322	322	186	1186	173	173
503				71	71	71	71	71	71	71	71	-	-	-	-	174	174	-	174	174	-	-	-	227	227	181	227	227	227	227	187	187	-	-	181	181	181	-	-	-	-	-	-	-	-	187	1187	174	174
504				-	-	-	-	-	-	-	-	-	-	-	-	-	-	-	-	-	-	-	-	-	-	-	-	-	-	-	-	-	-	-	-	-	-	-	-	-	-	-	-	-	-	-	-	-	-
505				-	-	-	-	-	-	-	-	-	-	-	-	-	-	-	-	-	-	-	-	-	-	-	-	-	-	-	-	-	-	-	-	-	-	-	-	-	-	-	-	-	-	-	-	-	-
506				-	-	-	-	-	-	-	-	-	-	-	-	-	-	-	-	-	-	-	-	-	-	-	-	-	-	-	-	-	-	-	-	-	-	-	-	-	-	-	-	-	-	-	-	-	-
507				-	-	-	-	-	-	-	-	-	-	-	-	-	-	-	-	-	-	-	-	-	-	-	-	-	-	-	-	-	-	-	-	-	-	-	-	-	-	-	-	-	-	-	-	-	-
508				-	-	-	-	-	-	-	-	-	-	-	-	-	-	-	-	-	-	-	-	-	-	-	-	-	-	-	-	-	-	-	-	-	-	-	-	-	-	-	-	-	-	-	-	-	-
509				-	-	-	-	-	-	-	-	-	-	-	-	-	-	-	-	-	-	-	-	-	-	-	-	-	-	-	-	-	-	-	-	-	-	-	-	-	-	-	-	-	-	-	-	-	-
510				-	-	-	-	-	-	-	-	-	-	-	-	-	-	-	-	-	-	-	-	-	-	-	-	-	-	-	-	-	-	-	-	-	-	-	-	-	-	-	-	-	-	-	-	-	-
511				-	-	-	-	-	-	-	-	-	-	-	-	-	-	-	-	-	-	-	-	-	-	-	-	-	-	-	-	-	-	-	-	-	-	-	-	-	-	-	-	-	-	-	-	-	-
512				-	-	-	-	-	-	-	-	-	-	-	-	-	-	-	-	-	-	-	-	-	-	-	-	-	-	-	-	-	-	-	-	-	-	-	-	-	-	-	-	-	-	-	-	-	-
513				-	-	-	-	-	-	-	-	-	-	-	-	-	-	-	-	-	-	-	-	-	-	-	-	-	-	-	-	-	-	-	-	-	-	-	-	-	-	-	-	-	-	-	-	-	-
514				-	-	-	-	-	-	-	-	-	-	-	-	-	-	-	-	-	-	-	-	-	-	-	-	-	-	-	-	-	-	-	-	-	-	-	-	-	-	-	-	-	-	-	-	-	-
515				-	-	-	-	-	-	-	-	-	-	-	-	-	-	-	-	-	-	-	-	-	-	-	-	-	-	-	-	-	-	-	-	-	-	-	-	-	-	-	-	-	-	-	-	-	-
516				-	-	-	-	-	-	-	-	-	-	-	-	-	-	-	-	-	-	-	-	-	-	-	-	-	-	-	-	-	-	-	-	-	-	-	-	-	-	-	-	-	-	-	-	-	-
517				-	-	-	-	-	-	-	-	-	-	-	-	-	-	-	-	-	-	-	-	-	-	-	-	-	-	-	-	-	-	-	-	-	-	-	-	-	-	-	-	-	-	-	-	-	-
518				-	-	-	-	-	-	-	-	-	-	-	-	-	-	-	-	-	-	-	-	-	-	-	-	-	-	-	-	-	-	-	-	-	-	-	-	-	-	-	-	-	-	-	-	-	-
519				-	-	-	-	-	-	-	-	-	-	-	-	-	-	-	-	-	-	-	-	-	-	-	-	-	-	-	-	-	-	-	-	-	-	-	-	-	-	-	-	-	-	-	-	-	-
520				-	-	-	-	-	-	-	-	-	-	-	-	-	-	-	-	-	-	-	-	-	-	-	-	-	-	-	-	-	-	-	-	-	-	-	-	-	-	-	-	-	-	-	-	-	-
521				-	-	-	-	-	-	-	-	-	-	-	-	-	-	-	-	-	-	-	-	-	-	-	-	-	-	-	-	-	-	-	-	-	-	-	-	-	-	-	-	-	-	-	-	-	-
522				-	-	-	-	-	-	-	-	-	-	-	-	-	-	-	-	-	-	-	-	-	-	-	-	-	-	-	-	-	-	-	-	-	-	-	-	-	-	-	-	-	-	-	-	-	-
523				-	-	-	-	-	-	-	-	-	-	-	-	-	-	-	-	-	-	-	-	-	-	-	-	-	-	-	-	-	-	-	-	-	-	-	-	-	-	-	-	-	-	-	-	-	-
524				-	-	-	-	-	-	-	-	-	-	-	-	-	-	-	-	-	-	-	-	-	-	-	-	-	-	-	-	-	-	-	-	-	-	-	-	-	-	-	-	-	-	-	-	-	-
525				-	-	-	-	-	-	-	-	-	-	-	-	-	-	-	-	-	-	-	-	-	-	-	-	-	-	-	-	-	-	-	-	-	-	-	-	-	-	-	-	-	-	-	-	-	-
526				-	-	-	-	-	-	-	-	-	-	-	-	-	-	-	-	-	-	-	-	-	-	-	-	-	-	-	-	-	-	-	-	-	-	-	-	-	-	-	-	-	-	-	-	-	-
527				-	-	-	-	-	-	-	-	-	-	-	-	-	-	-	-	-	-	-	-	-	-	-	-	-	-	-	-	-	-	-	-	-	-	-	-	-	-	-	-	-	-	-	-	-	-
528				-	-	-	-	-	-	-	-	-	-	-	-	-	-	-	-	-	-	-	-	-	-	-	-	-	-	-	-	-	-	-	-	-	-	-	-	-	-	-	-	-	-	-	-	-	-
529				-	-	-	-	-	-	-	-	-	-	-	-	-	-	-	-	-	-	-	-	-	-	-	-	-	-	-	-	-	-	-	-	-	-	-	-	-	-	-	-	-	-	-	-	-	-
530				-	-	-	-	-	-	-	-	-	-	-	-	-	-	-	-	-	-	-	-	-	-	-	-	-	-	-	-	-	-	-	-	-	-	-	-	-	-	-	-	-	-	-	-	-	-
531				-	-	-	-	-	-	-	-	-	-	-	-	-	-	-	-	-	-	-	-	-	-	-	-	-	-	-	-	-	-	-	-	-	-	-	-	-	-	-	-	-	-	-	-	-	-
532				-	-	-	-	-	-	-	-	-	-	-	-	-	-	-	-	-	-	-	-	-	-	-	-	-	-	-	-	-	-	-	-	-	-	-	-	-	-	-	-	-	-	-	-	-	-
533				-	-	-	-	-	-	-	-	-	-	-	-	-	-	-	-	-	-	-	-	-	-	-	-	-	-	-	-	-	-	-	-	-	-	-	-	-	-	-	-	-	-	-	-	-	-
534				-	-	-	-	-	-	-	-	-	-	-	-	-	-	-	-	-	-	-	-	-	-	-	-	-	-	-	-	-	-	-	-	-	-	-	-	-	-	-	-	-	-	-	-	-	-
535				-	-	-	-	-	-	-	-	-	-	-	-	-	-	-	-	-	-	-	-	-	-	-	-	-	-	-	-	-	-	-	-	-	-	-	-	-	-	-	-	-	-	-	-	-	-
536				-	-	-	-	-	-	-	-	-	-	-	-	-	-	-	-	-	-	-	-	-	-	-	-	-	-	-	-	-	-	-	-	-	-	-	-	-	-	-	-	-	-	-	-	-	-
537				-	-	-	-	-	-	-	-	-	-	-	-	-	-	-	-	-	-	-	-	-	-	-	-	-	-	-	-	-	-	-	-	-	-	-	-	-	-	-	-	-	-	-	-	-	-
538				-	-	-	-	-	-	-	-	-	-	-	-	-	-	-	-	-	-	-	-	-	-	-	-	-	-	-	-	-	-	-	-	-	-	-	-	-	-	-	-	-	-	-	-	-	-
539				-	-	-	-	-	-	-	-	-	-	-	-	-	-	-	-	-	-	-	-	-	-	-	-	-	-	-	-	-	-	-	-	-	-	-	-	-	-	-	-	-	-	-	-	-	-
540				-	-	-	-	-	-	-	-	-	-	-	-	-	-	-	-	-	-	-	-	-	-	-	-	-	-	-	-	-	-	-	-	-	-	-	-	-	-	-	-	-	-	-	-	-	-
541				-	-	-	-	-	-	-	-	-	-	-	-	-	-	-	-	-	-	-	-	-	-	-	-	-	-	-	-	-	-	-	-	-	-	-	-	-	-	-	-	-	-	-	-	-	-
542				-	-	-	-	-	-	-	-	-	-	-	-	-	-	-	-	-	-	-	-	-	-	-	-	-	-	-	-	-	-	-	-	-	-	-	-	-	-	-	-	-	-	-	-	-	-
543				-	-	-	-	-	-	-	-	-	-	-	-	-	-	-	-	-	-	-	-	-	-	-	-	-	-	-	-	-	-	-	-	-	-	-	-	-	-	-	-	-	-	-	-	-	-
544				-	-	-	-	-	-	-	-	-	-	-	-	-	-	-	-	-	-	-	-	-	-	-	-	-	-	-	-	-	-	-	-	-	-	-	-	-	-	-	-	-	-	-	-	-	-
545				-	-	-	-	-	-	-	-	-	-	-	-	-	-	-	-	-	-	-	-	-	-	-	-	-	-	-	-	-	-	-	-	-	-	-	-	-	-	-	-	-	-	-	-	-	-
546				-	-	-	-	-	-	-	-	-	-	-	-	-	-	157	-	-	157	-	-	-	-	-	-	-	-	-	-	-	157	-	-	-	-	-	-	-	-	-	-	-	-	-	-	-	-
547				-	-	-	-	-	-	-	-	-	-	-	-	-	-	-	-	-	-	-	-	-	-	-	-	-	-	-	-	-	-	-	-	-	-	-	-	-	-	-	-	-	-	-	-	-	-
548				-	-	-	-	-	-	-	-	-	-	-	-	-	-	-	-	-	-	-	-	-	-	-	-	-	-	-	-	-	-	-	-	-	-	-	-	-	-	-	-	-	-	-	-	-	-
549				-	-	-	-	-	-	-	-	-	-	-	-	-	-	-	-	-	-	-	-	-	-	-	-	-	-	-	-	-	-	-	-	-	-	-	-	-	-	-	-	-	-	-	-	-	-
550				-	-	-	-	-	-	-	-	-	-	-	-	-	-	-	-	-	-	-	-	-	-	182	-	-	-	-	188	188	-	-	182	182	182	-	-	-	-	-	-	-	-	188	1188	-	-
551				-	-	-	-	-	-	-	-	-	-	-	-	-	-	-	-	-	-	-	-	-	-	-	-	-	-	-	-	-	-	-	-	-	-	-	-	-	-	-	-	-	-	-	-	-	-
552				-	-	-	-	-	-	-	-	-	-	-	-	-	-	-	-	-	-	-	-	-	-	-	-	-	-	-	-	-	-	-	-	-	-	-	-	-	-	-	-	-	-	-	-	-	-
553				-	-	-	-	-	-	-	-	-	-	-	-	-	-	-	-	-	-	-	-	-	-	-	-	-	-	-	-	-	-	-	-	-	-	-	-	-	-	-	-	-	-	-	-	-	-
554				-	-	-	-	-	-	-	-	-	-	-	-	-	-	-	-	-	-	-	-	-	-	-	-	-	-	-	-	-	-	-	-	-	-	-	-	-	-	-	-	-	-	-	-	-	-
555				-	-	-	-	-	-	-	-	-	-	-	-	-	-	-	-	-	-	-	-	-	-	-	-	-	-	-	-	-	-	-	-	-	-	-	-	-	-	-	-	-	-	-	-	-	-
556				-	-	-	-	-	-	-	-	-	-	-	-	-	-	-	-	-	-	-	-	-	-	-	-	-	-	-	-	-	-	-	-	-	-	-	-	-	-	-	-	-	-	-	-	-	-
557				-	-	-	-	-	-	-	-	-	-	-	-	-	-	-	-	-	-	-	-	-	-	-	-	-	-	-	-	-	-	-	-	-	-	-	-	-	-	-	-	-	-	-	-	-	-
558				-	-	-	-	-	-	-	-	-	-	-	-	-	-	-	-	-	-	-	-	-	-	-	-	-	-	-	-	-	-	-	-	-	-	-	-	-	-	-	-	-	-	-	-	-	-
559				-	-	-	-	-	-	-	-	-	-	-	-	-	-	-	-	-	-	-	-	-	-	-	-	-	-	-	-	-	-	-	-	-	-	-	-	-	-	-	-	-	-	-	-	-	-
560				-	-	-	-	-	-	-	-	-	-	-	-	-	-	-	-	-	-	-	-	-	-	-	-	-	-	-	-	-	-	-	-	-	-	-	-	-	-	-	-	-	-	-	-	-	-
561				-	-	-	-	-	-	-	-	-	-	-	-	-	-	-	-	-	-	-	-	-	-	-	-	-	-	-	-	-	-	-	-	-	-	-	-	-	-	-	-	-	-	-	-	-	-
562				-	-	-	-	-	-	-	-	-	-	-	-	-	-	-	-	-	-	-	-	-	-	-	-	-	-	-	-	-	-	-	-	-	-	-	-	-	-	-	-	-	-	-	-	-	-
563				-	-	-	-	-	-	-	-	-	-	-	-	-	-	-	-	-	-	-	-	-	-	-	-	-	-	-	-	-	-	-	-	-	-	-	-	-	-	-	-	-	-	-	-	-	-
564				-	-	-	-	-	-	-	-	-	-	-	-	-	-	-	-	-	-	-	-	-	-	-	-	-	-	-	-	-	-	-	-	-	-	-	-	-	-	-	-	-	-	-	-	-	-
565				-	-	-	-	-	-	-	-	-	-	-	-	-	-	-	-	-	-	-	-	-	-	-	-	-	-	-	-	-	-	-	-	-	-	-	-	-	-	-	-	-	-	-	-	-	-
566				-	-	-	-	-	-	-	-	-	-	-	-	-	-	-	-	-	-	-	-	-	-	-	-	-	-	-	-	-	-	-	-	-	-	-	-	-	-	-	-	-	-	-	-	-	-
567				-	-	-	-	-	-	-	-	-	-	-	-	-	-	-	-	-	-	-	-	-	-	-	-	-	-	-	-	-	-	-	-	-	-	-	-	-	-	-	-	-	-	-	-	-	-
568				-	-	-	-	-	-	-	-	-	-	-	-	-	-	-	-	-	-	-	-	-	-	-	-	-	-	-	-	-	-	-	-	-	-	-	-	-	-	-	-	-	-	-	-	-	-
569				-	-	-	-	-	-	-	-	-	-	-	-	-	-	-	-	-	-	-	-	-	-	-	-	-	-	-	-	-	-	-	-	-	-	-	-	-	-	-	-	-	-	-	-	-	-
570				-	-	-	-	-	-	-	-	-	-	-	-	-	-	-	-	-	-	-	-	-	-	-	-	-	-	-	-	-	-	-	-	-	-	-	-	-	-	-	-	-	-	-	-	-	-
571				-	-	-	-	-	-	-	-	-	-	-	-	-	-	158	-	-	158	-	-	-	-	-	-	-	-	-	-	-	158	-	-	-	-	-	-	-	-	-	-	-	-	-	-	-	-
572				-	-	-	-	-	-	-	-	-	-	-	-	-	-	159	-	-	159	-	-	-	-	-	-	-	-	-	-	-	159	-	-	-	-	-	-	-	-	-	-	-	-	-	-	-	-
573				-	-	-	-	-	-	-	-	-	-	-	-	-	-	160	-	-	160	-	-	-	-	-	-	-	-	-	-	-	160	-	-	-	-	-	-	-	-	-	-	-	-	-	-	-	-
574				-	-	-	-	-	-	-	-	-	-	-	-	-	-	161	-	-	161	-	-	-	-	-	-	-	-	-	-	-	161	-	-	-	-	-	-	-	-	-	-	-	-	-	-	-	-
575				-	-	-	-	-	-	-	-	-	-	-	-	-	-	162	-	-	162	-	-	-	-	-	-	-	-	-	-	-	162	-	-	-	-	-	-	-	-	-	-	-	-	-	-	-	-
576				-	-	-	-	-	-	-	-	-	-	-	-	-	-	163	-	-	163	-	-	-	-	-	-	-	-	-	-	-	163	-	-	-	-	-	-	-	-	-	-	-	-	-	-	-	-
577				-	-	-	-	-	-	-	-	-	-	-	-	-	-	164	-	-	164	-	-	-	-	-	-	-	-	-	-	-	164	-	-	-	-	-	-	-	-	-	-	-	-	-	-	-	-
578				-	-	-	-	-	-	-	-	-	-	-	-	175	175	165	175	175	165	-	-	-	-	-	-	-	-	-	-	-	165	-	-	-	-	-	-	-	-	-	-	-	-	-	-	175	175
579				-	-	-	-	-	-	-	-	-	-	-	-	-	-	-	-	-	-	-	-	-	-	-	-	-	-	-	-	-	-	-	-	-	-	-	-	-	-	-	-	-	-	-	-	-	-
580				-	-	-	-	-	-	-	-	-	-	-	-	-	-	-	-	-	-	-	-	-	-	-	-	-	-	-	-	-	-	-	-	-	-	-	-	-	-	-	-	-	-	-	-	-	-
581				-	-	-	-	-	-	-	-	-	-	-	-	-	-	-	-	-	-	-	-	-	-	-	-	-	-	-	-	-	-	-	-	-	-	-	-	-	-	-	-	-	-	-	-	-	-
582				-	-	-	-	-	-	-	-	-	-	-	-	-	-	-	-	-	-	-	-	-	-	-	-	-	-	-	-	-	-	-	-	-	-	-	-	-	-	-	-	-	-	-	-	-	-
583				-	-	-	-	-	-	-	-	-	-	-	-	-	-	-	-	-	-	-	-	-	-	-	-	-	-	-	-	-	-	-	-	-	-	-	-	-	-	-	-	-	-	-	-	-	-
584				-	-	-	-	-	-	-	-	-	-	-	-	-	-	-	-	-	-	-	-	-	-	-	-	-	-	-	-	-	-	-	-	-	-	-	-	-	-	-	-	-	-	-	-	-	-
585				-	-	-	-	-	-	-	-	-	-	-	-	-	-	-	-	-	-	-	-	-	-	-	-	-	-	-	-	-	-	-	-	-	-	-	-	-	-	-	-	-	-	-	-	-	-
586				-	-	-	-	-	-	-	-	-	-	-	-	-	-	-	-	-	-	-	-	-	-	-	-	-	-	-	-	-	-	-	-	-	-	-	-	-	-	-	-	-	-	-	-	-	-
587				-	-	-	-	-	-	-	-	-	-	-	-	-	-	-	-	-	-	-	-	-	-	-	-	-	-	-	-	-	-	-	-	-	-	-	-	-	-	-	-	-	-	-	-	-	-
588				-	-	-	-	-	-	-	-	-	-	-	-	-	-	-	-	-	-	-	-	-	-	-	-	-	-	-	-	-	-	-	-	-	-	-	-	-	-	-	-	-	-	-	-	-	-
589				-	-	-	-	-	-	-	-	-	-	-	-	-	-	-	-	-	-	-	-	-	-	-	-	-	-	-	-	-	-	-	-	-	-	-	-	-	-	-	-	-	-	-	-	-	-
590				-	-	-	-	-	-	-	-	-	-	-	-	-	-	-	-	-	-	-	-	-	-	-	-	-	-	-	-	-	-	-	-	-	-	-	-	-	-	-	-	-	-	-	-	-	-
591				-	-	-	-	-	-	-	-	-	-	-	-	-	-	-	-	-	-	-	-	-	-	-	-	-	-	-	-	-	-	-	-	-	-	-	-	-	-	-	-	-	-	-	-	-	-
592				-	-	-	-	-	-	-	-	-	-	-	-	-	-	-	-	-	-	-	-	-	-	-	-	-	-	-	-	-	-	-	-	-	-	-	-	-	-	-	-	-	-	-	-	-	-
593				-	-	-	-	-	-	-	-	-	-	-	-	-	-	-	-	-	-	-	-	-	-	-	-	-	-	-	-	-	-	-	-	-	-	-	-	-	-	-	-	-	-	-	-	-	-
594				-	-	-	-	-	-	-	-	-	-	-	-	-	-	-	-	-	-	-	-	-	-	-	-	-	-	-	-	-	-	-	-	-	-	-	-	-	-	-	-	-	-	-	-	-	-
595				-	-	-	-	-	-	-	-	-	-	-	-	-	-	-	-	-	-	-	-	-	-	-	-	-	-	-	-	-	-	-	-	-	-	-	-	-	-	-	-	-	-	-	-	-	-
596				-	-	-	-	-	-	-	-	-	-	-	-	-	-	-	-	-	-	-	-	-	-	-	-	-	-	-	-	-	-	-	-	-	-	-	-	-	-	-	-	-	-	-	-	-	-
597				-	-	-	-	-	-	-	-	-	-	-	-	-	-	-	-	-	-	-	-	-	-	-	-	-	-	-	-	-	-	-	-	-	-	-	-	-	-	-	-	-	-	-	-	-	-
598				-	-	-	-	-	-	-	-	-	-	-	-	-	-	-	-	-	-	-	-	-	-	-	-	-	-	-	-	-	-	-	-	-	-	-	-	-	-	-	-	-	-	-	-	-	-
599				-	-	-	-	-	-	-	-	-	-	-	-	-	-	-	-	-	-	-	-	-	-	-	-	-	-	-	-	-	-	-	-	-	-	-	-	-	-	-	-	-	-	-	-	-	-
600				-	-	-	-	-	-	-	-	-	-	-	-	-	-	-	-	-	-	-	-	-	-	-	-	-	-	-	-	-	-	-	-	-	-	-	-	-	-	-	-	-	-	-	-	-	-
601				-	-	-	-	-	-	-	-	-	-	-	-	-	-	-	-	-	-	-	-	-	-	-	-	-	-	-	-	-	-	-	-	-	-	-	-	-	-	-	-	-	-	-	-	-	-
602				-	-	-	-	-	-	-	-	-	-	-	-	-	-	-	-	-	-	-	-	-	-	-	-	-	-	-	-	-	-	-	-	-	-	-	-	-	-	-	-	-	-	-	-	-	-
603				-	-	-	-	-	-	-	-	-	-	-	-	-	-	-	-	-	-	-	-	-	-	-	-	-	-	-	-	-	-	-	-	-	-	-	-	-	-	-	-	-	-	-	-	-	-
604				-	-	-	-	-	-	-	-	-	-	-	-	-	-	-	-	-	-	-	-	-	-	-	-	-	-	-	-	-	-	-	-	-	-	-	-	-	-	-	-	-	-	-	-	-	-
605				-	-	-	-	-	-	-	-	-	-	-	-	-	-	-	-	-	-	-	-	-	-	-	-	-	-	-	-	-	-	-	-	-	-	-	-	-	-	-	-	-	-	-	-	-	-
606				-	-	-	-	-	-	-	-	-	-	-	-	-	-	-	-	-	-	-	-	-	-	-	-	-	-	-	-	-	-	-	-	-	-	-	-	-	-	-	-	-	-	-	-	-	-
607				-	-	-	-	-	-	-	-	-	-	-	-	-	-	-	-	-	-	-	-	-	-	-	-	-	-	-	-	-	-	-	-	-	-	-	-	-	-	-	-	-	-	-	-	-	-
608				-	-	-	-	-	-	-	-	-	-	-	-	-	-	-	-	-	-	-	-	-	-	-	-	-	-	-	-	-	-	-	-	-	-	-	-	-	-	-	-	-	-	-	-	-	-
609				-	-	-	-	-	-	-	-	-	-	-	-	-	-	-	-	-	-	-	-	-	-	-	-	-	-	-	-	-	-	-	-	-	-	-	-	-	-	-	-	-	-	-	-	-	-
610				-	-	-	-	-	-	-	-	-	-	-	-	-	-	-	-	-	-	-	-	-	-	-	-	-	-	-	-	-	-	-	-	-	-	-	-	-	-	-	-	-	-	-	-	-	-
611				-	-	-	-	-	-	-	-	-	-	-	-	-	-	-	-	-	-	-	-	-	-	-	-	-	-	-	-	-	-	-	-	-	-	-	-	-	-	-	-	-	-	-	-	-	-
612				-	-	-	-	-	-	-	-	-	-	-	-	-	-	-	-	-	-	-	-	-	-	-	-	-	-	-	-	-	-	-	-	-	-	-	-	-	-	-	-	-	-	-	-	-	-
613				-	-	-	-	-	-	-	-	-	-	-	-	-	-	-	-	-	-	-	-	-	-	-	-	-	-	-	-	-	-	-	-	-	-	-	-	-	-	-	-	-	-	-	-	-	-
614				-	-	-	-	-	-	-	-	-	-	-	-	-	-	-	-	-	-	-	-	-	-	-	-	-	-	-	-	-	-	-	-	-	-	-	-	-	-	-	-	-	-	-	-	-	-
615				-	-	-	-	-	-	-	-	-	-	-	-	-	-	-	-	-	-	-	-	-	-	-	-	-	-	-	-	-	-	-	-	-	-	-	-	-	-	-	-	-	-	-	-	-	-
616				-	-	-	-	-	-	-	-	-	-	-	-	-	-	-	-	-	-	-	-	-	-	-	-	-	-	-	-	-	-	-	-	-	-	-	-	-	-	-	-	-	-	-	-	-	-
617				-	-	-	-	-	-	-	-	-	-	-	-	-	-	-	-	-	-	-	-	-	-	-	-	-	-	-	-	-	-	-	-	-	-	-	-	-	-	-	-	-	-	-	-	-	-
618				-	-	-	-	-	-	-	-	-	-	-	-	-	-	-	-	-	-	-	-	-	-	-	-	-	-	-	-	-	-	-	-	-	-	-	-	-	-	-	-	-	-	-	-	-	-
619				-	-	-	-	-	-	-	-	-	-	-	-	-	-	-	-	-	-	-	-	-	-	-	-	-	-	-	-	-	-	-	-	-	-	-	-	-	-	-	-	-	-	-	-	-	-
620				-	-	-	-	-	-	-	-	-	-	-	-	-	-	-	-	-	-	-	-	-	-	-	-	-	-	-	-	-	-	-	-	-	-	-	-	-	-	-	-	-	-	-	-	-	-
621				-	-	-	-	-	-	-	-	-	-	-	-	-	-	-	-	-	-	-	-	-	-	-	-	-	-	-	-	-	-	-	-	-	-	-	-	-	-	-	-	-	-	-	-	-	-
622				-	-	-	-	-	-	-	-	-	-	-	-	-	-	-	-	-	-	-	-	-	-	-	-	-	-	-	-	-	-	-	-	-	-	-	-	-	-	-	-	-	-	-	-	-	-
623				-	-	-	-	-	-	-	-	-	-	-	-	-	-	-	-	-	-	-	-	-	-	-	-	-	-	-	-	-	-	-	-	-	-	-	-	-	-	-	-	-	-	-	-	-	-
624				-	-	-	-	-	-	-	-	-	-	-	-	-	-	-	-	-	-	-	-	-	-	-	-	-	-	-	-	-	-	-	-	-	-	-	-	-	-	-	-	-	-	-	-	-	-
625				-	-	-	-	-	-	-	-	-	-	-	-	-	-	-	-	-	-	-	-	-	-	-	-	-	-	-	-	-	-	-	-	-	-	-	-	-	-	-	-	-	-	-	-	-	-
626				-	-	-	-	-	-	-	-	-	-	-	-	-	-	-	-	-	-	-	-	-	-	-	-	-	-	-	-	-	-	-	-	-	-	-	-	-	-	-	-	-	-	-	-	-	-
627				-	-	-	-	-	-	-	-	-	-	-	-	-	-	-	-	-	-	-	-	-	-	-	-	-	-	-	-	-	-	-	-	-	-	-	-	-	-	-	-	-	-	-	-	-	-
628				-	-	-	-	-	-	-	-	-	-	-	-	-	-	-	-	-	-	-	-	-	-	-	-	-	-	-	-	-	-	-	-	-	-	-	-	-	-	-	-	-	-	-	-	-	-
629				-	-	-	-	-	-	-	-	-	-	-	-	-	-	-	-	-	-	-	-	-	-	-	-	-	-	-	-	-	-	-	-	-	-	-	-	-	-	-	-	-	-	-	-	-	-
630				-	-	-	-	-	-	-	-	-	-	-	-	-	-	-	-	-	-	-	-	-	-	-	-	-	-	-	-	-	-	-	-	-	-	-	-	-	-	-	-	-	-	-	-	-	-
631				-	-	-	-	-	-	-	-	-	-	-	-	-	-	-	-	-	-	-	-	-	-	-	-	-	-	-	-	-	-	-	-	-	-	-	-	-	-	-	-	-	-	-	-	-	-
632				-	-	-	-	-	-	-	-	-	-	-	-	-	-	-	-	-	-	-	-	-	-	-	-	-	-	-	-	-	-	-	-	-	-	-	-	-	-	-	-	-	-	-	-	-	-
633				-	-	-	-	-	-	-	-	-	-	-	-	-	-	-	-	-	-	-	-	-	-	-	-	-	-	-	-	-	-	-	-	-	-	-	-	-	-	-	-	-	-	-	-	-	-
634				-	-	-	-	-	-	-	-	-	-	-	-	-	-	-	-	-	-	-	-	-	-	-	-	-	-	-	-	-	-	-	-	-	-	-	-	-	-	-	-	-	-	-	-	-	-
635				-	-	-	-	-	-	-	-	-	-	-	-	-	-	-	-	-	-	-	-	-	-	-	-	-	-	-	-	-	-	-	-	-	-	-	-	-	-	-	-	-	-	-	-	-	-
636				-	-	-	-	-	-	-	-	-	-	-	-	-	-	-	-	-	-	-	-	-	-	-	-	-	-	-	-	-	-	-	-	-	-	-	-	-	-	-	-	-	-	-	-	-	-
637				-	-	-	-	-	-	-	-	-	-	-	-	-	-	-	-	-	-	-	-	-	-	-	-	-	-	-	-	-	-	-	-	-	-	-	-	-	-	-	-	-	-	-	-	-	-
638				-	-	-	-	-	-	-	-	-	-	-	-	-	-	-	-	-	-	-	-	-	-	-	-	-	-	-	-	-	-	-	-	-	-	-	-	-	-	-	-	-	-	-	-	-	-
639				-	-	-	-	-	-	-	-	-	-	-	-	-	-	-	-	-	-	-	-	-	-	-	-	-	-	-	-	-	-	-	-	-	-	-	-	-	-	-	-	-	-	-	-	-	-
640				-	-	-	-	-	-	-	-	-	-	-	-	-	-	-	-	-	-	-	-	-	-	-	-	-	-	-	-	-	-	-	-	-	-	-	-	-	-	-	-	-	-	-	-	-	-
641				-	-	-	-	-	-	-	-	-	-	-	-	-	-	-	-	-	-	-	-	-	-	-	-	-	-	-	-	-	-	-	-	-	-	-	-	-	-	-	-	-	-	-	-	-	-
642				-	-	-	-	-	-	-	-	-	-	-	-	-	-	-	-	-	-	-	-	-	-	-	-	-	-	-	-	-	-	-	-	-	-	-	-	-	-	-	-	-	-	-	-	-	-
643				-	-	-	-	-	-	-	-	-	-	-	-	-	-	-	-	-	-	-	-	-	-	-	-	-	-	-	-	-	-	-	-	-	-	-	-	-	-	-	-	-	-	-	-	-	-
644				-	-	-	-	-	-	-	-	-	-	-	-	-	-	-	-	-	-	-	-	-	-	-	-	-	-	-	-	-	-	-	-	-	-	-	-	-	-	-	-	-	-	-	-	-	-
645				-	-	-	-	-	-	-	-	-	-	-	-	-	-	-	-	-	-	-	-	-	-	-	-	-	-	-	-	-	-	-	-	-	-	-	-	-	-	-	-	-	-	-	-	-	-
646				-	-	-	-	-	-	-	-	-	-	-	-	-	-	-	-	-	-	-	-	-	-	-	-	-	-	-	-	-	-	-	-	-	-	-	-	-	-	-	-	-	-	-	-	-	-
647				-	-	-	-	-	-	-	-	-	-	-	-	-	-	-	-	-	-	-	-	-	-	-	-	-	-	-	-	-	-	-	-	-	-	-	-	-	-	-	-	-	-	-	-	-	-
648				-	-	-	-	-	-	-	-	-	-	-	-	176	176	166	176	176	166	-	-	-	-	-	-	-	-	-	-	-	166	-	-	-	-	-	-	-	-	-	-	-	-	-	-	176	176
649				-	-	-	-	-	-	-	-	-	-	-	-	177	177	167	177	177	167	-	-	-	-	-	-	-	-	-	-	-	167	-	-	-	-	-	-	-	-	-	-	-	-	-	-	177	177
650				-	-	-	-	-	-	-	-	-	-	-	-	178	178	168	178	178	168	-	-	228	228	183	228	228	228	228	189	189	168	-	183	183	183	-	-	-	-	-	-	-	-	189	1189	178	178
651				72	72	72	72	72	72	72	72	292	292	292	292	179	179	169	179	179	169	181	1181	229	229	184	229	229	229	229	190	190	169	292	184	184	184	323	323	323	323	323	323	323	323	190	1190	179	179
652				73	73	73	73	73	73	73	73	293	293	293	293	180	180	170	180	180	170	182	1182	230	230	185	230	230	230	230	191	191	170	293	185	185	185	324	324	324	324	324	324	324	324	191	1191	180	180
653				74	74	74	74	74	74	74	74	294	294	294	294	181	181	171	181	181	171	183	1183	231	231	186	231	231	231	231	192	192	171	294	186	186	186	325	325	325	325	325	325	325	325	192	1192	181	181
654				75	75	75	75	75	75	75	75	295	295	295	295	182	182	172	182	182	172	184	1184	232	232	187	232	232	232	232	193	193	172	295	187	187	187	326	326	326	326	326	326	326	326	193	1193	182	182
655				76	76	76	76	76	76	76	76	296	296	296	296	183	183	173	183	183	173	185	1185	233	233	188	233	233	233	233	194	194	173	296	188	188	188	327	327	327	327	327	327	327	327	194	1194	183	183
656				77	77	77	77	77	77	77	77	297	297	297	297	184	184	174	184	184	174	186	1186	234	234	189	234	234	234	234	195	195	174	297	189	189	189	328	328	328	328	328	328	328	328	195	1195	184	184
657				78	78	78	78	78	78	78	78	298	298	298	298	185	185	175	185	185	175	187	1187	235	235	190	235	235	235	235	196	196	175	298	190	190	190	329	329	329	329	329	329	329	329	196	1196	185	185
658				79	79	79	79	79	79	79	79	299	299	299	299	186	186	176	186	186	176	188	1188	236	236	191	236	236	236	236	197	197	176	299	191	191	191	330	330	330	330	330	330	330	330	197	1197	186	186
659				80	80	80	80	80	80	80	80	300	300	300	300	187	187	177	187	187	177	189	1189	237	237	192	237	237	237	237	198	198	177	300	192	192	192	331	331	331	331	331	331	331	331	198	1198	187	187
660				81	81	81	81	81	81	81	81	301	301	301	301	188	188	178	188	188	178	190	1190	238	238	193	238	238	238	238	199	199	178	301	193	193	193	332	332	332	332	332	332	332	332	199	1199	188	188
661				82	82	82	82	82	82	82	82	302	302	302	302	189	189	179	189	189	179	191	1191	239	239	194	239	239	239	239	200	200	179	302	194	194	194	333	333	333	333	333	333	333	333	200	1200	189	189
662				83	83	83	83	83	83	83	83	303	303	303	303	190	190	180	190	190	180	192	1192	240	240	195	240	240	240	240	201	201	180	303	195	195	195	334	334	334	334	334	334	334	334	201	1201	190	190
663				84	84	84	84	84	84	84	84	304	304	304	304	191	191	181	191	191	181	193	1193	241	241	196	241	241	241	241	202	202	181	304	196	196	196	335	335	335	335	335	335	335	335	202	1202	191	191
664				85	85	85	85	85	85	85	85	305	305	305	305	192	192	182	192	192	182	194	1194	242	242	197	242	242	242	242	203	203	182	305	197	197	197	336	336	336	336	336	336	336	336	203	1203	192	192
665				86	86	86	86	86	86	86	86	306	306	306	306	193	193	183	193	193	183	195	1195	243	243	198	243	243	243	243	204	204	183	306	198	198	198	337	337	337	337	337	337	337	337	204	1204	193	193
666				87	87	87	87	87	87	87	87	307	307	307	307	194	194	184	194	194	184	196	1196	244	244	199	244	244	244	244	205	205	184	307	199	199	199	338	338	338	338	338	338	338	338	205	1205	194	194
667				88	88	88	88	88	88	88	88	308	308	308	308	195	195	185	195	195	185	197	1197	245	245	200	245	245	245	245	206	206	185	308	200	200	200	339	339	339	339	339	339	339	339	206	1206	195	195
668				89	89	89	89	89	89	89	89	309	309	309	309	196	196	186	196	196	186	198	1198	246	246	201	246	246	246	246	207	207	186	309	201	201	201	340	340	340	340	340	340	340	340	207	1207	196	196
669				90	90	90	90	90	90	90	90	310	310	310	310	197	197	187	197	197	187	199	1199	247	247	202	247	247	247	247	208	208	187	310	202	202	202	341	341	341	341	341	341	341	341	208	1208	197	197
670				91	91	91	91	91	91	91	91	311	311	311	311	198	198	188	198	198	188	200	1200	248	248	203	248	248	248	248	209	209	188	311	203	203	203	342	342	342	342	342	342	342	342	209	1209	198	198
671				92	92	92	92	92	92	92	92	312	312	312	312	199	199	189	199	199	189	201	1201	249	249	204	249	249	249	249	210	210	189	312	204	204	204	343	343	343	343	343	343	343	343	210	1210	199	199
672				93	93	93	93	93	93	93	93	-	-	-	-	200	200	190	200	200	190	-	-	-	-	-	-	-	-	-	-	-	190	-	-	-	-	344	344	344	344	344	344	344	344	-	-	200	200
673				-	-	-	-	-	-	-	-	-	-	-	-	-	-	-	-	-	-	-	-	-	-	-	-	-	-	-	-	-	-	-	-	-	-	-	-	-	-	-	-	-	-	-	-	-	-
674				-	-	-	-	-	-	-	-	-	-	-	-	-	-	-	-	-	-	-	-	-	-	-	-	-	-	-	-	-	-	-	-	-	-	-	-	-	-	-	-	-	-	-	-	-	-
675				94	94	94	94	94	94	94	94	-	-	-	-	201	201	-	201	201	-	-	-	-	-	-	-	-	-	-	-	-	-	-	-	-	-	345	345	345	345	345	345	345	345	-	-	201	201
676				-	-	-	-	-	-	-	-	-	-	-	-	-	-	-	-	-	-	-	-	-	-	-	-	-	-	-	-	-	-	-	-	-	-	-	-	-	-	-	-	-	-	-	-	-	-
677				95	95	95	95	95	95	95	95	-	-	-	-	202	202	-	202	202	-	-	-	-	-	-	-	-	-	-	-	-	-	-	-	-	-	346	346	346	346	346	346	346	346	-	-	202	202
678				96	96	96	96	96	96	96	96	-	-	-	-	203	203	-	203	203	-	-	-	-	-	-	-	-	-	-	-	-	-	-	-	-	-	347	347	347	347	347	347	347	347	-	-	203	203
679				-	-	-	-	-	-	-	-	-	-	-	-	-	-	-	-	-	-	-	-	-	-	-	-	-	-	-	-	-	-	-	-	-	-	-	-	-	-	-	-	-	-	-	-	-	-
680				-	-	-	-	-	-	-	-	-	-	-	-	-	-	-	-	-	-	-	-	-	-	-	-	-	-	-	-	-	-	-	-	-	-	-	-	-	-	-	-	-	-	-	-	-	-
681				97	97	97	97	97	97	97	97	-	-	-	-	204	204	-	204	204	-	-	-	-	-	-	-	-	-	-	-	-	-	-	-	-	-	-	-	-	-	-	-	-	-	-	-	204	204
682				-	-	-	-	-	-	-	-	-	-	-	-	205	205	-	205	205	-	-	-	-	-	-	-	-	-	-	-	-	-	-	-	-	-	348	348	348	348	348	348	348	348	-	-	205	205
683				98	98	98	98	98	98	98	98	-	-	-	-	206	206	-	206	206	-	-	-	-	-	-	-	-	-	-	-	-	-	-	-	-	-	349	349	349	349	349	349	349	349	-	-	206	206
684				99	99	99	99	99	99	99	99	-	-	-	-	207	207	191	207	207	191	-	-	-	-	-	-	-	-	-	-	-	191	-	-	-	-	350	350	350	350	350	350	350	350	-	-	207	207
685				100	100	100	100	100	100	100	100	313	313	313	313	208	208	192	208	208	192	202	1202	250	250	205	250	250	250	250	211	211	192	313	205	205	205	351	351	351	351	351	351	351	351	211	1211	208	208
686	Motif "2"			101	101	101	101	101	101	101	101	314	314	314	314	209	209	193	209	209	193	203	1203	251	251	206	251	251	251	251	212	212	193	314	206	206	206	352	352	352	352	352	352	352	352	212	1212	209	209
687	Motif "2"			102	102	102	102	102	102	102	102	315	315	315	315	210	210	194	210	210	194	204	1204	252	252	207	252	252	252	252	213	213	194	315	207	207	207	353	353	353	353	353	353	353	353	213	1213	210	210
688	Motif "2"			103	103	103	103	103	103	103	103	316	316	316	316	211	211	195	211	211	195	205	1205	253	253	208	253	253	253	253	214	214	195	316	208	208	208	354	354	354	354	354	354	354	354	214	1214	211	211
689	Motif "2"			104	104	104	104	104	104	104	104	317	317	317	317	212	212	196	212	212	196	206	1206	254	254	209	254	254	254	254	215	215	196	317	209	209	209	355	355	355	355	355	355	355	355	215	1215	212	212
690	Motif "2"			105	105	105	105	105	105	105	105	318	318	318	318	213	213	197	213	213	197	207	1207	255	255	210	255	255	255	255	216	216	197	318	210	210	210	356	356	356	356	356	356	356	356	216	1216	213	213
691	Motif "2"			106	106	106	106	106	106	106	106	319	319	319	319	214	214	198	214	214	198	208	1208	256	256	211	256	256	256	256	217	217	198	319	211	211	211	357	357	357	357	357	357	357	357	217	1217	214	214
692	Motif "2"			107	107	107	107	107	107	107	107	320	320	320	320	215	215	199	215	215	199	209	1209	257	257	212	257	257	257	257	218	218	199	320	212	212	212	358	358	358	358	358	358	358	358	218	1218	215	215
693	Motif "2"			108	108	108	108	108	108	108	108	321	321	321	321	216	216	200	216	216	200	210	1210	258	258	213	258	258	258	258	219	219	200	321	213	213	213	359	359	359	359	359	359	359	359	219	1219	216	216
694	Motif "2"			-	-	-	-	-	-	-	-	-	-	-	-	-	-	-	-	-	-	-	-	-	-	-	-	-	-	-	-	-	-	-	-	-	-	-	-	-	-	-	-	-	-	-	-	-	-
695	Motif "2"			109	109	109	109	109	109	109	109	322	322	322	322	217	217	201	217	217	201	211	1211	259	259	214	259	259	259	259	220	220	201	322	214	214	214	360	360	360	360	360	360	360	360	220	1220	217	217
696	Motif "2"			110	110	110	110	110	110	110	110	323	323	323	323	218	218	202	218	218	202	212	1212	260	260	215	260	260	260	260	221	221	202	323	215	215	215	361	361	361	361	361	361	361	361	221	1221	218	218
697	Motif "2"			111	111	111	111	111	111	111	111	324	324	324	324	219	219	203	219	219	203	213	1213	261	261	216	261	261	261	261	222	222	203	324	216	216	216	362	362	362	362	362	362	362	362	222	1222	219	219
698	Arginine Tweezer	Motif "2"	Phosphate Binding Site	112	112	112	112	112	112	112	112	325	325	325	325	220	220	204	220	220	204	214	1214	262	262	217	262	262	262	262	223	223	204	325	217	217	217	363	363	363	363	363	363	363	363	223	1223	220	220
699	Motif "2"			113	113	113	113	113	113	113	113	326	326	326	326	221	221	205	221	221	205	215	1215	263	263	218	263	263	263	263	224	224	205	326	218	218	218	364	364	364	364	364	364	364	364	224	1224	221	221
700		Motif "2"	Adenine Binding Site	114	114	114	114	114	114	114	114	327	327	327	327	222	222	206	222	222	206	216	1216	264	264	219	264	264	264	264	225	225	206	327	219	219	219	365	365	365	365	365	365	365	365	225	1225	222	222
701	Motif "2"			-	-	-	-	-	-	-	-	-	-	-	-	-	-	-	-	-	-	-	-	-	-	-	-	-	-	-	-	-	-	-	-	-	-	-	-	-	-	-	-	-	-	-	-	-	-
702	Motif "2"			-	-	-	-	-	-	-	-	-	-	-	-	-	-	-	-	-	-	-	-	-	-	-	-	-	-	-	-	-	-	-	-	-	-	-	-	-	-	-	-	-	-	-	-	-	-
703		Motif "2"	Adenine Binding Site	115	115	115	115	115	115	115	115	328	328	328	328	223	223	207	223	223	207	217	1217	265	265	220	265	265	265	265	226	226	207	328	220	220	220	366	366	366	366	366	366	366	366	226	1226	223	223
704	Motif "2"			-	-	-	-	-	-	-	-	329	329	329	329	-	-	-	-	-	-	218	1218	-	-	-	-	-	-	-	-	-	-	329	-	-	-	367	367	367	367	367	367	367	367	-	-	-	-
705	Motif "2"			-	-	-	-	-	-	-	-	-	-	-	-	-	-	-	-	-	-	-	-	-	-	-	-	-	-	-	-	-	-	-	-	-	-	-	-	-	-	-	-	-	-	-	-	-	-
706	Motif "2"			-	-	-	-	-	-	-	-	-	-	-	-	-	-	-	-	-	-	-	-	-	-	-	-	-	-	-	-	-	-	-	-	-	-	-	-	-	-	-	-	-	-	-	-	-	-
707	Motif "2"			-	-	-	-	-	-	-	-	-	-	-	-	-	-	-	-	-	-	-	-	-	-	-	-	-	-	-	-	-	-	-	-	-	-	-	-	-	-	-	-	-	-	-	-	-	-
708	Motif "2"			-	-	-	-	-	-	-	-	-	-	-	-	-	-	-	-	-	-	-	-	-	-	-	-	-	-	-	-	-	-	-	-	-	-	-	-	-	-	-	-	-	-	-	-	-	-
709	Motif "2"			-	-	-	-	-	-	-	-	-	-	-	-	-	-	-	-	-	-	-	-	-	-	-	-	-	-	-	-	-	-	-	-	-	-	-	-	-	-	-	-	-	-	-	-	-	-
710	Motif "2"			-	-	-	-	-	-	-	-	-	-	-	-	224	224	-	224	224	-	-	-	-	-	-	-	-	-	-	-	-	-	-	-	-	-	368	368	368	368	368	368	368	368	-	-	224	224
711	Motif "2"			-	-	-	-	-	-	-	-	-	-	-	-	225	225	-	225	225	-	-	-	-	-	-	-	-	-	-	-	-	-	-	-	-	-	369	369	369	369	369	369	369	369	-	-	225	225
712	Motif "2"			-	-	-	-	-	-	-	-	-	-	-	-	226	226	-	226	226	-	-	-	-	-	-	-	-	-	-	-	-	-	-	-	-	-	370	370	370	370	370	370	370	370	-	-	226	226
713	Motif "2"			-	-	-	-	-	-	-	-	330	330	330	330	227	227	208	227	227	208	219	1219	266	266	221	266	266	266	266	227	227	208	330	221	221	221	371	371	371	371	371	371	371	371	227	1227	227	227
714	Motif "2"			-	-	-	-	-	-	-	-	331	331	331	331	228	228	209	228	228	209	220	1220	-	-	222	267	267	267	267	228	228	209	331	222	222	222	372	372	372	372	372	372	372	372	228	1228	228	228
715	Motif "2"			-	-	-	-	-	-	-	-	332	332	332	332	229	229	210	229	229	210	221	1221	267	267	223	268	268	268	268	229	229	210	332	223	223	223	373	373	373	373	373	373	373	373	229	1229	229	229
716	Motif "2"			-	-	-	-	-	-	-	-	333	333	333	333	230	230	211	230	230	211	222	1222	268	268	224	-	269	269	269	230	230	211	333	224	224	224	374	374	374	374	374	374	374	374	230	1230	230	230
717	Motif "2"			-	-	-	-	-	-	-	-	-	-	-	-	-	-	-	-	-	-	-	-	269	-	-	-	-	-	-	-	-	-	-	-	-	-	-	-	-	-	-	-	-	-	-	-	-	-
718		Motif "2"	Adenine Binding Site	116	116	116	116	116	116	116	116	334	334	334	334	231	231	212	231	231	212	223	1223	270	270	225	270	270	270	270	231	231	212	334	225	225	225	375	375	375	375	375	375	375	375	231	1231	231	231
719	Motif "2"			117	117	117	117	117	117	117	117	-	-	-	-	-	-	-	-	-	-	-	-	-	-	-	-	-	-	-	-	-	-	-	-	-	-	-	-	-	-	-	-	-	-	-	-	-	-
720	Motif "2"			118	118	118	118	118	118	118	118	-	-	-	-	-	-	-	-	-	-	-	-	-	-	-	-	-	-	-	-	-	-	-	-	-	-	-	-	-	-	-	-	-	-	-	-	-	-
721	Motif "2"			119	119	119	119	119	119	119	119	-	-	-	-	-	-	-	-	-	-	-	-	-	-	-	-	-	-	-	-	-	-	-	-	-	-	-	-	-	-	-	-	-	-	-	-	-	-
722	Motif "2"			120	120	120	120	120	120	120	120	-	-	-	-	-	-	-	-	-	-	-	-	-	-	-	-	-	-	-	-	-	-	-	-	-	-	-	-	-	-	-	-	-	-	-	-	-	-
723		Motif "2"	Adenine Binding Site	121	121	121	121	121	121	121	121	335	335	335	335	232	232	213	232	232	213	224	1224	271	271	226	271	271	271	271	232	232	213	335	226	226	226	376	376	376	376	376	376	376	376	232	1232	232	232
724	Motif "2"			122	122	122	122	122	122	122	122	336	336	336	336	233	233	214	233	233	214	225	1225	272	272	227	272	272	272	272	233	233	214	336	227	227	227	377	377	377	377	377	377	377	377	233	1233	233	233
725	Motif "2"			123	123	123	123	123	123	123	123	337	337	337	337	234	234	215	234	234	215	226	1226	273	273	228	273	273	273	273	234	234	215	337	228	228	228	378	378	378	378	378	378	378	378	234	1234	234	234
726		Motif "2"	Adenine Binding Site	124	124	124	124	124	124	124	124	338	338	338	338	235	235	216	235	235	216	227	1227	274	274	229	274	274	274	274	235	235	216	338	229	229	229	379	379	379	379	379	379	379	379	235	1235	235	235
727	Motif "2"			-	-	-	-	-	-	-	-	-	-	-	-	-	-	-	-	-	-	-	-	-	-	-	-	-	-	-	-	-	-	-	-	-	-	-	-	-	-	-	-	-	-	-	-	-	-
728	Motif "2"			125	125	125	125	125	125	125	125	-	-	-	-	236	236	217	236	236	217	-	-	275	275	230	275	275	275	275	236	236	217	-	230	230	230	-	-	-	-	-	-	-	-	236	1236	236	236
729	Motif "2"			-	-	-	-	-	-	-	-	339	339	339	339	-	-	-	-	-	-	228	1228	-	-	-	-	-	-	-	-	-	-	339	-	-	-	380	380	380	380	380	380	380	380	-	-	-	-
730		Motif "2"	Phosphate Binding Site	126	126	126	126	126	126	126	126	340	340	340	340	237	237	218	237	237	218	229	1229	276	276	231	276	276	276	276	237	237	218	340	231	231	231	381	381	381	381	381	381	381	381	237	1237	237	237
731	Motif "2"			127	127	127	127	127	127	127	127	341	341	341	341	238	238	219	238	238	219	230	1230	277	277	232	277	277	277	277	238	238	219	341	232	232	232	382	382	382	382	382	382	382	382	238	1238	238	238
732	Motif "2"			128	128	128	128	128	128	128	128	342	342	342	342	239	239	220	239	239	220	231	1231	278	278	233	278	278	278	278	239	239	220	342	233	233	233	383	383	383	383	383	383	383	383	239	1239	239	239
733	Motif "2"			129	129	129	129	129	129	129	129	343	343	343	343	240	240	221	240	240	221	232	1232	279	279	234	279	279	279	279	240	240	221	343	234	234	234	384	384	384	384	384	384	384	384	240	1240	240	240
734	Motif "2"			130	130	130	130	130	130	130	130	344	344	344	344	241	241	222	241	241	222	233	1233	280	280	235	280	280	280	280	241	241	222	344	235	235	235	385	385	385	385	385	385	385	385	241	1241	241	241
735	Motif "2"			131	131	131	131	131	131	131	131	345	345	345	345	242	242	223	242	242	223	234	1234	281	281	236	281	281	281	281	242	242	223	345	236	236	236	386	386	386	386	386	386	386	386	242	1242	242	242
736	Motif "2"			132	132	132	132	132	132	132	132	346	346	346	346	243	243	224	243	243	224	235	1235	282	282	237	282	282	282	282	243	243	224	346	237	237	237	387	387	387	387	387	387	387	387	243	1243	243	243
737	Motif "2"			133	133	133	133	133	133	133	133	347	347	347	347	244	244	225	244	244	225	236	1236	283	283	238	283	283	283	283	244	244	225	347	238	238	238	388	388	388	388	388	388	388	388	244	1244	244	244
738				134	134	134	134	134	134	134	134	348	348	348	348	245	245	226	245	245	226	237	1237	-	-	239	-	-	-	-	245	245	226	348	239	239	239	389	389	389	389	389	389	389	389	245	1245	245	245
739				135	135	135	135	135	135	135	135	349	349	349	349	246	246	227	246	246	227	238	1238	-	-	-	-	-	-	-	-	-	227	349	-	-	-	390	390	390	390	390	390	390	390	-	-	246	246
740				-	-	-	-	-	-	-	-	-	-	-	-	-	-	-	-	-	-	-	-	-	-	-	-	-	-	-	-	-	-	-	-	-	-	-	-	-	-	-	-	-	-	-	-	-	-
741				-	-	-	-	-	-	-	-	-	-	-	-	-	-	-	-	-	-	-	-	-	-	-	-	-	-	-	-	-	-	-	-	-	-	-	-	-	-	-	-	-	-	-	-	-	-
742				-	-	-	-	-	-	-	-	-	-	-	-	247	247	-	247	247	-	-	-	-	-	-	-	-	-	-	-	-	-	-	-	-	-	391	391	391	391	391	391	391	391	-	-	247	247
743				-	-	-	-	-	-	-	-	-	-	-	-	248	248	-	248	248	-	-	-	-	-	-	-	-	-	-	-	-	-	-	-	-	-	392	392	392	392	392	392	392	392	-	-	248	248
744				-	-	-	-	-	-	-	-	-	-	-	-	-	-	-	-	-	-	-	-	-	-	-	-	-	-	-	-	-	-	-	-	-	-	-	-	-	-	-	-	-	-	-	-	-	-
745				-	-	-	-	-	-	-	-	-	-	-	-	-	-	-	-	-	-	-	-	-	-	-	-	-	-	-	-	-	-	-	-	-	-	-	-	-	-	-	-	-	-	-	-	-	-
746				-	-	-	-	-	-	-	-	-	-	-	-	-	-	-	-	-	-	-	-	-	-	-	-	-	-	-	-	-	-	-	-	-	-	-	-	-	-	-	-	-	-	-	-	-	-
747				-	-	-	-	-	-	-	-	-	-	-	-	-	-	-	-	-	-	-	-	-	-	-	-	-	-	-	-	-	-	-	-	-	-	-	-	-	-	-	-	-	-	-	-	-	-
748				-	-	-	-	-	-	-	-	-	-	-	-	-	-	-	-	-	-	-	-	-	-	-	-	-	-	-	-	-	-	-	-	-	-	-	-	-	-	-	-	-	-	-	-	-	-
749				-	-	-	-	-	-	-	-	-	-	-	-	-	-	-	-	-	-	-	-	-	-	-	-	-	-	-	-	-	-	-	-	-	-	-	-	-	-	-	-	-	-	-	-	-	-
750				-	-	-	-	-	-	-	-	-	-	-	-	-	-	-	-	-	-	-	-	-	-	-	-	-	-	-	-	-	-	-	-	-	-	-	-	-	-	-	-	-	-	-	-	-	-
751				-	-	-	-	-	-	-	-	-	-	-	-	-	-	-	-	-	-	-	-	-	-	-	-	-	-	-	-	-	-	-	-	-	-	-	-	-	-	-	-	-	-	-	-	-	-
752				-	-	-	-	-	-	-	-	-	-	-	-	-	-	-	-	-	-	-	-	-	-	-	-	-	-	-	-	-	-	-	-	-	-	-	-	-	-	-	-	-	-	-	-	-	-
753				-	-	-	-	-	-	-	-	-	-	-	-	-	-	-	-	-	-	-	-	-	-	-	-	-	-	-	-	-	-	-	-	-	-	-	-	-	-	-	-	-	-	-	-	-	-
754				-	-	-	-	-	-	-	-	-	-	-	-	-	-	-	-	-	-	-	-	-	-	-	-	-	-	-	-	-	-	-	-	-	-	-	-	-	-	-	-	-	-	-	-	-	-
755				-	-	-	-	-	-	-	-	-	-	-	-	-	-	-	-	-	-	-	-	-	-	-	-	-	-	-	-	-	-	-	-	-	-	-	-	-	-	-	-	-	-	-	-	-	-
756				-	-	-	-	-	-	-	-	-	-	-	-	-	-	-	-	-	-	-	-	-	-	-	-	-	-	-	-	-	-	-	-	-	-	-	-	-	-	-	-	-	-	-	-	-	-
757				-	-	-	-	-	-	-	-	-	-	-	-	-	-	-	-	-	-	-	-	-	-	-	-	-	-	-	-	-	-	-	-	-	-	-	-	-	-	-	-	-	-	-	-	-	-
758				-	-	-	-	-	-	-	-	-	-	-	-	-	-	-	-	-	-	-	-	-	-	-	-	-	-	-	-	-	-	-	-	-	-	-	-	-	-	-	-	-	-	-	-	-	-
759				-	-	-	-	-	-	-	-	-	-	-	-	-	-	-	-	-	-	-	-	-	-	-	-	-	-	-	-	-	-	-	-	-	-	-	-	-	-	-	-	-	-	-	-	-	-
760				-	-	-	-	-	-	-	-	-	-	-	-	-	-	-	-	-	-	-	-	-	-	-	-	-	-	-	-	-	-	-	-	-	-	-	-	-	-	-	-	-	-	-	-	-	-
761				-	-	-	-	-	-	-	-	-	-	-	-	-	-	-	-	-	-	-	-	-	-	-	-	-	-	-	-	-	-	-	-	-	-	-	-	-	-	-	-	-	-	-	-	-	-
762				-	-	-	-	-	-	-	-	-	-	-	-	-	-	-	-	-	-	-	-	-	-	-	-	-	-	-	-	-	-	-	-	-	-	-	-	-	-	-	-	-	-	-	-	-	-
763				-	-	-	-	-	-	-	-	-	-	-	-	-	-	-	-	-	-	-	-	-	-	-	-	-	-	-	-	-	-	-	-	-	-	-	-	-	-	-	-	-	-	-	-	-	-
764				-	-	-	-	-	-	-	-	-	-	-	-	-	-	-	-	-	-	-	-	-	-	-	-	-	-	-	-	-	-	-	-	-	-	-	-	-	-	-	-	-	-	-	-	-	-
765				-	-	-	-	-	-	-	-	-	-	-	-	-	-	-	-	-	-	-	-	-	-	-	-	-	-	-	-	-	-	-	-	-	-	-	-	-	-	-	-	-	-	-	-	-	-
766				-	-	-	-	-	-	-	-	-	-	-	-	-	-	-	-	-	-	-	-	-	-	-	-	-	-	-	-	-	-	-	-	-	-	-	-	-	-	-	-	-	-	-	-	-	-
767				-	-	-	-	-	-	-	-	-	-	-	-	-	-	-	-	-	-	-	-	-	-	-	-	-	-	-	-	-	-	-	-	-	-	-	-	-	-	-	-	-	-	-	-	-	-
768				-	-	-	-	-	-	-	-	-	-	-	-	-	-	-	-	-	-	-	-	-	-	-	-	-	-	-	-	-	-	-	-	-	-	-	-	-	-	-	-	-	-	-	-	-	-
769				-	-	-	-	-	-	-	-	-	-	-	-	-	-	-	-	-	-	-	-	-	-	-	-	-	-	-	-	-	-	-	-	-	-	-	-	-	-	-	-	-	-	-	-	-	-
770				-	-	-	-	-	-	-	-	-	-	-	-	-	-	-	-	-	-	-	-	-	-	-	-	-	-	-	-	-	-	-	-	-	-	-	-	-	-	-	-	-	-	-	-	-	-
771				-	-	-	-	-	-	-	-	-	-	-	-	-	-	-	-	-	-	-	-	-	-	-	-	-	-	-	-	-	-	-	-	-	-	-	-	-	-	-	-	-	-	-	-	-	-
772				-	-	-	-	-	-	-	-	-	-	-	-	-	-	-	-	-	-	-	-	-	-	-	-	-	-	-	-	-	-	-	-	-	-	-	-	-	-	-	-	-	-	-	-	-	-
773				-	-	-	-	-	-	-	-	-	-	-	-	-	-	-	-	-	-	-	-	-	-	-	-	-	-	-	-	-	-	-	-	-	-	-	-	-	-	-	-	-	-	-	-	-	-
774				-	-	-	-	-	-	-	-	-	-	-	-	-	-	-	-	-	-	-	-	-	-	-	-	-	-	-	-	-	-	-	-	-	-	-	-	-	-	-	-	-	-	-	-	-	-
775				-	-	-	-	-	-	-	-	-	-	-	-	-	-	-	-	-	-	-	-	-	-	-	-	-	-	-	-	-	-	-	-	-	-	-	-	-	-	-	-	-	-	-	-	-	-
776				-	-	-	-	-	-	-	-	-	-	-	-	-	-	-	-	-	-	-	-	-	-	-	-	-	-	-	-	-	-	-	-	-	-	-	-	-	-	-	-	-	-	-	-	-	-
777				-	-	-	-	-	-	-	-	-	-	-	-	-	-	-	-	-	-	-	-	-	-	-	-	-	-	-	-	-	-	-	-	-	-	-	-	-	-	-	-	-	-	-	-	-	-
778				-	-	-	-	-	-	-	-	-	-	-	-	-	-	-	-	-	-	-	-	-	-	-	-	-	-	-	-	-	-	-	-	-	-	-	-	-	-	-	-	-	-	-	-	-	-
779				-	-	-	-	-	-	-	-	-	-	-	-	-	-	-	-	-	-	-	-	-	-	-	-	-	-	-	-	-	-	-	-	-	-	-	-	-	-	-	-	-	-	-	-	-	-
780				-	-	-	-	-	-	-	-	-	-	-	-	-	-	-	-	-	-	-	-	-	-	-	-	-	-	-	-	-	-	-	-	-	-	-	-	-	-	-	-	-	-	-	-	-	-
781				-	-	-	-	-	-	-	-	-	-	-	-	-	-	-	-	-	-	-	-	-	-	-	-	-	-	-	-	-	-	-	-	-	-	-	-	-	-	-	-	-	-	-	-	-	-
782				-	-	-	-	-	-	-	-	-	-	-	-	-	-	-	-	-	-	-	-	-	-	-	-	-	-	-	-	-	-	-	-	-	-	-	-	-	-	-	-	-	-	-	-	-	-
783				136	136	136	136	136	136	136	136	-	-	-	-	-	-	-	-	-	-	-	-	-	-	-	-	-	-	-	-	-	-	-	-	-	-	-	-	-	-	-	-	-	-	-	-	-	-
784				-	-	-	-	-	-	-	-	-	-	-	-	-	-	-	-	-	-	-	-	-	-	-	-	-	-	-	-	-	-	-	-	-	-	-	-	-	-	-	-	-	-	-	-	-	-
785				-	-	-	-	-	-	-	-	-	-	-	-	-	-	-	-	-	-	-	-	-	-	-	-	-	-	-	-	-	-	-	-	-	-	-	-	-	-	-	-	-	-	-	-	-	-
786				-	-	-	-	-	-	-	-	-	-	-	-	249	249	-	249	249	-	-	-	-	-	-	-	-	-	-	-	-	-	-	-	-	-	393	393	393	393	393	393	393	393	-	-	249	249
787				137	137	137	137	137	137	137	137	-	-	-	-	250	250	-	250	250	-	-	-	-	-	-	-	-	-	-	-	-	-	-	-	-	-	394	394	394	394	394	394	394	394	-	-	250	250
788				138	138	138	138	138	138	138	138	-	-	-	-	251	251	228	251	251	228	-	-	284	284	-	284	284	284	284	-	-	228	-	-	-	-	395	395	395	395	395	395	395	395	-	-	251	251
789				139	139	139	139	139	139	139	139	350	350	350	350	252	252	229	252	252	229	239	1239	285	285	240	285	285	285	285	246	246	229	350	240	240	240	396	396	396	396	396	396	396	396	246	1246	252	252
790				140	140	140	140	140	140	140	140	351	351	351	351	253	253	230	253	253	230	240	1240	286	286	241	286	286	286	286	247	247	230	351	241	241	241	397	397	397	397	397	397	397	397	247	1247	253	253
791				141	141	141	141	141	141	141	141	352	352	352	352	254	254	231	254	254	231	241	1241	287	287	242	287	287	287	287	248	248	231	352	242	242	242	398	398	398	398	398	398	398	398	248	1248	254	254
792				142	142	142	142	142	142	142	142	353	353	353	353	255	255	232	255	255	232	242	1242	288	288	243	288	288	288	288	249	249	232	353	243	243	243	399	399	399	399	399	399	399	399	249	1249	255	255
793				143	143	143	143	143	143	143	143	354	354	354	354	256	256	233	256	256	233	243	1243	289	289	244	289	289	289	289	250	250	233	354	244	244	244	400	400	400	400	400	400	400	400	250	1250	256	256
794				144	144	144	144	144	144	144	144	355	355	355	355	257	257	234	257	257	234	244	1244	290	290	245	290	290	290	290	251	251	234	355	245	245	245	401	401	401	401	401	401	401	401	251	1251	257	257
795				145	145	145	145	145	145	145	145	356	356	356	356	258	258	235	258	258	235	245	1245	291	291	246	291	291	291	291	252	252	235	356	246	246	246	402	402	402	402	402	402	402	402	252	1252	258	258
796				146	146	146	146	146	146	146	146	357	357	357	357	259	259	236	259	259	236	246	1246	292	292	247	292	292	292	292	253	253	236	357	247	247	247	403	403	403	403	403	403	403	403	253	1253	259	259
797				147	147	147	147	147	147	147	147	358	358	358	358	260	260	237	260	260	237	247	1247	293	293	248	293	293	293	293	254	254	237	358	248	248	248	404	404	404	404	404	404	404	404	254	1254	260	260
798				148	148	148	148	148	148	148	148	359	359	359	359	261	261	238	261	261	238	248	1248	294	294	249	294	294	294	294	255	255	238	359	249	249	249	405	405	405	405	405	405	405	405	255	1255	261	261
799				149	149	149	149	149	149	149	149	360	360	360	360	262	262	239	262	262	239	249	1249	295	295	250	295	295	295	295	256	256	239	360	250	250	250	406	406	406	406	406	406	406	406	256	1256	262	262
800				150	150	150	150	150	150	150	150	361	361	361	361	263	263	240	263	263	240	250	1250	296	296	251	296	296	296	296	257	257	240	361	251	251	251	407	407	407	407	407	407	407	407	257	1257	263	263
801				151	151	151	151	151	151	151	151	362	362	362	362	264	264	241	264	264	241	251	1251	297	297	252	297	297	297	297	258	258	241	362	252	252	252	408	408	408	408	408	408	408	408	258	1258	264	264
802				152	152	152	152	152	152	152	152	363	363	363	363	265	265	242	265	265	242	252	1252	298	298	253	298	298	298	298	259	259	242	363	253	253	253	409	409	409	409	409	409	409	409	259	1259	265	265
803				153	153	153	153	153	153	153	153	364	364	364	364	266	266	243	266	266	243	253	1253	299	299	254	299	299	299	299	260	260	243	364	254	254	254	410	410	410	410	410	410	410	410	260	1260	266	266
804				-	-	-	-	-	-	-	-	365	365	365	365	-	-	-	-	-	-	254	1254	-	-	-	-	-	-	-	-	-	-	365	-	-	-	411	411	411	411	411	411	411	411	-	-	-	-
805				-	-	-	-	-	-	-	-	-	-	-	-	-	-	-	-	-	-	-	-	-	-	-	-	-	-	-	-	-	-	-	-	-	-	-	-	-	-	-	-	-	-	-	-	-	-
806				-	-	-	-	-	-	-	-	-	-	-	-	-	-	-	-	-	-	-	-	-	-	-	-	-	-	-	-	-	-	-	-	-	-	-	-	-	-	-	-	-	-	-	-	-	-
807				154	154	154	154	154	154	154	154	-	-	-	-	267	267	244	267	267	244	-	-	300	300	255	300	300	300	300	261	261	244	-	255	255	255	-	-	-	-	-	-	-	-	261	1261	267	267
808				155	155	155	155	155	155	155	155	366	366	366	366	268	268	245	268	268	245	255	1255	301	301	256	301	301	301	301	262	262	245	366	256	256	256	412	412	412	412	412	412	412	412	262	1262	268	268
809				156	156	156	156	156	156	156	156	367	367	367	367	269	269	-	269	269	-	256	1256	302	302	257	302	302	302	302	263	263	-	367	257	257	257	-	-	-	-	-	-	-	-	263	1263	269	269
810				-	-	-	-	-	-	-	-	368	368	368	368	-	-	-	-	-	-	257	1257	303	303	258	303	303	303	303	264	264	-	368	258	258	258	-	-	-	-	-	-	-	-	264	1264	-	-
811				-	-	-	-	-	-	-	-	369	369	369	369	-	-	-	-	-	-	258	1258	304	304	259	304	304	304	304	265	265	-	369	259	259	259	-	-	-	-	-	-	-	-	265	1265	-	-
812				-	-	-	-	-	-	-	-	370	370	370	370	-	-	-	-	-	-	259	1259	305	305	260	305	305	305	305	266	266	-	370	260	260	260	-	-	-	-	-	-	-	-	266	1266	-	-
813				-	-	-	-	-	-	-	-	371	371	371	371	-	-	-	-	-	-	260	1260	306	306	261	306	306	306	306	267	267	-	371	261	261	261	-	-	-	-	-	-	-	-	267	1267	-	-
814				-	-	-	-	-	-	-	-	372	372	372	372	-	-	-	-	-	-	261	1261	307	307	262	307	307	307	307	268	268	-	372	262	262	262	-	-	-	-	-	-	-	-	268	1268	-	-
815				-	-	-	-	-	-	-	-	373	373	373	373	-	-	-	-	-	-	262	1262	308	308	263	308	308	308	308	269	269	-	373	263	263	263	-	-	-	-	-	-	-	-	269	1269	-	-
816				-	-	-	-	-	-	-	-	-	-	-	-	-	-	-	-	-	-	-	-	-	-	-	-	-	-	-	-	-	-	-	-	-	-	-	-	-	-	-	-	-	-	-	-	-	-
817				-	-	-	-	-	-	-	-	-	-	-	-	-	-	-	-	-	-	-	-	-	-	-	-	-	-	-	-	-	-	-	-	-	-	-	-	-	-	-	-	-	-	-	-	-	-
818				-	-	-	-	-	-	-	-	374	374	374	374	-	-	-	-	-	-	263	1263	309	309	-	309	309	309	309	-	-	-	374	-	-	-	-	-	-	-	-	-	-	-	-	-	-	-
819				-	-	-	-	-	-	-	-	375	375	375	375	-	-	-	-	-	-	264	1264	310	310	-	310	310	310	310	-	-	-	375	-	-	-	-	-	-	-	-	-	-	-	-	-	-	-
820				-	-	-	-	-	-	-	-	376	376	376	376	-	-	-	-	-	-	265	1265	311	311	-	311	311	311	311	-	-	-	376	-	-	-	-	-	-	-	-	-	-	-	-	-	-	-
821				-	-	-	-	-	-	-	-	377	377	377	377	-	-	-	-	-	-	266	1266	312	312	-	312	312	312	312	-	-	-	377	-	-	-	-	-	-	-	-	-	-	-	-	-	-	-
822				-	-	-	-	-	-	-	-	378	378	378	378	-	-	-	-	-	-	267	1267	313	313	-	313	313	313	313	-	-	-	378	-	-	-	-	-	-	-	-	-	-	-	-	-	-	-
823				-	-	-	-	-	-	-	-	379	379	379	379	-	-	-	-	-	-	268	1268	-	-	-	-	-	-	-	-	-	-	379	-	-	-	-	-	-	-	-	-	-	-	-	-	-	-
824				-	-	-	-	-	-	-	-	380	380	380	380	-	-	-	-	-	-	269	1269	-	-	-	-	-	-	-	-	-	-	380	-	-	-	-	-	-	-	-	-	-	-	-	-	-	-
825				-	-	-	-	-	-	-	-	-	-	-	-	-	-	-	-	-	-	-	-	-	-	-	-	-	-	-	-	-	-	-	-	-	-	-	-	-	-	-	-	-	-	-	-	-	-
826				-	-	-	-	-	-	-	-	381	381	381	381	-	-	-	-	-	-	-	-	-	-	-	-	-	-	-	-	-	-	381	-	-	-	-	-	-	-	-	-	-	-	-	-	-	-
827				-	-	-	-	-	-	-	-	382	382	382	382	-	-	-	-	-	-	-	-	-	-	-	-	-	-	-	-	-	-	382	-	-	-	-	-	-	-	-	-	-	-	-	-	-	-
828				-	-	-	-	-	-	-	-	383	383	383	383	-	-	-	-	-	-	-	-	-	-	-	-	-	-	-	-	-	-	383	-	-	-	-	-	-	-	-	-	-	-	-	-	-	-
829				-	-	-	-	-	-	-	-	-	-	-	-	-	-	-	-	-	-	-	-	-	-	-	-	-	-	-	-	-	-	-	-	-	-	-	-	-	-	-	-	-	-	-	-	-	-
830				-	-	-	-	-	-	-	-	-	-	-	-	-	-	-	-	-	-	-	-	-	-	-	-	-	-	-	-	-	-	-	-	-	-	-	-	-	-	-	-	-	-	-	-	-	-
831				-	-	-	-	-	-	-	-	-	-	-	-	-	-	-	-	-	-	-	-	-	-	-	-	-	-	-	-	-	-	-	-	-	-	-	-	-	-	-	-	-	-	-	-	-	-
832				-	-	-	-	-	-	-	-	-	-	-	-	-	-	-	-	-	-	-	-	-	-	-	-	-	-	-	-	-	-	-	-	-	-	-	-	-	-	-	-	-	-	-	-	-	-
833				-	-	-	-	-	-	-	-	-	-	-	-	-	-	-	-	-	-	-	-	-	-	-	-	-	-	-	-	-	-	-	-	-	-	-	-	-	-	-	-	-	-	-	-	-	-
834				-	-	-	-	-	-	-	-	-	-	-	-	-	-	-	-	-	-	-	-	-	-	-	-	-	-	-	-	-	-	-	-	-	-	-	-	-	-	-	-	-	-	-	-	-	-
835				-	-	-	-	-	-	-	-	-	-	-	-	-	-	-	-	-	-	-	-	-	-	-	-	-	-	-	-	-	-	-	-	-	-	-	-	-	-	-	-	-	-	-	-	-	-
836				-	-	-	-	-	-	-	-	-	-	-	-	-	-	-	-	-	-	-	-	-	-	-	-	-	-	-	-	-	-	-	-	-	-	-	-	-	-	-	-	-	-	-	-	-	-
837				-	-	-	-	-	-	-	-	-	-	-	-	-	-	-	-	-	-	-	-	-	-	-	-	-	-	-	-	-	-	-	-	-	-	-	-	-	-	-	-	-	-	-	-	-	-
838				-	-	-	-	-	-	-	-	-	-	-	-	-	-	-	-	-	-	-	-	-	-	-	-	-	-	-	-	-	-	-	-	-	-	-	-	-	-	-	-	-	-	-	-	-	-
839				-	-	-	-	-	-	-	-	-	-	-	-	-	-	-	-	-	-	-	-	-	-	-	-	-	-	-	-	-	-	-	-	-	-	-	-	-	-	-	-	-	-	-	-	-	-
840				-	-	-	-	-	-	-	-	-	-	-	-	-	-	-	-	-	-	-	-	-	-	-	-	-	-	-	-	-	-	-	-	-	-	-	-	-	-	-	-	-	-	-	-	-	-
841				-	-	-	-	-	-	-	-	-	-	-	-	-	-	-	-	-	-	-	-	-	-	-	-	-	-	-	-	-	-	-	-	-	-	-	-	-	-	-	-	-	-	-	-	-	-
842				-	-	-	-	-	-	-	-	-	-	-	-	-	-	-	-	-	-	-	-	-	-	-	-	-	-	-	-	-	-	-	-	-	-	-	-	-	-	-	-	-	-	-	-	-	-
843				-	-	-	-	-	-	-	-	-	-	-	-	-	-	-	-	-	-	-	-	-	-	-	-	-	-	-	-	-	-	-	-	-	-	-	-	-	-	-	-	-	-	-	-	-	-
844				-	-	-	-	-	-	-	-	-	-	-	-	-	-	-	-	-	-	-	-	-	-	-	-	-	-	-	-	-	-	-	-	-	-	-	-	-	-	-	-	-	-	-	-	-	-
845				-	-	-	-	-	-	-	-	-	-	-	-	-	-	-	-	-	-	-	-	-	-	-	-	-	-	-	-	-	-	-	-	-	-	-	-	-	-	-	-	-	-	-	-	-	-
846				-	-	-	-	-	-	-	-	-	-	-	-	-	-	-	-	-	-	-	-	-	-	-	-	-	-	-	-	-	-	-	-	-	-	-	-	-	-	-	-	-	-	-	-	-	-
847				-	-	-	-	-	-	-	-	-	-	-	-	-	-	-	-	-	-	-	-	-	-	-	-	-	-	-	-	-	-	-	-	-	-	-	-	-	-	-	-	-	-	-	-	-	-
848				-	-	-	-	-	-	-	-	-	-	-	-	-	-	-	-	-	-	-	-	-	-	-	-	-	-	-	-	-	-	-	-	-	-	-	-	-	-	-	-	-	-	-	-	-	-
849				-	-	-	-	-	-	-	-	-	-	-	-	-	-	-	-	-	-	-	-	-	-	-	-	-	-	-	-	-	-	-	-	-	-	-	-	-	-	-	-	-	-	-	-	-	-
850				-	-	-	-	-	-	-	-	-	-	-	-	-	-	-	-	-	-	-	-	-	-	-	-	-	-	-	-	-	-	-	-	-	-	-	-	-	-	-	-	-	-	-	-	-	-
851				-	-	-	-	-	-	-	-	-	-	-	-	-	-	-	-	-	-	-	-	-	-	-	-	-	-	-	-	-	-	-	-	-	-	-	-	-	-	-	-	-	-	-	-	-	-
852				-	-	-	-	-	-	-	-	-	-	-	-	-	-	-	-	-	-	-	-	-	-	-	-	-	-	-	-	-	-	-	-	-	-	-	-	-	-	-	-	-	-	-	-	-	-
853				-	-	-	-	-	-	-	-	-	-	-	-	-	-	-	-	-	-	-	-	-	-	-	-	-	-	-	-	-	-	-	-	-	-	-	-	-	-	-	-	-	-	-	-	-	-
854				-	-	-	-	-	-	-	-	-	-	-	-	-	-	-	-	-	-	-	-	-	-	-	-	-	-	-	-	-	-	-	-	-	-	-	-	-	-	-	-	-	-	-	-	-	-
855				-	-	-	-	-	-	-	-	-	-	-	-	-	-	-	-	-	-	-	-	-	-	-	-	-	-	-	-	-	-	-	-	-	-	-	-	-	-	-	-	-	-	-	-	-	-
856				-	-	-	-	-	-	-	-	-	-	-	-	-	-	-	-	-	-	-	-	-	-	-	-	-	-	-	-	-	-	-	-	-	-	-	-	-	-	-	-	-	-	-	-	-	-
857				-	-	-	-	-	-	-	-	-	-	-	-	-	-	-	-	-	-	-	-	-	-	-	-	-	-	-	-	-	-	-	-	-	-	-	-	-	-	-	-	-	-	-	-	-	-
858				-	-	-	-	-	-	-	-	-	-	-	-	-	-	-	-	-	-	-	-	-	-	-	-	-	-	-	-	-	-	-	-	-	-	-	-	-	-	-	-	-	-	-	-	-	-
859				-	-	-	-	-	-	-	-	-	-	-	-	-	-	-	-	-	-	-	-	-	-	-	-	-	-	-	-	-	-	-	-	-	-	-	-	-	-	-	-	-	-	-	-	-	-
860				-	-	-	-	-	-	-	-	-	-	-	-	-	-	-	-	-	-	-	-	-	-	-	-	-	-	-	-	-	-	-	-	-	-	-	-	-	-	-	-	-	-	-	-	-	-
861				-	-	-	-	-	-	-	-	-	-	-	-	-	-	-	-	-	-	-	-	-	-	-	-	-	-	-	-	-	-	-	-	-	-	-	-	-	-	-	-	-	-	-	-	-	-
862				-	-	-	-	-	-	-	-	-	-	-	-	-	-	-	-	-	-	-	-	-	-	-	-	-	-	-	-	-	-	-	-	-	-	-	-	-	-	-	-	-	-	-	-	-	-
863				-	-	-	-	-	-	-	-	-	-	-	-	-	-	-	-	-	-	-	-	-	-	-	-	-	-	-	-	-	-	-	-	-	-	-	-	-	-	-	-	-	-	-	-	-	-
864				-	-	-	-	-	-	-	-	-	-	-	-	-	-	-	-	-	-	-	-	-	-	-	-	-	-	-	-	-	-	-	-	-	-	-	-	-	-	-	-	-	-	-	-	-	-
865				-	-	-	-	-	-	-	-	-	-	-	-	-	-	-	-	-	-	-	-	-	-	-	-	-	-	-	-	-	-	-	-	-	-	-	-	-	-	-	-	-	-	-	-	-	-
866				-	-	-	-	-	-	-	-	-	-	-	-	-	-	-	-	-	-	-	-	-	-	-	-	-	-	-	-	-	-	-	-	-	-	-	-	-	-	-	-	-	-	-	-	-	-
867				-	-	-	-	-	-	-	-	-	-	-	-	-	-	-	-	-	-	-	-	-	-	-	-	-	-	-	-	-	-	-	-	-	-	-	-	-	-	-	-	-	-	-	-	-	-
868				-	-	-	-	-	-	-	-	-	-	-	-	-	-	-	-	-	-	-	-	-	-	-	-	-	-	-	-	-	-	-	-	-	-	-	-	-	-	-	-	-	-	-	-	-	-
869				-	-	-	-	-	-	-	-	-	-	-	-	-	-	-	-	-	-	-	-	-	-	-	-	-	-	-	-	-	-	-	-	-	-	-	-	-	-	-	-	-	-	-	-	-	-
870				-	-	-	-	-	-	-	-	-	-	-	-	-	-	-	-	-	-	-	-	-	-	-	-	-	-	-	-	-	-	-	-	-	-	-	-	-	-	-	-	-	-	-	-	-	-
871				-	-	-	-	-	-	-	-	-	-	-	-	-	-	-	-	-	-	-	-	-	-	-	-	-	-	-	-	-	-	-	-	-	-	-	-	-	-	-	-	-	-	-	-	-	-
872				-	-	-	-	-	-	-	-	-	-	-	-	-	-	-	-	-	-	-	-	-	-	-	-	-	-	-	-	-	-	-	-	-	-	-	-	-	-	-	-	-	-	-	-	-	-
873				-	-	-	-	-	-	-	-	-	-	-	-	-	-	-	-	-	-	-	-	-	-	-	-	-	-	-	-	-	-	-	-	-	-	-	-	-	-	-	-	-	-	-	-	-	-
874				-	-	-	-	-	-	-	-	-	-	-	-	-	-	-	-	-	-	-	-	-	-	-	-	-	-	-	-	-	-	-	-	-	-	-	-	-	-	-	-	-	-	-	-	-	-
875				-	-	-	-	-	-	-	-	-	-	-	-	-	-	-	-	-	-	-	-	-	-	-	-	-	-	-	-	-	-	-	-	-	-	-	-	-	-	-	-	-	-	-	-	-	-
876				-	-	-	-	-	-	-	-	-	-	-	-	-	-	-	-	-	-	-	-	-	-	-	-	-	-	-	-	-	-	-	-	-	-	-	-	-	-	-	-	-	-	-	-	-	-
877				-	-	-	-	-	-	-	-	-	-	-	-	-	-	-	-	-	-	-	-	-	-	-	-	-	-	-	-	-	-	-	-	-	-	-	-	-	-	-	-	-	-	-	-	-	-
878				-	-	-	-	-	-	-	-	-	-	-	-	-	-	-	-	-	-	-	-	-	-	-	-	-	-	-	-	-	-	-	-	-	-	-	-	-	-	-	-	-	-	-	-	-	-
879				-	-	-	-	-	-	-	-	-	-	-	-	-	-	-	-	-	-	-	-	-	-	-	-	-	-	-	-	-	-	-	-	-	-	-	-	-	-	-	-	-	-	-	-	-	-
880				-	-	-	-	-	-	-	-	-	-	-	-	-	-	-	-	-	-	-	-	-	-	-	-	-	-	-	-	-	-	-	-	-	-	-	-	-	-	-	-	-	-	-	-	-	-
881				-	-	-	-	-	-	-	-	-	-	-	-	-	-	-	-	-	-	-	-	-	-	-	-	-	-	-	-	-	-	-	-	-	-	-	-	-	-	-	-	-	-	-	-	-	-
882				-	-	-	-	-	-	-	-	-	-	-	-	-	-	-	-	-	-	-	-	-	-	-	-	-	-	-	-	-	-	-	-	-	-	-	-	-	-	-	-	-	-	-	-	-	-
883				-	-	-	-	-	-	-	-	-	-	-	-	-	-	-	-	-	-	-	-	-	-	-	-	-	-	-	-	-	-	-	-	-	-	-	-	-	-	-	-	-	-	-	-	-	-
884				-	-	-	-	-	-	-	-	-	-	-	-	-	-	-	-	-	-	-	-	-	-	-	-	-	-	-	-	-	-	-	-	-	-	-	-	-	-	-	-	-	-	-	-	-	-
885				-	-	-	-	-	-	-	-	-	-	-	-	-	-	-	-	-	-	-	-	-	-	-	-	-	-	-	-	-	-	-	-	-	-	-	-	-	-	-	-	-	-	-	-	-	-
886				-	-	-	-	-	-	-	-	-	-	-	-	-	-	-	-	-	-	-	-	-	-	-	-	-	-	-	-	-	-	-	-	-	-	-	-	-	-	-	-	-	-	-	-	-	-
887				-	-	-	-	-	-	-	-	-	-	-	-	-	-	-	-	-	-	-	-	-	-	-	-	-	-	-	-	-	-	-	-	-	-	-	-	-	-	-	-	-	-	-	-	-	-
888				-	-	-	-	-	-	-	-	-	-	-	-	-	-	-	-	-	-	-	-	-	-	-	-	-	-	-	-	-	-	-	-	-	-	-	-	-	-	-	-	-	-	-	-	-	-
889				-	-	-	-	-	-	-	-	-	-	-	-	-	-	-	-	-	-	-	-	-	-	-	-	-	-	-	-	-	-	-	-	-	-	-	-	-	-	-	-	-	-	-	-	-	-
890				-	-	-	-	-	-	-	-	-	-	-	-	-	-	-	-	-	-	-	-	-	-	-	-	-	-	-	-	-	-	-	-	-	-	-	-	-	-	-	-	-	-	-	-	-	-
891				-	-	-	-	-	-	-	-	-	-	-	-	-	-	-	-	-	-	-	-	-	-	-	-	-	-	-	-	-	-	-	-	-	-	-	-	-	-	-	-	-	-	-	-	-	-
892				-	-	-	-	-	-	-	-	-	-	-	-	-	-	-	-	-	-	-	-	-	-	-	-	-	-	-	-	-	-	-	-	-	-	-	-	-	-	-	-	-	-	-	-	-	-
893				-	-	-	-	-	-	-	-	-	-	-	-	-	-	-	-	-	-	-	-	-	-	-	-	-	-	-	-	-	-	-	-	-	-	-	-	-	-	-	-	-	-	-	-	-	-
894				-	-	-	-	-	-	-	-	384	384	384	384	-	-	-	-	-	-	-	-	-	-	-	-	-	-	-	-	-	-	384	-	-	-	-	-	-	-	-	-	-	-	-	-	-	-
895				-	-	-	-	-	-	-	-	385	385	385	385	-	-	-	-	-	-	270	1270	-	-	-	-	-	-	-	-	-	-	385	-	-	-	-	-	-	-	-	-	-	-	-	-	-	-
896				-	-	-	-	-	-	-	-	386	386	386	386	-	-	-	-	-	-	-	-	314	314	-	314	314	314	314	-	-	-	386	-	-	-	-	-	-	-	-	-	-	-	-	-	-	-
897				-	-	-	-	-	-	-	-	387	387	387	387	-	-	-	-	-	-	-	-	-	-	-	-	-	-	-	-	-	-	387	-	-	-	-	-	-	-	-	-	-	-	-	-	-	-
898				-	-	-	-	-	-	-	-	388	388	388	388	-	-	-	-	-	-	271	1271	-	-	-	-	-	-	-	-	-	-	388	-	-	-	-	-	-	-	-	-	-	-	-	-	-	-
899				-	-	-	-	-	-	-	-	389	389	389	389	-	-	-	-	-	-	272	1272	315	315	-	315	315	315	315	-	-	-	389	-	-	-	-	-	-	-	-	-	-	-	-	-	-	-
900				-	-	-	-	-	-	-	-	390	390	390	390	-	-	-	-	-	-	273	1273	316	316	-	316	316	316	316	-	-	-	390	-	-	-	-	-	-	-	-	-	-	-	-	-	-	-
901				-	-	-	-	-	-	-	-	391	391	391	391	-	-	-	-	-	-	274	1274	317	317	-	317	317	317	317	-	-	-	391	-	-	-	-	-	-	-	-	-	-	-	-	-	-	-
902				-	-	-	-	-	-	-	-	392	392	392	392	-	-	-	-	-	-	275	1275	318	318	-	318	318	318	318	-	-	-	392	-	-	-	-	-	-	-	-	-	-	-	-	-	-	-
903				-	-	-	-	-	-	-	-	393	393	393	393	-	-	-	-	-	-	276	1276	319	319	-	319	319	319	319	270	270	-	393	-	-	-	-	-	-	-	-	-	-	-	270	1270	-	-
904				-	-	-	-	-	-	-	-	394	394	394	394	-	-	-	-	-	-	277	1277	320	320	264	320	320	320	320	271	271	-	394	264	264	264	-	-	-	-	-	-	-	-	271	1271	-	-
905				-	-	-	-	-	-	-	-	395	395	395	395	-	-	-	-	-	-	278	1278	321	321	265	321	321	321	321	272	272	-	395	265	265	265	-	-	-	-	-	-	-	-	272	1272	-	-
906				-	-	-	-	-	-	-	-	396	396	396	396	-	-	-	-	-	-	279	1279	322	322	266	322	322	322	322	273	273	-	396	266	266	266	-	-	-	-	-	-	-	-	273	1273	-	-
907				-	-	-	-	-	-	-	-	397	397	397	397	-	-	-	-	-	-	280	1280	323	323	267	323	323	323	323	274	274	-	397	267	267	267	-	-	-	-	-	-	-	-	274	1274	-	-
908				-	-	-	-	-	-	-	-	398	398	398	398	-	-	-	-	-	-	281	1281	324	324	268	324	324	324	324	275	275	-	398	268	268	268	-	-	-	-	-	-	-	-	275	1275	-	-
909				-	-	-	-	-	-	-	-	399	399	399	399	-	-	-	-	-	-	282	1282	325	325	269	325	325	325	325	276	276	-	399	269	269	269	-	-	-	-	-	-	-	-	276	1276	-	-
910				-	-	-	-	-	-	-	-	400	400	400	400	-	-	-	-	-	-	283	1283	326	326	270	326	326	326	326	277	277	-	400	270	270	270	-	-	-	-	-	-	-	-	277	1277	-	-
911				-	-	-	-	-	-	-	-	401	401	401	401	-	-	-	-	-	-	284	1284	327	327	271	327	327	327	327	278	278	-	401	271	271	271	-	-	-	-	-	-	-	-	278	1278	-	-
912				-	-	-	-	-	-	-	-	402	402	402	402	-	-	-	-	-	-	285	1285	328	328	272	328	328	328	328	279	279	-	402	272	272	272	-	-	-	-	-	-	-	-	279	1279	-	-
913				-	-	-	-	-	-	-	-	403	403	403	403	-	-	-	-	-	-	286	1286	329	329	273	329	329	329	329	280	280	-	403	273	273	273	-	-	-	-	-	-	-	-	280	1280	-	-
914				-	-	-	-	-	-	-	-	404	404	404	404	-	-	-	-	-	-	287	1287	330	330	274	330	330	330	330	281	281	-	404	274	274	274	-	-	-	-	-	-	-	-	281	1281	-	-
915				-	-	-	-	-	-	-	-	405	405	405	405	-	-	-	-	-	-	288	1288	331	331	275	331	331	331	331	282	282	-	405	275	275	275	-	-	-	-	-	-	-	-	282	1282	-	-
916				-	-	-	-	-	-	-	-	406	406	406	406	-	-	-	-	-	-	289	1289	332	332	276	332	332	332	332	283	283	-	406	276	276	276	-	-	-	-	-	-	-	-	283	1283	-	-
917				-	-	-	-	-	-	-	-	407	407	407	407	-	-	-	-	-	-	290	1290	333	333	277	333	333	333	333	284	284	-	407	277	277	277	-	-	-	-	-	-	-	-	284	1284	-	-
918				-	-	-	-	-	-	-	-	408	408	408	408	-	-	-	-	-	-	291	1291	334	334	278	334	334	334	334	285	285	-	408	278	278	278	-	-	-	-	-	-	-	-	285	1285	-	-
919				-	-	-	-	-	-	-	-	409	409	409	409	-	-	-	-	-	-	292	1292	335	335	279	335	335	335	335	286	286	-	409	279	279	279	-	-	-	-	-	-	-	-	286	1286	-	-
920				-	-	-	-	-	-	-	-	410	410	410	410	-	-	-	-	-	-	293	1293	336	336	280	336	336	336	336	287	287	-	410	280	280	280	-	-	-	-	-	-	-	-	287	1287	-	-
921				-	-	-	-	-	-	-	-	-	-	-	-	-	-	-	-	-	-	-	-	-	-	281	-	-	-	-	288	288	-	-	281	281	281	-	-	-	-	-	-	-	-	288	1288	-	-
922				-	-	-	-	-	-	-	-	-	-	-	-	-	-	-	-	-	-	-	-	-	-	282	-	-	-	-	289	289	-	-	282	282	282	-	-	-	-	-	-	-	-	289	1289	-	-
923				-	-	-	-	-	-	-	-	-	-	-	-	-	-	-	-	-	-	-	-	-	-	283	-	-	-	-	290	290	-	-	283	283	283	-	-	-	-	-	-	-	-	290	1290	-	-
924				-	-	-	-	-	-	-	-	-	-	-	-	-	-	-	-	-	-	-	-	-	-	284	-	-	-	-	291	291	-	-	284	284	284	-	-	-	-	-	-	-	-	291	1291	-	-
925				-	-	-	-	-	-	-	-	-	-	-	-	-	-	-	-	-	-	-	-	-	-	285	-	-	-	-	292	292	-	-	285	285	285	-	-	-	-	-	-	-	-	292	1292	-	-
926				-	-	-	-	-	-	-	-	-	-	-	-	-	-	-	-	-	-	-	-	-	-	286	-	-	-	-	293	293	-	-	286	286	286	-	-	-	-	-	-	-	-	293	1293	-	-
927				-	-	-	-	-	-	-	-	-	-	-	-	-	-	-	-	-	-	-	-	-	-	287	-	-	-	-	294	294	-	-	287	287	287	-	-	-	-	-	-	-	-	294	1294	-	-
928				-	-	-	-	-	-	-	-	-	-	-	-	-	-	-	-	-	-	-	-	-	-	288	-	-	-	-	295	295	-	-	288	288	288	-	-	-	-	-	-	-	-	295	1295	-	-
929				-	-	-	-	-	-	-	-	-	-	-	-	-	-	-	-	-	-	-	-	-	-	289	-	-	-	-	296	296	-	-	289	289	289	-	-	-	-	-	-	-	-	296	1296	-	-
930				-	-	-	-	-	-	-	-	-	-	-	-	-	-	-	-	-	-	-	-	-	-	290	-	-	-	-	297	297	-	-	290	290	290	-	-	-	-	-	-	-	-	297	1297	-	-
931				-	-	-	-	-	-	-	-	-	-	-	-	-	-	-	-	-	-	-	-	-	-	291	-	-	-	-	298	298	-	-	291	291	291	-	-	-	-	-	-	-	-	298	1298	-	-
932				-	-	-	-	-	-	-	-	-	-	-	-	-	-	-	-	-	-	-	-	-	-	292	-	-	-	-	299	299	-	-	292	292	292	-	-	-	-	-	-	-	-	299	1299	-	-
933				-	-	-	-	-	-	-	-	-	-	-	-	-	-	-	-	-	-	-	-	-	-	293	-	-	-	-	300	300	-	-	293	293	293	-	-	-	-	-	-	-	-	300	1300	-	-
934				-	-	-	-	-	-	-	-	-	-	-	-	-	-	-	-	-	-	-	-	-	-	294	-	-	-	-	301	301	-	-	294	294	294	-	-	-	-	-	-	-	-	301	1301	-	-
935				-	-	-	-	-	-	-	-	-	-	-	-	-	-	-	-	-	-	-	-	-	-	295	-	-	-	-	302	302	-	-	295	295	295	-	-	-	-	-	-	-	-	302	1302	-	-
936				-	-	-	-	-	-	-	-	-	-	-	-	-	-	-	-	-	-	-	-	-	-	296	-	-	-	-	303	303	-	-	296	296	296	-	-	-	-	-	-	-	-	303	1303	-	-
937				-	-	-	-	-	-	-	-	-	-	-	-	-	-	-	-	-	-	-	-	-	-	297	-	-	-	-	304	304	-	-	297	297	297	-	-	-	-	-	-	-	-	304	1304	-	-
938				-	-	-	-	-	-	-	-	-	-	-	-	-	-	-	-	-	-	-	-	-	-	298	-	-	-	-	305	305	-	-	298	298	298	-	-	-	-	-	-	-	-	305	1305	-	-
939				-	-	-	-	-	-	-	-	-	-	-	-	-	-	-	-	-	-	-	-	-	-	299	-	-	-	-	306	306	-	-	299	299	299	-	-	-	-	-	-	-	-	306	1306	-	-
940				-	-	-	-	-	-	-	-	-	-	-	-	-	-	-	-	-	-	-	-	-	-	300	-	-	-	-	307	307	-	-	300	300	300	-	-	-	-	-	-	-	-	307	1307	-	-
941				-	-	-	-	-	-	-	-	-	-	-	-	-	-	-	-	-	-	-	-	-	-	301	-	-	-	-	308	308	-	-	301	301	301	-	-	-	-	-	-	-	-	308	1308	-	-
942				-	-	-	-	-	-	-	-	-	-	-	-	-	-	-	-	-	-	-	-	-	-	302	-	-	-	-	309	309	-	-	302	302	302	-	-	-	-	-	-	-	-	309	1309	-	-
943				-	-	-	-	-	-	-	-	-	-	-	-	-	-	-	-	-	-	-	-	-	-	303	-	-	-	-	310	310	-	-	303	303	303	-	-	-	-	-	-	-	-	310	1310	-	-
944				-	-	-	-	-	-	-	-	-	-	-	-	-	-	-	-	-	-	-	-	-	-	304	-	-	-	-	311	311	-	-	304	304	304	-	-	-	-	-	-	-	-	311	1311	-	-
945				-	-	-	-	-	-	-	-	-	-	-	-	-	-	-	-	-	-	-	-	-	-	305	-	-	-	-	312	312	-	-	305	305	305	-	-	-	-	-	-	-	-	312	1312	-	-
946				-	-	-	-	-	-	-	-	-	-	-	-	-	-	-	-	-	-	-	-	-	-	306	-	-	-	-	313	313	-	-	306	306	306	-	-	-	-	-	-	-	-	313	1313	-	-
947				-	-	-	-	-	-	-	-	-	-	-	-	-	-	-	-	-	-	-	-	-	-	307	-	-	-	-	314	314	-	-	307	307	307	-	-	-	-	-	-	-	-	314	1314	-	-
948				-	-	-	-	-	-	-	-	-	-	-	-	-	-	-	-	-	-	-	-	-	-	308	-	-	-	-	315	315	-	-	308	308	308	-	-	-	-	-	-	-	-	315	1315	-	-
949				-	-	-	-	-	-	-	-	-	-	-	-	-	-	-	-	-	-	-	-	-	-	309	-	-	-	-	316	316	-	-	309	309	309	-	-	-	-	-	-	-	-	316	1316	-	-
950				-	-	-	-	-	-	-	-	-	-	-	-	-	-	-	-	-	-	-	-	-	-	310	-	-	-	-	317	317	-	-	310	310	310	-	-	-	-	-	-	-	-	317	1317	-	-
951				-	-	-	-	-	-	-	-	-	-	-	-	-	-	-	-	-	-	-	-	-	-	311	-	-	-	-	318	318	-	-	311	311	311	-	-	-	-	-	-	-	-	318	1318	-	-
952				-	-	-	-	-	-	-	-	-	-	-	-	-	-	-	-	-	-	-	-	-	-	312	-	-	-	-	-	-	-	-	312	312	312	-	-	-	-	-	-	-	-	-	-	-	-
953				-	-	-	-	-	-	-	-	-	-	-	-	-	-	-	-	-	-	-	-	-	-	313	-	-	-	-	-	-	-	-	313	313	313	-	-	-	-	-	-	-	-	-	-	-	-
954				-	-	-	-	-	-	-	-	-	-	-	-	-	-	-	-	-	-	-	-	-	-	314	-	-	-	-	-	-	-	-	314	314	314	-	-	-	-	-	-	-	-	-	-	-	-
955				-	-	-	-	-	-	-	-	-	-	-	-	-	-	-	-	-	-	-	-	-	-	315	-	-	-	-	-	-	-	-	315	315	315	-	-	-	-	-	-	-	-	-	-	-	-
956				-	-	-	-	-	-	-	-	-	-	-	-	-	-	-	-	-	-	-	-	-	-	316	-	-	-	-	-	-	-	-	316	316	316	-	-	-	-	-	-	-	-	-	-	-	-
957				-	-	-	-	-	-	-	-	-	-	-	-	-	-	-	-	-	-	-	-	-	-	317	-	-	-	-	319	319	-	-	317	317	317	-	-	-	-	-	-	-	-	319	1319	-	-
958				-	-	-	-	-	-	-	-	-	-	-	-	-	-	-	-	-	-	-	-	-	-	318	-	-	-	-	320	320	-	-	318	318	318	-	-	-	-	-	-	-	-	320	1320	-	-
959				-	-	-	-	-	-	-	-	-	-	-	-	-	-	-	-	-	-	-	-	-	-	319	-	-	-	-	321	321	-	-	319	319	319	-	-	-	-	-	-	-	-	321	1321	-	-
960				-	-	-	-	-	-	-	-	-	-	-	-	-	-	-	-	-	-	-	-	-	-	320	-	-	-	-	322	322	-	-	320	320	320	-	-	-	-	-	-	-	-	322	1322	-	-
961				-	-	-	-	-	-	-	-	-	-	-	-	-	-	-	-	-	-	-	-	-	-	321	-	-	-	-	323	323	-	-	321	321	321	-	-	-	-	-	-	-	-	323	1323	-	-
962				-	-	-	-	-	-	-	-	-	-	-	-	-	-	-	-	-	-	-	-	-	-	322	-	-	-	-	324	324	-	-	322	322	322	-	-	-	-	-	-	-	-	324	1324	-	-
963				-	-	-	-	-	-	-	-	-	-	-	-	-	-	-	-	-	-	-	-	-	-	323	-	-	-	-	325	325	-	-	323	323	323	-	-	-	-	-	-	-	-	325	1325	-	-
964				-	-	-	-	-	-	-	-	-	-	-	-	-	-	-	-	-	-	-	-	-	-	324	-	-	-	-	326	326	-	-	324	324	324	-	-	-	-	-	-	-	-	326	1326	-	-
965				-	-	-	-	-	-	-	-	-	-	-	-	-	-	-	-	-	-	-	-	-	-	325	-	-	-	-	-	-	-	-	325	325	325	-	-	-	-	-	-	-	-	-	-	-	-
966				-	-	-	-	-	-	-	-	-	-	-	-	-	-	-	-	-	-	-	-	-	-	326	-	-	-	-	-	-	-	-	326	326	326	-	-	-	-	-	-	-	-	-	-	-	-
967				-	-	-	-	-	-	-	-	-	-	-	-	-	-	-	-	-	-	-	-	-	-	327	-	-	-	-	-	-	-	-	327	327	327	-	-	-	-	-	-	-	-	-	-	-	-
968				-	-	-	-	-	-	-	-	-	-	-	-	-	-	-	-	-	-	-	-	-	-	328	-	-	-	-	-	-	-	-	328	328	328	-	-	-	-	-	-	-	-	-	-	-	-
969				-	-	-	-	-	-	-	-	-	-	-	-	-	-	-	-	-	-	-	-	-	-	329	-	-	-	-	-	-	-	-	329	329	329	-	-	-	-	-	-	-	-	-	-	-	-
970				-	-	-	-	-	-	-	-	-	-	-	-	-	-	-	-	-	-	-	-	-	-	330	-	-	-	-	-	-	-	-	330	330	330	-	-	-	-	-	-	-	-	-	-	-	-
971				-	-	-	-	-	-	-	-	-	-	-	-	-	-	-	-	-	-	-	-	-	-	331	-	-	-	-	-	-	-	-	331	331	331	-	-	-	-	-	-	-	-	-	-	-	-
972				-	-	-	-	-	-	-	-	-	-	-	-	-	-	-	-	-	-	-	-	-	-	332	-	-	-	-	-	-	-	-	332	332	332	-	-	-	-	-	-	-	-	-	-	-	-
973				-	-	-	-	-	-	-	-	-	-	-	-	-	-	-	-	-	-	-	-	-	-	333	-	-	-	-	327	327	-	-	333	333	333	-	-	-	-	-	-	-	-	327	1327	-	-
974				-	-	-	-	-	-	-	-	-	-	-	-	-	-	-	-	-	-	-	-	-	-	334	-	-	-	-	328	328	-	-	334	334	334	-	-	-	-	-	-	-	-	328	1328	-	-
975				-	-	-	-	-	-	-	-	-	-	-	-	-	-	-	-	-	-	-	-	-	-	335	-	-	-	-	329	329	-	-	335	335	335	-	-	-	-	-	-	-	-	329	1329	-	-
976				-	-	-	-	-	-	-	-	-	-	-	-	-	-	-	-	-	-	-	-	-	-	336	-	-	-	-	330	330	-	-	336	336	336	-	-	-	-	-	-	-	-	330	1330	-	-
977				-	-	-	-	-	-	-	-	-	-	-	-	-	-	-	-	-	-	-	-	-	-	337	-	-	-	-	331	331	-	-	337	337	337	-	-	-	-	-	-	-	-	331	1331	-	-
978				-	-	-	-	-	-	-	-	-	-	-	-	-	-	-	-	-	-	-	-	-	-	338	-	-	-	-	332	332	-	-	338	338	338	-	-	-	-	-	-	-	-	332	1332	-	-
979				-	-	-	-	-	-	-	-	-	-	-	-	-	-	-	-	-	-	-	-	-	-	339	-	-	-	-	333	333	-	-	339	339	339	-	-	-	-	-	-	-	-	333	1333	-	-
980				-	-	-	-	-	-	-	-	-	-	-	-	-	-	-	-	-	-	-	-	-	-	340	-	-	-	-	334	334	-	-	340	340	340	-	-	-	-	-	-	-	-	334	1334	-	-
981				-	-	-	-	-	-	-	-	-	-	-	-	-	-	-	-	-	-	-	-	-	-	341	-	-	-	-	335	335	-	-	341	341	341	-	-	-	-	-	-	-	-	335	1335	-	-
982				-	-	-	-	-	-	-	-	-	-	-	-	-	-	-	-	-	-	-	-	-	-	342	-	-	-	-	336	336	-	-	342	342	342	-	-	-	-	-	-	-	-	336	1336	-	-
983				-	-	-	-	-	-	-	-	-	-	-	-	-	-	-	-	-	-	-	-	-	-	343	-	-	-	-	337	337	-	-	343	343	343	-	-	-	-	-	-	-	-	337	1337	-	-
984				-	-	-	-	-	-	-	-	-	-	-	-	-	-	-	-	-	-	-	-	-	-	344	-	-	-	-	338	338	-	-	344	344	344	-	-	-	-	-	-	-	-	338	1338	-	-
985				-	-	-	-	-	-	-	-	-	-	-	-	-	-	-	-	-	-	-	-	-	-	345	-	-	-	-	339	339	-	-	345	345	345	-	-	-	-	-	-	-	-	339	1339	-	-
986				-	-	-	-	-	-	-	-	-	-	-	-	-	-	-	-	-	-	-	-	-	-	346	-	-	-	-	340	340	-	-	346	346	346	-	-	-	-	-	-	-	-	340	1340	-	-
987				-	-	-	-	-	-	-	-	-	-	-	-	-	-	-	-	-	-	-	-	-	-	347	-	-	-	-	341	341	-	-	347	347	347	-	-	-	-	-	-	-	-	341	1341	-	-
988				-	-	-	-	-	-	-	-	-	-	-	-	-	-	-	-	-	-	-	-	-	-	348	-	-	-	-	342	342	-	-	348	348	348	-	-	-	-	-	-	-	-	342	1342	-	-
989				-	-	-	-	-	-	-	-	-	-	-	-	-	-	-	-	-	-	-	-	-	-	349	-	-	-	-	343	343	-	-	349	349	349	-	-	-	-	-	-	-	-	343	1343	-	-
990				-	-	-	-	-	-	-	-	-	-	-	-	-	-	-	-	-	-	-	-	-	-	350	-	-	-	-	344	344	-	-	350	350	350	-	-	-	-	-	-	-	-	344	1344	-	-
991				-	-	-	-	-	-	-	-	-	-	-	-	-	-	-	-	-	-	-	-	-	-	351	-	-	-	-	345	345	-	-	351	351	351	-	-	-	-	-	-	-	-	345	1345	-	-
992				-	-	-	-	-	-	-	-	-	-	-	-	-	-	-	-	-	-	-	-	-	-	352	-	-	-	-	346	346	-	-	352	352	352	-	-	-	-	-	-	-	-	346	1346	-	-
993				-	-	-	-	-	-	-	-	-	-	-	-	-	-	-	-	-	-	-	-	-	-	353	-	-	-	-	347	347	-	-	353	353	353	-	-	-	-	-	-	-	-	347	1347	-	-
994				-	-	-	-	-	-	-	-	-	-	-	-	-	-	-	-	-	-	-	-	-	-	354	-	-	-	-	348	348	-	-	354	354	354	-	-	-	-	-	-	-	-	348	1348	-	-
995				-	-	-	-	-	-	-	-	-	-	-	-	-	-	-	-	-	-	-	-	-	-	355	-	-	-	-	349	349	-	-	355	355	355	-	-	-	-	-	-	-	-	349	1349	-	-
996				-	-	-	-	-	-	-	-	-	-	-	-	-	-	-	-	-	-	-	-	-	-	356	-	-	-	-	350	350	-	-	356	356	356	-	-	-	-	-	-	-	-	350	1350	-	-
997				-	-	-	-	-	-	-	-	-	-	-	-	-	-	-	-	-	-	-	-	-	-	357	-	-	-	-	351	351	-	-	357	357	357	-	-	-	-	-	-	-	-	351	1351	-	-
998				-	-	-	-	-	-	-	-	-	-	-	-	-	-	-	-	-	-	-	-	-	-	358	-	-	-	-	352	352	-	-	358	358	358	-	-	-	-	-	-	-	-	352	1352	-	-
999				-	-	-	-	-	-	-	-	-	-	-	-	-	-	-	-	-	-	-	-	-	-	359	-	-	-	-	353	353	-	-	359	359	359	-	-	-	-	-	-	-	-	353	1353	-	-
1000				-	-	-	-	-	-	-	-	-	-	-	-	-	-	-	-	-	-	-	-	-	-	360	-	-	-	-	354	354	-	-	360	360	360	-	-	-	-	-	-	-	-	354	1354	-	-
1001				-	-	-	-	-	-	-	-	-	-	-	-	-	-	-	-	-	-	-	-	-	-	361	-	-	-	-	355	355	-	-	361	361	361	-	-	-	-	-	-	-	-	355	1355	-	-
1002				-	-	-	-	-	-	-	-	-	-	-	-	-	-	-	-	-	-	-	-	-	-	362	-	-	-	-	356	356	-	-	362	362	362	-	-	-	-	-	-	-	-	356	1356	-	-
1003				-	-	-	-	-	-	-	-	-	-	-	-	-	-	-	-	-	-	-	-	-	-	363	-	-	-	-	357	357	-	-	363	363	363	-	-	-	-	-	-	-	-	357	1357	-	-
1004				-	-	-	-	-	-	-	-	-	-	-	-	-	-	-	-	-	-	-	-	-	-	364	-	-	-	-	358	358	-	-	364	364	364	-	-	-	-	-	-	-	-	358	1358	-	-
1005				-	-	-	-	-	-	-	-	-	-	-	-	-	-	-	-	-	-	-	-	-	-	365	-	-	-	-	359	359	-	-	365	365	365	-	-	-	-	-	-	-	-	359	1359	-	-
1006				-	-	-	-	-	-	-	-	-	-	-	-	-	-	-	-	-	-	-	-	-	-	366	-	-	-	-	360	360	-	-	366	366	366	-	-	-	-	-	-	-	-	360	1360	-	-
1007				-	-	-	-	-	-	-	-	-	-	-	-	-	-	-	-	-	-	-	-	-	-	367	-	-	-	-	361	361	-	-	367	367	367	-	-	-	-	-	-	-	-	361	1361	-	-
1008				-	-	-	-	-	-	-	-	-	-	-	-	-	-	-	-	-	-	-	-	-	-	368	-	-	-	-	362	362	-	-	368	368	368	-	-	-	-	-	-	-	-	362	1362	-	-
1009				-	-	-	-	-	-	-	-	-	-	-	-	-	-	-	-	-	-	-	-	-	-	369	-	-	-	-	363	363	-	-	369	369	369	-	-	-	-	-	-	-	-	363	1363	-	-
1010				-	-	-	-	-	-	-	-	-	-	-	-	-	-	-	-	-	-	-	-	-	-	370	-	-	-	-	364	364	-	-	370	370	370	-	-	-	-	-	-	-	-	364	1364	-	-
1011				-	-	-	-	-	-	-	-	-	-	-	-	-	-	-	-	-	-	-	-	-	-	371	-	-	-	-	365	365	-	-	371	371	371	-	-	-	-	-	-	-	-	365	1365	-	-
1012				-	-	-	-	-	-	-	-	-	-	-	-	-	-	-	-	-	-	-	-	-	-	372	-	-	-	-	366	366	-	-	372	372	372	-	-	-	-	-	-	-	-	366	1366	-	-
1013				-	-	-	-	-	-	-	-	-	-	-	-	-	-	-	-	-	-	-	-	-	-	373	-	-	-	-	-	-	-	-	373	373	373	-	-	-	-	-	-	-	-	-	-	-	-
1014				-	-	-	-	-	-	-	-	-	-	-	-	-	-	-	-	-	-	-	-	337	337	374	337	337	337	337	367	367	-	-	374	374	374	-	-	-	-	-	-	-	-	367	1367	-	-
1015				-	-	-	-	-	-	-	-	-	-	-	-	-	-	-	-	-	-	-	-	-	-	-	-	-	-	-	-	-	-	-	-	-	-	-	-	-	-	-	-	-	-	-	-	-	-
1016				-	-	-	-	-	-	-	-	-	-	-	-	-	-	-	-	-	-	-	-	-	-	-	-	-	-	-	-	-	-	-	-	-	-	-	-	-	-	-	-	-	-	-	-	-	-
1017				-	-	-	-	-	-	-	-	-	-	-	-	-	-	-	-	-	-	-	-	-	-	-	-	-	-	-	-	-	-	-	-	-	-	-	-	-	-	-	-	-	-	-	-	-	-
1018				-	-	-	-	-	-	-	-	-	-	-	-	-	-	-	-	-	-	-	-	-	-	-	-	-	-	-	-	-	-	-	-	-	-	-	-	-	-	-	-	-	-	-	-	-	-
1019				-	-	-	-	-	-	-	-	-	-	-	-	-	-	-	-	-	-	-	-	-	-	-	-	-	-	-	-	-	-	-	-	-	-	-	-	-	-	-	-	-	-	-	-	-	-
1020				-	-	-	-	-	-	-	-	-	-	-	-	-	-	-	-	-	-	-	-	-	-	-	-	-	-	-	-	-	-	-	-	-	-	-	-	-	-	-	-	-	-	-	-	-	-
1021				-	-	-	-	-	-	-	-	-	-	-	-	-	-	-	-	-	-	-	-	-	-	-	-	-	-	-	-	-	-	-	-	-	-	-	-	-	-	-	-	-	-	-	-	-	-
1022				-	-	-	-	-	-	-	-	-	-	-	-	-	-	-	-	-	-	-	-	-	-	-	-	-	-	-	-	-	-	-	-	-	-	-	-	-	-	-	-	-	-	-	-	-	-
1023				-	-	-	-	-	-	-	-	-	-	-	-	-	-	-	-	-	-	-	-	-	-	-	-	-	-	-	-	-	-	-	-	-	-	-	-	-	-	-	-	-	-	-	-	-	-
1024				-	-	-	-	-	-	-	-	-	-	-	-	-	-	-	-	-	-	-	-	-	-	-	-	-	-	-	-	-	-	-	-	-	-	-	-	-	-	-	-	-	-	-	-	-	-
1025				-	-	-	-	-	-	-	-	-	-	-	-	-	-	-	-	-	-	-	-	338	338	375	338	338	338	338	368	368	-	-	375	375	375	-	-	-	-	-	-	-	-	368	1368	-	-
1026				-	-	-	-	-	-	-	-	-	-	-	-	-	-	-	-	-	-	-	-	-	-	376	-	-	-	-	369	369	-	-	376	376	376	-	-	-	-	-	-	-	-	369	1369	-	-
1027				-	-	-	-	-	-	-	-	-	-	-	-	-	-	-	-	-	-	-	-	-	-	-	-	-	-	-	-	-	-	-	-	-	-	-	-	-	-	-	-	-	-	-	-	-	-
1028				-	-	-	-	-	-	-	-	-	-	-	-	-	-	-	-	-	-	-	-	-	-	-	-	-	-	-	-	-	-	-	-	-	-	-	-	-	-	-	-	-	-	-	-	-	-
1029				-	-	-	-	-	-	-	-	-	-	-	-	-	-	-	-	-	-	-	-	-	-	-	-	-	-	-	-	-	-	-	-	-	-	-	-	-	-	-	-	-	-	-	-	-	-
1030				-	-	-	-	-	-	-	-	-	-	-	-	-	-	-	-	-	-	-	-	-	-	-	-	-	-	-	-	-	-	-	-	-	-	-	-	-	-	-	-	-	-	-	-	-	-
1031				-	-	-	-	-	-	-	-	-	-	-	-	-	-	-	-	-	-	-	-	-	-	-	-	-	-	-	-	-	-	-	-	-	-	-	-	-	-	-	-	-	-	-	-	-	-
1032				-	-	-	-	-	-	-	-	-	-	-	-	-	-	-	-	-	-	-	-	-	-	377	-	-	-	-	370	370	-	-	377	377	377	-	-	-	-	-	-	-	-	370	1370	-	-
1033				-	-	-	-	-	-	-	-	-	-	-	-	-	-	-	-	-	-	-	-	-	-	378	-	-	-	-	371	371	-	-	378	378	378	-	-	-	-	-	-	-	-	371	1371	-	-
1034				-	-	-	-	-	-	-	-	-	-	-	-	-	-	-	-	-	-	-	-	-	-	-	-	-	-	-	-	-	-	-	-	-	-	-	-	-	-	-	-	-	-	-	-	-	-
1035				-	-	-	-	-	-	-	-	-	-	-	-	-	-	-	-	-	-	-	-	-	-	379	-	-	-	-	372	372	-	-	379	379	379	-	-	-	-	-	-	-	-	372	1372	-	-
1036				-	-	-	-	-	-	-	-	-	-	-	-	-	-	-	-	-	-	-	-	339	339	380	339	339	339	339	373	373	-	-	380	380	380	-	-	-	-	-	-	-	-	373	1373	-	-
1037				-	-	-	-	-	-	-	-	-	-	-	-	-	-	-	-	-	-	-	-	340	340	381	340	340	340	340	374	374	-	-	381	381	381	-	-	-	-	-	-	-	-	374	1374	-	-
1038				-	-	-	-	-	-	-	-	-	-	-	-	-	-	-	-	-	-	-	-	341	341	382	341	341	341	341	375	375	-	-	382	382	382	-	-	-	-	-	-	-	-	375	1375	-	-
1039				-	-	-	-	-	-	-	-	-	-	-	-	-	-	-	-	-	-	-	-	342	342	383	342	342	342	342	376	376	-	-	383	383	383	-	-	-	-	-	-	-	-	376	1376	-	-
1040				-	-	-	-	-	-	-	-	-	-	-	-	-	-	-	-	-	-	-	-	-	-	-	-	-	-	-	-	-	-	-	-	-	-	-	-	-	-	-	-	-	-	-	-	-	-
1041				-	-	-	-	-	-	-	-	-	-	-	-	-	-	-	-	-	-	-	-	-	-	-	-	-	-	-	-	-	-	-	-	-	-	-	-	-	-	-	-	-	-	-	-	-	-
1042				-	-	-	-	-	-	-	-	-	-	-	-	-	-	-	-	-	-	-	-	-	-	-	-	-	-	-	-	-	-	-	-	-	-	-	-	-	-	-	-	-	-	-	-	-	-
1043				-	-	-	-	-	-	-	-	-	-	-	-	-	-	-	-	-	-	-	-	-	-	-	-	-	-	-	-	-	-	-	-	-	-	-	-	-	-	-	-	-	-	-	-	-	-
1044				-	-	-	-	-	-	-	-	-	-	-	-	-	-	-	-	-	-	-	-	-	-	-	-	-	-	-	-	-	-	-	-	-	-	-	-	-	-	-	-	-	-	-	-	-	-
1045				-	-	-	-	-	-	-	-	-	-	-	-	-	-	-	-	-	-	-	-	-	-	-	-	-	-	-	-	-	-	-	-	-	-	-	-	-	-	-	-	-	-	-	-	-	-
1046				-	-	-	-	-	-	-	-	-	-	-	-	-	-	-	-	-	-	-	-	-	-	-	-	-	-	-	-	-	-	-	-	-	-	-	-	-	-	-	-	-	-	-	-	-	-
1047				-	-	-	-	-	-	-	-	-	-	-	-	-	-	-	-	-	-	-	-	-	-	-	-	-	-	-	-	-	-	-	-	-	-	-	-	-	-	-	-	-	-	-	-	-	-
1048				-	-	-	-	-	-	-	-	-	-	-	-	-	-	-	-	-	-	-	-	-	-	-	-	-	-	-	-	-	-	-	-	-	-	-	-	-	-	-	-	-	-	-	-	-	-
1049				-	-	-	-	-	-	-	-	-	-	-	-	-	-	-	-	-	-	-	-	-	-	-	-	-	-	-	-	-	-	-	-	-	-	-	-	-	-	-	-	-	-	-	-	-	-
1050				-	-	-	-	-	-	-	-	-	-	-	-	-	-	-	-	-	-	-	-	-	-	-	-	-	-	-	-	-	-	-	-	-	-	-	-	-	-	-	-	-	-	-	-	-	-
1051				-	-	-	-	-	-	-	-	-	-	-	-	-	-	-	-	-	-	-	-	-	-	-	-	-	-	-	-	-	-	-	-	-	-	-	-	-	-	-	-	-	-	-	-	-	-
1052				-	-	-	-	-	-	-	-	-	-	-	-	-	-	-	-	-	-	-	-	343	343	384	343	343	343	343	377	377	-	-	384	384	384	-	-	-	-	-	-	-	-	377	1377	-	-
1053				-	-	-	-	-	-	-	-	-	-	-	-	-	-	-	-	-	-	-	-	344	344	385	344	344	344	344	378	378	-	-	385	385	385	-	-	-	-	-	-	-	-	378	1378	-	-
1054				-	-	-	-	-	-	-	-	-	-	-	-	-	-	-	-	-	-	-	-	345	345	386	345	345	345	345	379	379	-	-	386	386	386	-	-	-	-	-	-	-	-	379	1379	-	-
1055				-	-	-	-	-	-	-	-	-	-	-	-	-	-	-	-	-	-	-	-	346	346	387	346	346	346	346	380	380	-	-	387	387	387	-	-	-	-	-	-	-	-	380	1380	-	-
1056				-	-	-	-	-	-	-	-	-	-	-	-	-	-	-	-	-	-	-	-	347	347	388	347	347	347	347	381	381	-	-	388	388	388	-	-	-	-	-	-	-	-	381	1381	-	-
1057				-	-	-	-	-	-	-	-	-	-	-	-	-	-	-	-	-	-	-	-	348	348	389	348	348	348	348	382	382	-	-	389	389	389	-	-	-	-	-	-	-	-	382	1382	-	-
1058				-	-	-	-	-	-	-	-	-	-	-	-	-	-	-	-	-	-	-	-	349	349	390	349	349	349	349	383	383	-	-	390	390	390	-	-	-	-	-	-	-	-	383	1383	-	-
1059				-	-	-	-	-	-	-	-	-	-	-	-	-	-	-	-	-	-	-	-	350	350	391	350	350	350	350	384	384	-	-	391	391	391	-	-	-	-	-	-	-	-	384	1384	-	-
1060				-	-	-	-	-	-	-	-	-	-	-	-	-	-	-	-	-	-	-	-	-	-	-	-	-	-	-	-	-	-	-	-	-	-	-	-	-	-	-	-	-	-	-	-	-	-
1061				-	-	-	-	-	-	-	-	-	-	-	-	-	-	-	-	-	-	-	-	351	351	392	351	351	351	351	385	385	-	-	392	392	392	-	-	-	-	-	-	-	-	385	1385	-	-
1062				-	-	-	-	-	-	-	-	-	-	-	-	-	-	-	-	-	-	-	-	-	-	-	-	-	-	-	-	-	-	-	-	-	-	-	-	-	-	-	-	-	-	-	-	-	-
1063				-	-	-	-	-	-	-	-	-	-	-	-	-	-	-	-	-	-	-	-	-	-	-	-	-	-	-	-	-	-	-	-	-	-	-	-	-	-	-	-	-	-	-	-	-	-
1064				-	-	-	-	-	-	-	-	-	-	-	-	-	-	-	-	-	-	-	-	-	-	-	-	-	-	-	-	-	-	-	-	-	-	-	-	-	-	-	-	-	-	-	-	-	-
1065				-	-	-	-	-	-	-	-	-	-	-	-	-	-	-	-	-	-	-	-	-	-	-	-	-	-	-	-	-	-	-	-	-	-	-	-	-	-	-	-	-	-	-	-	-	-
1066				-	-	-	-	-	-	-	-	-	-	-	-	-	-	-	-	-	-	-	-	-	-	-	-	-	-	-	-	-	-	-	-	-	-	-	-	-	-	-	-	-	-	-	-	-	-
1067				-	-	-	-	-	-	-	-	-	-	-	-	-	-	-	-	-	-	-	-	-	-	-	-	-	-	-	-	-	-	-	-	-	-	-	-	-	-	-	-	-	-	-	-	-	-
1068				-	-	-	-	-	-	-	-	-	-	-	-	-	-	-	-	-	-	-	-	-	-	-	-	-	-	-	-	-	-	-	-	-	-	-	-	-	-	-	-	-	-	-	-	-	-
1069				-	-	-	-	-	-	-	-	-	-	-	-	-	-	-	-	-	-	-	-	-	-	-	-	-	-	-	-	-	-	-	-	-	-	-	-	-	-	-	-	-	-	-	-	-	-
1070				-	-	-	-	-	-	-	-	-	-	-	-	-	-	-	-	-	-	-	-	-	-	-	-	-	-	-	-	-	-	-	-	-	-	-	-	-	-	-	-	-	-	-	-	-	-
1071				-	-	-	-	-	-	-	-	-	-	-	-	-	-	-	-	-	-	-	-	-	-	-	-	-	-	-	-	-	-	-	-	-	-	-	-	-	-	-	-	-	-	-	-	-	-
1072				-	-	-	-	-	-	-	-	-	-	-	-	-	-	-	-	-	-	-	-	-	-	-	-	-	-	-	-	-	-	-	-	-	-	-	-	-	-	-	-	-	-	-	-	-	-
1073				-	-	-	-	-	-	-	-	-	-	-	-	-	-	-	-	-	-	-	-	-	-	-	-	-	-	-	-	-	-	-	-	-	-	-	-	-	-	-	-	-	-	-	-	-	-
1074				-	-	-	-	-	-	-	-	-	-	-	-	-	-	-	-	-	-	-	-	-	-	-	-	-	-	-	-	-	-	-	-	-	-	-	-	-	-	-	-	-	-	-	-	-	-
1075				-	-	-	-	-	-	-	-	-	-	-	-	-	-	-	-	-	-	-	-	-	-	-	-	-	-	-	-	-	-	-	-	-	-	-	-	-	-	-	-	-	-	-	-	-	-
1076				-	-	-	-	-	-	-	-	-	-	-	-	-	-	-	-	-	-	-	-	-	-	-	-	-	-	-	-	-	-	-	-	-	-	-	-	-	-	-	-	-	-	-	-	-	-
1077				-	-	-	-	-	-	-	-	-	-	-	-	-	-	-	-	-	-	-	-	-	-	-	-	-	-	-	-	-	-	-	-	-	-	-	-	-	-	-	-	-	-	-	-	-	-
1078				-	-	-	-	-	-	-	-	-	-	-	-	-	-	-	-	-	-	-	-	-	-	-	-	-	-	-	-	-	-	-	-	-	-	-	-	-	-	-	-	-	-	-	-	-	-
1079				-	-	-	-	-	-	-	-	-	-	-	-	-	-	-	-	-	-	-	-	-	-	-	-	-	-	-	-	-	-	-	-	-	-	-	-	-	-	-	-	-	-	-	-	-	-
1080				-	-	-	-	-	-	-	-	-	-	-	-	-	-	-	-	-	-	-	-	-	-	-	-	-	-	-	-	-	-	-	-	-	-	-	-	-	-	-	-	-	-	-	-	-	-
1081				-	-	-	-	-	-	-	-	-	-	-	-	-	-	-	-	-	-	-	-	-	-	-	-	-	-	-	-	-	-	-	-	-	-	-	-	-	-	-	-	-	-	-	-	-	-
1082				-	-	-	-	-	-	-	-	-	-	-	-	-	-	-	-	-	-	-	-	-	-	-	-	-	-	-	-	-	-	-	-	-	-	-	-	-	-	-	-	-	-	-	-	-	-
1083				-	-	-	-	-	-	-	-	-	-	-	-	-	-	-	-	-	-	-	-	-	-	-	-	-	-	-	-	-	-	-	-	-	-	-	-	-	-	-	-	-	-	-	-	-	-
1084				-	-	-	-	-	-	-	-	-	-	-	-	-	-	-	-	-	-	-	-	-	-	-	-	-	-	-	-	-	-	-	-	-	-	-	-	-	-	-	-	-	-	-	-	-	-
1085				-	-	-	-	-	-	-	-	-	-	-	-	-	-	-	-	-	-	-	-	-	-	-	-	-	-	-	-	-	-	-	-	-	-	-	-	-	-	-	-	-	-	-	-	-	-
1086				-	-	-	-	-	-	-	-	-	-	-	-	-	-	-	-	-	-	-	-	-	-	-	-	-	-	-	-	-	-	-	-	-	-	-	-	-	-	-	-	-	-	-	-	-	-
1087				-	-	-	-	-	-	-	-	-	-	-	-	-	-	-	-	-	-	-	-	-	-	-	-	-	-	-	-	-	-	-	-	-	-	-	-	-	-	-	-	-	-	-	-	-	-
1088				-	-	-	-	-	-	-	-	-	-	-	-	-	-	-	-	-	-	-	-	-	-	-	-	-	-	-	-	-	-	-	-	-	-	-	-	-	-	-	-	-	-	-	-	-	-
1089				-	-	-	-	-	-	-	-	-	-	-	-	-	-	-	-	-	-	-	-	-	-	-	-	-	-	-	-	-	-	-	-	-	-	-	-	-	-	-	-	-	-	-	-	-	-
1090				-	-	-	-	-	-	-	-	-	-	-	-	-	-	-	-	-	-	-	-	-	-	-	-	-	-	-	-	-	-	-	-	-	-	-	-	-	-	-	-	-	-	-	-	-	-
1091				-	-	-	-	-	-	-	-	-	-	-	-	-	-	-	-	-	-	-	-	-	-	-	-	-	-	-	-	-	-	-	-	-	-	-	-	-	-	-	-	-	-	-	-	-	-
1092				-	-	-	-	-	-	-	-	-	-	-	-	-	-	-	-	-	-	-	-	-	-	-	-	-	-	-	-	-	-	-	-	-	-	-	-	-	-	-	-	-	-	-	-	-	-
1093				-	-	-	-	-	-	-	-	-	-	-	-	-	-	-	-	-	-	-	-	-	-	-	-	-	-	-	-	-	-	-	-	-	-	-	-	-	-	-	-	-	-	-	-	-	-
1094				-	-	-	-	-	-	-	-	-	-	-	-	-	-	-	-	-	-	-	-	-	-	-	-	-	-	-	-	-	-	-	-	-	-	-	-	-	-	-	-	-	-	-	-	-	-
1095				-	-	-	-	-	-	-	-	-	-	-	-	-	-	-	-	-	-	-	-	-	-	-	-	-	-	-	-	-	-	-	-	-	-	-	-	-	-	-	-	-	-	-	-	-	-
1096				-	-	-	-	-	-	-	-	-	-	-	-	-	-	-	-	-	-	-	-	-	-	-	-	-	-	-	-	-	-	-	-	-	-	-	-	-	-	-	-	-	-	-	-	-	-
1097				-	-	-	-	-	-	-	-	-	-	-	-	-	-	-	-	-	-	-	-	-	-	-	-	-	-	-	-	-	-	-	-	-	-	-	-	-	-	-	-	-	-	-	-	-	-
1098				-	-	-	-	-	-	-	-	-	-	-	-	-	-	-	-	-	-	-	-	-	-	-	-	-	-	-	-	-	-	-	-	-	-	-	-	-	-	-	-	-	-	-	-	-	-
1099				-	-	-	-	-	-	-	-	-	-	-	-	-	-	-	-	-	-	-	-	-	-	-	-	-	-	-	-	-	-	-	-	-	-	-	-	-	-	-	-	-	-	-	-	-	-
1100				-	-	-	-	-	-	-	-	-	-	-	-	-	-	-	-	-	-	-	-	-	-	-	-	-	-	-	-	-	-	-	-	-	-	-	-	-	-	-	-	-	-	-	-	-	-
1101				-	-	-	-	-	-	-	-	-	-	-	-	-	-	-	-	-	-	-	-	-	-	-	-	-	-	-	-	-	-	-	-	-	-	-	-	-	-	-	-	-	-	-	-	-	-
1102				-	-	-	-	-	-	-	-	-	-	-	-	-	-	-	-	-	-	-	-	-	-	-	-	-	-	-	-	-	-	-	-	-	-	-	-	-	-	-	-	-	-	-	-	-	-
1103				-	-	-	-	-	-	-	-	-	-	-	-	-	-	-	-	-	-	-	-	-	-	-	-	-	-	-	-	-	-	-	-	-	-	-	-	-	-	-	-	-	-	-	-	-	-
1104				-	-	-	-	-	-	-	-	-	-	-	-	-	-	-	-	-	-	-	-	-	-	-	-	-	-	-	-	-	-	-	-	-	-	-	-	-	-	-	-	-	-	-	-	-	-
1105				-	-	-	-	-	-	-	-	-	-	-	-	-	-	-	-	-	-	-	-	352	352	393	352	352	352	352	386	386	-	-	393	393	393	-	-	-	-	-	-	-	-	386	1386	-	-
1106				-	-	-	-	-	-	-	-	-	-	-	-	-	-	-	-	-	-	-	-	353	353	394	353	353	353	353	387	387	-	-	394	394	394	-	-	-	-	-	-	-	-	387	1387	-	-
1107				-	-	-	-	-	-	-	-	-	-	-	-	-	-	-	-	-	-	-	-	354	354	395	354	354	354	354	388	388	-	-	395	395	395	-	-	-	-	-	-	-	-	388	1388	-	-
1108				-	-	-	-	-	-	-	-	411	411	411	411	-	-	-	-	-	-	294	1294	-	-	-	-	-	-	-	-	-	-	411	-	-	-	-	-	-	-	-	-	-	-	-	-	-	-
1109				-	-	-	-	-	-	-	-	-	-	-	-	-	-	-	-	-	-	-	-	355	355	396	355	355	355	355	389	389	-	-	396	396	396	-	-	-	-	-	-	-	-	389	1389	-	-
1110				-	-	-	-	-	-	-	-	412	412	412	412	-	-	-	-	-	-	295	1295	356	356	397	356	356	356	356	390	390	-	412	397	397	397	-	-	-	-	-	-	-	-	390	1390	-	-
1111				-	-	-	-	-	-	-	-	-	-	-	-	-	-	-	-	-	-	-	-	-	-	-	-	-	-	-	-	-	-	-	-	-	-	-	-	-	-	-	-	-	-	-	-	-	-
1112				-	-	-	-	-	-	-	-	413	413	413	413	-	-	-	-	-	-	296	1296	357	357	398	357	357	357	357	391	391	-	413	398	398	398	-	-	-	-	-	-	-	-	391	1391	-	-
1113				-	-	-	-	-	-	-	-	414	414	414	414	-	-	-	-	-	-	297	1297	358	358	399	358	358	358	358	392	392	-	414	399	399	399	-	-	-	-	-	-	-	-	392	1392	-	-
1114				-	-	-	-	-	-	-	-	415	415	415	415	-	-	-	-	-	-	298	1298	359	359	400	359	359	359	359	393	393	-	415	400	400	400	-	-	-	-	-	-	-	-	393	1393	-	-
1115				-	-	-	-	-	-	-	-	416	416	416	416	-	-	-	-	-	-	299	1299	360	360	401	360	360	360	360	394	394	-	416	401	401	401	-	-	-	-	-	-	-	-	394	1394	-	-
1116				-	-	-	-	-	-	-	-	417	417	417	417	-	-	-	-	-	-	300	1300	361	361	402	361	361	361	361	395	395	-	417	402	402	402	-	-	-	-	-	-	-	-	395	1395	-	-
1117				-	-	-	-	-	-	-	-	418	418	418	418	-	-	-	-	-	-	301	1301	362	362	403	362	362	362	362	396	396	-	418	403	403	403	-	-	-	-	-	-	-	-	396	1396	-	-
1118				-	-	-	-	-	-	-	-	419	419	419	419	-	-	-	-	-	-	302	1302	-	-	404	-	-	-	-	397	397	-	419	404	404	404	-	-	-	-	-	-	-	-	397	1397	-	-
1119				-	-	-	-	-	-	-	-	-	-	-	-	-	-	-	-	-	-	-	-	-	-	-	-	-	-	-	-	-	-	-	-	-	-	-	-	-	-	-	-	-	-	-	-	-	-
1120				-	-	-	-	-	-	-	-	-	-	-	-	-	-	-	-	-	-	-	-	-	-	-	-	-	-	-	-	-	-	-	-	-	-	-	-	-	-	-	-	-	-	-	-	-	-
1121				-	-	-	-	-	-	-	-	-	-	-	-	-	-	-	-	-	-	-	-	363	363	-	363	363	363	363	-	-	-	-	-	-	-	-	-	-	-	-	-	-	-	-	-	-	-
1122				-	-	-	-	-	-	-	-	-	-	-	-	-	-	-	-	-	-	-	-	-	-	-	-	-	-	-	-	-	-	-	-	-	-	-	-	-	-	-	-	-	-	-	-	-	-
1123				-	-	-	-	-	-	-	-	-	-	-	-	-	-	-	-	-	-	-	-	-	-	-	-	-	-	-	-	-	-	-	-	-	-	-	-	-	-	-	-	-	-	-	-	-	-
1124				-	-	-	-	-	-	-	-	420	420	420	420	-	-	-	-	-	-	303	1303	364	364	405	364	364	364	364	398	398	-	420	405	405	405	-	-	-	-	-	-	-	-	398	1398	-	-
1125				-	-	-	-	-	-	-	-	421	421	421	421	-	-	-	-	-	-	304	1304	365	365	406	365	365	365	365	399	399	-	421	406	406	406	-	-	-	-	-	-	-	-	399	1399	-	-
1126				-	-	-	-	-	-	-	-	422	422	422	422	-	-	-	-	-	-	305	1305	366	366	407	366	366	366	366	400	400	-	422	407	407	407	-	-	-	-	-	-	-	-	400	1400	-	-
1127				-	-	-	-	-	-	-	-	423	423	423	423	-	-	-	-	-	-	306	1306	367	367	408	367	367	367	367	401	401	-	423	408	408	408	-	-	-	-	-	-	-	-	401	1401	-	-
1128				-	-	-	-	-	-	-	-	424	424	424	424	-	-	-	-	-	-	307	1307	368	368	409	368	368	368	368	402	402	-	424	409	409	409	-	-	-	-	-	-	-	-	402	1402	-	-
1129				-	-	-	-	-	-	-	-	425	425	425	425	-	-	-	-	-	-	308	1308	369	369	410	369	369	369	369	403	403	-	425	410	410	410	-	-	-	-	-	-	-	-	403	1403	-	-
1130				-	-	-	-	-	-	-	-	426	426	426	426	-	-	-	-	-	-	309	1309	370	370	411	370	370	370	370	404	404	-	426	411	411	411	-	-	-	-	-	-	-	-	404	1404	-	-
1131				-	-	-	-	-	-	-	-	427	427	427	427	-	-	-	-	-	-	310	1310	371	371	412	371	371	371	371	405	405	-	427	412	412	412	-	-	-	-	-	-	-	-	405	1405	-	-
1132				-	-	-	-	-	-	-	-	428	428	428	428	-	-	-	-	-	-	311	1311	372	372	413	372	372	372	372	406	406	-	428	413	413	413	-	-	-	-	-	-	-	-	406	1406	-	-
1133				-	-	-	-	-	-	-	-	429	429	429	429	-	-	-	-	-	-	312	1312	373	373	414	373	373	373	373	407	407	-	429	414	414	414	-	-	-	-	-	-	-	-	407	1407	-	-
1134				-	-	-	-	-	-	-	-	430	430	430	430	-	-	-	-	-	-	313	1313	374	374	415	374	374	374	374	408	408	-	430	415	415	415	-	-	-	-	-	-	-	-	408	1408	-	-
1135				-	-	-	-	-	-	-	-	431	431	431	431	-	-	-	-	-	-	314	1314	375	375	416	375	375	375	375	409	409	-	431	416	416	416	-	-	-	-	-	-	-	-	409	1409	-	-
1136				-	-	-	-	-	-	-	-	432	432	432	432	-	-	-	-	-	-	315	1315	376	376	417	376	376	376	376	410	410	-	432	417	417	417	-	-	-	-	-	-	-	-	410	1410	-	-
1137				-	-	-	-	-	-	-	-	433	433	433	433	-	-	-	-	-	-	316	1316	377	377	418	377	377	377	377	411	411	-	433	418	418	418	-	-	-	-	-	-	-	-	411	1411	-	-
1138				-	-	-	-	-	-	-	-	434	434	434	434	-	-	-	-	-	-	317	1317	378	378	419	378	378	378	378	412	412	-	434	419	419	419	-	-	-	-	-	-	-	-	412	1412	-	-
1139				-	-	-	-	-	-	-	-	435	435	435	435	-	-	-	-	-	-	318	1318	379	379	420	379	379	379	379	413	413	-	435	420	420	420	-	-	-	-	-	-	-	-	413	1413	-	-
1140				-	-	-	-	-	-	-	-	436	436	436	436	-	-	-	-	-	-	319	1319	380	380	421	380	380	380	380	414	414	-	436	421	421	421	-	-	-	-	-	-	-	-	414	1414	-	-
1141				-	-	-	-	-	-	-	-	437	437	437	437	-	-	246	-	-	246	320	1320	381	381	422	381	381	381	381	415	415	246	437	422	422	422	-	-	-	-	-	-	-	-	415	1415	-	-
1142				-	-	-	-	-	-	-	-	438	438	438	438	270	270	247	270	270	247	321	1321	382	382	423	382	382	382	382	416	416	247	438	423	423	423	-	-	-	-	-	-	-	-	416	1416	270	270
1143				-	-	-	-	-	-	-	-	439	439	439	439	271	271	248	271	271	248	322	1322	383	383	424	383	383	383	383	417	417	248	439	424	424	424	413	413	413	413	413	413	413	413	417	1417	271	271
1144				-	-	-	-	-	-	-	-	-	-	-	-	-	-	-	-	-	-	-	-	-	-	-	-	-	-	-	-	-	-	-	-	-	-	-	-	-	-	-	-	-	-	-	-	-	-
1145				-	-	-	-	-	-	-	-	-	-	-	-	-	-	-	-	-	-	-	-	-	-	-	-	-	-	-	-	-	-	-	-	-	-	-	-	-	-	-	-	-	-	-	-	-	-
1146				-	-	-	-	-	-	-	-	-	-	-	-	-	-	-	-	-	-	-	-	-	-	-	-	-	-	-	-	-	-	-	-	-	-	-	-	-	-	-	-	-	-	-	-	-	-
1147				-	-	-	-	-	-	-	-	-	-	-	-	-	-	-	-	-	-	-	-	-	-	-	-	-	-	-	-	-	-	-	-	-	-	-	-	-	-	-	-	-	-	-	-	-	-
1148				-	-	-	-	-	-	-	-	-	-	-	-	-	-	-	-	-	-	-	-	-	-	-	-	-	-	-	-	-	-	-	-	-	-	-	-	-	-	-	-	-	-	-	-	-	-
1149				-	-	-	-	-	-	-	-	-	-	-	-	-	-	-	-	-	-	-	-	-	-	-	-	-	-	-	-	-	-	-	-	-	-	-	-	-	-	-	-	-	-	-	-	-	-
1150				-	-	-	-	-	-	-	-	-	-	-	-	-	-	-	-	-	-	-	-	-	-	-	-	-	-	-	-	-	-	-	-	-	-	-	-	-	-	-	-	-	-	-	-	-	-
1151				-	-	-	-	-	-	-	-	-	-	-	-	-	-	-	-	-	-	-	-	-	-	-	-	-	-	-	-	-	-	-	-	-	-	-	-	-	-	-	-	-	-	-	-	-	-
1152				-	-	-	-	-	-	-	-	-	-	-	-	-	-	-	-	-	-	-	-	-	-	-	-	-	-	-	-	-	-	-	-	-	-	-	-	-	-	-	-	-	-	-	-	-	-
1153				157	157	157	157	157	157	157	157	440	440	440	440	272	272	249	272	272	249	323	1323	384	384	425	384	384	384	384	418	418	249	440	425	425	425	414	414	414	414	414	414	414	414	418	1418	272	272
1154				158	158	158	158	158	158	158	158	441	441	441	441	273	273	250	273	273	250	324	1324	385	385	426	385	385	385	385	419	419	250	441	426	426	426	415	415	415	415	415	415	415	415	419	1419	273	273
1155				159	159	159	159	159	159	159	159	442	442	442	442	274	274	251	274	274	251	325	1325	386	386	427	386	386	386	386	420	420	251	442	427	427	427	416	416	416	416	416	416	416	416	420	1420	274	274
1156				160	160	160	160	160	160	160	160	443	443	443	443	275	275	252	275	275	252	326	1326	387	387	428	387	387	387	387	421	421	252	443	428	428	428	417	417	417	417	417	417	417	417	421	1421	275	275
1157				161	161	161	161	161	161	161	161	444	444	444	444	276	276	253	276	276	253	327	1327	388	388	429	388	388	388	388	422	422	253	444	429	429	429	418	418	418	418	418	418	418	418	422	1422	276	276
1158				162	162	162	162	162	162	162	162	445	445	445	445	277	277	254	277	277	254	328	1328	389	389	430	389	389	389	389	423	423	254	445	430	430	430	419	419	419	419	419	419	419	419	423	1423	277	277
1159				163	163	163	163	163	163	163	163	446	446	446	446	278	278	255	278	278	255	329	1329	390	390	431	390	390	390	390	424	424	255	446	431	431	431	420	420	420	420	420	420	420	420	424	1424	278	278
1160				164	164	164	164	164	164	164	164	447	447	447	447	279	279	256	279	279	256	330	1330	391	391	432	391	391	391	391	425	425	256	447	432	432	432	421	421	421	421	421	421	421	421	425	1425	279	279
1161				165	165	165	165	165	165	165	165	448	448	448	448	280	280	-	280	280	-	331	1331	392	392	433	392	392	392	392	426	426	-	448	433	433	433	422	422	422	422	422	422	422	422	426	1426	280	280
1162				166	166	166	166	166	166	166	166	449	449	449	449	281	281	-	281	281	-	332	1332	393	393	434	393	393	393	393	427	427	-	449	434	434	434	423	423	423	423	423	423	423	423	427	1427	281	281
1163				167	167	167	167	167	167	167	167	450	450	450	450	-	-	-	-	-	-	333	1333	-	-	435	-	-	-	-	428	428	-	450	435	435	435	424	424	424	424	424	424	424	424	428	1428	-	-
1164				-	-	-	-	-	-	-	-	-	-	-	-	-	-	-	-	-	-	-	-	-	-	-	-	-	-	-	-	-	-	-	-	-	-	-	-	-	-	-	-	-	-	-	-	-	-
1165				-	-	-	-	-	-	-	-	-	-	-	-	-	-	-	-	-	-	-	-	-	-	-	-	-	-	-	-	-	-	-	-	-	-	-	-	-	-	-	-	-	-	-	-	-	-
1166				-	-	-	-	-	-	-	-	-	-	-	-	-	-	-	-	-	-	-	-	-	-	-	-	-	-	-	-	-	-	-	-	-	-	-	-	-	-	-	-	-	-	-	-	-	-
1167				-	-	-	-	-	-	-	-	-	-	-	-	-	-	-	-	-	-	-	-	-	-	-	-	-	-	-	-	-	-	-	-	-	-	-	-	-	-	-	-	-	-	-	-	-	-
1168				-	-	-	-	-	-	-	-	-	-	-	-	-	-	-	-	-	-	-	-	-	-	-	-	-	-	-	-	-	-	-	-	-	-	-	-	-	-	-	-	-	-	-	-	-	-
1169				-	-	-	-	-	-	-	-	-	-	-	-	-	-	-	-	-	-	-	-	-	-	-	-	-	-	-	-	-	-	-	-	-	-	-	-	-	-	-	-	-	-	-	-	-	-
1170				-	-	-	-	-	-	-	-	-	-	-	-	-	-	-	-	-	-	-	-	-	-	-	-	-	-	-	-	-	-	-	-	-	-	-	-	-	-	-	-	-	-	-	-	-	-
1171				-	-	-	-	-	-	-	-	-	-	-	-	-	-	-	-	-	-	-	-	-	-	-	-	-	-	-	-	-	-	-	-	-	-	-	-	-	-	-	-	-	-	-	-	-	-
1172				-	-	-	-	-	-	-	-	-	-	-	-	-	-	-	-	-	-	-	-	-	-	-	-	-	-	-	-	-	-	-	-	-	-	-	-	-	-	-	-	-	-	-	-	-	-
1173				-	-	-	-	-	-	-	-	-	-	-	-	-	-	-	-	-	-	-	-	-	-	-	-	-	-	-	-	-	-	-	-	-	-	-	-	-	-	-	-	-	-	-	-	-	-
1174				-	-	-	-	-	-	-	-	-	-	-	-	-	-	-	-	-	-	-	-	-	-	-	-	-	-	-	-	-	-	-	-	-	-	-	-	-	-	-	-	-	-	-	-	-	-
1175				-	-	-	-	-	-	-	-	-	-	-	-	-	-	-	-	-	-	-	-	-	-	-	-	-	-	-	-	-	-	-	-	-	-	-	-	-	-	-	-	-	-	-	-	-	-
1176				-	-	-	-	-	-	-	-	-	-	-	-	-	-	-	-	-	-	-	-	-	-	-	-	-	-	-	-	-	-	-	-	-	-	-	-	-	-	-	-	-	-	-	-	-	-
1177				-	-	-	-	-	-	-	-	-	-	-	-	-	-	-	-	-	-	-	-	-	-	-	-	-	-	-	-	-	-	-	-	-	-	-	-	-	-	-	-	-	-	-	-	-	-
1178				-	-	-	-	-	-	-	-	-	-	-	-	-	-	-	-	-	-	-	-	-	-	-	-	-	-	-	-	-	-	-	-	-	-	-	-	-	-	-	-	-	-	-	-	-	-
1179				-	-	-	-	-	-	-	-	-	-	-	-	-	-	-	-	-	-	-	-	-	-	-	-	-	-	-	-	-	-	-	-	-	-	-	-	-	-	-	-	-	-	-	-	-	-
1180				-	-	-	-	-	-	-	-	-	-	-	-	-	-	-	-	-	-	-	-	-	-	-	-	-	-	-	-	-	-	-	-	-	-	-	-	-	-	-	-	-	-	-	-	-	-
1181				-	-	-	-	-	-	-	-	-	-	-	-	-	-	-	-	-	-	-	-	-	-	-	-	-	-	-	-	-	-	-	-	-	-	-	-	-	-	-	-	-	-	-	-	-	-
1182				-	-	-	-	-	-	-	-	-	-	-	-	-	-	-	-	-	-	-	-	-	-	-	-	-	-	-	-	-	-	-	-	-	-	-	-	-	-	-	-	-	-	-	-	-	-
1183				-	-	-	-	-	-	-	-	-	-	-	-	-	-	-	-	-	-	-	-	-	-	-	-	-	-	-	-	-	-	-	-	-	-	-	-	-	-	-	-	-	-	-	-	-	-
1184				-	-	-	-	-	-	-	-	-	-	-	-	-	-	-	-	-	-	-	-	-	-	-	-	-	-	-	-	-	-	-	-	-	-	-	-	-	-	-	-	-	-	-	-	-	-
1185				-	-	-	-	-	-	-	-	-	-	-	-	-	-	-	-	-	-	-	-	-	-	-	-	-	-	-	-	-	-	-	-	-	-	-	-	-	-	-	-	-	-	-	-	-	-
1186				-	-	-	-	-	-	-	-	-	-	-	-	-	-	-	-	-	-	-	-	-	-	-	-	-	-	-	-	-	-	-	-	-	-	-	-	-	-	-	-	-	-	-	-	-	-
1187				-	-	-	-	-	-	-	-	-	-	-	-	-	-	-	-	-	-	-	-	-	-	-	-	-	-	-	-	-	-	-	-	-	-	-	-	-	-	-	-	-	-	-	-	-	-
1188				-	-	-	-	-	-	-	-	-	-	-	-	-	-	-	-	-	-	-	-	-	-	-	-	-	-	-	-	-	-	-	-	-	-	-	-	-	-	-	-	-	-	-	-	-	-
1189				168	168	168	168	168	168	168	168	-	-	-	-	-	-	-	-	-	-	-	-	-	-	436	-	-	-	-	429	429	-	-	436	436	436	425	425	425	425	425	425	425	425	429	1429	-	-
1190				169	169	169	169	169	169	169	169	-	-	-	-	-	-	-	-	-	-	-	-	-	-	437	-	-	-	-	430	430	-	-	437	437	437	-	-	-	-	-	-	-	-	430	1430	-	-
1191				170	170	170	170	170	170	170	170	-	-	-	-	-	-	-	-	-	-	-	-	-	-	-	-	-	-	-	-	-	-	-	-	-	-	-	-	-	-	-	-	-	-	-	-	-	-
1192				171	171	171	171	171	171	171	171	-	-	-	-	-	-	-	-	-	-	-	-	-	-	-	-	-	-	-	-	-	-	-	-	-	-	-	-	-	-	-	-	-	-	-	-	-	-
1193				172	172	172	172	172	172	172	172	-	-	-	-	-	-	-	-	-	-	-	-	-	-	-	-	-	-	-	-	-	-	-	-	-	-	-	-	-	-	-	-	-	-	-	-	-	-
1194				173	173	173	173	173	173	173	173	-	-	-	-	-	-	-	-	-	-	-	-	-	-	-	-	-	-	-	-	-	-	-	-	-	-	-	-	-	-	-	-	-	-	-	-	-	-
1195				174	174	174	174	174	174	174	174	-	-	-	-	-	-	-	-	-	-	-	-	-	-	-	-	-	-	-	-	-	-	-	-	-	-	-	-	-	-	-	-	-	-	-	-	-	-
1196				175	175	175	175	175	175	175	175	-	-	-	-	-	-	-	-	-	-	-	-	-	-	-	-	-	-	-	-	-	-	-	-	-	-	-	-	-	-	-	-	-	-	-	-	-	-
1197				176	176	176	176	176	176	176	176	-	-	-	-	-	-	-	-	-	-	-	-	-	-	-	-	-	-	-	-	-	-	-	-	-	-	-	-	-	-	-	-	-	-	-	-	-	-
1198				-	-	-	-	-	-	-	-	-	-	-	-	-	-	-	-	-	-	-	-	-	-	-	-	-	-	-	-	-	-	-	-	-	-	-	-	-	-	-	-	-	-	-	-	-	-
1199				-	-	-	-	-	-	-	-	-	-	-	-	-	-	-	-	-	-	-	-	-	-	-	-	-	-	-	-	-	-	-	-	-	-	-	-	-	-	-	-	-	-	-	-	-	-
1200				-	-	-	-	-	-	-	-	-	-	-	-	-	-	-	-	-	-	-	-	-	-	-	-	-	-	-	-	-	-	-	-	-	-	-	-	-	-	-	-	-	-	-	-	-	-
1201				-	-	-	-	-	-	-	-	-	-	-	-	-	-	-	-	-	-	-	-	-	-	-	-	-	-	-	-	-	-	-	-	-	-	-	-	-	-	-	-	-	-	-	-	-	-
1202				-	-	-	-	-	-	-	-	-	-	-	-	-	-	-	-	-	-	-	-	-	-	-	-	-	-	-	-	-	-	-	-	-	-	-	-	-	-	-	-	-	-	-	-	-	-
1203				-	-	-	-	-	-	-	-	-	-	-	-	-	-	-	-	-	-	-	-	-	-	-	-	-	-	-	-	-	-	-	-	-	-	-	-	-	-	-	-	-	-	-	-	-	-
1204				-	-	-	-	-	-	-	-	-	-	-	-	-	-	-	-	-	-	-	-	-	-	-	-	-	-	-	-	-	-	-	-	-	-	-	-	-	-	-	-	-	-	-	-	-	-
1205				-	-	-	-	-	-	-	-	-	-	-	-	-	-	-	-	-	-	-	-	-	-	-	-	-	-	-	-	-	-	-	-	-	-	-	-	-	-	-	-	-	-	-	-	-	-
1206				-	-	-	-	-	-	-	-	-	-	-	-	-	-	-	-	-	-	-	-	-	-	-	-	-	-	-	-	-	-	-	-	-	-	-	-	-	-	-	-	-	-	-	-	-	-
1207				-	-	-	-	-	-	-	-	-	-	-	-	-	-	-	-	-	-	-	-	-	-	-	-	-	-	-	-	-	-	-	-	-	-	-	-	-	-	-	-	-	-	-	-	-	-
1208				-	-	-	-	-	-	-	-	-	-	-	-	-	-	-	-	-	-	-	-	-	-	-	-	-	-	-	-	-	-	-	-	-	-	-	-	-	-	-	-	-	-	-	-	-	-
1209				-	-	-	-	-	-	-	-	-	-	-	-	-	-	-	-	-	-	-	-	-	-	-	-	-	-	-	-	-	-	-	-	-	-	-	-	-	-	-	-	-	-	-	-	-	-
1210				-	-	-	-	-	-	-	-	-	-	-	-	-	-	-	-	-	-	-	-	-	-	-	-	-	-	-	-	-	-	-	-	-	-	-	-	-	-	-	-	-	-	-	-	-	-
1211				-	-	-	-	-	-	-	-	-	-	-	-	-	-	-	-	-	-	-	-	-	-	-	-	-	-	-	-	-	-	-	-	-	-	-	-	-	-	-	-	-	-	-	-	-	-
1212				177	177	177	177	177	177	177	177	-	-	-	-	-	-	-	-	-	-	-	-	-	-	-	-	-	-	-	-	-	-	-	-	-	-	-	-	-	-	-	-	-	-	-	-	-	-
1213				178	178	178	178	178	178	178	178	-	-	-	-	-	-	-	-	-	-	-	-	-	-	-	-	-	-	-	-	-	-	-	-	-	-	-	-	-	-	-	-	-	-	-	-	-	-
1214				179	179	179	179	179	179	179	179	-	-	-	-	-	-	-	-	-	-	-	-	-	-	-	-	-	-	-	-	-	-	-	-	-	-	-	-	-	-	-	-	-	-	-	-	-	-
1215				180	180	180	180	180	180	180	180	-	-	-	-	-	-	-	-	-	-	-	-	-	-	-	-	-	-	-	-	-	-	-	-	-	-	-	-	-	-	-	-	-	-	-	-	-	-
1216				-	-	-	-	-	-	-	-	-	-	-	-	-	-	-	-	-	-	-	-	-	-	-	-	-	-	-	-	-	-	-	-	-	-	-	-	-	-	-	-	-	-	-	-	-	-
1217				-	-	-	-	-	-	-	-	-	-	-	-	-	-	-	-	-	-	-	-	-	-	-	-	-	-	-	-	-	-	-	-	-	-	-	-	-	-	-	-	-	-	-	-	-	-
1218				-	-	-	-	-	-	-	-	-	-	-	-	-	-	-	-	-	-	-	-	-	-	-	-	-	-	-	-	-	-	-	-	-	-	-	-	-	-	-	-	-	-	-	-	-	-
1219				-	-	-	-	-	-	-	-	-	-	-	-	-	-	-	-	-	-	-	-	-	-	-	-	-	-	-	-	-	-	-	-	-	-	-	-	-	-	-	-	-	-	-	-	-	-
1220				-	-	-	-	-	-	-	-	-	-	-	-	-	-	-	-	-	-	-	-	-	-	-	-	-	-	-	-	-	-	-	-	-	-	-	-	-	-	-	-	-	-	-	-	-	-
1221				-	-	-	-	-	-	-	-	-	-	-	-	-	-	-	-	-	-	-	-	-	-	-	-	-	-	-	-	-	-	-	-	-	-	-	-	-	-	-	-	-	-	-	-	-	-
1222				181	181	181	181	181	181	181	181	-	-	-	-	-	-	-	-	-	-	-	-	-	-	-	-	-	-	-	-	-	-	-	-	-	-	-	-	-	-	-	-	-	-	-	-	-	-
1223				182	182	182	182	182	182	182	182	-	-	-	-	-	-	-	-	-	-	-	-	-	-	-	-	-	-	-	-	-	-	-	-	-	-	-	-	-	-	-	-	-	-	-	-	-	-
1224				183	183	183	183	183	183	183	183	-	-	-	-	-	-	-	-	-	-	-	-	-	-	-	-	-	-	-	-	-	-	-	-	-	-	-	-	-	-	-	-	-	-	-	-	-	-
1225				184	184	184	184	184	184	184	184	-	-	-	-	-	-	-	-	-	-	-	-	-	-	-	-	-	-	-	-	-	-	-	-	-	-	-	-	-	-	-	-	-	-	-	-	-	-
1226				185	185	185	185	185	185	185	185	-	-	-	-	-	-	-	-	-	-	-	-	-	-	-	-	-	-	-	-	-	-	-	-	-	-	-	-	-	-	-	-	-	-	-	-	-	-
1227				-	-	-	-	-	-	-	-	-	-	-	-	-	-	-	-	-	-	-	-	-	-	-	-	-	-	-	-	-	-	-	-	-	-	-	-	-	-	-	-	-	-	-	-	-	-
1228				-	-	-	-	-	-	-	-	-	-	-	-	-	-	-	-	-	-	-	-	-	-	-	-	-	-	-	-	-	-	-	-	-	-	-	-	-	-	-	-	-	-	-	-	-	-
1229				-	-	-	-	-	-	-	-	-	-	-	-	-	-	-	-	-	-	-	-	-	-	-	-	-	-	-	-	-	-	-	-	-	-	-	-	-	-	-	-	-	-	-	-	-	-
1230				-	-	-	-	-	-	-	-	-	-	-	-	-	-	-	-	-	-	-	-	-	-	-	-	-	-	-	-	-	-	-	-	-	-	-	-	-	-	-	-	-	-	-	-	-	-
1231				-	-	-	-	-	-	-	-	-	-	-	-	-	-	-	-	-	-	-	-	-	-	-	-	-	-	-	-	-	-	-	-	-	-	-	-	-	-	-	-	-	-	-	-	-	-
1232				-	-	-	-	-	-	-	-	-	-	-	-	-	-	-	-	-	-	-	-	-	-	-	-	-	-	-	-	-	-	-	-	-	-	-	-	-	-	-	-	-	-	-	-	-	-
1233				-	-	-	-	-	-	-	-	-	-	-	-	-	-	-	-	-	-	-	-	-	-	-	-	-	-	-	-	-	-	-	-	-	-	-	-	-	-	-	-	-	-	-	-	-	-
1234				-	-	-	-	-	-	-	-	-	-	-	-	-	-	-	-	-	-	-	-	-	-	-	-	-	-	-	-	-	-	-	-	-	-	-	-	-	-	-	-	-	-	-	-	-	-
1235				-	-	-	-	-	-	-	-	-	-	-	-	-	-	-	-	-	-	-	-	-	-	-	-	-	-	-	-	-	-	-	-	-	-	-	-	-	-	-	-	-	-	-	-	-	-
1236				-	-	-	-	-	-	-	-	-	-	-	-	-	-	-	-	-	-	-	-	-	-	-	-	-	-	-	-	-	-	-	-	-	-	-	-	-	-	-	-	-	-	-	-	-	-
1237				-	-	-	-	-	-	-	-	-	-	-	-	-	-	-	-	-	-	-	-	-	-	-	-	-	-	-	-	-	-	-	-	-	-	-	-	-	-	-	-	-	-	-	-	-	-
1238				186	186	186	186	186	186	186	186	-	-	-	-	-	-	-	-	-	-	-	-	-	-	-	-	-	-	-	-	-	-	-	-	-	-	-	-	-	-	-	-	-	-	-	-	-	-
1239				187	187	187	187	187	187	187	187	-	-	-	-	-	-	-	-	-	-	-	-	-	-	-	-	-	-	-	-	-	-	-	-	-	-	-	-	-	-	-	-	-	-	-	-	-	-
1240				188	188	188	188	188	188	188	188	-	-	-	-	-	-	-	-	-	-	-	-	-	-	-	-	-	-	-	-	-	-	-	-	-	-	-	-	-	-	-	-	-	-	-	-	-	-
1241				189	189	189	189	189	189	189	189	-	-	-	-	-	-	-	-	-	-	-	-	-	-	-	-	-	-	-	-	-	-	-	-	-	-	-	-	-	-	-	-	-	-	-	-	-	-
1242				190	190	190	190	190	190	190	190	-	-	-	-	-	-	-	-	-	-	-	-	-	-	-	-	-	-	-	-	-	-	-	-	-	-	-	-	-	-	-	-	-	-	-	-	-	-
1243				191	191	191	191	191	191	191	191	-	-	-	-	-	-	-	-	-	-	-	-	-	-	-	-	-	-	-	-	-	-	-	-	-	-	-	-	-	-	-	-	-	-	-	-	-	-
1244				192	192	192	192	192	192	192	192	-	-	-	-	-	-	-	-	-	-	-	-	-	-	-	-	-	-	-	-	-	-	-	-	-	-	-	-	-	-	-	-	-	-	-	-	-	-
1245				193	193	193	193	193	193	193	193	-	-	-	-	-	-	-	-	-	-	-	-	-	-	-	-	-	-	-	-	-	-	-	-	-	-	-	-	-	-	-	-	-	-	-	-	-	-
1246				194	194	194	194	194	194	194	194	-	-	-	-	-	-	-	-	-	-	-	-	-	-	-	-	-	-	-	-	-	-	-	-	-	-	-	-	-	-	-	-	-	-	-	-	-	-
1247				195	195	195	195	195	195	195	195	-	-	-	-	-	-	-	-	-	-	-	-	-	-	-	-	-	-	-	-	-	-	-	-	-	-	-	-	-	-	-	-	-	-	-	-	-	-
1248				196	196	196	196	196	196	196	196	-	-	-	-	-	-	-	-	-	-	-	-	-	-	-	-	-	-	-	-	-	-	-	-	-	-	-	-	-	-	-	-	-	-	-	-	-	-
1249				197	197	197	197	197	197	197	197	-	-	-	-	-	-	-	-	-	-	-	-	-	-	-	-	-	-	-	-	-	-	-	-	-	-	-	-	-	-	-	-	-	-	-	-	-	-
1250				198	198	198	198	198	198	198	198	-	-	-	-	-	-	-	-	-	-	-	-	-	-	-	-	-	-	-	-	-	-	-	-	-	-	-	-	-	-	-	-	-	-	-	-	-	-
1251				-	-	-	-	-	-	-	-	-	-	-	-	-	-	-	-	-	-	-	-	-	-	-	-	-	-	-	-	-	-	-	-	-	-	-	-	-	-	-	-	-	-	-	-	-	-
1252				-	-	-	-	-	-	-	-	-	-	-	-	-	-	-	-	-	-	-	-	-	-	-	-	-	-	-	-	-	-	-	-	-	-	-	-	-	-	-	-	-	-	-	-	-	-
1253				-	-	-	-	-	-	-	-	-	-	-	-	-	-	-	-	-	-	-	-	-	-	-	-	-	-	-	-	-	-	-	-	-	-	-	-	-	-	-	-	-	-	-	-	-	-
1254				-	-	-	-	-	-	-	-	-	-	-	-	-	-	-	-	-	-	-	-	-	-	-	-	-	-	-	-	-	-	-	-	-	-	-	-	-	-	-	-	-	-	-	-	-	-
1255				-	-	-	-	-	-	-	-	-	-	-	-	-	-	-	-	-	-	-	-	-	-	-	-	-	-	-	-	-	-	-	-	-	-	-	-	-	-	-	-	-	-	-	-	-	-
1256				-	-	-	-	-	-	-	-	-	-	-	-	-	-	-	-	-	-	-	-	-	-	-	-	-	-	-	-	-	-	-	-	-	-	-	-	-	-	-	-	-	-	-	-	-	-
1257				199	199	199	199	199	199	199	199	-	-	-	-	-	-	-	-	-	-	-	-	-	-	-	-	-	-	-	-	-	-	-	-	-	-	-	-	-	-	-	-	-	-	-	-	-	-
1258				200	200	200	200	200	200	200	200	-	-	-	-	-	-	-	-	-	-	-	-	-	-	-	-	-	-	-	-	-	-	-	-	-	-	-	-	-	-	-	-	-	-	-	-	-	-
1259				-	-	-	-	-	-	-	-	-	-	-	-	-	-	-	-	-	-	-	-	-	-	-	-	-	-	-	-	-	-	-	-	-	-	-	-	-	-	-	-	-	-	-	-	-	-
1260				-	-	-	-	-	-	-	-	-	-	-	-	-	-	-	-	-	-	-	-	-	-	-	-	-	-	-	-	-	-	-	-	-	-	-	-	-	-	-	-	-	-	-	-	-	-
1261				-	-	-	-	-	-	-	-	-	-	-	-	-	-	-	-	-	-	-	-	-	-	-	-	-	-	-	-	-	-	-	-	-	-	-	-	-	-	-	-	-	-	-	-	-	-
1262				-	-	-	-	-	-	-	-	-	-	-	-	-	-	-	-	-	-	-	-	-	-	-	-	-	-	-	-	-	-	-	-	-	-	-	-	-	-	-	-	-	-	-	-	-	-
1263				-	-	-	-	-	-	-	-	-	-	-	-	-	-	-	-	-	-	-	-	-	-	-	-	-	-	-	-	-	-	-	-	-	-	-	-	-	-	-	-	-	-	-	-	-	-
1264				-	-	-	-	-	-	-	-	-	-	-	-	-	-	-	-	-	-	-	-	-	-	-	-	-	-	-	-	-	-	-	-	-	-	-	-	-	-	-	-	-	-	-	-	-	-
1265				201	201	201	201	201	201	201	201	-	-	-	-	-	-	-	-	-	-	-	-	-	-	-	-	-	-	-	-	-	-	-	-	-	-	-	-	-	-	-	-	-	-	-	-	-	-
1266				202	202	202	202	202	202	202	202	-	-	-	-	-	-	-	-	-	-	-	-	-	-	-	-	-	-	-	-	-	-	-	-	-	-	-	-	-	-	-	-	-	-	-	-	-	-
1267				203	203	203	203	203	203	203	203	-	-	-	-	-	-	-	-	-	-	-	-	-	-	-	-	-	-	-	-	-	-	-	-	-	-	-	-	-	-	-	-	-	-	-	-	-	-
1268				204	204	204	204	204	204	204	204	-	-	-	-	-	-	-	-	-	-	-	-	-	-	-	-	-	-	-	-	-	-	-	-	-	-	-	-	-	-	-	-	-	-	-	-	-	-
1269				205	205	205	205	205	205	205	205	-	-	-	-	-	-	-	-	-	-	-	-	-	-	-	-	-	-	-	-	-	-	-	-	-	-	-	-	-	-	-	-	-	-	-	-	-	-
1270				206	206	206	206	206	206	206	206	-	-	-	-	-	-	-	-	-	-	-	-	-	-	-	-	-	-	-	-	-	-	-	-	-	-	-	-	-	-	-	-	-	-	-	-	-	-
1271				207	207	207	207	207	207	207	207	-	-	-	-	-	-	-	-	-	-	-	-	-	-	-	-	-	-	-	-	-	-	-	-	-	-	-	-	-	-	-	-	-	-	-	-	-	-
1272				208	208	208	208	208	208	208	208	-	-	-	-	-	-	-	-	-	-	-	-	-	-	-	-	-	-	-	-	-	-	-	-	-	-	-	-	-	-	-	-	-	-	-	-	-	-
1273				209	209	209	209	209	209	209	209	-	-	-	-	-	-	-	-	-	-	-	-	-	-	-	-	-	-	-	-	-	-	-	-	-	-	-	-	-	-	-	-	-	-	-	-	-	-
1274				210	210	210	210	210	210	210	210	-	-	-	-	-	-	-	-	-	-	-	-	-	-	-	-	-	-	-	-	-	-	-	-	-	-	-	-	-	-	-	-	-	-	-	-	-	-
1275				211	211	211	211	211	211	211	211	-	-	-	-	-	-	-	-	-	-	-	-	-	-	-	-	-	-	-	-	-	-	-	-	-	-	-	-	-	-	-	-	-	-	-	-	-	-
1276				212	212	212	212	212	212	212	212	-	-	-	-	-	-	-	-	-	-	-	-	-	-	-	-	-	-	-	-	-	-	-	-	-	-	-	-	-	-	-	-	-	-	-	-	-	-
1277				-	-	-	-	-	-	-	-	-	-	-	-	-	-	-	-	-	-	-	-	-	-	-	-	-	-	-	-	-	-	-	-	-	-	-	-	-	-	-	-	-	-	-	-	-	-
1278				-	-	-	-	-	-	-	-	-	-	-	-	-	-	-	-	-	-	-	-	-	-	-	-	-	-	-	-	-	-	-	-	-	-	-	-	-	-	-	-	-	-	-	-	-	-
1279				-	-	-	-	-	-	-	-	-	-	-	-	-	-	-	-	-	-	-	-	-	-	-	-	-	-	-	-	-	-	-	-	-	-	-	-	-	-	-	-	-	-	-	-	-	-
1280				-	-	-	-	-	-	-	-	-	-	-	-	-	-	-	-	-	-	-	-	-	-	-	-	-	-	-	-	-	-	-	-	-	-	-	-	-	-	-	-	-	-	-	-	-	-
1281				213	213	213	213	213	213	213	213	-	-	-	-	-	-	-	-	-	-	-	-	-	-	-	-	-	-	-	-	-	-	-	-	-	-	-	-	-	-	-	-	-	-	-	-	-	-
1282				214	214	214	214	214	214	214	214	-	-	-	-	-	-	-	-	-	-	-	-	-	-	-	-	-	-	-	-	-	-	-	-	-	-	-	-	-	-	-	-	-	-	-	-	-	-
1283				215	215	215	215	215	215	215	215	-	-	-	-	-	-	-	-	-	-	-	-	-	-	-	-	-	-	-	-	-	-	-	-	-	-	-	-	-	-	-	-	-	-	-	-	-	-
1284				216	216	216	216	216	216	216	216	-	-	-	-	-	-	-	-	-	-	-	-	-	-	-	-	-	-	-	-	-	-	-	-	-	-	-	-	-	-	-	-	-	-	-	-	-	-
1285				217	217	217	217	217	217	217	217	-	-	-	-	-	-	-	-	-	-	-	-	-	-	-	-	-	-	-	-	-	-	-	-	-	-	-	-	-	-	-	-	-	-	-	-	-	-
1286				218	218	218	218	218	218	218	218	-	-	-	-	-	-	-	-	-	-	-	-	-	-	-	-	-	-	-	-	-	-	-	-	-	-	-	-	-	-	-	-	-	-	-	-	-	-
1287				219	219	219	219	219	219	219	219	-	-	-	-	-	-	-	-	-	-	-	-	-	-	-	-	-	-	-	-	-	-	-	-	-	-	-	-	-	-	-	-	-	-	-	-	-	-
1288				-	-	-	-	-	-	-	-	-	-	-	-	-	-	-	-	-	-	-	-	-	-	-	-	-	-	-	-	-	-	-	-	-	-	-	-	-	-	-	-	-	-	-	-	-	-
1289				-	-	-	-	-	-	-	-	-	-	-	-	-	-	-	-	-	-	-	-	-	-	-	-	-	-	-	-	-	-	-	-	-	-	-	-	-	-	-	-	-	-	-	-	-	-
1290				-	-	-	-	-	-	-	-	-	-	-	-	-	-	-	-	-	-	-	-	-	-	-	-	-	-	-	-	-	-	-	-	-	-	-	-	-	-	-	-	-	-	-	-	-	-
1291				-	-	-	-	-	-	-	-	-	-	-	-	-	-	-	-	-	-	-	-	-	-	-	-	-	-	-	-	-	-	-	-	-	-	-	-	-	-	-	-	-	-	-	-	-	-
1292				-	-	-	-	-	-	-	-	-	-	-	-	-	-	-	-	-	-	-	-	-	-	-	-	-	-	-	-	-	-	-	-	-	-	-	-	-	-	-	-	-	-	-	-	-	-
1293				-	-	-	-	-	-	-	-	-	-	-	-	-	-	-	-	-	-	-	-	-	-	-	-	-	-	-	-	-	-	-	-	-	-	-	-	-	-	-	-	-	-	-	-	-	-
1294				-	-	-	-	-	-	-	-	-	-	-	-	-	-	-	-	-	-	-	-	-	-	-	-	-	-	-	-	-	-	-	-	-	-	-	-	-	-	-	-	-	-	-	-	-	-
1295				-	-	-	-	-	-	-	-	-	-	-	-	-	-	-	-	-	-	-	-	-	-	-	-	-	-	-	-	-	-	-	-	-	-	-	-	-	-	-	-	-	-	-	-	-	-
1296				-	-	-	-	-	-	-	-	-	-	-	-	-	-	-	-	-	-	-	-	-	-	-	-	-	-	-	-	-	-	-	-	-	-	-	-	-	-	-	-	-	-	-	-	-	-
1297				-	-	-	-	-	-	-	-	-	-	-	-	-	-	-	-	-	-	-	-	-	-	-	-	-	-	-	-	-	-	-	-	-	-	-	-	-	-	-	-	-	-	-	-	-	-
1298				-	-	-	-	-	-	-	-	-	-	-	-	-	-	-	-	-	-	-	-	-	-	-	-	-	-	-	-	-	-	-	-	-	-	-	-	-	-	-	-	-	-	-	-	-	-
1299				-	-	-	-	-	-	-	-	-	-	-	-	-	-	-	-	-	-	-	-	-	-	-	-	-	-	-	-	-	-	-	-	-	-	-	-	-	-	-	-	-	-	-	-	-	-
1300				-	-	-	-	-	-	-	-	-	-	-	-	-	-	-	-	-	-	-	-	-	-	-	-	-	-	-	-	-	-	-	-	-	-	-	-	-	-	-	-	-	-	-	-	-	-
1301				-	-	-	-	-	-	-	-	-	-	-	-	-	-	-	-	-	-	-	-	-	-	-	-	-	-	-	-	-	-	-	-	-	-	-	-	-	-	-	-	-	-	-	-	-	-
1302				-	-	-	-	-	-	-	-	-	-	-	-	-	-	-	-	-	-	-	-	-	-	-	-	-	-	-	-	-	-	-	-	-	-	-	-	-	-	-	-	-	-	-	-	-	-
1303				-	-	-	-	-	-	-	-	-	-	-	-	-	-	-	-	-	-	-	-	-	-	-	-	-	-	-	-	-	-	-	-	-	-	-	-	-	-	-	-	-	-	-	-	-	-
1304				-	-	-	-	-	-	-	-	-	-	-	-	-	-	-	-	-	-	-	-	-	-	-	-	-	-	-	-	-	-	-	-	-	-	-	-	-	-	-	-	-	-	-	-	-	-
1305				-	-	-	-	-	-	-	-	-	-	-	-	-	-	-	-	-	-	-	-	-	-	-	-	-	-	-	-	-	-	-	-	-	-	-	-	-	-	-	-	-	-	-	-	-	-
1306				-	-	-	-	-	-	-	-	-	-	-	-	-	-	-	-	-	-	-	-	-	-	-	-	-	-	-	-	-	-	-	-	-	-	-	-	-	-	-	-	-	-	-	-	-	-
1307				-	-	-	-	-	-	-	-	-	-	-	-	-	-	-	-	-	-	-	-	-	-	-	-	-	-	-	-	-	-	-	-	-	-	-	-	-	-	-	-	-	-	-	-	-	-
1308				-	-	-	-	-	-	-	-	-	-	-	-	-	-	-	-	-	-	-	-	-	-	-	-	-	-	-	-	-	-	-	-	-	-	-	-	-	-	-	-	-	-	-	-	-	-
1309				-	-	-	-	-	-	-	-	-	-	-	-	-	-	-	-	-	-	-	-	-	-	-	-	-	-	-	-	-	-	-	-	-	-	-	-	-	-	-	-	-	-	-	-	-	-
1310				-	-	-	-	-	-	-	-	-	-	-	-	-	-	-	-	-	-	-	-	-	-	-	-	-	-	-	-	-	-	-	-	-	-	-	-	-	-	-	-	-	-	-	-	-	-
1311				-	-	-	-	-	-	-	-	-	-	-	-	-	-	-	-	-	-	-	-	-	-	-	-	-	-	-	-	-	-	-	-	-	-	-	-	-	-	-	-	-	-	-	-	-	-
1312				-	-	-	-	-	-	-	-	-	-	-	-	-	-	-	-	-	-	-	-	-	-	-	-	-	-	-	-	-	-	-	-	-	-	-	-	-	-	-	-	-	-	-	-	-	-
1313				-	-	-	-	-	-	-	-	-	-	-	-	-	-	-	-	-	-	-	-	-	-	-	-	-	-	-	-	-	-	-	-	-	-	-	-	-	-	-	-	-	-	-	-	-	-
1314				-	-	-	-	-	-	-	-	-	-	-	-	-	-	-	-	-	-	-	-	-	-	-	-	-	-	-	-	-	-	-	-	-	-	-	-	-	-	-	-	-	-	-	-	-	-
1315				-	-	-	-	-	-	-	-	-	-	-	-	-	-	-	-	-	-	-	-	-	-	-	-	-	-	-	-	-	-	-	-	-	-	-	-	-	-	-	-	-	-	-	-	-	-
1316				220	220	220	220	220	220	220	220	-	-	-	-	-	-	-	-	-	-	-	-	-	-	-	-	-	-	-	-	-	-	-	-	-	-	-	-	-	-	-	-	-	-	-	-	-	-
1317				221	221	221	221	221	221	221	221	-	-	-	-	-	-	-	-	-	-	-	-	-	-	-	-	-	-	-	-	-	-	-	-	-	-	-	-	-	-	-	-	-	-	-	-	-	-
1318				222	222	222	222	222	222	222	222	-	-	-	-	-	-	-	-	-	-	-	-	-	-	-	-	-	-	-	-	-	-	-	-	-	-	-	-	-	-	-	-	-	-	-	-	-	-
1319				223	223	223	223	223	223	223	223	-	-	-	-	-	-	-	-	-	-	-	-	-	-	-	-	-	-	-	-	-	-	-	-	-	-	-	-	-	-	-	-	-	-	-	-	-	-
1320				224	224	224	224	224	224	224	224	-	-	-	-	-	-	-	-	-	-	-	-	-	-	-	-	-	-	-	-	-	-	-	-	-	-	-	-	-	-	-	-	-	-	-	-	-	-
1321				225	225	225	225	225	225	225	225	-	-	-	-	-	-	-	-	-	-	-	-	-	-	438	-	-	-	-	431	431	-	-	438	438	438	-	-	-	-	-	-	-	-	431	1431	-	-
1322				226	226	226	226	226	226	226	226	-	-	-	-	-	-	-	-	-	-	-	-	-	-	439	-	-	-	-	432	432	-	-	439	439	439	-	-	-	-	-	-	-	-	432	1432	-	-
1323				-	-	-	-	-	-	-	-	-	-	-	-	-	-	-	-	-	-	-	-	-	-	-	-	-	-	-	-	-	-	-	-	-	-	-	-	-	-	-	-	-	-	-	-	-	-
1324				-	-	-	-	-	-	-	-	-	-	-	-	-	-	-	-	-	-	-	-	-	-	-	-	-	-	-	-	-	-	-	-	-	-	-	-	-	-	-	-	-	-	-	-	-	-
1325				227	227	227	227	227	227	227	227	-	-	-	-	-	-	-	-	-	-	-	-	-	-	-	-	-	-	-	-	-	-	-	-	-	-	-	-	-	-	-	-	-	-	-	-	-	-
1326				228	228	228	228	228	228	228	228	-	-	-	-	-	-	-	-	-	-	-	-	-	-	-	-	-	-	-	-	-	-	-	-	-	-	-	-	-	-	-	-	-	-	-	-	-	-
1327				-	-	-	-	-	-	-	-	-	-	-	-	-	-	-	-	-	-	-	-	-	-	-	-	-	-	-	-	-	-	-	-	-	-	-	-	-	-	-	-	-	-	-	-	-	-
1328				-	-	-	-	-	-	-	-	-	-	-	-	-	-	-	-	-	-	-	-	-	-	-	-	-	-	-	-	-	-	-	-	-	-	-	-	-	-	-	-	-	-	-	-	-	-
1329				-	-	-	-	-	-	-	-	-	-	-	-	-	-	-	-	-	-	-	-	-	-	-	-	-	-	-	-	-	-	-	-	-	-	-	-	-	-	-	-	-	-	-	-	-	-
1330				229	229	229	229	229	229	229	229	-	-	-	-	-	-	-	-	-	-	-	-	-	-	-	-	-	-	-	-	-	-	-	-	-	-	426	426	426	426	426	426	426	426	-	-	-	-
1331				-	-	-	-	-	-	-	-	-	-	-	-	-	-	-	-	-	-	-	-	-	-	-	-	-	-	-	-	-	-	-	-	-	-	-	-	-	-	-	-	-	-	-	-	-	-
1332				-	-	-	-	-	-	-	-	-	-	-	-	-	-	-	-	-	-	-	-	-	-	-	-	-	-	-	-	-	-	-	-	-	-	-	-	-	-	-	-	-	-	-	-	-	-
1333				-	-	-	-	-	-	-	-	-	-	-	-	-	-	-	-	-	-	-	-	-	-	-	-	-	-	-	-	-	-	-	-	-	-	-	-	-	-	-	-	-	-	-	-	-	-
1334				230	230	230	230	230	230	230	230	-	-	-	-	-	-	-	-	-	-	-	-	-	-	-	-	-	-	-	-	-	-	-	-	-	-	427	427	427	427	427	427	427	427	-	-	-	-
1335				231	231	231	231	231	231	231	231	-	-	-	-	-	-	-	-	-	-	-	-	-	-	-	-	-	-	-	-	-	-	-	-	-	-	428	428	428	428	428	428	428	428	-	-	-	-
1336				232	232	232	232	232	232	232	232	-	-	-	-	-	-	-	-	-	-	-	-	-	-	-	-	-	-	-	-	-	-	-	-	-	-	429	429	429	429	429	429	429	429	-	-	-	-
1337				-	-	-	-	-	-	-	-	-	-	-	-	-	-	-	-	-	-	-	-	-	-	-	-	-	-	-	-	-	-	-	-	-	-	-	-	-	-	-	-	-	-	-	-	-	-
1338				-	-	-	-	-	-	-	-	-	-	-	-	-	-	-	-	-	-	-	-	-	-	-	-	-	-	-	-	-	-	-	-	-	-	-	-	-	-	-	-	-	-	-	-	-	-
1339				-	-	-	-	-	-	-	-	-	-	-	-	-	-	-	-	-	-	-	-	-	-	-	-	-	-	-	-	-	-	-	-	-	-	-	-	-	-	-	-	-	-	-	-	-	-
1340				-	-	-	-	-	-	-	-	-	-	-	-	-	-	-	-	-	-	-	-	-	-	-	-	-	-	-	-	-	-	-	-	-	-	-	-	-	-	-	-	-	-	-	-	-	-
1341				-	-	-	-	-	-	-	-	-	-	-	-	-	-	-	-	-	-	-	-	-	-	-	-	-	-	-	-	-	-	-	-	-	-	-	-	-	-	-	-	-	-	-	-	-	-
1342				-	-	-	-	-	-	-	-	-	-	-	-	-	-	-	-	-	-	-	-	-	-	-	-	-	-	-	-	-	-	-	-	-	-	-	-	-	-	-	-	-	-	-	-	-	-
1343				-	-	-	-	-	-	-	-	-	-	-	-	-	-	-	-	-	-	-	-	-	-	-	-	-	-	-	-	-	-	-	-	-	-	-	-	-	-	-	-	-	-	-	-	-	-
1344				-	-	-	-	-	-	-	-	-	-	-	-	-	-	-	-	-	-	-	-	-	-	-	-	-	-	-	-	-	-	-	-	-	-	-	-	-	-	-	-	-	-	-	-	-	-
1345				-	-	-	-	-	-	-	-	-	-	-	-	-	-	-	-	-	-	-	-	-	-	-	-	-	-	-	-	-	-	-	-	-	-	-	-	-	-	-	-	-	-	-	-	-	-
1346				-	-	-	-	-	-	-	-	-	-	-	-	-	-	-	-	-	-	-	-	-	-	-	-	-	-	-	-	-	-	-	-	-	-	-	-	-	-	-	-	-	-	-	-	-	-
1347				-	-	-	-	-	-	-	-	-	-	-	-	-	-	-	-	-	-	-	-	-	-	-	-	-	-	-	-	-	-	-	-	-	-	-	-	-	-	-	-	-	-	-	-	-	-
1348				-	-	-	-	-	-	-	-	-	-	-	-	-	-	-	-	-	-	-	-	-	-	-	-	-	-	-	-	-	-	-	-	-	-	-	-	-	-	-	-	-	-	-	-	-	-
1349				-	-	-	-	-	-	-	-	-	-	-	-	-	-	-	-	-	-	-	-	-	-	-	-	-	-	-	-	-	-	-	-	-	-	-	-	-	-	-	-	-	-	-	-	-	-
1350				-	-	-	-	-	-	-	-	-	-	-	-	-	-	-	-	-	-	-	-	-	-	-	-	-	-	-	-	-	-	-	-	-	-	-	-	-	-	-	-	-	-	-	-	-	-
1351				-	-	-	-	-	-	-	-	-	-	-	-	-	-	-	-	-	-	-	-	-	-	-	-	-	-	-	-	-	-	-	-	-	-	-	-	-	-	-	-	-	-	-	-	-	-
1352				-	-	-	-	-	-	-	-	-	-	-	-	-	-	-	-	-	-	-	-	-	-	-	-	-	-	-	-	-	-	-	-	-	-	-	-	-	-	-	-	-	-	-	-	-	-
1353				-	-	-	-	-	-	-	-	-	-	-	-	-	-	-	-	-	-	-	-	-	-	-	-	-	-	-	-	-	-	-	-	-	-	-	-	-	-	-	-	-	-	-	-	-	-
1354				-	-	-	-	-	-	-	-	-	-	-	-	-	-	-	-	-	-	-	-	-	-	-	-	-	-	-	-	-	-	-	-	-	-	-	-	-	-	-	-	-	-	-	-	-	-
1355				-	-	-	-	-	-	-	-	-	-	-	-	-	-	-	-	-	-	-	-	-	-	-	-	-	-	-	-	-	-	-	-	-	-	-	-	-	-	-	-	-	-	-	-	-	-
1356				-	-	-	-	-	-	-	-	-	-	-	-	-	-	-	-	-	-	-	-	-	-	-	-	-	-	-	-	-	-	-	-	-	-	-	-	-	-	-	-	-	-	-	-	-	-
1357				-	-	-	-	-	-	-	-	-	-	-	-	-	-	-	-	-	-	-	-	-	-	-	-	-	-	-	-	-	-	-	-	-	-	-	-	-	-	-	-	-	-	-	-	-	-
1358				-	-	-	-	-	-	-	-	-	-	-	-	-	-	-	-	-	-	-	-	-	-	-	-	-	-	-	-	-	-	-	-	-	-	-	-	-	-	-	-	-	-	-	-	-	-
1359				-	-	-	-	-	-	-	-	-	-	-	-	-	-	-	-	-	-	-	-	-	-	-	-	-	-	-	-	-	-	-	-	-	-	-	-	-	-	-	-	-	-	-	-	-	-
1360				-	-	-	-	-	-	-	-	-	-	-	-	-	-	-	-	-	-	-	-	-	-	-	-	-	-	-	-	-	-	-	-	-	-	-	-	-	-	-	-	-	-	-	-	-	-
1361				-	-	-	-	-	-	-	-	-	-	-	-	-	-	-	-	-	-	-	-	-	-	-	-	-	-	-	-	-	-	-	-	-	-	-	-	-	-	-	-	-	-	-	-	-	-
1362				-	-	-	-	-	-	-	-	-	-	-	-	-	-	-	-	-	-	-	-	-	-	-	-	-	-	-	-	-	-	-	-	-	-	-	-	-	-	-	-	-	-	-	-	-	-
1363				-	-	-	-	-	-	-	-	-	-	-	-	-	-	-	-	-	-	-	-	-	-	-	-	-	-	-	-	-	-	-	-	-	-	-	-	-	-	-	-	-	-	-	-	-	-
1364				-	-	-	-	-	-	-	-	-	-	-	-	-	-	-	-	-	-	-	-	-	-	-	-	-	-	-	-	-	-	-	-	-	-	-	-	-	-	-	-	-	-	-	-	-	-
1365				-	-	-	-	-	-	-	-	-	-	-	-	-	-	-	-	-	-	-	-	-	-	-	-	-	-	-	-	-	-	-	-	-	-	-	-	-	-	-	-	-	-	-	-	-	-
1366				-	-	-	-	-	-	-	-	-	-	-	-	-	-	-	-	-	-	-	-	-	-	-	-	-	-	-	-	-	-	-	-	-	-	-	-	-	-	-	-	-	-	-	-	-	-
1367				-	-	-	-	-	-	-	-	-	-	-	-	-	-	-	-	-	-	-	-	-	-	-	-	-	-	-	-	-	-	-	-	-	-	-	-	-	-	-	-	-	-	-	-	-	-
1368				-	-	-	-	-	-	-	-	-	-	-	-	-	-	-	-	-	-	-	-	-	-	-	-	-	-	-	-	-	-	-	-	-	-	-	-	-	-	-	-	-	-	-	-	-	-
1369				-	-	-	-	-	-	-	-	-	-	-	-	-	-	-	-	-	-	-	-	-	-	-	-	-	-	-	-	-	-	-	-	-	-	-	-	-	-	-	-	-	-	-	-	-	-
1370				-	-	-	-	-	-	-	-	-	-	-	-	-	-	-	-	-	-	-	-	-	-	-	-	-	-	-	-	-	-	-	-	-	-	-	-	-	-	-	-	-	-	-	-	-	-
1371				-	-	-	-	-	-	-	-	-	-	-	-	-	-	-	-	-	-	-	-	-	-	-	-	-	-	-	-	-	-	-	-	-	-	-	-	-	-	-	-	-	-	-	-	-	-
1372				-	-	-	-	-	-	-	-	-	-	-	-	-	-	-	-	-	-	-	-	-	-	-	-	-	-	-	-	-	-	-	-	-	-	-	-	-	-	-	-	-	-	-	-	-	-
1373				-	-	-	-	-	-	-	-	-	-	-	-	-	-	-	-	-	-	-	-	-	-	-	-	-	-	-	-	-	-	-	-	-	-	-	-	-	-	-	-	-	-	-	-	-	-
1374				-	-	-	-	-	-	-	-	-	-	-	-	-	-	-	-	-	-	-	-	-	-	-	-	-	-	-	-	-	-	-	-	-	-	-	-	-	-	-	-	-	-	-	-	-	-
1375				-	-	-	-	-	-	-	-	-	-	-	-	-	-	-	-	-	-	-	-	-	-	-	-	-	-	-	-	-	-	-	-	-	-	-	-	-	-	-	-	-	-	-	-	-	-
1376				-	-	-	-	-	-	-	-	-	-	-	-	-	-	-	-	-	-	-	-	-	-	-	-	-	-	-	-	-	-	-	-	-	-	-	-	-	-	-	-	-	-	-	-	-	-
1377				-	-	-	-	-	-	-	-	-	-	-	-	-	-	-	-	-	-	-	-	-	-	-	-	-	-	-	-	-	-	-	-	-	-	-	-	-	-	-	-	-	-	-	-	-	-
1378				-	-	-	-	-	-	-	-	-	-	-	-	-	-	-	-	-	-	-	-	-	-	-	-	-	-	-	-	-	-	-	-	-	-	-	-	-	-	-	-	-	-	-	-	-	-
1379				-	-	-	-	-	-	-	-	-	-	-	-	-	-	-	-	-	-	-	-	-	-	-	-	-	-	-	-	-	-	-	-	-	-	-	-	-	-	-	-	-	-	-	-	-	-
1380				-	-	-	-	-	-	-	-	-	-	-	-	-	-	-	-	-	-	-	-	-	-	-	-	-	-	-	-	-	-	-	-	-	-	-	-	-	-	-	-	-	-	-	-	-	-
1381				-	-	-	-	-	-	-	-	-	-	-	-	-	-	-	-	-	-	-	-	-	-	-	-	-	-	-	-	-	-	-	-	-	-	-	-	-	-	-	-	-	-	-	-	-	-
1382				-	-	-	-	-	-	-	-	-	-	-	-	-	-	-	-	-	-	-	-	-	-	-	-	-	-	-	-	-	-	-	-	-	-	-	-	-	-	-	-	-	-	-	-	-	-
1383				-	-	-	-	-	-	-	-	-	-	-	-	-	-	-	-	-	-	-	-	-	-	-	-	-	-	-	-	-	-	-	-	-	-	-	-	-	-	-	-	-	-	-	-	-	-
1384				233	233	233	233	233	233	233	233	-	-	-	-	-	-	-	-	-	-	-	-	-	-	-	-	-	-	-	-	-	-	-	-	-	-	430	430	430	430	430	430	430	430	-	-	-	-
1385				234	234	234	234	234	234	234	234	-	-	-	-	-	-	-	-	-	-	-	-	-	-	-	-	-	-	-	433	433	-	-	-	-	-	431	431	431	431	431	431	431	431	433	1433	-	-
1386				235	235	235	235	235	235	235	235	-	-	-	-	-	-	-	-	-	-	-	-	-	-	440	-	-	-	-	434	434	-	-	440	440	440	432	432	432	432	432	432	432	432	434	1434	-	-
1387				236	236	236	236	236	236	236	236	-	-	-	-	-	-	-	-	-	-	-	-	-	-	441	-	-	-	-	435	435	-	-	441	441	441	433	433	433	433	433	433	433	433	435	1435	-	-
1388				237	237	237	237	237	237	237	237	-	-	-	-	-	-	-	-	-	-	-	-	-	-	442	-	-	-	-	436	436	-	-	442	442	442	434	434	434	434	434	434	434	434	436	1436	-	-
1389				238	238	238	238	238	238	238	238	-	-	-	-	-	-	-	-	-	-	-	-	-	-	443	-	-	-	-	437	437	-	-	443	443	443	435	435	435	435	435	435	435	435	437	1437	-	-
1390				239	239	239	239	239	239	239	239	-	-	-	-	-	-	-	-	-	-	-	-	-	-	444	-	-	-	-	438	438	-	-	444	444	444	436	436	436	436	436	436	436	436	438	1438	-	-
1391				240	240	240	240	240	240	240	240	-	-	-	-	-	-	-	-	-	-	-	-	-	-	445	-	-	-	-	439	439	-	-	445	445	445	437	437	437	437	437	437	437	437	439	1439	-	-
1392				241	241	241	241	241	241	241	241	-	-	-	-	-	-	-	-	-	-	-	-	-	-	446	-	-	-	-	440	440	-	-	446	446	446	438	438	438	438	438	438	438	438	440	1440	-	-
1393				242	242	242	242	242	242	242	242	-	-	-	-	-	-	-	-	-	-	-	-	-	-	447	-	-	-	-	441	441	-	-	447	447	447	439	439	439	439	439	439	439	439	441	1441	-	-
1394				243	243	243	243	243	243	243	243	-	-	-	-	-	-	-	-	-	-	-	-	-	-	-	-	-	-	-	-	-	-	-	-	-	-	440	440	440	440	440	440	440	440	-	-	-	-
1395				244	244	244	244	244	244	244	244	-	-	-	-	-	-	-	-	-	-	-	-	-	-	-	-	-	-	-	-	-	-	-	-	-	-	441	441	441	441	441	441	441	441	-	-	-	-
1396				245	245	245	245	245	245	245	245	-	-	-	-	-	-	-	-	-	-	-	-	-	-	-	-	-	-	-	-	-	-	-	-	-	-	442	442	442	442	442	442	442	442	-	-	-	-
1397				246	246	246	246	246	246	246	246	-	-	-	-	-	-	-	-	-	-	-	-	-	-	-	-	-	-	-	-	-	-	-	-	-	-	443	443	443	443	443	443	443	443	-	-	-	-
1398				247	247	247	247	247	247	247	247	-	-	-	-	-	-	-	-	-	-	-	-	-	-	-	-	-	-	-	-	-	-	-	-	-	-	444	444	444	444	444	444	444	444	-	-	-	-
1399				-	-	-	-	-	-	-	-	-	-	-	-	-	-	-	-	-	-	-	-	-	-	-	-	-	-	-	-	-	-	-	-	-	-	-	-	-	-	-	-	-	-	-	-	-	-
1400				248	248	248	248	248	248	248	248	-	-	-	-	-	-	-	-	-	-	-	-	-	-	-	-	-	-	-	-	-	-	-	-	-	-	445	445	445	445	445	445	445	445	-	-	-	-
1401				249	249	249	249	249	249	249	249	-	-	-	-	-	-	-	-	-	-	-	-	-	-	-	-	-	-	-	-	-	-	-	-	-	-	446	446	446	446	446	446	446	446	-	-	-	-
1402				250	250	250	250	250	250	250	250	-	-	-	-	-	-	-	-	-	-	-	-	-	-	-	-	-	-	-	-	-	-	-	-	-	-	-	-	-	-	-	-	-	-	-	-	-	-
1403				-	-	-	-	-	-	-	-	-	-	-	-	-	-	-	-	-	-	-	-	-	-	-	-	-	-	-	-	-	-	-	-	-	-	-	-	-	-	-	-	-	-	-	-	-	-
1404				-	-	-	-	-	-	-	-	-	-	-	-	-	-	-	-	-	-	-	-	-	-	-	-	-	-	-	-	-	-	-	-	-	-	-	-	-	-	-	-	-	-	-	-	-	-
1405				-	-	-	-	-	-	-	-	-	-	-	-	-	-	-	-	-	-	-	-	-	-	-	-	-	-	-	-	-	-	-	-	-	-	-	-	-	-	-	-	-	-	-	-	-	-
1406				-	-	-	-	-	-	-	-	-	-	-	-	-	-	-	-	-	-	-	-	-	-	-	-	-	-	-	-	-	-	-	-	-	-	-	-	-	-	-	-	-	-	-	-	-	-
1407				-	-	-	-	-	-	-	-	-	-	-	-	-	-	-	-	-	-	-	-	-	-	-	-	-	-	-	-	-	-	-	-	-	-	-	-	-	-	-	-	-	-	-	-	-	-
1408				-	-	-	-	-	-	-	-	-	-	-	-	-	-	-	-	-	-	-	-	-	-	-	-	-	-	-	-	-	-	-	-	-	-	-	-	-	-	-	-	-	-	-	-	-	-
1409				-	-	-	-	-	-	-	-	-	-	-	-	-	-	-	-	-	-	-	-	-	-	-	-	-	-	-	-	-	-	-	-	-	-	-	-	-	-	-	-	-	-	-	-	-	-
1410				-	-	-	-	-	-	-	-	-	-	-	-	-	-	-	-	-	-	-	-	-	-	-	-	-	-	-	-	-	-	-	-	-	-	-	-	-	-	-	-	-	-	-	-	-	-
1411				-	-	-	-	-	-	-	-	-	-	-	-	-	-	-	-	-	-	-	-	-	-	-	-	-	-	-	-	-	-	-	-	-	-	-	-	-	-	-	-	-	-	-	-	-	-
1412				-	-	-	-	-	-	-	-	-	-	-	-	-	-	-	-	-	-	-	-	-	-	-	-	-	-	-	-	-	-	-	-	-	-	-	-	-	-	-	-	-	-	-	-	-	-
1413				-	-	-	-	-	-	-	-	-	-	-	-	-	-	-	-	-	-	-	-	-	-	-	-	-	-	-	-	-	-	-	-	-	-	-	-	-	-	-	-	-	-	-	-	-	-
1414				-	-	-	-	-	-	-	-	-	-	-	-	-	-	-	-	-	-	-	-	-	-	-	-	-	-	-	-	-	-	-	-	-	-	-	-	-	-	-	-	-	-	-	-	-	-
1415				-	-	-	-	-	-	-	-	-	-	-	-	-	-	-	-	-	-	-	-	394	394	-	394	394	394	394	-	-	-	-	-	-	-	447	447	447	447	447	447	447	447	-	-	-	-
1416				251	251	251	251	251	251	251	251	451	451	451	451	-	-	-	-	-	-	334	1334	395	395	-	395	395	395	395	-	-	-	451	-	-	-	448	448	448	448	448	448	448	448	-	-	-	-
1417				-	-	-	-	-	-	-	-	-	-	-	-	-	-	-	-	-	-	-	-	-	-	-	-	-	-	-	-	-	-	-	-	-	-	-	-	-	-	-	-	-	-	-	-	-	-
1418				-	-	-	-	-	-	-	-	452	452	452	452	-	-	-	-	-	-	335	1335	396	396	448	396	396	396	396	442	442	-	452	448	448	448	449	449	449	449	449	449	449	449	442	1442	-	-
1419				-	-	-	-	-	-	-	-	453	453	453	453	-	-	-	-	-	-	336	1336	-	-	-	-	-	-	-	-	-	-	453	-	-	-	450	450	450	450	450	450	450	450	-	-	-	-
1420				-	-	-	-	-	-	-	-	454	454	454	454	-	-	-	-	-	-	337	1337	397	397	449	397	397	397	397	443	443	-	454	449	449	449	-	-	-	-	-	-	-	-	443	1443	-	-
1421				-	-	-	-	-	-	-	-	455	455	455	455	-	-	-	-	-	-	338	1338	398	398	450	398	398	398	398	444	444	-	455	450	450	450	451	451	451	451	451	451	451	451	444	1444	-	-
1422				-	-	-	-	-	-	-	-	456	456	456	456	-	-	-	-	-	-	339	1339	399	399	451	399	399	399	399	445	445	-	456	451	451	451	452	452	452	452	452	452	452	452	445	1445	-	-
1423				-	-	-	-	-	-	-	-	457	457	457	457	-	-	-	-	-	-	340	1340	400	400	452	400	400	400	400	446	446	-	457	452	452	452	453	453	453	453	453	453	453	453	446	1446	-	-
1424				-	-	-	-	-	-	-	-	458	458	458	458	-	-	-	-	-	-	341	1341	401	401	453	401	401	401	401	447	447	-	458	453	453	453	454	454	454	454	454	454	454	454	447	1447	-	-
1425				-	-	-	-	-	-	-	-	459	459	459	459	-	-	-	-	-	-	342	1342	402	402	454	402	402	402	402	448	448	-	459	454	454	454	455	455	455	455	455	455	455	455	448	1448	-	-
1426				-	-	-	-	-	-	-	-	460	460	460	460	-	-	-	-	-	-	343	1343	403	403	455	403	403	403	403	449	449	-	460	455	455	455	456	456	456	456	456	456	456	456	449	1449	-	-
1427				-	-	-	-	-	-	-	-	461	461	461	461	-	-	-	-	-	-	344	1344	404	404	456	404	404	404	404	450	450	-	461	456	456	456	457	457	457	457	457	457	457	457	450	1450	-	-
1428				252	252	252	252	252	252	252	252	-	-	-	-	-	-	-	-	-	-	-	-	-	-	457	-	-	-	-	451	451	-	-	457	457	457	-	-	-	-	-	-	-	-	451	1451	-	-
1429				253	253	253	253	253	253	253	253	-	-	-	-	-	-	-	-	-	-	-	-	-	-	458	-	-	-	-	452	452	-	-	458	458	458	-	-	-	-	-	-	-	-	452	1452	-	-
1430				254	254	254	254	254	254	254	254	-	-	-	-	-	-	-	-	-	-	-	-	-	-	459	-	-	-	-	453	453	-	-	459	459	459	-	-	-	-	-	-	-	-	453	1453	-	-
1431				255	255	255	255	255	255	255	255	-	-	-	-	-	-	-	-	-	-	-	-	-	-	460	-	-	-	-	454	454	-	-	460	460	460	-	-	-	-	-	-	-	-	454	1454	-	-
1432				256	256	256	256	256	256	256	256	-	-	-	-	-	-	-	-	-	-	-	-	-	-	461	-	-	-	-	455	455	-	-	461	461	461	-	-	-	-	-	-	-	-	455	1455	-	-
1433				257	257	257	257	257	257	257	257	-	-	-	-	-	-	-	-	-	-	-	-	-	-	462	-	-	-	-	456	456	-	-	462	462	462	-	-	-	-	-	-	-	-	456	1456	-	-
1434				258	258	258	258	258	258	258	258	-	-	-	-	-	-	-	-	-	-	-	-	-	-	463	-	-	-	-	457	457	-	-	463	463	463	-	-	-	-	-	-	-	-	457	1457	-	-
1435				259	259	259	259	259	259	259	259	-	-	-	-	282	282	-	282	282	-	-	-	-	-	464	-	-	-	-	458	458	-	-	464	464	464	-	-	-	-	-	-	-	-	458	1458	282	282
1436				260	260	260	260	260	260	260	260	-	-	-	-	283	283	-	283	283	-	-	-	-	-	465	-	-	-	-	459	459	-	-	465	465	465	-	-	-	-	-	-	-	-	459	1459	283	283
1437				261	261	261	261	261	261	261	261	462	462	462	462	284	284	257	284	284	257	345	1345	405	405	466	405	405	405	405	460	460	257	462	466	466	466	458	458	458	458	458	458	458	458	460	1460	284	284
1438				262	262	262	262	262	262	262	262	463	463	463	463	285	285	258	285	285	258	346	1346	406	406	467	406	406	406	406	461	461	258	463	467	467	467	459	459	459	459	459	459	459	459	461	1461	285	285
1439				-	-	-	-	-	-	-	-	-	-	-	-	-	-	-	-	-	-	-	-	-	-	-	-	-	-	-	-	-	-	-	-	-	-	-	-	-	-	-	-	-	-	-	-	-	-
1440				-	-	-	-	-	-	-	-	-	-	-	-	-	-	-	-	-	-	-	-	-	-	-	-	-	-	-	-	-	-	-	-	-	-	-	-	-	-	-	-	-	-	-	-	-	-
1441				-	-	-	-	-	-	-	-	-	-	-	-	-	-	-	-	-	-	-	-	-	-	-	-	-	-	-	-	-	-	-	-	-	-	-	-	-	-	-	-	-	-	-	-	-	-
1442				-	-	-	-	-	-	-	-	-	-	-	-	-	-	-	-	-	-	-	-	-	-	-	-	-	-	-	-	-	-	-	-	-	-	-	-	-	-	-	-	-	-	-	-	-	-
1443				263	263	263	263	263	263	263	263	464	464	464	464	286	286	259	286	286	259	347	1347	407	407	468	407	407	407	407	462	462	259	464	468	468	468	460	460	460	460	460	460	460	460	462	1462	286	286
1444				264	264	264	264	264	264	264	264	465	465	465	465	287	287	260	287	287	260	348	1348	408	408	469	408	408	408	408	463	463	260	465	469	469	469	461	461	461	461	461	461	461	461	463	1463	287	287
1445				-	-	-	-	-	-	-	-	-	-	-	-	-	-	-	-	-	-	-	-	-	-	-	-	-	-	-	-	-	-	-	-	-	-	-	-	-	-	-	-	-	-	-	-	-	-
1446				-	-	-	-	-	-	-	-	-	-	-	-	-	-	261	-	-	261	-	-	-	-	-	-	-	-	-	-	-	261	-	-	-	-	-	-	-	-	-	-	-	-	-	-	-	-
1447				-	-	-	-	-	-	-	-	-	-	-	-	-	-	-	-	-	-	-	-	-	-	-	-	-	-	-	-	-	-	-	-	-	-	-	-	-	-	-	-	-	-	-	-	-	-
1448				265	265	265	265	265	265	265	265	466	466	466	466	288	288	-	288	288	-	349	1349	409	409	470	409	409	409	409	464	464	-	466	470	470	470	462	462	462	462	462	462	462	462	464	1464	288	288
1449				-	-	-	-	-	-	-	-	-	-	-	-	-	-	-	-	-	-	-	-	-	-	-	-	-	-	-	-	-	-	-	-	-	-	-	-	-	-	-	-	-	-	-	-	-	-
1450				-	-	-	-	-	-	-	-	-	-	-	-	-	-	-	-	-	-	-	-	-	-	-	-	-	-	-	-	-	-	-	-	-	-	-	-	-	-	-	-	-	-	-	-	-	-
1451				-	-	-	-	-	-	-	-	-	-	-	-	-	-	-	-	-	-	-	-	-	-	-	-	-	-	-	-	-	-	-	-	-	-	-	-	-	-	-	-	-	-	-	-	-	-
1452				-	-	-	-	-	-	-	-	-	-	-	-	-	-	-	-	-	-	-	-	-	-	-	-	-	-	-	-	-	-	-	-	-	-	-	-	-	-	-	-	-	-	-	-	-	-
1453				-	-	-	-	-	-	-	-	-	-	-	-	-	-	-	-	-	-	-	-	-	-	-	-	-	-	-	-	-	-	-	-	-	-	-	-	-	-	-	-	-	-	-	-	-	-
1454				-	-	-	-	-	-	-	-	-	-	-	-	-	-	-	-	-	-	-	-	-	-	-	-	-	-	-	-	-	-	-	-	-	-	-	-	-	-	-	-	-	-	-	-	-	-
1455				-	-	-	-	-	-	-	-	-	-	-	-	-	-	-	-	-	-	-	-	-	-	-	-	-	-	-	-	-	-	-	-	-	-	-	-	-	-	-	-	-	-	-	-	-	-
1456				266	266	266	266	266	266	266	266	467	467	467	467	289	289	262	289	289	262	350	1350	410	410	471	410	410	410	410	465	465	262	467	471	471	471	463	463	463	463	463	463	463	463	465	1465	289	289
1457				267	267	267	267	267	267	267	267	468	468	468	468	290	290	263	290	290	263	351	1351	411	411	472	411	411	411	411	466	466	263	468	472	472	472	464	464	464	464	464	464	464	464	466	1466	290	290
1458	Phosphate Binding Site			268	268	268	268	268	268	268	268	469	469	469	469	291	291	264	291	291	264	352	1352	412	412	473	412	412	412	412	467	467	264	469	473	473	473	465	465	465	465	465	465	465	465	467	1467	291	291
1459				269	269	269	269	269	269	269	269	470	470	470	470	292	292	265	292	292	265	353	1353	413	413	474	413	413	413	413	468	468	265	470	474	474	474	466	466	466	466	466	466	466	466	468	1468	292	292
1460				270	270	270	270	270	270	270	270	471	471	471	471	293	293	266	293	293	266	354	1354	414	414	475	414	414	414	414	469	469	266	471	475	475	475	467	467	467	467	467	467	467	467	469	1469	293	293
1461				271	271	271	271	271	271	271	271	472	472	472	472	294	294	267	294	294	267	355	1355	415	415	476	415	415	415	415	470	470	267	472	476	476	476	468	468	468	468	468	468	468	468	470	1470	294	294
1462				272	272	272	272	272	272	272	272	473	473	473	473	295	295	268	295	295	268	356	1356	416	416	477	416	416	416	416	471	471	268	473	477	477	477	469	469	469	469	469	469	469	469	471	1471	295	295
1463				273	273	273	273	273	273	273	273	474	474	474	474	296	296	269	296	296	269	357	1357	417	417	478	417	417	417	417	472	472	269	474	478	478	478	470	470	470	470	470	470	470	470	472	1472	296	296
1464				-	-	-	-	-	-	-	-	475	475	475	475	297	297	270	297	297	270	358	1358	418	418	479	418	418	418	418	473	473	270	475	479	479	479	471	471	471	471	471	471	471	471	473	1473	297	297
1465				-	-	-	-	-	-	-	-	-	-	-	-	298	298	271	298	298	271	-	-	-	-	-	-	-	-	-	-	-	271	-	-	-	-	472	472	472	472	472	472	472	472	-	-	298	298
1466				-	-	-	-	-	-	-	-	-	-	-	-	-	-	-	-	-	-	-	-	-	-	-	-	-	-	-	-	-	-	-	-	-	-	-	-	-	-	-	-	-	-	-	-	-	-
1467				-	-	-	-	-	-	-	-	-	-	-	-	-	-	-	-	-	-	-	-	-	-	-	-	-	-	-	-	-	-	-	-	-	-	-	-	-	-	-	-	-	-	-	-	-	-
1468				-	-	-	-	-	-	-	-	-	-	-	-	-	-	-	-	-	-	-	-	-	-	-	-	-	-	-	-	-	-	-	-	-	-	-	-	-	-	-	-	-	-	-	-	-	-
1469				-	-	-	-	-	-	-	-	-	-	-	-	-	-	-	-	-	-	-	-	-	-	-	-	-	-	-	-	-	-	-	-	-	-	-	-	-	-	-	-	-	-	-	-	-	-
1470				-	-	-	-	-	-	-	-	-	-	-	-	-	-	-	-	-	-	-	-	-	-	-	-	-	-	-	-	-	-	-	-	-	-	-	-	-	-	-	-	-	-	-	-	-	-
1471				-	-	-	-	-	-	-	-	-	-	-	-	-	-	-	-	-	-	-	-	-	-	-	-	-	-	-	-	-	-	-	-	-	-	-	-	-	-	-	-	-	-	-	-	-	-
1472				-	-	-	-	-	-	-	-	-	-	-	-	-	-	-	-	-	-	-	-	-	-	-	-	-	-	-	-	-	-	-	-	-	-	-	-	-	-	-	-	-	-	-	-	-	-
1473				-	-	-	-	-	-	-	-	-	-	-	-	-	-	-	-	-	-	-	-	-	-	-	-	-	-	-	-	-	-	-	-	-	-	-	-	-	-	-	-	-	-	-	-	-	-
1474				-	-	-	-	-	-	-	-	-	-	-	-	-	-	-	-	-	-	-	-	-	-	-	-	-	-	-	-	-	-	-	-	-	-	-	-	-	-	-	-	-	-	-	-	-	-
1475				-	-	-	-	-	-	-	-	-	-	-	-	299	299	272	299	299	272	-	-	-	-	-	-	-	-	-	-	-	272	-	-	-	-	473	473	473	473	473	473	473	473	-	-	299	299
1476				274	274	274	274	274	274	274	274	-	-	-	-	-	-	-	-	-	-	-	-	-	-	-	-	-	-	-	-	-	-	-	-	-	-	-	-	-	-	-	-	-	-	-	-	-	-
1477				-	-	-	-	-	-	-	-	-	-	-	-	-	-	-	-	-	-	-	-	-	-	-	-	-	-	-	-	-	-	-	-	-	-	-	-	-	-	-	-	-	-	-	-	-	-
1478				-	-	-	-	-	-	-	-	-	-	-	-	-	-	-	-	-	-	-	-	-	-	-	-	-	-	-	-	-	-	-	-	-	-	-	-	-	-	-	-	-	-	-	-	-	-
1479				-	-	-	-	-	-	-	-	-	-	-	-	-	-	-	-	-	-	-	-	-	-	-	-	-	-	-	-	-	-	-	-	-	-	-	-	-	-	-	-	-	-	-	-	-	-
1480				-	-	-	-	-	-	-	-	-	-	-	-	-	-	-	-	-	-	-	-	-	-	-	-	-	-	-	-	-	-	-	-	-	-	-	-	-	-	-	-	-	-	-	-	-	-
1481				-	-	-	-	-	-	-	-	-	-	-	-	-	-	-	-	-	-	-	-	-	-	-	-	-	-	-	-	-	-	-	-	-	-	-	-	-	-	-	-	-	-	-	-	-	-
1482				-	-	-	-	-	-	-	-	-	-	-	-	-	-	-	-	-	-	-	-	-	-	-	-	-	-	-	-	-	-	-	-	-	-	-	-	-	-	-	-	-	-	-	-	-	-
1483				-	-	-	-	-	-	-	-	-	-	-	-	-	-	-	-	-	-	-	-	-	-	-	-	-	-	-	-	-	-	-	-	-	-	-	-	-	-	-	-	-	-	-	-	-	-
1484				-	-	-	-	-	-	-	-	-	-	-	-	-	-	-	-	-	-	-	-	-	-	-	-	-	-	-	-	-	-	-	-	-	-	-	-	-	-	-	-	-	-	-	-	-	-
1485				-	-	-	-	-	-	-	-	-	-	-	-	-	-	-	-	-	-	-	-	-	-	-	-	-	-	-	-	-	-	-	-	-	-	-	-	-	-	-	-	-	-	-	-	-	-
1486				-	-	-	-	-	-	-	-	-	-	-	-	-	-	-	-	-	-	-	-	-	-	-	-	-	-	-	-	-	-	-	-	-	-	-	-	-	-	-	-	-	-	-	-	-	-
1487				-	-	-	-	-	-	-	-	-	-	-	-	-	-	-	-	-	-	-	-	-	-	-	-	-	-	-	-	-	-	-	-	-	-	-	-	-	-	-	-	-	-	-	-	-	-
1488				-	-	-	-	-	-	-	-	-	-	-	-	-	-	-	-	-	-	-	-	-	-	-	-	-	-	-	-	-	-	-	-	-	-	-	-	-	-	-	-	-	-	-	-	-	-
1489				-	-	-	-	-	-	-	-	-	-	-	-	-	-	-	-	-	-	-	-	-	-	-	-	-	-	-	-	-	-	-	-	-	-	-	-	-	-	-	-	-	-	-	-	-	-
1490				-	-	-	-	-	-	-	-	-	-	-	-	-	-	-	-	-	-	-	-	-	-	-	-	-	-	-	-	-	-	-	-	-	-	-	-	-	-	-	-	-	-	-	-	-	-
1491				-	-	-	-	-	-	-	-	-	-	-	-	-	-	-	-	-	-	-	-	-	-	-	-	-	-	-	-	-	-	-	-	-	-	-	-	-	-	-	-	-	-	-	-	-	-
1492				-	-	-	-	-	-	-	-	-	-	-	-	-	-	-	-	-	-	-	-	-	-	-	-	-	-	-	-	-	-	-	-	-	-	-	-	-	-	-	-	-	-	-	-	-	-
1493				-	-	-	-	-	-	-	-	-	-	-	-	-	-	-	-	-	-	-	-	-	-	-	-	-	-	-	-	-	-	-	-	-	-	-	-	-	-	-	-	-	-	-	-	-	-
1494				-	-	-	-	-	-	-	-	-	-	-	-	-	-	-	-	-	-	-	-	-	-	-	-	-	-	-	-	-	-	-	-	-	-	-	-	-	-	-	-	-	-	-	-	-	-
1495				-	-	-	-	-	-	-	-	-	-	-	-	-	-	-	-	-	-	-	-	-	-	-	-	-	-	-	-	-	-	-	-	-	-	-	-	-	-	-	-	-	-	-	-	-	-
1496				-	-	-	-	-	-	-	-	-	-	-	-	-	-	-	-	-	-	-	-	-	-	-	-	-	-	-	-	-	-	-	-	-	-	-	-	-	-	-	-	-	-	-	-	-	-
1497				-	-	-	-	-	-	-	-	-	-	-	-	-	-	-	-	-	-	-	-	-	-	-	-	-	-	-	-	-	-	-	-	-	-	-	-	-	-	-	-	-	-	-	-	-	-
1498				-	-	-	-	-	-	-	-	-	-	-	-	-	-	-	-	-	-	-	-	-	-	-	-	-	-	-	-	-	-	-	-	-	-	-	-	-	-	-	-	-	-	-	-	-	-
1499				-	-	-	-	-	-	-	-	-	-	-	-	-	-	-	-	-	-	-	-	-	-	-	-	-	-	-	-	-	-	-	-	-	-	-	-	-	-	-	-	-	-	-	-	-	-
1500				-	-	-	-	-	-	-	-	-	-	-	-	-	-	-	-	-	-	-	-	-	-	-	-	-	-	-	-	-	-	-	-	-	-	-	-	-	-	-	-	-	-	-	-	-	-
1501				-	-	-	-	-	-	-	-	-	-	-	-	-	-	-	-	-	-	-	-	-	-	-	-	-	-	-	-	-	-	-	-	-	-	-	-	-	-	-	-	-	-	-	-	-	-
1502				-	-	-	-	-	-	-	-	-	-	-	-	-	-	-	-	-	-	-	-	-	-	-	-	-	-	-	-	-	-	-	-	-	-	-	-	-	-	-	-	-	-	-	-	-	-
1503				-	-	-	-	-	-	-	-	-	-	-	-	-	-	-	-	-	-	-	-	-	-	-	-	-	-	-	-	-	-	-	-	-	-	-	-	-	-	-	-	-	-	-	-	-	-
1504				-	-	-	-	-	-	-	-	-	-	-	-	-	-	-	-	-	-	-	-	-	-	-	-	-	-	-	-	-	-	-	-	-	-	-	-	-	-	-	-	-	-	-	-	-	-
1505				-	-	-	-	-	-	-	-	-	-	-	-	-	-	-	-	-	-	-	-	-	-	-	-	-	-	-	-	-	-	-	-	-	-	-	-	-	-	-	-	-	-	-	-	-	-
1506				-	-	-	-	-	-	-	-	-	-	-	-	-	-	-	-	-	-	-	-	-	-	-	-	-	-	-	-	-	-	-	-	-	-	-	-	-	-	-	-	-	-	-	-	-	-
1507				-	-	-	-	-	-	-	-	-	-	-	-	-	-	-	-	-	-	-	-	-	-	-	-	-	-	-	-	-	-	-	-	-	-	-	-	-	-	-	-	-	-	-	-	-	-
1508				-	-	-	-	-	-	-	-	-	-	-	-	-	-	-	-	-	-	-	-	-	-	-	-	-	-	-	-	-	-	-	-	-	-	-	-	-	-	-	-	-	-	-	-	-	-
1509				-	-	-	-	-	-	-	-	-	-	-	-	-	-	-	-	-	-	-	-	-	-	-	-	-	-	-	-	-	-	-	-	-	-	-	-	-	-	-	-	-	-	-	-	-	-
1510				-	-	-	-	-	-	-	-	-	-	-	-	-	-	-	-	-	-	-	-	-	-	-	-	-	-	-	-	-	-	-	-	-	-	-	-	-	-	-	-	-	-	-	-	-	-
1511				-	-	-	-	-	-	-	-	-	-	-	-	-	-	-	-	-	-	-	-	-	-	-	-	-	-	-	-	-	-	-	-	-	-	-	-	-	-	-	-	-	-	-	-	-	-
1512				-	-	-	-	-	-	-	-	-	-	-	-	-	-	-	-	-	-	-	-	-	-	-	-	-	-	-	-	-	-	-	-	-	-	-	-	-	-	-	-	-	-	-	-	-	-
1513				-	-	-	-	-	-	-	-	-	-	-	-	-	-	-	-	-	-	-	-	-	-	-	-	-	-	-	-	-	-	-	-	-	-	-	-	-	-	-	-	-	-	-	-	-	-
1514				-	-	-	-	-	-	-	-	-	-	-	-	-	-	-	-	-	-	-	-	-	-	-	-	-	-	-	-	-	-	-	-	-	-	-	-	-	-	-	-	-	-	-	-	-	-
1515				-	-	-	-	-	-	-	-	-	-	-	-	-	-	-	-	-	-	-	-	-	-	-	-	-	-	-	-	-	-	-	-	-	-	-	-	-	-	-	-	-	-	-	-	-	-
1516				-	-	-	-	-	-	-	-	-	-	-	-	-	-	-	-	-	-	-	-	-	-	-	-	-	-	-	-	-	-	-	-	-	-	-	-	-	-	-	-	-	-	-	-	-	-
1517				-	-	-	-	-	-	-	-	-	-	-	-	-	-	-	-	-	-	-	-	-	-	-	-	-	-	-	-	-	-	-	-	-	-	-	-	-	-	-	-	-	-	-	-	-	-
1518				-	-	-	-	-	-	-	-	-	-	-	-	-	-	-	-	-	-	-	-	-	-	-	-	-	-	-	-	-	-	-	-	-	-	-	-	-	-	-	-	-	-	-	-	-	-
1519				-	-	-	-	-	-	-	-	-	-	-	-	-	-	-	-	-	-	-	-	-	-	-	-	-	-	-	-	-	-	-	-	-	-	-	-	-	-	-	-	-	-	-	-	-	-
1520				-	-	-	-	-	-	-	-	-	-	-	-	-	-	-	-	-	-	-	-	-	-	-	-	-	-	-	-	-	-	-	-	-	-	-	-	-	-	-	-	-	-	-	-	-	-
1521				-	-	-	-	-	-	-	-	-	-	-	-	-	-	-	-	-	-	-	-	-	-	-	-	-	-	-	-	-	-	-	-	-	-	-	-	-	-	-	-	-	-	-	-	-	-
1522				-	-	-	-	-	-	-	-	-	-	-	-	-	-	-	-	-	-	-	-	-	-	-	-	-	-	-	-	-	-	-	-	-	-	-	-	-	-	-	-	-	-	-	-	-	-
1523				-	-	-	-	-	-	-	-	-	-	-	-	-	-	-	-	-	-	-	-	-	-	-	-	-	-	-	-	-	-	-	-	-	-	-	-	-	-	-	-	-	-	-	-	-	-
1524				-	-	-	-	-	-	-	-	-	-	-	-	-	-	-	-	-	-	-	-	-	-	-	-	-	-	-	-	-	-	-	-	-	-	-	-	-	-	-	-	-	-	-	-	-	-
1525				-	-	-	-	-	-	-	-	-	-	-	-	-	-	-	-	-	-	-	-	-	-	-	-	-	-	-	-	-	-	-	-	-	-	-	-	-	-	-	-	-	-	-	-	-	-
1526				-	-	-	-	-	-	-	-	-	-	-	-	-	-	-	-	-	-	-	-	-	-	-	-	-	-	-	-	-	-	-	-	-	-	-	-	-	-	-	-	-	-	-	-	-	-
1527				-	-	-	-	-	-	-	-	-	-	-	-	-	-	-	-	-	-	-	-	-	-	-	-	-	-	-	-	-	-	-	-	-	-	-	-	-	-	-	-	-	-	-	-	-	-
1528				-	-	-	-	-	-	-	-	-	-	-	-	-	-	-	-	-	-	-	-	-	-	-	-	-	-	-	-	-	-	-	-	-	-	-	-	-	-	-	-	-	-	-	-	-	-
1529				-	-	-	-	-	-	-	-	-	-	-	-	-	-	-	-	-	-	-	-	-	-	-	-	-	-	-	-	-	-	-	-	-	-	-	-	-	-	-	-	-	-	-	-	-	-
1530				-	-	-	-	-	-	-	-	-	-	-	-	-	-	-	-	-	-	-	-	-	-	-	-	-	-	-	-	-	-	-	-	-	-	-	-	-	-	-	-	-	-	-	-	-	-
1531				-	-	-	-	-	-	-	-	-	-	-	-	-	-	-	-	-	-	-	-	-	-	-	-	-	-	-	-	-	-	-	-	-	-	-	-	-	-	-	-	-	-	-	-	-	-
1532				-	-	-	-	-	-	-	-	-	-	-	-	-	-	-	-	-	-	-	-	-	-	-	-	-	-	-	-	-	-	-	-	-	-	-	-	-	-	-	-	-	-	-	-	-	-
1533				-	-	-	-	-	-	-	-	-	-	-	-	-	-	-	-	-	-	-	-	-	-	-	-	-	-	-	-	-	-	-	-	-	-	-	-	-	-	-	-	-	-	-	-	-	-
1534				-	-	-	-	-	-	-	-	-	-	-	-	-	-	-	-	-	-	-	-	-	-	-	-	-	-	-	-	-	-	-	-	-	-	-	-	-	-	-	-	-	-	-	-	-	-
1535				-	-	-	-	-	-	-	-	-	-	-	-	-	-	-	-	-	-	-	-	-	-	-	-	-	-	-	-	-	-	-	-	-	-	-	-	-	-	-	-	-	-	-	-	-	-
1536				-	-	-	-	-	-	-	-	-	-	-	-	-	-	-	-	-	-	-	-	-	-	-	-	-	-	-	-	-	-	-	-	-	-	-	-	-	-	-	-	-	-	-	-	-	-
1537				-	-	-	-	-	-	-	-	-	-	-	-	-	-	-	-	-	-	-	-	-	-	-	-	-	-	-	-	-	-	-	-	-	-	-	-	-	-	-	-	-	-	-	-	-	-
1538				-	-	-	-	-	-	-	-	-	-	-	-	-	-	-	-	-	-	-	-	-	-	-	-	-	-	-	-	-	-	-	-	-	-	-	-	-	-	-	-	-	-	-	-	-	-
1539				-	-	-	-	-	-	-	-	-	-	-	-	-	-	-	-	-	-	-	-	-	-	-	-	-	-	-	-	-	-	-	-	-	-	-	-	-	-	-	-	-	-	-	-	-	-
1540				-	-	-	-	-	-	-	-	-	-	-	-	-	-	-	-	-	-	-	-	-	-	-	-	-	-	-	-	-	-	-	-	-	-	-	-	-	-	-	-	-	-	-	-	-	-
1541				-	-	-	-	-	-	-	-	-	-	-	-	-	-	-	-	-	-	-	-	-	-	-	-	-	-	-	-	-	-	-	-	-	-	-	-	-	-	-	-	-	-	-	-	-	-
1542				-	-	-	-	-	-	-	-	-	-	-	-	-	-	-	-	-	-	-	-	-	-	-	-	-	-	-	-	-	-	-	-	-	-	-	-	-	-	-	-	-	-	-	-	-	-
1543				-	-	-	-	-	-	-	-	-	-	-	-	-	-	-	-	-	-	-	-	-	-	-	-	-	-	-	-	-	-	-	-	-	-	-	-	-	-	-	-	-	-	-	-	-	-
1544				-	-	-	-	-	-	-	-	-	-	-	-	-	-	-	-	-	-	-	-	-	-	-	-	-	-	-	-	-	-	-	-	-	-	-	-	-	-	-	-	-	-	-	-	-	-
1545				-	-	-	-	-	-	-	-	-	-	-	-	-	-	-	-	-	-	-	-	-	-	-	-	-	-	-	-	-	-	-	-	-	-	-	-	-	-	-	-	-	-	-	-	-	-
1546				-	-	-	-	-	-	-	-	-	-	-	-	-	-	-	-	-	-	-	-	-	-	-	-	-	-	-	-	-	-	-	-	-	-	-	-	-	-	-	-	-	-	-	-	-	-
1547				-	-	-	-	-	-	-	-	-	-	-	-	-	-	-	-	-	-	-	-	-	-	-	-	-	-	-	-	-	-	-	-	-	-	-	-	-	-	-	-	-	-	-	-	-	-
1548				-	-	-	-	-	-	-	-	-	-	-	-	-	-	-	-	-	-	-	-	-	-	-	-	-	-	-	-	-	-	-	-	-	-	-	-	-	-	-	-	-	-	-	-	-	-
1549				-	-	-	-	-	-	-	-	-	-	-	-	-	-	-	-	-	-	-	-	-	-	-	-	-	-	-	-	-	-	-	-	-	-	-	-	-	-	-	-	-	-	-	-	-	-
1550				-	-	-	-	-	-	-	-	-	-	-	-	-	-	-	-	-	-	-	-	-	-	-	-	-	-	-	-	-	-	-	-	-	-	-	-	-	-	-	-	-	-	-	-	-	-
1551				-	-	-	-	-	-	-	-	-	-	-	-	-	-	-	-	-	-	-	-	-	-	-	-	-	-	-	-	-	-	-	-	-	-	-	-	-	-	-	-	-	-	-	-	-	-
1552				-	-	-	-	-	-	-	-	-	-	-	-	-	-	-	-	-	-	-	-	-	-	-	-	-	-	-	-	-	-	-	-	-	-	-	-	-	-	-	-	-	-	-	-	-	-
1553				-	-	-	-	-	-	-	-	-	-	-	-	-	-	-	-	-	-	-	-	-	-	-	-	-	-	-	-	-	-	-	-	-	-	-	-	-	-	-	-	-	-	-	-	-	-
1554				-	-	-	-	-	-	-	-	-	-	-	-	-	-	-	-	-	-	-	-	-	-	-	-	-	-	-	-	-	-	-	-	-	-	-	-	-	-	-	-	-	-	-	-	-	-
1555				-	-	-	-	-	-	-	-	-	-	-	-	-	-	-	-	-	-	-	-	-	-	-	-	-	-	-	-	-	-	-	-	-	-	-	-	-	-	-	-	-	-	-	-	-	-
1556				-	-	-	-	-	-	-	-	-	-	-	-	-	-	-	-	-	-	-	-	-	-	-	-	-	-	-	-	-	-	-	-	-	-	-	-	-	-	-	-	-	-	-	-	-	-
1557				-	-	-	-	-	-	-	-	-	-	-	-	-	-	-	-	-	-	-	-	-	-	-	-	-	-	-	-	-	-	-	-	-	-	-	-	-	-	-	-	-	-	-	-	-	-
1558				-	-	-	-	-	-	-	-	-	-	-	-	-	-	-	-	-	-	-	-	-	-	-	-	-	-	-	-	-	-	-	-	-	-	-	-	-	-	-	-	-	-	-	-	-	-
1559				-	-	-	-	-	-	-	-	-	-	-	-	-	-	-	-	-	-	-	-	-	-	-	-	-	-	-	-	-	-	-	-	-	-	-	-	-	-	-	-	-	-	-	-	-	-
1560				-	-	-	-	-	-	-	-	-	-	-	-	-	-	-	-	-	-	-	-	-	-	-	-	-	-	-	-	-	-	-	-	-	-	-	-	-	-	-	-	-	-	-	-	-	-
1561				-	-	-	-	-	-	-	-	-	-	-	-	-	-	-	-	-	-	-	-	-	-	-	-	-	-	-	-	-	-	-	-	-	-	-	-	-	-	-	-	-	-	-	-	-	-
1562				-	-	-	-	-	-	-	-	-	-	-	-	-	-	-	-	-	-	-	-	-	-	-	-	-	-	-	-	-	-	-	-	-	-	-	-	-	-	-	-	-	-	-	-	-	-
1563				-	-	-	-	-	-	-	-	-	-	-	-	-	-	-	-	-	-	-	-	-	-	-	-	-	-	-	-	-	-	-	-	-	-	-	-	-	-	-	-	-	-	-	-	-	-
1564				-	-	-	-	-	-	-	-	-	-	-	-	-	-	-	-	-	-	-	-	-	-	-	-	-	-	-	-	-	-	-	-	-	-	-	-	-	-	-	-	-	-	-	-	-	-
1565				-	-	-	-	-	-	-	-	-	-	-	-	-	-	-	-	-	-	-	-	-	-	-	-	-	-	-	-	-	-	-	-	-	-	-	-	-	-	-	-	-	-	-	-	-	-
1566				-	-	-	-	-	-	-	-	-	-	-	-	-	-	-	-	-	-	-	-	-	-	-	-	-	-	-	-	-	-	-	-	-	-	-	-	-	-	-	-	-	-	-	-	-	-
1567				-	-	-	-	-	-	-	-	-	-	-	-	-	-	-	-	-	-	-	-	-	-	-	-	-	-	-	-	-	-	-	-	-	-	-	-	-	-	-	-	-	-	-	-	-	-
1568				-	-	-	-	-	-	-	-	-	-	-	-	-	-	-	-	-	-	-	-	-	-	-	-	-	-	-	-	-	-	-	-	-	-	-	-	-	-	-	-	-	-	-	-	-	-
1569				-	-	-	-	-	-	-	-	-	-	-	-	-	-	-	-	-	-	-	-	-	-	-	-	-	-	-	-	-	-	-	-	-	-	-	-	-	-	-	-	-	-	-	-	-	-
1570				-	-	-	-	-	-	-	-	-	-	-	-	-	-	-	-	-	-	-	-	-	-	-	-	-	-	-	-	-	-	-	-	-	-	-	-	-	-	-	-	-	-	-	-	-	-
1571				-	-	-	-	-	-	-	-	-	-	-	-	-	-	-	-	-	-	-	-	-	-	-	-	-	-	-	-	-	-	-	-	-	-	-	-	-	-	-	-	-	-	-	-	-	-
1572				-	-	-	-	-	-	-	-	-	-	-	-	-	-	-	-	-	-	-	-	-	-	-	-	-	-	-	-	-	-	-	-	-	-	-	-	-	-	-	-	-	-	-	-	-	-
1573				-	-	-	-	-	-	-	-	-	-	-	-	-	-	-	-	-	-	-	-	-	-	-	-	-	-	-	-	-	-	-	-	-	-	-	-	-	-	-	-	-	-	-	-	-	-
1574				-	-	-	-	-	-	-	-	-	-	-	-	-	-	-	-	-	-	-	-	-	-	-	-	-	-	-	-	-	-	-	-	-	-	-	-	-	-	-	-	-	-	-	-	-	-
1575				-	-	-	-	-	-	-	-	-	-	-	-	-	-	-	-	-	-	-	-	-	-	-	-	-	-	-	-	-	-	-	-	-	-	-	-	-	-	-	-	-	-	-	-	-	-
1576				-	-	-	-	-	-	-	-	-	-	-	-	-	-	-	-	-	-	-	-	-	-	-	-	-	-	-	-	-	-	-	-	-	-	-	-	-	-	-	-	-	-	-	-	-	-
1577				-	-	-	-	-	-	-	-	-	-	-	-	-	-	-	-	-	-	-	-	-	-	-	-	-	-	-	-	-	-	-	-	-	-	-	-	-	-	-	-	-	-	-	-	-	-
1578				-	-	-	-	-	-	-	-	-	-	-	-	-	-	-	-	-	-	-	-	-	-	-	-	-	-	-	-	-	-	-	-	-	-	-	-	-	-	-	-	-	-	-	-	-	-
1579				-	-	-	-	-	-	-	-	-	-	-	-	-	-	-	-	-	-	-	-	-	-	-	-	-	-	-	-	-	-	-	-	-	-	-	-	-	-	-	-	-	-	-	-	-	-
1580				-	-	-	-	-	-	-	-	-	-	-	-	-	-	-	-	-	-	-	-	-	-	-	-	-	-	-	-	-	-	-	-	-	-	-	-	-	-	-	-	-	-	-	-	-	-
1581				-	-	-	-	-	-	-	-	-	-	-	-	-	-	-	-	-	-	-	-	-	-	-	-	-	-	-	-	-	-	-	-	-	-	-	-	-	-	-	-	-	-	-	-	-	-
1582				-	-	-	-	-	-	-	-	-	-	-	-	-	-	-	-	-	-	-	-	-	-	-	-	-	-	-	-	-	-	-	-	-	-	-	-	-	-	-	-	-	-	-	-	-	-
1583				-	-	-	-	-	-	-	-	-	-	-	-	-	-	-	-	-	-	-	-	-	-	-	-	-	-	-	-	-	-	-	-	-	-	-	-	-	-	-	-	-	-	-	-	-	-
1584				-	-	-	-	-	-	-	-	-	-	-	-	-	-	-	-	-	-	-	-	-	-	-	-	-	-	-	-	-	-	-	-	-	-	-	-	-	-	-	-	-	-	-	-	-	-
1585				-	-	-	-	-	-	-	-	-	-	-	-	-	-	-	-	-	-	-	-	-	-	-	-	-	-	-	-	-	-	-	-	-	-	-	-	-	-	-	-	-	-	-	-	-	-
1586				-	-	-	-	-	-	-	-	-	-	-	-	-	-	-	-	-	-	-	-	-	-	-	-	-	-	-	-	-	-	-	-	-	-	-	-	-	-	-	-	-	-	-	-	-	-
1587				-	-	-	-	-	-	-	-	-	-	-	-	-	-	-	-	-	-	-	-	-	-	-	-	-	-	-	-	-	-	-	-	-	-	-	-	-	-	-	-	-	-	-	-	-	-
1588				-	-	-	-	-	-	-	-	-	-	-	-	-	-	-	-	-	-	-	-	-	-	-	-	-	-	-	-	-	-	-	-	-	-	-	-	-	-	-	-	-	-	-	-	-	-
1589				-	-	-	-	-	-	-	-	-	-	-	-	-	-	-	-	-	-	-	-	-	-	-	-	-	-	-	-	-	-	-	-	-	-	-	-	-	-	-	-	-	-	-	-	-	-
1590				-	-	-	-	-	-	-	-	-	-	-	-	-	-	-	-	-	-	-	-	-	-	-	-	-	-	-	-	-	-	-	-	-	-	-	-	-	-	-	-	-	-	-	-	-	-
1591				-	-	-	-	-	-	-	-	-	-	-	-	-	-	-	-	-	-	-	-	-	-	-	-	-	-	-	-	-	-	-	-	-	-	-	-	-	-	-	-	-	-	-	-	-	-
1592				-	-	-	-	-	-	-	-	-	-	-	-	-	-	-	-	-	-	-	-	-	-	-	-	-	-	-	-	-	-	-	-	-	-	-	-	-	-	-	-	-	-	-	-	-	-
1593				-	-	-	-	-	-	-	-	-	-	-	-	-	-	-	-	-	-	-	-	-	-	-	-	-	-	-	-	-	-	-	-	-	-	-	-	-	-	-	-	-	-	-	-	-	-
1594				-	-	-	-	-	-	-	-	-	-	-	-	-	-	-	-	-	-	-	-	-	-	-	-	-	-	-	-	-	-	-	-	-	-	-	-	-	-	-	-	-	-	-	-	-	-
1595				-	-	-	-	-	-	-	-	-	-	-	-	-	-	-	-	-	-	-	-	-	-	-	-	-	-	-	-	-	-	-	-	-	-	-	-	-	-	-	-	-	-	-	-	-	-
1596				-	-	-	-	-	-	-	-	-	-	-	-	-	-	-	-	-	-	-	-	-	-	-	-	-	-	-	-	-	-	-	-	-	-	-	-	-	-	-	-	-	-	-	-	-	-
1597				-	-	-	-	-	-	-	-	-	-	-	-	-	-	-	-	-	-	-	-	-	-	-	-	-	-	-	-	-	-	-	-	-	-	-	-	-	-	-	-	-	-	-	-	-	-
1598				-	-	-	-	-	-	-	-	-	-	-	-	-	-	-	-	-	-	-	-	-	-	-	-	-	-	-	-	-	-	-	-	-	-	-	-	-	-	-	-	-	-	-	-	-	-
1599				-	-	-	-	-	-	-	-	-	-	-	-	-	-	-	-	-	-	-	-	-	-	-	-	-	-	-	-	-	-	-	-	-	-	-	-	-	-	-	-	-	-	-	-	-	-
1600				-	-	-	-	-	-	-	-	-	-	-	-	-	-	-	-	-	-	-	-	-	-	-	-	-	-	-	-	-	-	-	-	-	-	-	-	-	-	-	-	-	-	-	-	-	-
1601				-	-	-	-	-	-	-	-	-	-	-	-	-	-	-	-	-	-	-	-	-	-	-	-	-	-	-	-	-	-	-	-	-	-	-	-	-	-	-	-	-	-	-	-	-	-
1602				-	-	-	-	-	-	-	-	-	-	-	-	-	-	-	-	-	-	-	-	-	-	-	-	-	-	-	-	-	-	-	-	-	-	-	-	-	-	-	-	-	-	-	-	-	-
1603				-	-	-	-	-	-	-	-	-	-	-	-	-	-	-	-	-	-	-	-	-	-	-	-	-	-	-	-	-	-	-	-	-	-	-	-	-	-	-	-	-	-	-	-	-	-
1604				-	-	-	-	-	-	-	-	-	-	-	-	-	-	-	-	-	-	-	-	-	-	-	-	-	-	-	-	-	-	-	-	-	-	-	-	-	-	-	-	-	-	-	-	-	-
1605				-	-	-	-	-	-	-	-	-	-	-	-	-	-	-	-	-	-	-	-	-	-	-	-	-	-	-	-	-	-	-	-	-	-	-	-	-	-	-	-	-	-	-	-	-	-
1606				-	-	-	-	-	-	-	-	-	-	-	-	-	-	-	-	-	-	-	-	-	-	-	-	-	-	-	-	-	-	-	-	-	-	-	-	-	-	-	-	-	-	-	-	-	-
1607				-	-	-	-	-	-	-	-	-	-	-	-	-	-	-	-	-	-	-	-	-	-	-	-	-	-	-	-	-	-	-	-	-	-	-	-	-	-	-	-	-	-	-	-	-	-
1608				-	-	-	-	-	-	-	-	-	-	-	-	-	-	-	-	-	-	-	-	-	-	-	-	-	-	-	-	-	-	-	-	-	-	-	-	-	-	-	-	-	-	-	-	-	-
1609				-	-	-	-	-	-	-	-	-	-	-	-	-	-	-	-	-	-	-	-	-	-	-	-	-	-	-	-	-	-	-	-	-	-	-	-	-	-	-	-	-	-	-	-	-	-
1610				-	-	-	-	-	-	-	-	-	-	-	-	-	-	-	-	-	-	-	-	-	-	-	-	-	-	-	-	-	-	-	-	-	-	-	-	-	-	-	-	-	-	-	-	-	-
1611				-	-	-	-	-	-	-	-	-	-	-	-	-	-	-	-	-	-	-	-	-	-	-	-	-	-	-	-	-	-	-	-	-	-	-	-	-	-	-	-	-	-	-	-	-	-
1612				-	-	-	-	-	-	-	-	-	-	-	-	-	-	-	-	-	-	-	-	-	-	-	-	-	-	-	-	-	-	-	-	-	-	-	-	-	-	-	-	-	-	-	-	-	-
1613				-	-	-	-	-	-	-	-	-	-	-	-	-	-	-	-	-	-	-	-	-	-	-	-	-	-	-	-	-	-	-	-	-	-	-	-	-	-	-	-	-	-	-	-	-	-
1614				-	-	-	-	-	-	-	-	-	-	-	-	-	-	-	-	-	-	-	-	-	-	-	-	-	-	-	-	-	-	-	-	-	-	-	-	-	-	-	-	-	-	-	-	-	-
1615				-	-	-	-	-	-	-	-	-	-	-	-	-	-	-	-	-	-	-	-	-	-	-	-	-	-	-	-	-	-	-	-	-	-	-	-	-	-	-	-	-	-	-	-	-	-
1616				-	-	-	-	-	-	-	-	-	-	-	-	-	-	-	-	-	-	-	-	-	-	-	-	-	-	-	-	-	-	-	-	-	-	-	-	-	-	-	-	-	-	-	-	-	-
1617				-	-	-	-	-	-	-	-	-	-	-	-	-	-	-	-	-	-	-	-	-	-	-	-	-	-	-	-	-	-	-	-	-	-	-	-	-	-	-	-	-	-	-	-	-	-
1618				-	-	-	-	-	-	-	-	-	-	-	-	-	-	-	-	-	-	-	-	-	-	-	-	-	-	-	-	-	-	-	-	-	-	-	-	-	-	-	-	-	-	-	-	-	-
1619				-	-	-	-	-	-	-	-	-	-	-	-	-	-	-	-	-	-	-	-	-	-	-	-	-	-	-	-	-	-	-	-	-	-	-	-	-	-	-	-	-	-	-	-	-	-
1620				-	-	-	-	-	-	-	-	-	-	-	-	-	-	-	-	-	-	-	-	-	-	-	-	-	-	-	-	-	-	-	-	-	-	-	-	-	-	-	-	-	-	-	-	-	-
1621				-	-	-	-	-	-	-	-	-	-	-	-	-	-	-	-	-	-	-	-	-	-	-	-	-	-	-	-	-	-	-	-	-	-	-	-	-	-	-	-	-	-	-	-	-	-
1622				-	-	-	-	-	-	-	-	-	-	-	-	-	-	-	-	-	-	-	-	-	-	-	-	-	-	-	-	-	-	-	-	-	-	-	-	-	-	-	-	-	-	-	-	-	-
1623				-	-	-	-	-	-	-	-	-	-	-	-	-	-	-	-	-	-	-	-	-	-	-	-	-	-	-	-	-	-	-	-	-	-	-	-	-	-	-	-	-	-	-	-	-	-
1624				-	-	-	-	-	-	-	-	-	-	-	-	-	-	-	-	-	-	-	-	-	-	-	-	-	-	-	-	-	-	-	-	-	-	-	-	-	-	-	-	-	-	-	-	-	-
1625				-	-	-	-	-	-	-	-	-	-	-	-	-	-	-	-	-	-	-	-	-	-	-	-	-	-	-	-	-	-	-	-	-	-	-	-	-	-	-	-	-	-	-	-	-	-
1626				-	-	-	-	-	-	-	-	-	-	-	-	-	-	-	-	-	-	-	-	-	-	-	-	-	-	-	-	-	-	-	-	-	-	-	-	-	-	-	-	-	-	-	-	-	-
1627				-	-	-	-	-	-	-	-	-	-	-	-	-	-	-	-	-	-	-	-	-	-	-	-	-	-	-	-	-	-	-	-	-	-	-	-	-	-	-	-	-	-	-	-	-	-
1628				-	-	-	-	-	-	-	-	-	-	-	-	-	-	-	-	-	-	-	-	-	-	-	-	-	-	-	-	-	-	-	-	-	-	-	-	-	-	-	-	-	-	-	-	-	-
1629				-	-	-	-	-	-	-	-	-	-	-	-	-	-	-	-	-	-	-	-	-	-	-	-	-	-	-	-	-	-	-	-	-	-	-	-	-	-	-	-	-	-	-	-	-	-
1630				-	-	-	-	-	-	-	-	-	-	-	-	-	-	-	-	-	-	-	-	-	-	-	-	-	-	-	-	-	-	-	-	-	-	-	-	-	-	-	-	-	-	-	-	-	-
1631				-	-	-	-	-	-	-	-	-	-	-	-	-	-	-	-	-	-	-	-	-	-	-	-	-	-	-	-	-	-	-	-	-	-	-	-	-	-	-	-	-	-	-	-	-	-
1632				-	-	-	-	-	-	-	-	-	-	-	-	-	-	-	-	-	-	-	-	-	-	-	-	-	-	-	-	-	-	-	-	-	-	-	-	-	-	-	-	-	-	-	-	-	-
1633				-	-	-	-	-	-	-	-	-	-	-	-	-	-	-	-	-	-	-	-	-	-	-	-	-	-	-	-	-	-	-	-	-	-	-	-	-	-	-	-	-	-	-	-	-	-
1634				-	-	-	-	-	-	-	-	-	-	-	-	-	-	-	-	-	-	-	-	-	-	-	-	-	-	-	-	-	-	-	-	-	-	-	-	-	-	-	-	-	-	-	-	-	-
1635				-	-	-	-	-	-	-	-	-	-	-	-	-	-	-	-	-	-	-	-	-	-	-	-	-	-	-	-	-	-	-	-	-	-	-	-	-	-	-	-	-	-	-	-	-	-
1636				-	-	-	-	-	-	-	-	-	-	-	-	-	-	-	-	-	-	-	-	-	-	-	-	-	-	-	-	-	-	-	-	-	-	-	-	-	-	-	-	-	-	-	-	-	-
1637				-	-	-	-	-	-	-	-	-	-	-	-	-	-	-	-	-	-	-	-	-	-	-	-	-	-	-	-	-	-	-	-	-	-	-	-	-	-	-	-	-	-	-	-	-	-
1638				-	-	-	-	-	-	-	-	-	-	-	-	-	-	-	-	-	-	-	-	-	-	-	-	-	-	-	-	-	-	-	-	-	-	-	-	-	-	-	-	-	-	-	-	-	-
1639				-	-	-	-	-	-	-	-	-	-	-	-	-	-	-	-	-	-	-	-	-	-	-	-	-	-	-	-	-	-	-	-	-	-	-	-	-	-	-	-	-	-	-	-	-	-
1640				-	-	-	-	-	-	-	-	-	-	-	-	-	-	-	-	-	-	-	-	-	-	-	-	-	-	-	-	-	-	-	-	-	-	-	-	-	-	-	-	-	-	-	-	-	-
1641				-	-	-	-	-	-	-	-	-	-	-	-	-	-	-	-	-	-	-	-	-	-	-	-	-	-	-	-	-	-	-	-	-	-	-	-	-	-	-	-	-	-	-	-	-	-
1642				-	-	-	-	-	-	-	-	-	-	-	-	-	-	-	-	-	-	-	-	-	-	-	-	-	-	-	-	-	-	-	-	-	-	-	-	-	-	-	-	-	-	-	-	-	-
1643				-	-	-	-	-	-	-	-	-	-	-	-	-	-	-	-	-	-	-	-	-	-	-	-	-	-	-	-	-	-	-	-	-	-	-	-	-	-	-	-	-	-	-	-	-	-
1644				-	-	-	-	-	-	-	-	-	-	-	-	-	-	-	-	-	-	-	-	-	-	-	-	-	-	-	-	-	-	-	-	-	-	-	-	-	-	-	-	-	-	-	-	-	-
1645				-	-	-	-	-	-	-	-	-	-	-	-	-	-	-	-	-	-	-	-	-	-	-	-	-	-	-	-	-	-	-	-	-	-	-	-	-	-	-	-	-	-	-	-	-	-
1646				-	-	-	-	-	-	-	-	-	-	-	-	-	-	-	-	-	-	-	-	-	-	-	-	-	-	-	-	-	-	-	-	-	-	-	-	-	-	-	-	-	-	-	-	-	-
1647				-	-	-	-	-	-	-	-	-	-	-	-	-	-	-	-	-	-	-	-	-	-	-	-	-	-	-	-	-	-	-	-	-	-	-	-	-	-	-	-	-	-	-	-	-	-
1648				-	-	-	-	-	-	-	-	-	-	-	-	-	-	-	-	-	-	-	-	-	-	-	-	-	-	-	-	-	-	-	-	-	-	-	-	-	-	-	-	-	-	-	-	-	-
1649				-	-	-	-	-	-	-	-	-	-	-	-	-	-	-	-	-	-	-	-	-	-	-	-	-	-	-	-	-	-	-	-	-	-	-	-	-	-	-	-	-	-	-	-	-	-
1650				-	-	-	-	-	-	-	-	-	-	-	-	-	-	-	-	-	-	-	-	-	-	-	-	-	-	-	-	-	-	-	-	-	-	-	-	-	-	-	-	-	-	-	-	-	-
1651				-	-	-	-	-	-	-	-	-	-	-	-	-	-	-	-	-	-	-	-	-	-	-	-	-	-	-	-	-	-	-	-	-	-	-	-	-	-	-	-	-	-	-	-	-	-
1652				-	-	-	-	-	-	-	-	-	-	-	-	-	-	-	-	-	-	-	-	-	-	-	-	-	-	-	-	-	-	-	-	-	-	-	-	-	-	-	-	-	-	-	-	-	-
1653				-	-	-	-	-	-	-	-	-	-	-	-	-	-	-	-	-	-	-	-	-	-	-	-	-	-	-	-	-	-	-	-	-	-	-	-	-	-	-	-	-	-	-	-	-	-
1654				-	-	-	-	-	-	-	-	-	-	-	-	-	-	-	-	-	-	-	-	-	-	-	-	-	-	-	-	-	-	-	-	-	-	-	-	-	-	-	-	-	-	-	-	-	-
1655				-	-	-	-	-	-	-	-	-	-	-	-	-	-	-	-	-	-	-	-	-	-	-	-	-	-	-	-	-	-	-	-	-	-	-	-	-	-	-	-	-	-	-	-	-	-
1656				-	-	-	-	-	-	-	-	-	-	-	-	-	-	-	-	-	-	-	-	-	-	-	-	-	-	-	-	-	-	-	-	-	-	-	-	-	-	-	-	-	-	-	-	-	-
1657				-	-	-	-	-	-	-	-	-	-	-	-	-	-	-	-	-	-	-	-	-	-	-	-	-	-	-	-	-	-	-	-	-	-	-	-	-	-	-	-	-	-	-	-	-	-
1658				-	-	-	-	-	-	-	-	-	-	-	-	-	-	-	-	-	-	-	-	-	-	-	-	-	-	-	-	-	-	-	-	-	-	-	-	-	-	-	-	-	-	-	-	-	-
1659				-	-	-	-	-	-	-	-	-	-	-	-	-	-	-	-	-	-	-	-	-	-	-	-	-	-	-	-	-	-	-	-	-	-	-	-	-	-	-	-	-	-	-	-	-	-
1660				-	-	-	-	-	-	-	-	-	-	-	-	-	-	-	-	-	-	-	-	-	-	-	-	-	-	-	-	-	-	-	-	-	-	-	-	-	-	-	-	-	-	-	-	-	-
1661				-	-	-	-	-	-	-	-	-	-	-	-	-	-	-	-	-	-	-	-	-	-	-	-	-	-	-	-	-	-	-	-	-	-	-	-	-	-	-	-	-	-	-	-	-	-
1662				-	-	-	-	-	-	-	-	-	-	-	-	-	-	-	-	-	-	-	-	-	-	-	-	-	-	-	-	-	-	-	-	-	-	-	-	-	-	-	-	-	-	-	-	-	-
1663				-	-	-	-	-	-	-	-	-	-	-	-	-	-	-	-	-	-	-	-	-	-	-	-	-	-	-	-	-	-	-	-	-	-	-	-	-	-	-	-	-	-	-	-	-	-
1664				-	-	-	-	-	-	-	-	-	-	-	-	-	-	-	-	-	-	-	-	-	-	-	-	-	-	-	-	-	-	-	-	-	-	-	-	-	-	-	-	-	-	-	-	-	-
1665				-	-	-	-	-	-	-	-	-	-	-	-	-	-	-	-	-	-	-	-	-	-	-	-	-	-	-	-	-	-	-	-	-	-	-	-	-	-	-	-	-	-	-	-	-	-
1666				-	-	-	-	-	-	-	-	-	-	-	-	-	-	-	-	-	-	-	-	-	-	-	-	-	-	-	-	-	-	-	-	-	-	-	-	-	-	-	-	-	-	-	-	-	-
1667				-	-	-	-	-	-	-	-	-	-	-	-	-	-	-	-	-	-	-	-	-	-	-	-	-	-	-	-	-	-	-	-	-	-	-	-	-	-	-	-	-	-	-	-	-	-
1668				-	-	-	-	-	-	-	-	-	-	-	-	-	-	-	-	-	-	-	-	-	-	-	-	-	-	-	-	-	-	-	-	-	-	-	-	-	-	-	-	-	-	-	-	-	-
1669				-	-	-	-	-	-	-	-	-	-	-	-	-	-	-	-	-	-	-	-	-	-	-	-	-	-	-	-	-	-	-	-	-	-	-	-	-	-	-	-	-	-	-	-	-	-
1670				-	-	-	-	-	-	-	-	-	-	-	-	-	-	-	-	-	-	-	-	-	-	-	-	-	-	-	-	-	-	-	-	-	-	-	-	-	-	-	-	-	-	-	-	-	-
1671				-	-	-	-	-	-	-	-	-	-	-	-	-	-	-	-	-	-	-	-	-	-	-	-	-	-	-	-	-	-	-	-	-	-	-	-	-	-	-	-	-	-	-	-	-	-
1672				-	-	-	-	-	-	-	-	-	-	-	-	-	-	-	-	-	-	-	-	-	-	-	-	-	-	-	-	-	-	-	-	-	-	-	-	-	-	-	-	-	-	-	-	-	-
1673				-	-	-	-	-	-	-	-	-	-	-	-	-	-	-	-	-	-	-	-	-	-	-	-	-	-	-	-	-	-	-	-	-	-	-	-	-	-	-	-	-	-	-	-	-	-
1674				-	-	-	-	-	-	-	-	-	-	-	-	-	-	-	-	-	-	-	-	-	-	-	-	-	-	-	-	-	-	-	-	-	-	-	-	-	-	-	-	-	-	-	-	-	-
1675				-	-	-	-	-	-	-	-	-	-	-	-	-	-	-	-	-	-	-	-	-	-	-	-	-	-	-	-	-	-	-	-	-	-	-	-	-	-	-	-	-	-	-	-	-	-
1676				-	-	-	-	-	-	-	-	-	-	-	-	-	-	-	-	-	-	-	-	-	-	-	-	-	-	-	-	-	-	-	-	-	-	-	-	-	-	-	-	-	-	-	-	-	-
1677				-	-	-	-	-	-	-	-	-	-	-	-	-	-	-	-	-	-	-	-	-	-	-	-	-	-	-	-	-	-	-	-	-	-	-	-	-	-	-	-	-	-	-	-	-	-
1678				-	-	-	-	-	-	-	-	-	-	-	-	-	-	-	-	-	-	-	-	-	-	-	-	-	-	-	-	-	-	-	-	-	-	-	-	-	-	-	-	-	-	-	-	-	-
1679				-	-	-	-	-	-	-	-	-	-	-	-	-	-	-	-	-	-	-	-	-	-	-	-	-	-	-	-	-	-	-	-	-	-	-	-	-	-	-	-	-	-	-	-	-	-
1680				-	-	-	-	-	-	-	-	-	-	-	-	-	-	-	-	-	-	-	-	-	-	-	-	-	-	-	-	-	-	-	-	-	-	-	-	-	-	-	-	-	-	-	-	-	-
1681				-	-	-	-	-	-	-	-	-	-	-	-	-	-	-	-	-	-	-	-	-	-	-	-	-	-	-	-	-	-	-	-	-	-	-	-	-	-	-	-	-	-	-	-	-	-
1682				-	-	-	-	-	-	-	-	-	-	-	-	-	-	-	-	-	-	-	-	-	-	-	-	-	-	-	-	-	-	-	-	-	-	-	-	-	-	-	-	-	-	-	-	-	-
1683				275	275	275	275	275	275	275	275	-	-	-	-	-	-	-	-	-	-	-	-	-	-	-	-	-	-	-	-	-	-	-	-	-	-	-	-	-	-	-	-	-	-	-	-	-	-
1684				-	-	-	-	-	-	-	-	-	-	-	-	300	300	-	300	300	-	-	-	-	-	-	-	-	-	-	-	-	-	-	-	-	-	-	-	-	-	-	-	-	-	-	-	300	300
1685				-	-	-	-	-	-	-	-	-	-	-	-	-	-	-	-	-	-	-	-	-	-	-	-	-	-	-	-	-	-	-	-	-	-	-	-	-	-	-	-	-	-	-	-	-	-
1686				-	-	-	-	-	-	-	-	-	-	-	-	-	-	-	-	-	-	-	-	-	-	-	-	-	-	-	-	-	-	-	-	-	-	-	-	-	-	-	-	-	-	-	-	-	-
1687				-	-	-	-	-	-	-	-	-	-	-	-	-	-	-	-	-	-	-	-	-	-	-	-	-	-	-	-	-	-	-	-	-	-	-	-	-	-	-	-	-	-	-	-	-	-
1688				-	-	-	-	-	-	-	-	-	-	-	-	-	-	273	-	-	273	-	-	-	-	-	-	-	-	-	-	-	273	-	-	-	-	-	-	-	-	-	-	-	-	-	-	-	-
1689				276	276	276	276	276	276	276	276	-	-	-	-	-	-	274	-	-	274	-	-	-	-	-	-	-	-	-	-	-	274	-	-	-	-	474	474	474	474	474	474	474	474	-	-	-	-
1690				277	277	277	277	277	277	277	277	-	-	-	-	-	-	275	-	-	275	-	-	-	-	-	-	-	-	-	-	-	275	-	-	-	-	475	475	475	475	475	475	475	475	-	-	-	-
1691				-	-	-	-	-	-	-	-	-	-	-	-	-	-	-	-	-	-	-	-	-	-	-	-	-	-	-	-	-	-	-	-	-	-	-	-	-	-	-	-	-	-	-	-	-	-
1692				278	278	278	278	278	278	278	278	-	-	-	-	301	301	276	301	301	276	-	-	-	-	-	-	-	-	-	-	-	276	-	-	-	-	476	476	476	476	476	476	476	476	-	-	301	301
1693				279	279	279	279	279	279	279	279	476	476	476	476	302	302	277	302	302	277	359	1359	419	419	480	419	419	419	419	474	474	277	476	480	480	480	477	477	477	477	477	477	477	477	474	1474	302	302
1694				-	-	-	-	-	-	-	-	-	-	-	-	-	-	-	-	-	-	-	-	-	-	-	-	-	-	-	-	-	-	-	-	-	-	-	-	-	-	-	-	-	-	-	-	-	-
1695				-	-	-	-	-	-	-	-	-	-	-	-	-	-	-	-	-	-	-	-	-	-	-	-	-	-	-	-	-	-	-	-	-	-	-	-	-	-	-	-	-	-	-	-	-	-
1696				-	-	-	-	-	-	-	-	-	-	-	-	-	-	-	-	-	-	-	-	-	-	-	-	-	-	-	-	-	-	-	-	-	-	-	-	-	-	-	-	-	-	-	-	-	-
1697				-	-	-	-	-	-	-	-	-	-	-	-	-	-	-	-	-	-	-	-	-	-	-	-	-	-	-	-	-	-	-	-	-	-	-	-	-	-	-	-	-	-	-	-	-	-
1698				-	-	-	-	-	-	-	-	-	-	-	-	-	-	-	-	-	-	-	-	-	-	-	-	-	-	-	-	-	-	-	-	-	-	-	-	-	-	-	-	-	-	-	-	-	-
1699				-	-	-	-	-	-	-	-	-	-	-	-	-	-	-	-	-	-	-	-	-	-	-	-	-	-	-	-	-	-	-	-	-	-	-	-	-	-	-	-	-	-	-	-	-	-
1700				280	280	280	280	280	280	280	280	477	477	477	477	303	303	278	303	303	278	360	1360	420	420	481	420	420	420	420	475	475	278	477	481	481	481	478	478	478	478	478	478	478	478	475	1475	303	303
1701	Ribose Binding Site			281	281	281	281	281	281	281	281	478	478	478	478	304	304	279	304	304	279	361	1361	421	421	482	421	421	421	421	476	476	279	478	482	482	482	479	479	479	479	479	479	479	479	476	1476	304	304
1702				282	282	282	282	282	282	282	282	479	479	479	479	305	305	280	305	305	280	362	1362	422	422	483	422	422	422	422	477	477	280	479	483	483	483	480	480	480	480	480	480	480	480	477	1477	305	305
1703	Ribose Binding Site			283	283	283	283	283	283	283	283	480	480	480	480	306	306	281	306	306	281	363	1363	423	423	484	423	423	423	423	478	478	281	480	484	484	484	481	481	481	481	481	481	481	481	478	1478	306	306
1704	Ribose Binding Site			284	284	284	284	284	284	284	284	481	481	481	481	307	307	282	307	307	282	364	1364	424	424	485	424	424	424	424	479	479	282	481	485	485	485	482	482	482	482	482	482	482	482	479	1479	307	307
1705				285	285	285	285	285	285	285	285	482	482	482	482	308	308	283	308	308	283	365	1365	425	425	486	425	425	425	425	480	480	283	482	486	486	486	483	483	483	483	483	483	483	483	480	1480	308	308
1706				286	286	286	286	286	286	286	286	483	483	483	483	309	309	284	309	309	284	366	1366	426	426	487	426	426	426	426	481	481	284	483	487	487	487	484	484	484	484	484	484	484	484	481	1481	309	309
1707				287	287	287	287	287	287	287	287	484	484	484	484	310	310	285	310	310	285	367	1367	427	427	488	427	427	427	427	482	482	285	484	488	488	488	485	485	485	485	485	485	485	485	482	1482	310	310
1708				288	288	288	288	288	288	288	288	485	485	485	485	311	311	286	311	311	286	368	1368	428	428	489	428	428	428	428	483	483	286	485	489	489	489	486	486	486	486	486	486	486	486	483	1483	311	311
1709				289	289	289	289	289	289	289	289	486	486	486	486	312	312	287	312	312	287	369	1369	429	429	490	429	429	429	429	484	484	287	486	490	490	490	487	487	487	487	487	487	487	487	484	1484	312	312
1710				290	290	290	290	290	290	290	290	487	487	487	487	313	313	288	313	313	288	370	1370	430	430	491	430	430	430	430	485	485	288	487	491	491	491	488	488	488	488	488	488	488	488	485	1485	313	313
1711				-	-	-	-	-	-	-	-	488	488	488	488	314	314	289	314	314	289	371	1371	431	431	492	431	431	431	431	486	486	289	488	492	492	492	-	-	-	-	-	-	-	-	486	1486	314	314
1712				-	-	-	-	-	-	-	-	489	489	489	489	-	-	-	-	-	-	372	1372	432	432	493	432	432	432	432	487	487	-	489	493	493	493	-	-	-	-	-	-	-	-	487	1487	-	-
1713				-	-	-	-	-	-	-	-	490	490	490	490	-	-	-	-	-	-	373	1373	433	433	494	433	433	433	433	488	488	-	490	494	494	494	-	-	-	-	-	-	-	-	488	1488	-	-
1714				-	-	-	-	-	-	-	-	491	491	491	491	-	-	-	-	-	-	374	1374	434	434	495	434	434	434	434	489	489	-	491	495	495	495	-	-	-	-	-	-	-	-	489	1489	-	-
1715				-	-	-	-	-	-	-	-	492	492	492	492	-	-	-	-	-	-	375	1375	435	435	496	435	435	435	435	490	490	-	492	496	496	496	-	-	-	-	-	-	-	-	490	1490	-	-
1716				-	-	-	-	-	-	-	-	493	493	493	493	-	-	-	-	-	-	376	1376	436	436	497	436	436	436	436	491	491	-	493	497	497	497	-	-	-	-	-	-	-	-	491	1491	-	-
1717				-	-	-	-	-	-	-	-	494	494	494	494	-	-	-	-	-	-	377	1377	437	437	498	437	437	437	437	492	492	-	494	498	498	498	-	-	-	-	-	-	-	-	492	1492	-	-
1718				-	-	-	-	-	-	-	-	495	495	495	495	-	-	-	-	-	-	378	1378	438	438	499	438	438	438	438	493	493	-	495	499	499	499	-	-	-	-	-	-	-	-	493	1493	-	-
1719				-	-	-	-	-	-	-	-	496	496	496	496	-	-	-	-	-	-	379	1379	439	439	500	439	439	439	439	494	494	-	496	500	500	500	-	-	-	-	-	-	-	-	494	1494	-	-
1720				-	-	-	-	-	-	-	-	497	497	497	497	-	-	-	-	-	-	380	1380	440	440	501	440	440	440	440	495	495	-	497	501	501	501	-	-	-	-	-	-	-	-	495	1495	-	-
1721				-	-	-	-	-	-	-	-	498	498	498	498	-	-	-	-	-	-	381	1381	441	441	502	441	441	441	441	496	496	-	498	502	502	502	-	-	-	-	-	-	-	-	496	1496	-	-
1722				-	-	-	-	-	-	-	-	499	499	499	499	-	-	-	-	-	-	382	1382	442	442	503	442	442	442	442	497	497	-	499	503	503	503	-	-	-	-	-	-	-	-	497	1497	-	-
1723				-	-	-	-	-	-	-	-	500	500	500	500	-	-	-	-	-	-	-	-	443	443	504	443	443	443	443	498	498	-	500	504	504	504	-	-	-	-	-	-	-	-	498	1498	-	-
1724				-	-	-	-	-	-	-	-	501	501	501	501	-	-	-	-	-	-	-	-	-	-	505	-	-	-	-	499	499	-	501	505	505	505	-	-	-	-	-	-	-	-	499	1499	-	-
1725				291	291	291	291	291	291	291	291	502	502	502	502	315	315	-	315	315	-	383	1383	-	-	506	-	-	-	-	500	500	-	502	506	506	506	489	489	489	489	489	489	489	489	500	1500	315	315
1726				292	292	292	292	292	292	292	292	503	503	503	503	316	316	-	316	316	-	384	1384	-	-	507	-	-	-	-	501	501	-	503	507	507	507	490	490	490	490	490	490	490	490	501	1501	316	316
1727				-	-	-	-	-	-	-	-	504	504	504	504	317	317	-	317	317	-	385	1385	-	-	508	-	-	-	-	502	502	-	504	508	508	508	491	491	491	491	491	491	491	491	502	1502	317	317
1728				-	-	-	-	-	-	-	-	505	505	505	505	318	318	-	318	318	-	386	1386	-	-	509	-	-	-	-	503	503	-	505	509	509	509	492	492	492	492	492	492	492	492	503	1503	318	318
1729				-	-	-	-	-	-	-	-	506	506	506	506	319	319	-	319	319	-	387	1387	-	-	510	-	-	-	-	504	504	-	506	510	510	510	493	493	493	493	493	493	493	493	504	1504	319	319
1730				-	-	-	-	-	-	-	-	-	-	-	-	320	320	-	320	320	-	-	-	-	-	-	-	-	-	-	-	-	-	-	-	-	-	-	-	-	-	-	-	-	-	-	-	320	320
1731				-	-	-	-	-	-	-	-	-	-	-	-	321	321	-	321	321	-	-	-	-	-	-	-	-	-	-	-	-	-	-	-	-	-	-	-	-	-	-	-	-	-	-	-	321	321
1732				-	-	-	-	-	-	-	-	-	-	-	-	322	322	-	322	322	-	-	-	-	-	-	-	-	-	-	-	-	-	-	-	-	-	-	-	-	-	-	-	-	-	-	-	322	322
1733				-	-	-	-	-	-	-	-	-	-	-	-	323	323	-	323	323	-	-	-	-	-	-	-	-	-	-	-	-	-	-	-	-	-	-	-	-	-	-	-	-	-	-	-	323	323
1734				-	-	-	-	-	-	-	-	-	-	-	-	324	324	-	324	324	-	-	-	-	-	-	-	-	-	-	-	-	-	-	-	-	-	-	-	-	-	-	-	-	-	-	-	324	324
1735				-	-	-	-	-	-	-	-	-	-	-	-	325	325	-	325	325	-	-	-	-	-	-	-	-	-	-	-	-	-	-	-	-	-	-	-	-	-	-	-	-	-	-	-	325	325
1736				-	-	-	-	-	-	-	-	-	-	-	-	326	326	-	326	326	-	-	-	-	-	-	-	-	-	-	-	-	-	-	-	-	-	-	-	-	-	-	-	-	-	-	-	326	326
1737				-	-	-	-	-	-	-	-	-	-	-	-	327	327	-	327	327	-	-	-	444	-	-	444	444	444	444	-	-	-	-	-	-	-	-	-	-	-	-	-	-	-	-	-	327	327
1738				-	-	-	-	-	-	-	-	-	-	-	-	328	328	-	328	328	-	-	-	445	-	-	445	445	445	445	-	-	-	-	-	-	-	-	-	-	-	-	-	-	-	-	-	328	328
1739				-	-	-	-	-	-	-	-	-	-	-	-	329	329	-	329	329	-	-	-	446	-	-	446	446	446	446	-	-	-	-	-	-	-	-	-	-	-	-	-	-	-	-	-	329	329
1740				-	-	-	-	-	-	-	-	-	-	-	-	330	330	-	330	330	-	-	-	447	-	-	447	447	447	447	-	-	-	-	-	-	-	-	-	-	-	-	-	-	-	-	-	330	330
1741				-	-	-	-	-	-	-	-	-	-	-	-	331	331	-	331	331	-	-	-	448	-	-	448	448	448	448	-	-	-	-	-	-	-	-	-	-	-	-	-	-	-	-	-	331	331
1742				-	-	-	-	-	-	-	-	-	-	-	-	332	332	290	332	332	290	-	-	449	-	-	449	449	449	449	-	-	290	-	-	-	-	-	-	-	-	-	-	-	-	-	-	332	332
1743				-	-	-	-	-	-	-	-	-	-	-	-	333	333	291	333	333	291	-	-	450	-	-	450	450	450	450	-	-	291	-	-	-	-	-	-	-	-	-	-	-	-	-	-	333	333
1744				-	-	-	-	-	-	-	-	-	-	-	-	334	334	292	334	334	292	-	-	451	-	-	451	451	451	451	-	-	292	-	-	-	-	-	-	-	-	-	-	-	-	-	-	334	334
1745				-	-	-	-	-	-	-	-	-	-	-	-	335	335	-	335	335	-	-	-	-	-	-	-	-	-	-	-	-	-	-	-	-	-	-	-	-	-	-	-	-	-	-	-	335	335
1746				-	-	-	-	-	-	-	-	-	-	-	-	336	336	-	336	336	-	-	-	-	-	-	-	-	-	-	-	-	-	-	-	-	-	-	-	-	-	-	-	-	-	-	-	336	336
1747				-	-	-	-	-	-	-	-	-	-	-	-	337	337	-	337	337	-	-	-	-	-	511	-	-	-	-	505	505	-	-	511	511	511	-	-	-	-	-	-	-	-	505	1505	337	337
1748				-	-	-	-	-	-	-	-	-	-	-	-	338	338	293	338	338	293	-	-	452	-	-	452	452	452	452	-	-	293	-	-	-	-	-	-	-	-	-	-	-	-	-	-	338	338
1749				-	-	-	-	-	-	-	-	-	-	-	-	339	339	294	339	339	294	-	-	453	-	-	453	453	453	453	-	-	294	-	-	-	-	-	-	-	-	-	-	-	-	-	-	339	339
1750				-	-	-	-	-	-	-	-	-	-	-	-	340	340	295	340	340	295	-	-	454	-	-	454	454	454	454	-	-	295	-	-	-	-	-	-	-	-	-	-	-	-	-	-	340	340
1751				-	-	-	-	-	-	-	-	-	-	-	-	341	341	296	341	341	296	-	-	455	-	512	455	455	455	455	506	506	296	-	512	512	512	-	-	-	-	-	-	-	-	506	1506	341	341
1752				-	-	-	-	-	-	-	-	507	507	507	507	342	342	297	342	342	297	388	1388	456	456	513	456	456	456	456	507	507	297	507	513	513	513	494	494	494	494	494	494	494	494	507	1507	342	342
1753				-	-	-	-	-	-	-	-	508	508	508	508	343	343	298	343	343	298	389	1389	457	457	514	457	457	457	457	508	508	298	508	514	514	514	495	495	495	495	495	495	495	495	508	1508	343	343
1754				-	-	-	-	-	-	-	-	-	-	-	-	-	-	-	-	-	-	-	-	-	-	-	-	-	-	-	-	-	-	-	-	-	-	-	-	-	-	-	-	-	-	-	-	-	-
1755				-	-	-	-	-	-	-	-	-	-	-	-	-	-	-	-	-	-	-	-	-	-	-	-	-	-	-	-	-	-	-	-	-	-	-	-	-	-	-	-	-	-	-	-	-	-
1756				-	-	-	-	-	-	-	-	-	-	-	-	-	-	-	-	-	-	-	-	-	-	-	-	-	-	-	-	-	-	-	-	-	-	-	-	-	-	-	-	-	-	-	-	-	-
1757				-	-	-	-	-	-	-	-	509	509	509	509	344	344	299	344	344	299	390	1390	458	458	515	458	458	458	458	509	509	299	509	515	515	515	496	496	496	496	496	496	496	496	509	1509	344	344
1758				-	-	-	-	-	-	-	-	510	510	510	510	345	345	300	345	345	300	391	1391	459	459	516	459	459	459	459	510	510	300	510	516	516	516	497	497	497	497	497	497	497	497	510	1510	345	345
1759				-	-	-	-	-	-	-	-	511	511	511	511	346	346	301	346	346	301	392	1392	460	460	517	460	460	460	460	511	511	301	511	517	517	517	498	498	498	498	498	498	498	498	511	1511	346	346
1760				-	-	-	-	-	-	-	-	512	512	512	512	347	347	302	347	347	302	393	1393	461	461	518	461	461	461	461	512	512	302	512	518	518	518	499	499	499	499	499	499	499	499	512	1512	347	347
1761				293	293	293	293	293	293	293	293	-	-	-	-	348	348	-	348	348	-	-	-	-	-	519	-	-	-	-	513	513	-	-	519	519	519	-	-	-	-	-	-	-	-	513	1513	348	348
1762				-	-	-	-	-	-	-	-	-	-	-	-	-	-	-	-	-	-	-	-	-	-	-	-	-	-	-	-	-	-	-	-	-	-	-	-	-	-	-	-	-	-	-	-	-	-
1763				-	-	-	-	-	-	-	-	-	-	-	-	-	-	-	-	-	-	-	-	-	-	-	-	-	-	-	-	-	-	-	-	-	-	-	-	-	-	-	-	-	-	-	-	-	-
1764				-	-	-	-	-	-	-	-	513	513	513	513	-	-	303	-	-	303	394	1394	462	462	-	462	462	462	462	-	-	303	513	-	-	-	500	500	500	500	500	500	500	500	-	-	-	-
1765				294	294	294	294	294	294	294	294	514	514	514	514	349	349	304	349	349	304	395	1395	463	463	520	463	463	463	463	514	514	304	514	520	520	520	501	501	501	501	501	501	501	501	514	1514	349	349
1766				-	-	-	-	-	-	-	-	-	-	-	-	-	-	-	-	-	-	-	-	-	-	-	-	-	-	-	-	-	-	-	-	-	-	-	-	-	-	-	-	-	-	-	-	-	-
1767				295	295	295	295	295	295	295	295	515	515	515	515	350	350	305	350	350	305	396	1396	464	464	521	464	464	464	464	515	515	305	515	521	521	521	502	502	502	502	502	502	502	502	515	1515	350	350
1768				296	296	296	296	296	296	296	296	516	516	516	516	351	351	306	351	351	306	397	1397	465	465	522	465	465	465	465	516	516	306	516	522	522	522	503	503	503	503	503	503	503	503	516	1516	351	351
1769				-	-	-	-	-	-	-	-	-	-	-	-	-	-	-	-	-	-	-	-	-	-	-	-	-	-	-	-	-	-	-	-	-	-	-	-	-	-	-	-	-	-	-	-	-	-
1770				297	297	297	297	297	297	297	297	517	517	517	517	352	352	307	352	352	307	398	1398	466	466	523	466	466	466	466	517	517	307	517	523	523	523	504	504	504	504	504	504	504	504	517	1517	352	352
1771				298	298	298	298	298	298	298	298	518	518	518	518	353	353	308	353	353	308	399	1399	467	467	524	467	467	467	467	518	518	308	518	524	524	524	505	505	505	505	505	505	505	505	518	1518	353	353
1772	Motif "3"			299	299	299	299	299	299	299	299	519	519	519	519	354	354	309	354	354	309	400	1400	468	468	525	468	468	468	468	519	519	309	519	525	525	525	506	506	506	506	506	506	506	506	519	1519	354	354
1773	Motif "3"			300	300	300	300	300	300	300	300	520	520	520	520	355	355	310	355	355	310	401	1401	469	469	526	469	469	469	469	520	520	310	520	526	526	526	507	507	507	507	507	507	507	507	520	1520	355	355
1774	Motif "3"			301	301	301	301	301	301	301	301	521	521	521	521	356	356	311	356	356	311	402	1402	470	470	527	470	470	470	470	521	521	311	521	527	527	527	508	508	508	508	508	508	508	508	521	1521	356	356
1775	Motif "3"			302	302	302	302	302	302	302	302	522	522	522	522	357	357	312	357	357	312	403	1403	471	471	528	471	471	471	471	522	522	312	522	528	528	528	509	509	509	509	509	509	509	509	522	1522	357	357
1776	Motif "3"			303	303	303	303	303	303	303	303	523	523	523	523	358	358	313	358	358	313	404	1404	472	472	529	472	472	472	472	523	523	313	523	529	529	529	510	510	510	510	510	510	510	510	523	1523	358	358
1777	Motif "3"			304	304	304	304	304	304	304	304	524	524	524	524	359	359	314	359	359	314	405	1405	473	473	530	473	473	473	473	524	524	314	524	530	530	530	511	511	511	511	511	511	511	511	524	1524	359	359
1778	Motif "3"			305	305	305	305	305	305	305	305	525	525	525	525	360	360	315	360	360	315	406	1406	474	474	531	474	474	474	474	525	525	315	525	531	531	531	512	512	512	512	512	512	512	512	525	1525	360	360
1779	Motif "3"			306	306	306	306	306	306	306	306	526	526	526	526	361	361	316	361	361	316	407	1407	475	475	532	475	475	475	475	526	526	316	526	532	532	532	513	513	513	513	513	513	513	513	526	1526	361	361
1780	Motif "3"			-	-	-	-	-	-	-	-	-	-	-	-	-	-	-	-	-	-	-	-	-	-	-	-	-	-	-	-	-	-	-	-	-	-	514	514	514	514	514	514	514	514	-	-	-	-
1781	Motif "3"			-	-	-	-	-	-	-	-	-	-	-	-	-	-	-	-	-	-	-	-	-	-	-	-	-	-	-	-	-	-	-	-	-	-	515	515	515	515	515	515	515	515	-	-	-	-
1782	Motif "3"			307	307	307	307	307	307	307	307	527	527	527	527	362	362	317	362	362	317	408	1408	476	476	533	476	476	476	476	527	527	317	527	533	533	533	516	516	516	516	516	516	516	516	527	1527	362	362
1783		Motif "3"	Ribose Binding Site	308	308	308	308	308	308	308	308	528	528	528	528	363	363	318	363	363	318	409	1409	477	477	534	477	477	477	477	528	528	318	528	534	534	534	517	517	517	517	517	517	517	517	528	1528	363	363
1784	Motif "3"			309	309	309	309	309	309	309	309	529	529	529	529	364	364	319	364	364	319	410	1410	478	478	535	478	478	478	478	529	529	319	529	535	535	535	518	518	518	518	518	518	518	518	529	1529	364	364
1785	Motif "3"			310	310	310	310	310	310	310	310	530	530	530	530	365	365	320	365	365	320	411	1411	479	479	536	479	479	479	479	530	530	320	530	536	536	536	519	519	519	519	519	519	519	519	530	1530	365	365
1786	Arginine Tweezer	Motif "3"	Adenine Binding Site	311	311	311	311	311	311	311	311	531	531	531	531	366	366	321	366	366	321	412	1412	480	480	537	480	480	480	480	531	531	321	531	537	537	537	520	520	520	520	520	520	520	520	531	1531	366	366
1787	Motif "3"			312	312	312	312	312	312	312	312	532	532	532	532	367	367	322	367	367	322	413	1413	481	481	538	481	481	481	481	532	532	322	532	538	538	538	521	521	521	521	521	521	521	521	532	1532	367	367
1788	Motif "3"			313	313	313	313	313	313	313	313	533	533	533	533	368	368	323	368	368	323	414	1414	482	482	539	482	482	482	482	533	533	323	533	539	539	539	522	522	522	522	522	522	522	522	533	1533	368	368
1789	Motif "3"			314	314	314	314	314	314	314	314	534	534	534	534	369	369	324	369	369	324	415	1415	483	483	540	483	483	483	483	534	534	324	534	540	540	540	523	523	523	523	523	523	523	523	534	1534	369	369
1790	Motif "3"			315	315	315	315	315	315	315	315	535	535	535	535	370	370	325	370	370	325	416	1416	484	484	541	484	484	484	484	535	535	325	535	541	541	541	524	524	524	524	524	524	524	524	535	1535	370	370
1791	Motif "3"			316	316	316	316	316	316	316	316	536	536	536	536	371	371	326	371	371	326	417	1417	485	485	542	485	485	485	485	536	536	326	536	542	542	542	525	525	525	525	525	525	525	525	536	1536	371	371
1792	Motif "3"			317	317	317	317	317	317	317	317	537	537	537	537	372	372	327	372	372	327	418	1418	486	486	543	486	486	486	486	537	537	327	537	543	543	543	526	526	526	526	526	526	526	526	537	1537	372	372
1793	Motif "3"			318	318	318	318	318	318	318	318	538	538	538	538	373	373	328	373	373	328	419	1419	487	487	544	487	487	487	487	538	538	328	538	544	544	544	527	527	527	527	527	527	527	527	538	1538	373	373
1794	Motif "3"			319	319	319	319	319	319	319	319	539	539	539	539	374	374	329	374	374	329	420	1420	488	488	545	488	488	488	488	539	539	329	539	545	545	545	528	528	528	528	528	528	528	528	539	1539	374	374
1795				320	320	320	320	320	320	320	320	540	540	540	540	375	375	330	375	375	330	421	1421	489	489	546	489	489	489	489	540	540	330	540	546	546	546	529	529	529	529	529	529	529	529	540	1540	375	375
1796				321	321	321	321	321	321	321	321	541	541	541	541	376	376	331	376	376	331	422	1422	490	490	547	490	490	490	490	541	541	331	541	547	547	547	530	530	530	530	530	530	530	530	541	1541	376	376
1797				322	322	322	322	322	322	322	322	542	542	542	542	377	377	332	377	377	332	423	1423	491	491	548	491	491	491	491	542	542	332	542	548	548	548	531	531	531	531	531	531	531	531	542	1542	377	377
1798				323	323	323	323	323	323	323	323	543	543	543	543	378	378	333	378	378	333	424	1424	492	492	549	492	492	492	492	543	543	333	543	549	549	549	532	532	532	532	532	532	532	532	543	1543	378	378
1799				324	324	324	324	324	324	324	324	544	544	544	544	379	379	334	379	379	334	425	1425	493	493	550	493	493	493	493	544	544	334	544	550	550	550	533	533	533	533	533	533	533	533	544	1544	379	379
1800				325	325	325	325	325	325	325	325	545	545	545	545	380	380	335	380	380	335	426	1426	494	494	551	494	494	494	494	545	545	335	545	551	551	551	534	534	534	534	534	534	534	534	545	1545	380	380
1801				326	326	326	326	326	326	326	326	546	546	546	546	381	381	336	381	381	336	427	1427	495	495	552	495	495	495	495	546	546	336	546	552	552	552	535	535	535	535	535	535	535	535	546	1546	381	381
1802				327	327	327	327	327	327	327	327	547	547	547	547	382	382	337	382	382	337	428	1428	496	496	553	496	496	496	496	547	547	337	547	553	553	553	536	536	536	536	536	536	536	536	547	1547	382	382
1803				328	328	328	328	328	328	328	328	548	548	548	548	383	383	338	383	383	338	429	1429	497	497	554	497	497	497	497	548	548	338	548	554	554	554	537	537	537	537	537	537	537	537	548	1548	383	383
1804				329	329	329	329	329	329	329	329	549	549	549	549	384	384	339	384	384	339	430	1430	498	498	555	498	498	498	498	549	549	339	549	555	555	555	538	538	538	538	538	538	538	538	549	1549	384	384
1805				330	330	330	330	330	330	330	330	550	550	550	550	385	385	340	385	385	340	431	1431	499	499	556	499	499	499	499	550	550	340	550	556	556	556	539	539	539	539	539	539	539	539	550	1550	385	385
1806				331	331	331	331	331	331	331	331	551	551	551	551	386	386	341	386	386	341	432	1432	500	500	557	500	500	500	500	551	551	341	551	557	557	557	540	540	540	540	540	540	540	540	551	1551	386	386
1807				332	332	332	332	332	332	332	332	552	552	552	552	387	387	342	387	387	342	433	1433	501	501	558	501	501	501	501	552	552	342	552	558	558	558	541	541	541	541	541	541	541	541	552	1552	387	387
1808				333	333	333	333	333	333	333	333	553	553	553	553	388	388	343	388	388	343	434	1434	502	502	559	502	502	502	502	553	553	343	553	559	559	559	542	542	542	542	542	542	542	542	553	1553	388	388
1809				334	334	334	334	334	334	334	334	554	554	554	554	389	389	344	389	389	344	435	1435	-	-	560	-	-	-	-	554	554	344	554	560	560	560	543	543	543	543	543	543	543	543	554	1554	389	389
1810				335	335	335	335	335	335	335	335	555	555	555	555	390	390	345	390	390	345	436	1436	-	-	561	-	-	-	-	555	555	345	555	561	561	561	544	544	544	544	544	544	544	544	555	1555	390	390
1811				336	336	336	336	336	336	336	336	556	556	556	556	391	391	346	391	391	346	437	1437	-	-	562	-	-	-	-	556	556	346	556	562	562	562	545	545	545	545	545	545	545	545	556	1556	391	391
1812				337	337	337	337	337	337	337	337	557	557	557	557	392	392	347	392	392	347	438	1438	-	-	563	-	-	-	-	557	557	347	557	563	563	563	546	546	546	546	546	546	546	546	557	1557	392	392
1813				338	338	338	338	338	338	338	338	-	-	-	-	393	393	348	393	393	348	-	-	-	-	564	-	-	-	-	558	558	348	-	564	564	564	547	547	547	547	547	547	547	547	558	1558	393	393
1814				339	339	339	339	339	339	339	339	-	-	-	-	394	394	349	394	394	349	-	-	-	-	565	-	-	-	-	559	559	349	-	565	565	565	548	548	548	548	548	548	548	548	559	1559	394	394
1815				340	340	340	340	340	340	340	340	-	-	-	-	395	395	350	395	395	350	-	-	-	-	566	-	-	-	-	560	560	350	-	566	566	566	549	549	549	549	549	549	549	549	560	1560	395	395
1816				341	341	341	341	341	341	341	341	-	-	-	-	396	396	-	396	396	-	-	-	-	-	567	-	-	-	-	561	561	-	-	567	567	567	550	550	550	550	550	550	550	550	561	1561	396	396
1817				342	342	342	342	342	342	342	342	-	-	-	-	397	397	-	397	397	-	-	-	-	-	568	-	-	-	-	562	562	-	-	568	568	568	551	551	551	551	551	551	551	551	562	1562	397	397
1818				343	343	343	343	343	343	343	343	-	-	-	-	398	398	-	398	398	-	-	-	-	-	569	-	-	-	-	563	563	-	-	569	569	569	552	552	552	552	552	552	552	552	563	1563	398	398
1819				344	344	344	344	344	344	344	344	-	-	-	-	399	399	-	399	399	-	-	-	-	-	570	-	-	-	-	564	564	-	-	570	570	570	553	553	553	553	553	553	553	553	564	1564	399	399
1820				345	345	345	345	345	345	345	345	-	-	-	-	400	400	-	400	400	-	-	-	-	-	571	-	-	-	-	565	565	-	-	571	571	571	554	554	554	554	554	554	554	554	565	1565	400	400
1821				346	346	346	346	346	346	346	346	-	-	-	-	401	401	-	401	401	-	-	-	-	-	572	-	-	-	-	566	566	-	-	572	572	572	555	555	555	555	555	555	555	555	566	1566	401	401
1822				347	347	347	347	347	347	347	347	-	-	-	-	402	402	-	402	402	-	-	-	-	-	573	-	-	-	-	567	567	-	-	573	573	573	556	556	556	556	556	556	556	556	567	1567	402	402
1823				-	-	-	-	-	-	-	-	-	-	-	-	-	-	-	-	-	-	-	-	-	-	-	-	-	-	-	-	-	-	-	-	-	-	-	-	-	-	-	-	-	-	-	-	-	-
1824				-	-	-	-	-	-	-	-	-	-	-	-	-	-	-	-	-	-	-	-	-	-	-	-	-	-	-	-	-	-	-	-	-	-	-	-	-	-	-	-	-	-	-	-	-	-
1825				-	-	-	-	-	-	-	-	-	-	-	-	-	-	-	-	-	-	-	-	-	-	-	-	-	-	-	-	-	-	-	-	-	-	-	-	-	-	-	-	-	-	-	-	-	-
1826				-	-	-	-	-	-	-	-	-	-	-	-	-	-	-	-	-	-	-	-	-	-	-	-	-	-	-	-	-	-	-	-	-	-	-	-	-	-	-	-	-	-	-	-	-	-
1827				-	-	-	-	-	-	-	-	-	-	-	-	-	-	-	-	-	-	-	-	-	-	-	-	-	-	-	-	-	-	-	-	-	-	-	-	-	-	-	-	-	-	-	-	-	-
1828				-	-	-	-	-	-	-	-	-	-	-	-	-	-	-	-	-	-	-	-	-	-	-	-	-	-	-	-	-	-	-	-	-	-	-	-	-	-	-	-	-	-	-	-	-	-
1829				-	-	-	-	-	-	-	-	-	-	-	-	-	-	-	-	-	-	-	-	-	-	-	-	-	-	-	-	-	-	-	-	-	-	-	-	-	-	-	-	-	-	-	-	-	-
1830				348	348	348	348	348	348	348	348	-	-	-	-	403	403	-	403	403	-	-	-	-	-	574	-	-	-	-	568	568	-	-	574	574	574	557	557	557	557	557	557	557	557	568	1568	403	403
1831				349	349	349	349	349	349	349	349	-	-	-	-	404	404	-	404	404	-	-	-	-	-	575	-	-	-	-	569	569	-	-	575	575	575	558	558	558	558	558	558	558	558	569	1569	404	404
1832				350	350	350	350	350	350	350	350	-	-	-	-	405	405	-	405	405	-	-	-	-	-	576	-	-	-	-	570	570	-	-	576	576	576	559	559	559	559	559	559	559	559	570	1570	405	405
1833				351	351	351	351	351	351	351	351	-	-	-	-	406	406	-	406	406	-	-	-	-	-	577	-	-	-	-	571	571	-	-	577	577	577	560	560	560	560	560	560	560	560	571	1571	406	406
1834				352	352	352	352	352	352	352	352	-	-	-	-	407	407	-	407	407	-	-	-	-	-	578	-	-	-	-	572	572	-	-	578	578	578	561	561	561	561	561	561	561	561	572	1572	407	407
1835				353	353	353	353	353	353	353	353	-	-	-	-	408	408	-	408	408	-	-	-	-	-	579	-	-	-	-	573	573	-	-	579	579	579	562	562	562	562	562	562	562	562	573	1573	408	408
1836				354	354	354	354	354	354	354	354	-	-	-	-	409	409	-	409	409	-	-	-	-	-	580	-	-	-	-	574	574	-	-	580	580	580	563	563	563	563	563	563	563	563	574	1574	409	409
1837				355	355	355	355	355	355	355	355	-	-	-	-	410	410	-	410	410	-	-	-	-	-	581	-	-	-	-	575	575	-	-	581	581	581	564	564	564	564	564	564	564	564	575	1575	410	410
1838				356	356	356	356	356	356	356	356	-	-	-	-	411	411	-	411	411	-	-	-	-	-	582	-	-	-	-	576	576	-	-	582	582	582	565	565	565	565	565	565	565	565	576	1576	411	411
1839				357	357	357	357	357	357	357	357	-	-	-	-	412	412	-	412	412	-	-	-	-	-	583	-	-	-	-	577	577	-	-	583	583	583	566	566	566	566	566	566	566	566	577	1577	412	412
1840				358	358	358	358	358	358	358	358	-	-	-	-	413	413	-	413	413	-	-	-	-	-	584	-	-	-	-	578	578	-	-	584	584	584	567	567	567	567	567	567	567	567	578	1578	413	413
1841				359	359	359	359	359	359	359	359	-	-	-	-	414	414	-	414	414	-	-	-	-	-	585	-	-	-	-	579	579	-	-	585	585	585	568	568	568	568	568	568	568	568	579	1579	414	414
1842				360	360	360	360	360	360	360	360	-	-	-	-	415	415	-	415	415	-	-	-	-	-	-	-	-	-	-	580	580	-	-	586	586	586	569	569	569	569	569	569	569	569	580	1580	415	415
1843				361	361	361	361	361	361	361	361	-	-	-	-	416	416	-	416	416	-	-	-	-	-	-	-	-	-	-	-	-	-	-	587	587	587	570	570	570	570	570	570	570	570	-	-	416	416
1844				362	362	362	362	362	362	362	362	-	-	-	-	417	417	-	417	417	-	-	-	-	-	-	-	-	-	-	-	-	-	-	588	588	588	571	571	571	571	571	571	571	571	-	-	417	417
1845				363	363	363	363	363	363	363	363	-	-	-	-	418	418	-	418	418	-	-	-	-	-	-	-	-	-	-	-	-	-	-	589	589	589	572	572	572	572	572	572	572	572	-	-	418	418
1846				-	-	-	-	-	-	-	-	-	-	-	-	-	-	-	-	-	-	-	-	-	-	-	-	-	-	-	-	-	-	-	-	-	-	-	-	-	-	-	-	-	-	-	-	-	-
1847				364	364	364	364	364	364	364	364	-	-	-	-	419	419	-	419	419	-	-	-	-	-	-	-	-	-	-	-	-	-	-	590	590	590	573	573	573	573	573	573	573	573	-	-	419	419
1848				365	365	365	365	365	365	365	365	-	-	-	-	420	420	-	420	420	-	-	-	-	-	-	-	-	-	-	-	-	-	-	-	-	-	574	574	574	574	574	574	574	574	-	-	420	420
1849				366	366	366	366	366	366	366	366	-	-	-	-	421	421	-	421	421	-	-	-	-	-	-	-	-	-	-	-	-	-	-	-	-	-	575	575	575	575	575	575	575	575	-	-	421	421
1850				367	367	367	367	367	367	367	367	-	-	-	-	422	422	-	422	422	-	-	-	-	-	-	-	-	-	-	-	-	-	-	-	-	-	-	-	-	-	-	-	-	-	-	-	422	422
1851				368	368	368	368	368	368	368	368	-	-	-	-	423	423	-	423	423	-	-	-	-	-	-	-	-	-	-	-	-	-	-	-	-	-	-	-	-	-	-	-	-	-	-	-	423	423
1852				369	369	369	369	369	369	369	369	-	-	-	-	424	424	-	424	424	-	-	-	-	-	-	-	-	-	-	-	-	-	-	-	-	-	-	-	-	-	-	-	-	-	-	-	424	424
1853				370	370	370	370	370	370	370	370	-	-	-	-	425	425	-	425	425	-	-	-	-	-	-	-	-	-	-	-	-	-	-	-	-	-	-	-	-	-	-	-	-	-	-	-	425	425
1854				371	371	371	371	371	371	371	371	-	-	-	-	426	426	-	426	426	-	-	-	-	-	-	-	-	-	-	-	-	-	-	-	-	-	-	-	-	-	-	-	-	-	-	-	426	426
1855				372	372	372	372	372	372	372	372	-	-	-	-	427	427	-	427	427	-	-	-	-	-	-	-	-	-	-	-	-	-	-	-	-	-	-	-	-	-	-	-	-	-	-	-	427	427
1856				373	373	373	373	373	373	373	373	-	-	-	-	428	428	-	428	428	-	-	-	-	-	-	-	-	-	-	-	-	-	-	-	-	-	-	-	-	-	-	-	-	-	-	-	428	428
1857				374	374	374	374	374	374	374	374	-	-	-	-	429	429	-	429	429	-	-	-	-	-	-	-	-	-	-	-	-	-	-	-	-	-	-	-	-	-	-	-	-	-	-	-	429	429
1858				-	-	-	-	-	-	-	-	-	-	-	-	-	-	-	-	-	-	-	-	-	-	-	-	-	-	-	-	-	-	-	-	-	-	-	-	-	-	-	-	-	-	-	-	-	-
1859				-	-	-	-	-	-	-	-	-	-	-	-	-	-	-	-	-	-	-	-	-	-	-	-	-	-	-	-	-	-	-	-	-	-	-	-	-	-	-	-	-	-	-	-	-	-
1860				375	375	375	375	375	375	375	375	-	-	-	-	430	430	-	430	430	-	-	-	-	-	-	-	-	-	-	-	-	-	-	-	-	-	-	-	-	-	-	-	-	-	-	-	430	430
1861				376	376	376	376	376	376	376	376	-	-	-	-	431	431	-	431	431	-	-	-	-	-	-	-	-	-	-	-	-	-	-	-	-	-	-	-	-	-	-	-	-	-	-	-	431	431
1862				377	377	377	377	377	377	377	377	-	-	-	-	432	432	-	432	432	-	-	-	-	-	-	-	-	-	-	-	-	-	-	-	-	-	-	-	-	-	-	-	-	-	-	-	432	432
1863				378	378	378	378	378	378	378	378	-	-	-	-	433	433	-	433	433	-	-	-	-	-	-	-	-	-	-	-	-	-	-	-	-	-	-	-	-	-	-	-	-	-	-	-	433	433
1864				379	379	379	379	379	379	379	379	-	-	-	-	434	434	-	434	434	-	-	-	-	-	-	-	-	-	-	-	-	-	-	-	-	-	-	-	-	-	-	-	-	-	-	-	434	434
1865				380	380	380	380	380	380	380	380	-	-	-	-	435	435	-	435	435	-	-	-	-	-	-	-	-	-	-	-	-	-	-	-	-	-	-	-	-	-	-	-	-	-	-	-	435	435
1866				381	381	381	381	381	381	381	381	-	-	-	-	436	436	-	436	436	-	-	-	-	-	-	-	-	-	-	-	-	-	-	-	-	-	-	-	-	-	-	-	-	-	-	-	436	436
1867				382	382	382	382	382	382	382	382	-	-	-	-	437	437	-	437	437	-	-	-	-	-	-	-	-	-	-	-	-	-	-	-	-	-	-	-	-	-	-	-	-	-	-	-	437	437
1868				-	-	-	-	-	-	-	-	-	-	-	-	-	-	-	-	-	-	-	-	-	-	-	-	-	-	-	-	-	-	-	-	-	-	-	-	-	-	-	-	-	-	-	-	-	-
1869				-	-	-	-	-	-	-	-	-	-	-	-	-	-	-	-	-	-	-	-	-	-	-	-	-	-	-	-	-	-	-	-	-	-	576	576	576	576	576	576	576	576	-	-	-	-
1870				-	-	-	-	-	-	-	-	-	-	-	-	-	-	-	-	-	-	-	-	-	-	-	-	-	-	-	-	-	-	-	-	-	-	577	577	577	577	577	577	577	577	-	-	-	-
1871				-	-	-	-	-	-	-	-	-	-	-	-	-	-	-	-	-	-	-	-	-	-	-	-	-	-	-	-	-	-	-	-	-	-	578	578	578	578	578	578	578	578	-	-	-	-
1872				-	-	-	-	-	-	-	-	-	-	-	-	-	-	-	-	-	-	-	-	-	-	-	-	-	-	-	-	-	-	-	-	-	-	579	579	579	579	579	579	579	579	-	-	-	-
1873				-	-	-	-	-	-	-	-	-	-	-	-	-	-	-	-	-	-	-	-	-	-	-	-	-	-	-	-	-	-	-	-	-	-	580	580	580	580	580	580	580	580	-	-	-	-
1874				-	-	-	-	-	-	-	-	-	-	-	-	-	-	-	-	-	-	-	-	-	-	-	-	-	-	-	-	-	-	-	-	-	-	581	581	581	581	581	581	581	581	-	-	-	-
1875				-	-	-	-	-	-	-	-	-	-	-	-	-	-	-	-	-	-	-	-	-	-	-	-	-	-	-	-	-	-	-	-	-	-	582	582	582	582	582	582	582	582	-	-	-	-
1876				-	-	-	-	-	-	-	-	-	-	-	-	-	-	-	-	-	-	-	-	-	-	-	-	-	-	-	-	-	-	-	-	-	-	583	583	583	583	583	583	583	583	-	-	-	-
1877				-	-	-	-	-	-	-	-	-	-	-	-	-	-	-	-	-	-	-	-	-	-	-	-	-	-	-	-	-	-	-	-	-	-	584	584	584	584	584	584	584	584	-	-	-	-
1878				383	383	383	383	383	383	383	383	-	-	-	-	438	438	-	438	438	-	-	-	-	-	-	-	-	-	-	-	-	-	-	-	-	-	585	585	585	585	585	585	585	585	-	-	438	438
1879				384	384	384	384	384	384	384	384	-	-	-	-	439	439	-	439	439	-	-	-	-	-	-	-	-	-	-	-	-	-	-	-	-	-	586	586	586	586	586	586	586	586	-	-	439	439
1880				385	385	385	385	385	385	385	385	-	-	-	-	440	440	-	440	440	-	-	-	-	-	-	-	-	-	-	-	-	-	-	-	-	-	587	587	587	587	587	587	587	587	-	-	440	440
1881				386	386	386	386	386	386	386	386	-	-	-	-	441	441	-	441	441	-	-	-	-	-	-	-	-	-	-	-	-	-	-	-	-	-	588	588	588	588	588	588	588	588	-	-	441	441
1882				387	387	387	387	387	387	387	387	-	-	-	-	442	442	-	442	442	-	-	-	-	-	-	-	-	-	-	-	-	-	-	-	-	-	589	589	589	589	589	589	589	589	-	-	442	442
1883				388	388	388	388	388	388	388	388	-	-	-	-	443	443	-	443	443	-	-	-	-	-	-	-	-	-	-	-	-	-	-	-	-	-	590	590	590	590	590	590	590	590	-	-	443	443
1884				389	389	389	389	389	389	389	389	-	-	-	-	444	444	-	444	444	-	-	-	-	-	-	-	-	-	-	-	-	-	-	-	-	-	591	591	591	591	591	591	591	591	-	-	444	444
1885				390	390	390	390	390	390	390	390	-	-	-	-	445	445	-	445	445	-	-	-	-	-	-	-	-	-	-	-	-	-	-	-	-	-	592	592	592	592	592	592	592	592	-	-	445	445
1886				391	391	391	391	391	391	391	391	-	-	-	-	446	446	-	446	446	-	-	-	-	-	-	-	-	-	-	-	-	-	-	-	-	-	593	593	593	593	593	593	593	593	-	-	446	446
1887				392	392	392	392	392	392	392	392	-	-	-	-	447	447	-	447	447	-	-	-	-	-	-	-	-	-	-	-	-	-	-	-	-	-	594	594	594	594	594	594	594	594	-	-	447	447
1888				393	393	393	393	393	393	393	393	-	-	-	-	448	448	-	448	448	-	-	-	-	-	-	-	-	-	-	-	-	-	-	-	-	-	595	595	595	595	595	595	595	595	-	-	448	448
1889				394	394	394	394	394	394	394	394	-	-	-	-	449	449	-	449	449	-	-	-	-	-	-	-	-	-	-	-	-	-	-	-	-	-	596	596	596	596	596	596	596	596	-	-	449	449
1890				395	395	395	395	395	395	395	395	-	-	-	-	450	450	-	450	450	-	-	-	-	-	-	-	-	-	-	-	-	-	-	-	-	-	597	597	597	597	597	597	597	597	-	-	450	450
1891				396	396	396	396	396	396	396	396	-	-	-	-	451	451	-	451	451	-	-	-	-	-	-	-	-	-	-	-	-	-	-	-	-	-	598	598	598	598	598	598	598	598	-	-	451	451
1892				397	397	397	397	397	397	397	397	-	-	-	-	452	452	-	452	452	-	-	-	-	-	-	-	-	-	-	-	-	-	-	-	-	-	599	599	599	599	599	599	599	599	-	-	452	452
1893				398	398	398	398	398	398	398	398	-	-	-	-	453	453	-	453	453	-	-	-	-	-	-	-	-	-	-	-	-	-	-	-	-	-	600	600	600	600	600	600	600	600	-	-	453	453
1894				399	399	399	399	399	399	399	399	-	-	-	-	454	454	-	454	454	-	-	-	-	-	-	-	-	-	-	-	-	-	-	-	-	-	601	601	601	601	601	601	601	601	-	-	454	454
1895				400	400	400	400	400	400	400	400	-	-	-	-	455	455	-	455	455	-	-	-	-	-	-	-	-	-	-	-	-	-	-	-	-	-	602	602	602	602	602	602	602	602	-	-	455	455
1896				401	401	401	401	401	401	401	401	-	-	-	-	456	456	-	456	456	-	-	-	-	-	-	-	-	-	-	-	-	-	-	-	-	-	603	603	603	603	603	603	603	603	-	-	456	456
1897				-	-	-	-	-	-	-	-	-	-	-	-	-	-	-	-	-	-	-	-	-	-	-	-	-	-	-	-	-	-	-	-	-	-	-	-	-	-	-	-	-	-	-	-	-	-
1898				402	402	402	402	402	402	402	402	-	-	-	-	457	457	-	457	457	-	-	-	-	-	-	-	-	-	-	-	-	-	-	-	-	-	604	604	604	604	604	604	604	604	-	-	457	457
1899				403	403	403	403	403	403	403	403	-	-	-	-	458	458	-	458	458	-	-	-	-	-	-	-	-	-	-	-	-	-	-	-	-	-	605	605	605	605	605	605	605	605	-	-	458	458
1900				404	404	404	404	404	404	404	404	-	-	-	-	459	459	-	459	459	-	-	-	-	-	-	-	-	-	-	-	-	-	-	-	-	-	606	606	606	606	606	606	606	606	-	-	459	459
1901				405	405	405	405	405	405	405	405	-	-	-	-	460	460	-	460	460	-	-	-	-	-	-	-	-	-	-	-	-	-	-	-	-	-	607	607	607	607	607	607	607	607	-	-	460	460
1902				406	406	406	406	406	406	406	406	-	-	-	-	461	461	-	461	461	-	-	-	-	-	-	-	-	-	-	-	-	-	-	-	-	-	608	608	608	608	608	608	608	608	-	-	461	461
1903				407	407	407	407	407	407	407	407	-	-	-	-	462	462	-	462	462	-	-	-	-	-	-	-	-	-	-	-	-	-	-	-	-	-	609	609	609	609	609	609	609	609	-	-	462	462
1904				408	408	408	408	408	408	408	408	-	-	-	-	463	463	-	463	463	-	-	-	-	-	-	-	-	-	-	-	-	-	-	-	-	-	610	610	610	610	610	610	610	610	-	-	463	463
1905				409	409	409	409	409	409	409	409	-	-	-	-	464	464	-	464	464	-	-	-	-	-	-	-	-	-	-	-	-	-	-	-	-	-	611	611	611	611	611	611	611	611	-	-	464	464
1906				410	410	410	410	410	410	410	410	-	-	-	-	465	465	-	465	465	-	-	-	-	-	-	-	-	-	-	-	-	-	-	-	-	-	612	612	612	612	612	612	612	612	-	-	465	465
1907				411	411	411	411	411	411	411	411	-	-	-	-	466	466	-	466	466	-	-	-	-	-	-	-	-	-	-	-	-	-	-	-	-	-	613	613	613	613	613	613	613	613	-	-	466	466
1908				-	-	-	-	-	-	-	-	-	-	-	-	-	-	-	-	-	-	-	-	-	-	-	-	-	-	-	-	-	-	-	-	-	-	-	-	-	-	-	-	-	-	-	-	-	-
1909				412	412	412	412	412	412	412	412	-	-	-	-	467	467	-	467	467	-	-	-	-	-	-	-	-	-	-	-	-	-	-	-	-	-	614	614	614	614	614	614	614	614	-	-	467	467
1910				413	413	413	413	413	413	413	413	-	-	-	-	468	468	-	468	468	-	-	-	-	-	-	-	-	-	-	-	-	-	-	-	-	-	615	615	615	615	615	615	615	615	-	-	468	468
1911				-	-	-	-	-	-	-	-	-	-	-	-	-	-	-	-	-	-	-	-	-	-	-	-	-	-	-	-	-	-	-	-	-	-	-	-	-	-	-	-	-	-	-	-	-	-
1912				-	-	-	-	-	-	-	-	-	-	-	-	-	-	-	-	-	-	-	-	-	-	-	-	-	-	-	-	-	-	-	-	-	-	-	-	-	-	-	-	-	-	-	-	-	-
1913				414	414	414	414	414	414	414	414	-	-	-	-	469	469	-	469	469	-	-	-	-	-	-	-	-	-	-	-	-	-	-	-	-	-	616	616	616	616	616	616	616	616	-	-	469	469
1914				415	415	415	415	415	415	415	415	-	-	-	-	470	470	-	470	470	-	-	-	-	-	-	-	-	-	-	-	-	-	-	-	-	-	617	617	617	617	617	617	617	617	-	-	470	470
1915				416	416	416	416	416	416	416	416	-	-	-	-	471	471	-	471	471	-	-	-	-	-	-	-	-	-	-	-	-	-	-	-	-	-	618	618	618	618	618	618	618	618	-	-	471	471
1916				417	417	417	417	417	417	417	417	-	-	-	-	472	472	-	472	472	-	-	-	-	-	-	-	-	-	-	-	-	-	-	-	-	-	619	619	619	619	619	619	619	619	-	-	472	472
1917				418	418	418	418	418	418	418	418	-	-	-	-	473	473	-	473	473	-	-	-	-	-	-	-	-	-	-	-	-	-	-	-	-	-	620	620	620	620	620	620	620	620	-	-	473	473
1918				419	419	419	419	419	419	419	419	-	-	-	-	474	474	-	474	474	-	-	-	-	-	-	-	-	-	-	-	-	-	-	-	-	-	621	621	621	621	621	621	621	621	-	-	474	474
1919				-	-	-	-	-	-	-	-	-	-	-	-	475	475	-	475	475	-	-	-	-	-	-	-	-	-	-	-	-	-	-	-	-	-	-	-	-	-	-	-	-	-	-	-	475	475
1920				-	-	-	-	-	-	-	-	-	-	-	-	476	476	-	476	476	-	-	-	-	-	-	-	-	-	-	-	-	-	-	-	-	-	-	-	-	-	-	-	-	-	-	-	476	476
1921				-	-	-	-	-	-	-	-	-	-	-	-	477	477	-	477	477	-	-	-	-	-	-	-	-	-	-	-	-	-	-	-	-	-	-	-	-	-	-	-	-	-	-	-	477	477
1922				-	-	-	-	-	-	-	-	-	-	-	-	478	478	-	478	478	-	-	-	-	-	-	-	-	-	-	-	-	-	-	-	-	-	-	-	-	-	-	-	-	-	-	-	478	478
1923				-	-	-	-	-	-	-	-	-	-	-	-	479	479	-	479	479	-	-	-	-	-	-	-	-	-	-	-	-	-	-	-	-	-	-	-	-	-	-	-	-	-	-	-	479	479
1924				-	-	-	-	-	-	-	-	-	-	-	-	480	480	-	480	480	-	-	-	-	-	-	-	-	-	-	-	-	-	-	-	-	-	-	-	-	-	-	-	-	-	-	-	480	480
1925				-	-	-	-	-	-	-	-	-	-	-	-	481	481	-	481	481	-	-	-	-	-	-	-	-	-	-	-	-	-	-	-	-	-	-	-	-	-	-	-	-	-	-	-	481	481
1926				-	-	-	-	-	-	-	-	-	-	-	-	482	482	-	482	482	-	-	-	-	-	-	-	-	-	-	-	-	-	-	-	-	-	-	-	-	-	-	-	-	-	-	-	482	482
1927				-	-	-	-	-	-	-	-	-	-	-	-	483	483	-	483	483	-	-	-	-	-	-	-	-	-	-	-	-	-	-	-	-	-	-	-	-	-	-	-	-	-	-	-	483	483
1928				-	-	-	-	-	-	-	-	-	-	-	-	484	484	-	484	484	-	-	-	-	-	-	-	-	-	-	-	-	-	-	-	-	-	-	-	-	-	-	-	-	-	-	-	484	484
1929				420	420	420	420	420	420	420	420	-	-	-	-	485	485	-	485	485	-	-	-	-	-	-	-	-	-	-	-	-	-	-	-	-	-	622	622	622	622	622	622	622	622	-	-	485	485
1930				-	-	-	-	-	-	-	-	-	-	-	-	486	486	-	486	486	-	-	-	-	-	-	-	-	-	-	-	-	-	-	-	-	-	623	623	623	623	623	623	623	623	-	-	486	486
1931				-	-	-	-	-	-	-	-	-	-	-	-	487	487	-	487	487	-	-	-	-	-	-	-	-	-	-	-	-	-	-	-	-	-	624	624	624	624	624	624	624	624	-	-	487	487
1932				-	-	-	-	-	-	-	-	-	-	-	-	488	488	-	488	488	-	-	-	-	-	-	-	-	-	-	-	-	-	-	-	-	-	-	-	-	-	-	-	-	-	-	-	488	488
1933				-	-	-	-	-	-	-	-	-	-	-	-	489	489	-	489	489	-	-	-	-	-	-	-	-	-	-	-	-	-	-	-	-	-	-	-	-	-	-	-	-	-	-	-	489	489
1934				-	-	-	-	-	-	-	-	-	-	-	-	490	490	-	490	490	-	-	-	-	-	-	-	-	-	-	-	-	-	-	-	-	-	625	625	625	625	625	625	625	625	-	-	490	490
1935				-	-	-	-	-	-	-	-	-	-	-	-	-	-	-	-	-	-	-	-	-	-	-	-	-	-	-	-	-	-	-	-	-	-	-	-	-	-	-	-	-	-	-	-	-	-
1936				-	-	-	-	-	-	-	-	-	-	-	-	-	-	-	-	-	-	-	-	-	-	-	-	-	-	-	-	-	-	-	-	-	-	-	-	-	-	-	-	-	-	-	-	-	-
1937				-	-	-	-	-	-	-	-	-	-	-	-	-	-	-	-	-	-	-	-	-	-	-	-	-	-	-	-	-	-	-	-	-	-	-	-	-	-	-	-	-	-	-	-	-	-
1938				-	-	-	-	-	-	-	-	-	-	-	-	-	-	-	-	-	-	-	-	-	-	-	-	-	-	-	-	-	-	-	-	-	-	-	-	-	-	-	-	-	-	-	-	-	-
1939				-	-	-	-	-	-	-	-	-	-	-	-	-	-	-	-	-	-	-	-	-	-	-	-	-	-	-	-	-	-	-	-	-	-	-	-	-	-	-	-	-	-	-	-	-	-
1940				-	-	-	-	-	-	-	-	-	-	-	-	-	-	-	-	-	-	-	-	-	-	-	-	-	-	-	-	-	-	-	-	-	-	-	-	-	-	-	-	-	-	-	-	-	-
1941				-	-	-	-	-	-	-	-	-	-	-	-	491	491	-	491	491	-	-	-	-	-	-	-	-	-	-	-	-	-	-	-	-	-	-	-	-	-	-	-	-	-	-	-	491	491
1942				-	-	-	-	-	-	-	-	-	-	-	-	492	492	-	492	492	-	-	-	-	-	-	-	-	-	-	-	-	-	-	-	-	-	-	-	-	-	-	-	-	-	-	-	492	492
1943				-	-	-	-	-	-	-	-	-	-	-	-	493	493	-	493	493	-	-	-	-	-	-	-	-	-	-	-	-	-	-	-	-	-	-	-	-	-	-	-	-	-	-	-	493	493
1944				-	-	-	-	-	-	-	-	-	-	-	-	-	-	-	-	-	-	-	-	-	-	-	-	-	-	-	-	-	-	-	-	-	-	-	-	-	-	-	-	-	-	-	-	-	-
1945				-	-	-	-	-	-	-	-	-	-	-	-	494	494	-	494	494	-	-	-	-	-	-	-	-	-	-	-	-	-	-	-	-	-	-	-	-	-	-	-	-	-	-	-	494	494
1946				-	-	-	-	-	-	-	-	-	-	-	-	495	495	-	495	495	-	-	-	-	-	-	-	-	-	-	-	-	-	-	-	-	-	-	-	-	-	-	-	-	-	-	-	495	495
1947				-	-	-	-	-	-	-	-	-	-	-	-	496	496	-	496	496	-	-	-	-	-	-	-	-	-	-	-	-	-	-	-	-	-	-	-	-	-	-	-	-	-	-	-	496	496
1948				-	-	-	-	-	-	-	-	-	-	-	-	-	-	-	-	-	-	-	-	-	-	-	-	-	-	-	-	-	-	-	-	-	-	-	-	-	-	-	-	-	-	-	-	-	-
1949				-	-	-	-	-	-	-	-	-	-	-	-	-	-	-	-	-	-	-	-	-	-	-	-	-	-	-	-	-	-	-	-	-	-	-	-	-	-	-	-	-	-	-	-	-	-
1950				-	-	-	-	-	-	-	-	-	-	-	-	497	497	-	497	497	-	-	-	-	-	-	-	-	-	-	-	-	-	-	-	-	-	626	626	626	626	626	626	626	626	-	-	497	497
1951				-	-	-	-	-	-	-	-	-	-	-	-	498	498	-	498	498	-	-	-	-	-	-	-	-	-	-	-	-	-	-	-	-	-	627	627	627	627	627	627	627	627	-	-	498	498
1952				-	-	-	-	-	-	-	-	-	-	-	-	499	499	-	499	499	-	-	-	-	-	-	-	-	-	-	-	-	-	-	-	-	-	628	628	628	628	628	628	628	628	-	-	499	499
1953				-	-	-	-	-	-	-	-	-	-	-	-	500	500	-	500	500	-	-	-	-	-	-	-	-	-	-	-	-	-	-	-	-	-	629	629	629	629	629	629	629	629	-	-	500	500
1954				-	-	-	-	-	-	-	-	-	-	-	-	501	501	-	501	501	-	-	-	-	-	-	-	-	-	-	-	-	-	-	-	-	-	630	630	630	630	630	630	630	630	-	-	501	501
1955				-	-	-	-	-	-	-	-	-	-	-	-	502	502	-	502	502	-	-	-	-	-	-	-	-	-	-	-	-	-	-	-	-	-	631	631	631	631	631	631	631	631	-	-	502	502
1956				-	-	-	-	-	-	-	-	-	-	-	-	503	503	-	503	503	-	-	-	-	-	-	-	-	-	-	-	-	-	-	-	-	-	632	632	632	632	632	632	632	632	-	-	503	503
1957				421	421	421	421	421	421	421	421	-	-	-	-	504	504	-	504	504	-	-	-	-	-	-	-	-	-	-	-	-	-	-	-	-	-	633	633	633	633	633	633	633	633	-	-	504	504
1958				-	-	-	-	-	-	-	-	-	-	-	-	505	505	-	505	505	-	-	-	-	-	-	-	-	-	-	-	-	-	-	-	-	-	634	634	634	634	634	634	634	634	-	-	505	505
1959				-	-	-	-	-	-	-	-	-	-	-	-	-	-	-	-	-	-	-	-	-	-	-	-	-	-	-	-	-	-	-	-	-	-	635	635	635	635	635	635	635	635	-	-	-	-
1960				-	-	-	-	-	-	-	-	-	-	-	-	-	-	-	-	-	-	-	-	-	-	-	-	-	-	-	-	-	-	-	-	-	-	636	636	636	636	636	636	636	636	-	-	-	-
1961				-	-	-	-	-	-	-	-	-	-	-	-	-	-	-	-	-	-	-	-	-	-	-	-	-	-	-	-	-	-	-	-	-	-	637	637	637	637	637	637	637	637	-	-	-	-
1962				-	-	-	-	-	-	-	-	-	-	-	-	-	-	-	-	-	-	-	-	-	-	-	-	-	-	-	-	-	-	-	-	-	-	638	638	638	638	638	638	638	638	-	-	-	-
1963				-	-	-	-	-	-	-	-	-	-	-	-	-	-	-	-	-	-	-	-	-	-	-	-	-	-	-	-	-	-	-	-	-	-	639	639	639	639	639	639	639	639	-	-	-	-
1964				-	-	-	-	-	-	-	-	-	-	-	-	-	-	-	-	-	-	-	-	-	-	-	-	-	-	-	-	-	-	-	-	-	-	640	640	640	640	640	640	640	640	-	-	-	-
1965				-	-	-	-	-	-	-	-	-	-	-	-	-	-	-	-	-	-	-	-	-	-	-	-	-	-	-	-	-	-	-	-	-	-	641	641	641	641	641	641	641	641	-	-	-	-
1966				-	-	-	-	-	-	-	-	-	-	-	-	-	-	-	-	-	-	-	-	-	-	-	-	-	-	-	-	-	-	-	-	-	-	642	642	642	642	642	642	642	642	-	-	-	-
1967				-	-	-	-	-	-	-	-	-	-	-	-	-	-	-	-	-	-	-	-	-	-	-	-	-	-	-	-	-	-	-	-	-	-	-	-	-	-	-	-	-	-	-	-	-	-
1968				-	-	-	-	-	-	-	-	-	-	-	-	-	-	-	-	-	-	-	-	-	-	-	-	-	-	-	-	-	-	-	-	-	-	-	-	-	-	-	-	-	-	-	-	-	-
1969				-	-	-	-	-	-	-	-	-	-	-	-	-	-	-	-	-	-	-	-	-	-	-	-	-	-	-	-	-	-	-	-	-	-	-	-	-	-	-	-	-	-	-	-	-	-
1970				-	-	-	-	-	-	-	-	-	-	-	-	-	-	-	-	-	-	-	-	-	-	-	-	-	-	-	-	-	-	-	-	-	-	-	-	-	-	-	-	-	-	-	-	-	-
1971				-	-	-	-	-	-	-	-	-	-	-	-	-	-	-	-	-	-	-	-	-	-	-	-	-	-	-	-	-	-	-	-	-	-	-	-	-	-	-	-	-	-	-	-	-	-
1972				-	-	-	-	-	-	-	-	-	-	-	-	-	-	-	-	-	-	-	-	-	-	-	-	-	-	-	-	-	-	-	-	-	-	-	-	-	-	-	-	-	-	-	-	-	-
1973				-	-	-	-	-	-	-	-	-	-	-	-	-	-	-	-	-	-	-	-	-	-	-	-	-	-	-	-	-	-	-	-	-	-	-	-	-	-	-	-	-	-	-	-	-	-
1974				-	-	-	-	-	-	-	-	-	-	-	-	-	-	-	-	-	-	-	-	-	-	-	-	-	-	-	-	-	-	-	-	-	-	-	-	-	-	-	-	-	-	-	-	-	-
1975				-	-	-	-	-	-	-	-	-	-	-	-	-	-	-	-	-	-	-	-	-	-	-	-	-	-	-	-	-	-	-	-	-	-	-	-	-	-	-	-	-	-	-	-	-	-
1976				-	-	-	-	-	-	-	-	-	-	-	-	-	-	-	-	-	-	-	-	-	-	-	-	-	-	-	-	-	-	-	-	-	-	-	-	-	-	-	-	-	-	-	-	-	-
1977				-	-	-	-	-	-	-	-	-	-	-	-	-	-	-	-	-	-	-	-	-	-	-	-	-	-	-	-	-	-	-	-	-	-	-	-	-	-	-	-	-	-	-	-	-	-
1978				-	-	-	-	-	-	-	-	-	-	-	-	-	-	-	-	-	-	-	-	-	-	-	-	-	-	-	-	-	-	-	-	-	-	-	-	-	-	-	-	-	-	-	-	-	-
1979				-	-	-	-	-	-	-	-	-	-	-	-	-	-	-	-	-	-	-	-	-	-	-	-	-	-	-	-	-	-	-	-	-	-	-	-	-	-	-	-	-	-	-	-	-	-
1980				-	-	-	-	-	-	-	-	-	-	-	-	-	-	-	-	-	-	-	-	-	-	-	-	-	-	-	-	-	-	-	-	-	-	-	-	-	-	-	-	-	-	-	-	-	-
1981				-	-	-	-	-	-	-	-	-	-	-	-	-	-	-	-	-	-	-	-	-	-	-	-	-	-	-	-	-	-	-	-	-	-	-	-	-	-	-	-	-	-	-	-	-	-
1982				-	-	-	-	-	-	-	-	-	-	-	-	-	-	-	-	-	-	-	-	-	-	-	-	-	-	-	-	-	-	-	-	-	-	-	-	-	-	-	-	-	-	-	-	-	-
1983				-	-	-	-	-	-	-	-	-	-	-	-	-	-	-	-	-	-	-	-	-	-	-	-	-	-	-	-	-	-	-	-	-	-	-	-	-	-	-	-	-	-	-	-	-	-
1984				-	-	-	-	-	-	-	-	-	-	-	-	-	-	-	-	-	-	-	-	-	-	-	-	-	-	-	-	-	-	-	-	-	-	-	-	-	-	-	-	-	-	-	-	-	-
1985				-	-	-	-	-	-	-	-	-	-	-	-	-	-	-	-	-	-	-	-	-	-	-	-	-	-	-	-	-	-	-	-	-	-	-	-	-	-	-	-	-	-	-	-	-	-
1986				-	-	-	-	-	-	-	-	-	-	-	-	-	-	-	-	-	-	-	-	-	-	-	-	-	-	-	-	-	-	-	-	-	-	-	-	-	-	-	-	-	-	-	-	-	-
1987				-	-	-	-	-	-	-	-	-	-	-	-	-	-	-	-	-	-	-	-	-	-	-	-	-	-	-	-	-	-	-	-	-	-	-	-	-	-	-	-	-	-	-	-	-	-
1988				-	-	-	-	-	-	-	-	-	-	-	-	-	-	-	-	-	-	-	-	-	-	-	-	-	-	-	-	-	-	-	-	-	-	-	-	-	-	-	-	-	-	-	-	-	-
1989				-	-	-	-	-	-	-	-	-	-	-	-	-	-	-	-	-	-	-	-	-	-	-	-	-	-	-	-	-	-	-	-	-	-	-	-	-	-	-	-	-	-	-	-	-	-
1990				-	-	-	-	-	-	-	-	-	-	-	-	-	-	-	-	-	-	-	-	-	-	-	-	-	-	-	-	-	-	-	-	-	-	-	-	-	-	-	-	-	-	-	-	-	-
1991				-	-	-	-	-	-	-	-	-	-	-	-	-	-	-	-	-	-	-	-	-	-	-	-	-	-	-	-	-	-	-	-	-	-	-	-	-	-	-	-	-	-	-	-	-	-
1992				-	-	-	-	-	-	-	-	-	-	-	-	-	-	-	-	-	-	-	-	-	-	-	-	-	-	-	-	-	-	-	-	-	-	-	-	-	-	-	-	-	-	-	-	-	-
1993				-	-	-	-	-	-	-	-	-	-	-	-	-	-	-	-	-	-	-	-	-	-	-	-	-	-	-	-	-	-	-	-	-	-	-	-	-	-	-	-	-	-	-	-	-	-
1994				-	-	-	-	-	-	-	-	-	-	-	-	-	-	-	-	-	-	-	-	-	-	-	-	-	-	-	-	-	-	-	-	-	-	-	-	-	-	-	-	-	-	-	-	-	-
[truncated: 521 more rows]
[truncated: 477 more columns]
